# Supplementary material for: A common gene signature of the right ventricle in failing rat and human hearts
Source: Nat Cardiovasc Res. 2024 Jul 5;3(7):819–40. doi: 10.1038/s44161-024-00485-1 (PMC11358011; doi:10.1038/s44161-024-00485-1)
Supplement: Supplementary file 3 — Statistical source data for supplementary figures. [file 44161_2024_485_MOESM3_ESM.xlsx]

## Sheet: Suppl.Fig.3B
			Metascape_Top100_Cluster_Heatmap	GO	Description	_LogP_AOB(127)	_LogP_PAB(224)			Metascape_Full_Table	_MEMBER_AOB(127)	_MEMBER_PAB(224)	_LogP_AOB(127)	_LogP_PAB(224)	GO	_PATTERN_	_RANK_	GiniIndex	Category	CategoryID	Description	PARENT_GO	LogP	Enrichment	Z-score	#TotalGeneInLibrary	#GeneInGO	#GeneInHitList	#GeneInGOAndHitList	%InGO	STDV %InGO	GeneID	Hits	Log(q-value)	EvidenceCutoff	GROUP_ID	FirstInGroupByEnrichment	FirstInGroupByLogP	BestLogPInGroup	BestEnrichmentInGroup	URL
				M5884	NABA CORE MATRISOME	-3.92228	-23.2512				1	1	-14.5954	-17.8309	M5885	M11	2	0	Canonical Pathways	11	NABA MATRISOME ASSOCIATED		-27.9566	6.84894	16.5622	30182	751	311	53	17.0418	2.1321	284|302|710|1513|1520|1953|2277|2919|2920|3084|3373|3553|3557|3603|3958|4016|4017|4185|4192|4313|5054|5176|5328|5352|6275|6277|6347|6348|6354|6364|6366|6373|6423|7039|7042|7043|7051|7052|7076|7869|8646|9037|9244|9518|10272|10850|11167|23213|51129|55214|64806|114905|223117	ANGPT1|ANXA2|SERPING1|CTSK|CTSS|MEGF6|VEGFD|CXCL1|CXCL2|NRG1|HYAL1|IL1B|IL1RN|IL16|LGALS3|LOXL1|LOXL2|ADAM11|MDK|MMP2|SERPINE1|SERPINF1|PLAU|PLOD2|S100A4|S100A6|CCL2|CCL3|CCL7|CCL20|CCL21|CXCL11|SFRP2|TGFA|TGFB2|TGFB3|TGM1|TGM2|TIMP1|SEMA3B|CHRD|SEMA5A|CRLF1|GDF15|FSTL3|CCL27|FSTL1|SULF1|ANGPTL4|P3H2|IL25|C1QTNF7|SEMA3D	-23.6071	0	1	1	1	-27.9566	8.48818
				GO:0009612	response to mechanical stimulus	-3.64468	-11.3312				1	1	-9.98267	-11.0898	M5883	M11	2	0	Canonical Pathways	11	NABA SECRETED FACTORS		-18.3989	8.48818	14.2316	30182	343	311	30	9.6463	1.67407	284|1953|2277|2919|2920|3084|3553|3557|3603|4192|6275|6277|6347|6348|6354|6364|6366|6373|6423|7039|7042|7043|8646|9244|9518|10272|10850|11167|51129|64806	ANGPT1|MEGF6|VEGFD|CXCL1|CXCL2|NRG1|IL1B|IL1RN|IL16|MDK|S100A4|S100A6|CCL2|CCL3|CCL7|CCL20|CCL21|CXCL11|SFRP2|TGFA|TGFB2|TGFB3|CHRD|CRLF1|GDF15|FSTL3|CCL27|FSTL1|ANGPTL4|IL25	-15.0908	0	1	0	0	-27.9566	8.48818
				GO:0097435	supramolecular fiber organization	-4.091	-11.5371				1	1	-25.163	-7.78897	GO:0006954	M11	2	0	GO Biological Processes	19	inflammatory response	19_GO:0050896 response to stimulus	-27.648	8.25179	17.3668	30182	541	311	46	14.791	2.01308	558|624|721|728|837|929|960|968|1036|1240|1536|1893|2919|2920|3055|3373|3487|3553|3557|3684|3688|3689|3929|4035|4192|5023|5733|5743|6347|6348|6354|6364|6366|6373|6401|6403|6696|7076|7097|7099|7852|50507|57118|57817|64806|114548	AXL|BDKRB2|C4B|C5AR1|CASP4|CD14|CD44|CD68|CDO1|CMKLR1|CYBB|ECM1|CXCL1|CXCL2|HCK|HYAL1|IGFBP4|IL1B|IL1RN|ITGAM|ITGB1|ITGB2|LBP|LRP1|MDK|P2RX1|PTGER3|PTGS2|CCL2|CCL3|CCL7|CCL20|CCL21|CXCL11|SELE|SELP|SPP1|TIMP1|TLR2|TLR4|CXCR4|NOX4|CAMK1D|HAMP|IL25|NLRP3	-23.5996	0	2	1	1	-27.648	15.7957
				GO:0045229	external encapsulating structure organization	-4.88307	-16.2398				1	1	-16.3851	-5.48045	GO:0009617	M11	2	0	GO Biological Processes	19	response to bacterium	19_GO:0044419 biological process involved in interspecies interaction between organisms	-17.0246	5.43805	12.0868	30182	696	311	39	12.5402	1.87792	558|717|721|728|837|929|968|1755|2268|2277|2634|2919|2920|3055|3553|3929|3934|4016|4842|5054|5179|5743|6038|6347|6348|6364|6373|6401|6403|7097|7099|55603|57088|57817|89857|114548|161145|219972|284297	AXL|C2|C4B|C5AR1|CASP4|CD14|CD68|DMBT1|FGR|VEGFD|GBP2|CXCL1|CXCL2|HCK|IL1B|LBP|LCN2|LOXL1|NOS1|SERPINE1|PENK|PTGS2|RNASE4|CCL2|CCL3|CCL20|CXCL11|SELE|SELP|TLR2|TLR4|TENT5A|PLSCR4|HAMP|KLHL6|NLRP3|TMEM229B|MPEG1|SSC5D	-13.8512	0	2	0	0	-27.648	15.7957
				GO:0009611	response to wounding	-5.77872	-12.7471				1	1	-14.4399	-4.99682	GO:0002237	M11	2	0	GO Biological Processes	19	response to molecule of bacterial origin	19_GO:0044419 biological process involved in interspecies interaction between organisms	-15.1954	7.46525	12.4316	30182	351	311	27	8.68167	1.59662	558|717|721|728|929|968|2919|2920|3055|3553|3929|4016|4842|5054|5179|5743|6347|6348|6373|6401|6403|7097|7099|57088|57817|114548|284297	AXL|C2|C4B|C5AR1|CD14|CD68|CXCL1|CXCL2|HCK|IL1B|LBP|LOXL1|NOS1|SERPINE1|PENK|PTGS2|CCL2|CCL3|CXCL11|SELE|SELP|TLR2|TLR4|PLSCR4|HAMP|NLRP3|SSC5D	-12.1012	0	2	0	0	-27.648	15.7957
				GO:0045765	regulation of angiogenesis	-4.94677	-10.0241				1	1	-13.683	-3.82365	GO:0032496	M11	2	0	GO Biological Processes	19	response to lipopolysaccharide	19_GO:0044419 biological process involved in interspecies interaction between organisms	-13.683	12.9569	13.7987	30182	330	120	17	14.1667	3.18325	929|968|2919|2920|3055|3553|4842|5054|5743|6347|6348|6373|6401|6403|7097|57817|114548	CD14|CD68|CXCL1|CXCL2|HCK|IL1B|NOS1|SERPINE1|PTGS2|CCL2|CCL3|CXCL11|SELE|SELP|TLR2|HAMP|NLRP3	-10.6558	0	2	0	0	-27.648	15.7957
				WP5055	Burn wound healing	-6.44516	-14.3732				1	1	-10.1019	-5.35348	WP5115	M11	2	0	WikiPathways	27	Network map of SARS-CoV-2 signaling pathway		-12.8099	8.90351	11.9501	30182	218	311	20	6.43087	1.39098	715|716|929|2919|2920|2934|3553|3603|3929|4599|5054|5743|6347|6348|6364|6366|6403|8519|10850|114548	C1R|C1S|CD14|CXCL1|CXCL2|GSN|IL1B|IL16|LBP|MX1|SERPINE1|PTGS2|CCL2|CCL3|CCL20|CCL21|SELP|IFITM1|CCL27|NLRP3	-10.0045	0	2	0	0	-27.648	15.7957
				GO:0043408	regulation of MAPK cascade	-6.92696	-10.3329				1	0	-11.6309	0	GO:0071222	M10	1	0	GO Biological Processes	19	cellular response to lipopolysaccharide	19_GO:0044419 biological process involved in interspecies interaction between organisms	-11.6309	15.7957	13.4955	30182	207	120	13	10.8333	2.83721	929|968|2919|2920|3055|3553|5054|6347|6348|6373|7097|57817|114548	CD14|CD68|CXCL1|CXCL2|HCK|IL1B|SERPINE1|CCL2|CCL3|CXCL11|TLR2|HAMP|NLRP3	-8.87248	0	2	0	0	-27.648	15.7957
				R-HSA-1474244	Extracellular matrix organization	-10.7524	-19.8135				1	0	-11.2956	0	GO:0071219	M10	1	0	GO Biological Processes	19	cellular response to molecule of bacterial origin	19_GO:0044419 biological process involved in interspecies interaction between organisms	-11.2956	14.8623	13.038	30182	220	120	13	10.8333	2.83721	929|968|2919|2920|3055|3553|5054|6347|6348|6373|7097|57817|114548	CD14|CD68|CXCL1|CXCL2|HCK|IL1B|SERPINE1|CCL2|CCL3|CXCL11|TLR2|HAMP|NLRP3	-8.61824	0	2	0	0	-27.648	15.7957
				GO:0006935	chemotaxis	-11.8254	-13.457				1	1	-8.4548	-4.46004	GO:0032103	M11	2	0	GO Biological Processes	19	positive regulation of response to external stimulus	19_GO:0048518 positive regulation of biological process	-10.8876	4.92538	9.32067	30182	532	311	27	8.68167	1.59662	728|837|929|1240|1520|2185|2277|3055|3553|3603|3929|4192|5054|5328|5733|5743|6348|6354|6366|7060|7097|7099|7852|9037|57118|91543|114548	C5AR1|CASP4|CD14|CMKLR1|CTSS|PTK2B|VEGFD|HCK|IL1B|IL16|LBP|MDK|SERPINE1|PLAU|PTGER3|PTGS2|CCL3|CCL7|CCL21|THBS4|TLR2|TLR4|CXCR4|SEMA5A|CAMK1D|RSAD2|NLRP3	-8.26237	0	2	0	0	-27.648	15.7957
				M5885	NABA MATRISOME ASSOCIATED	-14.5954	-17.8309				1	0	-10.6634	0	GO:0071216	M10	1	0	GO Biological Processes	19	cellular response to biotic stimulus	19_GO:0050896 response to stimulus	-10.6634	13.2377	12.2013	30182	247	120	13	10.8333	2.83721	929|968|2919|2920|3055|3553|5054|6347|6348|6373|7097|57817|114548	CD14|CD68|CXCL1|CXCL2|HCK|IL1B|SERPINE1|CCL2|CCL3|CXCL11|TLR2|HAMP|NLRP3	-8.05428	0	2	0	0	-27.648	15.7957
				GO:0071396	cellular response to lipid	-11.4453	-5.14073				1	0	-8.96194	0	hsa05417	M10	1	0	KEGG Pathway	24	Lipid and atherosclerosis		-8.96194	12.8683	11.034	30182	215	120	11	9.16667	2.63413	929|1536|2919|2920|3553|6347|6348|6401|6403|7097|114548	CD14|CYBB|CXCL1|CXCL2|IL1B|CCL2|CCL3|SELE|SELP|TLR2|NLRP3	-6.53154	0	2	0	0	-27.648	15.7957
				R-HSA-1280215	Cytokine Signaling in Immune system	-11.8958	-4.07047				1	0	-7.93079	0	GO:0050727	M10	1	0	GO Biological Processes	19	regulation of inflammatory response	19_GO:0050896 response to stimulus	-7.93079	7.89787	8.92871	30182	414	120	13	10.8333	2.83721	837|2268|3055|3371|3553|5054|5733|5743|6348|6401|7097|57817|114548	CASP4|FGR|HCK|TNC|IL1B|SERPINE1|PTGER3|PTGS2|CCL3|SELE|TLR2|HAMP|NLRP3	-5.60251	0	2	0	0	-27.648	15.7957
				WP3624	Lung fibrosis	-11.3773	-4.00406				1	0	-7.16151	0	GO:0031347	M10	1	0	GO Biological Processes	19	regulation of defense response	19_GO:0050896 response to stimulus	-7.16151	5.24676	7.52696	30182	767	120	16	13.3333	3.10316	837|929|1520|2268|3055|3371|3553|5054|5733|5743|6348|6401|7097|57817|114548|338382	CASP4|CD14|CTSS|FGR|HCK|TNC|IL1B|SERPINE1|PTGER3|PTGS2|CCL3|SELE|TLR2|HAMP|NLRP3|RAB7B	-4.94364	0	2	0	0	-27.648	15.7957
				GO:0050900	leukocyte migration	-15.8565	-3.38825				1	1	-6.70263	-3.04822	GO:0050729	M11	2	0	GO Biological Processes	19	positive regulation of inflammatory response	19_GO:0048518 positive regulation of biological process	-7.12291	7.5622	8.33046	30182	154	311	12	3.85852	1.09216	837|3553|3603|3929|4192|5054|5733|5743|6348|7097|7099|114548	CASP4|IL1B|IL16|LBP|MDK|SERPINE1|PTGER3|PTGS2|CCL3|TLR2|TLR4|NLRP3	-4.95813	0	2	0	0	-27.648	15.7957
				GO:0006954	inflammatory response	-25.163	-7.78897				1	1	-6.30746	-2.11745	GO:0031349	M11	2	0	GO Biological Processes	19	positive regulation of defense response	19_GO:0048518 positive regulation of biological process	-6.30746	7.07592	7.64022	30182	391	120	11	9.16667	2.63413	837|929|1520|3055|3553|5054|5733|5743|6348|7097|114548	CASP4|CD14|CTSS|HCK|IL1B|SERPINE1|PTGER3|PTGS2|CCL3|TLR2|NLRP3	-4.21566	0	2	0	0	-27.648	15.7957
				GO:0051345	positive regulation of hydrolase activity	-4.75269	-4.74959				1	1	-5.36801	-2.5222	GO:0001819	M11	2	0	GO Biological Processes	19	positive regulation of cytokine production	19_GO:0048518 positive regulation of biological process	-6.02392	3.77079	6.30308	30182	489	311	19	6.10932	1.35809	728|929|1536|1545|2268|3553|3603|3929|4060|4192|5054|5743|6348|7097|7099|23213|91543|114548|338382	C5AR1|CD14|CYBB|CYP1B1|FGR|IL1B|IL16|LBP|LUM|MDK|SERPINE1|PTGS2|CCL3|TLR2|TLR4|SULF1|RSAD2|NLRP3|RAB7B	-4.00078	0	2	0	0	-27.648	15.7957
				GO:1902532	negative regulation of intracellular signal transduction	-4.80939	-4.21257				1	1	-10.7524	-19.8135	R-HSA-1474244	M11	2	0	Reactome Gene Sets	6	Extracellular matrix organization		-24.494	10.9988	17.7593	30182	300	311	34	10.9325	1.76945	633|960|1277|1281|1295|1302|1462|1513|1520|1634|2192|2200|3371|3684|3688|3689|4016|4017|4053|4060|4313|4684|4921|5054|5118|5352|6696|7042|7043|7076|7373|8076|26577|55214	BGN|CD44|COL1A1|COL3A1|COL8A1|COL11A2|VCAN|CTSK|CTSS|DCN|FBLN1|FBN1|TNC|ITGAM|ITGB1|ITGB2|LOXL1|LOXL2|LTBP2|LUM|MMP2|NCAM1|DDR2|SERPINE1|PCOLCE|PLOD2|SPP1|TGFB2|TGFB3|TIMP1|COL14A1|MFAP5|PCOLCE2|P3H2	-20.6216	0	3	1	1	-24.494	15.3234
				GO:0001775	cell activation	-5.31055	-5.40344				1	1	-6.2171	-9.72305	R-HSA-3000178	M11	2	0	Reactome Gene Sets	6	ECM proteoglycans		-10.6998	15.3234	12.757	30182	76	311	12	3.85852	1.09216	633|1277|1281|1462|1634|3371|3688|4060|4684|5054|7042|7043	BGN|COL1A1|COL3A1|VCAN|DCN|TNC|ITGB1|LUM|NCAM1|SERPINE1|TGFB2|TGFB3	-8.10619	0	3	0	0	-24.494	15.3234
				WP2882	Nuclear receptors meta-pathway	-5.31462	-4.72307				1	1	-3.75634	-2.42265	hsa05205	M11	2	0	KEGG Pathway	24	Proteoglycans in cancer		-4.99267	5.20747	6.16773	30182	205	311	11	3.53698	1.04741	960|1277|1634|3688|4060|4313|4478|5328|7042|7097|7099	CD44|COL1A1|DCN|ITGB1|LUM|MMP2|MSN|PLAU|TGFB2|TLR2|TLR4	-3.16825	0	3	0	0	-24.494	15.3234
				GO:0002683	negative regulation of immune system process	-4.58495	-4.24203				1	1	-3.92228	-23.2512	M5884	M11	2	0	Canonical Pathways	11	NABA CORE MATRISOME		-23.2512	14.1616	18.6586	30182	275	217	28	12.9032	2.27573	165|633|1277|1281|1295|1462|1490|1634|1805|1893|2192|2200|3371|3487|3489|4053|4060|5118|5549|5649|7058|7060|7373|8076|8483|10631|26577|285313	AEBP1|BGN|COL1A1|COL3A1|COL8A1|VCAN|CCN2|DCN|DPT|ECM1|FBLN1|FBN1|TNC|IGFBP4|IGFBP6|LTBP2|LUM|PCOLCE|PRELP|RELN|THBS2|THBS4|COL14A1|MFAP5|CILP|POSTN|PCOLCE2|IGSF10	-19.2027	0	4	1	1	-23.2512	14.1616
				GO:0009410	response to xenobiotic stimulus	-5.09294	-8.65665				1	1	-2.94173	-15.4776	M3008	M11	2	0	Canonical Pathways	11	NABA ECM GLYCOPROTEINS		-15.4776	13.483	14.9203	30182	196	217	19	8.75576	1.91876	165|1490|1805|1893|2192|2200|3371|3487|3489|4053|5118|5649|7058|7060|8076|8483|10631|26577|285313	AEBP1|CCN2|DPT|ECM1|FBLN1|FBN1|TNC|IGFBP4|IGFBP6|LTBP2|PCOLCE|RELN|THBS2|THBS4|MFAP5|CILP|POSTN|PCOLCE2|IGSF10	-12.1281	0	4	0	0	-23.2512	14.1616
				M18	PID INTEGRIN1 PATHWAY	-6.58437	-6.30994				1	1	-11.8254	-13.457	GO:0006935	M11	2	0	GO Biological Processes	19	chemotaxis	19_GO:0040011 locomotion	-21.0925	7.37567	14.6685	30182	500	311	38	12.2186	1.85709	284|728|1240|2045|2115|2277|2737|2919|2920|3084|3553|3603|3689|3929|3958|4046|4192|4313|4684|5156|5328|5649|6347|6348|6354|6364|6366|6373|7042|7852|7869|9037|10457|10850|23768|26999|64919|223117	ANGPT1|C5AR1|CMKLR1|EPHA7|ETV1|VEGFD|GLI3|CXCL1|CXCL2|NRG1|IL1B|IL16|ITGB2|LBP|LGALS3|LSP1|MDK|MMP2|NCAM1|PDGFRA|PLAU|RELN|CCL2|CCL3|CCL7|CCL20|CCL21|CXCL11|TGFB2|CXCR4|SEMA3B|SEMA5A|GPNMB|CCL27|FLRT2|CYFIP2|BCL11B|SEMA3D	-17.4605	0	5	1	1	-21.0925	23.2916
				GO:0009725	response to hormone	-6.26227	-9.96502				1	1	-11.7965	-13.418	GO:0042330	M11	2	0	GO Biological Processes	19	taxis	19_GO:0040011 locomotion	-21.0318	7.34628	14.6306	30182	502	311	38	12.2186	1.85709	284|728|1240|2045|2115|2277|2737|2919|2920|3084|3553|3603|3689|3929|3958|4046|4192|4313|4684|5156|5328|5649|6347|6348|6354|6364|6366|6373|7042|7852|7869|9037|10457|10850|23768|26999|64919|223117	ANGPT1|C5AR1|CMKLR1|EPHA7|ETV1|VEGFD|GLI3|CXCL1|CXCL2|NRG1|IL1B|IL16|ITGB2|LBP|LGALS3|LSP1|MDK|MMP2|NCAM1|PDGFRA|PLAU|RELN|CCL2|CCL3|CCL7|CCL20|CCL21|CXCL11|TGFB2|CXCR4|SEMA3B|SEMA5A|GPNMB|CCL27|FLRT2|CYFIP2|BCL11B|SEMA3D	-17.4605	0	5	0	0	-21.0925	23.2916
				GO:0090066	regulation of anatomical structure size	-6.17973	-6.92114				1	1	-11.5417	-13.0747	GO:0040011	M11	2	0	GO Biological Processes	19	locomotion	19_GO:0040011 locomotion	-20.4984	7.09199	14.2982	30182	520	311	38	12.2186	1.85709	284|728|1240|2045|2115|2277|2737|2919|2920|3084|3553|3603|3689|3929|3958|4046|4192|4313|4684|5156|5328|5649|6347|6348|6354|6364|6366|6373|7042|7852|7869|9037|10457|10850|23768|26999|64919|223117	ANGPT1|C5AR1|CMKLR1|EPHA7|ETV1|VEGFD|GLI3|CXCL1|CXCL2|NRG1|IL1B|IL16|ITGB2|LBP|LGALS3|LSP1|MDK|MMP2|NCAM1|PDGFRA|PLAU|RELN|CCL2|CCL3|CCL7|CCL20|CCL21|CXCL11|TGFB2|CXCR4|SEMA3B|SEMA5A|GPNMB|CCL27|FLRT2|CYFIP2|BCL11B|SEMA3D	-16.9941	0	5	0	0	-21.0925	23.2916
				GO:0071345	cellular response to cytokine stimulus	-7.54652	-8.56091				1	1	-10.8956	-13.0746	GO:0030335	M11	2	0	GO Biological Processes	19	positive regulation of cell migration	19_GO:0040011 locomotion	-20.0496	6.65181	13.8875	30182	569	311	39	12.5402	1.87792	284|728|1240|1277|1545|2185|2268|2277|3373|3553|3688|3929|3958|4192|4313|4921|5031|5054|5156|5328|5649|5743|6348|6354|6364|6366|6401|6403|7042|7060|7099|7852|7869|9037|10457|55604|57118|223117|284403	ANGPT1|C5AR1|CMKLR1|COL1A1|CYP1B1|PTK2B|FGR|VEGFD|HYAL1|IL1B|ITGB1|LBP|LGALS3|MDK|MMP2|DDR2|P2RY6|SERPINE1|PDGFRA|PLAU|RELN|PTGS2|CCL3|CCL7|CCL20|CCL21|SELE|SELP|TGFB2|THBS4|TLR4|CXCR4|SEMA3B|SEMA5A|GPNMB|CARMIL1|CAMK1D|SEMA3D|WDR62	-16.6032	0	5	0	0	-21.0925	23.2916
				WP5285	Immune infiltration in pancreatic cancer	-7.99121	-5.06271				1	1	-10.4131	-13.254	GO:0040017	M11	2	0	GO Biological Processes	19	positive regulation of locomotion	19_GO:0040011 locomotion	-19.8962	6.37427	13.6711	30182	609	311	40	12.8617	1.89834	284|728|1240|1277|1545|2185|2268|2277|3373|3553|3603|3688|3929|3958|4192|4313|4921|5031|5054|5156|5328|5649|5743|6348|6354|6364|6366|6401|6403|7042|7060|7099|7852|7869|9037|10457|55604|57118|223117|284403	ANGPT1|C5AR1|CMKLR1|COL1A1|CYP1B1|PTK2B|FGR|VEGFD|HYAL1|IL1B|IL16|ITGB1|LBP|LGALS3|MDK|MMP2|DDR2|P2RY6|SERPINE1|PDGFRA|PLAU|RELN|PTGS2|CCL3|CCL7|CCL20|CCL21|SELE|SELP|TGFB2|THBS4|TLR4|CXCR4|SEMA3B|SEMA5A|GPNMB|CARMIL1|CAMK1D|SEMA3D|WDR62	-16.501	0	5	0	0	-21.0925	23.2916
				R-HSA-109582	Hemostasis	-9.3412	-4.31527				1	1	-10.5897	-12.6456	GO:2000147	M11	2	0	GO Biological Processes	19	positive regulation of cell motility	19_GO:0040011 locomotion	-19.3937	6.37185	13.4922	30182	594	311	39	12.5402	1.87792	284|728|1240|1277|1545|2185|2268|2277|3373|3553|3688|3929|3958|4192|4313|4921|5031|5054|5156|5328|5649|5743|6348|6354|6364|6366|6401|6403|7042|7060|7099|7852|7869|9037|10457|55604|57118|223117|284403	ANGPT1|C5AR1|CMKLR1|COL1A1|CYP1B1|PTK2B|FGR|VEGFD|HYAL1|IL1B|ITGB1|LBP|LGALS3|MDK|MMP2|DDR2|P2RY6|SERPINE1|PDGFRA|PLAU|RELN|PTGS2|CCL3|CCL7|CCL20|CCL21|SELE|SELP|TGFB2|THBS4|TLR4|CXCR4|SEMA3B|SEMA5A|GPNMB|CARMIL1|CAMK1D|SEMA3D|WDR62	-16.0442	0	5	0	0	-21.0925	23.2916
				hsa05133	Pertussis	-7.63966	-5.88808				1	1	-6.85812	-4.92523	GO:0002687	M11	2	0	GO Biological Processes	19	positive regulation of leukocyte migration	19_GO:0040011 locomotion	-11.4977	10.5631	11.8594	30182	147	311	16	5.14469	1.25265	728|1240|2185|2277|3929|3958|4192|5054|6348|6354|6364|6366|6401|6403|7060|57118	C5AR1|CMKLR1|PTK2B|VEGFD|LBP|LGALS3|MDK|SERPINE1|CCL3|CCL7|CCL20|CCL21|SELE|SELP|THBS4|CAMK1D	-8.811	0	5	0	0	-21.0925	23.2916
				GO:0043269	regulation of monoatomic ion transport	-6.08613	-4.49283				1	1	-7.5721	-4.37414	GO:0002685	M11	2	0	GO Biological Processes	19	regulation of leukocyte migration	19_GO:0040011 locomotion	-11.4862	8.12298	10.9916	30182	227	311	19	6.10932	1.35809	728|1240|1893|2185|2277|3929|3958|4192|4478|5054|6347|6348|6354|6364|6366|6401|6403|7060|57118	C5AR1|CMKLR1|ECM1|PTK2B|VEGFD|LBP|LGALS3|MDK|MSN|SERPINE1|CCL2|CCL3|CCL7|CCL20|CCL21|SELE|SELP|THBS4|CAMK1D	-8.80883	0	5	0	0	-21.0925	23.2916
				GO:0048732	gland development	-2.17909	-7.1449				1	1	-4.40841	-7.85603	GO:0050920	M11	2	0	GO Biological Processes	19	regulation of chemotaxis	19_GO:0040011 locomotion	-11.3854	8.01703	10.9	30182	230	311	19	6.10932	1.35809	728|1240|2185|2277|3603|3929|4192|5054|5156|6347|6348|6354|6366|7060|7852|7869|9037|57118|223117	C5AR1|CMKLR1|PTK2B|VEGFD|IL16|LBP|MDK|SERPINE1|PDGFRA|CCL2|CCL3|CCL7|CCL21|THBS4|CXCR4|SEMA3B|SEMA5A|CAMK1D|SEMA3D	-8.7435	0	5	0	0	-21.0925	23.2916
				R-HSA-397014	Muscle contraction	-2.03603	-9.48643				1	1	-3.56231	-7.03064	GO:0050921	M11	2	0	GO Biological Processes	19	positive regulation of chemotaxis	19_GO:0040011 locomotion	-10.5825	10.1799	11.2275	30182	143	311	15	4.82315	1.21493	728|1240|2185|2277|3603|3929|4192|5054|6348|6354|6366|7060|7852|9037|57118	C5AR1|CMKLR1|PTK2B|VEGFD|IL16|LBP|MDK|SERPINE1|CCL3|CCL7|CCL21|THBS4|CXCR4|SEMA5A|CAMK1D	-8.00385	0	5	0	0	-21.0925	23.2916
				GO:0040013	negative regulation of locomotion	-2.13567	-8.62467				1	1	-3.22519	-6.31556	GO:0002690	M11	2	0	GO Biological Processes	19	positive regulation of leukocyte chemotaxis	19_GO:0040011 locomotion	-9.47548	12.131	11.1458	30182	96	311	12	3.85852	1.09216	728|1240|2185|2277|3929|4192|5054|6348|6354|6366|7060|57118	C5AR1|CMKLR1|PTK2B|VEGFD|LBP|MDK|SERPINE1|CCL3|CCL7|CCL21|THBS4|CAMK1D	-7.05028	0	5	0	0	-21.0925	23.2916
				GO:1901214	regulation of neuron death	-2.69735	-6.9065				1	1	-7.48757	-2.71565	GO:0071675	M11	2	0	GO Biological Processes	19	regulation of mononuclear cell migration	19_GO:0040011 locomotion	-9.33515	10.3412	10.549	30182	122	311	13	4.18006	1.13485	728|1240|1893|2185|3958|4192|4478|5054|6347|6348|6354|6364|6366	C5AR1|CMKLR1|ECM1|PTK2B|LGALS3|MDK|MSN|SERPINE1|CCL2|CCL3|CCL7|CCL20|CCL21	-6.92017	0	5	0	0	-21.0925	23.2916
				GO:0061564	axon development	-3.02555	-7.59015				1	1	-3.81805	-5.41918	GO:0002688	M11	2	0	GO Biological Processes	19	regulation of leukocyte chemotaxis	19_GO:0040011 locomotion	-9.15952	10.0129	10.3444	30182	126	311	13	4.18006	1.13485	728|1240|2185|2277|3929|4192|5054|6347|6348|6354|6366|7060|57118	C5AR1|CMKLR1|PTK2B|VEGFD|LBP|MDK|SERPINE1|CCL2|CCL3|CCL7|CCL21|THBS4|CAMK1D	-6.76909	0	5	0	0	-21.0925	23.2916
				GO:0042063	gliogenesis	-3.30532	-6.54274				0	1	0	-6.06204	GO:0090023	M01	1	0	GO Biological Processes	19	positive regulation of neutrophil chemotaxis	19_GO:0040011 locomotion	-6.76626	23.2916	11.3773	30182	25	311	6	1.92926	0.779983	728|3929|4192|6366|7060|57118	C5AR1|LBP|MDK|CCL21|THBS4|CAMK1D	-4.63951	0	5	0	0	-21.0925	23.2916
				R-HSA-1566948	Elastic fibre formation	-3.14224	-9.05053				0	1	0	-5.80254	GO:0071624	M01	1	0	GO Biological Processes	19	positive regulation of granulocyte chemotaxis	19_GO:0040011 locomotion	-6.44974	20.796	10.6932	30182	28	311	6	1.92926	0.779983	728|3929|4192|6366|7060|57118	C5AR1|LBP|MDK|CCL21|THBS4|CAMK1D	-4.36034	0	5	0	0	-21.0925	23.2916
				GO:0044057	regulation of system process	-3.887	-7.18447				0	1	0	-5.65129	GO:0071622	M01	1	0	GO Biological Processes	19	regulation of granulocyte chemotaxis	19_GO:0040011 locomotion	-5.92665	12.8177	8.78618	30182	53	311	7	2.2508	0.841095	728|1240|3929|4192|6366|7060|57118	C5AR1|CMKLR1|LBP|MDK|CCL21|THBS4|CAMK1D	-3.92742	0	5	0	0	-21.0925	23.2916
				GO:0001503	ossification	-3.05585	-8.70531				0	1	0	-5.36581	GO:0090022	M01	1	0	GO Biological Processes	19	regulation of neutrophil chemotaxis	19_GO:0040011 locomotion	-5.91967	17.1262	9.59982	30182	34	311	6	1.92926	0.779983	728|3929|4192|6366|7060|57118	C5AR1|LBP|MDK|CCL21|THBS4|CAMK1D	-3.92623	0	5	0	0	-21.0925	23.2916
				GO:0051960	regulation of nervous system development	-3.27791	-6.57035				0	1	0	-5.36581	GO:1902624	M01	1	0	GO Biological Processes	19	positive regulation of neutrophil migration	19_GO:0040011 locomotion	-5.91967	17.1262	9.59982	30182	34	311	6	1.92926	0.779983	728|3929|4192|6366|7060|57118	C5AR1|LBP|MDK|CCL21|THBS4|CAMK1D	-3.92623	0	5	0	0	-21.0925	23.2916
				M3468	NABA ECM REGULATORS	-3.40896	-6.75373				0	1	0	-4.75118	GO:1902622	M01	1	0	GO Biological Processes	19	regulation of neutrophil migration	19_GO:0040011 locomotion	-5.17882	12.9398	8.17851	30182	45	311	6	1.92926	0.779983	728|3929|4192|6366|7060|57118	C5AR1|LBP|MDK|CCL21|THBS4|CAMK1D	-3.31649	0	5	0	0	-21.0925	23.2916
				WP98	Prostaglandin synthesis and regulation	-3.11354	-6.08052				1	1	-4.88307	-16.2398	GO:0045229	M11	2	0	GO Biological Processes	19	external encapsulating structure organization	19_GO:0009987 cellular process	-18.0876	9.70482	14.6602	30182	270	311	27	8.68167	1.59662	302|1277|1281|1295|1302|1490|1513|1520|1545|1805|2192|3688|3936|4016|4017|4060|4313|4921|5156|6423|7042|7051|7373|10631|23213|23768|59350	ANXA2|COL1A1|COL3A1|COL8A1|COL11A2|CCN2|CTSK|CTSS|CYP1B1|DPT|FBLN1|ITGB1|LCP1|LOXL1|LOXL2|LUM|MMP2|DDR2|PDGFRA|SFRP2|TGFB2|TGM1|COL14A1|POSTN|SULF1|FLRT2|RXFP1	-14.8173	0	6	1	1	-18.0876	28.7767
				GO:0010942	positive regulation of cell death	-3.06458	-6.17804				1	1	-4.00172	-16.3428	GO:0030198	M11	2	0	GO Biological Processes	19	extracellular matrix organization	19_GO:0009987 cellular process	-17.1455	9.45039	14.1517	30182	267	311	26	8.36013	1.56953	302|1277|1281|1295|1302|1490|1513|1520|1545|1805|2192|3688|3936|4016|4017|4060|4313|4921|5156|6423|7042|7373|10631|23213|23768|59350	ANXA2|COL1A1|COL3A1|COL8A1|COL11A2|CCN2|CTSK|CTSS|CYP1B1|DPT|FBLN1|ITGB1|LCP1|LOXL1|LOXL2|LUM|MMP2|DDR2|PDGFRA|SFRP2|TGFB2|COL14A1|POSTN|SULF1|FLRT2|RXFP1	-13.91	0	6	0	0	-18.0876	28.7767
				GO:0070482	response to oxygen levels	-3.52044	-9.69256				1	1	-3.99164	-16.3083	GO:0043062	M11	2	0	GO Biological Processes	19	extracellular structure organization	19_GO:0009987 cellular process	-17.1051	9.41513	14.1193	30182	268	311	26	8.36013	1.56953	302|1277|1281|1295|1302|1490|1513|1520|1545|1805|2192|3688|3936|4016|4017|4060|4313|4921|5156|6423|7042|7373|10631|23213|23768|59350	ANXA2|COL1A1|COL3A1|COL8A1|COL11A2|CCN2|CTSK|CTSS|CYP1B1|DPT|FBLN1|ITGB1|LCP1|LOXL1|LOXL2|LUM|MMP2|DDR2|PDGFRA|SFRP2|TGFB2|COL14A1|POSTN|SULF1|FLRT2|RXFP1	-13.9018	0	6	0	0	-18.0876	28.7767
				R-HSA-381426	Regulation of Insulin-like Growth Factor (IGF) transport and uptake by Insulin-like Growth Factor Binding Proteins (IGFBPs)	-2.79855	-11.1421				1	1	-3.7061	-14.2622	GO:0001568	M11	2	0	GO Biological Processes	19	blood vessel development	19_GO:0032502 developmental process	-14.6296	5.94564	11.4477	30182	506	311	31	9.96785	1.69871	284|302|639|1277|1281|1295|1490|1545|1893|2185|2191|2277|2737|3688|4016|4017|4035|4313|4883|5054|5156|5743|6347|6423|6943|7039|7042|9037|51129|55273|79805	ANGPT1|ANXA2|PRDM1|COL1A1|COL3A1|COL8A1|CCN2|CYP1B1|ECM1|PTK2B|FAP|VEGFD|GLI3|ITGB1|LOXL1|LOXL2|LRP1|MMP2|NPR3|SERPINE1|PDGFRA|PTGS2|CCL2|SFRP2|TCF21|TGFA|TGFB2|SEMA5A|ANGPTL4|TMEM100|VASH2	-11.6023	0	6	0	0	-18.0876	28.7767
				GO:0014068	positive regulation of phosphatidylinositol 3-kinase signaling	-2.34985	-4.51319				1	1	-3.58207	-13.8672	GO:0001944	M11	2	0	GO Biological Processes	19	vasculature development	19_GO:0032502 developmental process	-14.1712	5.71957	11.142	30182	526	311	31	9.96785	1.69871	284|302|639|1277|1281|1295|1490|1545|1893|2185|2191|2277|2737|3688|4016|4017|4035|4313|4883|5054|5156|5743|6347|6423|6943|7039|7042|9037|51129|55273|79805	ANGPT1|ANXA2|PRDM1|COL1A1|COL3A1|COL8A1|CCN2|CYP1B1|ECM1|PTK2B|FAP|VEGFD|GLI3|ITGB1|LOXL1|LOXL2|LRP1|MMP2|NPR3|SERPINE1|PDGFRA|PTGS2|CCL2|SFRP2|TCF21|TGFA|TGFB2|SEMA5A|ANGPTL4|TMEM100|VASH2	-11.202	0	6	0	0	-18.0876	28.7767
				GO:0045596	negative regulation of cell differentiation	-2.10032	-4.72636				1	1	-2.79248	-14.0284	GO:0030199	M11	2	0	GO Biological Processes	19	collagen fibril organization	19_GO:0009987 cellular process	-14.0284	28.7767	18.0189	30182	58	217	12	5.52995	1.55159	302|1277|1281|1545|1805|4016|4017|4060|4921|6423|7042|7373	ANXA2|COL1A1|COL3A1|CYP1B1|DPT|LOXL1|LOXL2|LUM|DDR2|SFRP2|TGFB2|COL14A1	-10.9577	0	6	0	0	-18.0876	28.7767
				GO:0050730	regulation of peptidyl-tyrosine phosphorylation	-2.44534	-4.75916				1	1	-4.30136	-12.245	GO:0048514	M11	2	0	GO Biological Processes	19	blood vessel morphogenesis	19_GO:0032502 developmental process	-13.2419	6.20925	10.9961	30182	422	311	27	8.68167	1.59662	284|302|639|1281|1295|1490|1545|1893|2185|2191|2277|3688|4017|4035|4313|4883|5054|5156|5743|6347|6423|6943|7039|7042|9037|51129|55273	ANGPT1|ANXA2|PRDM1|COL3A1|COL8A1|CCN2|CYP1B1|ECM1|PTK2B|FAP|VEGFD|ITGB1|LOXL2|LRP1|MMP2|NPR3|SERPINE1|PDGFRA|PTGS2|CCL2|SFRP2|TCF21|TGFA|TGFB2|SEMA5A|ANGPTL4|TMEM100	-10.3548	0	6	0	0	-18.0876	28.7767
				GO:0046683	response to organophosphorus	-2.74845	-4.36759				1	1	-4.30038	-10.5081	GO:0001525	M11	2	0	GO Biological Processes	19	angiogenesis	19_GO:0032502 developmental process	-12.2252	6.84696	10.8304	30182	326	311	23	7.3955	1.48395	284|302|1295|1490|1545|1893|2185|2191|2277|3688|4017|4313|4883|5054|5156|5743|6347|6423|6943|7039|9037|51129|55273	ANGPT1|ANXA2|COL8A1|CCN2|CYP1B1|ECM1|PTK2B|FAP|VEGFD|ITGB1|LOXL2|MMP2|NPR3|SERPINE1|PDGFRA|PTGS2|CCL2|SFRP2|TCF21|TGFA|SEMA5A|ANGPTL4|TMEM100	-9.47783	0	6	0	0	-18.0876	28.7767
				GO:0014910	regulation of smooth muscle cell migration	-2.25183	-4.31395				1	1	-2.83595	-11.4631	GO:0035239	M11	2	0	GO Biological Processes	19	tube morphogenesis	19_GO:0032502 developmental process	-11.4631	5.39743	9.79549	30182	670	217	26	11.9816	2.20452	284|302|639|1281|1295|1490|1545|1893|2045|2185|2191|2277|2737|4017|4035|4313|4883|5156|5743|6423|6943|7039|7042|7052|7852|55273	ANGPT1|ANXA2|PRDM1|COL3A1|COL8A1|CCN2|CYP1B1|ECM1|EPHA7|PTK2B|FAP|VEGFD|GLI3|LOXL2|LRP1|MMP2|NPR3|PDGFRA|PTGS2|SFRP2|TCF21|TGFA|TGFB2|TGM2|CXCR4|TMEM100	-8.73683	0	6	0	0	-18.0876	28.7767
				GO:0044703	multi-organism reproductive process	-2.1337	-5.84729				0	1	0	-8.08006	GO:0008283	M01	1	0	GO Biological Processes	19	cell population proliferation	19_GO:0009987 cellular process	-8.08006	4.37758	7.6886	30182	699	217	22	10.1382	2.04899	639|1281|1295|1490|1627|2185|2191|2277|2737|3487|4017|4883|4921|5176|5179|6423|7039|7042|7099|7345|9253|11184	PRDM1|COL3A1|COL8A1|CCN2|DBN1|PTK2B|FAP|VEGFD|GLI3|IGFBP4|LOXL2|NPR3|DDR2|SERPINF1|PENK|SFRP2|TGFA|TGFB2|TLR4|UCHL1|NUMBL|MAP4K1	-5.73059	0	6	0	0	-18.0876	28.7767
				GO:0051897	positive regulation of protein kinase B signaling	-2.89067	-3.66265				1	1	-15.8565	-3.38825	GO:0050900	M11	2	0	GO Biological Processes	19	leukocyte migration	19_GO:0002376 immune system process	-15.8565	17.5237	16.3734	30182	244	120	17	14.1667	3.18325	728|2919|2920|3055|3553|3688|3689|3958|4478|6347|6348|6354|6364|6373|6401|6403|7042	C5AR1|CXCL1|CXCL2|HCK|IL1B|ITGB1|ITGB2|LGALS3|MSN|CCL2|CCL3|CCL7|CCL20|CXCL11|SELE|SELP|TGFB2	-12.4613	0	7	1	1	-15.8565	94.3187
				GO:0046903	secretion	-2.96171	-3.41007				1	1	-15.3024	-2.55185	GO:0030593	M11	2	0	GO Biological Processes	19	neutrophil chemotaxis	19_GO:0040011 locomotion	-15.3024	37.2617	20.6466	30182	81	120	12	10	2.73861	728|2919|2920|3553|3689|3958|6347|6348|6354|6364|6373|7042	C5AR1|CXCL1|CXCL2|IL1B|ITGB2|LGALS3|CCL2|CCL3|CCL7|CCL20|CXCL11|TGFB2	-11.9943	0	7	0	0	-15.8565	94.3187
				GO:1903034	regulation of response to wounding	-3.21874	-3.61858				1	1	-14.9117	-2.43992	GO:0071621	M11	2	0	GO Biological Processes	19	granulocyte chemotaxis	19_GO:0040011 locomotion	-14.9117	34.692	19.8832	30182	87	120	12	10	2.73861	728|2919|2920|3553|3689|3958|6347|6348|6354|6364|6373|7042	C5AR1|CXCL1|CXCL2|IL1B|ITGB2|LGALS3|CCL2|CCL3|CCL7|CCL20|CXCL11|TGFB2	-11.6414	0	7	0	0	-15.8565	94.3187
				M33	PID GLYPICAN 1PATHWAY	-3.77676	-3.02509				1	1	-14.6081	-2.35324	GO:1990266	M11	2	0	GO Biological Processes	19	neutrophil migration	19_GO:0002376 immune system process	-14.6081	32.8065	19.304	30182	92	120	12	10	2.73861	728|2919|2920|3553|3689|3958|6347|6348|6354|6364|6373|7042	C5AR1|CXCL1|CXCL2|IL1B|ITGB2|LGALS3|CCL2|CCL3|CCL7|CCL20|CXCL11|TGFB2	-11.3921	0	7	0	0	-15.8565	94.3187
				GO:0045785	positive regulation of cell adhesion	-3.86318	-5.60729				1	1	-13.0833	-4.77196	GO:0060326	M11	2	0	GO Biological Processes	19	cell chemotaxis	19_GO:0040011 locomotion	-14.5127	10.0892	13.2253	30182	202	311	21	6.75241	1.42288	728|2919|2920|3553|3603|3689|3929|3958|4192|4313|5156|6347|6348|6354|6364|6366|6373|7042|7852|9037|10850	C5AR1|CXCL1|CXCL2|IL1B|IL16|ITGB2|LBP|LGALS3|MDK|MMP2|PDGFRA|CCL2|CCL3|CCL7|CCL20|CCL21|CXCL11|TGFB2|CXCR4|SEMA5A|CCL27	-11.5057	0	7	0	0	-15.8565	94.3187
				GO:0045926	negative regulation of growth	-3.27798	-4.80339				1	1	-14.1044	-2.21019	GO:0097530	M11	2	0	GO Biological Processes	19	granulocyte migration	19_GO:0002376 immune system process	-14.1044	29.8832	18.3699	30182	101	120	12	10	2.73861	728|2919|2920|3553|3689|3958|6347|6348|6354|6364|6373|7042	C5AR1|CXCL1|CXCL2|IL1B|ITGB2|LGALS3|CCL2|CCL3|CCL7|CCL20|CXCL11|TGFB2	-11.0102	0	7	0	0	-15.8565	94.3187
				GO:1901652	response to peptide	-3.30898	-5.90288				1	1	-12.0494	-4.88245	GO:0030595	M11	2	0	GO Biological Processes	19	leukocyte chemotaxis	19_GO:0040011 locomotion	-13.661	11.7239	13.3897	30182	149	311	18	5.78778	1.32413	728|2919|2920|3553|3603|3689|3929|3958|4192|4313|6347|6348|6354|6364|6366|6373|7042|7852	C5AR1|CXCL1|CXCL2|IL1B|IL16|ITGB2|LBP|LGALS3|MDK|MMP2|CCL2|CCL3|CCL7|CCL20|CCL21|CXCL11|TGFB2|CXCR4	-10.7265	0	7	0	0	-15.8565	94.3187
				GO:0003012	muscle system process	-3.00021	-5.92211				1	1	-12.3742	-2.45713	GO:0097529	M11	2	0	GO Biological Processes	19	myeloid leukocyte migration	19_GO:0002376 immune system process	-12.3742	21.5586	15.4043	30182	140	120	12	10	2.73861	728|2919|2920|3553|3689|3958|6347|6348|6354|6364|6373|7042	C5AR1|CXCL1|CXCL2|IL1B|ITGB2|LGALS3|CCL2|CCL3|CCL7|CCL20|CXCL11|TGFB2	-9.52991	0	7	0	0	-15.8565	94.3187
				M159	PID AMB2 NEUTROPHILS PATHWAY	-7.85472	-2.49555				1	0	-11.3557	0	WP5095	M10	1	0	WikiPathways	27	Overview of proinflammatory and profibrotic mediators		-11.3557	21.4472	14.7039	30182	129	120	11	9.16667	2.63413	2919|2920|3553|3557|6347|6348|6354|6364|6373|6696|10850	CXCL1|CXCL2|IL1B|IL1RN|CCL2|CCL3|CCL7|CCL20|CXCL11|SPP1|CCL27	-8.65944	0	7	0	0	-15.8565	94.3187
				hsa05142	Chagas disease	-8.10145	-2.19522				1	0	-10.7448	0	hsa04062	M10	1	0	KEGG Pathway	24	Chemokine signaling pathway		-10.7448	15.7198	12.9274	30182	192	120	12	10	2.73861	2268|2770|2919|2920|3055|6347|6348|6354|6364|6373|10850|23533	FGR|GNAI1|CXCL1|CXCL2|HCK|CCL2|CCL3|CCL7|CCL20|CXCL11|CCL27|PIK3R5	-8.1196	0	7	0	0	-15.8565	94.3187
				GO:0031663	lipopolysaccharide-mediated signaling pathway	-7.78918	-2.46565				1	0	-10.035	0	R-HSA-380108	M10	1	0	Reactome Gene Sets	6	Chemokine receptors bind chemokines		-10.035	34.104	16.0807	30182	59	120	8	6.66667	2.2771	2919|2920|6347|6348|6354|6364|6373|10850	CXCL1|CXCL2|CCL2|CCL3|CCL7|CCL20|CXCL11|CCL27	-7.48483	0	7	0	0	-15.8565	94.3187
				GO:0042742	defense response to bacterium	-7.55019	-2.25303				1	1	-7.3347	-2.49474	GO:0070098	M11	2	0	GO Biological Processes	19	chemokine-mediated signaling pathway	19_GO:0023052 signaling	-8.95476	12.7087	10.9648	30182	84	311	11	3.53698	1.04741	1240|2185|2919|2920|6347|6348|6354|6364|6366|6373|7852	CMKLR1|PTK2B|CXCL1|CXCL2|CCL2|CCL3|CCL7|CCL20|CCL21|CXCL11|CXCR4	-6.58756	0	7	0	0	-15.8565	94.3187
				GO:0010469	regulation of signaling receptor activity	-5.14167	-2.03335				1	1	-7.05958	-2.35324	GO:1990868	M11	2	0	GO Biological Processes	19	response to chemokine	19_GO:0050896 response to stimulus	-8.525	11.6036	10.3934	30182	92	311	11	3.53698	1.04741	1240|2185|2919|2920|6347|6348|6354|6364|6366|6373|7852	CMKLR1|PTK2B|CXCL1|CXCL2|CCL2|CCL3|CCL7|CCL20|CCL21|CXCL11|CXCR4	-6.19672	0	7	0	0	-15.8565	94.3187
				GO:0097305	response to alcohol	-5.1129	-2.62766				1	1	-7.05958	-2.35324	GO:1990869	M11	2	0	GO Biological Processes	19	cellular response to chemokine	19_GO:0050896 response to stimulus	-8.525	11.6036	10.3934	30182	92	311	11	3.53698	1.04741	1240|2185|2919|2920|6347|6348|6354|6364|6366|6373|7852	CMKLR1|PTK2B|CXCL1|CXCL2|CCL2|CCL3|CCL7|CCL20|CCL21|CXCL11|CXCR4	-6.19672	0	7	0	0	-15.8565	94.3187
				hsa04066	HIF-1 signaling pathway	-5.29668	-2.09506				1	1	-5.6682	-3.8137	GO:0034612	M11	2	0	GO Biological Processes	19	response to tumor necrosis factor	19_GO:0050896 response to stimulus	-8.2118	6.89916	8.77411	30182	211	311	15	4.82315	1.21493	929|1277|1513|1545|2185|2634|3373|5743|6347|6348|6354|6364|6366|6401|57817	CD14|COL1A1|CTSK|CYP1B1|PTK2B|GBP2|HYAL1|PTGS2|CCL2|CCL3|CCL7|CCL20|CCL21|SELE|HAMP	-5.90765	0	7	0	0	-15.8565	94.3187
				GO:0019725	cellular homeostasis	-4.21659	-3.0254				1	0	-8.1699	0	hsa04061	M10	1	0	KEGG Pathway	24	Viral protein interaction with cytokine and cytokine receptor		-8.1699	20.1213	12.1008	30182	100	120	8	6.66667	2.2771	2919|2920|6347|6348|6354|6364|6373|10850	CXCL1|CXCL2|CCL2|CCL3|CCL7|CCL20|CXCL11|CCL27	-5.81165	0	7	0	0	-15.8565	94.3187
				GO:0007584	response to nutrient	-4.53809	-3.13811				1	1	-6.12395	-2.65445	GO:0034341	M11	2	0	GO Biological Processes	19	response to type II interferon	19_GO:0044419 biological process involved in interspecies interaction between organisms	-8.10117	9.24269	9.46043	30182	126	311	12	3.85852	1.09216	2634|2934|3055|6347|6348|6354|6364|6366|7097|7099|8519|338382	GBP2|GSN|HCK|CCL2|CCL3|CCL7|CCL20|CCL21|TLR2|TLR4|IFITM1|RAB7B	-5.81615	0	7	0	0	-15.8565	94.3187
				GO:0060627	regulation of vesicle-mediated transport	-6.68508	-3.30699				1	0	-8.07438	0	R-HSA-375276	M10	1	0	Reactome Gene Sets	6	Peptide ligand-binding receptors		-8.07438	12.5133	10.3472	30182	201	120	10	8.33333	2.52304	624|728|2919|2920|6347|6348|6354|6364|6373|10850	BDKRB2|C5AR1|CXCL1|CXCL2|CCL2|CCL3|CCL7|CCL20|CXCL11|CCL27	-5.72923	0	7	0	0	-15.8565	94.3187
				hsa04145	Phagosome	-9.24978	-3.07772				1	1	-6.62682	-2.87584	GO:0019221	M11	2	0	GO Biological Processes	19	cytokine-mediated signaling pathway	19_GO:0023052 signaling	-8.03066	5.07966	7.97908	30182	363	311	19	6.10932	1.35809	960|1240|2185|2919|2920|3055|3553|4599|6347|6348|6354|6364|6366|6373|7852|8519|9244|9253|11006	CD44|CMKLR1|PTK2B|CXCL1|CXCL2|HCK|IL1B|MX1|CCL2|CCL3|CCL7|CCL20|CCL21|CXCL11|CXCR4|IFITM1|CRLF1|NUMBL|LILRB4	-5.76037	0	7	0	0	-15.8565	94.3187
				R-HSA-6783783	Interleukin-10 signaling	-12.6584	-2.32709				1	1	-6.7208	-2.18043	GO:0071346	M11	2	0	GO Biological Processes	19	cellular response to type II interferon	19_GO:0044419 biological process involved in interspecies interaction between organisms	-7.99915	10.3644	9.71377	30182	103	311	11	3.53698	1.04741	2634|2934|3055|6347|6348|6354|6364|6366|7097|7099|338382	GBP2|GSN|HCK|CCL2|CCL3|CCL7|CCL20|CCL21|TLR2|TLR4|RAB7B	-5.73247	0	7	0	0	-15.8565	94.3187
				M277	PID INTEGRIN A4B1 PATHWAY	-3.51356	-2.76811				1	0	-7.96977	0	R-HSA-373076	M10	1	0	Reactome Gene Sets	6	Class A/1 (Rhodopsin-like receptors)		-7.96977	8.98274	9.29666	30182	336	120	12	10	2.73861	624|728|2919|2920|5031|5733|6347|6348|6354|6364|6373|10850	BDKRB2|C5AR1|CXCL1|CXCL2|P2RY6|PTGER3|CCL2|CCL3|CCL7|CCL20|CXCL11|CCL27	-5.63734	0	7	0	0	-15.8565	94.3187
				M63	PID AVB3 OPN PATHWAY	-3.59519	-2.84767				1	1	-7.53513	-2.85464	hsa04060	M11	2	0	KEGG Pathway	24	Cytokine-cytokine receptor interaction		-7.85481	5.59261	8.08819	30182	295	311	17	5.46624	1.28901	2919|2920|3553|3557|3603|6347|6348|6354|6364|6366|6373|7042|7043|7852|9518|10850|64806	CXCL1|CXCL2|IL1B|IL1RN|IL16|CCL2|CCL3|CCL7|CCL20|CCL21|CXCL11|TGFB2|TGFB3|CXCR4|GDF15|CCL27|IL25	-5.60571	0	7	0	0	-15.8565	94.3187
				GO:0001822	kidney development	0	-4.97477				1	0	-6.7726	0	GO:0072678	M10	1	0	GO Biological Processes	19	T cell migration	19_GO:0002376 immune system process	-6.7726	39.2995	13.6953	30182	32	120	5	4.16667	1.82416	4478|6347|6348|6364|6373	MSN|CCL2|CCL3|CCL20|CXCL11	-4.59632	0	7	0	0	-15.8565	94.3187
				hsa04020	Calcium signaling pathway	0	-4.98688				1	0	-6.49812	0	GO:0071674	M10	1	0	GO Biological Processes	19	mononuclear cell migration	19_GO:0002376 immune system process	-6.49812	15.8614	9.91051	30182	111	120	7	5.83333	2.13952	3958|4478|6347|6348|6354|6364|6373	LGALS3|MSN|CCL2|CCL3|CCL7|CCL20|CXCL11	-4.37396	0	7	0	0	-15.8565	94.3187
				R-HSA-2243919	Crosslinking of collagen fibrils	0	-5.1338				1	0	-6.39895	0	R-HSA-500792	M10	1	0	Reactome Gene Sets	6	GPCR ligand binding		-6.39895	6.43539	7.49536	30182	469	120	12	10	2.73861	624|728|2919|2920|5031|5733|6347|6348|6354|6364|6373|10850	BDKRB2|C5AR1|CXCL1|CXCL2|P2RY6|PTGER3|CCL2|CCL3|CCL7|CCL20|CXCL11|CCL27	-4.29251	0	7	0	0	-15.8565	94.3187
				GO:0010712	regulation of collagen metabolic process	0	-4.70374				1	0	-5.10816	0	GO:2000401	M10	1	0	GO Biological Processes	19	regulation of lymphocyte migration	19_GO:0040011 locomotion	-6.29919	11.4174	8.77513	30182	68	311	8	2.57235	0.897689	1893|2185|4478|6347|6348|6354|6364|6366	ECM1|PTK2B|MSN|CCL2|CCL3|CCL7|CCL20|CCL21	-4.23528	0	7	0	0	-15.8565	94.3187
				R-HSA-2024101	CS/DS degradation	0	-5.60927				1	1	-3.05349	-3.39632	GO:0071356	M11	2	0	GO Biological Processes	19	cellular response to tumor necrosis factor	19_GO:0050896 response to stimulus	-6.25755	6.29502	7.37117	30182	185	311	12	3.85852	1.09216	1277|1513|1545|2185|2634|3373|6347|6348|6354|6364|6366|57817	COL1A1|CTSK|CYP1B1|PTK2B|GBP2|HYAL1|CCL2|CCL3|CCL7|CCL20|CCL21|HAMP	-4.20033	0	7	0	0	-15.8565	94.3187
				GO:0090287	regulation of cellular response to growth factor stimulus	0	-5.07181				1	0	-6.14991	0	GO:0072676	M10	1	0	GO Biological Processes	19	lymphocyte migration	19_GO:0002376 immune system process	-6.14991	19.3474	10.2508	30182	78	120	6	5	1.98956	4478|6347|6348|6354|6364|6373	MSN|CCL2|CCL3|CCL7|CCL20|CXCL11	-4.08147	0	7	0	0	-15.8565	94.3187
				GO:2000249	regulation of actin cytoskeleton reorganization	0	-3.55035				1	0	-6.05732	0	GO:0002548	M10	1	0	GO Biological Processes	19	monocyte chemotaxis	19_GO:0040011 locomotion	-6.05732	28.5814	11.5674	30182	44	120	5	4.16667	1.82416	3958|6347|6348|6354|6364	LGALS3|CCL2|CCL3|CCL7|CCL20	-4.0132	0	7	0	0	-15.8565	94.3187
				WP5218	Extrafollicular and follicular B cell activation by SARS-CoV-2	0	-3.67703				1	1	-4.25232	-3.06145	GO:0071347	M11	2	0	GO Biological Processes	19	cellular response to interleukin-1	19_GO:0050896 response to stimulus	-5.93756	8.56308	7.80696	30182	102	311	9	2.89389	0.95057	2634|3373|3553|4313|6347|6348|6354|6364|6366	GBP2|HYAL1|IL1B|MMP2|CCL2|CCL3|CCL7|CCL20|CCL21	-3.93444	0	7	0	0	-15.8565	94.3187
				GO:0048565	digestive tract development	0	-6.28948				1	1	-4.81929	-2.56683	GO:0070555	M11	2	0	GO Biological Processes	19	response to interleukin-1	19_GO:0050896 response to stimulus	-5.91972	7.35214	7.46289	30182	132	311	10	3.21543	1.00033	2634|3373|3553|4313|6347|6348|6354|6364|6366|6401	GBP2|HYAL1|IL1B|MMP2|CCL2|CCL3|CCL7|CCL20|CCL21|SELE	-3.92623	0	7	0	0	-15.8565	94.3187
				R-HSA-1474290	Collagen formation	0	-8.98337				1	0	-5.85794	0	GO:0008360	M10	1	0	GO Biological Processes	19	regulation of cell shape	19_GO:0032502 developmental process	-5.85794	12.7581	8.74674	30182	138	120	7	5.83333	2.13952	2268|3055|3689|4478|6347|6348|6354	FGR|HCK|ITGB2|MSN|CCL2|CCL3|CCL7	-3.85482	0	7	0	0	-15.8565	94.3187
				GO:0048771	tissue remodeling	0	-6.08066				1	0	-5.77534	0	GO:0048247	M10	1	0	GO Biological Processes	19	lymphocyte chemotaxis	19_GO:0040011 locomotion	-5.77534	25.1517	10.7986	30182	50	120	5	4.16667	1.82416	6347|6348|6354|6364|6373	CCL2|CCL3|CCL7|CCL20|CXCL11	-3.79318	0	7	0	0	-15.8565	94.3187
				GO:0032963	collagen metabolic process	0	-6.49901				1	0	-5.18959	0	GO:0022604	M10	1	0	GO Biological Processes	19	regulation of cell morphogenesis	19_GO:0032502 developmental process	-5.74204	5.1495	6.65421	30182	245	311	13	4.18006	1.13485	960|1627|2185|2268|3055|3689|4478|5649|6347|6348|6354|7852|89846	CD44|DBN1|PTK2B|FGR|HCK|ITGB2|MSN|RELN|CCL2|CCL3|CCL7|CXCR4|FGD3	-3.77818	0	7	0	0	-15.8565	94.3187
				GO:0042698	ovulation cycle	0	-7.29593				1	0	-5.47072	0	GO:2000501	M10	1	0	GO Biological Processes	19	regulation of natural killer cell chemotaxis	19_GO:0040011 locomotion	-5.47072	94.3187	16.6781	30182	8	120	3	2.5	1.42522	6347|6348|6354	CCL2|CCL3|CCL7	-3.53118	0	7	0	0	-15.8565	94.3187
				GO:2001222	regulation of neuron migration	0	-6.02243				1	0	-5.41056	0	GO:0048245	M10	1	0	GO Biological Processes	19	eosinophil chemotaxis	19_GO:0040011 locomotion	-5.41056	37.2617	11.9097	30182	27	120	4	3.33333	1.63865	3958|6347|6348|6354	LGALS3|CCL2|CCL3|CCL7	-3.48434	0	7	0	0	-15.8565	94.3187
				GO:0007507	heart development	0	-6.80831				1	0	-5.34495	0	GO:0072677	M10	1	0	GO Biological Processes	19	eosinophil migration	19_GO:0002376 immune system process	-5.34495	35.931	11.6833	30182	28	120	4	3.33333	1.63865	3958|6347|6348|6354	LGALS3|CCL2|CCL3|CCL7	-3.43952	0	7	0	0	-15.8565	94.3187
				GO:0003013	circulatory system process	0	-7.63361				1	0	-3.82665	0	GO:1901623	M10	1	0	GO Biological Processes	19	regulation of lymphocyte chemotaxis	19_GO:0040011 locomotion	-5.20796	18.6631	9.19368	30182	26	311	5	1.60772	0.71319	2185|6347|6348|6354|6366	PTK2B|CCL2|CCL3|CCL7|CCL21	-3.34136	0	7	0	0	-15.8565	94.3187
				GO:0008285	negative regulation of cell population proliferation	0	-8.50979				1	0	-4.98583	0	GO:0071677	M10	1	0	GO Biological Processes	19	positive regulation of mononuclear cell migration	19_GO:0040011 locomotion	-5.01892	9.43524	7.31191	30182	72	311	7	2.2508	0.841095	2185|3958|5054|6348|6354|6364|6366	PTK2B|LGALS3|SERPINE1|CCL3|CCL7|CCL20|CCL21	-3.18796	0	7	0	0	-15.8565	94.3187
				GO:0001501	skeletal system development	0	-10.6814				1	0	-4.56974	0	GO:0048246	M10	1	0	GO Biological Processes	19	macrophage chemotaxis	19_GO:0040011 locomotion	-4.86012	25.8795	9.83431	30182	15	311	4	1.28617	0.638938	3958|4313|6347|6348	LGALS3|MMP2|CCL2|CCL3	-3.05965	0	7	0	0	-15.8565	94.3187
				GO:0007167	enzyme-linked receptor protein signaling pathway	0	-12.9698				1	0	-4.56974	0	GO:0090280	M10	1	0	GO Biological Processes	19	positive regulation of calcium ion import	19_GO:0051179 localization	-4.56974	50.3033	12.0671	30182	15	120	3	2.5	1.42522	3958|6347|6348	LGALS3|CCL2|CCL3	-2.84409	0	7	0	0	-15.8565	94.3187
				R-HSA-372790	Signaling by GPCR	-7.62211	0				1	0	-3.23274	0	GO:2000403	M10	1	0	GO Biological Processes	19	positive regulation of lymphocyte migration	19_GO:0040011 locomotion	-4.20628	11.8352	7.08386	30182	41	311	5	1.60772	0.71319	2185|6348|6354|6364|6366	PTK2B|CCL3|CCL7|CCL20|CCL21	-2.52705	0	7	0	0	-15.8565	94.3187
				GO:0032102	negative regulation of response to external stimulus	-6.66231	0				1	0	-4.04906	0	GO:1905517	M10	1	0	GO Biological Processes	19	macrophage migration	19_GO:0002376 immune system process	-4.15577	17.6451	7.96902	30182	22	311	4	1.28617	0.638938	3958|4313|6347|6348	LGALS3|MMP2|CCL2|CCL3	-2.48027	0	7	0	0	-15.8565	94.3187
				GO:0007159	leukocyte cell-cell adhesion	-8.64212	0				1	0	-3.10489	0	GO:0043547	M10	1	0	GO Biological Processes	19	positive regulation of GTPase activity	19_GO:0065007 biological regulation	-3.87583	3.92474	4.94409	30182	272	311	11	3.53698	1.04741	2185|3688|6347|6348|6354|6364|6366|7052|23526|55357|202243	PTK2B|ITGB1|CCL2|CCL3|CCL7|CCL20|CCL21|TGM2|ARHGAP45|TBC1D2|CCDC125	-2.24899	0	7	0	0	-15.8565	94.3187
				R-HSA-6798695	Neutrophil degranulation	-12.0918	0				1	0	-3.51356	0	GO:0090279	M10	1	0	GO Biological Processes	19	regulation of calcium ion import	19_GO:0051179 localization	-3.51356	22.8652	7.94002	30182	33	120	3	2.5	1.42522	3958|6347|6348	LGALS3|CCL2|CCL3	-2.02353	0	7	0	0	-15.8565	94.3187
				WP2880	Glucocorticoid receptor pathway	-5.04605	0				1	0	-2.46725	0	GO:0043087	M10	1	0	GO Biological Processes	19	regulation of GTPase activity	19_GO:0065007 biological regulation	-3.35955	3.19939	4.30761	30182	364	311	12	3.85852	1.09216	2185|3688|6347|6348|6354|6364|6366|7052|23526|55357|89846|202243	PTK2B|ITGB1|CCL2|CCL3|CCL7|CCL20|CCL21|TGM2|ARHGAP45|TBC1D2|FGD3|CCDC125	-1.83874	0	7	0	0	-15.8565	94.3187
				GO:0031622	positive regulation of fever generation	-5.67358	0				1	0	-3.14223	0	WP5287	M10	1	0	WikiPathways	27	17q12 copy number variation syndrome		-3.14223	9.96106	5.69931	30182	101	120	4	3.33333	1.63865	6347|6348|6354|55106	CCL2|CCL3|CCL7|SLFN12	-1.73823	0	7	0	0	-15.8565	94.3187
				GO:0071801	regulation of podosome assembly	-4.76886	0				1	1	-6.44516	-14.3732	WP5055	M11	2	0	WikiPathways	27	Burn wound healing		-15.8348	15.459	15.7123	30182	113	311	18	5.78778	1.32413	58|1277|1634|2200|2919|3371|3553|4313|6277|6347|6423|7042|7043|7076|7097|7099|7852|50507	ACTA1|COL1A1|DCN|FBN1|CXCL1|TNC|IL1B|MMP2|S100A6|CCL2|SFRP2|TGFB2|TGFB3|TIMP1|TLR2|TLR4|CXCR4|NOX4	-12.6894	0	8	1	1	-15.8348	45.6698
				GO:0070486	leukocyte aggregation	-5.00522	0				1	1	-8.94284	-7.15957	hsa05144	M11	2	0	KEGG Pathway	24	Malaria		-13.0036	23.2916	16.0966	30182	50	311	12	3.85852	1.09216	3553|3689|4035|6347|6401|6403|7042|7043|7058|7060|7097|7099	IL1B|ITGB2|LRP1|CCL2|SELE|SELP|TGFB2|TGFB3|THBS2|THBS4|TLR2|TLR4	-10.1726	0	8	0	0	-15.8348	45.6698
											1	1	-10.3812	-5.24049	WP4462	M11	2	0	WikiPathways	27	Platelet-mediated interactions with vascular and circulating cells		-11.5842	45.6698	18.7979	30182	17	311	8	2.57235	0.897689	3553|6347|6401|6403|7042|7043|7097|7099	IL1B|CCL2|SELE|SELP|TGFB2|TGFB3|TLR2|TLR4	-8.88772	0	8	0	0	-15.8348	45.6698
											1	1	-9.87592	-4.23384	hsa05323	M11	2	0	KEGG Pathway	24	Rheumatoid arthritis		-10.8458	13.5659	12.3838	30182	93	311	13	4.18006	1.13485	284|1513|2919|2920|3553|3689|6347|6348|6364|7042|7043|7097|7099	ANGPT1|CTSK|CXCL1|CXCL2|IL1B|ITGB2|CCL2|CCL3|CCL20|TGFB2|TGFB3|TLR2|TLR4	-8.22872	0	8	0	0	-15.8348	45.6698
											1	1	-9.51207	-4.00998	hsa05146	M11	2	0	KEGG Pathway	24	Amoebiasis		-10.325	12.3689	11.7355	30182	102	311	13	4.18006	1.13485	929|1277|1281|2919|2920|3553|3684|3689|7042|7043|7097|7099|338382	CD14|COL1A1|COL3A1|CXCL1|CXCL2|IL1B|ITGAM|ITGB2|TGFB2|TGFB3|TLR2|TLR4|RAB7B	-7.76091	0	8	0	0	-15.8348	45.6698
											1	1	-5.51418	-6.17907	hsa04933	M11	2	0	KEGG Pathway	24	AGE-RAGE signaling pathway in diabetic complications		-9.26569	11.6458	10.8804	30182	100	311	12	3.85852	1.09216	1277|1281|1536|2277|3553|4313|5054|6347|6401|7042|7043|50507	COL1A1|COL3A1|CYBB|VEGFD|IL1B|MMP2|SERPINE1|CCL2|SELE|TGFB2|TGFB3|NOX4	-6.8611	0	8	0	0	-15.8348	45.6698
											1	1	-5.09395	-3.46794	hsa05152	M11	2	0	KEGG Pathway	24	Tuberculosis		-6.38498	6.46988	7.51037	30182	180	311	12	3.85852	1.09216	929|1520|3553|3684|3689|3929|4046|7042|7043|7097|7099|9902	CD14|CTSS|IL1B|ITGAM|ITGB2|LBP|LSP1|TGFB2|TGFB3|TLR2|TLR4|MRC2	-4.30735	0	8	0	0	-15.8348	45.6698
											1	1	-2.6503	-2.90356	hsa05321	M11	2	0	KEGG Pathway	24	Inflammatory bowel disease		-3.25151	7.46525	5.32425	30182	65	311	5	1.60772	0.71319	3553|7042|7043|7097|7099	IL1B|TGFB2|TGFB3|TLR2|TLR4	-1.75574	0	8	0	0	-15.8348	45.6698
											0	1	0	-2.30134	WP4559	M01	1	0	WikiPathways	27	Interactions between immune cells and microRNAs in tumor microenvironment		-2.82224	8.08735	5.01416	30182	48	311	4	1.28617	0.638938	6347|7042|7043|7099	CCL2|TGFB2|TGFB3|TLR4	-1.40014	0	8	0	0	-15.8348	45.6698
											1	1	-7.54652	-8.56091	GO:0071345	M11	2	0	GO Biological Processes	19	cellular response to cytokine stimulus	19_GO:0050896 response to stimulus	-15.7589	5.12911	11.4342	30182	719	311	38	12.2186	1.85709	558|960|1240|1277|1513|1545|1809|2185|2634|2919|2920|2934|3055|3373|3553|4046|4313|4502|4599|5214|6347|6348|6354|6364|6366|6373|7097|7099|7852|8519|9244|9253|9945|11006|11122|26577|57817|338382	AXL|CD44|CMKLR1|COL1A1|CTSK|CYP1B1|DPYSL3|PTK2B|GBP2|CXCL1|CXCL2|GSN|HCK|HYAL1|IL1B|LSP1|MMP2|MT2A|MX1|PFKP|CCL2|CCL3|CCL7|CCL20|CCL21|CXCL11|TLR2|TLR4|CXCR4|IFITM1|CRLF1|NUMBL|GFPT2|LILRB4|PTPRT|PCOLCE2|HAMP|RAB7B	-12.6399	0	9	1	1	-15.7589	5.12911
											1	1	-9.00938	-4.50941	GO:0045087	M11	2	0	GO Biological Processes	19	innate immune response	19_GO:0044419 biological process involved in interspecies interaction between organisms	-12.3037	4.42905	9.67001	30182	745	311	34	10.9325	1.76945	558|639|710|715|716|717|721|837|929|1536|1755|2268|2634|2934|3055|3433|3684|3929|3934|3958|4599|6347|6348|6354|6364|6366|7097|7099|8519|91543|114548|219972|284297|338382	AXL|PRDM1|SERPING1|C1R|C1S|C2|C4B|CASP4|CD14|CYBB|DMBT1|FGR|GBP2|GSN|HCK|IFIT2|ITGAM|LBP|LCN2|LGALS3|MX1|CCL2|CCL3|CCL7|CCL20|CCL21|TLR2|TLR4|IFITM1|RSAD2|NLRP3|MPEG1|SSC5D|RAB7B	-9.54531	0	9	0	0	-15.7589	5.12911
											1	1	-5.77872	-12.7471	GO:0009611	M11	2	0	GO Biological Processes	19	response to wounding	19_GO:0050896 response to stimulus	-14.4496	6.35304	11.5814	30182	443	311	29	9.32476	1.64886	558|710|960|1277|1281|1490|1608|1809|2192|3084|3371|3688|3776|4131|4192|4313|5023|5156|5328|6507|7039|7042|7043|7076|7099|9162|11057|23671|26509	AXL|SERPING1|CD44|COL1A1|COL3A1|CCN2|DGKG|DPYSL3|FBLN1|NRG1|TNC|ITGB1|KCNK2|MAP1B|MDK|MMP2|P2RX1|PDGFRA|PLAU|SLC1A3|TGFA|TGFB2|TGFB3|TIMP1|TLR4|DGKI|ABHD2|TMEFF2|MYOF	-11.4619	0	10	1	1	-14.4496	6.35304
											1	1	-4.25406	-7.68652	GO:0042060	M11	2	0	GO Biological Processes	19	wound healing	19_GO:0050896 response to stimulus	-9.50041	5.86394	9.07915	30182	331	311	20	6.43087	1.39098	558|710|960|1277|1281|1608|2192|3084|3688|5023|5156|5328|7039|7042|7043|7076|7099|9162|23671|26509	AXL|SERPING1|CD44|COL1A1|COL3A1|DGKG|FBLN1|NRG1|ITGB1|P2RX1|PDGFRA|PLAU|TGFA|TGFB2|TGFB3|TIMP1|TLR4|DGKI|TMEFF2|MYOF	-7.06475	0	10	0	0	-14.4496	6.35304
											0	1	0	-5.07181	GO:0050878	M01	1	0	GO Biological Processes	19	regulation of body fluid levels	19_GO:0065007 biological regulation	-6.14947	4.50079	6.67298	30182	345	311	16	5.14469	1.25265	302|558|710|1036|1281|1608|2191|2192|4879|4883|5023|5054|5156|5328|7498|9162	ANXA2|AXL|SERPING1|CDO1|COL3A1|DGKG|FAP|FBLN1|NPPB|NPR3|P2RX1|SERPINE1|PDGFRA|PLAU|XDH|DGKI	-4.11387	0	10	0	0	-14.4496	6.35304
											0	1	0	-3.58762	GO:0007596	M01	1	0	GO Biological Processes	19	blood coagulation	19_GO:0032501 multicellular organismal process	-4.10249	5.07811	5.47283	30182	172	311	9	2.89389	0.95057	558|710|1281|1608|2192|5023|5156|5328|9162	AXL|SERPING1|COL3A1|DGKG|FBLN1|P2RX1|PDGFRA|PLAU|DGKI	-2.43335	0	10	0	0	-14.4496	6.35304
											0	1	0	-3.55709	GO:0050817	M01	1	0	GO Biological Processes	19	coagulation	19_GO:0032501 multicellular organismal process	-4.06399	5.01974	5.42595	30182	174	311	9	2.89389	0.95057	558|710|1281|1608|2192|5023|5156|5328|9162	AXL|SERPING1|COL3A1|DGKG|FBLN1|P2RX1|PDGFRA|PLAU|DGKI	-2.40471	0	10	0	0	-14.4496	6.35304
											0	1	0	-3.51206	GO:0007599	M01	1	0	GO Biological Processes	19	hemostasis	19_GO:0065007 biological regulation	-4.00724	4.93466	5.35696	30182	177	311	9	2.89389	0.95057	558|710|1281|1608|2192|5023|5156|5328|9162	AXL|SERPING1|COL3A1|DGKG|FBLN1|P2RX1|PDGFRA|PLAU|DGKI	-2.35934	0	10	0	0	-14.4496	6.35304
											0	1	0	-3.16028	GO:0030168	M01	1	0	GO Biological Processes	19	platelet activation	19_GO:0032501 multicellular organismal process	-3.28929	6.00298	5.03573	30182	97	311	6	1.92926	0.779983	558|1281|1608|5023|5156|9162	AXL|COL3A1|DGKG|P2RX1|PDGFRA|DGKI	-1.78368	0	10	0	0	-14.4496	6.35304
											1	1	-11.4453	-5.14073	GO:0071396	M11	2	0	GO Biological Processes	19	cellular response to lipid	19_GO:0050896 response to stimulus	-14.1489	5.70872	11.1271	30182	527	311	31	9.96785	1.69871	478|558|929|968|1277|1545|2185|2770|2919|2920|3055|3553|3929|4313|4478|5031|5054|5176|5179|6347|6348|6373|6696|7097|7099|11057|11184|57088|57817|85315|114548	ATP1A3|AXL|CD14|CD68|COL1A1|CYP1B1|PTK2B|GNAI1|CXCL1|CXCL2|HCK|IL1B|LBP|MMP2|MSN|P2RY6|SERPINE1|SERPINF1|PENK|CCL2|CCL3|CXCL11|SPP1|TLR2|TLR4|ABHD2|MAP4K1|PLSCR4|HAMP|PAQR8|NLRP3	-11.1973	0	11	1	1	-14.1489	7.39415
											1	1	-5.7458	-4.7045	GO:1901654	M11	2	0	GO Biological Processes	19	response to ketone	19_GO:0050896 response to stimulus	-8.3535	7.06662	8.91488	30182	206	311	15	4.82315	1.21493	1536|1545|2770|4478|5031|5176|6366|6696|7042|7043|7097|10631|11057|11184|387758	CYBB|CYP1B1|GNAI1|MSN|P2RY6|SERPINF1|CCL21|SPP1|TGFB2|TGFB3|TLR2|POSTN|ABHD2|MAP4K1|FIBIN	-6.04542	0	11	0	0	-14.1489	7.39415
											1	1	-5.19541	-4.04093	GO:0071407	M11	2	0	GO Biological Processes	19	cellular response to organic cyclic compound	19_GO:0050896 response to stimulus	-6.3745	3.80581	6.52067	30182	510	311	20	6.43087	1.39098	478|1277|1545|2561|2770|3553|4313|4478|5031|5176|5179|5743|6347|6348|6507|6696|7052|11057|57817|85315	ATP1A3|COL1A1|CYP1B1|GABRB2|GNAI1|IL1B|MMP2|MSN|P2RY6|SERPINF1|PENK|PTGS2|CCL2|CCL3|SLC1A3|SPP1|TGM2|ABHD2|HAMP|PAQR8	-4.30379	0	11	0	0	-14.1489	7.39415
											1	1	-4.19224	-2.15133	GO:1901655	M11	2	0	GO Biological Processes	19	cellular response to ketone	19_GO:0050896 response to stimulus	-4.86569	7.39415	6.69703	30182	105	311	8	2.57235	0.897689	1545|2770|4478|5031|5176|6696|10631|11184	CYP1B1|GNAI1|MSN|P2RY6|SERPINF1|SPP1|POSTN|MAP4K1	-3.06399	0	11	0	0	-14.1489	7.39415
											1	1	-4.091	-11.5371	GO:0097435	M11	2	0	GO Biological Processes	19	supramolecular fiber organization	19_GO:0009987 cellular process	-13.4803	5.39157	10.6841	30182	558	311	31	9.96785	1.69871	58|302|1277|1281|1302|1466|1545|1627|1805|1809|2185|2934|3688|3936|4016|4017|4053|4060|4542|4648|4921|5156|6423|7042|7140|7373|8076|55604|83543|85462|129446	ACTA1|ANXA2|COL1A1|COL3A1|COL11A2|CSRP2|CYP1B1|DBN1|DPT|DPYSL3|PTK2B|GSN|ITGB1|LCP1|LOXL1|LOXL2|LTBP2|LUM|MYO1F|MYO7B|DDR2|PDGFRA|SFRP2|TGFB2|TNNT3|COL14A1|MFAP5|CARMIL1|AIF1L|FHDC1|XIRP2	-10.5779	0	12	1	1	-13.4803	8.513
											1	1	-3.22694	-3.43368	GO:0030029	M11	2	0	GO Biological Processes	19	actin filament-based process	19_GO:0009987 cellular process	-6.59594	3.62489	6.56442	30182	589	311	22	7.07395	1.45385	58|1466|1627|1809|2185|2919|2934|3688|3936|4542|4648|5156|6401|7140|8913|55604|55800|64098|83543|85462|89846|129446	ACTA1|CSRP2|DBN1|DPYSL3|PTK2B|CXCL1|GSN|ITGB1|LCP1|MYO1F|MYO7B|PDGFRA|SELE|TNNT3|CACNA1G|CARMIL1|SCN3B|PARVG|AIF1L|FHDC1|FGD3|XIRP2	-4.49198	0	12	0	0	-13.4803	8.513
											1	1	-2.89835	-2.78673	GO:0030036	M11	2	0	GO Biological Processes	19	actin cytoskeleton organization	19_GO:0009987 cellular process	-5.53588	3.49227	5.89511	30182	528	311	19	6.10932	1.35809	58|1466|1627|1809|2185|2919|2934|3688|3936|4542|4648|5156|7140|55604|64098|83543|85462|89846|129446	ACTA1|CSRP2|DBN1|DPYSL3|PTK2B|CXCL1|GSN|ITGB1|LCP1|MYO1F|MYO7B|PDGFRA|TNNT3|CARMIL1|PARVG|AIF1L|FHDC1|FGD3|XIRP2	-3.60801	0	12	0	0	-13.4803	8.513
											1	1	-2.46718	-2.61802	GO:0007015	M11	2	0	GO Biological Processes	19	actin filament organization	19_GO:0009987 cellular process	-4.8697	4.62134	5.89032	30182	252	311	12	3.85852	1.09216	58|1627|1809|2185|2934|3936|4542|4648|55604|83543|85462|129446	ACTA1|DBN1|DPYSL3|PTK2B|GSN|LCP1|MYO1F|MYO7B|CARMIL1|AIF1L|FHDC1|XIRP2	-3.06677	0	12	0	0	-13.4803	8.513
											0	1	0	-2.09351	GO:0051017	M01	1	0	GO Biological Processes	19	actin filament bundle assembly	19_GO:0009987 cellular process	-3.51746	8.513	5.79308	30182	57	311	5	1.60772	0.71319	1809|2185|3936|83543|85462	DPYSL3|PTK2B|LCP1|AIF1L|FHDC1	-1.96178	0	12	0	0	-13.4803	8.513
											0	1	0	-2.01269	GO:0061572	M01	1	0	GO Biological Processes	19	actin filament bundle organization	19_GO:0009987 cellular process	-3.37948	7.95477	5.54799	30182	61	311	5	1.60772	0.71319	1809|2185|3936|83543|85462	DPYSL3|PTK2B|LCP1|AIF1L|FHDC1	-1.85609	0	12	0	0	-13.4803	8.513
											1	1	-6.92696	-10.3329	GO:0043408	M11	2	0	GO Biological Processes	19	regulation of MAPK cascade	19_GO:0023052 signaling	-13.156	4.74768	10.1991	30182	695	311	34	10.9325	1.76945	284|728|960|1490|2045|2185|2192|3084|3487|3489|3553|4878|4921|5031|5156|6347|6348|6354|6364|6366|6423|7039|7042|7043|7099|7345|7498|9518|10457|11006|11184|23533|50507|78986	ANGPT1|C5AR1|CD44|CCN2|EPHA7|PTK2B|FBLN1|NRG1|IGFBP4|IGFBP6|IL1B|NPPA|DDR2|P2RY6|PDGFRA|CCL2|CCL3|CCL7|CCL20|CCL21|SFRP2|TGFA|TGFB2|TGFB3|TLR4|UCHL1|XDH|GDF15|GPNMB|LILRB4|MAP4K1|PIK3R5|NOX4|DUSP26	-10.2836	0	13	1	1	-13.156	8.62558
											1	1	-6.15202	-8.4095	GO:0043410	M11	2	0	GO Biological Processes	19	positive regulation of MAPK cascade	19_GO:0023052 signaling	-11.6071	5.29354	9.82782	30182	495	311	27	8.68167	1.59662	284|728|960|1490|2185|3084|3487|3489|3553|4921|5031|5156|6347|6348|6354|6364|6366|7039|7042|7043|7099|7498|9518|10457|11184|23533|50507	ANGPT1|C5AR1|CD44|CCN2|PTK2B|NRG1|IGFBP4|IGFBP6|IL1B|DDR2|P2RY6|PDGFRA|CCL2|CCL3|CCL7|CCL20|CCL21|TGFA|TGFB2|TGFB3|TLR4|XDH|GDF15|GPNMB|MAP4K1|PIK3R5|NOX4	-8.89111	0	13	0	0	-13.156	8.62558
											1	1	-5.30347	-7.10573	GO:0070372	M11	2	0	GO Biological Processes	19	regulation of ERK1 and ERK2 cascade	19_GO:0023052 signaling	-10.7426	6.46988	9.95771	30182	315	311	21	6.75241	1.42288	284|728|960|1490|2045|2185|2192|3084|3553|4921|5031|5156|6347|6348|6354|6364|6366|7099|10457|50507|78986	ANGPT1|C5AR1|CD44|CCN2|EPHA7|PTK2B|FBLN1|NRG1|IL1B|DDR2|P2RY6|PDGFRA|CCL2|CCL3|CCL7|CCL20|CCL21|TLR4|GPNMB|NOX4|DUSP26	-8.13354	0	13	0	0	-13.156	8.62558
											1	1	-5.50445	-5.28365	GO:0070374	M11	2	0	GO Biological Processes	19	positive regulation of ERK1 and ERK2 cascade	19_GO:0023052 signaling	-9.72953	7.43162	9.81405	30182	222	311	17	5.46624	1.28901	284|728|960|1490|2185|3084|4921|5031|5156|6347|6348|6354|6364|6366|7099|10457|50507	ANGPT1|C5AR1|CD44|CCN2|PTK2B|NRG1|DDR2|P2RY6|PDGFRA|CCL2|CCL3|CCL7|CCL20|CCL21|TLR4|GPNMB|NOX4	-7.27289	0	13	0	0	-13.156	8.62558
											1	1	-2.37395	-9.22111	GO:0042327	M11	2	0	GO Biological Processes	19	positive regulation of phosphorylation	19_GO:0048518 positive regulation of biological process	-9.22111	4.4239	8.2771	30182	786	217	25	11.5207	2.16736	284|558|1490|2045|2185|2277|3084|3553|4842|4921|5156|5649|5743|6366|6423|7039|7042|7043|7060|7099|9244|9518|10457|50507|84254	ANGPT1|AXL|CCN2|EPHA7|PTK2B|VEGFD|NRG1|IL1B|NOS1|DDR2|PDGFRA|RELN|PTGS2|CCL21|SFRP2|TGFA|TGFB2|TGFB3|THBS4|TLR4|CRLF1|GDF15|GPNMB|NOX4|CAMKK1	-6.76373	0	13	0	0	-13.156	8.62558
											1	1	-2.09341	-8.57231	GO:0001934	M11	2	0	GO Biological Processes	19	positive regulation of protein phosphorylation	19_GO:0048518 positive regulation of biological process	-8.57231	4.45545	7.97463	30182	718	217	23	10.5991	2.08966	284|1490|2045|2185|2277|3084|3553|4842|4921|5649|5743|6366|6423|7039|7042|7043|7060|7099|9244|9518|10457|50507|84254	ANGPT1|CCN2|EPHA7|PTK2B|VEGFD|NRG1|IL1B|NOS1|DDR2|RELN|PTGS2|CCL21|SFRP2|TGFA|TGFB2|TGFB3|THBS4|TLR4|CRLF1|GDF15|GPNMB|NOX4|CAMKK1	-6.18188	0	13	0	0	-13.156	8.62558
											1	1	-3.20916	-5.88553	GO:0043549	M11	2	0	GO Biological Processes	19	regulation of kinase activity	19_GO:0008152 metabolic process	-5.88553	3.67037	6.17157	30182	720	217	19	8.75576	1.91876	284|558|2185|3084|3553|4878|4921|5156|5649|6366|6423|7039|7042|7099|7345|9052|11122|50507|84254	ANGPT1|AXL|PTK2B|NRG1|IL1B|NPPA|DDR2|PDGFRA|RELN|CCL21|SFRP2|TGFA|TGFB2|TLR4|UCHL1|GPRC5A|PTPRT|NOX4|CAMKK1	-3.87848	0	13	0	0	-13.156	8.62558
											0	1	0	-5.82689	GO:0032872	M01	1	0	GO Biological Processes	19	regulation of stress-activated MAPK cascade	19_GO:0023052 signaling	-5.82689	7.20661	7.36108	30182	193	217	10	4.60829	1.4233	1490|2185|3489|3553|4878|6366|6423|7042|7099|7498	CCN2|PTK2B|IGFBP6|IL1B|NPPA|CCL21|SFRP2|TGFB2|TLR4|XDH	-3.8296	0	13	0	0	-13.156	8.62558
											0	1	0	-5.76641	GO:0070302	M01	1	0	GO Biological Processes	19	regulation of stress-activated protein kinase signaling cascade	19_GO:0023052 signaling	-5.76641	7.0963	7.2866	30182	196	217	10	4.60829	1.4233	1490|2185|3489|3553|4878|6366|6423|7042|7099|7498	CCN2|PTK2B|IGFBP6|IL1B|NPPA|CCL21|SFRP2|TGFB2|TLR4|XDH	-3.78615	0	13	0	0	-13.156	8.62558
											1	1	-3.6801	-5.47442	GO:0045859	M11	2	0	GO Biological Processes	19	regulation of protein kinase activity	19_GO:0008152 metabolic process	-5.56948	3.25042	5.81037	30182	627	311	21	6.75241	1.42288	284|728|2185|2268|3084|3553|4878|4921|5649|6366|6423|7039|7042|7099|7345|9052|11006|11122|23533|50507|84254	ANGPT1|C5AR1|PTK2B|FGR|NRG1|IL1B|NPPA|DDR2|RELN|CCL21|SFRP2|TGFA|TGFB2|TLR4|UCHL1|GPRC5A|LILRB4|PTPRT|PIK3R5|NOX4|CAMKK1	-3.63831	0	13	0	0	-13.156	8.62558
											0	1	0	-5.51688	GO:0033674	M01	1	0	GO Biological Processes	19	positive regulation of kinase activity	19_GO:0048518 positive regulation of biological process	-5.51688	4.54959	6.29386	30182	428	217	14	6.45161	1.66772	284|558|2185|3084|3553|4921|5156|5649|6366|7039|7042|7099|50507|84254	ANGPT1|AXL|PTK2B|NRG1|IL1B|DDR2|PDGFRA|RELN|CCL21|TGFA|TGFB2|TLR4|NOX4|CAMKK1	-3.56709	0	13	0	0	-13.156	8.62558
											0	1	0	-5.34309	GO:0032874	M01	1	0	GO Biological Processes	19	positive regulation of stress-activated MAPK cascade	19_GO:0023052 signaling	-5.34309	8.62558	7.38607	30182	129	217	8	3.68664	1.27917	1490|2185|3489|3553|6366|7042|7099|7498	CCN2|PTK2B|IGFBP6|IL1B|CCL21|TGFB2|TLR4|XDH	-3.43922	0	13	0	0	-13.156	8.62558
											0	1	0	-5.29347	GO:0070304	M01	1	0	GO Biological Processes	19	positive regulation of stress-activated protein kinase signaling cascade	19_GO:0023052 signaling	-5.29347	8.4939	7.31482	30182	131	217	8	3.68664	1.27917	1490|2185|3489|3553|6366|7042|7099|7498	CCN2|PTK2B|IGFBP6|IL1B|CCL21|TGFB2|TLR4|XDH	-3.40789	0	13	0	0	-13.156	8.62558
											0	1	0	-4.83967	GO:0045860	M01	1	0	GO Biological Processes	19	positive regulation of protein kinase activity	19_GO:0048518 positive regulation of biological process	-4.83967	4.5853	5.85635	30182	364	217	12	5.52995	1.55159	284|2185|3084|3553|4921|5649|6366|7039|7042|7099|50507|84254	ANGPT1|PTK2B|NRG1|IL1B|DDR2|RELN|CCL21|TGFA|TGFB2|TLR4|NOX4|CAMKK1	-3.04891	0	13	0	0	-13.156	8.62558
											0	1	0	-4.54956	GO:0051347	M01	1	0	GO Biological Processes	19	positive regulation of transferase activity	19_GO:0065007 biological regulation	-4.54956	3.73032	5.35491	30182	522	217	14	6.45161	1.66772	284|558|2185|3084|3553|4921|5156|5649|6366|7039|7042|7099|50507|84254	ANGPT1|AXL|PTK2B|NRG1|IL1B|DDR2|PDGFRA|RELN|CCL21|TGFA|TGFB2|TLR4|NOX4|CAMKK1	-2.82643	0	13	0	0	-13.156	8.62558
											1	1	-3.04302	-4.19347	GO:0043405	M11	2	0	GO Biological Processes	19	regulation of MAP kinase activity	19_GO:0008152 metabolic process	-4.19347	5.98226	5.80017	30182	186	217	8	3.68664	1.27917	2185|3553|4878|6423|7039|7099|7345|50507	PTK2B|IL1B|NPPA|SFRP2|TGFA|TLR4|UCHL1|NOX4	-2.54986	0	13	0	0	-13.156	8.62558
											0	1	0	-4.16163	GO:0046328	M01	1	0	GO Biological Processes	19	regulation of JNK cascade	19_GO:0023052 signaling	-4.16163	7.00441	6.03803	30182	139	217	7	3.22581	1.19941	1490|2185|3553|4878|6366|6423|7099	CCN2|PTK2B|IL1B|NPPA|CCL21|SFRP2|TLR4	-2.52397	0	13	0	0	-13.156	8.62558
											0	1	0	-3.20147	GO:0046330	M01	1	0	GO Biological Processes	19	positive regulation of JNK cascade	19_GO:0023052 signaling	-3.20147	7.3204	5.25057	30182	95	217	5	2.30415	1.01851	1490|2185|3553|6366|7099	CCN2|PTK2B|IL1B|CCL21|TLR4	-1.787	0	13	0	0	-13.156	8.62558
											0	1	0	-3.07838	GO:0080135	M01	1	0	GO Biological Processes	19	regulation of cellular response to stress	19_GO:0050896 response to stimulus	-3.07838	2.68213	3.90418	30182	726	217	14	6.45161	1.66772	666|1490|2185|3489|3553|3776|4878|4921|5743|6366|6423|7042|7099|7498	BOK|CCN2|PTK2B|IGFBP6|IL1B|KCNK2|NPPA|DDR2|PTGS2|CCL21|SFRP2|TGFB2|TLR4|XDH	-1.69109	0	13	0	0	-13.156	8.62558
											0	1	0	-2.79555	GO:0043406	M01	1	0	GO Biological Processes	19	positive regulation of MAP kinase activity	19_GO:0023052 signaling	-2.8632	4.97683	4.39766	30182	117	311	6	1.92926	0.779983	2185|3553|7039|7099|23533|50507	PTK2B|IL1B|TGFA|TLR4|PIK3R5|NOX4	-1.43489	0	13	0	0	-13.156	8.62558
											0	1	0	-2.26298	GO:0071900	M01	1	0	GO Biological Processes	19	regulation of protein serine/threonine kinase activity	19_GO:0008152 metabolic process	-2.26298	3.01545	3.31491	30182	369	217	8	3.68664	1.27917	2185|3553|4878|6423|7039|7099|7345|50507	PTK2B|IL1B|NPPA|SFRP2|TGFA|TLR4|UCHL1|NOX4	-1.06976	0	13	0	0	-13.156	8.62558
											1	1	-6.26227	-9.96502	GO:0009725	M11	2	0	GO Biological Processes	19	response to hormone	19_GO:0050896 response to stimulus	-13.0907	4.4563	10.0053	30182	784	311	36	11.5756	1.81417	58|478|717|1036|1277|1281|1490|1513|1520|1536|1545|2185|2200|2770|3557|4131|4192|4313|4842|4921|5031|5176|5730|5743|6366|6696|7042|7043|7076|7097|11057|59350|64506|85315|261729|387758	ACTA1|ATP1A3|C2|CDO1|COL1A1|COL3A1|CCN2|CTSK|CTSS|CYBB|CYP1B1|PTK2B|FBN1|GNAI1|IL1RN|MAP1B|MDK|MMP2|NOS1|DDR2|P2RY6|SERPINF1|PTGDS|PTGS2|CCL21|SPP1|TGFB2|TGFB3|TIMP1|TLR2|ABHD2|RXFP1|CPEB1|PAQR8|STEAP2|FIBIN	-10.2326	0	14	1	1	-13.0907	9.70378
											1	1	-4.72518	-7.66494	GO:0048545	M11	2	0	GO Biological Processes	19	response to steroid hormone	19_GO:0050896 response to stimulus	-9.7976	6.49266	9.4895	30182	284	311	19	6.10932	1.35809	58|478|1036|1277|1490|1536|1545|3557|4192|5176|5730|5743|6696|7042|7043|7097|11057|85315|387758	ACTA1|ATP1A3|CDO1|COL1A1|CCN2|CYBB|CYP1B1|IL1RN|MDK|SERPINF1|PTGDS|PTGS2|SPP1|TGFB2|TGFB3|TLR2|ABHD2|PAQR8|FIBIN	-7.31736	0	14	0	0	-13.0907	9.70378
											1	1	-2.35452	-4.54367	GO:0031960	M11	2	0	GO Biological Processes	19	response to corticosteroid	19_GO:0050896 response to stimulus	-5.87529	6.43091	7.15933	30182	166	311	11	3.53698	1.04741	1036|1277|1490|1536|1545|3557|4192|5176|5730|5743|387758	CDO1|COL1A1|CCN2|CYBB|CYP1B1|IL1RN|MDK|SERPINF1|PTGDS|PTGS2|FIBIN	-3.88943	0	14	0	0	-13.0907	9.70378
											0	1	0	-3.23243	GO:0051384	M01	1	0	GO Biological Processes	19	response to glucocorticoid	19_GO:0050896 response to stimulus	-3.92793	5.46751	5.44479	30182	142	311	8	2.57235	0.897689	1036|1545|3557|4192|5176|5730|5743|387758	CDO1|CYP1B1|IL1RN|MDK|SERPINF1|PTGDS|PTGS2|FIBIN	-2.29459	0	14	0	0	-13.0907	9.70378
											0	1	0	-2.43652	GO:0071548	M01	1	0	GO Biological Processes	19	response to dexamethasone	19_GO:0050896 response to stimulus	-2.43652	9.70378	4.86035	30182	43	217	3	1.38249	0.792644	1545|5176|387758	CYP1B1|SERPINF1|FIBIN	-1.20598	0	14	0	0	-13.0907	9.70378
											0	1	0	-2.33014	GO:0071383	M01	1	0	GO Biological Processes	19	cellular response to steroid hormone stimulus	19_GO:0050896 response to stimulus	-2.33014	4.63625	3.79924	30182	150	217	5	2.30415	1.01851	478|1545|5176|11057|85315	ATP1A3|CYP1B1|SERPINF1|ABHD2|PAQR8	-1.12337	0	14	0	0	-13.0907	9.70378
											0	1	0	-12.9698	GO:0007167	M01	1	0	GO Biological Processes	19	enzyme-linked receptor protein signaling pathway	19_GO:0023052 signaling	-12.9698	5.99898	10.7556	30182	626	217	27	12.4424	2.24062	284|558|1277|1281|1490|2045|2185|2277|3084|4035|4053|4313|4878|4879|4921|5156|6423|7039|7042|7043|8646|9518|11037|11122|23213|23768|55273	ANGPT1|AXL|COL1A1|COL3A1|CCN2|EPHA7|PTK2B|VEGFD|NRG1|LRP1|LTBP2|MMP2|NPPA|NPPB|DDR2|PDGFRA|SFRP2|TGFA|TGFB2|TGFB3|CHRD|GDF15|STON1|PTPRT|SULF1|FLRT2|TMEM100	-10.0675	0	15	1	1	-12.9698	9.50288
											0	1	0	-10.1485	GO:0071363	M01	1	0	GO Biological Processes	19	cellular response to growth factor stimulus	19_GO:0050896 response to stimulus	-10.1485	5.98533	9.44841	30182	488	217	21	9.67742	2.007	1277|1281|1490|1513|2200|2277|3373|4053|4842|4921|5156|5179|6423|7042|7043|7099|8483|8646|9518|23768|55273	COL1A1|COL3A1|CCN2|CTSK|FBN1|VEGFD|HYAL1|LTBP2|NOS1|DDR2|PDGFRA|PENK|SFRP2|TGFB2|TGFB3|TLR4|CILP|CHRD|GDF15|FLRT2|TMEM100	-7.58435	0	15	0	0	-12.9698	9.50288
											0	1	0	-9.6446	GO:0070848	M01	1	0	GO Biological Processes	19	response to growth factor	19_GO:0050896 response to stimulus	-9.6446	5.617	9.03755	30182	520	217	21	9.67742	2.007	1277|1281|1490|1513|2200|2277|3373|4053|4842|4921|5156|5179|6423|7042|7043|7099|8483|8646|9518|23768|55273	COL1A1|COL3A1|CCN2|CTSK|FBN1|VEGFD|HYAL1|LTBP2|NOS1|DDR2|PDGFRA|PENK|SFRP2|TGFB2|TGFB3|TLR4|CILP|CHRD|GDF15|FLRT2|TMEM100	-7.14638	0	15	0	0	-12.9698	9.50288
											0	1	0	-7.97433	GO:0007169	M01	1	0	GO Biological Processes	19	transmembrane receptor protein tyrosine kinase signaling pathway	19_GO:0023052 signaling	-7.97433	5.68387	8.18616	30182	416	217	17	7.8341	1.82411	284|558|1277|1490|2045|2185|2277|3084|4313|4921|5156|7039|9518|11037|11122|23213|23768	ANGPT1|AXL|COL1A1|CCN2|EPHA7|PTK2B|VEGFD|NRG1|MMP2|DDR2|PDGFRA|TGFA|GDF15|STON1|PTPRT|SULF1|FLRT2	-5.6377	0	15	0	0	-12.9698	9.50288
											0	1	0	-7.57357	GO:0071560	M01	1	0	GO Biological Processes	19	cellular response to transforming growth factor beta stimulus	19_GO:0050896 response to stimulus	-7.57357	9.50288	9.20568	30182	161	217	11	5.06912	1.48916	1277|1281|1513|2200|4053|4921|5179|7042|7043|8483|9518	COL1A1|COL3A1|CTSK|FBN1|LTBP2|DDR2|PENK|TGFB2|TGFB3|CILP|GDF15	-5.30541	0	15	0	0	-12.9698	9.50288
											0	1	0	-7.38283	GO:0071559	M01	1	0	GO Biological Processes	19	response to transforming growth factor beta	19_GO:0050896 response to stimulus	-7.38283	9.10692	8.96682	30182	168	217	11	5.06912	1.48916	1277|1281|1513|2200|4053|4921|5179|7042|7043|8483|9518	COL1A1|COL3A1|CTSK|FBN1|LTBP2|DDR2|PENK|TGFB2|TGFB3|CILP|GDF15	-5.14057	0	15	0	0	-12.9698	9.50288
											1	1	-12.6584	-2.32709	R-HSA-6783783	M11	2	0	Reactome Gene Sets	6	Interleukin-10 signaling		-12.6584	48.1628	20.4438	30182	47	120	9	7.5	2.40442	2919|2920|3553|3557|5743|6347|6348|6364|7076	CXCL1|CXCL2|IL1B|IL1RN|PTGS2|CCL2|CCL3|CCL20|TIMP1	-9.78747	0	16	1	1	-12.6584	48.1628
											1	1	-8.84638	-3.60355	WP2431	M11	2	0	WikiPathways	27	Spinal cord injury		-8.84638	18.7079	12.3312	30182	121	120	9	7.5	2.40442	1462|2919|2920|3553|3958|4842|5743|6347|6403	VCAN|CXCL1|CXCL2|IL1B|LGALS3|NOS1|PTGS2|CCL2|SELP	-6.42633	0	16	0	0	-12.6584	48.1628
											1	0	-8.38446	0	hsa04657	M10	1	0	KEGG Pathway	24	IL-17 signaling pathway		-8.38446	21.4057	12.5189	30182	94	120	8	6.66667	2.2771	2919|2920|3553|3934|5743|6347|6354|6364	CXCL1|CXCL2|IL1B|LCN2|PTGS2|CCL2|CCL7|CCL20	-6.02176	0	16	0	0	-12.6584	48.1628
											1	0	-6.58437	0	WP5039	M10	1	0	WikiPathways	27	SARS-CoV-2 innate immunity evasion and cell-specific immune response		-6.58437	22.8652	11.235	30182	66	120	6	5	1.98956	2919|2920|3433|6347|6348|6373	CXCL1|CXCL2|IFIT2|CCL2|CCL3|CXCL11	-4.44441	0	16	0	0	-12.6584	48.1628
											1	0	-6.47151	0	hsa04668	M10	1	0	KEGG Pathway	24	TNF signaling pathway		-6.47151	15.7198	9.86035	30182	112	120	7	5.83333	2.13952	2919|2920|3553|5743|6347|6364|6401	CXCL1|CXCL2|IL1B|PTGS2|CCL2|CCL20|SELE	-4.34993	0	16	0	0	-12.6584	48.1628
											1	0	-5.00111	0	hsa04621	M10	1	0	KEGG Pathway	24	NOD-like receptor signaling pathway		-5.00111	9.46568	7.31704	30182	186	120	7	5.83333	2.13952	837|1536|2919|2920|3553|6347|114548	CASP4|CYBB|CXCL1|CXCL2|IL1B|CCL2|NLRP3	-3.17668	0	16	0	0	-12.6584	48.1628
											1	0	-3.82665	0	WP530	M10	1	0	WikiPathways	27	Cytokines and inflammatory response		-3.82665	29.0212	9.03097	30182	26	120	3	2.5	1.42522	2919|2920|3553	CXCL1|CXCL2|IL1B	-2.26393	0	16	0	0	-12.6584	48.1628
											1	0	-3.59519	0	WP4304	M10	1	0	WikiPathways	27	Oligodendrocyte specification and differentiation, leading to myelin components for CNS		-3.59519	24.3403	8.21458	30182	31	120	3	2.5	1.42522	2919|2920|3553	CXCL1|CXCL2|IL1B	-2.08645	0	16	0	0	-12.6584	48.1628
											1	0	-2.96151	0	hsa05167	M10	1	0	KEGG Pathway	24	Kaposi sarcoma-associated herpesvirus infection		-2.96151	6.48239	4.84	30182	194	120	5	4.16667	1.82416	2919|2920|3055|5743|23533	CXCL1|CXCL2|HCK|PTGS2|PIK3R5	-1.60679	0	16	0	0	-12.6584	48.1628
											1	0	-2.93203	0	GO:0019730	M10	1	0	GO Biological Processes	19	antimicrobial humoral response	19_GO:0044419 biological process involved in interspecies interaction between organisms	-2.93203	8.74841	5.25975	30182	115	120	4	3.33333	1.63865	1755|2919|2920|6373	DMBT1|CXCL1|CXCL2|CXCL11	-1.58559	0	16	0	0	-12.6584	48.1628
											1	0	-2.4901	0	GO:0061844	M10	1	0	GO Biological Processes	19	antimicrobial humoral immune response mediated by antimicrobial peptide	19_GO:0044419 biological process involved in interspecies interaction between organisms	-2.4901	10.1966	5.0044	30182	74	120	3	2.5	1.42522	2919|2920|6373	CXCL1|CXCL2|CXCL11	-1.24307	0	16	0	0	-12.6584	48.1628
											1	1	-4.94677	-10.0241	GO:0045765	M11	2	0	GO Biological Processes	19	regulation of angiogenesis	19_GO:0032502 developmental process	-12.4943	6.6738	10.8783	30182	349	311	24	7.71704	1.51323	728|1536|1545|1634|1893|2185|2277|3373|3553|3688|4192|4879|5054|5176|6423|7042|7058|7060|7852|9037|10457|23213|51129|79805	C5AR1|CYBB|CYP1B1|DCN|ECM1|PTK2B|VEGFD|HYAL1|IL1B|ITGB1|MDK|NPPB|SERPINE1|SERPINF1|SFRP2|TGFB2|THBS2|THBS4|CXCR4|SEMA5A|GPNMB|SULF1|ANGPTL4|VASH2	-9.71306	0	17	1	1	-12.4943	8.39336
											1	1	-4.888	-9.9039	GO:1901342	M11	2	0	GO Biological Processes	19	regulation of vasculature development	19_GO:0032502 developmental process	-12.3346	6.56101	10.7544	30182	355	311	24	7.71704	1.51323	728|1536|1545|1634|1893|2185|2277|3373|3553|3688|4192|4879|5054|5176|6423|7042|7058|7060|7852|9037|10457|23213|51129|79805	C5AR1|CYBB|CYP1B1|DCN|ECM1|PTK2B|VEGFD|HYAL1|IL1B|ITGB1|MDK|NPPB|SERPINE1|SERPINF1|SFRP2|TGFB2|THBS2|THBS4|CXCR4|SEMA5A|GPNMB|SULF1|ANGPTL4|VASH2	-9.56493	0	17	0	0	-12.4943	8.39336
											1	1	-5.01635	-5.99364	GO:0045766	M11	2	0	GO Biological Processes	19	positive regulation of angiogenesis	19_GO:0032502 developmental process	-9.97479	8.39336	10.2923	30182	185	311	16	5.14469	1.25265	728|1536|1545|1893|2185|2277|3373|3553|3688|4192|5054|6423|7852|9037|51129|79805	C5AR1|CYBB|CYP1B1|ECM1|PTK2B|VEGFD|HYAL1|IL1B|ITGB1|MDK|SERPINE1|SFRP2|CXCR4|SEMA5A|ANGPTL4|VASH2	-7.46416	0	17	0	0	-12.4943	8.39336
											1	1	-5.01635	-5.99364	GO:1904018	M11	2	0	GO Biological Processes	19	positive regulation of vasculature development	19_GO:0032502 developmental process	-9.97479	8.39336	10.2923	30182	185	311	16	5.14469	1.25265	728|1536|1545|1893|2185|2277|3373|3553|3688|4192|5054|6423|7852|9037|51129|79805	C5AR1|CYBB|CYP1B1|ECM1|PTK2B|VEGFD|HYAL1|IL1B|ITGB1|MDK|SERPINE1|SFRP2|CXCR4|SEMA5A|ANGPTL4|VASH2	-7.46416	0	17	0	0	-12.4943	8.39336
											1	1	-2.17421	-4.91732	GO:0050678	M11	2	0	GO Biological Processes	19	regulation of epithelial cell proliferation	19_GO:0050789 regulation of biological process	-5.70042	3.93752	6.17833	30182	419	311	17	5.46624	1.28901	728|1893|2277|3373|4192|5176|6347|6423|7039|7042|7051|7060|7498|9037|23213|64919|79805	C5AR1|ECM1|VEGFD|HYAL1|MDK|SERPINF1|CCL2|SFRP2|TGFA|TGFB2|TGM1|THBS4|XDH|SEMA5A|SULF1|BCL11B|VASH2	-3.74714	0	17	0	0	-12.4943	8.39336
											0	1	0	-2.89672	GO:0050679	M01	1	0	GO Biological Processes	19	positive regulation of epithelial cell proliferation	19_GO:0048518 positive regulation of biological process	-3.90449	4.31325	5.09001	30182	225	311	10	3.21543	1.00033	728|1893|2277|3373|4192|7039|7051|7060|9037|79805	C5AR1|ECM1|VEGFD|HYAL1|MDK|TGFA|TGM1|THBS4|SEMA5A|VASH2	-2.276	0	17	0	0	-12.4943	8.39336
											0	1	0	-3.39632	GO:0001936	M01	1	0	GO Biological Processes	19	regulation of endothelial cell proliferation	19_GO:0050789 regulation of biological process	-3.86155	4.72127	5.18036	30182	185	311	9	2.89389	0.95057	1893|2277|4192|6347|7060|7498|9037|23213|79805	ECM1|VEGFD|MDK|CCL2|THBS4|XDH|SEMA5A|SULF1|VASH2	-2.23995	0	17	0	0	-12.4943	8.39336
											0	1	0	-2.82864	GO:0001938	M01	1	0	GO Biological Processes	19	positive regulation of endothelial cell proliferation	19_GO:0048518 positive regulation of biological process	-2.90171	5.06339	4.45466	30182	115	311	6	1.92926	0.779983	1893|2277|4192|7060|9037|79805	ECM1|VEGFD|MDK|THBS4|SEMA5A|VASH2	-1.46859	0	17	0	0	-12.4943	8.39336
											1	0	-12.0918	0	R-HSA-6798695	M10	1	0	Reactome Gene Sets	6	Neutrophil degranulation		-12.0918	9.39274	11.7354	30182	482	120	18	15	3.2596	302|728|929|960|968|1520|1536|2268|2919|3101|3684|3689|3934|3958|5328|7097|23406|64114	ANXA2|C5AR1|CD14|CD44|CD68|CTSS|CYBB|FGR|CXCL1|HK3|ITGAM|ITGB2|LCN2|LGALS3|PLAU|TLR2|COTL1|TMBIM1	-9.27377	0	18	1	1	-12.0918	9.39274
											1	1	-7.63966	-5.88808	hsa05133	M11	2	0	KEGG Pathway	24	Pertussis		-12.0082	16.6004	13.8943	30182	76	311	13	4.18006	1.13485	710|715|716|717|721|929|2770|3553|3684|3688|3689|7099|114548	SERPING1|C1R|C1S|C2|C4B|CD14|GNAI1|IL1B|ITGAM|ITGB1|ITGB2|TLR4|NLRP3	-9.28197	0	19	1	1	-12.0082	38.8193
											1	1	-3.04844	-7.07197	WP5090	M11	2	0	WikiPathways	27	Complement system in neuronal development and plasticity		-8.92068	10.8839	10.4506	30182	107	311	12	3.85852	1.09216	558|710|715|716|717|721|728|3684|3689|7042|7043|57088	AXL|SERPING1|C1R|C1S|C2|C4B|C5AR1|ITGAM|ITGB2|TGFB2|TGFB3|PLSCR4	-6.56244	0	19	0	0	-12.0082	38.8193
											1	1	-5.89859	-3.39988	hsa04610	M11	2	0	KEGG Pathway	24	Complement and coagulation cascades		-8.84307	12.4131	10.8149	30182	86	311	11	3.53698	1.04741	624|710|715|716|717|721|728|3684|3689|5054|5328	BDKRB2|SERPING1|C1R|C1S|C2|C4B|C5AR1|ITGAM|ITGB2|SERPINE1|PLAU	-6.5022	0	19	0	0	-12.0082	38.8193
											1	1	-5.59144	-2.27185	WP2806	M11	2	0	WikiPathways	27	Complement system		-7.17666	10.005	9.06391	30182	97	311	10	3.21543	1.00033	710|716|717|728|1634|3689|6401|6403|6696|7097	SERPING1|C1S|C2|C5AR1|DCN|ITGB2|SELE|SELP|SPP1|TLR2	-5.00617	0	19	0	0	-12.0082	38.8193
											1	1	-2.79248	-4.21003	WP558	M11	2	0	WikiPathways	27	Complement and coagulation cascades		-6.84663	13.386	9.63407	30182	58	311	8	2.57235	0.897689	710|715|716|717|721|728|5054|5328	SERPING1|C1R|C1S|C2|C4B|C5AR1|SERPINE1|PLAU	-4.712	0	19	0	0	-12.0082	38.8193
											1	1	-4.38457	-2.82056	hsa05171	M11	2	0	KEGG Pathway	24	Coronavirus disease - COVID-19		-6.00615	5.43805	6.92404	30182	232	311	13	4.18006	1.13485	715|716|717|721|728|1536|3553|4599|6347|6403|7097|7099|114548	C1R|C1S|C2|C4B|C5AR1|CYBB|IL1B|MX1|CCL2|SELP|TLR2|TLR4|NLRP3	-3.98722	0	19	0	0	-12.0082	38.8193
											1	1	-4.27277	-3.08076	GO:0050764	M11	2	0	GO Biological Processes	19	regulation of phagocytosis	19_GO:0051179 localization	-5.97377	8.64786	7.85555	30182	101	311	9	2.89389	0.95057	717|721|2268|3055|3553|6347|7052|7097|57118	C2|C4B|FGR|HCK|IL1B|CCL2|TGM2|TLR2|CAMK1D	-3.96275	0	19	0	0	-12.0082	38.8193
											1	1	-3.21563	-2.90067	GO:0002253	M11	2	0	GO Biological Processes	19	activation of immune response	19_GO:0002376 immune system process	-5.90733	4.31325	6.45297	30182	360	311	16	5.14469	1.25265	710|715|716|717|721|728|929|1240|1520|2268|3055|3929|7097|7099|89857|114548	SERPING1|C1R|C1S|C2|C4B|C5AR1|CD14|CMKLR1|CTSS|FGR|HCK|LBP|TLR2|TLR4|KLHL6|NLRP3	-3.9158	0	19	0	0	-12.0082	38.8193
											1	1	-4.45732	-2.76579	GO:0050778	M11	2	0	GO Biological Processes	19	positive regulation of immune response	19_GO:0002376 immune system process	-5.72254	3.32465	5.93325	30182	613	311	21	6.75241	1.42288	710|715|716|717|721|728|929|1240|1520|2268|3055|3553|3684|3689|3929|7042|7097|7099|89857|91543|114548	SERPING1|C1R|C1S|C2|C4B|C5AR1|CD14|CMKLR1|CTSS|FGR|HCK|IL1B|ITGAM|ITGB2|LBP|TGFB2|TLR2|TLR4|KLHL6|RSAD2|NLRP3	-3.76401	0	19	0	0	-12.0082	38.8193
											0	1	0	-4.37286	GO:2000425	M01	1	0	GO Biological Processes	19	regulation of apoptotic cell clearance	19_GO:0051179 localization	-5.65533	38.8193	12.2049	30182	10	311	4	1.28617	0.638938	717|721|6347|7052	C2|C4B|CCL2|TGM2	-3.71069	0	19	0	0	-12.0082	38.8193
											0	1	0	-5.64626	GO:0006958	M01	1	0	GO Biological Processes	19	complement activation, classical pathway	19_GO:0002376 immune system process	-5.64626	23.1813	10.3438	30182	30	217	5	2.30415	1.01851	710|715|716|717|721	SERPING1|C1R|C1S|C2|C4B	-3.68239	0	19	0	0	-12.0082	38.8193
											0	1	0	-5.36581	GO:0002455	M01	1	0	GO Biological Processes	19	humoral immune response mediated by circulating immunoglobulin	19_GO:0002376 immune system process	-5.36581	20.4541	9.6585	30182	34	217	5	2.30415	1.01851	710|715|716|717|721	SERPING1|C1R|C1S|C2|C4B	-3.45567	0	19	0	0	-12.0082	38.8193
											1	1	-3.22519	-2.28773	hsa05150	M11	2	0	KEGG Pathway	24	Staphylococcus aureus infection		-5.15372	8.08735	7.09675	30182	96	311	8	2.57235	0.897689	715|716|717|721|728|3684|3689|6403	C1R|C1S|C2|C4B|C5AR1|ITGAM|ITGB2|SELP	-3.29561	0	19	0	0	-12.0082	38.8193
											0	1	0	-4.65743	R-HSA-977606	M01	1	0	Reactome Gene Sets	6	Regulation of Complement cascade		-5.06632	12.3891	7.97308	30182	47	311	6	1.92926	0.779983	710|715|716|717|721|728	SERPING1|C1R|C1S|C2|C4B|C5AR1	-3.23272	0	19	0	0	-12.0082	38.8193
											0	1	0	-4.68459	R-HSA-166663	M01	1	0	Reactome Gene Sets	6	Initial triggering of complement		-4.68459	24.1891	9.46738	30182	23	217	4	1.84332	0.913125	715|716|717|721	C1R|C1S|C2|C4B	-2.93609	0	19	0	0	-12.0082	38.8193
											0	1	0	-4.68459	WP545	M01	1	0	WikiPathways	27	Complement activation		-4.68459	24.1891	9.46738	30182	23	217	4	1.84332	0.913125	715|716|717|721	C1R|C1S|C2|C4B	-2.93609	0	19	0	0	-12.0082	38.8193
											0	1	0	-4.61219	GO:0006956	M01	1	0	GO Biological Processes	19	complement activation	19_GO:0002376 immune system process	-4.61219	14.4883	7.95863	30182	48	217	5	2.30415	1.01851	710|715|716|717|721	SERPING1|C1R|C1S|C2|C4B	-2.87444	0	19	0	0	-12.0082	38.8193
											0	1	0	-4.21003	R-HSA-166658	M01	1	0	Reactome Gene Sets	6	Complement cascade		-4.53129	10.0395	7.03109	30182	58	311	6	1.92926	0.779983	710|715|716|717|721|728	SERPING1|C1R|C1S|C2|C4B|C5AR1	-2.78713	0	19	0	0	-12.0082	38.8193
											0	1	0	-3.71244	WP3941	M01	1	0	WikiPathways	27	Oxidative damage response		-4.2591	12.131	7.18789	30182	40	311	5	1.60772	0.71319	715|716|717|721|728	C1R|C1S|C2|C4B|C5AR1	-2.56477	0	19	0	0	-12.0082	38.8193
											1	0	-2.70402	0	GO:0006959	M10	1	0	GO Biological Processes	19	humoral immune response	19_GO:0002376 immune system process	-3.95227	4.37154	5.14466	30182	222	311	10	3.21543	1.00033	710|715|716|717|721|1755|2919|2920|6347|6373	SERPING1|C1R|C1S|C2|C4B|DMBT1|CXCL1|CXCL2|CCL2|CXCL11	-2.31461	0	19	0	0	-12.0082	38.8193
											0	1	0	-3.51206	GO:0002460	M01	1	0	GO Biological Processes	19	adaptive immune response based on somatic recombination of immune receptors built from immunoglobulin superfamily domains	19_GO:0002376 immune system process	-3.51206	5.50064	5.11038	30182	177	217	7	3.22581	1.19941	710|715|716|717|721|7099|89857	SERPING1|C1R|C1S|C2|C4B|TLR4|KLHL6	-2.02353	0	19	0	0	-12.0082	38.8193
											0	1	0	-3.30891	WP2328	M01	1	0	WikiPathways	27	Allograft rejection		-3.46384	6.46988	5.30268	30182	90	311	6	1.92926	0.779983	717|721|3553|5156|6366|6373	C2|C4B|IL1B|PDGFRA|CCL21|CXCL11	-1.91987	0	19	0	0	-12.0082	38.8193
											0	1	0	-3.02346	GO:0016064	M01	1	0	GO Biological Processes	19	immunoglobulin mediated immune response	19_GO:0002376 immune system process	-3.02346	6.6869	4.94376	30182	104	217	5	2.30415	1.01851	710|715|716|717|721	SERPING1|C1R|C1S|C2|C4B	-1.65852	0	19	0	0	-12.0082	38.8193
											0	1	0	-2.71677	GO:0050766	M01	1	0	GO Biological Processes	19	positive regulation of phagocytosis	19_GO:0051179 localization	-3.02086	6.64714	4.92906	30182	73	311	5	1.60772	0.71319	717|721|3553|6347|57118	C2|C4B|IL1B|CCL2|CAMK1D	-1.56681	0	19	0	0	-12.0082	38.8193
											0	1	0	-2.94996	GO:0019724	M01	1	0	GO Biological Processes	19	B cell mediated immunity	19_GO:0002376 immune system process	-2.94996	6.43924	4.81886	30182	108	217	5	2.30415	1.01851	710|715|716|717|721	SERPING1|C1R|C1S|C2|C4B	-1.59962	0	19	0	0	-12.0082	38.8193
											0	1	0	-2.23736	GO:0002443	M01	1	0	GO Biological Processes	19	leukocyte mediated immunity	19_GO:0002376 immune system process	-2.23736	3.72556	3.48428	30182	224	217	6	2.76498	1.11308	710|715|716|717|721|5730	SERPING1|C1R|C1S|C2|C4B|PTGDS	-1.04986	0	19	0	0	-12.0082	38.8193
											0	1	0	-2.10463	GO:0002449	M01	1	0	GO Biological Processes	19	lymphocyte mediated immunity	19_GO:0002376 immune system process	-2.10463	4.09081	3.43905	30182	170	217	5	2.30415	1.01851	710|715|716|717|721	SERPING1|C1R|C1S|C2|C4B	-0.943529	0	19	0	0	-12.0082	38.8193
											1	1	-11.8958	-4.07047	R-HSA-1280215	M11	2	0	Reactome Gene Sets	6	Cytokine Signaling in Immune system		-11.8958	7.23541	10.775	30182	730	120	21	17.5	3.46861	302|960|2919|2920|3055|3433|3553|3557|3684|3688|3689|3934|3936|4478|4502|4684|5743|6347|6348|6364|7076	ANXA2|CD44|CXCL1|CXCL2|HCK|IFIT2|IL1B|IL1RN|ITGAM|ITGB1|ITGB2|LCN2|LCP1|MSN|MT2A|NCAM1|PTGS2|CCL2|CCL3|CCL20|TIMP1	-9.10263	0	20	1	1	-11.8958	44.3853
											1	1	-11.1716	-3.1695	R-HSA-449147	M11	2	0	Reactome Gene Sets	6	Signaling by Interleukins		-11.1716	9.03971	11.1346	30182	473	120	17	14.1667	3.18325	302|2919|2920|3055|3553|3557|3684|3688|3689|3934|3936|4478|5743|6347|6348|6364|7076	ANXA2|CXCL1|CXCL2|HCK|IL1B|IL1RN|ITGAM|ITGB1|ITGB2|LCN2|LCP1|MSN|PTGS2|CCL2|CCL3|CCL20|TIMP1	-8.5034	0	20	0	0	-11.8958	44.3853
											1	1	-9.08355	-3.62336	hsa05140	M11	2	0	KEGG Pathway	24	Leishmaniasis		-9.08355	26.1316	13.9507	30182	77	120	8	6.66667	2.2771	1536|3553|3684|3688|3689|5743|7042|7097	CYBB|IL1B|ITGAM|ITGB1|ITGB2|PTGS2|TGFB2|TLR2	-6.63171	0	20	0	0	-11.8958	44.3853
											1	0	-8.53007	0	hsa05134	M10	1	0	KEGG Pathway	24	Legionellosis		-8.53007	30.888	14.2699	30182	57	120	7	5.83333	2.13952	929|2919|2920|3553|3684|3689|7097	CD14|CXCL1|CXCL2|IL1B|ITGAM|ITGB2|TLR2	-6.14908	0	20	0	0	-11.8958	44.3853
											1	1	-7.90451	-3.87287	R-HSA-6785807	M11	2	0	Reactome Gene Sets	6	Interleukin-4 and Interleukin-13 signaling		-7.90451	18.6309	11.5968	30182	108	120	8	6.66667	2.2771	3553|3684|3688|3689|3934|5743|6347|7076	IL1B|ITGAM|ITGB1|ITGB2|LCN2|PTGS2|CCL2|TIMP1	-5.58034	0	20	0	0	-11.8958	44.3853
											1	0	-7.72532	0	GO:0150076	M10	1	0	GO Biological Processes	19	neuroinflammatory response	19_GO:0050896 response to stimulus	-7.72532	35.0953	14.1356	30182	43	120	6	5	1.98956	728|3553|3684|3688|3689|7097	C5AR1|IL1B|ITGAM|ITGB1|ITGB2|TLR2	-5.42507	0	20	0	0	-11.8958	44.3853
											1	0	-6.44412	0	GO:0061900	M10	1	0	GO Biological Processes	19	glial cell activation	19_GO:0032501 multicellular organismal process	-6.44412	33.9887	12.6855	30182	37	120	5	4.16667	1.82416	728|3553|3684|3689|7097	C5AR1|IL1B|ITGAM|ITGB2|TLR2	-4.33018	0	20	0	0	-11.8958	44.3853
											1	0	-6.16063	0	M174	M10	1	0	Canonical Pathways	11	PID UPA UPAR PATHWAY		-6.16063	29.9425	11.8587	30182	42	120	5	4.16667	1.82416	3684|3688|3689|5054|5328	ITGAM|ITGB1|ITGB2|SERPINE1|PLAU	-4.08762	0	20	0	0	-11.8958	44.3853
											1	0	-5.18411	0	hsa04670	M10	1	0	KEGG Pathway	24	Leukocyte transendothelial migration		-5.53261	7.6617	7.27122	30182	114	311	9	2.89389	0.95057	1536|2185|2770|3684|3688|3689|4313|4478|7852	CYBB|PTK2B|GNAI1|ITGAM|ITGB1|ITGB2|MMP2|MSN|CXCR4	-3.60639	0	20	0	0	-11.8958	44.3853
											1	0	-5.22101	0	GO:0001774	M10	1	0	GO Biological Processes	19	microglial cell activation	19_GO:0002376 immune system process	-5.22101	33.5356	11.2644	30182	30	120	4	3.33333	1.63865	728|3684|3689|7097	C5AR1|ITGAM|ITGB2|TLR2	-3.34866	0	20	0	0	-11.8958	44.3853
											1	0	-5.05091	0	GO:0002269	M10	1	0	GO Biological Processes	19	leukocyte activation involved in inflammatory response	19_GO:0002376 immune system process	-5.05091	30.4869	10.7077	30182	33	120	4	3.33333	1.63865	728|3684|3689|7097	C5AR1|ITGAM|ITGB2|TLR2	-3.21332	0	20	0	0	-11.8958	44.3853
											1	0	-4.94104	0	hsa04613	M10	1	0	KEGG Pathway	24	Neutrophil extracellular trap formation		-4.94104	9.2664	7.2217	30182	190	120	7	5.83333	2.13952	728|837|1536|3684|3689|6403|7097	C5AR1|CASP4|CYBB|ITGAM|ITGB2|SELP|TLR2	-3.12939	0	20	0	0	-11.8958	44.3853
											1	0	-4.74	0	GO:1903829	M10	1	0	GO Biological Processes	19	positive regulation of protein localization	19_GO:0051179 localization	-4.74	5.3858	6.03486	30182	467	120	10	8.33333	2.52304	2770|3553|3684|3688|3689|3958|4478|5743|7042|7097	GNAI1|IL1B|ITGAM|ITGB1|ITGB2|LGALS3|MSN|PTGS2|TGFB2|TLR2	-2.97145	0	20	0	0	-11.8958	44.3853
											1	0	-4.71128	0	WP3937	M10	1	0	WikiPathways	27	Microglia pathogen phagocytosis pathway		-4.71128	25.1517	9.65694	30182	40	120	4	3.33333	1.63865	1536|3055|3684|3689	CYBB|HCK|ITGAM|ITGB2	-2.95064	0	20	0	0	-11.8958	44.3853
											1	0	-4.6817	0	GO:1903532	M10	1	0	GO Biological Processes	19	positive regulation of secretion by cell	19_GO:0051179 localization	-4.6817	6.98657	6.44957	30182	288	120	8	6.66667	2.2771	302|2268|3553|3684|3689|6696|7042|7097	ANXA2|FGR|IL1B|ITGAM|ITGB2|SPP1|TGFB2|TLR2	-2.93537	0	20	0	0	-11.8958	44.3853
											1	0	-4.39777	0	WP4493	M10	1	0	WikiPathways	27	Cells and molecules involved in local acute inflammatory response		-4.39777	44.3853	11.3048	30182	17	120	3	2.5	1.42522	3688|3689|6403	ITGB1|ITGB2|SELP	-2.702	0	20	0	0	-11.8958	44.3853
											1	0	-4.39554	0	GO:0051047	M10	1	0	GO Biological Processes	19	positive regulation of secretion	19_GO:0051179 localization	-4.39554	6.36751	6.06005	30182	316	120	8	6.66667	2.2771	302|2268|3553|3684|3689|6696|7042|7097	ANXA2|FGR|IL1B|ITGAM|ITGB2|SPP1|TGFB2|TLR2	-2.70121	0	20	0	0	-11.8958	44.3853
											1	0	-4.2449	0	GO:0032386	M10	1	0	GO Biological Processes	19	regulation of intracellular transport	19_GO:0051179 localization	-4.2449	6.06064	5.85802	30182	332	120	8	6.66667	2.2771	302|3553|3684|3689|3936|4131|4478|5743	ANXA2|IL1B|ITGAM|ITGB2|LCP1|MAP1B|MSN|PTGS2	-2.58651	0	20	0	0	-11.8958	44.3853
											1	0	-3.98962	0	GO:0097242	M10	1	0	GO Biological Processes	19	amyloid-beta clearance	19_GO:0032501 multicellular organismal process	-4.07632	16.878	7.7727	30182	23	311	4	1.28617	0.638938	728|3684|3689|4035	C5AR1|ITGAM|ITGB2|LRP1	-2.41349	0	20	0	0	-11.8958	44.3853
											1	0	-3.87863	0	GO:0043302	M10	1	0	GO Biological Processes	19	positive regulation of leukocyte degranulation	19_GO:0002376 immune system process	-3.87863	30.182	9.22231	30182	25	120	3	2.5	1.42522	2268|3684|3689	FGR|ITGAM|ITGB2	-2.30222	0	20	0	0	-11.8958	44.3853
											1	0	-3.8502	0	GO:0032388	M10	1	0	GO Biological Processes	19	positive regulation of intracellular transport	19_GO:0051179 localization	-3.8502	7.66041	5.92557	30182	197	120	6	5	1.98956	302|3553|3684|3689|4478|5743	ANXA2|IL1B|ITGAM|ITGB2|MSN|PTGS2	-2.27961	0	20	0	0	-11.8958	44.3853
											1	0	-3.82665	0	M47	M10	1	0	Canonical Pathways	11	PID INTEGRIN CS PATHWAY		-3.82665	29.0212	9.03097	30182	26	120	3	2.5	1.42522	3684|3688|3689	ITGAM|ITGB1|ITGB2	-2.26393	0	20	0	0	-11.8958	44.3853
											1	0	-3.68263	0	M169	M10	1	0	Canonical Pathways	11	PID INTEGRIN2 PATHWAY		-3.68263	26.019	8.51631	30182	29	120	3	2.5	1.42522	3684|3689|5328	ITGAM|ITGB2|PLAU	-2.1494	0	20	0	0	-11.8958	44.3853
											1	0	-3.65804	0	GO:0051046	M10	1	0	GO Biological Processes	19	regulation of secretion	19_GO:0051179 localization	-3.65804	3.986	4.78924	30182	631	120	10	8.33333	2.52304	302|2268|3553|3684|3689|5733|6696|7042|7097|26509	ANXA2|FGR|IL1B|ITGAM|ITGB2|PTGER3|SPP1|TGFB2|TLR2|MYOF	-2.13269	0	20	0	0	-11.8958	44.3853
											1	0	-3.52628	0	GO:0045921	M10	1	0	GO Biological Processes	19	positive regulation of exocytosis	19_GO:0051179 localization	-3.52628	12.5758	6.5501	30182	80	120	4	3.33333	1.63865	302|2268|3684|3689	ANXA2|FGR|ITGAM|ITGB2	-2.03111	0	20	0	0	-11.8958	44.3853
											1	0	-3.51356	0	GO:0055094	M10	1	0	GO Biological Processes	19	response to lipoprotein particle	19_GO:0050896 response to stimulus	-3.51356	22.8652	7.94002	30182	33	120	3	2.5	1.42522	968|3688|3689	CD68|ITGB1|ITGB2	-2.02353	0	20	0	0	-11.8958	44.3853
											1	0	-3.51356	0	GO:0071404	M10	1	0	GO Biological Processes	19	cellular response to low-density lipoprotein particle stimulus	19_GO:0050896 response to stimulus	-3.51356	22.8652	7.94002	30182	33	120	3	2.5	1.42522	968|3688|3689	CD68|ITGB1|ITGB2	-2.02353	0	20	0	0	-11.8958	44.3853
											1	0	-3.40051	0	GO:0071402	M10	1	0	GO Biological Processes	19	cellular response to lipoprotein particle stimulus	19_GO:0050896 response to stimulus	-3.40051	20.9597	7.57076	30182	36	120	3	2.5	1.42522	968|3688|3689	CD68|ITGB1|ITGB2	-1.9369	0	20	0	0	-11.8958	44.3853
											1	0	-3.33305	0	GO:0002703	M10	1	0	GO Biological Processes	19	regulation of leukocyte mediated immunity	19_GO:0002376 immune system process	-3.33305	6.13455	5.10883	30182	246	120	6	5	1.98956	2268|3553|3684|3689|11006|114548	FGR|IL1B|ITGAM|ITGB2|LILRB4|NLRP3	-1.88395	0	20	0	0	-11.8958	44.3853
											1	0	-3.32601	0	GO:0006898	M10	1	0	GO Biological Processes	19	receptor-mediated endocytosis	19_GO:0051179 localization	-3.32601	7.81108	5.47475	30182	161	120	5	4.16667	1.82416	929|3684|3688|3689|11006	CD14|ITGAM|ITGB1|ITGB2|LILRB4	-1.87909	0	20	0	0	-11.8958	44.3853
											1	0	-3.31787	0	GO:1903530	M10	1	0	GO Biological Processes	19	regulation of secretion by cell	19_GO:0051179 localization	-3.31787	3.95743	4.51172	30182	572	120	9	7.5	2.40442	302|2268|3553|3684|3689|6696|7042|7097|26509	ANXA2|FGR|IL1B|ITGAM|ITGB2|SPP1|TGFB2|TLR2|MYOF	-1.87149	0	20	0	0	-11.8958	44.3853
											1	0	-3.26448	0	GO:0033627	M10	1	0	GO Biological Processes	19	cell adhesion mediated by integrin	19_GO:0009987 cellular process	-3.26448	18.8637	7.14274	30182	40	120	3	2.5	1.42522	3684|3688|3689	ITGAM|ITGB1|ITGB2	-1.83304	0	20	0	0	-11.8958	44.3853
											1	0	-3.16188	0	GO:1905475	M10	1	0	GO Biological Processes	19	regulation of protein localization to membrane	19_GO:0051179 localization	-3.16188	7.18619	5.18537	30182	175	120	5	4.16667	1.82416	3684|3688|3689|3958|64114	ITGAM|ITGB1|ITGB2|LGALS3|TMBIM1	-1.75392	0	20	0	0	-11.8958	44.3853
											1	0	-3.12618	0	GO:1905477	M10	1	0	GO Biological Processes	19	positive regulation of protein localization to membrane	19_GO:0051179 localization	-3.12618	9.8634	5.66513	30182	102	120	4	3.33333	1.63865	3684|3688|3689|3958	ITGAM|ITGB1|ITGB2|LGALS3	-1.72627	0	20	0	0	-11.8958	44.3853
											1	0	-3.11354	0	GO:1903307	M10	1	0	GO Biological Processes	19	positive regulation of regulated secretory pathway	19_GO:0051179 localization	-3.11354	16.7678	6.68768	30182	45	120	3	2.5	1.42522	2268|3684|3689	FGR|ITGAM|ITGB2	-1.71831	0	20	0	0	-11.8958	44.3853
											1	0	-3.03134	0	GO:0043300	M10	1	0	GO Biological Processes	19	regulation of leukocyte degranulation	19_GO:0002376 immune system process	-3.03134	15.7198	6.44826	30182	48	120	3	2.5	1.42522	2268|3684|3689	FGR|ITGAM|ITGB2	-1.66005	0	20	0	0	-11.8958	44.3853
											1	0	-2.85047	0	WP4541	M10	1	0	WikiPathways	27	Hippo-Merlin signaling dysregulation		-2.85047	8.3146	5.09366	30182	121	120	4	3.33333	1.63865	960|3684|3688|3689	CD44|ITGAM|ITGB1|ITGB2	-1.52218	0	20	0	0	-11.8958	44.3853
											1	0	-2.8282	0	GO:0051222	M10	1	0	GO Biological Processes	19	positive regulation of protein transport	19_GO:0051179 localization	-2.8282	4.89968	4.34616	30182	308	120	6	5	1.98956	3553|3684|3689|5743|7042|7097	IL1B|ITGAM|ITGB2|PTGS2|TGFB2|TLR2	-1.50445	0	20	0	0	-11.8958	44.3853
											1	0	-2.0004	0	hsa04015	M10	1	0	KEGG Pathway	24	Rap1 signaling pathway		-2.80026	3.69708	4.00191	30182	210	311	8	2.57235	0.897689	113|284|2277|2770|3684|3688|3689|5156	ADCY7|ANGPT1|VEGFD|GNAI1|ITGAM|ITGB1|ITGB2|PDGFRA	-1.38072	0	20	0	0	-11.8958	44.3853
											1	0	-2.75005	0	GO:0002886	M10	1	0	GO Biological Processes	19	regulation of myeloid leukocyte mediated immunity	19_GO:0002376 immune system process	-2.75005	12.5758	5.67067	30182	60	120	3	2.5	1.42522	2268|3684|3689	FGR|ITGAM|ITGB2	-1.44629	0	20	0	0	-11.8958	44.3853
											1	0	-2.7294	0	WP3945	M10	1	0	WikiPathways	27	TYROBP causal network in microglia		-2.7294	12.3697	5.61599	30182	61	120	3	2.5	1.42522	3684|3689|6696	ITGAM|ITGB2|SPP1	-1.43147	0	20	0	0	-11.8958	44.3853
											1	0	-2.71739	0	GO:1904951	M10	1	0	GO Biological Processes	19	positive regulation of establishment of protein localization	19_GO:0051179 localization	-2.71739	4.65772	4.18216	30182	324	120	6	5	1.98956	3553|3684|3689|5743|7042|7097	IL1B|ITGAM|ITGB2|PTGS2|TGFB2|TLR2	-1.42115	0	20	0	0	-11.8958	44.3853
											1	0	-2.68708	0	GO:0033157	M10	1	0	GO Biological Processes	19	regulation of intracellular protein transport	19_GO:0051179 localization	-2.68708	5.61421	4.37939	30182	224	120	5	4.16667	1.82416	3553|3684|3689|3936|5743	IL1B|ITGAM|ITGB2|LCP1|PTGS2	-1.39831	0	20	0	0	-11.8958	44.3853
											1	0	-2.55342	0	R-HSA-166016	M10	1	0	Reactome Gene Sets	6	Toll Like Receptor 4 (TLR4) Cascade		-2.55342	6.89087	4.50799	30182	146	120	4	3.33333	1.63865	929|3684|3689|7097	CD14|ITGAM|ITGB2|TLR2	-1.29561	0	20	0	0	-11.8958	44.3853
											1	0	-2.53217	0	GO:0002705	M10	1	0	GO Biological Processes	19	positive regulation of leukocyte mediated immunity	19_GO:0002376 immune system process	-2.53217	6.79775	4.46717	30182	148	120	4	3.33333	1.63865	3553|3684|3689|114548	IL1B|ITGAM|ITGB2|NLRP3	-1.27647	0	20	0	0	-11.8958	44.3853
											1	0	-2.5238	0	GO:0031623	M10	1	0	GO Biological Processes	19	receptor internalization	19_GO:0051179 localization	-2.5238	10.4799	5.08817	30182	72	120	3	2.5	1.42522	3688|3689|11006	ITGB1|ITGB2|LILRB4	-1.27124	0	20	0	0	-11.8958	44.3853
											1	0	-2.46029	0	GO:0090316	M10	1	0	GO Biological Processes	19	positive regulation of intracellular protein transport	19_GO:0051179 localization	-2.46029	6.49075	4.33002	30182	155	120	4	3.33333	1.63865	3553|3684|3689|5743	IL1B|ITGAM|ITGB2|PTGS2	-1.22141	0	20	0	0	-11.8958	44.3853
											1	0	-2.36099	0	GO:0002699	M10	1	0	GO Biological Processes	19	positive regulation of immune effector process	19_GO:0002376 immune system process	-2.36099	4.71005	3.84715	30182	267	120	5	4.16667	1.82416	2268|3553|3684|3689|114548	FGR|IL1B|ITGAM|ITGB2|NLRP3	-1.14728	0	20	0	0	-11.8958	44.3853
											1	0	-2.32829	0	GO:0051223	M10	1	0	GO Biological Processes	19	regulation of protein transport	19_GO:0051179 localization	-2.32829	3.40545	3.48552	30182	517	120	7	5.83333	2.13952	3553|3684|3689|3936|5743|7042|7097	IL1B|ITGAM|ITGB2|LCP1|PTGS2|TGFB2|TLR2	-1.12248	0	20	0	0	-11.8958	44.3853
											1	0	-2.21892	0	GO:0070201	M10	1	0	GO Biological Processes	19	regulation of establishment of protein localization	19_GO:0051179 localization	-2.21892	3.24837	3.33716	30182	542	120	7	5.83333	2.13952	3553|3684|3689|3936|5743|7042|7097	IL1B|ITGAM|ITGB2|LCP1|PTGS2|TGFB2|TLR2	-1.03499	0	20	0	0	-11.8958	44.3853
											1	0	-2.11818	0	GO:0017157	M10	1	0	GO Biological Processes	19	regulation of exocytosis	19_GO:0051179 localization	-2.11818	5.18591	3.69544	30182	194	120	4	3.33333	1.63865	302|2268|3684|3689	ANXA2|FGR|ITGAM|ITGB2	-0.953397	0	20	0	0	-11.8958	44.3853
											1	0	-2.10196	0	WP185	M10	1	0	WikiPathways	27	Integrin-mediated cell adhesion		-2.10196	7.39755	4.08906	30182	102	120	3	2.5	1.42522	3684|3688|3689	ITGAM|ITGB1|ITGB2	-0.941131	0	20	0	0	-11.8958	44.3853
											1	1	-6.58437	-6.30994	M18	M11	2	0	Canonical Pathways	11	PID INTEGRIN1 PATHWAY		-11.4594	17.6451	13.8128	30182	66	311	12	3.85852	1.09216	929|1277|1281|1302|2200|3371|3688|4192|5328|6696|7052|7058	CD14|COL1A1|COL3A1|COL11A2|FBN1|TNC|ITGB1|MDK|PLAU|SPP1|TGM2|THBS2	-8.79116	0	21	1	1	-11.4594	19.4096
											1	1	-5.92859	-4.45439	R-HSA-216083	M11	2	0	Reactome Gene Sets	6	Integrin cell surface interactions		-8.89854	12.5592	10.8892	30182	85	311	11	3.53698	1.04741	960|1277|1281|1295|2200|3371|3684|3688|3689|4060|6696	CD44|COL1A1|COL3A1|COL8A1|FBN1|TNC|ITGAM|ITGB1|ITGB2|LUM|SPP1	-6.54907	0	21	0	0	-11.4594	19.4096
											1	1	-3.36827	-4.36905	hsa04512	M11	2	0	KEGG Pathway	24	ECM-receptor interaction		-6.48587	9.92539	8.5556	30182	88	311	9	2.89389	0.95057	960|1277|3371|3688|5649|6696|7058|7060|9900	CD44|COL1A1|TNC|ITGB1|RELN|SPP1|THBS2|THBS4|SV2A	-4.39408	0	21	0	0	-11.4594	19.4096
											0	1	0	-5.83891	R-HSA-9006934	M01	1	0	Reactome Gene Sets	6	Signaling by Receptor Tyrosine Kinases		-6.19111	3.70413	6.37154	30182	524	311	20	6.43087	1.39098	558|639|1277|1281|1302|1536|2185|2277|2561|3084|3688|4192|5156|6696|7039|7058|7060|8483|23768|26999	AXL|PRDM1|COL1A1|COL3A1|COL11A2|CYBB|PTK2B|VEGFD|GABRB2|NRG1|ITGB1|MDK|PDGFRA|SPP1|TGFA|THBS2|THBS4|CILP|FLRT2|CYFIP2	-4.14484	0	21	0	0	-11.4594	19.4096
											1	1	-3.67273	-4.13897	WP3932	M11	2	0	WikiPathways	27	Focal adhesion: PI3K-Akt-mTOR-signaling pathway		-6.17244	4.82028	6.80817	30182	302	311	15	4.82315	1.21493	284|1277|1281|1302|2277|3371|3688|3689|4842|5156|5649|6696|7058|7060|23533	ANGPT1|COL1A1|COL3A1|COL11A2|VEGFD|TNC|ITGB1|ITGB2|NOS1|PDGFRA|RELN|SPP1|THBS2|THBS4|PIK3R5	-4.13019	0	21	0	0	-11.4594	19.4096
											1	1	-3.83824	-3.22054	WP306	M11	2	0	WikiPathways	27	Focal adhesion		-5.94462	5.88171	7.03205	30182	198	311	12	3.85852	1.09216	1277|2268|2277|3055|3371|3688|5156|5649|6696|7058|7060|64098	COL1A1|FGR|VEGFD|HCK|TNC|ITGB1|PDGFRA|RELN|SPP1|THBS2|THBS4|PARVG	-3.93559	0	21	0	0	-11.4594	19.4096
											1	1	-3.87863	-3.12489	M118	M11	2	0	Canonical Pathways	11	PID INTEGRIN A9B1 PATHWAY		-5.29704	19.4096	9.39601	30182	25	311	5	1.60772	0.71319	2277|3371|3688|6696|7052	VEGFD|TNC|ITGB1|SPP1|TGM2	-3.41444	0	21	0	0	-11.4594	19.4096
											1	1	-2.61937	-3.72939	WP4172	M11	2	0	WikiPathways	27	PI3K-Akt signaling pathway		-4.88075	4.00789	5.68281	30182	339	311	14	4.50161	1.17571	284|1277|2277|3371|3688|5156|5649|6696|7039|7058|7060|7097|7099|23533	ANGPT1|COL1A1|VEGFD|TNC|ITGB1|PDGFRA|RELN|SPP1|TGFA|THBS2|THBS4|TLR2|TLR4|PIK3R5	-3.07563	0	21	0	0	-11.4594	19.4096
											1	1	-2.52651	-3.57919	hsa04151	M11	2	0	KEGG Pathway	24	PI3K-Akt signaling pathway		-4.67217	3.83807	5.48068	30182	354	311	14	4.50161	1.17571	284|1277|2277|3371|3688|5156|5649|6696|7039|7058|7060|7097|7099|23533	ANGPT1|COL1A1|VEGFD|TNC|ITGB1|PDGFRA|RELN|SPP1|TGFA|THBS2|THBS4|TLR2|TLR4|PIK3R5	-2.90362	0	21	0	0	-11.4594	19.4096
											1	1	-2.06529	-3.18196	hsa04510	M11	2	0	KEGG Pathway	24	Focal adhesion		-4.3112	4.82827	5.55648	30182	201	311	10	3.21543	1.00033	1277|2277|3371|3688|5156|5649|6696|7058|7060|64098	COL1A1|VEGFD|TNC|ITGB1|PDGFRA|RELN|SPP1|THBS2|THBS4|PARVG	-2.61107	0	21	0	0	-11.4594	19.4096
											1	1	-3.17166	-2.43652	M53	M11	2	0	Canonical Pathways	11	PID INTEGRIN3 PATHWAY		-4.10485	11.2847	6.88625	30182	43	311	5	1.60772	0.71319	1277|2200|3371|5328|6696	COL1A1|FBN1|TNC|PLAU|SPP1	-2.4339	0	21	0	0	-11.4594	19.4096
											0	1	0	-3.08954	R-HSA-186797	M01	1	0	Reactome Gene Sets	6	Signaling by PDGF		-3.48195	8.36623	5.72961	30182	58	311	5	1.60772	0.71319	1281|5156|6696|7058|7060	COL3A1|PDGFRA|SPP1|THBS2|THBS4	-1.93457	0	21	0	0	-11.4594	19.4096
											1	1	-11.3773	-4.00406	WP3624	M11	2	0	WikiPathways	27	Lung fibrosis		-11.3773	35.3695	17.39	30182	64	120	9	7.5	2.40442	2920|3553|4502|5328|6347|6348|6696|7039|7076	CXCL2|IL1B|MT2A|PLAU|CCL2|CCL3|SPP1|TGFA|TIMP1	-8.67128	0	22	1	1	-11.3773	35.3695
											1	1	-5.81021	-4.5063	WP4754	M11	2	0	WikiPathways	27	IL-18 signaling pathway		-6.73068	5.33232	7.33708	30182	273	311	15	4.82315	1.21493	58|1277|1281|2920|3553|4313|4878|4879|5743|6347|6348|6364|6696|7052|7076	ACTA1|COL1A1|COL3A1|CXCL2|IL1B|MMP2|NPPA|NPPB|PTGS2|CCL2|CCL3|CCL20|SPP1|TGM2|TIMP1	-4.61501	0	22	0	0	-11.3773	35.3695
											1	1	-5.04605	-2.78398	M167	M11	2	0	Canonical Pathways	11	PID AP1 PATHWAY		-5.10078	9.70482	7.4398	30182	70	311	7	2.2508	0.841095	58|4502|4878|5179|5328|6347|7076	ACTA1|MT2A|NPPA|PENK|PLAU|CCL2|TIMP1	-3.25917	0	22	0	0	-11.3773	35.3695
											1	1	-3.64468	-11.3312	GO:0009612	M11	2	0	GO Biological Processes	19	response to mechanical stimulus	19_GO:0050896 response to stimulus	-11.3312	10.3507	11.7093	30182	215	217	16	7.37327	1.77406	58|1277|2115|2185|2934|3553|3776|4192|4313|4878|4921|5743|6507|7099|7852|200539	ACTA1|COL1A1|ETV1|PTK2B|GSN|IL1B|KCNK2|MDK|MMP2|NPPA|DDR2|PTGS2|SLC1A3|TLR4|CXCR4|ANKRD23	-8.64445	0	23	1	1	-11.3312	21.3981
											0	1	0	-4.46448	GO:0035994	M01	1	0	GO Biological Processes	19	response to muscle stretch	19_GO:0050896 response to stimulus	-4.46448	21.3981	8.8548	30182	26	217	4	1.84332	0.913125	2934|4878|4921|200539	GSN|NPPA|DDR2|ANKRD23	-2.75747	0	23	0	0	-11.3312	21.3981
											0	1	0	-3.9924	GO:0043500	M01	1	0	GO Biological Processes	19	muscle adaptation	19_GO:0032501 multicellular organismal process	-3.9924	16.3632	7.62751	30182	34	217	4	1.84332	0.913125	58|2934|3553|4878	ACTA1|GSN|IL1B|NPPA	-2.39113	0	23	0	0	-11.3312	21.3981
											0	1	0	-2.97817	GO:0014888	M01	1	0	GO Biological Processes	19	striated muscle adaptation	19_GO:0032501 multicellular organismal process	-2.97817	14.9022	6.26298	30182	28	217	3	1.38249	0.792644	58|2934|4878	ACTA1|GSN|NPPA	-1.62125	0	23	0	0	-11.3312	21.3981
											1	1	-2.79855	-11.1421	R-HSA-381426	M11	2	0	Reactome Gene Sets	6	Regulation of Insulin-like Growth Factor (IGF) transport and uptake by Insulin-like Growth Factor Binding Proteins (IGFBPs)		-11.1421	14.4651	12.8375	30182	125	217	13	5.99078	1.61101	721|1356|1462|2200|3371|3487|3489|4313|5179|7076|10272|11167|54587	C4B|CP|VCAN|FBN1|TNC|IGFBP4|IGFBP6|MMP2|PENK|TIMP1|FSTL3|FSTL1|MXRA8	-8.48284	0	24	1	1	-11.1421	14.4651
											1	1	-3.03337	-9.41377	R-HSA-8957275	M11	2	0	Reactome Gene Sets	6	Post-translational protein phosphorylation		-9.41377	14.1663	11.6646	30182	108	217	11	5.06912	1.48916	721|1356|1462|2200|3371|3487|5179|7076|10272|11167|54587	C4B|CP|VCAN|FBN1|TNC|IGFBP4|PENK|TIMP1|FSTL3|FSTL1|MXRA8	-6.93353	0	24	0	0	-11.1421	14.4651
											0	1	0	-10.6814	GO:0001501	M01	1	0	GO Biological Processes	19	skeletal system development	19_GO:0032502 developmental process	-10.6814	6.03536	9.73035	30182	507	217	22	10.1382	2.04899	302|633|1240|1277|1281|1490|1893|2200|2737|3373|4313|4883|4921|5156|5549|6423|7042|7043|7052|7076|8646|23213	ANXA2|BGN|CMKLR1|COL1A1|COL3A1|CCN2|ECM1|FBN1|GLI3|HYAL1|MMP2|NPR3|DDR2|PDGFRA|PRELP|SFRP2|TGFB2|TGFB3|TGM2|TIMP1|CHRD|SULF1	-8.06434	0	25	1	1	-10.6814	15.4542
											0	1	0	-6.40132	GO:0051216	M01	1	0	GO Biological Processes	19	cartilage development	19_GO:0032502 developmental process	-6.73699	6.97353	7.89845	30182	167	311	12	3.85852	1.09216	633|960|1277|1281|1302|1490|1893|2737|3373|6423|7076|23213	BGN|CD44|COL1A1|COL3A1|COL11A2|CCN2|ECM1|GLI3|HYAL1|SFRP2|TIMP1|SULF1	-4.61797	0	25	0	0	-10.6814	15.4542
											0	1	0	-6.18156	GO:0061448	M01	1	0	GO Biological Processes	19	connective tissue development	19_GO:0032502 developmental process	-6.24414	5.70872	7.16874	30182	221	311	13	4.18006	1.13485	633|960|1277|1281|1302|1490|1893|2737|3373|6423|7076|23213|59350	BGN|CD44|COL1A1|COL3A1|COL11A2|CCN2|ECM1|GLI3|HYAL1|SFRP2|TIMP1|SULF1|RXFP1	-4.18913	0	25	0	0	-10.6814	15.4542
											0	1	0	-5.42482	GO:0060348	M01	1	0	GO Biological Processes	19	bone development	19_GO:0032502 developmental process	-5.42482	6.49942	6.87044	30182	214	217	10	4.60829	1.4233	302|633|1277|1281|1893|2737|4921|7043|7052|23213	ANXA2|BGN|COL1A1|COL3A1|ECM1|GLI3|DDR2|TGFB3|TGM2|SULF1	-3.48865	0	25	0	0	-10.6814	15.4542
											0	1	0	-4.60443	GO:0002062	M01	1	0	GO Biological Processes	19	chondrocyte differentiation	19_GO:0032502 developmental process	-4.60443	10.4316	7.18821	30182	80	217	6	2.76498	1.11308	1281|1490|1893|2737|6423|23213	COL3A1|CCN2|ECM1|GLI3|SFRP2|SULF1	-2.86986	0	25	0	0	-10.6814	15.4542
											0	1	0	-3.02509	GO:0002063	M01	1	0	GO Biological Processes	19	chondrocyte development	19_GO:0032502 developmental process	-3.02509	15.4542	6.39418	30182	27	217	3	1.38249	0.792644	1893|6423|23213	ECM1|SFRP2|SULF1	-1.65852	0	25	0	0	-10.6814	15.4542
											1	1	-3.52044	-9.69256	GO:0070482	M11	2	0	GO Biological Processes	19	response to oxygen levels	19_GO:0050896 response to stimulus	-10.6144	6.36879	9.85177	30182	320	311	21	6.75241	1.42288	1277|1490|1536|2185|2277|3776|4017|4313|4842|4921|5179|5328|5352|5743|6649|7042|7043|7097|7852|51129|64506	COL1A1|CCN2|CYBB|PTK2B|VEGFD|KCNK2|LOXL2|MMP2|NOS1|DDR2|PENK|PLAU|PLOD2|PTGS2|SOD3|TGFB2|TGFB3|TLR2|CXCR4|ANGPTL4|CPEB1	-8.02833	0	26	1	1	-10.6144	6.62445
											1	1	-3.75293	-9.32643	GO:0036293	M11	2	0	GO Biological Processes	19	response to decreased oxygen levels	19_GO:0050896 response to stimulus	-10.4407	6.62445	9.87144	30182	293	311	20	6.43087	1.39098	1490|1536|2185|2277|3776|4017|4313|4842|4921|5179|5328|5352|5743|6649|7042|7043|7097|7852|51129|64506	CCN2|CYBB|PTK2B|VEGFD|KCNK2|LOXL2|MMP2|NOS1|DDR2|PENK|PLAU|PLOD2|PTGS2|SOD3|TGFB2|TGFB3|TLR2|CXCR4|ANGPTL4|CPEB1	-7.86937	0	26	0	0	-10.6144	6.62445
											1	1	-3.87398	-8.66287	GO:0001666	M11	2	0	GO Biological Processes	19	response to hypoxia	19_GO:0050896 response to stimulus	-9.90248	6.58542	9.5809	30182	280	311	19	6.10932	1.35809	1536|2185|2277|3776|4017|4313|4842|4921|5179|5328|5352|5743|6649|7042|7043|7097|7852|51129|64506	CYBB|PTK2B|VEGFD|KCNK2|LOXL2|MMP2|NOS1|DDR2|PENK|PLAU|PLOD2|PTGS2|SOD3|TGFB2|TGFB3|TLR2|CXCR4|ANGPTL4|CPEB1	-7.40427	0	26	0	0	-10.6144	6.62445
											1	1	-2.32706	-5.39616	GO:0007568	M11	2	0	GO Biological Processes	19	aging	19_GO:0032502 developmental process	-5.79892	6.31675	7.07224	30182	169	311	11	3.53698	1.04741	710|968|1490|4017|4313|5176|5179|5743|7043|7076|57817	SERPING1|CD68|CCN2|LOXL2|MMP2|SERPINF1|PENK|PTGS2|TGFB3|TIMP1|HAMP	-3.82784	0	26	0	0	-10.6144	6.62445
											0	1	0	-4.39001	GO:0010035	M01	1	0	GO Biological Processes	19	response to inorganic substance	19_GO:0050896 response to stimulus	-5.39543	3.41466	5.77725	30182	540	311	19	6.10932	1.35809	58|113|558|929|1277|1536|1545|2185|4017|4131|4313|4502|5176|5179|5743|6649|8913|57817|387758	ACTA1|ADCY7|AXL|CD14|COL1A1|CYBB|CYP1B1|PTK2B|LOXL2|MAP1B|MMP2|MT2A|SERPINF1|PENK|PTGS2|SOD3|CACNA1G|HAMP|FIBIN	-3.48687	0	26	0	0	-10.6144	6.62445
											0	1	0	-3.45549	GO:0010038	M01	1	0	GO Biological Processes	19	response to metal ion	19_GO:0050896 response to stimulus	-4.50059	3.70211	5.31424	30182	367	311	14	4.50161	1.17571	58|113|929|1536|2185|4017|4502|5176|5179|5743|6649|8913|57817|387758	ACTA1|ADCY7|CD14|CYBB|PTK2B|LOXL2|MT2A|SERPINF1|PENK|PTGS2|SOD3|CACNA1G|HAMP|FIBIN	-2.76706	0	26	0	0	-10.6144	6.62445
											1	1	-9.24978	-3.07772	hsa04145	M11	2	0	KEGG Pathway	24	Phagosome		-10.2007	9.57713	10.817	30182	152	311	15	4.82315	1.21493	715|929|1520|1536|3684|3688|3689|4842|7058|7060|7097|7099|9902|84617|338382	C1R|CD14|CTSS|CYBB|ITGAM|ITGB1|ITGB2|NOS1|THBS2|THBS4|TLR2|TLR4|MRC2|TUBB6|RAB7B	-7.66416	0	27	1	1	-10.2007	9.57713
											1	0	-2.68822	0	R-HSA-198933	M10	1	0	Reactome Gene Sets	6	Immunoregulatory interactions between a Lymphoid and a non-Lymphoid cell		-3.30462	5.06968	4.81756	30182	134	311	7	2.2508	0.841095	1277|1281|3688|3689|8519|11006|342510	COL1A1|COL3A1|ITGB1|ITGB2|IFITM1|LILRB4|CD300E	-1.79525	0	27	0	0	-10.2007	9.57713
											1	0	-2.43562	0	R-HSA-1280218	M10	1	0	Reactome Gene Sets	6	Adaptive Immune System		-2.55035	2.14541	3.28304	30182	769	311	17	5.46624	1.28901	929|1277|1281|1513|1520|1536|3688|3689|7097|7099|7498|8519|9902|11006|51666|84617|342510	CD14|COL1A1|COL3A1|CTSK|CTSS|CYBB|ITGB1|ITGB2|TLR2|TLR4|XDH|IFITM1|MRC2|LILRB4|ASB4|TUBB6|CD300E	-1.16982	0	27	0	0	-10.2007	9.57713
											1	1	-6.17973	-6.92114	GO:0090066	M11	2	0	GO Biological Processes	19	regulation of anatomical structure size	19_GO:0065007 biological regulation	-10.1268	4.93131	8.97092	30182	492	311	25	8.03859	1.54174	624|2045|2185|2934|3055|4131|4313|4478|4842|4878|4879|4883|5023|5743|6366|6649|6696|7869|9037|23406|26999|55604|130271|140469|223117	BDKRB2|EPHA7|PTK2B|GSN|HCK|MAP1B|MMP2|MSN|NOS1|NPPA|NPPB|NPR3|P2RX1|PTGS2|CCL21|SOD3|SPP1|SEMA3B|SEMA5A|COTL1|CYFIP2|CARMIL1|PLEKHH2|MYO3B|SEMA3D	-7.59687	0	28	1	1	-10.1268	7.32439
											1	1	-2.57542	-5.81641	GO:0032956	M11	2	0	GO Biological Processes	19	regulation of actin cytoskeleton organization	19_GO:0050789 regulation of biological process	-7.59721	5.04875	7.72878	30182	346	311	18	5.78778	1.32413	1490|2185|2934|3055|4035|4192|5156|6366|7043|9037|10850|23406|23671|26999|55604|130271|140469|200539	CCN2|PTK2B|GSN|HCK|LRP1|MDK|PDGFRA|CCL21|TGFB3|SEMA5A|CCL27|COTL1|TMEFF2|CYFIP2|CARMIL1|PLEKHH2|MYO3B|ANKRD23	-5.38128	0	28	0	0	-10.1268	7.32439
											1	1	-2.33834	-5.28541	GO:0032970	M11	2	0	GO Biological Processes	19	regulation of actin filament-based process	19_GO:0050789 regulation of biological process	-6.86542	4.51387	7.09891	30182	387	311	18	5.78778	1.32413	1490|2185|2934|3055|4035|4192|5156|6366|7043|9037|10850|23406|23671|26999|55604|130271|140469|200539	CCN2|PTK2B|GSN|HCK|LRP1|MDK|PDGFRA|CCL21|TGFB3|SEMA5A|CCL27|COTL1|TMEFF2|CYFIP2|CARMIL1|PLEKHH2|MYO3B|ANKRD23	-4.72547	0	28	0	0	-10.1268	7.32439
											1	1	-2.95102	-3.97379	GO:0051493	M11	2	0	GO Biological Processes	19	regulation of cytoskeleton organization	19_GO:0050789 regulation of biological process	-6.2689	3.74704	6.43482	30182	518	311	20	6.43087	1.39098	1490|2185|2770|2934|3055|4035|4131|4192|5156|6366|7043|9037|10850|23406|23671|26999|55604|130271|140469|200539	CCN2|PTK2B|GNAI1|GSN|HCK|LRP1|MAP1B|MDK|PDGFRA|CCL21|TGFB3|SEMA5A|CCL27|COTL1|TMEFF2|CYFIP2|CARMIL1|PLEKHH2|MYO3B|ANKRD23	-4.20946	0	28	0	0	-10.1268	7.32439
											1	1	-4.05107	-2.95115	GO:0032535	M11	2	0	GO Biological Processes	19	regulation of cellular component size	19_GO:0065007 biological regulation	-6.00262	4.38636	6.53951	30182	354	311	16	5.14469	1.25265	2045|2185|2934|3055|4131|4478|6366|6696|7869|9037|23406|26999|55604|130271|140469|223117	EPHA7|PTK2B|GSN|HCK|MAP1B|MSN|CCL21|SPP1|SEMA3B|SEMA5A|COTL1|CYFIP2|CARMIL1|PLEKHH2|MYO3B|SEMA3D	-3.98722	0	28	0	0	-10.1268	7.32439
											1	1	-2.49064	-3.07772	GO:0030832	M11	2	0	GO Biological Processes	19	regulation of actin filament length	19_GO:0050789 regulation of biological process	-5.36519	6.38475	6.79097	30182	152	311	10	3.21543	1.00033	2185|2934|3055|6366|9037|23406|26999|55604|130271|140469	PTK2B|GSN|HCK|CCL21|SEMA5A|COTL1|CYFIP2|CARMIL1|PLEKHH2|MYO3B	-3.46443	0	28	0	0	-10.1268	7.32439
											0	1	0	-3.50929	GO:0044089	M01	1	0	GO Biological Processes	19	positive regulation of cellular component biogenesis	19_GO:0048518 positive regulation of biological process	-5.24092	3.4729	5.70674	30182	503	311	18	5.78778	1.32413	1490|1809|2185|3055|3084|3373|3936|3958|4131|4478|6366|7043|7058|7099|23768|55604|84525|140469	CCN2|DPYSL3|PTK2B|HCK|NRG1|HYAL1|LCP1|LGALS3|MAP1B|MSN|CCL21|TGFB3|THBS2|TLR4|FLRT2|CARMIL1|HOPX|MYO3B	-3.36857	0	28	0	0	-10.1268	7.32439
											0	1	0	-4.01726	GO:1902903	M01	1	0	GO Biological Processes	19	regulation of supramolecular fiber organization	19_GO:0050789 regulation of biological process	-5.00989	3.8716	5.71727	30182	376	311	15	4.82315	1.21493	165|1490|2185|2934|3055|4131|6366|7043|9037|23406|23671|26999|55604|130271|200539	AEBP1|CCN2|PTK2B|GSN|HCK|MAP1B|CCL21|TGFB3|SEMA5A|COTL1|TMEFF2|CYFIP2|CARMIL1|PLEKHH2|ANKRD23	-3.18286	0	28	0	0	-10.1268	7.32439
											1	1	-3.7061	-2.93286	GO:0010638	M11	2	0	GO Biological Processes	19	positive regulation of organelle organization	19_GO:0048518 positive regulation of biological process	-4.63125	3.26051	5.23241	30182	506	311	17	5.46624	1.28901	302|666|1490|1634|2185|2934|3055|3553|3936|4131|4478|6366|7039|7043|9037|10850|55604	ANXA2|BOK|CCN2|DCN|PTK2B|GSN|HCK|IL1B|LCP1|MAP1B|MSN|CCL21|TGFA|TGFB3|SEMA5A|CCL27|CARMIL1	-2.87173	0	28	0	0	-10.1268	7.32439
											0	1	0	-3.82409	GO:0110053	M01	1	0	GO Biological Processes	19	regulation of actin filament organization	19_GO:0050789 regulation of biological process	-4.60521	4.34544	5.61314	30182	268	311	12	3.85852	1.09216	1490|2185|2934|3055|6366|7043|9037|23406|23671|26999|55604|130271	CCN2|PTK2B|GSN|HCK|CCL21|TGFB3|SEMA5A|COTL1|TMEFF2|CYFIP2|CARMIL1|PLEKHH2	-2.84902	0	28	0	0	-10.1268	7.32439
											0	1	0	-3.12283	GO:0008064	M01	1	0	GO Biological Processes	19	regulation of actin polymerization or depolymerization	19_GO:0050789 regulation of biological process	-4.58873	5.86197	6.07056	30182	149	311	9	2.89389	0.95057	2185|2934|3055|6366|9037|23406|26999|55604|130271	PTK2B|GSN|HCK|CCL21|SEMA5A|COTL1|CYFIP2|CARMIL1|PLEKHH2	-2.83476	0	28	0	0	-10.1268	7.32439
											1	1	-2.14942	-2.58489	GO:0051495	M11	2	0	GO Biological Processes	19	positive regulation of cytoskeleton organization	19_GO:0048518 positive regulation of biological process	-4.51838	5.1078	5.7957	30182	190	311	10	3.21543	1.00033	1490|2185|2934|3055|4131|6366|7043|9037|10850|55604	CCN2|PTK2B|GSN|HCK|MAP1B|CCL21|TGFB3|SEMA5A|CCL27|CARMIL1	-2.78064	0	28	0	0	-10.1268	7.32439
											1	0	-2.95159	0	GO:0031334	M10	1	0	GO Biological Processes	19	positive regulation of protein-containing complex assembly	19_GO:0048518 positive regulation of biological process	-4.42243	4.97683	5.68473	30182	195	311	10	3.21543	1.00033	2185|3055|3084|3936|3958|4131|4478|6366|7099|55604	PTK2B|HCK|NRG1|LCP1|LGALS3|MAP1B|MSN|CCL21|TLR4|CARMIL1	-2.70601	0	28	0	0	-10.1268	7.32439
											0	1	0	-2.81469	GO:1902905	M01	1	0	GO Biological Processes	19	positive regulation of supramolecular fiber organization	19_GO:0048518 positive regulation of biological process	-4.12195	5.1078	5.49654	30182	171	311	9	2.89389	0.95057	1490|2185|2934|3055|4131|6366|7043|9037|55604	CCN2|PTK2B|GSN|HCK|MAP1B|CCL21|TGFB3|SEMA5A|CARMIL1	-2.45008	0	28	0	0	-10.1268	7.32439
											1	0	-2.89366	0	GO:0043254	M10	1	0	GO Biological Processes	19	regulation of protein-containing complex assembly	19_GO:0050789 regulation of biological process	-3.99751	3.32194	4.82419	30182	409	311	14	4.50161	1.17571	2185|2934|3055|3084|3936|3958|4131|4478|6366|6403|7099|23406|26999|55604	PTK2B|GSN|HCK|NRG1|LCP1|LGALS3|MAP1B|MSN|CCL21|SELP|TLR4|COTL1|CYFIP2|CARMIL1	-2.35177	0	28	0	0	-10.1268	7.32439
											1	1	-2.14594	-2.73466	GO:0051129	M11	2	0	GO Biological Processes	19	negative regulation of cellular component organization	19_GO:0048519 negative regulation of biological process	-3.3868	2.48488	4.06475	30182	703	311	18	5.78778	1.32413	302|666|1809|2045|2191|2934|3553|3958|4131|6366|6696|7097|7869|9037|23671|55604|130271|223117	ANXA2|BOK|DPYSL3|EPHA7|FAP|GSN|IL1B|LGALS3|MAP1B|CCL21|SPP1|TLR2|SEMA3B|SEMA5A|TMEFF2|CARMIL1|PLEKHH2|SEMA3D	-1.86211	0	28	0	0	-10.1268	7.32439
											0	1	0	-2.5955	GO:0030833	M01	1	0	GO Biological Processes	19	regulation of actin filament polymerization	19_GO:0050789 regulation of biological process	-3.38378	5.22567	4.92667	30182	130	311	7	2.2508	0.841095	2185|2934|3055|6366|23406|26999|55604	PTK2B|GSN|HCK|CCL21|COTL1|CYFIP2|CARMIL1	-1.85973	0	28	0	0	-10.1268	7.32439
											0	1	0	-2.18098	GO:0030834	M01	1	0	GO Biological Processes	19	regulation of actin filament depolymerization	19_GO:0050789 regulation of biological process	-2.6622	7.32439	4.70204	30182	53	311	4	1.28617	0.638938	2934|9037|55604|130271	GSN|SEMA5A|CARMIL1|PLEKHH2	-1.26322	0	28	0	0	-10.1268	7.32439
											1	1	-9.3412	-4.31527	R-HSA-109582	M11	2	0	Reactome Gene Sets	6	Hemostasis		-10.0783	4.37577	8.67323	30182	621	311	28	9.00322	1.62305	284|302|710|960|1277|1608|1893|2268|2277|2770|3671|3684|3688|3689|4842|5023|5054|5136|5328|6401|6403|7042|7043|7076|9162|23533|55604|84617	ANGPT1|ANXA2|SERPING1|CD44|COL1A1|DGKG|ECM1|FGR|VEGFD|GNAI1|ISLR|ITGAM|ITGB1|ITGB2|NOS1|P2RX1|SERPINE1|PDE1A|PLAU|SELE|SELP|TGFB2|TGFB3|TIMP1|DGKI|PIK3R5|CARMIL1|TUBB6	-7.55492	0	29	1	1	-10.0783	6.77081
											1	1	-6.35523	-5.74706	GO:0043086	M11	2	0	GO Biological Processes	19	negative regulation of catalytic activity	19_GO:0065007 biological regulation	-6.86149	3.49723	6.64951	30182	666	311	24	7.71704	1.51323	710|960|1893|3553|3958|4035|4842|4878|4883|4921|5054|5176|5743|6423|7042|7076|7345|9052|11006|11122|51129|64114|145376|221476	SERPING1|CD44|ECM1|IL1B|LGALS3|LRP1|NOS1|NPPA|NPR3|DDR2|SERPINE1|SERPINF1|PTGS2|SFRP2|TGFB2|TIMP1|UCHL1|GPRC5A|LILRB4|PTPRT|ANGPTL4|TMBIM1|PPP1R36|PI16	-4.72421	0	29	0	0	-10.0783	6.77081
											1	1	-4.04248	-3.88547	R-HSA-76002	M11	2	0	Reactome Gene Sets	6	Platelet activation, signaling and aggregation		-6.15583	5.16607	6.92393	30182	263	311	14	4.50161	1.17571	710|1277|1608|1893|2277|2770|3671|5054|6403|7042|7043|7076|9162|23533	SERPING1|COL1A1|DGKG|ECM1|VEGFD|GNAI1|ISLR|SERPINE1|SELP|TGFB2|TGFB3|TIMP1|DGKI|PIK3R5	-4.11811	0	29	0	0	-10.0783	6.77081
											1	1	-4.13737	-4.36163	GO:0051346	M11	2	0	GO Biological Processes	19	negative regulation of hydrolase activity	19_GO:0065007 biological regulation	-5.47309	4.23175	6.15113	30182	344	311	15	4.82315	1.21493	710|960|1893|3958|4035|4842|5054|5176|5743|6423|7042|7076|51129|145376|221476	SERPING1|CD44|ECM1|LGALS3|LRP1|NOS1|SERPINE1|SERPINF1|PTGS2|SFRP2|TGFB2|TIMP1|ANGPTL4|PPP1R36|PI16	-3.55337	0	29	0	0	-10.0783	6.77081
											1	1	-2.74845	-4.36759	R-HSA-114608	M11	2	0	Reactome Gene Sets	6	Platelet degranulation		-5.0912	6.77081	6.70208	30182	129	311	9	2.89389	0.95057	710|1893|2277|3671|5054|6403|7042|7043|7076	SERPING1|ECM1|VEGFD|ISLR|SERPINE1|SELP|TGFB2|TGFB3|TIMP1	-3.2526	0	29	0	0	-10.0783	6.77081
											1	1	-2.68822	-4.2624	R-HSA-76005	M11	2	0	Reactome Gene Sets	6	Response to elevated platelet cytosolic Ca2+		-4.95732	6.51816	6.53223	30182	134	311	9	2.89389	0.95057	710|1893|2277|3671|5054|6403|7042|7043|7076	SERPING1|ECM1|VEGFD|ISLR|SERPINE1|SELP|TGFB2|TGFB3|TIMP1	-3.13932	0	29	0	0	-10.0783	6.77081
											0	1	0	-3.49696	GO:0010466	M01	1	0	GO Biological Processes	19	negative regulation of peptidase activity	19_GO:0048519 negative regulation of biological process	-3.75088	4.12971	4.91455	30182	235	311	10	3.21543	1.00033	710|960|1893|4035|5054|5176|5743|6423|7076|221476	SERPING1|CD44|ECM1|LRP1|SERPINE1|SERPINF1|PTGS2|SFRP2|TIMP1|PI16	-2.15576	0	29	0	0	-10.0783	6.77081
											0	1	0	-2.56077	GO:0045861	M01	1	0	GO Biological Processes	19	negative regulation of proteolysis	19_GO:0048519 negative regulation of biological process	-3.17483	3.24477	4.17733	30182	329	311	11	3.53698	1.04741	710|960|1893|4035|5054|5176|5328|5743|6423|7076|221476	SERPING1|CD44|ECM1|LRP1|SERPINE1|SERPINF1|PLAU|PTGS2|SFRP2|TIMP1|PI16	-1.69401	0	29	0	0	-10.0783	6.77081
											1	1	-2.41118	-2.21305	GO:0010951	M11	2	0	GO Biological Processes	19	negative regulation of endopeptidase activity	19_GO:0048519 negative regulation of biological process	-2.85228	4.24586	4.20041	30182	160	311	7	2.2508	0.841095	710|960|5054|5176|5743|6423|7076	SERPING1|CD44|SERPINE1|SERPINF1|PTGS2|SFRP2|TIMP1	-1.42501	0	29	0	0	-10.0783	6.77081
											0	1	0	-8.98337	R-HSA-1474290	M01	1	0	Reactome Gene Sets	6	Collagen formation		-9.80964	12.9398	11.5748	30182	90	311	12	3.85852	1.09216	1277|1281|1295|1302|1520|4016|4017|5118|5352|7373|26577|55214	COL1A1|COL3A1|COL8A1|COL11A2|CTSS|LOXL1|LOXL2|PCOLCE|PLOD2|COL14A1|PCOLCE2|P3H2	-7.32349	0	30	1	1	-9.80964	23.1813
											1	1	-3.60491	-6.07395	R-HSA-1474228	M11	2	0	Reactome Gene Sets	6	Degradation of the extracellular matrix		-8.59186	9.01162	9.69487	30182	140	311	13	4.18006	1.13485	960|1277|1281|1295|1302|1513|1520|1634|2200|4313|6696|7076|7373	CD44|COL1A1|COL3A1|COL8A1|COL11A2|CTSK|CTSS|DCN|FBN1|MMP2|SPP1|TIMP1|COL14A1	-6.25523	0	30	0	0	-9.80964	23.1813
											0	1	0	-6.54839	R-HSA-2022090	M01	1	0	Reactome Gene Sets	6	Assembly of collagen fibrils and other multimeric structures		-7.89803	14.3186	10.6246	30182	61	311	9	2.89389	0.95057	1277|1281|1295|1302|1520|4016|4017|5118|7373	COL1A1|COL3A1|COL8A1|COL11A2|CTSS|LOXL1|LOXL2|PCOLCE|COL14A1	-5.64547	0	30	0	0	-9.80964	23.1813
											0	1	0	-7.54621	R-HSA-1650814	M01	1	0	Reactome Gene Sets	6	Collagen biosynthesis and modifying enzymes		-7.54621	16.6075	10.8835	30182	67	217	8	3.68664	1.27917	1277|1281|1295|5118|5352|7373|26577|55214	COL1A1|COL3A1|COL8A1|PCOLCE|PLOD2|COL14A1|PCOLCE2|P3H2	-5.29365	0	30	0	0	-9.80964	23.1813
											0	1	0	-5.16587	R-HSA-1442490	M01	1	0	Reactome Gene Sets	6	Collagen degradation		-5.36337	10.6147	7.85656	30182	64	311	7	2.2508	0.841095	1277|1281|1295|1302|1513|4313|7373	COL1A1|COL3A1|COL8A1|COL11A2|CTSK|MMP2|COL14A1	-3.46415	0	30	0	0	-9.80964	23.1813
											0	1	0	-3.70447	M160	M01	1	0	Canonical Pathways	11	PID AVB3 INTEGRIN PATHWAY		-4.93961	9.18024	7.18891	30182	74	311	7	2.2508	0.841095	1277|1281|1295|1302|2185|6696|7373	COL1A1|COL3A1|COL8A1|COL11A2|PTK2B|SPP1|COL14A1	-3.12417	0	30	0	0	-9.80964	23.1813
											1	1	-2.77107	-3.06148	R-HSA-3000171	M11	2	0	Reactome Gene Sets	6	Non-integrin membrane-ECM interactions		-4.48847	9.86931	6.95807	30182	59	311	6	1.92926	0.779983	1277|1281|1302|3371|3688|4921	COL1A1|COL3A1|COL11A2|TNC|ITGB1|DDR2	-2.75809	0	30	0	0	-9.80964	23.1813
											0	1	0	-3.55035	M3005	M01	1	0	Canonical Pathways	11	NABA COLLAGENS		-4.05612	11.0282	6.79226	30182	44	311	5	1.60772	0.71319	1277|1281|1295|1302|7373	COL1A1|COL3A1|COL8A1|COL11A2|COL14A1	-2.40213	0	30	0	0	-9.80964	23.1813
											0	1	0	-3.55035	R-HSA-8948216	M01	1	0	Reactome Gene Sets	6	Collagen chain trimerization		-4.05612	11.0282	6.79226	30182	44	311	5	1.60772	0.71319	1277|1281|1295|1302|7373	COL1A1|COL3A1|COL8A1|COL11A2|COL14A1	-2.40213	0	30	0	0	-9.80964	23.1813
											0	1	0	-3.9865	hsa04974	M01	1	0	KEGG Pathway	24	Protein digestion and absorption		-4.00824	6.59551	5.80429	30182	103	311	7	2.2508	0.841095	478|1277|1281|1295|1302|6550|7373	ATP1A3|COL1A1|COL3A1|COL8A1|COL11A2|SLC9A3|COL14A1	-2.35947	0	30	0	0	-9.80964	23.1813
											0	1	0	-3.47529	M198	M01	1	0	Canonical Pathways	11	PID SYNDECAN 1 PATHWAY		-3.9623	10.5487	6.61307	30182	46	311	5	1.60772	0.71319	1277|1281|1295|1302|7373	COL1A1|COL3A1|COL8A1|COL11A2|COL14A1	-2.32379	0	30	0	0	-9.80964	23.1813
											0	1	0	-3.02509	R-HSA-3000170	M01	1	0	Reactome Gene Sets	6	Syndecan interactions		-3.79333	14.3775	7.09577	30182	27	311	4	1.28617	0.638938	1277|1281|3371|3688	COL1A1|COL3A1|TNC|ITGB1	-2.18659	0	30	0	0	-9.80964	23.1813
											0	1	0	-3.62927	R-HSA-2173782	M01	1	0	Reactome Gene Sets	6	Binding and Uptake of Ligands by Scavenger Receptors		-3.62927	13.2464	6.75853	30182	42	217	4	1.84332	0.913125	1277|1281|4035|284297	COL1A1|COL3A1|LRP1|SSC5D	-2.11103	0	30	0	0	-9.80964	23.1813
											0	1	0	-3.55882	WP3967	M01	1	0	WikiPathways	27	miR-509-3p alteration of YAP1/ECM axis		-3.55882	23.1813	8.01065	30182	18	217	3	1.38249	0.792644	1277|1281|7058	COL1A1|COL3A1|THBS2	-2.05568	0	30	0	0	-9.80964	23.1813
											1	1	-7.99121	-5.06271	WP5285	M11	2	0	WikiPathways	27	Immune infiltration in pancreatic cancer		-9.72473	22.3957	13.6423	30182	39	311	9	2.89389	0.95057	2277|2919|3553|3958|6347|6364|7042|7043|64806	VEGFD|CXCL1|IL1B|LGALS3|CCL2|CCL20|TGFB2|TGFB3|IL25	-7.27289	0	31	1	1	-9.72473	25.1517
											0	1	0	-5.41801	GO:0010718	M01	1	0	GO Biological Processes	19	positive regulation of epithelial to mesenchymal transition	19_GO:0032502 developmental process	-5.41801	14.3884	8.6851	30182	58	217	6	2.76498	1.11308	1277|3553|4017|4192|7042|7043	COL1A1|IL1B|LOXL2|MDK|TGFB2|TGFB3	-3.48713	0	31	0	0	-9.72473	25.1517
											1	1	-2.21237	-5.2961	GO:0051781	M11	2	0	GO Biological Processes	19	positive regulation of cell division	19_GO:0048518 positive regulation of biological process	-5.2961	10.469	7.78268	30182	93	217	7	3.22581	1.19941	2277|3553|4192|7039|7042|7043|7060	VEGFD|IL1B|MDK|TGFA|TGFB2|TGFB3|THBS4	-3.40882	0	31	0	0	-9.72473	25.1517
											0	1	0	-4.81467	GO:0010717	M01	1	0	GO Biological Processes	19	regulation of epithelial to mesenchymal transition	19_GO:0032502 developmental process	-4.81467	8.85103	7.0199	30182	110	217	7	3.22581	1.19941	1277|3553|4017|4192|6423|7042|7043	COL1A1|IL1B|LOXL2|MDK|SFRP2|TGFB2|TGFB3	-3.02749	0	31	0	0	-9.72473	25.1517
											0	1	0	-3.71244	GO:0032570	M01	1	0	GO Biological Processes	19	response to progesterone	19_GO:0050896 response to stimulus	-4.2591	12.131	7.18789	30182	40	311	5	1.60772	0.71319	1545|7042|7043|7097|11057	CYP1B1|TGFB2|TGFB3|TLR2|ABHD2	-2.56477	0	31	0	0	-9.72473	25.1517
											1	1	-2.17336	-4.17713	GO:0051302	M11	2	0	GO Biological Processes	19	regulation of cell division	19_GO:0050789 regulation of biological process	-4.17713	5.95027	5.7785	30182	187	217	8	3.68664	1.27917	2277|3553|4192|6423|7039|7042|7043|7060	VEGFD|IL1B|MDK|SFRP2|TGFA|TGFB2|TGFB3|THBS4	-2.53608	0	31	0	0	-9.72473	25.1517
											0	1	0	-3.51236	WP5078	M01	1	0	WikiPathways	27	T cell modulation in pancreatic cancer		-4.00862	10.7831	6.70126	30182	45	311	5	1.60772	0.71319	2191|2277|3958|7042|7043	FAP|VEGFD|LGALS3|TGFB2|TGFB3	-2.35947	0	31	0	0	-9.72473	25.1517
											0	1	0	-3.9924	WP4241	M01	1	0	WikiPathways	27	Type 2 papillary renal cell carcinoma		-3.9924	16.3632	7.62751	30182	34	217	4	1.84332	0.913125	1513|7039|7042|7043	CTSK|TGFA|TGFB2|TGFB3	-2.39113	0	31	0	0	-9.72473	25.1517
											0	1	0	-3.94391	GO:0007178	M01	1	0	GO Biological Processes	19	transmembrane receptor protein serine/threonine kinase signaling pathway	19_GO:0023052 signaling	-3.94391	5.50842	5.47109	30182	202	217	8	3.68664	1.27917	1281|4053|6423|7042|7043|8646|9518|55273	COL3A1|LTBP2|SFRP2|TGFB2|TGFB3|CHRD|GDF15|TMEM100	-2.34802	0	31	0	0	-9.72473	25.1517
											0	1	0	-3.84618	WP4331	M01	1	0	WikiPathways	27	Neovascularisation processes		-3.84618	15.0365	7.27012	30182	37	217	4	1.84332	0.913125	284|7042|7043|7852	ANGPT1|TGFB2|TGFB3|CXCR4	-2.27846	0	31	0	0	-9.72473	25.1517
											1	1	-3.63813	-2.88958	WP2870	M11	2	0	WikiPathways	27	Extracellular vesicle-mediated signaling in recipient cells		-3.63813	25.1517	8.36177	30182	30	120	3	2.5	1.42522	7039|7042|23533	TGFA|TGFB2|PIK3R5	-2.11668	0	31	0	0	-9.72473	25.1517
											0	1	0	-2.88958	WP4494	M01	1	0	WikiPathways	27	Selective expression of chemokine receptors during T-cell polarization		-3.61035	12.9398	6.67606	30182	30	311	4	1.28617	0.638938	6348|7042|7043|7852	CCL3|TGFB2|TGFB3|CXCR4	-2.03975	0	31	0	0	-9.72473	25.1517
											1	1	-2.30677	-2.45795	WP4018	M11	2	0	WikiPathways	27	Clear cell renal cell carcinoma pathways		-3.57091	6.77081	5.46831	30182	86	311	6	1.92926	0.779983	3101|5156|5214|5352|7042|7043	HK3|PDGFRA|PFKP|PLOD2|TGFB2|TGFB3	-2.00677	0	31	0	0	-9.72473	25.1517
											0	1	0	-3.52636	hsa04010	M01	1	0	KEGG Pathway	24	MAPK signaling pathway		-3.52636	4.25778	4.7768	30182	294	217	9	4.14747	1.35352	284|2277|3553|5156|7039|7042|7043|8913|11184	ANGPT1|VEGFD|IL1B|PDGFRA|TGFA|TGFB2|TGFB3|CACNA1G|MAP4K1	-2.03111	0	31	0	0	-9.72473	25.1517
											0	1	0	-3.47529	WP4535	M01	1	0	WikiPathways	27	Envelope proteins and their potential roles in EDMD physiopathology		-3.47529	12.0946	6.4082	30182	46	217	4	1.84332	0.913125	113|1490|7042|7043	ADCY7|CCN2|TGFB2|TGFB3	-1.99447	0	31	0	0	-9.72473	25.1517
											0	1	0	-3.20147	hsa04350	M01	1	0	KEGG Pathway	24	TGF-beta signaling pathway		-3.33761	6.12936	5.10926	30182	95	311	6	1.92926	0.779983	1634|2200|7042|7043|8646|57817	DCN|FBN1|TGFB2|TGFB3|CHRD|HAMP	-1.82383	0	31	0	0	-9.72473	25.1517
											0	1	0	-3.28689	GO:0030509	M01	1	0	GO Biological Processes	19	BMP signaling pathway	19_GO:0023052 signaling	-3.28689	7.64217	5.4001	30182	91	217	5	2.30415	1.01851	6423|7042|7043|8646|55273	SFRP2|TGFB2|TGFB3|CHRD|TMEM100	-1.84911	0	31	0	0	-9.72473	25.1517
											1	1	-2.61919	-3.26492	WP5083	M11	2	0	WikiPathways	27	Neuroinflammation and glutamatergic signaling		-3.26492	5.9609	5.00667	30182	140	217	6	2.76498	1.11308	3553|4842|6507|7042|7043|84254	IL1B|NOS1|SLC1A3|TGFB2|TGFB3|CAMKK1	-1.83304	0	31	0	0	-9.72473	25.1517
											0	1	0	-3.12006	GO:0007179	M01	1	0	GO Biological Processes	19	transforming growth factor beta receptor signaling pathway	19_GO:0023052 signaling	-3.12006	7.02462	5.10948	30182	99	217	5	2.30415	1.01851	1281|4053|7042|7043|9518	COL3A1|LTBP2|TGFB2|TGFB3|GDF15	-1.7229	0	31	0	0	-9.72473	25.1517
											0	1	0	-3.02509	GO:0007435	M01	1	0	GO Biological Processes	19	salivary gland morphogenesis	19_GO:0032502 developmental process	-3.02509	15.4542	6.39418	30182	27	217	3	1.38249	0.792644	7042|7043|7052	TGFB2|TGFB3|TGM2	-1.65852	0	31	0	0	-9.72473	25.1517
											0	1	0	-3.02346	GO:0071772	M01	1	0	GO Biological Processes	19	response to BMP	19_GO:0050896 response to stimulus	-3.02346	6.6869	4.94376	30182	104	217	5	2.30415	1.01851	6423|7042|7043|8646|55273	SFRP2|TGFB2|TGFB3|CHRD|TMEM100	-1.65852	0	31	0	0	-9.72473	25.1517
											0	1	0	-3.02346	GO:0071773	M01	1	0	GO Biological Processes	19	cellular response to BMP stimulus	19_GO:0050896 response to stimulus	-3.02346	6.6869	4.94376	30182	104	217	5	2.30415	1.01851	6423|7042|7043|8646|55273	SFRP2|TGFB2|TGFB3|CHRD|TMEM100	-1.65852	0	31	0	0	-9.72473	25.1517
											0	1	0	-2.95432	GO:0060393	M01	1	0	GO Biological Processes	19	regulation of pathway-restricted SMAD protein phosphorylation	19_GO:0023052 signaling	-2.95432	8.83096	5.29486	30182	63	217	4	1.84332	0.913125	4035|7042|7043|9518	LRP1|TGFB2|TGFB3|GDF15	-1.6018	0	31	0	0	-9.72473	25.1517
											0	1	0	-2.93304	GO:0007431	M01	1	0	GO Biological Processes	19	salivary gland development	19_GO:0032502 developmental process	-2.93304	14.3884	6.13834	30182	29	217	3	1.38249	0.792644	7042|7043|7052	TGFB2|TGFB3|TGM2	-1.58559	0	31	0	0	-9.72473	25.1517
											0	1	0	-2.09351	WP4879	M01	1	0	WikiPathways	27	Overlap between signal transduction pathways contributing to LMNA laminopathies		-2.54616	6.8104	4.48025	30182	57	311	4	1.28617	0.638938	1513|4128|6696|7042	CTSK|MAOA|SPP1|TGFB2	-1.16796	0	31	0	0	-9.72473	25.1517
											0	1	0	-2.49555	GO:0035272	M01	1	0	GO Biological Processes	19	exocrine system development	19_GO:0032502 developmental process	-2.49555	10.1771	5.00391	30182	41	217	3	1.38249	0.792644	7042|7043|7052	TGFB2|TGFB3|TGM2	-1.24645	0	31	0	0	-9.72473	25.1517
											0	1	0	-2.25159	GO:0010862	M01	1	0	GO Biological Processes	19	positive regulation of pathway-restricted SMAD protein phosphorylation	19_GO:0023052 signaling	-2.25159	8.34525	4.42351	30182	50	217	3	1.38249	0.792644	7042|7043|9518	TGFB2|TGFB3|GDF15	-1.06169	0	31	0	0	-9.72473	25.1517
											0	1	0	-2.15844	M286	M01	1	0	Canonical Pathways	11	PID TGFBR PATHWAY		-2.15844	7.72709	4.21045	30182	54	217	3	1.38249	0.792644	1490|7042|7043	CCN2|TGFB2|TGFB3	-0.985345	0	31	0	0	-9.72473	25.1517
											0	1	0	-2.01269	GO:0060395	M01	1	0	GO Biological Processes	19	SMAD protein signal transduction	19_GO:0023052 signaling	-2.01269	6.84037	3.88562	30182	61	217	3	1.38249	0.792644	7042|7043|9518	TGFB2|TGFB3|GDF15	-0.867217	0	31	0	0	-9.72473	25.1517
											1	1	-4.75269	-4.74959	GO:0051345	M11	2	0	GO Biological Processes	19	positive regulation of hydrolase activity	19_GO:0065007 biological regulation	-9.51469	4.43454	8.43929	30182	569	311	26	8.36013	1.56953	666|728|1490|1513|1520|2185|2934|3688|5023|5031|5156|6347|6348|6354|6364|6366|6401|6423|7052|7498|23526|26999|55357|57333|114548|202243	BOK|C5AR1|CCN2|CTSK|CTSS|PTK2B|GSN|ITGB1|P2RX1|P2RY6|PDGFRA|CCL2|CCL3|CCL7|CCL20|CCL21|SELE|SFRP2|TGM2|XDH|ARHGAP45|CYFIP2|TBC1D2|RCN3|NLRP3|CCDC125	-7.07326	0	32	1	1	-9.51469	5.87694
											1	1	-2.15001	-7.85285	GO:0052547	M11	2	0	GO Biological Processes	19	regulation of peptidase activity	19_GO:0008152 metabolic process	-8.39301	4.80663	8.05461	30182	424	311	21	6.75241	1.42288	666|710|960|1490|1513|1520|1893|2045|2934|4035|5023|5054|5176|5743|6423|7076|7498|26999|57333|114548|221476	BOK|SERPING1|CD44|CCN2|CTSK|CTSS|ECM1|EPHA7|GSN|LRP1|P2RX1|SERPINE1|SERPINF1|PTGS2|SFRP2|TIMP1|XDH|CYFIP2|RCN3|NLRP3|PI16	-6.07293	0	32	0	0	-9.51469	5.87694
											1	1	-2.60038	-6.46076	GO:0030162	M11	2	0	GO Biological Processes	19	regulation of proteolysis	19_GO:0008152 metabolic process	-6.75375	3.34188	6.51731	30182	726	311	25	8.03859	1.54174	302|666|710|960|1490|1513|1520|1893|2045|2185|2934|3553|4035|5023|5054|5176|5328|5743|6423|7076|7498|26999|57333|114548|221476	ANXA2|BOK|SERPING1|CD44|CCN2|CTSK|CTSS|ECM1|EPHA7|PTK2B|GSN|IL1B|LRP1|P2RX1|SERPINE1|SERPINF1|PLAU|PTGS2|SFRP2|TIMP1|XDH|CYFIP2|RCN3|NLRP3|PI16	-4.62959	0	32	0	0	-9.51469	5.87694
											0	1	0	-5.18736	GO:0052548	M01	1	0	GO Biological Processes	19	regulation of endopeptidase activity	19_GO:0008152 metabolic process	-5.59765	4.33251	6.26787	30182	336	311	15	4.82315	1.21493	666|710|960|1490|2045|2934|5023|5054|5176|5743|6423|7076|7498|26999|114548	BOK|SERPING1|CD44|CCN2|EPHA7|GSN|P2RX1|SERPINE1|SERPINF1|PTGS2|SFRP2|TIMP1|XDH|CYFIP2|NLRP3	-3.66482	0	32	0	0	-9.51469	5.87694
											0	1	0	-5.07729	GO:0010952	M01	1	0	GO Biological Processes	19	positive regulation of peptidase activity	19_GO:0048518 positive regulation of biological process	-5.41724	5.77044	6.6409	30182	185	311	11	3.53698	1.04741	666|1490|1513|1520|2934|5023|6423|7498|26999|57333|114548	BOK|CCN2|CTSK|CTSS|GSN|P2RX1|SFRP2|XDH|CYFIP2|RCN3|NLRP3	-3.50493	0	32	0	0	-9.51469	5.87694
											0	1	0	-4.82787	GO:0045862	M01	1	0	GO Biological Processes	19	positive regulation of proteolysis	19_GO:0048518 positive regulation of biological process	-4.82787	4.57274	5.84394	30182	365	217	12	5.52995	1.55159	302|666|1490|1513|2185|2934|3553|5023|6423|7498|26999|57333	ANXA2|BOK|CCN2|CTSK|PTK2B|GSN|IL1B|P2RX1|SFRP2|XDH|CYFIP2|RCN3	-3.03831	0	32	0	0	-9.51469	5.87694
											0	1	0	-4.27207	GO:2000116	M01	1	0	GO Biological Processes	19	regulation of cysteine-type endopeptidase activity	19_GO:0008152 metabolic process	-4.45994	4.5621	5.58151	30182	234	311	11	3.53698	1.04741	666|960|1490|2045|2934|5023|5743|6423|7498|26999|114548	BOK|CD44|CCN2|EPHA7|GSN|P2RX1|PTGS2|SFRP2|XDH|CYFIP2|NLRP3	-2.73475	0	32	0	0	-9.51469	5.87694
											0	1	0	-3.91438	GO:0043281	M01	1	0	GO Biological Processes	19	regulation of cysteine-type endopeptidase activity involved in apoptotic process	19_GO:0008152 metabolic process	-4.25713	4.75727	5.49424	30182	204	311	10	3.21543	1.00033	666|960|1490|2045|2934|5023|5743|6423|7498|114548	BOK|CD44|CCN2|EPHA7|GSN|P2RX1|PTGS2|SFRP2|XDH|NLRP3	-2.56375	0	32	0	0	-9.51469	5.87694
											0	1	0	-3.60305	GO:0010950	M01	1	0	GO Biological Processes	19	positive regulation of endopeptidase activity	19_GO:0048518 positive regulation of biological process	-3.60305	5.69364	5.2379	30182	171	217	7	3.22581	1.19941	666|1490|2934|5023|6423|7498|26999	BOK|CCN2|GSN|P2RX1|SFRP2|XDH|CYFIP2	-2.09243	0	32	0	0	-9.51469	5.87694
											0	1	0	-3.23243	GO:2001056	M01	1	0	GO Biological Processes	19	positive regulation of cysteine-type endopeptidase activity	19_GO:0048518 positive regulation of biological process	-3.23243	5.87694	4.95714	30182	142	217	6	2.76498	1.11308	666|1490|2934|5023|7498|26999	BOK|CCN2|GSN|P2RX1|XDH|CYFIP2	-1.80982	0	32	0	0	-9.51469	5.87694
											0	1	0	-2.68476	GO:0043280	M01	1	0	GO Biological Processes	19	positive regulation of cysteine-type endopeptidase activity involved in apoptotic process	19_GO:0048518 positive regulation of biological process	-2.73447	4.69588	4.20795	30182	124	311	6	1.92926	0.779983	666|1490|2934|5023|7498|114548	BOK|CCN2|GSN|P2RX1|XDH|NLRP3	-1.32551	0	32	0	0	-9.51469	5.87694
											1	1	-7.85472	-2.49555	M159	M11	2	0	Canonical Pathways	11	PID AMB2 NEUTROPHILS PATHWAY		-9.51425	21.3033	13.274	30182	41	311	9	2.89389	0.95057	1490|2268|3055|3684|3689|4035|4313|5328|6403	CCN2|FGR|HCK|ITGAM|ITGB2|LRP1|MMP2|PLAU|SELP	-7.07326	0	33	1	1	-9.51425	21.3033
											1	1	-6.6172	-2.23574	GO:0006909	M11	2	0	GO Biological Processes	19	phagocytosis	19_GO:0051179 localization	-7.9516	7.98498	8.98218	30182	158	311	13	4.18006	1.13485	558|929|2268|2934|3055|3684|3688|3689|4035|5031|7052|7099|338382	AXL|CD14|FGR|GSN|HCK|ITGAM|ITGB1|ITGB2|LRP1|P2RY6|TGM2|TLR4|RAB7B	-5.69555	0	33	0	0	-9.51425	21.3033
											1	1	-4.01231	-4.22645	GO:0031589	M11	2	0	GO Biological Processes	19	cell-substrate adhesion	19_GO:0009987 cellular process	-7.16334	6.85667	8.13084	30182	184	311	13	4.18006	1.13485	284|558|960|1281|1490|2185|3684|3688|3689|6366|11037|56672|64098	ANGPT1|AXL|CD44|COL3A1|CCN2|PTK2B|ITGAM|ITGB1|ITGB2|CCL21|STON1|AKIP1|PARVG	-4.99571	0	33	0	0	-9.51425	21.3033
											1	0	-5.67132	0	GO:0007229	M10	1	0	GO Biological Processes	19	integrin-mediated signaling pathway	19_GO:0023052 signaling	-6.23941	9.29185	8.21563	30182	94	311	9	2.89389	0.95057	1281|1490|2185|2268|3055|3684|3688|3689|4185	COL3A1|CCN2|PTK2B|FGR|HCK|ITGAM|ITGB1|ITGB2|ADAM11	-4.18879	0	33	0	0	-9.51425	21.3033
											1	1	-3.66331	-2.51102	GO:0007160	M11	2	0	GO Biological Processes	19	cell-matrix adhesion	19_GO:0009987 cellular process	-5.80122	7.1359	7.31773	30182	136	311	10	3.21543	1.00033	960|1281|1490|2185|3684|3688|3689|6366|11037|64098	CD44|COL3A1|CCN2|PTK2B|ITGAM|ITGB1|ITGB2|CCL21|STON1|PARVG	-3.82832	0	33	0	0	-9.51425	21.3033
											1	1	-5.31055	-5.40344	GO:0001775	M11	2	0	GO Biological Processes	19	cell activation	19_GO:0032501 multicellular organismal process	-9.4892	3.99205	8.20247	30182	705	311	29	9.32476	1.64886	558|728|960|1281|1608|2185|2737|3553|3684|3688|3689|3929|3936|4035|4192|4478|5023|5156|5730|6348|6366|7076|7097|7099|9162|57817|64919|91543|161145	AXL|C5AR1|CD44|COL3A1|DGKG|PTK2B|GLI3|IL1B|ITGAM|ITGB1|ITGB2|LBP|LCP1|LRP1|MDK|MSN|P2RX1|PDGFRA|PTGDS|CCL3|CCL21|TIMP1|TLR2|TLR4|DGKI|HAMP|BCL11B|RSAD2|TMEM229B	-7.05881	0	34	1	1	-9.4892	12.9398
											1	1	-5.37787	-2.03232	GO:0042116	M11	2	0	GO Biological Processes	19	macrophage activation	19_GO:0002376 immune system process	-6.72895	12.9398	9.44608	30182	60	311	8	2.57235	0.897689	728|3684|3689|3929|7097|7099|57817|161145	C5AR1|ITGAM|ITGB2|LBP|TLR2|TLR4|HAMP|TMEM229B	-4.61501	0	34	0	0	-9.4892	12.9398
											1	1	-3.92907	-2.45116	GO:0045321	M11	2	0	GO Biological Processes	19	leukocyte activation	19_GO:0002376 immune system process	-6.05553	3.48975	6.19944	30182	584	311	21	6.75241	1.42288	558|728|960|2185|2737|3684|3688|3689|3929|3936|4192|4478|5730|6348|6366|7097|7099|57817|64919|91543|161145	AXL|C5AR1|CD44|PTK2B|GLI3|ITGAM|ITGB1|ITGB2|LBP|LCP1|MDK|MSN|PTGDS|CCL3|CCL21|TLR2|TLR4|HAMP|BCL11B|RSAD2|TMEM229B	-4.03034	0	34	0	0	-9.4892	12.9398
											1	0	-4.50532	0	GO:0002274	M10	1	0	GO Biological Processes	19	myeloid leukocyte activation	19_GO:0002376 immune system process	-5.41665	6.46988	6.85257	30182	150	311	10	3.21543	1.00033	728|3684|3689|3929|5730|6348|7097|7099|57817|161145	C5AR1|ITGAM|ITGB2|LBP|PTGDS|CCL3|TLR2|TLR4|HAMP|TMEM229B	-3.50493	0	34	0	0	-9.4892	12.9398
											1	1	-2.03603	-9.48643	R-HSA-397014	M11	2	0	Reactome Gene Sets	6	Muscle contraction		-9.48643	9.49866	10.3902	30182	205	217	14	6.45161	1.66772	58|302|478|3770|3776|4606|4635|4842|4878|6328|7140|8913|53826|55800	ACTA1|ANXA2|ATP1A3|KCNJ14|KCNK2|MYBPC2|MYL4|NOS1|NPPA|SCN3A|TNNT3|CACNA1G|FXYD6|SCN3B	-7.00028	0	35	1	1	-9.48643	9.70378
											0	1	0	-5.9945	GO:0034220	M01	1	0	GO Biological Processes	19	monoatomic ion transmembrane transport	19_GO:0051179 localization	-5.9945	3.57552	6.19356	30182	778	217	20	9.21659	1.96362	302|478|1134|1490|2561|2564|3770|3776|4878|5023|6277|6328|6366|6507|6550|8913|29850|55800|57156|84102	ANXA2|ATP1A3|CHRNA1|CCN2|GABRB2|GABRE|KCNJ14|KCNK2|NPPA|P2RX1|S100A6|SCN3A|CCL21|SLC1A3|SLC9A3|CACNA1G|TRPM5|SCN3B|TMEM63C|SLC41A2	-3.96432	0	35	0	0	-9.48643	9.70378
											0	1	0	-5.26898	R-HSA-5576891	M01	1	0	Reactome Gene Sets	6	Cardiac conduction		-5.26898	8.42955	7.27975	30182	132	217	8	3.68664	1.27917	478|3770|3776|4842|4878|6328|53826|55800	ATP1A3|KCNJ14|KCNK2|NOS1|NPPA|SCN3A|FXYD6|SCN3B	-3.3908	0	35	0	0	-9.48643	9.70378
											0	1	0	-4.89157	GO:0006812	M01	1	0	GO Biological Processes	19	monoatomic cation transport	19_GO:0051179 localization	-4.89157	3.25563	5.392	30182	769	217	18	8.29493	1.87229	302|478|1134|1356|1490|3770|3776|4878|5023|6328|6366|6507|6550|8913|29850|55800|57156|84102	ANXA2|ATP1A3|CHRNA1|CP|CCN2|KCNJ14|KCNK2|NPPA|P2RX1|SCN3A|CCL21|SLC1A3|SLC9A3|CACNA1G|TRPM5|SCN3B|TMEM63C|SLC41A2	-3.0897	0	35	0	0	-9.48643	9.70378
											0	1	0	-4.8914	GO:0098655	M01	1	0	GO Biological Processes	19	monoatomic cation transmembrane transport	19_GO:0051179 localization	-4.8914	3.57207	5.52042	30182	623	217	16	7.37327	1.77406	302|478|1490|3770|3776|4878|5023|6328|6366|6507|6550|8913|29850|55800|57156|84102	ANXA2|ATP1A3|CCN2|KCNJ14|KCNK2|NPPA|P2RX1|SCN3A|CCL21|SLC1A3|SLC9A3|CACNA1G|TRPM5|SCN3B|TMEM63C|SLC41A2	-3.0897	0	35	0	0	-9.48643	9.70378
											1	1	-2.42562	-4.24507	GO:0030001	M11	2	0	GO Biological Processes	19	metal ion transport	19_GO:0051179 localization	-4.46463	2.92685	4.98709	30182	630	311	19	6.10932	1.35809	302|478|1356|1490|3770|3776|3934|4878|6328|6348|6366|6507|6550|8913|29850|55800|57817|84102|261729	ANXA2|ATP1A3|CP|CCN2|KCNJ14|KCNK2|LCN2|NPPA|SCN3A|CCL3|CCL21|SLC1A3|SLC9A3|CACNA1G|TRPM5|SCN3B|HAMP|SLC41A2|STEAP2	-2.73737	0	35	0	0	-9.48643	9.70378
											1	1	-2.1746	-4.31974	GO:0098660	M11	2	0	GO Biological Processes	19	inorganic ion transmembrane transport	19_GO:0051179 localization	-4.3854	2.79275	4.87888	30182	695	311	20	6.43087	1.39098	302|478|1490|2561|2564|3770|3776|4878|6328|6348|6366|6507|6550|8913|9213|29850|55800|57817|84102|261729	ANXA2|ATP1A3|CCN2|GABRB2|GABRE|KCNJ14|KCNK2|NPPA|SCN3A|CCL3|CCL21|SLC1A3|SLC9A3|CACNA1G|XPR1|TRPM5|SCN3B|HAMP|SLC41A2|STEAP2	-2.6784	0	35	0	0	-9.48643	9.70378
											0	1	0	-3.88321	GO:0098662	M01	1	0	GO Biological Processes	19	inorganic cation transmembrane transport	19_GO:0051179 localization	-3.88321	3.22923	4.70556	30182	603	217	14	6.45161	1.66772	302|478|1490|3770|3776|4878|6328|6366|6507|6550|8913|29850|55800|84102	ANXA2|ATP1A3|CCN2|KCNJ14|KCNK2|NPPA|SCN3A|CCL21|SLC1A3|SLC9A3|CACNA1G|TRPM5|SCN3B|SLC41A2	-2.30278	0	35	0	0	-9.48643	9.70378
											0	1	0	-3.47202	GO:0035725	M01	1	0	GO Biological Processes	19	sodium ion transmembrane transport	19_GO:0051179 localization	-3.47202	6.51973	5.32551	30182	128	217	6	2.76498	1.11308	478|4878|6550|8913|29850|55800	ATP1A3|NPPA|SLC9A3|CACNA1G|TRPM5|SCN3B	-1.99236	0	35	0	0	-9.48643	9.70378
											0	1	0	-3.39632	GO:0006814	M01	1	0	GO Biological Processes	19	sodium ion transport	19_GO:0051179 localization	-3.39632	5.26277	4.94913	30182	185	217	7	3.22581	1.19941	478|4878|6328|6550|8913|29850|55800	ATP1A3|NPPA|SCN3A|SLC9A3|CACNA1G|TRPM5|SCN3B	-1.93503	0	35	0	0	-9.48643	9.70378
											0	1	0	-3.14005	hsa04925	M01	1	0	KEGG Pathway	24	Aldosterone synthesis and secretion		-3.14005	7.0963	5.14401	30182	98	217	5	2.30415	1.01851	113|478|4878|8913|57118	ADCY7|ATP1A3|NPPA|CACNA1G|CAMK1D	-1.73703	0	35	0	0	-9.48643	9.70378
											0	1	0	-2.87955	GO:0098659	M01	1	0	GO Biological Processes	19	inorganic cation import across plasma membrane	19_GO:0051179 localization	-2.96103	5.19901	4.54267	30182	112	311	6	1.92926	0.779983	478|3770|6328|6550|8913|261729	ATP1A3|KCNJ14|SCN3A|SLC9A3|CACNA1G|STEAP2	-1.52004	0	35	0	0	-9.48643	9.70378
											0	1	0	-2.87955	GO:0099587	M01	1	0	GO Biological Processes	19	inorganic ion import across plasma membrane	19_GO:0051179 localization	-2.96103	5.19901	4.54267	30182	112	311	6	1.92926	0.779983	478|3770|6328|6550|8913|261729	ATP1A3|KCNJ14|SCN3A|SLC9A3|CACNA1G|STEAP2	-1.52004	0	35	0	0	-9.48643	9.70378
											0	1	0	-2.94848	GO:0071805	M01	1	0	GO Biological Processes	19	potassium ion transmembrane transport	19_GO:0051179 localization	-2.94848	5.18339	4.52916	30182	161	217	6	2.76498	1.11308	478|3770|3776|6507|6550|29850	ATP1A3|KCNJ14|KCNK2|SLC1A3|SLC9A3|TRPM5	-1.59901	0	35	0	0	-9.48643	9.70378
											0	1	0	-2.85381	GO:0098739	M01	1	0	GO Biological Processes	19	import across plasma membrane	19_GO:0051179 localization	-2.85381	4.96741	4.38823	30182	168	217	6	2.76498	1.11308	478|3770|6328|6507|6550|8913	ATP1A3|KCNJ14|SCN3A|SLC1A3|SLC9A3|CACNA1G	-1.52512	0	35	0	0	-9.48643	9.70378
											0	1	0	-2.78906	GO:0006813	M01	1	0	GO Biological Processes	19	potassium ion transport	19_GO:0051179 localization	-2.78906	4.82385	4.29227	30182	173	217	6	2.76498	1.11308	478|3770|3776|6507|6550|29850	ATP1A3|KCNJ14|KCNK2|SLC1A3|SLC9A3|TRPM5	-1.47422	0	35	0	0	-9.48643	9.70378
											0	1	0	-2.43652	GO:0086065	M01	1	0	GO Biological Processes	19	cell communication involved in cardiac conduction	19_GO:0032501 multicellular organismal process	-2.43652	9.70378	4.86035	30182	43	217	3	1.38249	0.792644	478|8913|55800	ATP1A3|CACNA1G|SCN3B	-1.20598	0	35	0	0	-9.48643	9.70378
											0	1	0	-2.40214	GO:0098657	M01	1	0	GO Biological Processes	19	import into cell	19_GO:0051179 localization	-2.40214	4.03152	3.7244	30182	207	217	6	2.76498	1.11308	478|3770|6328|6507|6550|8913	ATP1A3|KCNJ14|SCN3A|SLC1A3|SLC9A3|CACNA1G	-1.18042	0	35	0	0	-9.48643	9.70378
											0	1	0	-2.11471	R-HSA-5578775	M01	1	0	Reactome Gene Sets	6	Ion homeostasis		-2.11471	7.45112	4.11195	30182	56	217	3	1.38249	0.792644	478|4842|53826	ATP1A3|NOS1|FXYD6	-0.951917	0	35	0	0	-9.48643	9.70378
											1	1	-3.40896	-6.75373	M3468	M11	2	0	Canonical Pathways	11	NABA ECM REGULATORS		-9.26118	6.93202	9.37471	30182	238	311	17	5.46624	1.28901	710|1513|1520|3373|4016|4017|4185|4313|5054|5176|5328|5352|7051|7052|7076|23213|55214	SERPING1|CTSK|CTSS|HYAL1|LOXL1|LOXL2|ADAM11|MMP2|SERPINE1|SERPINF1|PLAU|PLOD2|TGM1|TGM2|TIMP1|SULF1|P3H2	-6.8611	0	36	1	1	-9.26118	6.93202
											1	1	-3.14224	-9.05053	R-HSA-1566948	M11	2	0	Reactome Gene Sets	6	Elastic fibre formation		-9.2199	19.8508	12.7679	30182	44	311	9	2.89389	0.95057	2192|2200|3688|4016|4017|4053|7042|7043|8076	FBLN1|FBN1|ITGB1|LOXL1|LOXL2|LTBP2|TGFB2|TGFB3|MFAP5	-6.82467	0	37	1	1	-9.2199	19.8508
											1	1	-3.36505	-6.60422	R-HSA-2129379	M11	2	0	Reactome Gene Sets	6	Molecules associated with elastic fibres		-7.04067	18.3605	10.7814	30182	37	311	7	2.2508	0.841095	2192|2200|3688|4053|7042|7043|8076	FBLN1|FBN1|ITGB1|LTBP2|TGFB2|TGFB3|MFAP5	-4.88709	0	37	0	0	-9.2199	19.8508
											1	1	-3.87863	-4.53458	WP3668	M11	2	0	WikiPathways	27	Hypothesized pathways in pathogenesis of cardiovascular disease		-5.29704	19.4096	9.39601	30182	25	311	5	1.60772	0.71319	1490|2200|4053|5054|10631	CCN2|FBN1|LTBP2|SERPINE1|POSTN	-3.41444	0	37	0	0	-9.2199	19.8508
											1	1	-2.83731	-3.58423	R-HSA-9006936	M11	2	0	Reactome Gene Sets	6	Signaling by TGFB family members		-4.39299	6.36382	6.05734	30182	122	311	8	2.57235	0.897689	2200|3688|4053|5054|7042|7043|10272|11167	FBN1|ITGB1|LTBP2|SERPINE1|TGFB2|TGFB3|FSTL3|FSTL1	-2.68499	0	37	0	0	-9.2199	19.8508
											1	0	-4.05904	0	hsa05145	M10	1	0	KEGG Pathway	24	Toxoplasmosis		-4.05904	11.2284	6.85172	30182	112	120	5	4.16667	1.82416	2770|3688|7042|7097|23533	GNAI1|ITGB1|TGFB2|TLR2|PIK3R5	-2.43954	0	37	0	0	-9.2199	19.8508
											1	1	-3.0855	-3.47529	R-HSA-2173789	M11	2	0	Reactome Gene Sets	6	TGF-beta receptor signaling activates SMADs		-3.9623	10.5487	6.61307	30182	46	311	5	1.60772	0.71319	2200|3688|4053|7042|7043	FBN1|ITGB1|LTBP2|TGFB2|TGFB3	-2.32379	0	37	0	0	-9.2199	19.8508
											1	1	-3.27726	-2.33655	R-HSA-170834	M11	2	0	Reactome Gene Sets	6	Signaling by TGF-beta Receptor Complex		-3.38714	6.26118	5.18493	30182	93	311	6	1.92926	0.779983	2200|3688|4053|5054|7042|7043	FBN1|ITGB1|LTBP2|SERPINE1|TGFB2|TGFB3	-1.86211	0	37	0	0	-9.2199	19.8508
											1	0	-3.00516	0	GO:0046580	M10	1	0	GO Biological Processes	19	negative regulation of Ras protein signal transduction	19_GO:0023052 signaling	-3.00516	15.399	6.37319	30182	49	120	3	2.5	1.42522	3688|7042|202243	ITGB1|TGFB2|CCDC125	-1.6429	0	37	0	0	-9.2199	19.8508
											1	0	-2.83652	0	GO:0051058	M10	1	0	GO Biological Processes	19	negative regulation of small GTPase mediated signal transduction	19_GO:0023052 signaling	-2.83652	13.4741	5.90312	30182	56	120	3	2.5	1.42522	3688|7042|202243	ITGB1|TGFB2|CCDC125	-1.51031	0	37	0	0	-9.2199	19.8508
											1	1	-2.13567	-8.62467	GO:0040013	M11	2	0	GO Biological Processes	19	negative regulation of locomotion	19_GO:0040011 locomotion	-9.08459	5.00014	8.49438	30182	427	311	22	7.07395	1.45385	1281|1545|1634|1809|2192|4035|5054|5176|6347|6366|6423|7076|7869|8519|8646|9037|11057|11122|23213|23671|202243|223117	COL3A1|CYP1B1|DCN|DPYSL3|FBLN1|LRP1|SERPINE1|SERPINF1|CCL2|CCL21|SFRP2|TIMP1|SEMA3B|IFITM1|CHRD|SEMA5A|ABHD2|PTPRT|SULF1|TMEFF2|CCDC125|SEMA3D	-6.70247	0	38	1	1	-9.08459	5.70616
											0	1	0	-7.5592	GO:2000146	M01	1	0	GO Biological Processes	19	negative regulation of cell motility	19_GO:0040011 locomotion	-7.5592	5.70616	7.96046	30182	390	217	16	7.37327	1.77406	1281|1545|1634|1809|2192|4035|5176|6366|6423|7076|8519|8646|11057|11122|23213|23671	COL3A1|CYP1B1|DCN|DPYSL3|FBLN1|LRP1|SERPINF1|CCL21|SFRP2|TIMP1|IFITM1|CHRD|ABHD2|PTPRT|SULF1|TMEFF2	-5.29609	0	38	0	0	-9.08459	5.70616
											0	1	0	-6.9773	GO:0030336	M01	1	0	GO Biological Processes	19	negative regulation of cell migration	19_GO:0040011 locomotion	-6.9773	5.5635	7.56736	30182	375	217	15	6.91244	1.72199	1281|1545|1634|1809|4035|5176|6366|6423|7076|8519|8646|11057|11122|23213|23671	COL3A1|CYP1B1|DCN|DPYSL3|LRP1|SERPINF1|CCL21|SFRP2|TIMP1|IFITM1|CHRD|ABHD2|PTPRT|SULF1|TMEFF2	-4.78316	0	38	0	0	-9.08459	5.70616
											1	1	-3.05585	-8.70531	GO:0001503	M11	2	0	GO Biological Processes	19	ossification	19_GO:0032501 multicellular organismal process	-9.08346	6.2837	9.03063	30182	278	311	18	5.78778	1.32413	1277|1462|1490|1513|1893|2268|2737|3371|4313|4921|5179|5743|6348|6696|8519|9902|10272|285313	COL1A1|VCAN|CCN2|CTSK|ECM1|FGR|GLI3|TNC|MMP2|DDR2|PENK|PTGS2|CCL3|SPP1|IFITM1|MRC2|FSTL3|IGSF10	-6.70247	0	39	1	1	-9.08346	6.2837
											1	1	-2.65328	-3.31469	GO:0001649	M11	2	0	GO Biological Processes	19	osteoblast differentiation	19_GO:0032502 developmental process	-4.03648	5.66705	5.58649	30182	137	311	8	2.57235	0.897689	1277|1462|2737|3371|5179|6348|6696|9902	COL1A1|VCAN|GLI3|TNC|PENK|CCL3|SPP1|MRC2	-2.38424	0	39	0	0	-9.08346	6.2837
											1	1	-2.12553	-2.22534	GO:0031214	M11	2	0	GO Biological Processes	19	biomineral tissue development	19_GO:0032502 developmental process	-3.21899	5.82289	4.9292	30182	100	311	6	1.92926	0.779983	1277|1893|2268|4921|5743|6696	COL1A1|ECM1|FGR|DDR2|PTGS2|SPP1	-1.73225	0	39	0	0	-9.08346	6.2837
											1	1	-5.09294	-8.65665	GO:0009410	M11	2	0	GO Biological Processes	19	response to xenobiotic stimulus	19_GO:0050896 response to stimulus	-8.65665	5.89077	8.64105	30182	425	217	18	8.29493	1.87229	316|873|1277|1545|2185|2327|2938|3553|4192|4313|4842|5743|6423|6507|7039|7042|7345|7852	AOX1|CBR1|COL1A1|CYP1B1|PTK2B|FMO2|GSTA1|IL1B|MDK|MMP2|NOS1|PTGS2|SFRP2|SLC1A3|TGFA|TGFB2|UCHL1|CXCR4	-6.25166	0	40	1	1	-8.65665	12.2724
											0	1	0	-5.00257	GO:0071466	M01	1	0	GO Biological Processes	19	cellular response to xenobiotic stimulus	19_GO:0050896 response to stimulus	-5.00257	6.62322	6.59926	30182	189	217	9	4.14747	1.35352	316|873|1545|2327|2938|3553|4842|7345|7852	AOX1|CBR1|CYP1B1|FMO2|GSTA1|IL1B|NOS1|UCHL1|CXCR4	-3.17685	0	40	0	0	-8.65665	12.2724
											0	1	0	-3.76062	hsa00982	M01	1	0	KEGG Pathway	24	Drug metabolism - cytochrome P450		-3.76062	9.65886	6.25981	30182	72	217	5	2.30415	1.01851	316|2327|2328|2938|4128	AOX1|FMO2|FMO3|GSTA1|MAOA	-2.21048	0	40	0	0	-8.65665	12.2724
											0	1	0	-3.56509	GO:0006805	M01	1	0	GO Biological Processes	19	xenobiotic metabolic process	19_GO:0050896 response to stimulus	-3.56509	6.78476	5.47066	30182	123	217	6	2.76498	1.11308	316|873|1545|2327|2938|4842	AOX1|CBR1|CYP1B1|FMO2|GSTA1|NOS1	-2.0601	0	40	0	0	-8.65665	12.2724
											0	1	0	-2.73029	R-HSA-5579029	M01	1	0	Reactome Gene Sets	6	Metabolic disorders of biological oxidation enzymes		-2.73029	12.2724	5.59651	30182	34	217	3	1.38249	0.792644	1545|2328|4128	CYP1B1|FMO3|MAOA	-1.43197	0	40	0	0	-8.65665	12.2724
											0	1	0	-2.64254	WP702	M01	1	0	WikiPathways	27	Metapathway biotransformation Phase I and II		-2.64254	4.51095	4.07625	30182	185	217	6	2.76498	1.11308	1545|2327|2328|2878|2938|9956	CYP1B1|FMO2|FMO3|GPX3|GSTA1|HS3ST2	-1.362	0	40	0	0	-8.65665	12.2724
											0	1	0	-2.46565	hsa00380	M01	1	0	KEGG Pathway	24	Tryptophan metabolism		-2.46565	9.93483	4.93093	30182	42	217	3	1.38249	0.792644	316|1545|4128	AOX1|CYP1B1|MAOA	-1.22609	0	40	0	0	-8.65665	12.2724
											0	1	0	-2.13703	R-HSA-211945	M01	1	0	Reactome Gene Sets	6	Phase I - Functionalization of compounds		-2.13703	5.24859	3.72887	30182	106	217	4	1.84332	0.913125	1545|2327|2328|4128	CYP1B1|FMO2|FMO3|MAOA	-0.969295	0	40	0	0	-8.65665	12.2724
											1	0	-8.64212	0	GO:0007159	M10	1	0	GO Biological Processes	19	leukocyte cell-cell adhesion	19_GO:0009987 cellular process	-8.64212	32.0112	14.5436	30182	55	120	7	5.83333	2.13952	960|3553|3688|3689|4478|6401|6403	CD44|IL1B|ITGB1|ITGB2|MSN|SELE|SELP	-6.24204	0	41	1	1	-8.64212	37.7275
											1	1	-4.26931	-3.29977	GO:0098609	M11	2	0	GO Biological Processes	19	cell-cell adhesion	19_GO:0009987 cellular process	-5.50036	3.47254	5.86533	30182	531	311	19	6.10932	1.35809	302|960|1545|3553|3684|3688|3689|4478|5156|6401|6403|7042|7060|7373|11122|26999|27328|57863|64881	ANXA2|CD44|CYP1B1|IL1B|ITGAM|ITGB1|ITGB2|MSN|PDGFRA|SELE|SELP|TGFB2|THBS4|COL14A1|PTPRT|CYFIP2|PCDH11X|CADM3|PCDH20	-3.57903	0	41	0	0	-8.64212	37.7275
											1	0	-5.48454	0	hsa04514	M10	1	0	KEGG Pathway	24	Cell adhesion molecules		-5.48454	11.2141	8.10695	30182	157	120	7	5.83333	2.13952	1462|3684|3688|3689|4684|6401|6403	VCAN|ITGAM|ITGB1|ITGB2|NCAM1|SELE|SELP	-3.5399	0	41	0	0	-8.64212	37.7275
											1	0	-4.72756	0	R-HSA-202733	M10	1	0	Reactome Gene Sets	6	Cell surface interactions at the vascular wall		-4.72756	11.0153	7.42314	30182	137	120	6	5	1.98956	960|3684|3688|3689|6401|6403	CD44|ITGAM|ITGB1|ITGB2|SELE|SELP	-2.96129	0	41	0	0	-8.64212	37.7275
											1	0	-4.66803	0	GO:0045123	M10	1	0	GO Biological Processes	19	cellular extravasation	19_GO:0002376 immune system process	-4.66803	24.5382	9.52873	30182	41	120	4	3.33333	1.63865	3688|6347|6401|6403	ITGB1|CCL2|SELE|SELP	-2.92386	0	41	0	0	-8.64212	37.7275
											1	0	-3.26448	0	GO:1904994	M10	1	0	GO Biological Processes	19	regulation of leukocyte adhesion to vascular endothelial cell	19_GO:0050789 regulation of biological process	-4.2591	12.131	7.18789	30182	40	311	5	1.60772	0.71319	3689|4192|6366|6401|6403	ITGB2|MDK|CCL21|SELE|SELP	-2.56477	0	41	0	0	-8.64212	37.7275
											1	0	-4.17716	0	GO:0050901	M10	1	0	GO Biological Processes	19	leukocyte tethering or rolling	19_GO:0002376 immune system process	-4.17716	37.7275	10.3807	30182	20	120	3	2.5	1.42522	3688|6401|6403	ITGB1|SELE|SELP	-2.53608	0	41	0	0	-8.64212	37.7275
											1	0	-4.04906	0	GO:0061756	M10	1	0	GO Biological Processes	19	leukocyte adhesion to vascular endothelial cell	19_GO:0009987 cellular process	-4.04906	34.2977	9.87095	30182	22	120	3	2.5	1.42522	3688|6401|6403	ITGB1|SELE|SELP	-2.43198	0	41	0	0	-8.64212	37.7275
											1	0	-3.87863	0	GO:1904996	M10	1	0	GO Biological Processes	19	positive regulation of leukocyte adhesion to vascular endothelial cell	19_GO:0048518 positive regulation of biological process	-3.92847	15.5277	7.41473	30182	25	311	4	1.28617	0.638938	3689|4192|6401|6403	ITGB2|MDK|SELE|SELP	-2.29459	0	41	0	0	-8.64212	37.7275
											1	0	-3.7222	0	GO:0019932	M10	1	0	GO Biological Processes	19	second-messenger-mediated signaling	19_GO:0023052 signaling	-3.7222	7.25529	5.71946	30182	208	120	6	5	1.98956	4842|4878|6348|6364|6401|6403	NOS1|NPPA|CCL3|CCL20|SELE|SELP	-2.17891	0	41	0	0	-8.64212	37.7275
											1	0	-3.20688	0	GO:0098742	M10	1	0	GO Biological Processes	19	cell-cell adhesion via plasma-membrane adhesion molecules	19_GO:0009987 cellular process	-3.40111	3.73262	4.51537	30182	260	311	10	3.21543	1.00033	3684|3688|3689|6401|6403|7042|11122|27328|57863|64881	ITGAM|ITGB1|ITGB2|SELE|SELP|TGFB2|PTPRT|PCDH11X|CADM3|PCDH20	-1.87184	0	41	0	0	-8.64212	37.7275
											1	0	-2.67647	0	GO:0019722	M10	1	0	GO Biological Processes	19	calcium-mediated signaling	19_GO:0023052 signaling	-2.67647	7.45235	4.74714	30182	135	120	4	3.33333	1.63865	6348|6364|6401|6403	CCL3|CCL20|SELE|SELP	-1.38958	0	41	0	0	-8.64212	37.7275
											0	1	0	-8.50979	GO:0008285	M01	1	0	GO Biological Processes	19	negative regulation of cell population proliferation	19_GO:0048519 negative regulation of biological process	-8.50979	4.24155	7.84139	30182	787	217	24	11.0599	2.12909	1545|1805|2185|2191|2192|2737|3489|3553|3776|4883|5176|5730|5743|6423|7042|7043|7498|8519|10457|23026|23213|50507|55214|64919	CYP1B1|DPT|PTK2B|FAP|FBLN1|GLI3|IGFBP6|IL1B|KCNK2|NPR3|SERPINF1|PTGDS|PTGS2|SFRP2|TGFB2|TGFB3|XDH|IFITM1|GPNMB|MYO16|SULF1|NOX4|P3H2|BCL11B	-6.13345	0	42	1	1	-8.50979	4.24155
											1	1	-3.887	-7.18447	GO:0044057	M11	2	0	GO Biological Processes	19	regulation of system process	19_GO:0032501 multicellular organismal process	-8.48748	4.10526	7.77917	30182	591	311	25	8.03859	1.54174	478|624|1490|2185|4313|4635|4842|4878|4879|5023|5649|5733|5743|6348|6696|7042|7140|8913|9229|55273|55800|57817|84525|221476|100126336	ATP1A3|BDKRB2|CCN2|PTK2B|MMP2|MYL4|NOS1|NPPA|NPPB|P2RX1|RELN|PTGER3|PTGS2|CCL3|SPP1|TGFB2|TNNT3|CACNA1G|DLGAP1|TMEM100|SCN3B|HAMP|HOPX|PI16|MIR208B	-6.16332	0	43	1	1	-8.48748	14.2654
											1	1	-2.43096	-6.39604	GO:1903522	M11	2	0	GO Biological Processes	19	regulation of blood circulation	19_GO:0032501 multicellular organismal process	-6.39604	6.49436	7.52759	30182	257	217	12	5.52995	1.55159	478|1490|4313|4635|4842|4878|5023|5743|7042|8913|55800|84525	ATP1A3|CCN2|MMP2|MYL4|NOS1|NPPA|P2RX1|PTGS2|TGFB2|CACNA1G|SCN3B|HOPX	-4.29208	0	43	0	0	-8.48748	14.2654
											0	1	0	-4.65491	GO:0008016	M01	1	0	GO Biological Processes	19	regulation of heart contraction	19_GO:0032501 multicellular organismal process	-4.65491	5.98942	6.15953	30182	209	217	9	4.14747	1.35352	478|1490|4635|4842|4878|7042|8913|55800|84525	ATP1A3|CCN2|MYL4|NOS1|NPPA|TGFB2|CACNA1G|SCN3B|HOPX	-2.91397	0	43	0	0	-8.48748	14.2654
											0	1	0	-3.75576	GO:0045823	M01	1	0	GO Biological Processes	19	positive regulation of heart contraction	19_GO:0048518 positive regulation of biological process	-3.75576	14.2654	7.05421	30182	39	217	4	1.84332	0.913125	1490|4878|7042|55800	CCN2|NPPA|TGFB2|SCN3B	-2.20838	0	43	0	0	-8.48748	14.2654
											0	1	0	-3.71244	GO:1903524	M01	1	0	GO Biological Processes	19	positive regulation of blood circulation	19_GO:0048518 positive regulation of biological process	-3.71244	13.9088	6.95213	30182	40	217	4	1.84332	0.913125	1490|4878|7042|55800	CCN2|NPPA|TGFB2|SCN3B	-2.17253	0	43	0	0	-8.48748	14.2654
											1	1	-2.45259	-2.59889	GO:0090257	M11	2	0	GO Biological Processes	19	regulation of muscle system process	19_GO:0032501 multicellular organismal process	-2.8657	3.43872	3.98255	30182	254	311	9	2.89389	0.95057	1490|4842|4878|5023|5743|7140|57817|221476|100126336	CCN2|NOS1|NPPA|P2RX1|PTGS2|TNNT3|HAMP|PI16|MIR208B	-1.43687	0	43	0	0	-8.48748	14.2654
											0	1	0	-2.78906	GO:0006937	M01	1	0	GO Biological Processes	19	regulation of muscle contraction	19_GO:0032501 multicellular organismal process	-2.78906	4.82385	4.29227	30182	173	217	6	2.76498	1.11308	1490|4842|4878|5023|5743|7140	CCN2|NOS1|NPPA|P2RX1|PTGS2|TNNT3	-1.47422	0	43	0	0	-8.48748	14.2654
											0	1	0	-2.27618	GO:0045933	M01	1	0	GO Biological Processes	19	positive regulation of muscle contraction	19_GO:0048518 positive regulation of biological process	-2.27618	8.51556	4.48052	30182	49	217	3	1.38249	0.792644	1490|4878|5743	CCN2|NPPA|PTGS2	-1.07992	0	43	0	0	-8.48748	14.2654
											0	1	0	-2.27185	GO:0006942	M01	1	0	GO Biological Processes	19	regulation of striated muscle contraction	19_GO:0032501 multicellular organismal process	-2.27185	5.73557	3.97532	30182	97	217	4	1.84332	0.913125	1490|4842|4878|7140	CCN2|NOS1|NPPA|TNNT3	-1.07711	0	43	0	0	-8.48748	14.2654
											1	1	-6.08613	-4.49283	GO:0043269	M11	2	0	GO Biological Processes	19	regulation of monoatomic ion transport	19_GO:0051179 localization	-8.37057	4.05043	7.69441	30182	599	311	25	8.03859	1.54174	1520|1536|2185|2273|2564|3603|3688|3770|3958|4842|4878|5023|5031|5649|5743|6328|6347|6348|6373|7852|8913|29850|53826|55800|100126336	CTSS|CYBB|PTK2B|FHL1|GABRE|IL16|ITGB1|KCNJ14|LGALS3|NOS1|NPPA|P2RX1|P2RY6|RELN|PTGS2|SCN3A|CCL2|CCL3|CXCL11|CXCR4|CACNA1G|TRPM5|FXYD6|SCN3B|MIR208B	-6.05853	0	44	1	1	-8.37057	11.4326
											1	0	-6.41341	0	GO:0043270	M10	1	0	GO Biological Processes	19	positive regulation of monoatomic ion transport	19_GO:0051179 localization	-6.41341	9.79935	8.48202	30182	231	120	9	7.5	2.40442	1520|2273|3958|4842|4878|5031|6347|6348|6373	CTSS|FHL1|LGALS3|NOS1|NPPA|P2RY6|CCL2|CCL3|CXCL11	-4.30199	0	44	0	0	-8.37057	11.4326
											1	1	-4.65376	-3.13221	GO:0034765	M11	2	0	GO Biological Processes	19	regulation of monoatomic ion transmembrane transport	19_GO:0051179 localization	-6.17106	3.85757	6.42576	30182	478	311	19	6.10932	1.35809	1520|1536|2185|2273|3688|3770|4842|4878|5023|5031|5649|6328|6347|6373|8913|29850|53826|55800|100126336	CTSS|CYBB|PTK2B|FHL1|ITGB1|KCNJ14|NOS1|NPPA|P2RX1|P2RY6|RELN|SCN3A|CCL2|CXCL11|CACNA1G|TRPM5|FXYD6|SCN3B|MIR208B	-4.13019	0	44	0	0	-8.37057	11.4326
											1	1	-5.97314	-2.43091	GO:0010959	M11	2	0	GO Biological Processes	19	regulation of metal ion transport	19_GO:0051179 localization	-5.97314	6.54062	7.2505	30182	423	120	11	9.16667	2.63413	2273|3688|3958|4842|4878|5031|5743|6347|6348|6373|100126336	FHL1|ITGB1|LGALS3|NOS1|NPPA|P2RY6|PTGS2|CCL2|CCL3|CXCL11|MIR208B	-3.94617	0	44	0	0	-8.37057	11.4326
											1	1	-5.90321	-2.48807	GO:0051924	M11	2	0	GO Biological Processes	19	regulation of calcium ion transport	19_GO:0051179 localization	-5.90321	8.50996	7.77276	30182	266	120	9	7.5	2.40442	3958|4842|4878|5031|5743|6347|6348|6373|100126336	LGALS3|NOS1|NPPA|P2RY6|PTGS2|CCL2|CCL3|CXCL11|MIR208B	-3.88987	0	44	0	0	-8.37057	11.4326
											1	1	-4.41906	-2.73077	GO:0034762	M11	2	0	GO Biological Processes	19	regulation of transmembrane transport	19_GO:0051179 localization	-5.10092	3.13565	5.478	30182	619	311	20	6.43087	1.39098	1520|1536|2185|2273|3553|3688|3770|4842|4878|5023|5031|5649|6328|6347|6373|8913|29850|53826|55800|100126336	CTSS|CYBB|PTK2B|FHL1|IL1B|ITGB1|KCNJ14|NOS1|NPPA|P2RX1|P2RY6|RELN|SCN3A|CCL2|CXCL11|CACNA1G|TRPM5|FXYD6|SCN3B|MIR208B	-3.25917	0	44	0	0	-8.37057	11.4326
											1	0	-4.79174	0	GO:0032412	M10	1	0	GO Biological Processes	19	regulation of monoatomic ion transmembrane transporter activity	19_GO:0051179 localization	-4.79174	7.23789	6.60152	30182	278	120	8	6.66667	2.2771	1520|2273|3688|4842|4878|5031|6347|100126336	CTSS|FHL1|ITGB1|NOS1|NPPA|P2RY6|CCL2|MIR208B	-3.00811	0	44	0	0	-8.37057	11.4326
											1	0	-4.67094	0	GO:0022898	M10	1	0	GO Biological Processes	19	regulation of transmembrane transporter activity	19_GO:0051179 localization	-4.67094	6.9624	6.43478	30182	289	120	8	6.66667	2.2771	1520|2273|3688|4842|4878|5031|6347|100126336	CTSS|FHL1|ITGB1|NOS1|NPPA|P2RY6|CCL2|MIR208B	-2.92569	0	44	0	0	-8.37057	11.4326
											1	0	-4.44118	0	GO:2001257	M10	1	0	GO Biological Processes	19	regulation of cation channel activity	19_GO:0051179 localization	-4.44118	9.79935	6.91666	30182	154	120	6	5	1.98956	1520|3688|4842|4878|5031|100126336	CTSS|ITGB1|NOS1|NPPA|P2RY6|MIR208B	-2.73811	0	44	0	0	-8.37057	11.4326
											1	0	-4.34925	0	GO:0034764	M10	1	0	GO Biological Processes	19	positive regulation of transmembrane transport	19_GO:0051179 localization	-4.34925	7.49199	6.31224	30182	235	120	7	5.83333	2.13952	1520|3688|4842|4878|5031|6347|6373	CTSS|ITGB1|NOS1|NPPA|P2RY6|CCL2|CXCL11	-2.66817	0	44	0	0	-8.37057	11.4326
											1	0	-4.31914	0	GO:0032409	M10	1	0	GO Biological Processes	19	regulation of transporter activity	19_GO:0065007 biological regulation	-4.31914	6.21029	5.95734	30182	324	120	8	6.66667	2.2771	1520|2273|3688|4842|4878|5031|6347|100126336	CTSS|FHL1|ITGB1|NOS1|NPPA|P2RY6|CCL2|MIR208B	-2.64453	0	44	0	0	-8.37057	11.4326
											1	0	-4.13227	0	GO:0034767	M10	1	0	GO Biological Processes	19	positive regulation of monoatomic ion transmembrane transport	19_GO:0051179 localization	-4.13227	8.62343	6.39008	30182	175	120	6	5	1.98956	1520|4842|4878|5031|6347|6373	CTSS|NOS1|NPPA|P2RY6|CCL2|CXCL11	-2.4988	0	44	0	0	-8.37057	11.4326
											1	0	-4.11987	0	GO:1904062	M10	1	0	GO Biological Processes	19	regulation of monoatomic cation transmembrane transport	19_GO:0051179 localization	-4.11987	5.81541	5.6918	30182	346	120	8	6.66667	2.2771	1520|2273|3688|4842|4878|5031|6373|100126336	CTSS|FHL1|ITGB1|NOS1|NPPA|P2RY6|CXCL11|MIR208B	-2.49056	0	44	0	0	-8.37057	11.4326
											1	0	-3.77024	0	GO:0051928	M10	1	0	GO Biological Processes	19	positive regulation of calcium ion transport	19_GO:0051179 localization	-3.77024	9.74871	6.29134	30182	129	120	5	4.16667	1.82416	3958|5031|6347|6348|6373	LGALS3|P2RY6|CCL2|CCL3|CXCL11	-2.21873	0	44	0	0	-8.37057	11.4326
											1	0	-3.44025	0	GO:1904064	M10	1	0	GO Biological Processes	19	positive regulation of cation transmembrane transport	19_GO:0051179 localization	-3.44025	8.27357	5.6799	30182	152	120	5	4.16667	1.82416	1520|4842|4878|5031|6373	CTSS|NOS1|NPPA|P2RY6|CXCL11	-1.96469	0	44	0	0	-8.37057	11.4326
											1	0	-3.15846	0	GO:1901019	M10	1	0	GO Biological Processes	19	regulation of calcium ion transmembrane transporter activity	19_GO:0051179 localization	-3.15846	10.0607	5.73397	30182	100	120	4	3.33333	1.63865	4842|4878|5031|100126336	NOS1|NPPA|P2RY6|MIR208B	-1.75198	0	44	0	0	-8.37057	11.4326
											1	0	-3.04302	0	GO:1903169	M10	1	0	GO Biological Processes	19	regulation of calcium ion transmembrane transport	19_GO:0051179 localization	-3.04302	6.7612	4.97951	30182	186	120	5	4.16667	1.82416	4842|4878|5031|6373|100126336	NOS1|NPPA|P2RY6|CXCL11|MIR208B	-1.66714	0	44	0	0	-8.37057	11.4326
											1	0	-3.03337	0	GO:0043266	M10	1	0	GO Biological Processes	19	regulation of potassium ion transport	19_GO:0051179 localization	-3.03337	9.31543	5.46952	30182	108	120	4	3.33333	1.63865	2273|3688|4842|4878	FHL1|ITGB1|NOS1|NPPA	-1.66005	0	44	0	0	-8.37057	11.4326
											1	0	-2.96028	0	GO:0032414	M10	1	0	GO Biological Processes	19	positive regulation of ion transmembrane transporter activity	19_GO:0051179 localization	-2.96028	8.90324	5.31782	30182	113	120	4	3.33333	1.63865	1520|4878|5031|6347	CTSS|NPPA|P2RY6|CCL2	-1.606	0	44	0	0	-8.37057	11.4326
											1	0	-2.81135	0	GO:0032411	M10	1	0	GO Biological Processes	19	positive regulation of transporter activity	19_GO:0051179 localization	-2.81135	8.11344	5.01486	30182	124	120	4	3.33333	1.63865	1520|4878|5031|6347	CTSS|NPPA|P2RY6|CCL2	-1.48964	0	44	0	0	-8.37057	11.4326
											1	0	-2.70006	0	GO:0051282	M10	1	0	GO Biological Processes	19	regulation of sequestering of calcium ion	19_GO:0042592 homeostatic process	-2.70006	7.56441	4.79353	30182	133	120	4	3.33333	1.63865	4842|5031|6348|6373	NOS1|P2RY6|CCL3|CXCL11	-1.40749	0	44	0	0	-8.37057	11.4326
											1	0	-2.63135	0	GO:2001259	M10	1	0	GO Biological Processes	19	positive regulation of cation channel activity	19_GO:0051179 localization	-2.63135	11.4326	5.3606	30182	66	120	3	2.5	1.42522	1520|4878|5031	CTSS|NPPA|P2RY6	-1.35266	0	44	0	0	-8.37057	11.4326
											1	0	-2.57631	0	GO:1901016	M10	1	0	GO Biological Processes	19	regulation of potassium ion transmembrane transporter activity	19_GO:0051179 localization	-2.57631	10.9355	5.22019	30182	69	120	3	2.5	1.42522	2273|3688|4878	FHL1|ITGB1|NPPA	-1.31172	0	44	0	0	-8.37057	11.4326
											1	0	-2.36459	0	GO:0051279	M10	1	0	GO Biological Processes	19	regulation of release of sequestered calcium ion into cytosol	19_GO:0042592 homeostatic process	-2.36459	9.20183	4.69876	30182	82	120	3	2.5	1.42522	4842|5031|6373	NOS1|P2RY6|CXCL11	-1.15057	0	44	0	0	-8.37057	11.4326
											1	0	-2.19953	0	GO:1901379	M10	1	0	GO Biological Processes	19	regulation of potassium ion transmembrane transport	19_GO:0051179 localization	-2.19953	8.02713	4.31115	30182	94	120	3	2.5	1.42522	2273|3688|4878	FHL1|ITGB1|NPPA	-1.01944	0	44	0	0	-8.37057	11.4326
											1	0	-7.62211	0	R-HSA-372790	M10	1	0	Reactome Gene Sets	6	Signaling by GPCR		-8.14187	3.69057	7.4027	30182	710	311	27	8.68167	1.59662	113|624|728|1240|1608|2770|2919|2920|3688|5031|5136|5179|5733|6347|6348|6354|6364|6366|6373|7852|9162|10850|23263|23533|59350|84254|89846	ADCY7|BDKRB2|C5AR1|CMKLR1|DGKG|GNAI1|CXCL1|CXCL2|ITGB1|P2RY6|PDE1A|PENK|PTGER3|CCL2|CCL3|CCL7|CCL20|CCL21|CXCL11|CXCR4|DGKI|CCL27|MCF2L|PIK3R5|RXFP1|CAMKK1|FGD3	-5.84548	0	45	1	1	-8.14187	7.60016
											1	0	-7.63873	0	WP3929	M10	1	0	WikiPathways	27	Chemokine signaling pathway		-7.69375	7.60016	8.7007	30182	166	311	13	4.18006	1.13485	113|2185|2268|2770|3055|6348|6354|6364|6366|6373|7852|10850|23533	ADCY7|PTK2B|FGR|GNAI1|HCK|CCL3|CCL7|CCL20|CCL21|CXCL11|CXCR4|CCL27|PIK3R5	-5.47127	0	45	0	0	-8.14187	7.60016
											1	0	-5.8053	0	R-HSA-388396	M10	1	0	Reactome Gene Sets	6	GPCR downstream signalling		-6.6362	3.51513	6.53602	30182	635	311	23	7.3955	1.48395	113|624|728|1608|2770|2919|2920|3688|5031|5136|5179|5733|6364|6366|6373|7852|9162|10850|23263|23533|59350|84254|89846	ADCY7|BDKRB2|C5AR1|DGKG|GNAI1|CXCL1|CXCL2|ITGB1|P2RY6|PDE1A|PENK|PTGER3|CCL20|CCL21|CXCL11|CXCR4|DGKI|CCL27|MCF2L|PIK3R5|RXFP1|CAMKK1|FGD3	-4.52728	0	45	0	0	-8.14187	7.60016
											1	0	-5.25926	0	R-HSA-418594	M10	1	0	Reactome Gene Sets	6	G alpha (i) signalling events		-5.87537	4.5634	6.52852	30182	319	311	15	4.82315	1.21493	113|624|728|2770|2919|2920|5136|5179|5733|6364|6366|6373|7852|10850|84254	ADCY7|BDKRB2|C5AR1|GNAI1|CXCL1|CXCL2|PDE1A|PENK|PTGER3|CCL20|CCL21|CXCL11|CXCR4|CCL27|CAMKK1	-3.88943	0	45	0	0	-8.14187	7.60016
											1	1	-3.86318	-5.60729	GO:0045785	M11	2	0	GO Biological Processes	19	positive regulation of cell adhesion	19_GO:0048518 positive regulation of biological process	-8.12025	4.42959	7.74478	30182	482	311	22	7.07395	1.45385	284|960|1295|2185|2737|3373|3553|3689|4192|6347|6366|6401|6403|6423|7042|7052|8646|10272|11006|55604|78986|114548	ANGPT1|CD44|COL8A1|PTK2B|GLI3|HYAL1|IL1B|ITGB2|MDK|CCL2|CCL21|SELE|SELP|SFRP2|TGFB2|TGM2|CHRD|FSTL3|LILRB4|CARMIL1|DUSP26|NLRP3	-5.83147	0	46	1	1	-8.12025	4.42959
											1	1	-4.96233	-4.04409	WP5087	M11	2	0	WikiPathways	27	Malignant pleural mesothelioma		-7.40199	4.41128	7.35497	30182	440	311	20	6.43087	1.39098	58|284|960|1490|2277|2919|3553|3688|3689|4192|4313|5156|5176|5328|6347|6401|6423|7039|11184|114548	ACTA1|ANGPT1|CD44|CCN2|VEGFD|CXCL1|IL1B|ITGB1|ITGB2|MDK|MMP2|PDGFRA|SERPINF1|PLAU|CCL2|SELE|SFRP2|TGFA|MAP4K1|NLRP3	-5.20481	0	46	0	0	-8.12025	4.42959
											1	1	-8.10145	-2.19522	hsa05142	M11	2	0	KEGG Pathway	24	Chagas disease		-8.10145	19.7268	11.9694	30182	102	120	8	6.66667	2.2771	624|2770|3553|5054|6347|6348|7042|7097	BDKRB2|GNAI1|IL1B|SERPINE1|CCL2|CCL3|TGFB2|TLR2	-5.74762	0	47	1	1	-8.10145	50.3033
											1	0	-7.34161	0	WP2865	M10	1	0	WikiPathways	27	IL1 and megakaryocytes in obesity		-7.34161	50.3033	15.5812	30182	25	120	5	4.16667	1.82416	3553|6347|7076|7097|114548	IL1B|CCL2|TIMP1|TLR2|NLRP3	-5.10273	0	47	0	0	-8.10145	50.3033
											1	0	-6.70262	0	WP5088	M10	1	0	WikiPathways	27	Prostaglandin signaling		-6.70262	38.1086	13.4755	30182	33	120	5	4.16667	1.82416	2919|3553|6347|6348|114548	CXCL1|IL1B|CCL2|CCL3|NLRP3	-4.54067	0	47	0	0	-8.10145	50.3033
											1	0	-4.56974	0	WP4891	M10	1	0	WikiPathways	27	COVID-19 adverse outcome pathway		-4.56974	50.3033	12.0671	30182	15	120	3	2.5	1.42522	3553|6347|6348	IL1B|CCL2|CCL3	-2.84409	0	47	0	0	-8.10145	50.3033
											1	1	-3.40626	-3.39988	WP15	M11	2	0	WikiPathways	27	Selenium micronutrient network		-4.51029	7.89927	6.53763	30182	86	311	7	2.2508	0.841095	2878|3553|5054|5743|6347|6649|7498	GPX3|IL1B|SERPINE1|PTGS2|CCL2|SOD3|XDH	-2.77466	0	47	0	0	-8.10145	50.3033
											1	0	-3.774	0	WP176	M10	1	0	WikiPathways	27	Folate metabolism		-4.10093	8.43898	6.31223	30182	69	311	6	1.92926	0.779983	2878|3553|5054|6347|6649|10797	GPX3|IL1B|SERPINE1|CCL2|SOD3|MTHFD2	-2.4327	0	47	0	0	-8.10145	50.3033
											1	1	-2.97954	-2.25159	GO:0043491	M11	2	0	GO Biological Processes	19	protein kinase B signaling	19_GO:0023052 signaling	-3.78778	9.70482	6.28569	30182	50	311	5	1.60772	0.71319	558|3553|6347|6348|55273	AXL|IL1B|CCL2|CCL3|TMEM100	-2.18416	0	47	0	0	-8.10145	50.3033
											1	0	-3.36505	0	M196	M10	1	0	Canonical Pathways	11	PID IL23 PATHWAY		-3.36505	20.3932	7.45748	30182	37	120	3	2.5	1.42522	2919|3553|6347	CXCL1|IL1B|CCL2	-1.90989	0	47	0	0	-8.10145	50.3033
											1	0	-2.95446	0	WP1533	M10	1	0	WikiPathways	27	Vitamin B12 metabolism		-2.95446	14.7951	6.22948	30182	51	120	3	2.5	1.42522	3553|5054|6347	IL1B|SERPINE1|CCL2	-1.6018	0	47	0	0	-8.10145	50.3033
											1	0	-2.65328	0	hsa05135	M10	1	0	KEGG Pathway	24	Yersinia infection		-2.65328	7.34355	4.7017	30182	137	120	4	3.33333	1.63865	3553|3688|6347|114548	IL1B|ITGB1|CCL2|NLRP3	-1.37162	0	47	0	0	-8.10145	50.3033
											1	0	-2.17429	0	WP4963	M10	1	0	WikiPathways	27	p53 transcriptional gene network		-2.17429	7.8599	4.25324	30182	96	120	3	2.5	1.42522	5054|6347|55332	SERPINE1|CCL2|DRAM1	-0.998216	0	47	0	0	-8.10145	50.3033
											1	1	-3.30532	-6.54274	GO:0042063	M11	2	0	GO Biological Processes	19	gliogenesis	19_GO:0032502 developmental process	-8.09097	6.23603	8.46543	30182	249	311	16	5.14469	1.25265	666|728|1281|2185|2737|3553|4035|4192|5179|5649|6347|6348|7042|7097|7099|54587	BOK|C5AR1|COL3A1|PTK2B|GLI3|IL1B|LRP1|MDK|PENK|RELN|CCL2|CCL3|TGFB2|TLR2|TLR4|MXRA8	-5.80969	0	48	1	1	-8.09097	10.7831
											0	1	0	-4.09699	GO:0010001	M01	1	0	GO Biological Processes	19	glial cell differentiation	19_GO:0032502 developmental process	-4.47963	5.0546	5.75085	30182	192	311	10	3.21543	1.00033	666|728|2737|3553|4035|4192|5649|7097|7099|54587	BOK|C5AR1|GLI3|IL1B|LRP1|MDK|RELN|TLR2|TLR4|MXRA8	-2.75134	0	48	0	0	-8.09097	10.7831
											0	1	0	-2.87955	GO:0021782	M01	1	0	GO Biological Processes	19	glial cell development	19_GO:0032502 developmental process	-3.78033	6.06551	5.48009	30182	112	311	7	2.2508	0.841095	728|3553|4035|4192|7097|7099|54587	C5AR1|IL1B|LRP1|MDK|TLR2|TLR4|MXRA8	-2.17982	0	48	0	0	-8.09097	10.7831
											0	1	0	-2.65816	GO:0014002	M01	1	0	GO Biological Processes	19	astrocyte development	19_GO:0032502 developmental process	-3.29912	10.7831	5.99289	30182	36	311	4	1.28617	0.638938	728|3553|4035|7099	C5AR1|IL1B|LRP1|TLR4	-1.79288	0	48	0	0	-8.09097	10.7831
											0	1	0	-2.11471	GO:0007254	M01	1	0	GO Biological Processes	19	JNK cascade	19_GO:0023052 signaling	-2.11471	7.45112	4.11195	30182	56	217	3	1.38249	0.792644	3553|7099|11184	IL1B|TLR4|MAP4K1	-0.951917	0	48	0	0	-8.09097	10.7831
											1	1	-3.06458	-6.17804	GO:0010942	M11	2	0	GO Biological Processes	19	positive regulation of cell death	19_GO:0048518 positive regulation of biological process	-8.05933	3.90693	7.46867	30182	621	311	25	8.03859	1.54174	666|1490|1513|1520|1545|2045|2191|2934|3433|3684|3688|3689|3776|4035|4313|4921|5743|6347|6348|6423|7042|7043|7052|7099|57118	BOK|CCN2|CTSK|CTSS|CYP1B1|EPHA7|FAP|GSN|IFIT2|ITGAM|ITGB1|ITGB2|KCNK2|LRP1|MMP2|DDR2|PTGS2|CCL2|CCL3|SFRP2|TGFB2|TGFB3|TGM2|TLR4|CAMK1D	-5.78174	0	49	1	1	-8.05933	3.90693
											1	1	-2.85712	-3.82769	GO:0043065	M11	2	0	GO Biological Processes	19	positive regulation of apoptotic process	19_GO:0048518 positive regulation of biological process	-5.44177	3.44014	5.81616	30182	536	311	19	6.10932	1.35809	666|1513|1520|1545|2045|2191|2934|3433|3684|3688|4313|5743|6347|6348|6423|7042|7043|7052|57118	BOK|CTSK|CTSS|CYP1B1|EPHA7|FAP|GSN|IFIT2|ITGAM|ITGB1|MMP2|PTGS2|CCL2|CCL3|SFRP2|TGFB2|TGFB3|TGM2|CAMK1D	-3.52527	0	49	0	0	-8.05933	3.90693
											1	1	-2.77207	-3.69568	GO:0043068	M11	2	0	GO Biological Processes	19	positive regulation of programmed cell death	19_GO:0048518 positive regulation of biological process	-5.24803	3.33439	5.65326	30182	553	311	19	6.10932	1.35809	666|1513|1520|1545|2045|2191|2934|3433|3684|3688|4313|5743|6347|6348|6423|7042|7043|7052|57118	BOK|CTSK|CTSS|CYP1B1|EPHA7|FAP|GSN|IFIT2|ITGAM|ITGB1|MMP2|PTGS2|CCL2|CCL3|SFRP2|TGFB2|TGFB3|TGM2|CAMK1D	-3.37423	0	49	0	0	-8.05933	3.90693
											1	1	-6.68508	-3.30699	GO:0060627	M11	2	0	GO Biological Processes	19	regulation of vesicle-mediated transport	19_GO:0051179 localization	-8.0549	4.21153	7.61105	30182	530	311	23	7.3955	1.48395	284|302|558|717|721|929|2268|3055|3553|3684|3689|3958|4035|4478|5023|5054|6347|6366|6401|7052|7097|11037|57118	ANGPT1|ANXA2|AXL|C2|C4B|CD14|FGR|HCK|IL1B|ITGAM|ITGB2|LGALS3|LRP1|MSN|P2RX1|SERPINE1|CCL2|CCL21|SELE|TGM2|TLR2|STON1|CAMK1D	-5.78097	0	50	1	1	-8.0549	9.15549
											1	1	-3.22519	-3.18075	GO:0045807	M11	2	0	GO Biological Processes	19	positive regulation of endocytosis	19_GO:0051179 localization	-5.15372	8.08735	7.09675	30182	96	311	8	2.57235	0.897689	284|302|558|929|4035|5054|6366|6401	ANGPT1|ANXA2|AXL|CD14|LRP1|SERPINE1|CCL21|SELE	-3.29561	0	50	0	0	-8.0549	9.15549
											1	1	-2.77357	-2.33228	GO:0030100	M11	2	0	GO Biological Processes	19	regulation of endocytosis	19_GO:0051179 localization	-4.08378	4.53496	5.29523	30182	214	311	10	3.21543	1.00033	284|302|558|929|3958|4035|5054|6366|6401|11037	ANGPT1|ANXA2|AXL|CD14|LGALS3|LRP1|SERPINE1|CCL21|SELE|STON1	-2.41826	0	50	0	0	-8.0549	9.15549
											1	1	-2.90586	-2.18098	GO:0048260	M11	2	0	GO Biological Processes	19	positive regulation of receptor-mediated endocytosis	19_GO:0051179 localization	-3.66697	9.15549	6.06342	30182	53	311	5	1.60772	0.71319	284|302|5054|6366|6401	ANGPT1|ANXA2|SERPINE1|CCL21|SELE	-2.08539	0	50	0	0	-8.0549	9.15549
											1	1	-7.78918	-2.46565	GO:0031663	M11	2	0	GO Biological Processes	19	lipopolysaccharide-mediated signaling pathway	19_GO:0044419 biological process involved in interspecies interaction between organisms	-7.99513	18.4854	11.5704	30182	42	311	8	2.57235	0.897689	929|3055|3553|3929|6347|6348|7097|7099	CD14|HCK|IL1B|LBP|CCL2|CCL3|TLR2|TLR4	-5.73202	0	51	1	1	-7.99513	44.1128
											0	1	0	-6.08383	GO:0032490	M01	1	0	GO Biological Processes	19	detection of molecule of bacterial origin	19_GO:0044419 biological process involved in interspecies interaction between organisms	-7.30629	44.1128	14.5925	30182	11	311	5	1.60772	0.71319	721|3929|7097|7099|284297	C4B|LBP|TLR2|TLR4|SSC5D	-5.12117	0	51	0	0	-7.99513	44.1128
											0	1	0	-5.11975	GO:0009595	M01	1	0	GO Biological Processes	19	detection of biotic stimulus	19_GO:0050896 response to stimulus	-6.95608	17.8773	10.6223	30182	38	311	7	2.2508	0.841095	721|2191|3929|7097|7099|114548|284297	C4B|FAP|LBP|TLR2|TLR4|NLRP3|SSC5D	-4.81073	0	51	0	0	-7.99513	44.1128
											1	0	-6.7208	0	WP75	M10	1	0	WikiPathways	27	Toll-like receptor signaling pathway		-6.7208	17.0934	10.3367	30182	103	120	7	5.83333	2.13952	929|3553|6348|6373|6696|7097|23533	CD14|IL1B|CCL3|CXCL11|SPP1|TLR2|PIK3R5	-4.55317	0	51	0	0	-7.99513	44.1128
											1	1	-5.415	-3.02346	hsa04064	M11	2	0	KEGG Pathway	24	NF-kappa B signaling pathway		-5.86635	8.3984	7.71174	30182	104	311	9	2.89389	0.95057	929|2919|2920|3553|3929|5328|5743|6366|7099	CD14|CXCL1|CXCL2|IL1B|LBP|PLAU|PTGS2|CCL21|TLR4	-3.88423	0	51	0	0	-7.99513	44.1128
											1	1	-5.415	-2.1658	hsa04620	M11	2	0	KEGG Pathway	24	Toll-like receptor signaling pathway		-5.86635	8.3984	7.71174	30182	104	311	9	2.89389	0.95057	929|1513|3553|3929|6348|6373|6696|7097|7099	CD14|CTSK|IL1B|LBP|CCL3|CXCL11|SPP1|TLR2|TLR4	-3.88423	0	51	0	0	-7.99513	44.1128
											1	1	-3.5764	-3.23243	hsa04936	M11	2	0	KEGG Pathway	24	Alcoholic liver disease		-5.63094	6.83438	7.11068	30182	142	311	10	3.21543	1.00033	717|721|728|929|2919|2920|3553|3929|7099|50507	C2|C4B|C5AR1|CD14|CXCL1|CXCL2|IL1B|LBP|TLR4|NOX4	-3.69455	0	51	0	0	-7.99513	44.1128
											0	1	0	-4.60786	GO:0098581	M01	1	0	GO Biological Processes	19	detection of external biotic stimulus	19_GO:0050896 response to stimulus	-5.39028	20.2184	9.61044	30182	24	311	5	1.60772	0.71319	721|3929|7097|7099|284297	C4B|LBP|TLR2|TLR4|SSC5D	-3.48486	0	51	0	0	-7.99513	44.1128
											1	1	-3.93289	-3.17811	M264	M11	2	0	Canonical Pathways	11	PID TOLL ENDOGENOUS PATHWAY		-5.39028	20.2184	9.61044	30182	24	311	5	1.60772	0.71319	633|929|1462|7097|7099	BGN|CD14|VCAN|TLR2|TLR4	-3.48486	0	51	0	0	-7.99513	44.1128
											1	0	-4.58482	0	WP4136	M10	1	0	WikiPathways	27	Fibrin complement receptor 3 signaling pathway		-5.29713	13.5416	8.39741	30182	43	311	6	1.92926	0.779983	929|3684|3689|3929|6347|7099	CD14|ITGAM|ITGB2|LBP|CCL2|TLR4	-3.41444	0	51	0	0	-7.99513	44.1128
											1	0	-5.13823	0	hsa05132	M10	1	0	KEGG Pathway	24	Salmonella infection		-5.13823	8.08086	7.08857	30182	249	120	8	6.66667	2.2771	302|837|929|3553|7097|84617|114548|338382	ANXA2|CASP4|CD14|IL1B|TLR2|TUBB6|NLRP3|RAB7B	-3.28277	0	51	0	0	-7.99513	44.1128
											1	0	-3.99939	0	GO:0032680	M10	1	0	GO Biological Processes	19	regulation of tumor necrosis factor production	19_GO:0032501 multicellular organismal process	-4.6175	5.24585	5.91063	30182	185	311	10	3.21543	1.00033	284|558|929|1536|3929|6348|7097|7099|10457|11006	ANGPT1|AXL|CD14|CYBB|LBP|CCL3|TLR2|TLR4|GPNMB|LILRB4	-2.85909	0	51	0	0	-7.99513	44.1128
											1	0	-3.93594	0	GO:1903555	M10	1	0	GO Biological Processes	19	regulation of tumor necrosis factor superfamily cytokine production	19_GO:0032501 multicellular organismal process	-4.51838	5.1078	5.7957	30182	190	311	10	3.21543	1.00033	284|558|929|1536|3929|6348|7097|7099|10457|11006	ANGPT1|AXL|CD14|CYBB|LBP|CCL3|TLR2|TLR4|GPNMB|LILRB4	-2.78064	0	51	0	0	-7.99513	44.1128
											1	0	-4.24648	0	WP4478	M10	1	0	WikiPathways	27	LTF danger signal response pathway		-4.42101	20.4312	8.64493	30182	19	311	4	1.28617	0.638938	929|3553|7097|7099	CD14|IL1B|TLR2|TLR4	-2.70601	0	51	0	0	-7.99513	44.1128
											1	0	-4.33803	0	GO:0002764	M10	1	0	GO Biological Processes	19	immune response-regulating signaling pathway	19_GO:0002376 immune system process	-4.33803	6.24886	5.98269	30182	322	120	8	6.66667	2.2771	728|929|1520|2268|3055|7097|11006|114548	C5AR1|CD14|CTSS|FGR|HCK|TLR2|LILRB4|NLRP3	-2.65973	0	51	0	0	-7.99513	44.1128
											1	0	-3.92779	0	GO:0032757	M10	1	0	GO Biological Processes	19	positive regulation of interleukin-8 production	19_GO:0048518 positive regulation of biological process	-4.32505	9.24269	6.68253	30182	63	311	6	1.92926	0.779983	929|3553|3929|5054|7097|7099	CD14|IL1B|LBP|SERPINE1|TLR2|TLR4	-2.62296	0	51	0	0	-7.99513	44.1128
											1	0	-4.09614	0	GO:1901222	M10	1	0	GO Biological Processes	19	regulation of NIK/NF-kappaB signaling	19_GO:0023052 signaling	-4.09614	11.4326	6.92557	30182	110	120	5	4.16667	1.82416	929|3553|7097|56672|114548	CD14|IL1B|TLR2|AKIP1|NLRP3	-2.47177	0	51	0	0	-7.99513	44.1128
											0	1	0	-2.38046	GO:0062208	M01	1	0	GO Biological Processes	19	positive regulation of pattern recognition receptor signaling pathway	19_GO:0044419 biological process involved in interspecies interaction between organisms	-4.00862	10.7831	6.70126	30182	45	311	5	1.60772	0.71319	929|3929|7097|7099|91543	CD14|LBP|TLR2|TLR4|RSAD2	-2.35947	0	51	0	0	-7.99513	44.1128
											1	1	-3.1103	-2.18043	GO:0032677	M11	2	0	GO Biological Processes	19	regulation of interleukin-8 production	19_GO:0032501 multicellular organismal process	-4.00824	6.59551	5.80429	30182	103	311	7	2.2508	0.841095	929|3553|3929|5054|7097|7099|284297	CD14|IL1B|LBP|SERPINE1|TLR2|TLR4|SSC5D	-2.35947	0	51	0	0	-7.99513	44.1128
											1	0	-3.93289	0	WP5272	M10	1	0	WikiPathways	27	LDL- influence on CD14 and TLR4		-4.00067	16.1747	7.58834	30182	24	311	4	1.28617	0.638938	929|3553|6347|7099	CD14|IL1B|CCL2|TLR4	-2.35363	0	51	0	0	-7.99513	44.1128
											1	0	-3.90058	0	GO:0002758	M10	1	0	GO Biological Processes	19	innate immune response-activating signaling pathway	19_GO:0044419 biological process involved in interspecies interaction between organisms	-3.90058	10.3933	6.54117	30182	121	120	5	4.16667	1.82416	929|1520|3055|7097|114548	CD14|CTSS|HCK|TLR2|NLRP3	-2.31414	0	51	0	0	-7.99513	44.1128
											1	0	-3.75293	0	GO:0002757	M10	1	0	GO Biological Processes	19	immune response-activating signaling pathway	19_GO:0002376 immune system process	-3.75293	6.00893	5.44342	30182	293	120	7	5.83333	2.13952	728|929|1520|2268|3055|7097|114548	C5AR1|CD14|CTSS|FGR|HCK|TLR2|NLRP3	-2.20691	0	51	0	0	-7.99513	44.1128
											1	0	-3.50703	0	GO:0002218	M10	1	0	GO Biological Processes	19	activation of innate immune response	19_GO:0044419 biological process involved in interspecies interaction between organisms	-3.50703	8.55499	5.80132	30182	147	120	5	4.16667	1.82416	929|1520|3055|7097|114548	CD14|CTSS|HCK|TLR2|NLRP3	-2.02088	0	51	0	0	-7.99513	44.1128
											1	0	-3.24201	0	R-HSA-168898	M10	1	0	Reactome Gene Sets	6	Toll-like Receptor Cascades		-3.42986	4.62134	4.80269	30182	168	311	8	2.57235	0.897689	929|1513|1520|3684|3689|3929|7097|7099	CD14|CTSK|CTSS|ITGAM|ITGB2|LBP|TLR2|TLR4	-1.89861	0	51	0	0	-7.99513	44.1128
											1	0	-3.2656	0	GO:0002831	M10	1	0	GO Biological Processes	19	regulation of response to biotic stimulus	19_GO:0050896 response to stimulus	-3.2656	4.34586	4.58384	30182	463	120	8	6.66667	2.2771	929|1520|2268|3055|3553|7097|114548|338382	CD14|CTSS|FGR|HCK|IL1B|TLR2|NLRP3|RAB7B	-1.83304	0	51	0	0	-7.99513	44.1128
											1	0	-3.15846	0	GO:0002221	M10	1	0	GO Biological Processes	19	pattern recognition receptor signaling pathway	19_GO:0044419 biological process involved in interspecies interaction between organisms	-3.21899	5.82289	4.9292	30182	100	311	6	1.92926	0.779983	929|1520|3929|7097|7099|114548	CD14|CTSS|LBP|TLR2|TLR4|NLRP3	-1.73225	0	51	0	0	-7.99513	44.1128
											1	1	-2.12553	-2.22534	GO:0032755	M11	2	0	GO Biological Processes	19	positive regulation of interleukin-6 production	19_GO:0048518 positive regulation of biological process	-3.21899	5.82289	4.9292	30182	100	311	6	1.92926	0.779983	3553|3603|3929|7097|7099|338382	IL1B|IL16|LBP|TLR2|TLR4|RAB7B	-1.73225	0	51	0	0	-7.99513	44.1128
											1	0	-3.12522	0	GO:0045088	M10	1	0	GO Biological Processes	19	regulation of innate immune response	19_GO:0044419 biological process involved in interspecies interaction between organisms	-3.12522	4.72015	4.56762	30182	373	120	7	5.83333	2.13952	929|1520|2268|3055|7097|114548|338382	CD14|CTSS|FGR|HCK|TLR2|NLRP3|RAB7B	-1.72627	0	51	0	0	-7.99513	44.1128
											1	0	-3.07905	0	GO:0032760	M10	1	0	GO Biological Processes	19	positive regulation of tumor necrosis factor production	19_GO:0048518 positive regulation of biological process	-3.10722	5.54561	4.76093	30182	105	311	6	1.92926	0.779983	929|1536|3929|6348|7097|7099	CD14|CYBB|LBP|CCL3|TLR2|TLR4	-1.63742	0	51	0	0	-7.99513	44.1128
											1	0	-3.07905	0	R-HSA-1236975	M10	1	0	Reactome Gene Sets	6	Antigen processing-Cross presentation		-3.10722	5.54561	4.76093	30182	105	311	6	1.92926	0.779983	929|1520|1536|7097|7099|9902	CD14|CTSS|CYBB|TLR2|TLR4|MRC2	-1.63742	0	51	0	0	-7.99513	44.1128
											1	0	-2.04521	0	GO:0062207	M10	1	0	GO Biological Processes	19	regulation of pattern recognition receptor signaling pathway	19_GO:0044419 biological process involved in interspecies interaction between organisms	-3.06429	5.44196	4.69662	30182	107	311	6	1.92926	0.779983	929|3929|7097|7099|91543|338382	CD14|LBP|TLR2|TLR4|RSAD2|RAB7B	-1.6013	0	51	0	0	-7.99513	44.1128
											1	0	-3.01846	0	GO:1903557	M10	1	0	GO Biological Processes	19	positive regulation of tumor necrosis factor superfamily cytokine production	19_GO:0048518 positive regulation of biological process	-3.0223	5.3421	4.63391	30182	109	311	6	1.92926	0.779983	929|1536|3929|6348|7097|7099	CD14|CYBB|LBP|CCL3|TLR2|TLR4	-1.56681	0	51	0	0	-7.99513	44.1128
											1	0	-2.42382	0	GO:0002768	M10	1	0	GO Biological Processes	19	immune response-regulating cell surface receptor signaling pathway	19_GO:0002376 immune system process	-2.81905	3.3854	3.9263	30182	258	311	9	2.89389	0.95057	728|929|1240|2268|3055|3929|7099|11006|89857	C5AR1|CD14|CMKLR1|FGR|HCK|LBP|TLR4|LILRB4|KLHL6	-1.39747	0	51	0	0	-7.99513	44.1128
											1	0	-2.61271	0	GO:1901224	M10	1	0	GO Biological Processes	19	positive regulation of NIK/NF-kappaB signaling	19_GO:0023052 signaling	-2.61271	11.2619	5.31281	30182	67	120	3	2.5	1.42522	929|3553|7097	CD14|IL1B|TLR2	-1.33915	0	51	0	0	-7.99513	44.1128
											1	0	-2.24796	0	GO:0032675	M10	1	0	GO Biological Processes	19	regulation of interleukin-6 production	19_GO:0032501 multicellular organismal process	-2.58999	3.8165	3.8455	30182	178	311	7	2.2508	0.841095	3553|3603|3929|7097|7099|11006|338382	IL1B|IL16|LBP|TLR2|TLR4|LILRB4|RAB7B	-1.20431	0	51	0	0	-7.99513	44.1128
											1	0	-2.50426	0	GO:0045089	M10	1	0	GO Biological Processes	19	positive regulation of innate immune response	19_GO:0044419 biological process involved in interspecies interaction between organisms	-2.50426	5.09143	4.07927	30182	247	120	5	4.16667	1.82416	929|1520|3055|7097|114548	CD14|CTSS|HCK|TLR2|NLRP3	-1.25413	0	51	0	0	-7.99513	44.1128
											1	0	-2.14964	0	GO:0032642	M10	1	0	GO Biological Processes	19	regulation of chemokine production	19_GO:0032501 multicellular organismal process	-2.456	4.95144	3.99782	30182	98	311	5	1.60772	0.71319	3553|3929|7097|7099|11006	IL1B|LBP|TLR2|TLR4|LILRB4	-1.09105	0	51	0	0	-7.99513	44.1128
											1	0	-2.42086	0	GO:0051092	M10	1	0	GO Biological Processes	19	positive regulation of NF-kappaB transcription factor activity	19_GO:0008152 metabolic process	-2.42086	6.32746	4.2554	30182	159	120	4	3.33333	1.63865	3553|7097|114548|338382	IL1B|TLR2|NLRP3|RAB7B	-1.19459	0	51	0	0	-7.99513	44.1128
											1	0	-2.30724	0	GO:0002833	M10	1	0	GO Biological Processes	19	positive regulation of response to biotic stimulus	19_GO:0048518 positive regulation of biological process	-2.30724	4.57303	3.76067	30182	275	120	5	4.16667	1.82416	929|1520|3055|7097|114548	CD14|CTSS|HCK|TLR2|NLRP3	-1.10497	0	51	0	0	-7.99513	44.1128
											1	1	-2.69735	-6.9065	GO:1901214	M11	2	0	GO Biological Processes	19	regulation of neuron death	19_GO:0050789 regulation of biological process	-7.97397	5.3421	8.05541	30182	327	311	18	5.78778	1.32413	284|558|666|2045|2185|2561|3684|3689|4192|4921|5176|6347|6348|7042|7043|7099|9244|10457	ANGPT1|AXL|BOK|EPHA7|PTK2B|GABRB2|ITGAM|ITGB2|MDK|DDR2|SERPINF1|CCL2|CCL3|TGFB2|TGFB3|TLR4|CRLF1|GPNMB	-5.7144	0	52	1	1	-7.97397	34.7719
											0	1	0	-5.33588	GO:0043523	M01	1	0	GO Biological Processes	19	regulation of neuron apoptotic process	19_GO:0050789 regulation of biological process	-6.28895	5.76085	7.215	30182	219	311	13	4.18006	1.13485	284|558|666|2045|2185|2561|3684|4192|6347|6348|7042|7043|9244	ANGPT1|AXL|BOK|EPHA7|PTK2B|GABRB2|ITGAM|MDK|CCL2|CCL3|TGFB2|TGFB3|CRLF1	-4.22728	0	52	0	0	-7.97397	34.7719
											1	1	-2.87715	-4.59276	GO:0002718	M11	2	0	GO Biological Processes	19	regulation of cytokine production involved in immune response	19_GO:0002376 immune system process	-5.37828	7.33978	7.07056	30182	119	311	9	2.89389	0.95057	284|558|3553|7042|7043|7099|11006|91543|114548	ANGPT1|AXL|IL1B|TGFB2|TGFB3|TLR4|LILRB4|RSAD2|NLRP3	-3.47525	0	52	0	0	-7.97397	34.7719
											0	1	0	-5.33588	GO:1901215	M01	1	0	GO Biological Processes	19	negative regulation of neuron death	19_GO:0048519 negative regulation of biological process	-5.33588	6.35103	6.76326	30182	219	217	10	4.60829	1.4233	284|558|666|2185|2561|4192|5176|7043|9244|10457	ANGPT1|AXL|BOK|PTK2B|GABRB2|MDK|SERPINF1|TGFB3|CRLF1|GPNMB	-3.43511	0	52	0	0	-7.97397	34.7719
											1	1	-3.80852	-2.70941	GO:0002697	M11	2	0	GO Biological Processes	19	regulation of immune effector process	19_GO:0002376 immune system process	-4.90209	3.79095	5.61624	30182	384	311	15	4.82315	1.21493	284|558|710|2268|3553|3684|3689|3929|3958|7042|7043|7099|11006|91543|114548	ANGPT1|AXL|SERPING1|FGR|IL1B|ITGAM|ITGB2|LBP|LGALS3|TGFB2|TGFB3|TLR4|LILRB4|RSAD2|NLRP3	-3.09173	0	52	0	0	-7.97397	34.7719
											0	1	0	-4.75799	GO:0043524	M01	1	0	GO Biological Processes	19	negative regulation of neuron apoptotic process	19_GO:0048519 negative regulation of biological process	-4.75799	7.17871	6.56292	30182	155	217	8	3.68664	1.27917	284|558|666|2185|2561|4192|7043|9244	ANGPT1|AXL|BOK|PTK2B|GABRB2|MDK|TGFB3|CRLF1	-2.98371	0	52	0	0	-7.97397	34.7719
											0	1	0	-3.94213	GO:0002719	M01	1	0	GO Biological Processes	19	negative regulation of cytokine production involved in immune response	19_GO:0002376 immune system process	-4.54765	13.864	7.76983	30182	35	311	5	1.60772	0.71319	284|558|7042|7043|11006	ANGPT1|AXL|TGFB2|TGFB3|LILRB4	-2.80076	0	52	0	0	-7.97397	34.7719
											0	1	0	-4.11424	GO:0010936	M01	1	0	GO Biological Processes	19	negative regulation of macrophage cytokine production	19_GO:0002376 immune system process	-4.11424	34.7719	9.95744	30182	12	217	3	1.38249	0.792644	558|7042|7043	AXL|TGFB2|TGFB3	-2.48576	0	52	0	0	-7.97397	34.7719
											0	1	0	-3.4391	GO:0002701	M01	1	0	GO Biological Processes	19	negative regulation of production of molecular mediator of immune response	19_GO:0002376 immune system process	-3.9171	10.3243	6.52756	30182	47	311	5	1.60772	0.71319	284|558|7042|7043|11006	ANGPT1|AXL|TGFB2|TGFB3|LILRB4	-2.28613	0	52	0	0	-7.97397	34.7719
											0	1	0	-3.84618	GO:0010935	M01	1	0	GO Biological Processes	19	regulation of macrophage cytokine production	19_GO:0002376 immune system process	-3.84618	15.0365	7.27012	30182	37	217	4	1.84332	0.913125	558|7042|7043|7099	AXL|TGFB2|TGFB3|TLR4	-2.27846	0	52	0	0	-7.97397	34.7719
											1	1	-2.15735	-3.34069	GO:0002700	M11	2	0	GO Biological Processes	19	regulation of production of molecular mediator of immune response	19_GO:0002376 immune system process	-3.7916	4.62134	5.09581	30182	189	311	9	2.89389	0.95057	284|558|3553|7042|7043|7099|11006|91543|114548	ANGPT1|AXL|IL1B|TGFB2|TGFB3|TLR4|LILRB4|RSAD2|NLRP3	-2.18642	0	52	0	0	-7.97397	34.7719
											0	1	0	-2.71565	GO:0002698	M01	1	0	GO Biological Processes	19	negative regulation of immune effector process	19_GO:0002376 immune system process	-3.55133	5.56834	5.15901	30182	122	311	7	2.2508	0.841095	284|558|710|3958|7042|7043|11006	ANGPT1|AXL|SERPING1|LGALS3|TGFB2|TGFB3|LILRB4	-1.99355	0	52	0	0	-7.97397	34.7719
											0	1	0	-3.41857	GO:0001818	M01	1	0	GO Biological Processes	19	negative regulation of cytokine production	19_GO:0048519 negative regulation of biological process	-3.41857	3.74899	4.53379	30182	371	217	10	4.60829	1.4233	113|284|558|1240|3929|7042|7043|7099|10457|284297	ADCY7|ANGPT1|AXL|CMKLR1|LBP|TGFB2|TGFB3|TLR4|GPNMB|SSC5D	-1.94973	0	52	0	0	-7.97397	34.7719
											0	1	0	-2.61143	GO:0032720	M01	1	0	GO Biological Processes	19	negative regulation of tumor necrosis factor production	19_GO:0048519 negative regulation of biological process	-2.89115	6.22104	4.71101	30182	78	311	5	1.60772	0.71319	558|3929|7099|10457|11006	AXL|LBP|TLR4|GPNMB|LILRB4	-1.46054	0	52	0	0	-7.97397	34.7719
											0	1	0	-2.57142	GO:1903556	M01	1	0	GO Biological Processes	19	negative regulation of tumor necrosis factor superfamily cytokine production	19_GO:0048519 negative regulation of biological process	-2.84198	6.06551	4.62906	30182	80	311	5	1.60772	0.71319	558|3929|7099|10457|11006	AXL|LBP|TLR4|GPNMB|LILRB4	-1.41678	0	52	0	0	-7.97397	34.7719
											0	1	0	-2.28773	GO:0051402	M01	1	0	GO Biological Processes	19	neuron apoptotic process	19_GO:0009987 cellular process	-2.28773	5.79531	4.00461	30182	96	217	4	1.84332	0.913125	284|558|666|2045	ANGPT1|AXL|BOK|EPHA7	-1.08963	0	52	0	0	-7.97397	34.7719
											0	1	0	-2.13703	GO:0070997	M01	1	0	GO Biological Processes	19	neuron death	19_GO:0009987 cellular process	-2.13703	5.24859	3.72887	30182	106	217	4	1.84332	0.913125	284|558|666|2045	ANGPT1|AXL|BOK|EPHA7	-0.969295	0	52	0	0	-7.97397	34.7719
											1	1	-3.30898	-5.90288	GO:1901652	M11	2	0	GO Biological Processes	19	response to peptide	19_GO:0050896 response to stimulus	-7.84246	4.46933	7.61696	30182	456	311	21	6.75241	1.42288	478|837|1036|1277|1281|1490|1513|1536|1545|2200|2770|4035|4131|4313|4921|5176|5743|7076|7097|7099|64506	ATP1A3|CASP4|CDO1|COL1A1|COL3A1|CCN2|CTSK|CYBB|CYP1B1|FBN1|GNAI1|LRP1|MAP1B|MMP2|DDR2|SERPINF1|PTGS2|TIMP1|TLR2|TLR4|CPEB1	-5.59679	0	53	1	1	-7.84246	8.98595
											0	1	0	-7.24199	GO:0071417	M01	1	0	GO Biological Processes	19	cellular response to organonitrogen compound	19_GO:0050896 response to stimulus	-7.25624	3.80906	7.00673	30182	586	311	23	7.3955	1.48395	58|478|837|1277|1281|1536|1545|2200|2561|4035|4131|4313|4921|5031|5156|5179|5743|6507|7052|7099|7852|64506|652968	ACTA1|ATP1A3|CASP4|COL1A1|COL3A1|CYBB|CYP1B1|FBN1|GABRB2|LRP1|MAP1B|MMP2|DDR2|P2RY6|PDGFRA|PENK|PTGS2|SLC1A3|TGM2|TLR4|CXCR4|CPEB1|CASTOR1	-5.07703	0	53	0	0	-7.84246	8.98595
											0	1	0	-6.62057	GO:1901699	M01	1	0	GO Biological Processes	19	cellular response to nitrogen compound	19_GO:0050896 response to stimulus	-6.62057	4.1099	6.78333	30182	643	217	19	8.75576	1.91876	58|478|1277|1281|1545|2200|2561|4035|4313|4921|5156|5179|5743|6507|7052|7099|7852|64506|652968	ACTA1|ATP1A3|COL1A1|COL3A1|CYP1B1|FBN1|GABRB2|LRP1|MMP2|DDR2|PDGFRA|PENK|PTGS2|SLC1A3|TGM2|TLR4|CXCR4|CPEB1|CASTOR1	-4.46976	0	53	0	0	-7.84246	8.98595
											1	1	-3.15263	-3.43696	GO:0043434	M11	2	0	GO Biological Processes	19	response to peptide hormone	19_GO:0050896 response to stimulus	-5.10672	3.94505	5.80798	30182	369	311	15	4.82315	1.21493	1036|1277|1281|1490|1513|1536|1545|2200|2770|4131|4921|5743|7076|7097|64506	CDO1|COL1A1|COL3A1|CCN2|CTSK|CYBB|CYP1B1|FBN1|GNAI1|MAP1B|DDR2|PTGS2|TIMP1|TLR2|CPEB1	-3.26104	0	53	0	0	-7.84246	8.98595
											0	1	0	-3.20742	GO:1904645	M01	1	0	GO Biological Processes	19	response to amyloid-beta	19_GO:0050896 response to stimulus	-3.62841	8.98595	5.99322	30182	54	311	5	1.60772	0.71319	478|837|4035|4313|7099	ATP1A3|CASP4|LRP1|MMP2|TLR4	-2.05468	0	53	0	0	-7.84246	8.98595
											0	1	0	-2.40814	GO:1904646	M01	1	0	GO Biological Processes	19	cellular response to amyloid-beta	19_GO:0050896 response to stimulus	-2.96459	8.82257	5.29835	30182	44	311	4	1.28617	0.638938	478|837|4035|7099	ATP1A3|CASP4|LRP1|TLR4	-1.52199	0	53	0	0	-7.84246	8.98595
											0	1	0	-2.13166	GO:1901653	M01	1	0	GO Biological Processes	19	cellular response to peptide	19_GO:0050896 response to stimulus	-2.29064	2.81753	3.2821	30182	310	311	9	2.89389	0.95057	478|837|1545|2200|4035|4131|4921|7099|64506	ATP1A3|CASP4|CYP1B1|FBN1|LRP1|MAP1B|DDR2|TLR4|CPEB1	-0.950616	0	53	0	0	-7.84246	8.98595
											1	1	-3.27791	-6.57035	GO:0051960	M11	2	0	GO Biological Processes	19	regulation of nervous system development	19_GO:0032502 developmental process	-7.76086	4.42085	7.55223	30182	461	311	21	6.75241	1.42288	302|1627|2045|2737|3553|3688|4131|4192|5176|5649|6696|7052|7058|7097|7852|7869|9037|9253|23768|223117|284403	ANXA2|DBN1|EPHA7|GLI3|IL1B|ITGB1|MAP1B|MDK|SERPINF1|RELN|SPP1|TGM2|THBS2|TLR2|CXCR4|SEMA3B|SEMA5A|NUMBL|FLRT2|SEMA3D|WDR62	-5.53196	0	54	1	1	-7.76086	7.97317
											1	1	-3.83174	-6.10731	GO:0050767	M11	2	0	GO Biological Processes	19	regulation of neurogenesis	19_GO:0032502 developmental process	-7.69364	4.83968	7.69598	30182	381	311	19	6.10932	1.35809	302|1627|2045|2737|3553|3688|4131|4192|5176|5649|6696|7052|7097|7852|7869|9037|9253|223117|284403	ANXA2|DBN1|EPHA7|GLI3|IL1B|ITGB1|MAP1B|MDK|SERPINF1|RELN|SPP1|TGM2|TLR2|CXCR4|SEMA3B|SEMA5A|NUMBL|SEMA3D|WDR62	-5.47127	0	54	0	0	-7.76086	7.97317
											1	1	-2.2746	-6.00257	GO:0051962	M11	2	0	GO Biological Processes	19	positive regulation of nervous system development	19_GO:0032502 developmental process	-7.37583	5.54561	7.79729	30182	280	311	16	5.14469	1.25265	1627|2737|3553|3688|4131|4192|5176|5649|7052|7058|7097|7852|9037|9253|23768|284403	DBN1|GLI3|IL1B|ITGB1|MAP1B|MDK|SERPINF1|RELN|TGM2|THBS2|TLR2|CXCR4|SEMA5A|NUMBL|FLRT2|WDR62	-5.18472	0	54	0	0	-7.76086	7.97317
											1	1	-2.62108	-5.1154	GO:0050769	M11	2	0	GO Biological Processes	19	positive regulation of neurogenesis	19_GO:0032502 developmental process	-6.81542	5.85636	7.57667	30182	232	311	14	4.50161	1.17571	1627|2737|3553|3688|4131|4192|5176|5649|7052|7097|7852|9037|9253|284403	DBN1|GLI3|IL1B|ITGB1|MAP1B|MDK|SERPINF1|RELN|TGM2|TLR2|CXCR4|SEMA5A|NUMBL|WDR62	-4.68606	0	54	0	0	-7.76086	7.97317
											0	1	0	-5.31209	GO:0120035	M01	1	0	GO Biological Processes	19	regulation of plasma membrane bounded cell projection organization	19_GO:0050789 regulation of biological process	-5.93817	3.31017	6.0515	30182	645	311	22	7.07395	1.45385	960|1608|1627|1809|2045|2185|4131|4192|4921|5176|5649|6366|6423|6696|7043|7869|9037|55604|57118|57554|140469|223117	CD44|DGKG|DBN1|DPYSL3|EPHA7|PTK2B|MAP1B|MDK|DDR2|SERPINF1|RELN|CCL21|SFRP2|SPP1|TGFB3|SEMA3B|SEMA5A|CARMIL1|CAMK1D|LRRC7|MYO3B|SEMA3D	-3.93444	0	54	0	0	-7.76086	7.97317
											0	1	0	-5.18133	GO:0031344	M01	1	0	GO Biological Processes	19	regulation of cell projection organization	19_GO:0050789 regulation of biological process	-5.77521	3.23494	5.92362	30182	660	311	22	7.07395	1.45385	960|1608|1627|1809|2045|2185|4131|4192|4921|5176|5649|6366|6423|6696|7043|7869|9037|55604|57118|57554|140469|223117	CD44|DGKG|DBN1|DPYSL3|EPHA7|PTK2B|MAP1B|MDK|DDR2|SERPINF1|RELN|CCL21|SFRP2|SPP1|TGFB3|SEMA3B|SEMA5A|CARMIL1|CAMK1D|LRRC7|MYO3B|SEMA3D	-3.80636	0	54	0	0	-7.76086	7.97317
											0	1	0	-5.65913	GO:0010976	M01	1	0	GO Biological Processes	19	positive regulation of neuron projection development	19_GO:0032502 developmental process	-5.65913	7.97317	7.45467	30182	157	217	9	4.14747	1.35352	1627|1809|2185|4192|4921|5176|5649|57118|57554	DBN1|DPYSL3|PTK2B|MDK|DDR2|SERPINF1|RELN|CAMK1D|LRRC7	-3.69168	0	54	0	0	-7.76086	7.97317
											1	1	-2.7585	-3.49694	GO:0010720	M11	2	0	GO Biological Processes	19	positive regulation of cell development	19_GO:0032502 developmental process	-5.52259	3.81903	6.02171	30182	432	311	17	5.46624	1.28901	558|1627|2737|3553|3688|4131|4192|5176|5649|7052|7097|7852|9037|9253|11006|114548|284403	AXL|DBN1|GLI3|IL1B|ITGB1|MAP1B|MDK|SERPINF1|RELN|TGM2|TLR2|CXCR4|SEMA5A|NUMBL|LILRB4|NLRP3|WDR62	-3.598	0	54	0	0	-7.76086	7.97317
											0	1	0	-4.97218	GO:0031346	M01	1	0	GO Biological Processes	19	positive regulation of cell projection organization	19_GO:0048518 positive regulation of biological process	-5.33733	4.12386	6.02396	30182	353	311	15	4.82315	1.21493	1627|1809|2185|4131|4192|4921|5176|5649|6366|7043|9037|55604|57118|57554|140469	DBN1|DPYSL3|PTK2B|MAP1B|MDK|DDR2|SERPINF1|RELN|CCL21|TGFB3|SEMA5A|CARMIL1|CAMK1D|LRRC7|MYO3B	-3.44574	0	54	0	0	-7.76086	7.97317
											0	1	0	-5.24574	GO:0010975	M01	1	0	GO Biological Processes	19	regulation of neuron projection development	19_GO:0032502 developmental process	-5.26242	3.65004	5.79225	30182	452	311	17	5.46624	1.28901	1608|1627|1809|2045|2185|4131|4192|4921|5176|5649|6423|6696|7869|9037|57118|57554|223117	DGKG|DBN1|DPYSL3|EPHA7|PTK2B|MAP1B|MDK|DDR2|SERPINF1|RELN|SFRP2|SPP1|SEMA3B|SEMA5A|CAMK1D|LRRC7|SEMA3D	-3.3857	0	54	0	0	-7.76086	7.97317
											0	1	0	-2.1658	GO:0050773	M01	1	0	GO Biological Processes	19	regulation of dendrite development	19_GO:0032502 developmental process	-2.1658	5.34952	3.78114	30182	104	217	4	1.84332	0.913125	1608|1627|5649|57118	DGKG|DBN1|RELN|CAMK1D	-0.991256	0	54	0	0	-7.76086	7.97317
											0	1	0	-7.63361	GO:0003013	M01	1	0	GO Biological Processes	19	circulatory system process	19_GO:0032501 multicellular organismal process	-7.63361	5.05773	7.74626	30182	495	217	18	8.29493	1.87229	284|710|2934|4035|4313|4635|4842|4878|4879|4883|5023|5743|6507|6649|7852|8913|50507|55800	ANGPT1|SERPING1|GSN|LRP1|MMP2|MYL4|NOS1|NPPA|NPPB|NPR3|P2RX1|PTGS2|SLC1A3|SOD3|CXCR4|CACNA1G|NOX4|SCN3B	-5.35233	0	55	1	1	-7.63361	19.8697
											0	1	0	-6.57617	GO:0008015	M01	1	0	GO Biological Processes	19	blood circulation	19_GO:0032501 multicellular organismal process	-6.57617	5.17696	7.18368	30182	403	217	15	6.91244	1.72199	284|710|2934|4313|4635|4842|4878|4879|4883|5023|5743|6649|7852|8913|55800	ANGPT1|SERPING1|GSN|MMP2|MYL4|NOS1|NPPA|NPPB|NPR3|P2RX1|PTGS2|SOD3|CXCR4|CACNA1G|SCN3B	-4.43889	0	55	0	0	-7.63361	19.8697
											1	1	-2.37473	-5.41514	GO:0003018	M11	2	0	GO Biological Processes	19	vascular process in circulatory system	19_GO:0032501 multicellular organismal process	-5.41514	5.77345	6.64179	30182	265	217	11	5.06912	1.48916	284|4035|4313|4842|4878|4879|4883|5023|5743|6507|6649	ANGPT1|LRP1|MMP2|NOS1|NPPA|NPPB|NPR3|P2RX1|PTGS2|SLC1A3|SOD3	-3.48713	0	55	0	0	-7.63361	19.8697
											1	1	-2.59692	-5.03517	GO:0035296	M11	2	0	GO Biological Processes	19	regulation of tube diameter	19_GO:0065007 biological regulation	-5.03517	7.83592	6.94833	30182	142	217	8	3.68664	1.27917	4313|4842|4878|4879|4883|5023|5743|6649	MMP2|NOS1|NPPA|NPPB|NPR3|P2RX1|PTGS2|SOD3	-3.20289	0	55	0	0	-7.63361	19.8697
											1	1	-2.59692	-5.03517	GO:0097746	M11	2	0	GO Biological Processes	19	blood vessel diameter maintenance	19_GO:0032501 multicellular organismal process	-5.03517	7.83592	6.94833	30182	142	217	8	3.68664	1.27917	4313|4842|4878|4879|4883|5023|5743|6649	MMP2|NOS1|NPPA|NPPB|NPR3|P2RX1|PTGS2|SOD3	-3.20289	0	55	0	0	-7.63361	19.8697
											1	1	-2.58591	-5.01283	GO:0035150	M11	2	0	GO Biological Processes	19	regulation of tube size	19_GO:0065007 biological regulation	-5.01283	7.78112	6.91698	30182	143	217	8	3.68664	1.27917	4313|4842|4878|4879|4883|5023|5743|6649	MMP2|NOS1|NPPA|NPPB|NPR3|P2RX1|PTGS2|SOD3	-3.1845	0	55	0	0	-7.63361	19.8697
											0	1	0	-3.89342	GO:0003161	M01	1	0	GO Biological Processes	19	cardiac conduction system development	19_GO:0032502 developmental process	-3.89342	15.4542	7.38447	30182	36	217	4	1.84332	0.913125	4878|4879|8913|84525	NPPA|NPPB|CACNA1G|HOPX	-2.30887	0	55	0	0	-7.63361	19.8697
											1	1	-3.03134	-3.40375	GO:0042311	M11	2	0	GO Biological Processes	19	vasodilation	19_GO:0032501 multicellular organismal process	-3.87298	10.1092	6.44457	30182	48	311	5	1.60772	0.71319	624|4842|4878|4879|4883	BDKRB2|NOS1|NPPA|NPPB|NPR3	-2.24778	0	55	0	0	-7.63361	19.8697
											1	1	-3.05811	-3.4391	WP4008	M11	2	0	WikiPathways	27	NO/cGMP/PKG mediated neuroprotection		-3.4391	11.8372	6.32735	30182	47	217	4	1.84332	0.913125	3553|4842|4878|4879	IL1B|NOS1|NPPA|NPPB	-1.96469	0	55	0	0	-7.63361	19.8697
											0	1	0	-3.35356	GO:0009190	M01	1	0	GO Biological Processes	19	cyclic nucleotide biosynthetic process	19_GO:0008152 metabolic process	-3.35356	19.8697	7.36106	30182	21	217	3	1.38249	0.792644	113|4878|4879	ADCY7|NPPA|NPPB	-1.90117	0	55	0	0	-7.63361	19.8697
											1	0	-2.34531	0	hsa04022	M10	1	0	KEGG Pathway	24	cGMP-PKG signaling pathway		-2.74601	4.06789	4.0565	30182	167	311	7	2.2508	0.841095	113|478|624|2770|4878|4879|23533	ADCY7|ATP1A3|BDKRB2|GNAI1|NPPA|NPPB|PIK3R5	-1.33556	0	55	0	0	-7.63361	19.8697
											0	1	0	-2.61925	GO:0008217	M01	1	0	GO Biological Processes	19	regulation of blood pressure	19_GO:0032501 multicellular organismal process	-2.61925	4.4627	4.04204	30182	187	217	6	2.76498	1.11308	4842|4878|4879|4883|5023|5743	NOS1|NPPA|NPPB|NPR3|P2RX1|PTGS2	-1.3438	0	55	0	0	-7.63361	19.8697
											0	1	0	-2.55783	GO:0052652	M01	1	0	GO Biological Processes	19	cyclic purine nucleotide metabolic process	19_GO:0008152 metabolic process	-2.55783	10.699	5.15772	30182	39	217	3	1.38249	0.792644	113|4878|4879	ADCY7|NPPA|NPPB	-1.29932	0	55	0	0	-7.63361	19.8697
											0	1	0	-2.52626	GO:0009187	M01	1	0	GO Biological Processes	19	cyclic nucleotide metabolic process	19_GO:0008152 metabolic process	-2.52626	10.4316	5.07946	30182	40	217	3	1.38249	0.792644	113|4878|4879	ADCY7|NPPA|NPPB	-1.27265	0	55	0	0	-7.63361	19.8697
											0	1	0	-2.25159	GO:0045776	M01	1	0	GO Biological Processes	19	negative regulation of blood pressure	19_GO:0032501 multicellular organismal process	-2.25159	8.34525	4.42351	30182	50	217	3	1.38249	0.792644	4842|4878|4879	NOS1|NPPA|NPPB	-1.06169	0	55	0	0	-7.63361	19.8697
											1	1	-3.02555	-7.59015	GO:0061564	M11	2	0	GO Biological Processes	19	axon development	19_GO:0032502 developmental process	-7.59015	5.73557	7.98938	30182	388	217	16	7.37327	1.77406	2045|2115|2737|3371|4313|4684|5649|6277|7345|7869|9253|23768|26999|64919|79805|223117	EPHA7|ETV1|GLI3|TNC|MMP2|NCAM1|RELN|S100A6|UCHL1|SEMA3B|NUMBL|FLRT2|CYFIP2|BCL11B|VASH2|SEMA3D	-5.31623	0	56	1	1	-7.59015	6.43924
											1	1	-2.02667	-7.19592	GO:0032989	M11	2	0	GO Biological Processes	19	cellular component morphogenesis	19_GO:0032502 developmental process	-7.20306	3.78324	6.96644	30182	590	311	23	7.3955	1.48395	58|1466|2045|2115|2737|3688|4131|4192|4684|5156|5649|6277|7097|7140|7345|7869|9037|9253|23026|23768|26999|64919|223117	ACTA1|CSRP2|EPHA7|ETV1|GLI3|ITGB1|MAP1B|MDK|NCAM1|PDGFRA|RELN|S100A6|TLR2|TNNT3|UCHL1|SEMA3B|SEMA5A|NUMBL|MYO16|FLRT2|CYFIP2|BCL11B|SEMA3D	-5.02968	0	56	0	0	-7.59015	6.43924
											1	1	-2.56923	-5.80255	GO:0007409	M11	2	0	GO Biological Processes	19	axonogenesis	19_GO:0032502 developmental process	-6.11642	4.47485	6.64293	30182	347	311	16	5.14469	1.25265	2045|2115|2737|3688|4131|4684|5649|6277|7345|7869|9037|9253|23768|26999|64919|223117	EPHA7|ETV1|GLI3|ITGB1|MAP1B|NCAM1|RELN|S100A6|UCHL1|SEMA3B|SEMA5A|NUMBL|FLRT2|CYFIP2|BCL11B|SEMA3D	-4.08292	0	56	0	0	-7.59015	6.43924
											1	1	-2.37267	-5.96243	GO:0000902	M11	2	0	GO Biological Processes	19	cell morphogenesis	19_GO:0032502 developmental process	-5.96243	3.89359	6.31151	30182	643	217	18	8.29493	1.87229	2045|2115|2737|4192|4684|5649|6277|6507|7042|7345|7869|9253|23026|23768|26999|50507|64919|223117	EPHA7|ETV1|GLI3|MDK|NCAM1|RELN|S100A6|SLC1A3|TGFB2|UCHL1|SEMA3B|NUMBL|MYO16|FLRT2|CYFIP2|NOX4|BCL11B|SEMA3D	-3.93929	0	56	0	0	-7.59015	6.43924
											0	1	0	-5.92425	GO:0031175	M01	1	0	GO Biological Processes	19	neuron projection development	19_GO:0032502 developmental process	-5.92425	3.86951	6.27887	30182	647	217	18	8.29493	1.87229	2045|2115|2185|2737|3371|4313|4684|5649|6277|7345|7869|9253|23026|23768|26999|64919|79805|223117	EPHA7|ETV1|PTK2B|GLI3|TNC|MMP2|NCAM1|RELN|S100A6|UCHL1|SEMA3B|NUMBL|MYO16|FLRT2|CYFIP2|BCL11B|VASH2|SEMA3D	-3.9052	0	56	0	0	-7.59015	6.43924
											0	1	0	-5.7753	GO:0048858	M01	1	0	GO Biological Processes	19	cell projection morphogenesis	19_GO:0032502 developmental process	-5.7753	4.46748	6.42649	30182	467	217	15	6.91244	1.72199	2045|2115|2737|4192|4684|5649|6277|7345|7869|9253|23026|23768|26999|64919|223117	EPHA7|ETV1|GLI3|MDK|NCAM1|RELN|S100A6|UCHL1|SEMA3B|NUMBL|MYO16|FLRT2|CYFIP2|BCL11B|SEMA3D	-3.79318	0	56	0	0	-7.59015	6.43924
											1	1	-2.83967	-5.63555	GO:0048667	M11	2	0	GO Biological Processes	19	cell morphogenesis involved in neuron differentiation	19_GO:0032502 developmental process	-5.71439	3.94694	6.19064	30182	418	311	17	5.46624	1.28901	2045|2115|2737|3688|4131|4684|5649|6277|6507|7345|7869|9037|9253|23768|26999|64919|223117	EPHA7|ETV1|GLI3|ITGB1|MAP1B|NCAM1|RELN|S100A6|SLC1A3|UCHL1|SEMA3B|SEMA5A|NUMBL|FLRT2|CYFIP2|BCL11B|SEMA3D	-3.75762	0	56	0	0	-7.59015	6.43924
											0	1	0	-5.55276	GO:0032990	M01	1	0	GO Biological Processes	19	cell part morphogenesis	19_GO:0032502 developmental process	-5.55276	4.28401	6.21752	30182	487	217	15	6.91244	1.72199	2045|2115|2737|4192|4684|5649|6277|7345|7869|9253|23026|23768|26999|64919|223117	EPHA7|ETV1|GLI3|MDK|NCAM1|RELN|S100A6|UCHL1|SEMA3B|NUMBL|MYO16|FLRT2|CYFIP2|BCL11B|SEMA3D	-3.59948	0	56	0	0	-7.59015	6.43924
											0	1	0	-5.38895	GO:0007411	M01	1	0	GO Biological Processes	19	axon guidance	19_GO:0040011 locomotion	-5.38895	6.43924	6.82716	30182	216	217	10	4.60829	1.4233	2045|2115|2737|4684|5649|7869|23768|26999|64919|223117	EPHA7|ETV1|GLI3|NCAM1|RELN|SEMA3B|FLRT2|CYFIP2|BCL11B|SEMA3D	-3.46924	0	56	0	0	-7.59015	6.43924
											0	1	0	-5.38895	GO:0097485	M01	1	0	GO Biological Processes	19	neuron projection guidance	19_GO:0040011 locomotion	-5.38895	6.43924	6.82716	30182	216	217	10	4.60829	1.4233	2045|2115|2737|4684|5649|7869|23768|26999|64919|223117	EPHA7|ETV1|GLI3|NCAM1|RELN|SEMA3B|FLRT2|CYFIP2|BCL11B|SEMA3D	-3.46924	0	56	0	0	-7.59015	6.43924
											0	1	0	-5.19154	GO:0048812	M01	1	0	GO Biological Processes	19	neuron projection morphogenesis	19_GO:0032502 developmental process	-5.19977	3.61011	5.73691	30182	457	311	17	5.46624	1.28901	2045|2115|2737|3688|4131|4684|5649|6277|7345|7869|9037|9253|23026|23768|26999|64919|223117	EPHA7|ETV1|GLI3|ITGB1|MAP1B|NCAM1|RELN|S100A6|UCHL1|SEMA3B|SEMA5A|NUMBL|MYO16|FLRT2|CYFIP2|BCL11B|SEMA3D	-3.3346	0	56	0	0	-7.59015	6.43924
											0	1	0	-5.13809	GO:0120039	M01	1	0	GO Biological Processes	19	plasma membrane bounded cell projection morphogenesis	19_GO:0032502 developmental process	-5.13809	4.21477	5.92566	30182	462	217	14	6.45161	1.66772	2045|2115|2737|4684|5649|6277|7345|7869|9253|23026|23768|26999|64919|223117	EPHA7|ETV1|GLI3|NCAM1|RELN|S100A6|UCHL1|SEMA3B|NUMBL|MYO16|FLRT2|CYFIP2|BCL11B|SEMA3D	-3.28277	0	56	0	0	-7.59015	6.43924
											1	1	-2.46905	-4.88149	GO:0000904	M11	2	0	GO Biological Processes	19	cell morphogenesis involved in differentiation	19_GO:0032502 developmental process	-4.88149	3.99841	5.6768	30182	487	217	14	6.45161	1.66772	2045|2115|2737|4684|5649|6277|6507|7345|7869|9253|23768|26999|64919|223117	EPHA7|ETV1|GLI3|NCAM1|RELN|S100A6|SLC1A3|UCHL1|SEMA3B|NUMBL|FLRT2|CYFIP2|BCL11B|SEMA3D	-3.0859	0	56	0	0	-7.59015	6.43924
											1	1	-7.55019	-2.25303	GO:0042742	M11	2	0	GO Biological Processes	19	defense response to bacterium	19_GO:0044419 biological process involved in interspecies interaction between organisms	-7.55019	9.41049	9.15577	30182	294	120	11	9.16667	2.63413	728|837|1755|2268|3553|3934|5054|6364|6403|7097|219972	C5AR1|CASP4|DMBT1|FGR|IL1B|LCN2|SERPINE1|CCL20|SELP|TLR2|MPEG1	-5.29365	0	57	1	1	-7.55019	9.41049
											1	1	-6.31709	-3.66265	GO:0050830	M11	2	0	GO Biological Processes	19	defense response to Gram-positive bacterium	19_GO:0044419 biological process involved in interspecies interaction between organisms	-7.37758	9.04687	8.93648	30182	118	311	11	3.53698	1.04741	728|837|1755|2268|2634|3553|3929|6038|7097|219972|284297	C5AR1|CASP4|DMBT1|FGR|GBP2|IL1B|LBP|RNASE4|TLR2|MPEG1|SSC5D	-5.18472	0	57	0	0	-7.55019	9.41049
											1	1	-3.36827	-2.42213	GO:0050829	M11	2	0	GO Biological Processes	19	defense response to Gram-negative bacterium	19_GO:0044419 biological process involved in interspecies interaction between organisms	-4.44548	7.71975	6.44134	30182	88	311	7	2.2508	0.841095	1755|3929|5054|6403|7099|219972|284297	DMBT1|LBP|SERPINE1|SELP|TLR4|MPEG1|SSC5D	-2.72337	0	57	0	0	-7.55019	9.41049
											1	1	-4.58495	-4.24203	GO:0002683	M11	2	0	GO Biological Processes	19	negative regulation of immune system process	19_GO:0002376 immune system process	-7.3541	4.18483	7.22988	30182	487	311	21	6.75241	1.42288	284|558|710|968|1281|2200|2268|2737|3055|3958|4192|6347|6348|6366|7042|7043|7099|10272|10457|11006|338382	ANGPT1|AXL|SERPING1|CD68|COL3A1|FBN1|FGR|GLI3|HCK|LGALS3|MDK|CCL2|CCL3|CCL21|TGFB2|TGFB3|TLR4|FSTL3|GPNMB|LILRB4|RAB7B	-5.16599	0	58	1	1	-7.3541	19.8566
											1	1	-5.38087	-2.63442	GO:0050867	M11	2	0	GO Biological Processes	19	positive regulation of cell activation	19_GO:0048518 positive regulation of biological process	-6.75025	4.43368	7.00017	30182	394	311	18	5.78778	1.32413	558|1490|2268|2737|3553|3684|3689|3929|4192|4921|6347|6348|6366|6403|7099|11006|57817|114548	AXL|CCN2|FGR|GLI3|IL1B|ITGAM|ITGB2|LBP|MDK|DDR2|CCL2|CCL3|CCL21|SELP|TLR4|LILRB4|HAMP|NLRP3	-4.62867	0	58	0	0	-7.3541	19.8566
											1	1	-4.90906	-2.53071	GO:0050865	M11	2	0	GO Biological Processes	19	regulation of cell activation	19_GO:0032501 multicellular organismal process	-5.82895	3.25964	5.96584	30182	655	311	22	7.07395	1.45385	558|639|1490|2268|2737|3553|3684|3689|3929|3958|4192|4921|5156|6347|6348|6366|6403|7099|10457|11006|57817|114548	AXL|PRDM1|CCN2|FGR|GLI3|IL1B|ITGAM|ITGB2|LBP|LGALS3|MDK|DDR2|PDGFRA|CCL2|CCL3|CCL21|SELP|TLR4|GPNMB|LILRB4|HAMP|NLRP3	-3.85055	0	58	0	0	-7.3541	19.8566
											1	0	-5.53998	0	GO:1903037	M10	1	0	GO Biological Processes	19	regulation of leukocyte cell-cell adhesion	19_GO:0050789 regulation of biological process	-5.53998	6.65388	6.98882	30182	378	120	10	8.33333	2.52304	960|3553|3689|3958|6347|6401|6403|10457|11006|114548	CD44|IL1B|ITGB2|LGALS3|CCL2|SELE|SELP|GPNMB|LILRB4|NLRP3	-3.58845	0	58	0	0	-7.3541	19.8566
											1	0	-5.3512	0	GO:0022407	M10	1	0	GO Biological Processes	19	regulation of cell-cell adhesion	19_GO:0050789 regulation of biological process	-5.3512	5.63479	6.54195	30182	491	120	11	9.16667	2.63413	960|3553|3557|3689|3958|6347|6401|6403|10457|11006|114548	CD44|IL1B|IL1RN|ITGB2|LGALS3|CCL2|SELE|SELP|GPNMB|LILRB4|NLRP3	-3.44421	0	58	0	0	-7.3541	19.8566
											1	1	-2.79986	-3.33899	GO:0007162	M11	2	0	GO Biological Processes	19	negative regulation of cell adhesion	19_GO:0048519 negative regulation of biological process	-5.28816	4.35473	6.0777	30182	312	311	14	4.50161	1.17571	284|1277|1545|2192|2737|3557|3958|4192|4313|5054|6366|9037|10457|11006	ANGPT1|COL1A1|CYP1B1|FBLN1|GLI3|IL1RN|LGALS3|MDK|MMP2|SERPINE1|CCL21|SEMA5A|GPNMB|LILRB4	-3.40703	0	58	0	0	-7.3541	19.8566
											1	0	-4.68197	0	GO:0002696	M10	1	0	GO Biological Processes	19	positive regulation of leukocyte activation	19_GO:0002376 immune system process	-4.99625	3.86134	5.70449	30182	377	311	15	4.82315	1.21493	558|2268|2737|3553|3684|3689|3929|4192|6347|6348|6366|7099|11006|57817|114548	AXL|FGR|GLI3|IL1B|ITGAM|ITGB2|LBP|MDK|CCL2|CCL3|CCL21|TLR4|LILRB4|HAMP|NLRP3	-3.17052	0	58	0	0	-7.3541	19.8566
											1	0	-4.84846	0	GO:1903039	M10	1	0	GO Biological Processes	19	positive regulation of leukocyte cell-cell adhesion	19_GO:0048518 positive regulation of biological process	-4.84846	7.37045	6.68035	30182	273	120	8	6.66667	2.2771	960|3553|3689|6347|6401|6403|11006|114548	CD44|IL1B|ITGB2|CCL2|SELE|SELP|LILRB4|NLRP3	-3.0551	0	58	0	0	-7.3541	19.8566
											1	0	-4.55501	0	GO:0002694	M10	1	0	GO Biological Processes	19	regulation of leukocyte activation	19_GO:0002376 immune system process	-4.55501	4.62656	5.65934	30182	598	120	11	9.16667	2.63413	2268|3553|3684|3689|3958|6347|6348|10457|11006|57817|114548	FGR|IL1B|ITGAM|ITGB2|LGALS3|CCL2|CCL3|GPNMB|LILRB4|HAMP|NLRP3	-2.83085	0	58	0	0	-7.3541	19.8566
											1	0	-4.34753	0	GO:0022409	M10	1	0	GO Biological Processes	19	positive regulation of cell-cell adhesion	19_GO:0048518 positive regulation of biological process	-4.34753	6.26833	5.99545	30182	321	120	8	6.66667	2.2771	960|3553|3689|6347|6401|6403|11006|114548	CD44|IL1B|ITGB2|CCL2|SELE|SELP|LILRB4|NLRP3	-2.66737	0	58	0	0	-7.3541	19.8566
											1	0	-3.33059	0	GO:0002724	M10	1	0	GO Biological Processes	19	regulation of T cell cytokine production	19_GO:0002376 immune system process	-3.33059	19.8566	7.34857	30182	38	120	3	2.5	1.42522	3553|11006|114548	IL1B|LILRB4|NLRP3	-1.88312	0	58	0	0	-7.3541	19.8566
											1	0	-2.33615	0	GO:0051250	M10	1	0	GO Biological Processes	19	negative regulation of lymphocyte activation	19_GO:0002376 immune system process	-2.73129	4.04368	4.03658	30182	168	311	7	2.2508	0.841095	558|2268|2737|3958|4192|10457|11006	AXL|FGR|GLI3|LGALS3|MDK|GPNMB|LILRB4	-1.32333	0	58	0	0	-7.3541	19.8566
											1	0	-2.39261	0	GO:0051249	M10	1	0	GO Biological Processes	19	regulation of lymphocyte activation	19_GO:0002376 immune system process	-2.6294	2.5082	3.4805	30182	503	311	13	4.18006	1.13485	558|639|2268|2737|3553|3958|4192|6347|6366|7099|10457|11006|114548	AXL|PRDM1|FGR|GLI3|IL1B|LGALS3|MDK|CCL2|CCL21|TLR4|GPNMB|LILRB4|NLRP3	-1.23561	0	58	0	0	-7.3541	19.8566
											1	0	-2.39318	0	GO:0050863	M10	1	0	GO Biological Processes	19	regulation of T cell activation	19_GO:0002376 immune system process	-2.39318	4.00292	3.70696	30182	377	120	6	5	1.98956	3553|3958|6347|10457|11006|114548	IL1B|LGALS3|CCL2|GPNMB|LILRB4|NLRP3	-1.17221	0	58	0	0	-7.3541	19.8566
											1	0	-2.05791	0	GO:0002695	M10	1	0	GO Biological Processes	19	negative regulation of leukocyte activation	19_GO:0002376 immune system process	-2.28924	3.36306	3.4384	30182	202	311	7	2.2508	0.841095	558|2268|2737|3958|4192|10457|11006	AXL|FGR|GLI3|LGALS3|MDK|GPNMB|LILRB4	-0.949641	0	58	0	0	-7.3541	19.8566
											1	0	-2.03603	0	GO:0022408	M10	1	0	GO Biological Processes	19	negative regulation of cell-cell adhesion	19_GO:0048519 negative regulation of biological process	-2.25497	3.31384	3.39187	30182	205	311	7	2.2508	0.841095	2737|3557|3958|4192|6366|10457|11006	GLI3|IL1RN|LGALS3|MDK|CCL21|GPNMB|LILRB4	-0.921276	0	58	0	0	-7.3541	19.8566
											1	0	-2.20598	0	GO:0042129	M10	1	0	GO Biological Processes	19	regulation of T cell proliferation	19_GO:0002376 immune system process	-2.20598	5.49763	3.85571	30182	183	120	4	3.33333	1.63865	3553|3958|10457|11006	IL1B|LGALS3|GPNMB|LILRB4	-1.02442	0	58	0	0	-7.3541	19.8566
											1	0	-2.16189	0	GO:0002709	M10	1	0	GO Biological Processes	19	regulation of T cell mediated immunity	19_GO:0002376 immune system process	-2.16189	7.77887	4.2249	30182	97	120	3	2.5	1.42522	3553|11006|114548	IL1B|LILRB4|NLRP3	-0.987934	0	58	0	0	-7.3541	19.8566
											0	1	0	-7.29593	GO:0042698	M01	1	0	GO Biological Processes	19	ovulation cycle	19_GO:0048511 rhythmic process	-7.29593	15.4542	10.4495	30182	72	217	8	3.68664	1.27917	558|1545|4192|4313|5156|5176|7042|7043	AXL|CYP1B1|MDK|MMP2|PDGFRA|SERPINF1|TGFB2|TGFB3	-5.06373	0	59	1	1	-7.29593	15.4542
											0	1	0	-4.43363	GO:0000302	M01	1	0	GO Biological Processes	19	response to reactive oxygen species	19_GO:0050896 response to stimulus	-4.43363	6.46919	6.1213	30182	172	217	8	3.68664	1.27917	558|1277|1545|2185|3373|4313|5156|6649	AXL|COL1A1|CYP1B1|PTK2B|HYAL1|MMP2|PDGFRA|SOD3	-2.73251	0	59	0	0	-7.29593	15.4542
											0	1	0	-4.27298	GO:0048608	M01	1	0	GO Biological Processes	19	reproductive structure development	19_GO:0022414 reproductive process	-4.27298	4.77964	5.51336	30182	291	217	10	4.60829	1.4233	558|666|1545|3371|4313|5156|5176|6423|6943|7042	AXL|BOK|CYP1B1|TNC|MMP2|PDGFRA|SERPINF1|SFRP2|TCF21|TGFB2	-2.60565	0	59	0	0	-7.29593	15.4542
											0	1	0	-4.22353	GO:0061458	M01	1	0	GO Biological Processes	19	reproductive system development	19_GO:0032502 developmental process	-4.22353	4.71483	5.4563	30182	295	217	10	4.60829	1.4233	558|666|1545|3371|4313|5156|5176|6423|6943|7042	AXL|BOK|CYP1B1|TNC|MMP2|PDGFRA|SERPINF1|SFRP2|TCF21|TGFB2	-2.57216	0	59	0	0	-7.29593	15.4542
											0	1	0	-4.12076	GO:0006979	M01	1	0	GO Biological Processes	19	response to oxidative stress	19_GO:0050896 response to stimulus	-4.12076	4.18023	5.20911	30182	366	217	11	5.06912	1.48916	558|1277|1545|2185|2878|3373|4313|5156|5179|5743|6649	AXL|COL1A1|CYP1B1|PTK2B|GPX3|HYAL1|MMP2|PDGFRA|PENK|PTGS2|SOD3	-2.49062	0	59	0	0	-7.29593	15.4542
											0	1	0	-3.26492	GO:0008584	M01	1	0	GO Biological Processes	19	male gonad development	19_GO:0022414 reproductive process	-3.26492	5.9609	5.00667	30182	140	217	6	2.76498	1.11308	666|1545|5156|6423|6943|7042	BOK|CYP1B1|PDGFRA|SFRP2|TCF21|TGFB2	-1.83304	0	59	0	0	-7.29593	15.4542
											0	1	0	-3.24861	GO:0046546	M01	1	0	GO Biological Processes	19	development of primary male sexual characteristics	19_GO:0022414 reproductive process	-3.24861	5.91862	4.98179	30182	141	217	6	2.76498	1.11308	666|1545|5156|6423|6943|7042	BOK|CYP1B1|PDGFRA|SFRP2|TCF21|TGFB2	-1.81822	0	59	0	0	-7.29593	15.4542
											0	1	0	-3.04887	GO:0048511	M01	1	0	GO Biological Processes	19	rhythmic process	19_GO:0048511 rhythmic process	-3.04887	4.04618	4.31843	30182	275	217	8	3.68664	1.27917	558|1545|4192|4313|5156|5176|7042|7043	AXL|CYP1B1|MDK|MMP2|PDGFRA|SERPINF1|TGFB2|TGFB3	-1.67141	0	59	0	0	-7.29593	15.4542
											0	1	0	-3.03874	GO:0007548	M01	1	0	GO Biological Processes	19	sex differentiation	19_GO:0022414 reproductive process	-3.03874	4.03152	4.30552	30182	276	217	8	3.68664	1.27917	558|666|1545|4313|5156|6423|6943|7042	AXL|BOK|CYP1B1|MMP2|PDGFRA|SFRP2|TCF21|TGFB2	-1.66378	0	59	0	0	-7.29593	15.4542
											0	1	0	-2.98631	GO:0042542	M01	1	0	GO Biological Processes	19	response to hydrogen peroxide	19_GO:0050896 response to stimulus	-2.98631	6.56073	4.8805	30182	106	217	5	2.30415	1.01851	558|1277|1545|2185|4313	AXL|COL1A1|CYP1B1|PTK2B|MMP2	-1.62584	0	59	0	0	-7.29593	15.4542
											0	1	0	-2.97817	GO:0030325	M01	1	0	GO Biological Processes	19	adrenal gland development	19_GO:0032502 developmental process	-2.97817	14.9022	6.26298	30182	28	217	3	1.38249	0.792644	1545|4192|5156	CYP1B1|MDK|PDGFRA	-1.62125	0	59	0	0	-7.29593	15.4542
											0	1	0	-2.95294	GO:0008406	M01	1	0	GO Biological Processes	19	gonad development	19_GO:0022414 reproductive process	-2.95294	4.42551	4.33951	30182	220	217	7	3.22581	1.19941	666|1545|4313|5156|6423|6943|7042	BOK|CYP1B1|MMP2|PDGFRA|SFRP2|TCF21|TGFB2	-1.60086	0	59	0	0	-7.29593	15.4542
											0	1	0	-2.90731	GO:0046661	M01	1	0	GO Biological Processes	19	male sex differentiation	19_GO:0022414 reproductive process	-2.90731	5.08857	4.46778	30182	164	217	6	2.76498	1.11308	666|1545|5156|6423|6943|7042	BOK|CYP1B1|PDGFRA|SFRP2|TCF21|TGFB2	-1.56388	0	59	0	0	-7.29593	15.4542
											0	1	0	-2.89672	GO:0045137	M01	1	0	GO Biological Processes	19	development of primary sexual characteristics	19_GO:0022414 reproductive process	-2.89672	4.32717	4.26291	30182	225	217	7	3.22581	1.19941	666|1545|4313|5156|6423|6943|7042	BOK|CYP1B1|MMP2|PDGFRA|SFRP2|TCF21|TGFB2	-1.55712	0	59	0	0	-7.29593	15.4542
											0	1	0	-2.73131	GO:0034614	M01	1	0	GO Biological Processes	19	cellular response to reactive oxygen species	19_GO:0050896 response to stimulus	-2.73131	5.74742	4.45285	30182	121	217	5	2.30415	1.01851	558|1545|4313|5156|6649	AXL|CYP1B1|MMP2|PDGFRA|SOD3	-1.43197	0	59	0	0	-7.29593	15.4542
											0	1	0	-2.41771	GO:0062197	M01	1	0	GO Biological Processes	19	cellular response to chemical stress	19_GO:0050896 response to stimulus	-2.64181	3.18772	3.71189	30182	274	311	9	2.89389	0.95057	558|624|1545|4313|5156|5179|5743|6649|114548	AXL|BDKRB2|CYP1B1|MMP2|PDGFRA|PENK|PTGS2|SOD3|NLRP3	-1.24465	0	59	0	0	-7.29593	15.4542
											0	1	0	-2.23736	GO:0034599	M01	1	0	GO Biological Processes	19	cellular response to oxidative stress	19_GO:0050896 response to stimulus	-2.23736	3.72556	3.48428	30182	224	217	6	2.76498	1.11308	558|1545|4313|5156|5179|6649	AXL|CYP1B1|MMP2|PDGFRA|PENK|SOD3	-1.04986	0	59	0	0	-7.29593	15.4542
											1	1	-5.1129	-2.62766	GO:0097305	M11	2	0	GO Biological Processes	19	response to alcohol	19_GO:0050896 response to stimulus	-7.20516	5.7997	7.79134	30182	251	311	15	4.82315	1.21493	113|929|1036|1513|1536|1545|2185|2770|5031|5179|6348|6354|6366|11184|57817	ADCY7|CD14|CDO1|CTSK|CYBB|CYP1B1|PTK2B|GNAI1|P2RY6|PENK|CCL3|CCL7|CCL21|MAP4K1|HAMP	-5.02968	0	60	1	1	-7.20516	7.00348
											1	0	-3.81805	0	GO:0045471	M10	1	0	GO Biological Processes	19	response to ethanol	19_GO:0050896 response to stimulus	-5.1745	6.93202	6.80839	30182	126	311	9	2.89389	0.95057	113|929|1036|1513|1536|2185|5179|6354|57817	ADCY7|CD14|CDO1|CTSK|CYBB|PTK2B|PENK|CCL7|HAMP	-3.31358	0	60	0	0	-7.20516	7.00348
											1	0	-3.20822	0	GO:0097306	M10	1	0	GO Biological Processes	19	cellular response to alcohol	19_GO:0050896 response to stimulus	-4.17361	7.00348	6.04277	30182	97	311	7	2.2508	0.841095	113|1536|1545|2770|5031|6354|11184	ADCY7|CYBB|CYP1B1|GNAI1|P2RY6|CCL7|MAP4K1	-2.49584	0	60	0	0	-7.20516	7.00348
											1	1	-2.17909	-7.1449	GO:0048732	M11	2	0	GO Biological Processes	19	gland development	19_GO:0032502 developmental process	-7.1449	5.32393	7.57548	30182	418	217	16	7.37327	1.77406	1545|2737|3084|3371|4192|4313|5156|5176|6943|7039|7042|7043|7052|7498|59350|64919	CYP1B1|GLI3|NRG1|TNC|MDK|MMP2|PDGFRA|SERPINF1|TCF21|TGFA|TGFB2|TGFB3|TGM2|XDH|RXFP1|BCL11B	-4.93215	0	61	1	1	-7.1449	10.9088
											1	1	-3.12618	-6.1131	GO:0022612	M11	2	0	GO Biological Processes	19	gland morphogenesis	19_GO:0032502 developmental process	-6.1131	10.9088	8.53047	30182	102	217	8	3.68664	1.27917	2737|3371|4313|7039|7042|7043|7052|59350	GLI3|TNC|MMP2|TGFA|TGFB2|TGFB3|TGM2|RXFP1	-4.04919	0	61	0	0	-7.1449	10.9088
											0	1	0	-3.50873	GO:0030879	M01	1	0	GO Biological Processes	19	mammary gland development	19_GO:0032502 developmental process	-3.50873	6.62322	5.38262	30182	126	217	6	2.76498	1.11308	2737|3084|7039|7043|7498|59350	GLI3|NRG1|TGFA|TGFB3|XDH|RXFP1	-2.02199	0	61	0	0	-7.1449	10.9088
											0	1	0	-6.80831	GO:0007507	M01	1	0	GO Biological Processes	19	heart development	19_GO:0032502 developmental process	-6.80831	4.45476	7.03531	30182	562	217	18	8.29493	1.87229	639|1281|2200|2737|3084|3776|4313|4878|4879|5156|6423|7042|8913|23768|50507|55273|84525|284612	PRDM1|COL3A1|FBN1|GLI3|NRG1|KCNK2|MMP2|NPPA|NPPB|PDGFRA|SFRP2|TGFB2|CACNA1G|FLRT2|NOX4|TMEM100|HOPX|SYPL2	-4.6291	0	62	1	1	-6.80831	5.42984
											0	1	0	-6.00105	GO:0060537	M01	1	0	GO Biological Processes	19	muscle tissue development	19_GO:0032502 developmental process	-6.00105	5.42984	6.91728	30182	333	217	13	5.99078	1.61101	58|1134|1281|1466|3084|4878|4879|5156|6943|7042|8913|50507|84525	ACTA1|CHRNA1|COL3A1|CSRP2|NRG1|NPPA|NPPB|PDGFRA|TCF21|TGFB2|CACNA1G|NOX4|HOPX	-3.96545	0	62	0	0	-6.80831	5.42984
											1	1	-2.18144	-4.19347	GO:0048738	M11	2	0	GO Biological Processes	19	cardiac muscle tissue development	19_GO:0032502 developmental process	-4.59741	5.21765	5.88731	30182	186	311	10	3.21543	1.00033	3084|3688|4878|4879|5156|7042|8913|50507|84525|129446	NRG1|ITGB1|NPPA|NPPB|PDGFRA|TGFB2|CACNA1G|NOX4|HOPX|XIRP2	-2.84233	0	62	0	0	-6.80831	5.42984
											1	1	-2.1337	-4.09699	GO:0014706	M11	2	0	GO Biological Processes	19	striated muscle tissue development	19_GO:0032502 developmental process	-4.47963	5.0546	5.75085	30182	192	311	10	3.21543	1.00033	3084|3688|4878|4879|5156|7042|8913|50507|84525|129446	NRG1|ITGB1|NPPA|NPPB|PDGFRA|TGFB2|CACNA1G|NOX4|HOPX|XIRP2	-2.75134	0	62	0	0	-6.80831	5.42984
											0	1	0	-2.15377	GO:0007517	M01	1	0	GO Biological Processes	19	muscle organ development	19_GO:0032502 developmental process	-2.85044	3.16118	3.88354	30182	307	311	10	3.21543	1.00033	58|1134|1281|2115|2273|3084|3688|6943|7042|129446	ACTA1|CHRNA1|COL3A1|ETV1|FHL1|NRG1|ITGB1|TCF21|TGFB2|XIRP2	-1.42369	0	62	0	0	-6.80831	5.42984
											1	1	-5.31462	-4.72307	WP2882	M11	2	0	WikiPathways	27	Nuclear receptors meta-pathway		-6.69489	4.94513	7.17044	30182	314	311	16	5.14469	1.25265	873|1545|2878|2938|3084|3553|5743|6347|6364|6649|7039|7042|11057|26509|51129|79056	CBR1|CYP1B1|GPX3|GSTA1|NRG1|IL1B|PTGS2|CCL2|CCL20|SOD3|TGFA|TGFB2|ABHD2|MYOF|ANGPTL4|PRRG4	-4.58346	0	63	1	1	-6.69489	17.6451
											0	1	0	-5.43235	WP408	M01	1	0	WikiPathways	27	Oxidative stress response		-6.00023	17.6451	9.7618	30182	33	311	6	1.92926	0.779983	1536|2878|4128|6649|7498|50507	CYBB|GPX3|MAOA|SOD3|XDH|NOX4	-3.98722	0	63	0	0	-6.69489	17.6451
											0	1	0	-4.1225	WP2884	M01	1	0	WikiPathways	27	NRF2 pathway		-4.1225	6.90506	5.98089	30182	141	217	7	3.22581	1.19941	873|2878|2938|3084|6649|7039|7042	CBR1|GPX3|GSTA1|NRG1|SOD3|TGFA|TGFB2	-2.49153	0	63	0	0	-6.69489	17.6451
											0	1	0	-2.27467	GO:0009636	M01	1	0	GO Biological Processes	19	response to toxic substance	19_GO:0050896 response to stimulus	-3.30596	3.97015	4.51156	30182	220	311	9	2.89389	0.95057	1545|2878|2938|4131|5179|5743|6348|6649|7097	CYP1B1|GPX3|GSTA1|MAP1B|PENK|PTGS2|CCL3|SOD3|TLR2	-1.79596	0	63	0	0	-6.69489	17.6451
											0	1	0	-2.62373	R-HSA-3299685	M01	1	0	Reactome Gene Sets	6	Detoxification of Reactive Oxygen Species		-3.25294	10.4917	5.89467	30182	37	311	4	1.28617	0.638938	1536|2878|6649|50507	CYBB|GPX3|SOD3|NOX4	-1.75595	0	63	0	0	-6.69489	17.6451
											1	0	-2.59436	0	WP2525	M10	1	0	WikiPathways	27	Trans-sulfuration, one-carbon metabolism and related pathways		-3.16135	7.1359	5.16857	30182	68	311	5	1.60772	0.71319	586|1036|2878|6649|10797	BCAT1|CDO1|GPX3|SOD3|MTHFD2	-1.68461	0	63	0	0	-6.69489	17.6451
											0	1	0	-2.40457	GO:0098869	M01	1	0	GO Biological Processes	19	cellular oxidant detoxification	19_GO:0098754 detoxification	-2.40457	6.25113	4.22186	30182	89	217	4	1.84332	0.913125	2878|2938|5743|6649	GPX3|GSTA1|PTGS2|SOD3	-1.18253	0	63	0	0	-6.69489	17.6451
											0	1	0	-2.15133	GO:0072593	M01	1	0	GO Biological Processes	19	reactive oxygen species metabolic process	19_GO:0008152 metabolic process	-2.32835	4.62134	3.79288	30182	105	311	5	1.60772	0.71319	1490|1536|2878|6649|50507	CCN2|CYBB|GPX3|SOD3|NOX4	-0.981622	0	63	0	0	-6.69489	17.6451
											0	1	0	-2.15133	GO:1990748	M01	1	0	GO Biological Processes	19	cellular detoxification	19_GO:0098754 detoxification	-2.15133	5.29857	3.75484	30182	105	217	4	1.84332	0.913125	2878|2938|5743|6649	GPX3|GSTA1|PTGS2|SOD3	-0.979974	0	63	0	0	-6.69489	17.6451
											0	1	0	-2.02807	GO:0097237	M01	1	0	GO Biological Processes	19	cellular response to toxic substance	19_GO:0050896 response to stimulus	-2.02807	4.88027	3.53225	30182	114	217	4	1.84332	0.913125	2878|2938|5743|6649	GPX3|GSTA1|PTGS2|SOD3	-0.879179	0	63	0	0	-6.69489	17.6451
											1	0	-6.66231	0	GO:0032102	M10	1	0	GO Biological Processes	19	negative regulation of response to external stimulus	19_GO:0048519 negative regulation of biological process	-6.66231	6.81309	7.78743	30182	443	120	12	10	2.73861	302|2268|3055|5054|5328|6347|6696|9037|57817|114548|223117|338382	ANXA2|FGR|HCK|SERPINE1|PLAU|CCL2|SPP1|SEMA5A|HAMP|NLRP3|SEMA3D|RAB7B	-4.50596	0	64	1	1	-6.66231	23.5797
											1	0	-4.29345	0	M124	M10	1	0	Canonical Pathways	11	PID CXCR4 PATHWAY		-4.29345	12.5758	7.32567	30182	100	120	5	4.16667	1.82416	2268|2770|3055|3688|23533	FGR|GNAI1|HCK|ITGB1|PIK3R5	-2.62431	0	64	0	0	-6.66231	23.5797
											1	0	-4.12847	0	M99	M10	1	0	Canonical Pathways	11	PID TXA2PATHWAY		-4.12847	17.9655	8.02856	30182	56	120	4	3.33333	1.63865	2268|3055|6401|23533	FGR|HCK|SELE|PIK3R5	-2.49667	0	64	0	0	-6.66231	23.5797
											1	0	-3.5537	0	M275	M10	1	0	Canonical Pathways	11	PID ALPHA SYNUCLEIN PATHWAY		-3.5537	23.5797	8.07417	30182	32	120	3	2.5	1.42522	2268|3055|7345	FGR|HCK|UCHL1	-2.0518	0	64	0	0	-6.66231	23.5797
											1	0	-3.4747	0	M177	M10	1	0	Canonical Pathways	11	PID EPHA FWDPATHWAY		-3.4747	22.1926	7.81167	30182	34	120	3	2.5	1.42522	2268|3055|23533	FGR|HCK|PIK3R5	-1.99446	0	64	0	0	-6.66231	23.5797
											1	0	-3.28952	0	R-HSA-9658195	M10	1	0	Reactome Gene Sets	6	Leishmania infection		-3.28952	7.66819	5.40988	30182	164	120	5	4.16667	1.82416	2268|2770|3055|3553|114548	FGR|GNAI1|HCK|IL1B|NLRP3	-1.85014	0	64	0	0	-6.66231	23.5797
											1	0	-3.03134	0	M141	M10	1	0	Canonical Pathways	11	PID PI3KCI PATHWAY		-3.03134	15.7198	6.44826	30182	48	120	3	2.5	1.42522	2268|3055|23533	FGR|HCK|PIK3R5	-1.66005	0	64	0	0	-6.66231	23.5797
											1	0	-2.41002	0	R-HSA-9662851	M10	1	0	Reactome Gene Sets	6	Anti-inflammatory response favouring Leishmania parasite infection		-2.41002	9.55127	4.80826	30182	79	120	3	2.5	1.42522	2268|2770|3055	FGR|GNAI1|HCK	-1.1857	0	64	0	0	-6.66231	23.5797
											1	0	-2.41002	0	R-HSA-9664433	M10	1	0	Reactome Gene Sets	6	Leishmania parasite growth and survival		-2.41002	9.55127	4.80826	30182	79	120	3	2.5	1.42522	2268|2770|3055	FGR|GNAI1|HCK	-1.1857	0	64	0	0	-6.66231	23.5797
											1	0	-2.24899	0	GO:0031348	M10	1	0	GO Biological Processes	19	negative regulation of defense response	19_GO:0048519 negative regulation of biological process	-2.24899	4.42811	3.66726	30182	284	120	5	4.16667	1.82416	2268|3055|57817|114548|338382	FGR|HCK|HAMP|NLRP3|RAB7B	-1.05938	0	64	0	0	-6.66231	23.5797
											1	0	-2.17336	0	GO:0050728	M10	1	0	GO Biological Processes	19	negative regulation of inflammatory response	19_GO:0048519 negative regulation of biological process	-2.17336	5.38004	3.79597	30182	187	120	4	3.33333	1.63865	2268|3055|57817|114548	FGR|HCK|HAMP|NLRP3	-0.997945	0	64	0	0	-6.66231	23.5797
											1	0	-2.14154	0	GO:0050777	M10	1	0	GO Biological Processes	19	negative regulation of immune response	19_GO:0002376 immune system process	-2.14154	5.26736	3.73792	30182	191	120	4	3.33333	1.63865	2268|3055|3958|11006	FGR|HCK|LGALS3|LILRB4	-0.972476	0	64	0	0	-6.66231	23.5797
											0	1	0	-6.49901	GO:0032963	M01	1	0	GO Biological Processes	19	collagen metabolic process	19_GO:0008152 metabolic process	-6.61565	12.5224	9.26684	30182	62	311	8	2.57235	0.897689	1277|1513|1520|4313|5118|9902|55214|57333	COL1A1|CTSK|CTSS|MMP2|PCOLCE|MRC2|P3H2|RCN3	-4.50922	0	65	1	1	-6.61565	59.609
											0	1	0	-4.56928	GO:0043200	M01	1	0	GO Biological Processes	19	response to amino acid	19_GO:0050896 response to stimulus	-5.34832	7.27862	7.03182	30182	120	311	9	2.89389	0.95057	1036|1277|1281|1490|1536|4313|5156|64506|652968	CDO1|COL1A1|COL3A1|CCN2|CYBB|MMP2|PDGFRA|CPEB1|CASTOR1	-3.45521	0	65	0	0	-6.61565	59.609
											0	1	0	-4.22158	GO:0001101	M01	1	0	GO Biological Processes	19	response to acid chemical	19_GO:0050896 response to stimulus	-4.90541	6.42231	6.4667	30182	136	311	9	2.89389	0.95057	1036|1277|1281|1490|1536|4313|5156|64506|652968	CDO1|COL1A1|COL3A1|CCN2|CYBB|MMP2|PDGFRA|CPEB1|CASTOR1	-3.09375	0	65	0	0	-6.61565	59.609
											0	1	0	-4.90104	GO:0001957	M01	1	0	GO Biological Processes	19	intramembranous ossification	19_GO:0032501 multicellular organismal process	-4.90104	59.609	13.1971	30182	7	217	3	1.38249	0.792644	1277|1513|4313	COL1A1|CTSK|MMP2	-3.09564	0	65	0	0	-6.61565	59.609
											0	1	0	-4.90104	GO:0036072	M01	1	0	GO Biological Processes	19	direct ossification	19_GO:0032501 multicellular organismal process	-4.90104	59.609	13.1971	30182	7	217	3	1.38249	0.792644	1277|1513|4313	COL1A1|CTSK|MMP2	-3.09564	0	65	0	0	-6.61565	59.609
											0	1	0	-4.60443	GO:0071230	M01	1	0	GO Biological Processes	19	cellular response to amino acid stimulus	19_GO:0050896 response to stimulus	-4.71569	8.49172	6.84622	30182	80	311	7	2.2508	0.841095	1277|1281|1536|4313|5156|64506|652968	COL1A1|COL3A1|CYBB|MMP2|PDGFRA|CPEB1|CASTOR1	-2.94255	0	65	0	0	-6.61565	59.609
											0	1	0	-4.34133	GO:0071229	M01	1	0	GO Biological Processes	19	cellular response to acid chemical	19_GO:0050896 response to stimulus	-4.41371	7.63301	6.39433	30182	89	311	7	2.2508	0.841095	1277|1281|1536|4313|5156|64506|652968	COL1A1|COL3A1|CYBB|MMP2|PDGFRA|CPEB1|CASTOR1	-2.70073	0	65	0	0	-6.61565	59.609
											0	1	0	-4.36094	WP5144	M01	1	0	WikiPathways	27	NRP1-triggered signaling pathways in pancreatic cancer		-4.36094	12.8785	7.43468	30182	54	217	5	2.30415	1.01851	1277|1490|4313|7042|7043	COL1A1|CCN2|MMP2|TGFB2|TGFB3	-2.67892	0	65	0	0	-6.61565	59.609
											0	1	0	-4.15353	GO:0060325	M01	1	0	GO Biological Processes	19	face morphogenesis	19_GO:0032502 developmental process	-4.15353	17.9468	8.03354	30182	31	217	4	1.84332	0.913125	1277|4313|5156|7043	COL1A1|MMP2|PDGFRA|TGFB3	-2.51755	0	65	0	0	-6.61565	59.609
											0	1	0	-3.84618	GO:0060323	M01	1	0	GO Biological Processes	19	head morphogenesis	19_GO:0032502 developmental process	-3.84618	15.0365	7.27012	30182	37	217	4	1.84332	0.913125	1277|4313|5156|7043	COL1A1|MMP2|PDGFRA|TGFB3	-2.27846	0	65	0	0	-6.61565	59.609
											0	1	0	-3.55035	GO:0010171	M01	1	0	GO Biological Processes	19	body morphogenesis	19_GO:0032502 developmental process	-3.55035	12.6443	6.57768	30182	44	217	4	1.84332	0.913125	1277|4313|5156|7043	COL1A1|MMP2|PDGFRA|TGFB3	-2.05153	0	65	0	0	-6.61565	59.609
											0	1	0	-3.51236	GO:0061383	M01	1	0	GO Biological Processes	19	trabecula morphogenesis	19_GO:0032502 developmental process	-3.51236	12.3633	6.4916	30182	45	217	4	1.84332	0.913125	1277|3084|4313|7042	COL1A1|NRG1|MMP2|TGFB2	-2.02353	0	65	0	0	-6.61565	59.609
											0	1	0	-3.3692	GO:0022602	M01	1	0	GO Biological Processes	19	ovulation cycle process	19_GO:0048511 rhythmic process	-3.3692	11.3541	6.17274	30182	49	217	4	1.84332	0.913125	4313|5156|7042|7043	MMP2|PDGFRA|TGFB2|TGFB3	-1.91089	0	65	0	0	-6.61565	59.609
											0	1	0	-3.27006	GO:0060324	M01	1	0	GO Biological Processes	19	face development	19_GO:0032502 developmental process	-3.27006	10.699	5.9569	30182	52	217	4	1.84332	0.913125	1277|4313|5156|7043	COL1A1|MMP2|PDGFRA|TGFB3	-1.83493	0	65	0	0	-6.61565	59.609
											0	1	0	-2.49555	GO:0030574	M01	1	0	GO Biological Processes	19	collagen catabolic process	19_GO:0008152 metabolic process	-3.08134	9.46812	5.53633	30182	41	311	4	1.28617	0.638938	1513|1520|4313|9902	CTSK|CTSS|MMP2|MRC2	-1.6161	0	65	0	0	-6.61565	59.609
											0	1	0	-2.76811	R-HSA-1592389	M01	1	0	Reactome Gene Sets	6	Activation of Matrix Metalloproteinases		-2.76811	12.6443	5.6954	30182	33	217	3	1.38249	0.792644	1513|4313|7076	CTSK|MMP2|TIMP1	-1.46082	0	65	0	0	-6.61565	59.609
											0	1	0	-2.44341	hsa05415	M01	1	0	KEGG Pathway	24	Diabetic cardiomyopathy		-2.44341	4.11096	3.78463	30182	203	217	6	2.76498	1.11308	1277|1281|4313|7042|7043|9945	COL1A1|COL3A1|MMP2|TGFB2|TGFB3|GFPT2	-1.20922	0	65	0	0	-6.61565	59.609
											1	1	-3.00021	-5.92211	GO:0003012	M11	2	0	GO Biological Processes	19	muscle system process	19_GO:0032501 multicellular organismal process	-6.49118	5.1078	7.10952	30182	285	311	15	4.82315	1.21493	58|624|1134|2934|3553|4635|4842|4878|5733|7140|7852|8913|23213|26509|55800	ACTA1|BDKRB2|CHRNA1|GSN|IL1B|MYL4|NOS1|NPPA|PTGER3|TNNT3|CXCR4|CACNA1G|SULF1|MYOF|SCN3B	-4.39698	0	66	1	1	-6.49118	10.5487
											0	1	0	-5.18165	GO:0006936	M01	1	0	GO Biological Processes	19	muscle contraction	19_GO:0032501 multicellular organismal process	-6.09107	5.53345	7.01118	30182	228	311	13	4.18006	1.13485	58|624|1134|2934|4635|4842|5733|7140|7852|8913|23213|26509|55800	ACTA1|BDKRB2|CHRNA1|GSN|MYL4|NOS1|PTGER3|TNNT3|CXCR4|CACNA1G|SULF1|MYOF|SCN3B	-4.06382	0	66	0	0	-6.49118	10.5487
											0	1	0	-5.86301	GO:0006941	M01	1	0	GO Biological Processes	19	striated muscle contraction	19_GO:0032501 multicellular organismal process	-5.86301	10.1155	8.15048	30182	110	217	8	3.68664	1.27917	1134|2934|4635|4842|7140|7852|8913|55800	CHRNA1|GSN|MYL4|NOS1|TNNT3|CXCR4|CACNA1G|SCN3B	-3.85793	0	66	0	0	-6.49118	10.5487
											0	1	0	-4.76726	GO:0042391	M01	1	0	GO Biological Processes	19	regulation of membrane potential	19_GO:0065007 biological regulation	-4.76726	4.17584	5.66442	30182	433	217	13	5.99078	1.61101	478|666|1134|1634|2185|2561|2564|3776|4878|5023|5649|8913|55800	ATP1A3|BOK|CHRNA1|DCN|PTK2B|GABRB2|GABRE|KCNK2|NPPA|P2RX1|RELN|CACNA1G|SCN3B	-2.9895	0	66	0	0	-6.49118	10.5487
											0	1	0	-3.47529	GO:0003254	M01	1	0	GO Biological Processes	19	regulation of membrane depolarization	19_GO:0050789 regulation of biological process	-3.9623	10.5487	6.61307	30182	46	311	5	1.60772	0.71319	666|1634|2273|8913|55800	BOK|DCN|FHL1|CACNA1G|SCN3B	-2.32379	0	66	0	0	-6.49118	10.5487
											0	1	0	-3.85086	GO:0003015	M01	1	0	GO Biological Processes	19	heart process	19_GO:0032501 multicellular organismal process	-3.85086	7.6562	5.92435	30182	109	217	6	2.76498	1.11308	2934|4635|7852|8913|50507|55800	GSN|MYL4|CXCR4|CACNA1G|NOX4|SCN3B	-2.27961	0	66	0	0	-6.49118	10.5487
											0	1	0	-3.70447	GO:0060048	M01	1	0	GO Biological Processes	19	cardiac muscle contraction	19_GO:0032501 multicellular organismal process	-3.70447	9.39781	6.15503	30182	74	217	5	2.30415	1.01851	2934|4635|7852|8913|55800	GSN|MYL4|CXCR4|CACNA1G|SCN3B	-2.16791	0	66	0	0	-6.49118	10.5487
											0	1	0	-3.28689	GO:0060047	M01	1	0	GO Biological Processes	19	heart contraction	19_GO:0032501 multicellular organismal process	-3.28689	7.64217	5.4001	30182	91	217	5	2.30415	1.01851	2934|4635|7852|8913|55800	GSN|MYL4|CXCR4|CACNA1G|SCN3B	-1.84911	0	66	0	0	-6.49118	10.5487
											0	1	0	-2.40814	GO:0086003	M01	1	0	GO Biological Processes	19	cardiac muscle cell contraction	19_GO:0032501 multicellular organismal process	-2.40814	9.48324	4.79204	30182	44	217	3	1.38249	0.792644	2934|8913|55800	GSN|CACNA1G|SCN3B	-1.18512	0	66	0	0	-6.49118	10.5487
											0	1	0	-2.32008	GO:0001508	M01	1	0	GO Biological Processes	19	action potential	19_GO:0065007 biological regulation	-2.32008	5.91862	4.06443	30182	94	217	4	1.84332	0.913125	1134|5023|8913|55800	CHRNA1|P2RX1|CACNA1G|SCN3B	-1.11643	0	66	0	0	-6.49118	10.5487
											1	1	-3.11354	-6.08052	WP98	M11	2	0	WikiPathways	27	Prostaglandin synthesis and regulation		-6.4271	15.0964	9.65576	30182	45	311	7	2.2508	0.841095	302|873|3290|5730|5733|5743|6277	ANXA2|CBR1|HSD11B1|PTGDS|PTGER3|PTGS2|S100A6	-4.34244	0	67	1	1	-6.4271	46.3625
											0	1	0	-4.52545	GO:0019371	M01	1	0	GO Biological Processes	19	cyclooxygenase pathway	19_GO:0008152 metabolic process	-4.52545	46.3625	11.5824	30182	9	217	3	1.38249	0.792644	873|5730|5743	CBR1|PTGDS|PTGS2	-2.80844	0	67	0	0	-6.4271	46.3625
											0	1	0	-3.8482	hsa05204	M01	1	0	KEGG Pathway	24	Chemical carcinogenesis - DNA adducts		-3.8482	10.0788	6.42489	30182	69	217	5	2.30415	1.01851	873|1545|2938|3290|5743	CBR1|CYP1B1|GSTA1|HSD11B1|PTGS2	-2.27846	0	67	0	0	-6.4271	46.3625
											0	1	0	-3.80558	R-HSA-2162123	M01	1	0	Reactome Gene Sets	6	Synthesis of Prostaglandins (PG) and Thromboxanes (TX)		-3.80558	27.8175	8.84072	30182	15	217	3	1.38249	0.792644	873|5730|5743	CBR1|PTGDS|PTGS2	-2.2492	0	67	0	0	-6.4271	46.3625
											0	1	0	-3.75576	GO:0006692	M01	1	0	GO Biological Processes	19	prostanoid metabolic process	19_GO:0008152 metabolic process	-3.75576	14.2654	7.05421	30182	39	217	4	1.84332	0.913125	873|2938|5730|5743	CBR1|GSTA1|PTGDS|PTGS2	-2.20838	0	67	0	0	-6.4271	46.3625
											0	1	0	-3.75576	GO:0006693	M01	1	0	GO Biological Processes	19	prostaglandin metabolic process	19_GO:0008152 metabolic process	-3.75576	14.2654	7.05421	30182	39	217	4	1.84332	0.913125	873|2938|5730|5743	CBR1|GSTA1|PTGDS|PTGS2	-2.20838	0	67	0	0	-6.4271	46.3625
											0	1	0	-3.35356	GO:0001516	M01	1	0	GO Biological Processes	19	prostaglandin biosynthetic process	19_GO:0008152 metabolic process	-3.35356	19.8697	7.36106	30182	21	217	3	1.38249	0.792644	873|5730|5743	CBR1|PTGDS|PTGS2	-1.90117	0	67	0	0	-6.4271	46.3625
											0	1	0	-3.35356	GO:0046457	M01	1	0	GO Biological Processes	19	prostanoid biosynthetic process	19_GO:0008152 metabolic process	-3.35356	19.8697	7.36106	30182	21	217	3	1.38249	0.792644	873|5730|5743	CBR1|PTGDS|PTGS2	-1.90117	0	67	0	0	-6.4271	46.3625
											0	1	0	-3.2338	WP167	M01	1	0	WikiPathways	27	Eicosanoid synthesis		-3.2338	18.1419	6.99847	30182	23	217	3	1.38249	0.792644	873|5730|5743	CBR1|PTGDS|PTGS2	-1.80982	0	67	0	0	-6.4271	46.3625
											0	1	0	-3.14731	GO:0019369	M01	1	0	GO Biological Processes	19	arachidonic acid metabolic process	19_GO:0008152 metabolic process	-3.14731	9.93483	5.69507	30182	56	217	4	1.84332	0.913125	873|1545|5730|5743	CBR1|CYP1B1|PTGDS|PTGS2	-1.74232	0	67	0	0	-6.4271	46.3625
											0	1	0	-3.06148	R-HSA-2142753	M01	1	0	Reactome Gene Sets	6	Arachidonic acid metabolism		-3.06148	9.42966	5.5154	30182	59	217	4	1.84332	0.913125	873|1545|5730|5743	CBR1|CYP1B1|PTGDS|PTGS2	-1.68046	0	67	0	0	-6.4271	46.3625
											0	1	0	-3.06145	GO:0033559	M01	1	0	GO Biological Processes	19	unsaturated fatty acid metabolic process	19_GO:0008152 metabolic process	-3.06145	6.81802	5.00871	30182	102	217	5	2.30415	1.01851	873|1545|2938|5730|5743	CBR1|CYP1B1|GSTA1|PTGDS|PTGS2	-1.68046	0	67	0	0	-6.4271	46.3625
											0	1	0	-2.93208	GO:0001676	M01	1	0	GO Biological Processes	19	long-chain fatty acid metabolic process	19_GO:0008152 metabolic process	-2.93208	6.38016	4.78861	30182	109	217	5	2.30415	1.01851	873|1545|2938|5730|5743	CBR1|CYP1B1|GSTA1|PTGDS|PTGS2	-1.58559	0	67	0	0	-6.4271	46.3625
											0	1	0	-2.82864	GO:0006690	M01	1	0	GO Biological Processes	19	icosanoid metabolic process	19_GO:0008152 metabolic process	-2.90171	5.06339	4.45466	30182	115	311	6	1.92926	0.779983	873|1545|2938|5730|5743|7097	CBR1|CYP1B1|GSTA1|PTGDS|PTGS2|TLR2	-1.46859	0	67	0	0	-6.4271	46.3625
											0	1	0	-2.61143	hsa00980	M01	1	0	KEGG Pathway	24	Metabolism of xenobiotics by cytochrome P450		-2.61143	7.1327	4.61505	30182	78	217	4	1.84332	0.913125	873|1545|2938|3290	CBR1|CYP1B1|GSTA1|HSD11B1	-1.3386	0	67	0	0	-6.4271	46.3625
											0	1	0	-2.55783	GO:0006636	M01	1	0	GO Biological Processes	19	unsaturated fatty acid biosynthetic process	19_GO:0008152 metabolic process	-2.55783	10.699	5.15772	30182	39	217	3	1.38249	0.792644	873|5730|5743	CBR1|PTGDS|PTGS2	-1.29932	0	67	0	0	-6.4271	46.3625
											0	1	0	-2.39231	GO:0120254	M01	1	0	GO Biological Processes	19	olefinic compound metabolic process	19_GO:0008152 metabolic process	-2.39231	4.79612	3.89929	30182	145	217	5	2.30415	1.01851	873|1545|2938|5730|5743	CBR1|CYP1B1|GSTA1|PTGDS|PTGS2	-1.17221	0	67	0	0	-6.4271	46.3625
											0	1	0	-2.25159	GO:0046456	M01	1	0	GO Biological Processes	19	icosanoid biosynthetic process	19_GO:0008152 metabolic process	-2.25159	8.34525	4.42351	30182	50	217	3	1.38249	0.792644	873|5730|5743	CBR1|PTGDS|PTGS2	-1.06169	0	67	0	0	-6.4271	46.3625
											0	1	0	-2.06704	GO:0006631	M01	1	0	GO Biological Processes	19	fatty acid metabolic process	19_GO:0008152 metabolic process	-2.06704	3.05208	3.13554	30182	319	217	7	3.22581	1.19941	873|1545|2938|5730|5743|11057|200539	CBR1|CYP1B1|GSTA1|PTGDS|PTGS2|ABHD2|ANKRD23	-0.911807	0	67	0	0	-6.4271	46.3625
											0	1	0	-2.01269	hsa00590	M01	1	0	KEGG Pathway	24	Arachidonic acid metabolism		-2.01269	6.84037	3.88562	30182	61	217	3	1.38249	0.792644	873|5730|5743	CBR1|PTGDS|PTGS2	-0.867217	0	67	0	0	-6.4271	46.3625
											0	1	0	-2.00225	GO:0006633	M01	1	0	GO Biological Processes	19	fatty acid biosynthetic process	19_GO:0008152 metabolic process	-2.00225	4.79612	3.48595	30182	116	217	4	1.84332	0.913125	873|5730|5743|11057	CBR1|PTGDS|PTGS2|ABHD2	-0.857444	0	67	0	0	-6.4271	46.3625
											1	1	-2.25183	-4.31395	GO:0014910	M11	2	0	GO Biological Processes	19	regulation of smooth muscle cell migration	19_GO:0040011 locomotion	-6.40163	9.70482	8.43874	30182	90	311	9	2.89389	0.95057	1545|4035|4192|4921|5031|5054|5328|7099|11057	CYP1B1|LRP1|MDK|DDR2|P2RY6|SERPINE1|PLAU|TLR4|ABHD2	-4.32107	0	68	1	1	-6.40163	18.1419
											0	1	0	-3.81854	GO:2000379	M01	1	0	GO Biological Processes	19	positive regulation of reactive oxygen species metabolic process	19_GO:0048518 positive regulation of biological process	-5.10078	9.70482	7.4398	30182	70	311	7	2.2508	0.841095	873|1545|2185|3684|3689|7099|7498	CBR1|CYP1B1|PTK2B|ITGAM|ITGB2|TLR4|XDH	-3.25917	0	68	0	0	-6.40163	18.1419
											0	1	0	-3.47529	GO:0014911	M01	1	0	GO Biological Processes	19	positive regulation of smooth muscle cell migration	19_GO:0040011 locomotion	-3.9623	10.5487	6.61307	30182	46	311	5	1.60772	0.71319	1545|4192|4921|5031|7099	CYP1B1|MDK|DDR2|P2RY6|TLR4	-2.32379	0	68	0	0	-6.40163	18.1419
											0	1	0	-3.07394	GO:0046209	M01	1	0	GO Biological Processes	19	nitric oxide metabolic process	19_GO:0008152 metabolic process	-3.85945	14.9305	7.25084	30182	26	311	4	1.28617	0.638938	1545|4842|7097|7099	CYP1B1|NOS1|TLR2|TLR4	-2.23995	0	68	0	0	-6.40163	18.1419
											0	1	0	-3.02509	GO:2001057	M01	1	0	GO Biological Processes	19	reactive nitrogen species metabolic process	19_GO:0008152 metabolic process	-3.79333	14.3775	7.09577	30182	27	311	4	1.28617	0.638938	1545|4842|7097|7099	CYP1B1|NOS1|TLR2|TLR4	-2.18659	0	68	0	0	-6.40163	18.1419
											0	1	0	-3.2338	GO:0006809	M01	1	0	GO Biological Processes	19	nitric oxide biosynthetic process	19_GO:0008152 metabolic process	-3.2338	18.1419	6.99847	30182	23	217	3	1.38249	0.792644	1545|4842|7099	CYP1B1|NOS1|TLR4	-1.80982	0	68	0	0	-6.40163	18.1419
											0	1	0	-2.33014	GO:2000377	M01	1	0	GO Biological Processes	19	regulation of reactive oxygen species metabolic process	19_GO:0008152 metabolic process	-3.01468	4.52892	4.42097	30182	150	311	7	2.2508	0.841095	873|1545|2185|3684|3689|7099|7498	CBR1|CYP1B1|PTK2B|ITGAM|ITGB2|TLR4|XDH	-1.56173	0	68	0	0	-6.40163	18.1419
											1	1	-3.27798	-4.80339	GO:0045926	M11	2	0	GO Biological Processes	19	negative regulation of growth	19_GO:0040007 growth	-6.37848	5.39157	7.14313	30182	252	311	14	4.50161	1.17571	2045|2273|3373|3776|4502|4879|6423|6696|7042|7869|9037|9518|221476|223117	EPHA7|FHL1|HYAL1|KCNK2|MT2A|NPPB|SFRP2|SPP1|TGFB2|SEMA3B|SEMA5A|GDF15|PI16|SEMA3D	-4.30547	0	69	1	1	-6.37848	12.6585
											1	1	-3.54574	-4.23538	GO:0001558	M11	2	0	GO Biological Processes	19	regulation of cell growth	19_GO:0040007 growth	-5.68648	3.92814	6.16606	30182	420	311	17	5.46624	1.28901	2045|2185|2273|3371|3373|3487|4131|4879|6423|6696|7042|7852|7869|9037|57817|221476|223117	EPHA7|PTK2B|FHL1|TNC|HYAL1|IGFBP4|MAP1B|NPPB|SFRP2|SPP1|TGFB2|CXCR4|SEMA3B|SEMA5A|HAMP|PI16|SEMA3D	-3.73841	0	69	0	0	-6.37848	12.6585
											1	1	-3.06458	-4.31527	GO:0040008	M11	2	0	GO Biological Processes	19	regulation of growth	19_GO:0040007 growth	-5.63449	3.28182	5.8626	30182	621	311	21	6.75241	1.42288	2045|2185|2273|3371|3373|3487|3776|4131|4502|4879|6423|6696|7042|7852|7869|9037|9518|57817|84525|221476|223117	EPHA7|PTK2B|FHL1|TNC|HYAL1|IGFBP4|KCNK2|MAP1B|MT2A|NPPB|SFRP2|SPP1|TGFB2|CXCR4|SEMA3B|SEMA5A|GDF15|HAMP|HOPX|PI16|SEMA3D	-3.69495	0	69	0	0	-6.37848	12.6585
											1	1	-2.99162	-4.11282	GO:0030308	M11	2	0	GO Biological Processes	19	negative regulation of cell growth	19_GO:0040007 growth	-5.28423	5.58917	6.49198	30182	191	311	11	3.53698	1.04741	2045|2273|3373|4879|6423|6696|7042|7869|9037|221476|223117	EPHA7|FHL1|HYAL1|NPPB|SFRP2|SPP1|TGFB2|SEMA3B|SEMA5A|PI16|SEMA3D	-3.40458	0	69	0	0	-6.37848	12.6585
											0	1	0	-4.70374	GO:0050919	M01	1	0	GO Biological Processes	19	negative chemotaxis	19_GO:0040011 locomotion	-5.12188	12.6585	8.0742	30182	46	311	6	1.92926	0.779983	2045|3084|7869|9037|23768|223117	EPHA7|NRG1|SEMA3B|SEMA5A|FLRT2|SEMA3D	-3.27483	0	69	0	0	-6.37848	12.6585
											0	1	0	-3.70302	GO:0048640	M01	1	0	GO Biological Processes	19	negative regulation of developmental growth	19_GO:0040007 growth	-4.55046	6.69298	6.26835	30182	116	311	8	2.57235	0.897689	2045|3776|6696|7869|9037|9518|221476|223117	EPHA7|KCNK2|SPP1|SEMA3B|SEMA5A|GDF15|PI16|SEMA3D	-2.80076	0	69	0	0	-6.37848	12.6585
											0	1	0	-4.17361	GO:0060485	M01	1	0	GO Biological Processes	19	mesenchyme development	19_GO:0032502 developmental process	-4.34363	4.42959	5.4543	30182	241	311	11	3.53698	1.04741	58|3084|4017|6275|6423|6943|7042|7869|9037|55273|223117	ACTA1|NRG1|LOXL2|S100A4|SFRP2|TCF21|TGFB2|SEMA3B|SEMA5A|TMEM100|SEMA3D	-2.63958	0	69	0	0	-6.37848	12.6585
											1	1	-2.30907	-3.60305	GO:0048762	M11	2	0	GO Biological Processes	19	mesenchymal cell differentiation	19_GO:0032502 developmental process	-4.12195	5.1078	5.49654	30182	171	311	9	2.89389	0.95057	3084|4017|6275|6943|7042|7869|9037|55273|223117	NRG1|LOXL2|S100A4|TCF21|TGFB2|SEMA3B|SEMA5A|TMEM100|SEMA3D	-2.45008	0	69	0	0	-6.37848	12.6585
											0	1	0	-2.56884	GO:0048638	M01	1	0	GO Biological Processes	19	regulation of developmental growth	19_GO:0040007 growth	-3.76927	3.55055	4.73904	30182	328	311	12	3.85852	1.09216	2045|3776|4131|6696|7852|7869|9037|9518|57817|84525|221476|223117	EPHA7|KCNK2|MAP1B|SPP1|CXCR4|SEMA3B|SEMA5A|GDF15|HAMP|HOPX|PI16|SEMA3D	-2.17338	0	69	0	0	-6.37848	12.6585
											1	0	-3.38856	0	GO:0051961	M10	1	0	GO Biological Processes	19	negative regulation of nervous system development	19_GO:0032502 developmental process	-3.38856	8.06143	5.58669	30182	156	120	5	4.16667	1.82416	3553|6696|7097|9037|223117	IL1B|SPP1|TLR2|SEMA5A|SEMA3D	-1.92808	0	69	0	0	-6.37848	12.6585
											1	0	-2.63135	0	GO:0050771	M10	1	0	GO Biological Processes	19	negative regulation of axonogenesis	19_GO:0032502 developmental process	-3.22093	7.35214	5.27127	30182	66	311	5	1.60772	0.71319	2045|6696|7869|9037|223117	EPHA7|SPP1|SEMA3B|SEMA5A|SEMA3D	-1.73225	0	69	0	0	-6.37848	12.6585
											1	0	-3.12864	0	GO:0008361	M10	1	0	GO Biological Processes	19	regulation of cell size	19_GO:0065007 biological regulation	-3.12864	7.06507	5.12749	30182	178	120	5	4.16667	1.82416	4131|4478|6696|9037|223117	MAP1B|MSN|SPP1|SEMA5A|SEMA3D	-1.72709	0	69	0	0	-6.37848	12.6585
											1	0	-3.07905	0	GO:0061387	M10	1	0	GO Biological Processes	19	regulation of extent of cell growth	19_GO:0040007 growth	-3.10722	5.54561	4.76093	30182	105	311	6	1.92926	0.779983	2045|4131|6696|7869|9037|223117	EPHA7|MAP1B|SPP1|SEMA3B|SEMA5A|SEMA3D	-1.63742	0	69	0	0	-6.37848	12.6585
											1	0	-2.55854	0	GO:0050922	M10	1	0	GO Biological Processes	19	negative regulation of chemotaxis	19_GO:0040011 locomotion	-2.55854	10.7793	5.17529	30182	70	120	3	2.5	1.42522	6347|9037|223117	CCL2|SEMA5A|SEMA3D	-1.29932	0	69	0	0	-6.37848	12.6585
											1	0	-2.21427	0	hsa04360	M10	1	0	KEGG Pathway	24	Axon guidance		-2.5363	3.73262	3.77292	30182	182	311	7	2.2508	0.841095	2045|2770|3688|7852|7869|9037|223117	EPHA7|GNAI1|ITGB1|CXCR4|SEMA3B|SEMA5A|SEMA3D	-1.15857	0	69	0	0	-6.37848	12.6585
											1	0	-2.51125	0	GO:0050768	M10	1	0	GO Biological Processes	19	negative regulation of neurogenesis	19_GO:0032502 developmental process	-2.51125	6.70711	4.42709	30182	150	120	4	3.33333	1.63865	3553|6696|9037|223117	IL1B|SPP1|SEMA5A|SEMA3D	-1.26019	0	69	0	0	-6.37848	12.6585
											1	0	-2.19775	0	GO:0048863	M10	1	0	GO Biological Processes	19	stem cell differentiation	19_GO:0032502 developmental process	-2.51003	3.69205	3.73739	30182	184	311	7	2.2508	0.841095	3084|3688|6423|7042|7869|9037|223117	NRG1|ITGB1|SFRP2|TGFB2|SEMA3B|SEMA5A|SEMA3D	-1.13737	0	69	0	0	-6.37848	12.6585
											1	0	-2.46029	0	GO:0050770	M10	1	0	GO Biological Processes	19	regulation of axonogenesis	19_GO:0032502 developmental process	-2.46029	6.49075	4.33002	30182	155	120	4	3.33333	1.63865	4131|6696|9037|223117	MAP1B|SPP1|SEMA5A|SEMA3D	-1.22141	0	69	0	0	-6.37848	12.6585
											1	0	-2.31804	0	M5880	M10	1	0	Canonical Pathways	11	NABA ECM AFFILIATED		-2.31804	5.91804	4.06273	30182	170	120	4	3.33333	1.63865	302|3958|9037|223117	ANXA2|LGALS3|SEMA5A|SEMA3D	-1.11498	0	69	0	0	-6.37848	12.6585
											1	0	-2.25183	0	GO:0030516	M10	1	0	GO Biological Processes	19	regulation of axon extension	19_GO:0040007 growth	-2.25183	8.38389	4.4323	30182	90	120	3	2.5	1.42522	4131|9037|223117	MAP1B|SEMA5A|SEMA3D	-1.06169	0	69	0	0	-6.37848	12.6585
											1	1	-2.89067	-3.66265	GO:0051897	M11	2	0	GO Biological Processes	19	positive regulation of protein kinase B signaling	19_GO:0023052 signaling	-6.37009	8.22443	8.02312	30182	118	311	10	3.21543	1.00033	284|558|3688|6348|6366|9037|9518|23533|50507|56917	ANGPT1|AXL|ITGB1|CCL3|CCL21|SEMA5A|GDF15|PIK3R5|NOX4|MEIS3	-4.30165	0	70	1	1	-6.37009	12.6585
											1	1	-2.18144	-4.19347	GO:0051896	M11	2	0	GO Biological Processes	19	regulation of protein kinase B signaling	19_GO:0023052 signaling	-6.23255	6.26118	7.34395	30182	186	311	12	3.85852	1.09216	284|558|3688|6348|6366|7498|9037|9518|23533|50507|56917|57333	ANGPT1|AXL|ITGB1|CCL3|CCL21|XDH|SEMA5A|GDF15|PIK3R5|NOX4|MEIS3|RCN3	-4.18411	0	70	0	0	-6.37009	12.6585
											1	1	-4.46749	-2.35345	GO:0050918	M11	2	0	GO Biological Processes	19	positive chemotaxis	19_GO:0040011 locomotion	-5.12188	12.6585	8.0742	30182	46	311	6	1.92926	0.779983	284|2277|3958|6348|9037|10457	ANGPT1|VEGFD|LGALS3|CCL3|SEMA5A|GPNMB	-3.27483	0	70	0	0	-6.37009	12.6585
											0	1	0	-3.06148	GO:0002040	M01	1	0	GO Biological Processes	19	sprouting angiogenesis	19_GO:0032502 developmental process	-4.48847	9.86931	6.95807	30182	59	311	6	1.92926	0.779983	284|2185|2277|3688|4017|9037	ANGPT1|PTK2B|VEGFD|ITGB1|LOXL2|SEMA5A	-2.75809	0	70	0	0	-6.37009	12.6585
											0	1	0	-6.28948	GO:0048565	M01	1	0	GO Biological Processes	19	digestive tract development	19_GO:0032502 developmental process	-6.28948	9.48324	8.3122	30182	132	217	9	4.14747	1.35352	639|1281|2737|5156|6423|6943|7042|7043|79827	PRDM1|COL3A1|GLI3|PDGFRA|SFRP2|TCF21|TGFB2|TGFB3|CLMP	-4.20008	0	71	1	1	-6.28948	24.5449
											0	1	0	-6.10215	GO:0030324	M01	1	0	GO Biological Processes	19	lung development	19_GO:0032502 developmental process	-6.10215	7.72709	7.70332	30182	180	217	10	4.60829	1.4233	1281|1490|2737|3290|5156|6943|7043|57333|59350|84525	COL3A1|CCN2|GLI3|HSD11B1|PDGFRA|TCF21|TGFB3|RCN3|RXFP1|HOPX	-4.04271	0	71	0	0	-6.28948	24.5449
											0	1	0	-6.01507	GO:0030323	M01	1	0	GO Biological Processes	19	respiratory tube development	19_GO:0032502 developmental process	-6.01507	7.55911	7.59446	30182	184	217	10	4.60829	1.4233	1281|1490|2737|3290|5156|6943|7043|57333|59350|84525	COL3A1|CCN2|GLI3|HSD11B1|PDGFRA|TCF21|TGFB3|RCN3|RXFP1|HOPX	-3.97523	0	71	0	0	-6.28948	24.5449
											0	1	0	-5.97136	GO:0055123	M01	1	0	GO Biological Processes	19	digestive system development	19_GO:0032502 developmental process	-5.97136	8.69297	7.87462	30182	144	217	9	4.14747	1.35352	639|1281|2737|5156|6423|6943|7042|7043|79827	PRDM1|COL3A1|GLI3|PDGFRA|SFRP2|TCF21|TGFB2|TGFB3|CLMP	-3.94617	0	71	0	0	-6.28948	24.5449
											0	1	0	-5.59124	GO:0060541	M01	1	0	GO Biological Processes	19	respiratory system development	19_GO:0032502 developmental process	-5.59124	6.78476	7.07225	30182	205	217	10	4.60829	1.4233	1281|1490|2737|3290|5156|6943|7043|57333|59350|84525	COL3A1|CCN2|GLI3|HSD11B1|PDGFRA|TCF21|TGFB3|RCN3|RXFP1|HOPX	-3.63622	0	71	0	0	-6.28948	24.5449
											0	1	0	-5.28561	GO:0043009	M01	1	0	GO Biological Processes	19	chordate embryonic development	19_GO:0032502 developmental process	-5.28561	3.6489	5.80072	30182	648	217	17	7.8341	1.82411	284|320|639|1277|1281|1627|2737|3373|5156|6423|7042|7043|8646|23213|55273|79805|84525	ANGPT1|APBA1|PRDM1|COL1A1|COL3A1|DBN1|GLI3|HYAL1|PDGFRA|SFRP2|TGFB2|TGFB3|CHRD|SULF1|TMEM100|VASH2|HOPX	-3.40281	0	71	0	0	-6.28948	24.5449
											0	1	0	-5.09634	GO:0009792	M01	1	0	GO Biological Processes	19	embryo development ending in birth or egg hatching	19_GO:0032502 developmental process	-5.09634	3.52909	5.63367	30182	670	217	17	7.8341	1.82411	284|320|639|1277|1281|1627|2737|3373|5156|6423|7042|7043|8646|23213|55273|79805|84525	ANGPT1|APBA1|PRDM1|COL1A1|COL3A1|DBN1|GLI3|HYAL1|PDGFRA|SFRP2|TGFB2|TGFB3|CHRD|SULF1|TMEM100|VASH2|HOPX	-3.2493	0	71	0	0	-6.28948	24.5449
											0	1	0	-4.04431	GO:0048566	M01	1	0	GO Biological Processes	19	embryonic digestive tract development	19_GO:0032502 developmental process	-4.04431	16.8591	7.75691	30182	33	217	4	1.84332	0.913125	2737|5156|6943|7042	GLI3|PDGFRA|TCF21|TGFB2	-2.43101	0	71	0	0	-6.28948	24.5449
											0	1	0	-3.8588	GO:0001701	M01	1	0	GO Biological Processes	19	in utero embryonic development	19_GO:0032502 developmental process	-3.8588	3.90297	4.92311	30182	392	217	11	5.06912	1.48916	284|320|639|1281|1627|2737|5156|7043|55273|79805|84525	ANGPT1|APBA1|PRDM1|COL3A1|DBN1|GLI3|PDGFRA|TGFB3|TMEM100|VASH2|HOPX	-2.28531	0	71	0	0	-6.28948	24.5449
											0	1	0	-3.63569	GO:0048557	M01	1	0	GO Biological Processes	19	embryonic digestive tract morphogenesis	19_GO:0032502 developmental process	-3.63569	24.5449	8.26339	30182	17	217	3	1.38249	0.792644	2737|5156|6943	GLI3|PDGFRA|TCF21	-2.11552	0	71	0	0	-6.28948	24.5449
											0	1	0	-3.61092	GO:0048705	M01	1	0	GO Biological Processes	19	skeletal system morphogenesis	19_GO:0032502 developmental process	-3.61092	4.92345	5.03814	30182	226	217	8	3.68664	1.27917	1277|1281|1490|2737|3373|4313|5156|7043	COL1A1|COL3A1|CCN2|GLI3|HYAL1|MMP2|PDGFRA|TGFB3	-2.09777	0	71	0	0	-6.28948	24.5449
											0	1	0	-3.52734	GO:0042476	M01	1	0	GO Biological Processes	19	odontogenesis	19_GO:0032502 developmental process	-3.52734	6.6762	5.41165	30182	125	217	6	2.76498	1.11308	1277|2737|5156|7042|7043|64919	COL1A1|GLI3|PDGFRA|TGFB2|TGFB3|BCL11B	-2.03111	0	71	0	0	-6.28948	24.5449
											0	1	0	-3.45391	GO:0048706	M01	1	0	GO Biological Processes	19	embryonic skeletal system development	19_GO:0032502 developmental process	-3.45391	6.46919	5.29741	30182	129	217	6	2.76498	1.11308	1277|2737|3373|5156|7043|23213	COL1A1|GLI3|HYAL1|PDGFRA|TGFB3|SULF1	-1.97728	0	71	0	0	-6.28948	24.5449
											0	1	0	-3.28689	GO:0060021	M01	1	0	GO Biological Processes	19	roof of mouth development	19_GO:0032502 developmental process	-3.43795	6.39878	5.26284	30182	91	311	6	1.92926	0.779983	1302|2737|5156|6943|7042|7043	COL11A2|GLI3|PDGFRA|TCF21|TGFB2|TGFB3	-1.90538	0	71	0	0	-6.28948	24.5449
											0	1	0	-3.3692	GO:0048546	M01	1	0	GO Biological Processes	19	digestive tract morphogenesis	19_GO:0032502 developmental process	-3.3692	11.3541	6.17274	30182	49	217	4	1.84332	0.913125	2737|5156|6423|6943	GLI3|PDGFRA|SFRP2|TCF21	-1.91089	0	71	0	0	-6.28948	24.5449
											0	1	0	-3.35356	GO:0072012	M01	1	0	GO Biological Processes	19	glomerulus vasculature development	19_GO:0032502 developmental process	-3.35356	19.8697	7.36106	30182	21	217	3	1.38249	0.792644	284|5156|6943	ANGPT1|PDGFRA|TCF21	-1.90117	0	71	0	0	-6.28948	24.5449
											0	1	0	-3.2338	GO:0061437	M01	1	0	GO Biological Processes	19	renal system vasculature development	19_GO:0032502 developmental process	-3.2338	18.1419	6.99847	30182	23	217	3	1.38249	0.792644	284|5156|6943	ANGPT1|PDGFRA|TCF21	-1.80982	0	71	0	0	-6.28948	24.5449
											0	1	0	-3.2338	GO:0061440	M01	1	0	GO Biological Processes	19	kidney vasculature development	19_GO:0032502 developmental process	-3.2338	18.1419	6.99847	30182	23	217	3	1.38249	0.792644	284|5156|6943	ANGPT1|PDGFRA|TCF21	-1.80982	0	71	0	0	-6.28948	24.5449
											0	1	0	-3.14731	GO:0032835	M01	1	0	GO Biological Processes	19	glomerulus development	19_GO:0032502 developmental process	-3.14731	9.93483	5.69507	30182	56	217	4	1.84332	0.913125	284|5156|6943|23213	ANGPT1|PDGFRA|TCF21|SULF1	-1.74232	0	71	0	0	-6.28948	24.5449
											0	1	0	-2.78249	GO:0048568	M01	1	0	GO Biological Processes	19	embryonic organ development	19_GO:0032502 developmental process	-2.78249	3.09083	3.8028	30182	450	217	10	4.60829	1.4233	639|2200|2737|3373|5156|6943|7042|7043|8076|79805	PRDM1|FBN1|GLI3|HYAL1|PDGFRA|TCF21|TGFB2|TGFB3|MFAP5|VASH2	-1.47004	0	71	0	0	-6.28948	24.5449
											0	1	0	-2.73882	GO:1904888	M01	1	0	GO Biological Processes	19	cranial skeletal system development	19_GO:0032502 developmental process	-2.73882	7.72709	4.86326	30182	72	217	4	1.84332	0.913125	2737|5156|7042|7043	GLI3|PDGFRA|TGFB2|TGFB3	-1.43779	0	71	0	0	-6.28948	24.5449
											0	1	0	-2.55269	GO:0072006	M01	1	0	GO Biological Processes	19	nephron development	19_GO:0032502 developmental process	-2.55269	5.22886	4.15933	30182	133	217	5	2.30415	1.01851	284|2737|5156|6943|23213	ANGPT1|GLI3|PDGFRA|TCF21|SULF1	-1.29524	0	71	0	0	-6.28948	24.5449
											0	1	0	-2.46793	GO:0048598	M01	1	0	GO Biological Processes	19	embryonic morphogenesis	19_GO:0032502 developmental process	-2.51518	2.33851	3.32414	30182	581	311	14	4.50161	1.17571	1295|2200|2737|3373|3688|3689|4313|5156|6423|6943|7042|7043|8076|140469	COL8A1|FBN1|GLI3|HYAL1|ITGB1|ITGB2|MMP2|PDGFRA|SFRP2|TCF21|TGFB2|TGFB3|MFAP5|MYO3B	-1.14114	0	71	0	0	-6.28948	24.5449
											0	1	0	-2.47622	GO:0001656	M01	1	0	GO Biological Processes	19	metanephros development	19_GO:0032502 developmental process	-2.47622	6.5453	4.35675	30182	85	217	4	1.84332	0.913125	2200|2737|5156|6943	FBN1|GLI3|PDGFRA|TCF21	-1.23089	0	71	0	0	-6.28948	24.5449
											0	1	0	-2.38046	GO:0048701	M01	1	0	GO Biological Processes	19	embryonic cranial skeleton morphogenesis	19_GO:0032502 developmental process	-2.38046	9.2725	4.72588	30182	45	217	3	1.38249	0.792644	2737|5156|7043	GLI3|PDGFRA|TGFB3	-1.16261	0	71	0	0	-6.28948	24.5449
											0	1	0	-2.32709	GO:0048286	M01	1	0	GO Biological Processes	19	lung alveolus development	19_GO:0032502 developmental process	-2.32709	8.87793	4.59955	30182	47	217	3	1.38249	0.792644	6943|7043|84525	TCF21|TGFB3|HOPX	-1.12248	0	71	0	0	-6.28948	24.5449
											0	1	0	-2.30381	GO:0048704	M01	1	0	GO Biological Processes	19	embryonic skeletal system morphogenesis	19_GO:0032502 developmental process	-2.30381	5.85632	4.03431	30182	95	217	4	1.84332	0.913125	2737|3373|5156|7043	GLI3|HYAL1|PDGFRA|TGFB3	-1.10294	0	71	0	0	-6.28948	24.5449
											0	1	0	-2.26882	GO:0048562	M01	1	0	GO Biological Processes	19	embryonic organ morphogenesis	19_GO:0032502 developmental process	-2.26882	3.33429	3.41093	30182	292	217	7	3.22581	1.19941	2200|2737|3373|5156|6943|7043|8076	FBN1|GLI3|HYAL1|PDGFRA|TCF21|TGFB3|MFAP5	-1.07469	0	71	0	0	-6.28948	24.5449
											0	1	0	-2.25616	GO:0060349	M01	1	0	GO Biological Processes	19	bone morphogenesis	19_GO:0032502 developmental process	-2.25616	5.67704	3.94645	30182	98	217	4	1.84332	0.913125	1277|1281|2737|7043	COL1A1|COL3A1|GLI3|TGFB3	-1.06384	0	71	0	0	-6.28948	24.5449
											1	1	-3.59519	-2.84767	M63	M11	2	0	Canonical Pathways	11	PID AVB3 OPN PATHWAY		-6.17003	18.7835	10.1081	30182	31	311	6	1.92926	0.779983	960|2185|2934|4313|5328|6696	CD44|PTK2B|GSN|MMP2|PLAU|SPP1	-4.13019	0	72	1	1	-6.17003	18.7835
											1	0	-2.68917	0	WP474	M10	1	0	WikiPathways	27	Endochondral ossification		-3.31433	7.70224	5.43366	30182	63	311	5	1.60772	0.71319	2737|4921|5328|6696|7042	GLI3|DDR2|PLAU|SPP1|TGFB2	-1.80308	0	72	0	0	-6.17003	18.7835
											1	0	-2.68917	0	WP4808	M10	1	0	WikiPathways	27	Endochondral ossification with skeletal dysplasias		-3.31433	7.70224	5.43366	30182	63	311	5	1.60772	0.71319	2737|4921|5328|6696|7042	GLI3|DDR2|PLAU|SPP1|TGFB2	-1.80308	0	72	0	0	-6.17003	18.7835
											1	0	-2.85918	0	M276	M10	1	0	Canonical Pathways	11	PID FGF PATHWAY		-2.85918	13.7191	5.96497	30182	55	120	3	2.5	1.42522	4684|5328|6696	NCAM1|PLAU|SPP1	-1.52841	0	72	0	0	-6.17003	18.7835
											0	1	0	-6.08066	GO:0048771	M01	1	0	GO Biological Processes	19	tissue remodeling	19_GO:0032501 multicellular organismal process	-6.08066	10.8029	8.4807	30182	103	217	8	3.68664	1.27917	558|1513|2185|4313|4883|7060|7076|50507	AXL|CTSK|PTK2B|MMP2|NPR3|THBS4|TIMP1|NOX4	-4.02991	0	73	1	1	-6.08066	19.8697
											0	1	0	-3.9924	GO:0034405	M01	1	0	GO Biological Processes	19	response to fluid shear stress	19_GO:0050896 response to stimulus	-3.9924	16.3632	7.62751	30182	34	217	4	1.84332	0.913125	2185|4313|5743|7043	PTK2B|MMP2|PTGS2|TGFB3	-2.39113	0	73	0	0	-6.08066	19.8697
											0	1	0	-3.6504	GO:0048871	M01	1	0	GO Biological Processes	19	multicellular organismal homeostasis	19_GO:0042592 homeostatic process	-3.6504	3.23459	4.53816	30182	559	217	13	5.99078	1.61101	284|558|1281|1490|1513|2185|2327|3553|5743|7099|11167|50507|57333	ANGPT1|AXL|COL3A1|CCN2|CTSK|PTK2B|FMO2|IL1B|PTGS2|TLR4|FSTL1|NOX4|RCN3	-2.12595	0	73	0	0	-6.08066	19.8697
											0	1	0	-3.62392	GO:0001894	M01	1	0	GO Biological Processes	19	tissue homeostasis	19_GO:0042592 homeostatic process	-3.62392	4.94534	5.05493	30182	225	217	8	3.68664	1.27917	284|1281|1490|1513|2185|5743|7099|50507	ANGPT1|COL3A1|CCN2|CTSK|PTK2B|PTGS2|TLR4|NOX4	-2.10738	0	73	0	0	-6.08066	19.8697
											0	1	0	-3.62392	GO:0060249	M01	1	0	GO Biological Processes	19	anatomical structure homeostasis	19_GO:0042592 homeostatic process	-3.62392	4.94534	5.05493	30182	225	217	8	3.68664	1.27917	284|1281|1490|1513|2185|5743|7099|50507	ANGPT1|COL3A1|CCN2|CTSK|PTK2B|PTGS2|TLR4|NOX4	-2.10738	0	73	0	0	-6.08066	19.8697
											0	1	0	-3.35356	GO:0071498	M01	1	0	GO Biological Processes	19	cellular response to fluid shear stress	19_GO:0050896 response to stimulus	-3.35356	19.8697	7.36106	30182	21	217	3	1.38249	0.792644	2185|4313|5743	PTK2B|MMP2|PTGS2	-1.90117	0	73	0	0	-6.08066	19.8697
											0	1	0	-2.69366	GO:0051968	M01	1	0	GO Biological Processes	19	positive regulation of synaptic transmission, glutamatergic	19_GO:0023052 signaling	-3.34676	11.0912	6.09506	30182	35	311	4	1.28617	0.638938	2185|5649|5743|6347	PTK2B|RELN|PTGS2|CCL2	-1.83092	0	73	0	0	-6.08066	19.8697
											0	1	0	-3.12489	GO:0045453	M01	1	0	GO Biological Processes	19	bone resorption	19_GO:0042592 homeostatic process	-3.12489	16.6905	6.67886	30182	25	217	3	1.38249	0.792644	1513|2185|50507	CTSK|PTK2B|NOX4	-1.72627	0	73	0	0	-6.08066	19.8697
											1	0	-2.39467	0	GO:0051966	M10	1	0	GO Biological Processes	19	regulation of synaptic transmission, glutamatergic	19_GO:0023052 signaling	-2.84198	6.06551	4.62906	30182	80	311	5	1.60772	0.71319	2185|5649|5743|6347|9162	PTK2B|RELN|PTGS2|CCL2|DGKI	-1.41678	0	73	0	0	-6.08066	19.8697
											0	1	0	-2.59627	GO:0009743	M01	1	0	GO Biological Processes	19	response to carbohydrate	19_GO:0050896 response to stimulus	-2.59627	4.41548	4.00832	30182	189	217	6	2.76498	1.11308	1490|2185|3553|5176|5743|50507	CCN2|PTK2B|IL1B|SERPINF1|PTGS2|NOX4	-1.32634	0	73	0	0	-6.08066	19.8697
											0	1	0	-2.43652	GO:0046849	M01	1	0	GO Biological Processes	19	bone remodeling	19_GO:0032501 multicellular organismal process	-2.43652	9.70378	4.86035	30182	43	217	3	1.38249	0.792644	1513|2185|50507	CTSK|PTK2B|NOX4	-1.20598	0	73	0	0	-6.08066	19.8697
											0	1	0	-2.36714	GO:0007292	M01	1	0	GO Biological Processes	19	female gamete generation	19_GO:0022414 reproductive process	-2.36759	3.96115	3.67221	30182	147	311	6	1.92926	0.779983	2185|4192|4313|5743|51087|85315	PTK2B|MDK|MMP2|PTGS2|YBX2|PAQR8	-1.01375	0	73	0	0	-6.08066	19.8697
											0	1	0	-2.28219	GO:0009746	M01	1	0	GO Biological Processes	19	response to hexose	19_GO:0050896 response to stimulus	-2.28219	4.51583	3.72233	30182	154	217	5	2.30415	1.01851	1490|2185|5176|5743|50507	CCN2|PTK2B|SERPINF1|PTGS2|NOX4	-1.08501	0	73	0	0	-6.08066	19.8697
											0	1	0	-2.19071	GO:0034284	M01	1	0	GO Biological Processes	19	response to monosaccharide	19_GO:0050896 response to stimulus	-2.19071	4.29283	3.57611	30182	162	217	5	2.30415	1.01851	1490|2185|5176|5743|50507	CCN2|PTK2B|SERPINF1|PTGS2|NOX4	-1.0115	0	73	0	0	-6.08066	19.8697
											0	1	0	-6.02243	GO:2001222	M01	1	0	GO Biological Processes	19	regulation of neuron migration	19_GO:0040011 locomotion	-6.02243	18.1419	9.9011	30182	46	217	6	2.76498	1.11308	1281|4192|5649|23768|284403|285313	COL3A1|MDK|RELN|FLRT2|WDR62|IGSF10	-3.98045	0	74	1	1	-6.02243	29.8045
											1	1	-3.11354	-3.51236	GO:0008347	M11	2	0	GO Biological Processes	19	glial cell migration	19_GO:0032502 developmental process	-5.17882	12.9398	8.17851	30182	45	311	6	1.92926	0.779983	1281|2737|5649|6347|6348|7042	COL3A1|GLI3|RELN|CCL2|CCL3|TGFB2	-3.31649	0	74	0	0	-6.02243	29.8045
											0	1	0	-4.00406	GO:0021885	M01	1	0	GO Biological Processes	19	forebrain cell migration	19_GO:0032502 developmental process	-4.00406	10.8662	6.72384	30182	64	217	5	2.30415	1.01851	558|1281|2737|5649|7852	AXL|COL3A1|GLI3|RELN|CXCR4	-2.39888	0	74	0	0	-6.02243	29.8045
											0	1	0	-3.90018	GO:0021819	M01	1	0	GO Biological Processes	19	layer formation in cerebral cortex	19_GO:0032502 developmental process	-3.90018	29.8045	9.17361	30182	14	217	3	1.38249	0.792644	1281|2737|5649	COL3A1|GLI3|RELN	-2.31414	0	74	0	0	-6.02243	29.8045
											0	1	0	-3.79993	GO:0021537	M01	1	0	GO Biological Processes	19	telencephalon development	19_GO:0032502 developmental process	-3.79993	4.63625	5.10743	30182	270	217	9	4.14747	1.35352	478|1281|2737|4192|5649|7852|9253|64919|284403	ATP1A3|COL3A1|GLI3|MDK|RELN|CXCR4|NUMBL|BCL11B|WDR62	-2.24565	0	74	0	0	-6.02243	29.8045
											0	1	0	-3.55882	GO:2001224	M01	1	0	GO Biological Processes	19	positive regulation of neuron migration	19_GO:0040011 locomotion	-3.55882	23.1813	8.01065	30182	18	217	3	1.38249	0.792644	4192|5649|284403	MDK|RELN|WDR62	-2.05568	0	74	0	0	-6.02243	29.8045
											0	1	0	-2.82697	GO:0051056	M01	1	0	GO Biological Processes	19	regulation of small GTPase mediated signal transduction	19_GO:0023052 signaling	-3.5339	3.58232	4.5711	30182	298	311	11	3.53698	1.04741	1281|3688|5649|7042|7052|23263|23526|27128|89846|202243|257106	COL3A1|ITGB1|RELN|TGFB2|TGM2|MCF2L|ARHGAP45|CYTH4|FGD3|CCDC125|ARHGAP30	-1.97751	0	74	0	0	-6.02243	29.8045
											0	1	0	-3.50873	GO:0021987	M01	1	0	GO Biological Processes	19	cerebral cortex development	19_GO:0032502 developmental process	-3.50873	6.62322	5.38262	30182	126	217	6	2.76498	1.11308	478|1281|2737|4192|5649|284403	ATP1A3|COL3A1|GLI3|MDK|RELN|WDR62	-2.02199	0	74	0	0	-6.02243	29.8045
											0	1	0	-3.41821	GO:0021511	M01	1	0	GO Biological Processes	19	spinal cord patterning	19_GO:0032502 developmental process	-3.41821	20.8631	7.56175	30182	20	217	3	1.38249	0.792644	2737|5649|8646	GLI3|RELN|CHRD	-1.94973	0	74	0	0	-6.02243	29.8045
											0	1	0	-3.26647	GO:0007420	M01	1	0	GO Biological Processes	19	brain development	19_GO:0032502 developmental process	-3.26647	2.68509	4.0496	30182	777	217	15	6.91244	1.72199	478|558|666|1281|2045|2737|4192|5649|7852|9253|23026|56917|64919|284403|284612	ATP1A3|AXL|BOK|COL3A1|EPHA7|GLI3|MDK|RELN|CXCR4|NUMBL|MYO16|MEIS3|BCL11B|WDR62|SYPL2	-1.83304	0	74	0	0	-6.02243	29.8045
											0	1	0	-3.19906	GO:0030900	M01	1	0	GO Biological Processes	19	forebrain development	19_GO:0032502 developmental process	-3.19906	3.51231	4.28257	30182	396	217	10	4.60829	1.4233	478|558|1281|2737|4192|5649|7852|9253|64919|284403	ATP1A3|AXL|COL3A1|GLI3|MDK|RELN|CXCR4|NUMBL|BCL11B|WDR62	-1.78509	0	74	0	0	-6.02243	29.8045
											0	1	0	-3.02509	GO:0021801	M01	1	0	GO Biological Processes	19	cerebral cortex radial glia-guided migration	19_GO:0032502 developmental process	-3.02509	15.4542	6.39418	30182	27	217	3	1.38249	0.792644	1281|2737|5649	COL3A1|GLI3|RELN	-1.65852	0	74	0	0	-6.02243	29.8045
											0	1	0	-3.02509	GO:0022030	M01	1	0	GO Biological Processes	19	telencephalon glial cell migration	19_GO:0032502 developmental process	-3.02509	15.4542	6.39418	30182	27	217	3	1.38249	0.792644	1281|2737|5649	COL3A1|GLI3|RELN	-1.65852	0	74	0	0	-6.02243	29.8045
											0	1	0	-3.00692	GO:0022029	M01	1	0	GO Biological Processes	19	telencephalon cell migration	19_GO:0032502 developmental process	-3.00692	9.1205	5.40259	30182	61	217	4	1.84332	0.913125	1281|2737|5649|7852	COL3A1|GLI3|RELN|CXCR4	-1.64377	0	74	0	0	-6.02243	29.8045
											0	1	0	-2.83063	GO:0051057	M01	1	0	GO Biological Processes	19	positive regulation of small GTPase mediated signal transduction	19_GO:0023052 signaling	-2.83063	8.18162	5.04524	30182	68	217	4	1.84332	0.913125	1281|5649|7052|23263	COL3A1|RELN|TGM2|MCF2L	-1.50523	0	74	0	0	-6.02243	29.8045
											0	1	0	-2.65816	GO:0021799	M01	1	0	GO Biological Processes	19	cerebral cortex radially oriented cell migration	19_GO:0032502 developmental process	-2.65816	11.5906	5.41063	30182	36	217	3	1.38249	0.792644	1281|2737|5649	COL3A1|GLI3|RELN	-1.37427	0	74	0	0	-6.02243	29.8045
											0	1	0	-2.6543	GO:0021543	M01	1	0	GO Biological Processes	19	pallium development	19_GO:0032502 developmental process	-2.6543	4.53546	4.09354	30182	184	217	6	2.76498	1.11308	478|1281|2737|4192|5649|284403	ATP1A3|COL3A1|GLI3|MDK|RELN|WDR62	-1.37162	0	74	0	0	-6.02243	29.8045
											0	1	0	-2.30134	GO:0021795	M01	1	0	GO Biological Processes	19	cerebral cortex cell migration	19_GO:0032502 developmental process	-2.30134	8.69297	4.53916	30182	48	217	3	1.38249	0.792644	1281|2737|5649	COL3A1|GLI3|RELN	-1.10171	0	74	0	0	-6.02243	29.8045
											1	1	-3.51356	-2.76811	M277	M11	2	0	Canonical Pathways	11	PID INTEGRIN A4B1 PATHWAY		-6.00023	17.6451	9.7618	30182	33	311	6	1.92926	0.779983	929|2185|3688|4192|6696|7058	CD14|PTK2B|ITGB1|MDK|SPP1|THBS2	-3.98722	0	75	1	1	-6.00023	17.6451
											0	1	0	-2.40814	GO:1905521	M01	1	0	GO Biological Processes	19	regulation of macrophage migration	19_GO:0040011 locomotion	-4.05612	11.0282	6.79226	30182	44	311	5	1.60772	0.71319	728|1240|2185|4192|6348	C5AR1|CMKLR1|PTK2B|MDK|CCL3	-2.40213	0	75	0	0	-6.00023	17.6451
											0	1	0	-2.97817	GO:0010758	M01	1	0	GO Biological Processes	19	regulation of macrophage chemotaxis	19_GO:0040011 locomotion	-3.72991	13.864	6.94874	30182	28	311	4	1.28617	0.638938	728|1240|2185|4192	C5AR1|CMKLR1|PTK2B|MDK	-2.14123	0	75	0	0	-6.00023	17.6451
											0	1	0	-2.55783	GO:0030279	M01	1	0	GO Biological Processes	19	negative regulation of ossification	19_GO:0048519 negative regulation of biological process	-3.16466	9.95366	5.70903	30182	39	311	4	1.28617	0.638938	1893|2185|4192|6348	ECM1|PTK2B|MDK|CCL3	-1.68735	0	75	0	0	-6.00023	17.6451
											0	1	0	-2.20401	GO:0010656	M01	1	0	GO Biological Processes	19	negative regulation of muscle cell apoptotic process	19_GO:0048519 negative regulation of biological process	-2.20401	8.02428	4.31413	30182	52	217	3	1.38249	0.792644	2185|4192|6423	PTK2B|MDK|SFRP2	-1.02363	0	75	0	0	-6.00023	17.6451
											1	1	-4.21659	-3.0254	GO:0019725	M11	2	0	GO Biological Processes	19	cellular homeostasis	19_GO:0042592 homeostatic process	-5.86147	3.27463	5.99136	30182	652	311	22	7.07395	1.45385	478|666|1134|1356|3101|3934|4502|4842|5023|5176|6347|6348|6354|6507|6550|7052|9213|9900|50507|57817|261729|284612	ATP1A3|BOK|CHRNA1|CP|HK3|LCN2|MT2A|NOS1|P2RX1|SERPINF1|CCL2|CCL3|CCL7|SLC1A3|SLC9A3|TGM2|XPR1|SV2A|NOX4|HAMP|STEAP2|SYPL2	-3.88121	0	76	1	1	-5.86147	14.5106
											1	1	-3.46377	-2.67346	GO:0055082	M11	2	0	GO Biological Processes	19	cellular chemical homeostasis	19_GO:0042592 homeostatic process	-5.3268	3.37714	5.71956	30182	546	311	19	6.10932	1.35809	478|666|1356|3101|3934|4502|5023|5176|6348|6354|6507|6550|7052|9213|9900|50507|57817|261729|284612	ATP1A3|BOK|CP|HK3|LCN2|MT2A|P2RX1|SERPINF1|CCL3|CCL7|SLC1A3|SLC9A3|TGM2|XPR1|SV2A|NOX4|HAMP|STEAP2|SYPL2	-3.43672	0	76	0	0	-5.86147	14.5106
											1	1	-3.50415	-2.61791	GO:0006875	M11	2	0	GO Biological Processes	19	cellular metal ion homeostasis	19_GO:0042592 homeostatic process	-5.13215	4.21949	5.92641	30182	322	311	14	4.50161	1.17571	478|666|1356|3934|4502|5023|6348|6354|6507|7052|9900|57817|261729|284612	ATP1A3|BOK|CP|LCN2|MT2A|P2RX1|CCL3|CCL7|SLC1A3|TGM2|SV2A|HAMP|STEAP2|SYPL2	-3.27822	0	76	0	0	-5.86147	14.5106
											1	1	-2.93048	-2.5691	GO:0030003	M11	2	0	GO Biological Processes	19	cellular monoatomic cation homeostasis	19_GO:0042592 homeostatic process	-4.65759	3.61222	5.38678	30182	403	311	15	4.82315	1.21493	478|666|1356|3934|4502|5023|6348|6354|6507|6550|7052|9900|57817|261729|284612	ATP1A3|BOK|CP|LCN2|MT2A|P2RX1|CCL3|CCL7|SLC1A3|SLC9A3|TGM2|SV2A|HAMP|STEAP2|SYPL2	-2.89245	0	76	0	0	-5.86147	14.5106
											1	1	-2.8755	-2.50577	GO:0006873	M11	2	0	GO Biological Processes	19	cellular monoatomic ion homeostasis	19_GO:0042592 homeostatic process	-4.54708	3.53331	5.28287	30182	412	311	15	4.82315	1.21493	478|666|1356|3934|4502|5023|6348|6354|6507|6550|7052|9900|57817|261729|284612	ATP1A3|BOK|CP|LCN2|MT2A|P2RX1|CCL3|CCL7|SLC1A3|SLC9A3|TGM2|SV2A|HAMP|STEAP2|SYPL2	-2.80076	0	76	0	0	-5.86147	14.5106
											1	0	-3.45747	0	GO:0098771	M10	1	0	GO Biological Processes	19	inorganic ion homeostasis	19_GO:0042592 homeostatic process	-4.30149	3.36195	5.05127	30182	433	311	15	4.82315	1.21493	478|666|1356|3934|4502|5023|6348|6354|6507|7052|9213|9900|57817|261729|284612	ATP1A3|BOK|CP|LCN2|MT2A|P2RX1|CCL3|CCL7|SLC1A3|TGM2|XPR1|SV2A|HAMP|STEAP2|SYPL2	-2.60233	0	76	0	0	-5.86147	14.5106
											1	1	-2.88759	-2.00073	GO:0055065	M11	2	0	GO Biological Processes	19	metal ion homeostasis	19_GO:0042592 homeostatic process	-3.98639	3.31384	4.81331	30182	410	311	14	4.50161	1.17571	478|666|1356|3934|4502|5023|6348|6354|6507|7052|9900|57817|261729|284612	ATP1A3|BOK|CP|LCN2|MT2A|P2RX1|CCL3|CCL7|SLC1A3|TGM2|SV2A|HAMP|STEAP2|SYPL2	-2.34364	0	76	0	0	-5.86147	14.5106
											1	1	-2.43043	-2.00121	GO:0055080	M11	2	0	GO Biological Processes	19	monoatomic cation homeostasis	19_GO:0042592 homeostatic process	-3.66326	2.94086	4.44258	30182	495	311	15	4.82315	1.21493	478|666|1356|3934|4502|5023|6348|6354|6507|6550|7052|9900|57817|261729|284612	ATP1A3|BOK|CP|LCN2|MT2A|P2RX1|CCL3|CCL7|SLC1A3|SLC9A3|TGM2|SV2A|HAMP|STEAP2|SYPL2	-2.08243	0	76	0	0	-5.86147	14.5106
											1	0	-2.374	0	GO:0050801	M10	1	0	GO Biological Processes	19	monoatomic ion homeostasis	19_GO:0042592 homeostatic process	-3.55275	2.87125	4.33573	30182	507	311	15	4.82315	1.21493	478|666|1356|3934|4502|5023|6348|6354|6507|6550|7052|9900|57817|261729|284612	ATP1A3|BOK|CP|LCN2|MT2A|P2RX1|CCL3|CCL7|SLC1A3|SLC9A3|TGM2|SV2A|HAMP|STEAP2|SYPL2	-1.99426	0	76	0	0	-5.86147	14.5106
											1	0	-3.17486	0	GO:0046916	M10	1	0	GO Biological Processes	19	cellular transition metal ion homeostasis	19_GO:0042592 homeostatic process	-3.17486	10.1623	5.76912	30182	99	120	4	3.33333	1.63865	3934|4502|57817|261729	LCN2|MT2A|HAMP|STEAP2	-1.76491	0	76	0	0	-5.86147	14.5106
											1	0	-2.92991	0	GO:0006826	M10	1	0	GO Biological Processes	19	iron ion transport	19_GO:0051179 localization	-2.92991	14.5106	6.16062	30182	52	120	3	2.5	1.42522	3934|57817|261729	LCN2|HAMP|STEAP2	-1.58486	0	76	0	0	-5.86147	14.5106
											1	0	-2.76081	0	GO:0055076	M10	1	0	GO Biological Processes	19	transition metal ion homeostasis	19_GO:0042592 homeostatic process	-2.76081	7.8599	4.91383	30182	128	120	4	3.33333	1.63865	3934|4502|57817|261729	LCN2|MT2A|HAMP|STEAP2	-1.45548	0	76	0	0	-5.86147	14.5106
											1	0	-2.68917	0	GO:0006879	M10	1	0	GO Biological Processes	19	cellular iron ion homeostasis	19_GO:0042592 homeostatic process	-2.68917	11.977	5.51038	30182	63	120	3	2.5	1.42522	3934|57817|261729	LCN2|HAMP|STEAP2	-1.39927	0	76	0	0	-5.86147	14.5106
											1	0	-2.29277	0	GO:0055072	M10	1	0	GO Biological Processes	19	iron ion homeostasis	19_GO:0042592 homeostatic process	-2.29277	8.67299	4.5282	30182	87	120	3	2.5	1.42522	3934|57817|261729	LCN2|HAMP|STEAP2	-1.09406	0	76	0	0	-5.86147	14.5106
											1	0	-2.21237	0	GO:0000041	M10	1	0	GO Biological Processes	19	transition metal ion transport	19_GO:0051179 localization	-2.21237	8.11344	4.34076	30182	93	120	3	2.5	1.42522	3934|57817|261729	LCN2|HAMP|STEAP2	-1.02992	0	76	0	0	-5.86147	14.5106
											1	1	-2.1337	-5.84729	GO:0044703	M11	2	0	GO Biological Processes	19	multi-organism reproductive process	19_GO:0022414 reproductive process	-5.84729	7.24414	7.38626	30182	192	217	10	4.60829	1.4233	113|639|2192|3553|4313|4878|5023|5743|7043|59350	ADCY7|PRDM1|FBLN1|IL1B|MMP2|NPPA|P2RX1|PTGS2|TGFB3|RXFP1	-3.84612	0	77	1	1	-5.84729	22.254
											1	1	-2.06529	-5.66796	GO:0044706	M11	2	0	GO Biological Processes	19	multi-multicellular organism process	19_GO:0032501 multicellular organismal process	-5.66796	6.91978	7.16589	30182	201	217	10	4.60829	1.4233	113|639|2192|3553|4313|4878|5023|5743|7043|59350	ADCY7|PRDM1|FBLN1|IL1B|MMP2|NPPA|P2RX1|PTGS2|TGFB3|RXFP1	-3.6987	0	77	0	0	-5.84729	22.254
											0	1	0	-4.53458	GO:0010226	M01	1	0	GO Biological Processes	19	response to lithium ion	19_GO:0050896 response to stimulus	-4.53458	22.254	9.04704	30182	25	217	4	1.84332	0.913125	58|113|2185|5743	ACTA1|ADCY7|PTK2B|PTGS2	-2.81656	0	77	0	0	-5.84729	22.254
											1	1	-2.30016	-4.43363	GO:0007565	M11	2	0	GO Biological Processes	19	female pregnancy	19_GO:0022414 reproductive process	-4.43363	6.46919	6.1213	30182	172	217	8	3.68664	1.27917	113|639|2192|3553|4313|4878|5743|7043	ADCY7|PRDM1|FBLN1|IL1B|MMP2|NPPA|PTGS2|TGFB3	-2.73251	0	77	0	0	-5.84729	22.254
											1	1	-3.23274	-3.6703	GO:0007566	M11	2	0	GO Biological Processes	19	embryo implantation	19_GO:0022414 reproductive process	-4.20628	11.8352	7.08386	30182	41	311	5	1.60772	0.71319	2192|3553|4313|5743|6696	FBLN1|IL1B|MMP2|PTGS2|SPP1	-2.52705	0	77	0	0	-5.84729	22.254
											0	1	0	-2.01269	GO:0060135	M01	1	0	GO Biological Processes	19	maternal process involved in female pregnancy	19_GO:0022414 reproductive process	-2.43916	6.36382	4.27884	30182	61	311	4	1.28617	0.638938	113|639|5743|6696	ADCY7|PRDM1|PTGS2|SPP1	-1.07735	0	77	0	0	-5.84729	22.254
											0	1	0	-2.22754	hsa04913	M01	1	0	KEGG Pathway	24	Ovarian steroidogenesis		-2.22754	8.18162	4.36808	30182	51	217	3	1.38249	0.792644	113|1545|5743	ADCY7|CYP1B1|PTGS2	-1.04213	0	77	0	0	-5.84729	22.254
											1	1	-3.21874	-3.61858	GO:1903034	M11	2	0	GO Biological Processes	19	regulation of response to wounding	19_GO:0050896 response to stimulus	-5.77381	6.27959	7.04368	30182	170	311	11	3.53698	1.04741	302|710|2191|3688|4192|4921|5054|5156|5328|6696|7852	ANXA2|SERPING1|FAP|ITGB1|MDK|DDR2|SERPINE1|PDGFRA|PLAU|SPP1|CXCR4	-3.80636	0	78	1	1	-5.77381	58.0423
											1	1	-2.65328	-3.31469	GO:0061041	M11	2	0	GO Biological Processes	19	regulation of wound healing	19_GO:0050896 response to stimulus	-4.87979	6.37543	6.43442	30182	137	311	9	2.89389	0.95057	302|710|2191|3688|4921|5054|5156|5328|7852	ANXA2|SERPING1|FAP|ITGB1|DDR2|SERPINE1|PDGFRA|PLAU|CXCR4	-3.07563	0	78	0	0	-5.77381	58.0423
											1	0	-4.76886	0	R-HSA-75205	M10	1	0	Reactome Gene Sets	6	Dissolution of Fibrin Clot		-4.76886	58.0423	12.9968	30182	13	120	3	2.5	1.42522	302|5054|5328	ANXA2|SERPINE1|PLAU	-2.98993	0	78	0	0	-5.77381	58.0423
											1	0	-4.24648	0	GO:0042730	M10	1	0	GO Biological Processes	19	fibrinolysis	19_GO:0048519 negative regulation of biological process	-4.42101	20.4312	8.64493	30182	19	311	4	1.28617	0.638938	302|710|5054|5328	ANXA2|SERPING1|SERPINE1|PLAU	-2.70601	0	78	0	0	-5.77381	58.0423
											1	1	-3.34963	-2.40457	GO:1903035	M11	2	0	GO Biological Processes	19	negative regulation of response to wounding	19_GO:0048519 negative regulation of biological process	-4.41371	7.63301	6.39433	30182	89	311	7	2.2508	0.841095	302|710|4192|5054|5156|5328|6696	ANXA2|SERPING1|MDK|SERPINE1|PDGFRA|PLAU|SPP1	-2.70073	0	78	0	0	-5.77381	58.0423
											1	0	-4.31985	0	GO:0010755	M10	1	0	GO Biological Processes	19	regulation of plasminogen activation	19_GO:0008152 metabolic process	-4.31985	41.9194	10.9716	30182	18	120	3	2.5	1.42522	302|5054|5328	ANXA2|SERPINE1|PLAU	-2.64453	0	78	0	0	-5.77381	58.0423
											1	1	-2.55854	-2.78398	GO:0030193	M11	2	0	GO Biological Processes	19	regulation of blood coagulation	19_GO:0032501 multicellular organismal process	-4.06575	8.31842	6.25488	30182	70	311	6	1.92926	0.779983	302|710|2191|5054|5156|5328	ANXA2|SERPING1|FAP|SERPINE1|PDGFRA|PLAU	-2.40559	0	78	0	0	-5.77381	58.0423
											1	1	-2.5238	-2.73882	GO:1900046	M11	2	0	GO Biological Processes	19	regulation of hemostasis	19_GO:0050789 regulation of biological process	-3.99709	8.08735	6.14352	30182	72	311	6	1.92926	0.779983	302|710|2191|5054|5156|5328	ANXA2|SERPING1|FAP|SERPINE1|PDGFRA|PLAU	-2.35177	0	78	0	0	-5.77381	58.0423
											1	1	-3.0855	-2.35345	GO:0030195	M11	2	0	GO Biological Processes	19	negative regulation of blood coagulation	19_GO:0048519 negative regulation of biological process	-3.9623	10.5487	6.61307	30182	46	311	5	1.60772	0.71319	302|710|5054|5156|5328	ANXA2|SERPING1|SERPINE1|PDGFRA|PLAU	-2.32379	0	78	0	0	-5.77381	58.0423
											1	1	-3.05811	-2.32709	GO:1900047	M11	2	0	GO Biological Processes	19	negative regulation of hemostasis	19_GO:0048519 negative regulation of biological process	-3.9171	10.3243	6.52756	30182	47	311	5	1.60772	0.71319	302|710|5054|5156|5328	ANXA2|SERPING1|SERPINE1|PDGFRA|PLAU	-2.28613	0	78	0	0	-5.77381	58.0423
											1	1	-2.47362	-2.67368	GO:0050818	M11	2	0	GO Biological Processes	19	regulation of coagulation	19_GO:0032501 multicellular organismal process	-3.89812	7.76386	5.9843	30182	75	311	6	1.92926	0.779983	302|710|2191|5054|5156|5328	ANXA2|SERPING1|FAP|SERPINE1|PDGFRA|PLAU	-2.27046	0	78	0	0	-5.77381	58.0423
											1	0	-2.45738	0	GO:1903036	M10	1	0	GO Biological Processes	19	positive regulation of response to wounding	19_GO:0048518 positive regulation of biological process	-3.86614	7.6617	5.93318	30182	76	311	6	1.92926	0.779983	3688|4192|4921|5054|5328|7852	ITGB1|MDK|DDR2|SERPINE1|PLAU|CXCR4	-2.24258	0	78	0	0	-5.77381	58.0423
											1	1	-2.97954	-2.25159	GO:0050819	M11	2	0	GO Biological Processes	19	negative regulation of coagulation	19_GO:0048519 negative regulation of biological process	-3.78778	9.70482	6.28569	30182	50	311	5	1.60772	0.71319	302|710|5054|5156|5328	ANXA2|SERPING1|SERPINE1|PDGFRA|PLAU	-2.18416	0	78	0	0	-5.77381	58.0423
											1	0	-2.70911	0	GO:0090303	M10	1	0	GO Biological Processes	19	positive regulation of wound healing	19_GO:0048518 positive regulation of biological process	-3.3466	7.82647	5.49018	30182	62	311	5	1.60772	0.71319	3688|4921|5054|5328|7852	ITGB1|DDR2|SERPINE1|PLAU|CXCR4	-1.83092	0	78	0	0	-5.77381	58.0423
											1	0	-2.4901	0	GO:0061045	M10	1	0	GO Biological Processes	19	negative regulation of wound healing	19_GO:0048519 negative regulation of biological process	-2.9941	6.55731	4.88385	30182	74	311	5	1.60772	0.71319	302|710|5054|5156|5328	ANXA2|SERPING1|SERPINE1|PDGFRA|PLAU	-1.5439	0	78	0	0	-5.77381	58.0423
											1	0	-2.61271	0	GO:0070613	M10	1	0	GO Biological Processes	19	regulation of protein processing	19_GO:0008152 metabolic process	-2.61271	11.2619	5.31281	30182	67	120	3	2.5	1.42522	302|5054|5328	ANXA2|SERPINE1|PLAU	-1.33915	0	78	0	0	-5.77381	58.0423
											1	0	-2.54104	0	GO:1903317	M10	1	0	GO Biological Processes	19	regulation of protein maturation	19_GO:0008152 metabolic process	-2.54104	10.6275	5.1313	30182	71	120	3	2.5	1.42522	302|5054|5328	ANXA2|SERPINE1|PLAU	-1.28429	0	78	0	0	-5.77381	58.0423
											1	1	-4.80939	-4.21257	GO:1902532	M11	2	0	GO Biological Processes	19	negative regulation of intracellular signal transduction	19_GO:0023052 signaling	-5.73653	3.45983	6.0008	30182	561	311	20	6.43087	1.39098	624|960|1608|2192|3553|3688|4035|4878|5743|6423|7042|7099|7345|7498|8483|11006|78986|114548|202243|652968	BDKRB2|CD44|DGKG|FBLN1|IL1B|ITGB1|LRP1|NPPA|PTGS2|SFRP2|TGFB2|TLR4|UCHL1|XDH|CILP|LILRB4|DUSP26|NLRP3|CCDC125|CASTOR1	-3.77445	0	79	1	1	-5.73653	9.2725
											1	1	-3.41782	-4.70483	GO:0045936	M11	2	0	GO Biological Processes	19	negative regulation of phosphate metabolic process	19_GO:0048519 negative regulation of biological process	-4.81817	3.53707	5.46379	30182	439	311	16	5.14469	1.25265	284|624|2192|3553|3958|4035|4878|4921|6423|7042|7345|7498|9052|11006|11122|145376	ANGPT1|BDKRB2|FBLN1|IL1B|LGALS3|LRP1|NPPA|DDR2|SFRP2|TGFB2|UCHL1|XDH|GPRC5A|LILRB4|PTPRT|PPP1R36	-3.02258	0	79	0	0	-5.73653	9.2725
											1	1	-3.41127	-4.69453	GO:0010563	M11	2	0	GO Biological Processes	19	negative regulation of phosphorus metabolic process	19_GO:0048519 negative regulation of biological process	-4.80608	3.52903	5.45276	30182	440	311	16	5.14469	1.25265	284|624|2192|3553|3958|4035|4878|4921|6423|7042|7345|7498|9052|11006|11122|145376	ANGPT1|BDKRB2|FBLN1|IL1B|LGALS3|LRP1|NPPA|DDR2|SFRP2|TGFB2|UCHL1|XDH|GPRC5A|LILRB4|PTPRT|PPP1R36	-3.01171	0	79	0	0	-5.73653	9.2725
											1	1	-2.36006	-3.94689	GO:0042326	M11	2	0	GO Biological Processes	19	negative regulation of phosphorylation	19_GO:0048519 negative regulation of biological process	-3.94689	3.99468	5.01925	30182	383	217	11	5.06912	1.48916	284|2192|3553|4035|4878|4921|6423|7345|7498|9052|11122	ANGPT1|FBLN1|IL1B|LRP1|NPPA|DDR2|SFRP2|UCHL1|XDH|GPRC5A|PTPRT	-2.35023	0	79	0	0	-5.73653	9.2725
											1	1	-2.6067	-3.70888	GO:0001933	M11	2	0	GO Biological Processes	19	negative regulation of protein phosphorylation	19_GO:0048519 negative regulation of biological process	-3.70888	4.07881	4.86568	30182	341	217	10	4.60829	1.4233	284|2192|3553|4035|4878|6423|7345|7498|9052|11122	ANGPT1|FBLN1|IL1B|LRP1|NPPA|SFRP2|UCHL1|XDH|GPRC5A|PTPRT	-2.16964	0	79	0	0	-5.73653	9.2725
											1	1	-2.20598	-3.42469	GO:0043409	M11	2	0	GO Biological Processes	19	negative regulation of MAPK cascade	19_GO:0023052 signaling	-3.42469	5.32029	4.98855	30182	183	217	7	3.22581	1.19941	2192|3553|4878|6423|7099|7345|78986	FBLN1|IL1B|NPPA|SFRP2|TLR4|UCHL1|DUSP26	-1.95259	0	79	0	0	-5.73653	9.2725
											1	1	-2.75005	-3.03394	GO:0043407	M11	2	0	GO Biological Processes	19	negative regulation of MAP kinase activity	19_GO:0023052 signaling	-3.03394	9.2725	5.45834	30182	60	217	4	1.84332	0.913125	3553|4878|6423|7345	IL1B|NPPA|SFRP2|UCHL1	-1.66005	0	79	0	0	-5.73653	9.2725
											1	1	-2.56549	-2.74724	GO:0033673	M11	2	0	GO Biological Processes	19	negative regulation of kinase activity	19_GO:0048519 negative regulation of biological process	-2.74724	4.07369	4.05977	30182	239	217	7	3.22581	1.19941	3553|4878|4921|6423|7345|9052|11122	IL1B|NPPA|DDR2|SFRP2|UCHL1|GPRC5A|PTPRT	-1.44494	0	79	0	0	-5.73653	9.2725
											1	1	-2.74714	-2.30322	GO:0006469	M11	2	0	GO Biological Processes	19	negative regulation of protein kinase activity	19_GO:0048519 negative regulation of biological process	-2.74714	5.79531	4.47908	30182	217	120	5	4.16667	1.82416	3553|4878|7345|9052|11006	IL1B|NPPA|UCHL1|GPRC5A|LILRB4	-1.44494	0	79	0	0	-5.73653	9.2725
											1	1	-2.39261	-2.43583	GO:0031400	M11	2	0	GO Biological Processes	19	negative regulation of protein modification process	19_GO:0048519 negative regulation of biological process	-2.6294	2.5082	3.4805	30182	503	311	13	4.18006	1.13485	284|624|2192|3553|3958|4035|4878|6423|7345|7498|9052|11006|11122	ANGPT1|BDKRB2|FBLN1|IL1B|LGALS3|LRP1|NPPA|SFRP2|UCHL1|XDH|GPRC5A|LILRB4|PTPRT	-1.23561	0	79	0	0	-5.73653	9.2725
											1	1	-2.28107	-2.37509	GO:0051348	M11	2	0	GO Biological Processes	19	negative regulation of transferase activity	19_GO:0065007 biological regulation	-2.37509	3.48965	3.55527	30182	279	217	7	3.22581	1.19941	3553|4878|4921|6423|7345|9052|11122	IL1B|NPPA|DDR2|SFRP2|UCHL1|GPRC5A|PTPRT	-1.15756	0	79	0	0	-5.73653	9.2725
											1	0	-5.67358	0	GO:0031622	M10	1	0	GO Biological Processes	19	positive regulation of fever generation	19_GO:0042592 homeostatic process	-5.67358	107.793	17.8532	30182	7	120	3	2.5	1.42522	3553|5733|5743	IL1B|PTGER3|PTGS2	-3.69886	0	80	1	1	-5.67358	107.793
											1	0	-5.2959	0	GO:0031620	M10	1	0	GO Biological Processes	19	regulation of fever generation	19_GO:0042592 homeostatic process	-5.2959	83.8389	15.7034	30182	9	120	3	2.5	1.42522	3553|5733|5743	IL1B|PTGER3|PTGS2	-3.40882	0	80	0	0	-5.67358	107.793
											1	0	-5.2959	0	GO:0031652	M10	1	0	GO Biological Processes	19	positive regulation of heat generation	19_GO:0042592 homeostatic process	-5.2959	83.8389	15.7034	30182	9	120	3	2.5	1.42522	3553|5733|5743	IL1B|PTGER3|PTGS2	-3.40882	0	80	0	0	-5.67358	107.793
											1	1	-5.28183	-2.93304	WP4969	M11	2	0	WikiPathways	27	RAS and bradykinin pathways in COVID-19		-5.28183	34.692	11.4685	30182	29	120	4	3.33333	1.63865	624|3553|4842|5054	BDKRB2|IL1B|NOS1|SERPINE1	-3.40218	0	80	0	0	-5.67358	107.793
											1	1	-3.68263	-4.27078	GO:0010575	M11	2	0	GO Biological Processes	19	positive regulation of vascular endothelial growth factor production	19_GO:0048518 positive regulation of biological process	-4.9624	16.7325	8.64873	30182	29	311	5	1.60772	0.71319	728|1545|3553|5743|23213	C5AR1|CYP1B1|IL1B|PTGS2|SULF1	-3.14185	0	80	0	0	-5.67358	107.793
											1	1	-4.94651	-2.69366	WP3617	M11	2	0	WikiPathways	27	Photodynamic therapy-induced NF-kB survival signaling		-4.94651	28.7448	10.3763	30182	35	120	4	3.33333	1.63865	2920|3553|5743|6401	CXCL2|IL1B|PTGS2|SELE	-3.1336	0	80	0	0	-5.67358	107.793
											1	0	-4.88154	0	GO:0031650	M10	1	0	GO Biological Processes	19	regulation of heat generation	19_GO:0042592 homeostatic process	-4.88154	62.8792	13.5455	30182	12	120	3	2.5	1.42522	3553|5733|5743	IL1B|PTGER3|PTGS2	-3.0859	0	80	0	0	-5.67358	107.793
											1	1	-4.61534	-2.06631	GO:0051051	M11	2	0	GO Biological Processes	19	negative regulation of transport	19_GO:0051179 localization	-4.61534	5.20738	5.8893	30182	483	120	10	8.33333	2.52304	302|3553|3958|4131|4842|5733|5743|7097|57817|100126336	ANXA2|IL1B|LGALS3|MAP1B|NOS1|PTGER3|PTGS2|TLR2|HAMP|MIR208B	-2.87653	0	80	0	0	-5.67358	107.793
											1	0	-4.39373	0	GO:0002673	M10	1	0	GO Biological Processes	19	regulation of acute inflammatory response	19_GO:0050896 response to stimulus	-4.39373	20.9597	8.7437	30182	48	120	4	3.33333	1.63865	3553|5733|5743|114548	IL1B|PTGER3|PTGS2|NLRP3	-2.70036	0	80	0	0	-5.67358	107.793
											0	1	0	-4.23687	WP1455	M01	1	0	WikiPathways	27	Serotonin transporter activity		-4.23687	37.933	10.4257	30182	11	217	3	1.38249	0.792644	3553|4128|4842	IL1B|MAOA|NOS1	-2.58113	0	80	0	0	-5.67358	107.793
											1	0	-3.7288	0	GO:0002675	M10	1	0	GO Biological Processes	19	positive regulation of acute inflammatory response	19_GO:0048518 positive regulation of biological process	-3.7288	26.9482	8.67886	30182	28	120	3	2.5	1.42522	3553|5733|5743	IL1B|PTGER3|PTGS2	-2.18483	0	80	0	0	-5.67358	107.793
											0	1	0	-3.62927	GO:0045429	M01	1	0	GO Biological Processes	19	positive regulation of nitric oxide biosynthetic process	19_GO:0048518 positive regulation of biological process	-3.62927	13.2464	6.75853	30182	42	217	4	1.84332	0.913125	2185|3553|5743|7099	PTK2B|IL1B|PTGS2|TLR4	-2.11103	0	80	0	0	-5.67358	107.793
											0	1	0	-3.55035	GO:1904407	M01	1	0	GO Biological Processes	19	positive regulation of nitric oxide metabolic process	19_GO:0048518 positive regulation of biological process	-3.55035	12.6443	6.57768	30182	44	217	4	1.84332	0.913125	2185|3553|5743|7099	PTK2B|IL1B|PTGS2|TLR4	-2.05153	0	80	0	0	-5.67358	107.793
											1	1	-2.77107	-3.06148	GO:0010574	M11	2	0	GO Biological Processes	19	regulation of vascular endothelial growth factor production	19_GO:0032501 multicellular organismal process	-3.44713	8.22443	5.66764	30182	59	311	5	1.60772	0.71319	728|1545|3553|5743|23213	C5AR1|CYP1B1|IL1B|PTGS2|SULF1	-1.91224	0	80	0	0	-5.67358	107.793
											1	0	-3.36505	0	hsa05143	M10	1	0	KEGG Pathway	24	African trypanosomiasis		-3.36505	20.3932	7.45748	30182	37	120	3	2.5	1.42522	3553|4878|6401	IL1B|NPPA|SELE	-1.90989	0	80	0	0	-5.67358	107.793
											1	0	-3.23274	0	GO:0150077	M10	1	0	GO Biological Processes	19	regulation of neuroinflammatory response	19_GO:0050896 response to stimulus	-3.23274	18.4037	7.04534	30182	41	120	3	2.5	1.42522	3553|5743|6348	IL1B|PTGS2|CCL3	-1.80982	0	80	0	0	-5.67358	107.793
											0	1	0	-2.98038	GO:0045428	M01	1	0	GO Biological Processes	19	regulation of nitric oxide biosynthetic process	19_GO:0008152 metabolic process	-2.98038	8.97339	5.34812	30182	62	217	4	1.84332	0.913125	2185|3553|5743|7099	PTK2B|IL1B|PTGS2|TLR4	-1.62125	0	80	0	0	-5.67358	107.793
											0	1	0	-2.90356	GO:0080164	M01	1	0	GO Biological Processes	19	regulation of nitric oxide metabolic process	19_GO:0008152 metabolic process	-2.90356	8.55923	5.1918	30182	65	217	4	1.84332	0.913125	2185|3553|5743|7099	PTK2B|IL1B|PTGS2|TLR4	-1.56227	0	80	0	0	-5.67358	107.793
											0	1	0	-2.80721	GO:0033198	M01	1	0	GO Biological Processes	19	response to ATP	19_GO:0050896 response to stimulus	-2.80721	13.0395	5.79866	30182	32	217	3	1.38249	0.792644	3553|5023|5743	IL1B|P2RX1|PTGS2	-1.48834	0	80	0	0	-5.67358	107.793
											0	1	0	-2.71677	GO:0071260	M01	1	0	GO Biological Processes	19	cellular response to mechanical stimulus	19_GO:0050896 response to stimulus	-2.71677	7.62124	4.81994	30182	73	217	4	1.84332	0.913125	1277|3553|5743|7099	COL1A1|IL1B|PTGS2|TLR4	-1.42115	0	80	0	0	-5.67358	107.793
											1	0	-2.55342	0	GO:0062013	M10	1	0	GO Biological Processes	19	positive regulation of small molecule metabolic process	19_GO:0048518 positive regulation of biological process	-2.55342	6.89087	4.50799	30182	146	120	4	3.33333	1.63865	3553|4842|5031|5743	IL1B|NOS1|P2RY6|PTGS2	-1.29561	0	80	0	0	-5.67358	107.793
											1	0	-2.5238	0	GO:0051926	M10	1	0	GO Biological Processes	19	negative regulation of calcium ion transport	19_GO:0051179 localization	-2.5238	10.4799	5.08817	30182	72	120	3	2.5	1.42522	4842|5743|100126336	NOS1|PTGS2|MIR208B	-1.27124	0	80	0	0	-5.67358	107.793
											0	1	0	-2.43652	GO:0050805	M01	1	0	GO Biological Processes	19	negative regulation of synaptic transmission	19_GO:0023052 signaling	-2.43652	9.70378	4.86035	30182	43	217	3	1.38249	0.792644	2185|3553|5743	PTK2B|IL1B|PTGS2	-1.20598	0	80	0	0	-5.67358	107.793
											1	0	-2.38859	0	WP5124	M10	1	0	WikiPathways	27	Alzheimer's disease		-2.38859	4.78169	3.89169	30182	263	120	5	4.16667	1.82416	1536|3553|4842|5743|84617	CYBB|IL1B|NOS1|PTGS2|TUBB6	-1.16881	0	80	0	0	-5.67358	107.793
											0	1	0	-2.31801	GO:0045834	M01	1	0	GO Biological Processes	19	positive regulation of lipid metabolic process	19_GO:0048518 positive regulation of biological process	-2.31801	4.60555	3.77976	30182	151	217	5	2.30415	1.01851	2185|3553|5156|5743|6366	PTK2B|IL1B|PDGFRA|PTGS2|CCL21	-1.11498	0	80	0	0	-5.67358	107.793
											1	1	-2.03422	-2.1089	GO:0033138	M11	2	0	GO Biological Processes	19	positive regulation of peptidyl-serine phosphorylation	19_GO:0048518 positive regulation of biological process	-2.27678	4.49297	3.71051	30182	108	311	5	1.60772	0.71319	284|960|4842|5743|6423	ANGPT1|CD44|NOS1|PTGS2|SFRP2	-0.94015	0	80	0	0	-5.67358	107.793
											1	0	-2.14964	0	GO:0009408	M10	1	0	GO Biological Processes	19	response to heat	19_GO:0050896 response to stimulus	-2.14964	7.69949	4.19697	30182	98	120	3	2.5	1.42522	929|4842|5743	CD14|NOS1|PTGS2	-0.97921	0	80	0	0	-5.67358	107.793
											0	1	0	-2.12289	GO:0046822	M01	1	0	GO Biological Processes	19	regulation of nucleocytoplasmic transport	19_GO:0051179 localization	-2.12289	5.19953	3.70322	30182	107	217	4	1.84332	0.913125	284|2737|3553|5743	ANGPT1|GLI3|IL1B|PTGS2	-0.957821	0	80	0	0	-5.67358	107.793
											1	0	-2.07889	0	hsa04625	M10	1	0	KEGG Pathway	24	C-type lectin receptor signaling pathway		-2.07889	7.25529	4.03727	30182	104	120	3	2.5	1.42522	3553|5743|114548	IL1B|PTGS2|NLRP3	-0.922266	0	80	0	0	-5.67358	107.793
											0	1	0	-2.07272	GO:0042306	M01	1	0	GO Biological Processes	19	regulation of protein import into nucleus	19_GO:0051179 localization	-2.07272	7.19418	4.0182	30182	58	217	3	1.38249	0.792644	284|2737|5743	ANGPT1|GLI3|PTGS2	-0.916919	0	80	0	0	-5.67358	107.793
											0	1	0	-2.03232	GO:0046824	M01	1	0	GO Biological Processes	19	positive regulation of nucleocytoplasmic transport	19_GO:0051179 localization	-2.03232	6.95438	3.9288	30182	60	217	3	1.38249	0.792644	2737|3553|5743	GLI3|IL1B|PTGS2	-0.882876	0	80	0	0	-5.67358	107.793
											1	1	-2.34985	-4.51319	GO:0014068	M11	2	0	GO Biological Processes	19	positive regulation of phosphatidylinositol 3-kinase signaling	19_GO:0023052 signaling	-5.63004	9.35405	7.77646	30182	83	311	8	2.57235	0.897689	284|1634|2268|4921|5156|5649|6403|7042	ANGPT1|DCN|FGR|DDR2|PDGFRA|RELN|SELP|TGFB2	-3.69455	0	81	1	1	-5.63004	12.131
											0	1	0	-3.7862	GO:0014066	M01	1	0	GO Biological Processes	19	regulation of phosphatidylinositol 3-kinase signaling	19_GO:0023052 signaling	-4.66088	6.93202	6.41751	30182	112	311	8	2.57235	0.897689	284|1634|2268|4921|5156|5649|6403|7042	ANGPT1|DCN|FGR|DDR2|PDGFRA|RELN|SELP|TGFB2	-2.8946	0	81	0	0	-5.63004	12.131
											0	1	0	-2.46565	GO:0043551	M01	1	0	GO Biological Processes	19	regulation of phosphatidylinositol 3-kinase activity	19_GO:0008152 metabolic process	-4.15488	11.5534	6.98338	30182	42	311	5	1.60772	0.71319	2185|2268|5156|6366|23533	PTK2B|FGR|PDGFRA|CCL21|PIK3R5	-2.48027	0	81	0	0	-5.63004	12.131
											0	1	0	-2.15844	GO:0043550	M01	1	0	GO Biological Processes	19	regulation of lipid kinase activity	19_GO:0008152 metabolic process	-3.62841	8.98595	5.99322	30182	54	311	5	1.60772	0.71319	2185|2268|5156|6366|23533	PTK2B|FGR|PDGFRA|CCL21|PIK3R5	-2.05468	0	81	0	0	-5.63004	12.131
											0	1	0	-2.97644	GO:0018108	M01	1	0	GO Biological Processes	19	peptidyl-tyrosine phosphorylation	19_GO:0008152 metabolic process	-3.59087	4.88293	5.00902	30182	159	311	8	2.57235	0.897689	558|2045|2185|2268|3055|4921|5156|5649	AXL|EPHA7|PTK2B|FGR|HCK|DDR2|PDGFRA|RELN	-2.02387	0	81	0	0	-5.63004	12.131
											0	1	0	-2.94848	GO:0018212	M01	1	0	GO Biological Processes	19	peptidyl-tyrosine modification	19_GO:0008152 metabolic process	-3.55413	4.82227	4.96186	30182	161	311	8	2.57235	0.897689	558|2045|2185|2268|3055|4921|5156|5649	AXL|EPHA7|PTK2B|FGR|HCK|DDR2|PDGFRA|RELN	-1.9945	0	81	0	0	-5.63004	12.131
											0	1	0	-2.80721	GO:0043552	M01	1	0	GO Biological Processes	19	positive regulation of phosphatidylinositol 3-kinase activity	19_GO:0048518 positive regulation of biological process	-3.49939	12.131	6.42819	30182	32	311	4	1.28617	0.638938	2185|2268|5156|6366	PTK2B|FGR|PDGFRA|CCL21	-1.94788	0	81	0	0	-5.63004	12.131
											0	1	0	-2.65816	GO:0090218	M01	1	0	GO Biological Processes	19	positive regulation of lipid kinase activity	19_GO:0048518 positive regulation of biological process	-3.29912	10.7831	5.99289	30182	36	311	4	1.28617	0.638938	2185|2268|5156|6366	PTK2B|FGR|PDGFRA|CCL21	-1.79288	0	81	0	0	-5.63004	12.131
											0	1	0	-2.3547	hsa04072	M01	1	0	KEGG Pathway	24	Phospholipase D signaling pathway		-3.04878	4.59012	4.4674	30182	148	311	7	2.2508	0.841095	113|1608|2185|5156|9162|23533|27128	ADCY7|DGKG|PTK2B|PDGFRA|DGKI|PIK3R5|CYTH4	-1.58787	0	81	0	0	-5.63004	12.131
											0	1	0	-2.18098	GO:0048146	M01	1	0	GO Biological Processes	19	positive regulation of fibroblast proliferation	19_GO:0048518 positive regulation of biological process	-2.18098	7.87288	4.26161	30182	53	217	3	1.38249	0.792644	4921|5156|6277	DDR2|PDGFRA|S100A6	-1.00326	0	81	0	0	-5.63004	12.131
											0	1	0	-5.60927	R-HSA-2024101	M01	1	0	Reactome Gene Sets	6	CS/DS degradation		-5.60927	39.7393	12.3376	30182	14	217	4	1.84332	0.913125	633|1462|1634|3373	BGN|VCAN|DCN|HYAL1	-3.64897	0	82	1	1	-5.60927	52.1578
											0	1	0	-5.3014	M5882	M01	1	0	Canonical Pathways	11	NABA PROTEOGLYCANS		-5.3014	19.8697	9.50529	30182	35	217	5	2.30415	1.01851	633|1462|1634|4060|5549	BGN|VCAN|DCN|LUM|PRELP	-3.40882	0	82	0	0	-5.60927	52.1578
											0	1	0	-4.95331	R-HSA-3560782	M01	1	0	Reactome Gene Sets	6	Diseases associated with glycosaminoglycan metabolism		-4.95331	16.9619	8.70336	30182	41	217	5	2.30415	1.01851	633|1462|1634|4060|5549	BGN|VCAN|DCN|LUM|PRELP	-3.13786	0	82	0	0	-5.60927	52.1578
											0	1	0	-4.84827	R-HSA-5668914	M01	1	0	Reactome Gene Sets	6	Diseases of metabolism		-4.84827	5.58585	6.18349	30182	249	217	10	4.60829	1.4233	633|1462|1545|1634|2328|3373|4060|4128|5549|7058	BGN|VCAN|CYP1B1|DCN|FMO3|HYAL1|LUM|MAOA|PRELP|THBS2	-3.0551	0	82	0	0	-5.60927	52.1578
											0	1	0	-4.78901	GO:0030203	M01	1	0	GO Biological Processes	19	glycosaminoglycan metabolic process	19_GO:0008152 metabolic process	-4.78901	8.77129	6.98024	30182	111	217	7	3.22581	1.19941	284|633|1634|2517|3373|3553|9956	ANGPT1|BGN|DCN|FUCA1|HYAL1|IL1B|HS3ST2	-3.00657	0	82	0	0	-5.60927	52.1578
											0	1	0	-4.69923	R-HSA-3595172	M01	1	0	Reactome Gene Sets	6	Defective CHST3 causes SEDCJD		-4.69923	52.1578	12.3149	30182	8	217	3	1.38249	0.792644	633|1462|1634	BGN|VCAN|DCN	-2.94746	0	82	0	0	-5.60927	52.1578
											0	1	0	-4.69923	R-HSA-3595174	M01	1	0	Reactome Gene Sets	6	Defective CHST14 causes EDS, musculocontractural type		-4.69923	52.1578	12.3149	30182	8	217	3	1.38249	0.792644	633|1462|1634	BGN|VCAN|DCN	-2.94746	0	82	0	0	-5.60927	52.1578
											0	1	0	-4.69923	R-HSA-3595177	M01	1	0	Reactome Gene Sets	6	Defective CHSY1 causes TPBS		-4.69923	52.1578	12.3149	30182	8	217	3	1.38249	0.792644	633|1462|1634	BGN|VCAN|DCN	-2.94746	0	82	0	0	-5.60927	52.1578
											0	1	0	-4.56928	GO:0006022	M01	1	0	GO Biological Processes	19	aminoglycan metabolic process	19_GO:0008152 metabolic process	-4.56928	8.11344	6.64433	30182	120	217	7	3.22581	1.19941	284|633|1634|2517|3373|3553|9956	ANGPT1|BGN|DCN|FUCA1|HYAL1|IL1B|HS3ST2	-2.84409	0	82	0	0	-5.60927	52.1578
											0	1	0	-3.94213	GO:0018149	M01	1	0	GO Biological Processes	19	peptide cross-linking	19_GO:0008152 metabolic process	-4.54765	13.864	7.76983	30182	35	311	5	1.60772	0.71319	633|1281|1634|7051|7052	BGN|COL3A1|DCN|TGM1|TGM2	-2.80076	0	82	0	0	-5.60927	52.1578
											0	1	0	-4.47758	R-HSA-1630316	M01	1	0	Reactome Gene Sets	6	Glycosaminoglycan metabolism		-4.47758	7.85172	6.50609	30182	124	217	7	3.22581	1.19941	633|1462|1634|3373|4060|5549|9956	BGN|VCAN|DCN|HYAL1|LUM|PRELP|HS3ST2	-2.76759	0	82	0	0	-5.60927	52.1578
											0	1	0	-4.23687	R-HSA-2022923	M01	1	0	Reactome Gene Sets	6	Dermatan sulfate biosynthesis		-4.23687	37.933	10.4257	30182	11	217	3	1.38249	0.792644	633|1462|1634	BGN|VCAN|DCN	-2.58113	0	82	0	0	-5.60927	52.1578
											0	1	0	-2.85464	R-HSA-71387	M01	1	0	Reactome Gene Sets	6	Metabolism of carbohydrates		-3.5713	3.61875	4.61196	30182	295	311	11	3.53698	1.04741	633|960|1462|1634|3101|3373|4060|5214|5549|9956|23324	BGN|CD44|VCAN|DCN|HK3|HYAL1|LUM|PFKP|PRELP|HS3ST2|MAN2B2	-2.00677	0	82	0	0	-5.60927	52.1578
											0	1	0	-3.30891	GO:1903510	M01	1	0	GO Biological Processes	19	mucopolysaccharide metabolic process	19_GO:0008152 metabolic process	-3.46384	6.46988	5.30268	30182	90	311	6	1.92926	0.779983	284|633|960|1634|3373|3553	ANGPT1|BGN|CD44|DCN|HYAL1|IL1B	-1.91987	0	82	0	0	-5.60927	52.1578
											0	1	0	-3.41821	R-HSA-2022870	M01	1	0	Reactome Gene Sets	6	Chondroitin sulfate biosynthesis		-3.41821	20.8631	7.56175	30182	20	217	3	1.38249	0.792644	633|1462|1634	BGN|VCAN|DCN	-1.94973	0	82	0	0	-5.60927	52.1578
											0	1	0	-3.41821	R-HSA-3560783	M01	1	0	Reactome Gene Sets	6	Defective B4GALT7 causes EDS, progeroid type		-3.41821	20.8631	7.56175	30182	20	217	3	1.38249	0.792644	633|1462|1634	BGN|VCAN|DCN	-1.94973	0	82	0	0	-5.60927	52.1578
											0	1	0	-3.41821	R-HSA-3560801	M01	1	0	Reactome Gene Sets	6	Defective B3GAT3 causes JDSSDHD		-3.41821	20.8631	7.56175	30182	20	217	3	1.38249	0.792644	633|1462|1634	BGN|VCAN|DCN	-1.94973	0	82	0	0	-5.60927	52.1578
											0	1	0	-3.41821	R-HSA-4420332	M01	1	0	Reactome Gene Sets	6	Defective B3GALT6 causes EDSP2 and SEMDJL1		-3.41821	20.8631	7.56175	30182	20	217	3	1.38249	0.792644	633|1462|1634	BGN|VCAN|DCN	-1.94973	0	82	0	0	-5.60927	52.1578
											0	1	0	-3.33542	R-HSA-1793185	M01	1	0	Reactome Gene Sets	6	Chondroitin sulfate/dermatan sulfate metabolism		-3.33542	11.127	6.09876	30182	50	217	4	1.84332	0.913125	633|1462|1634|3373	BGN|VCAN|DCN|HYAL1	-1.88577	0	82	0	0	-5.60927	52.1578
											0	1	0	-3.30891	GO:0006029	M01	1	0	GO Biological Processes	19	proteoglycan metabolic process	19_GO:0008152 metabolic process	-3.30891	7.72709	5.43892	30182	90	217	5	2.30415	1.01851	633|1634|3373|9956|23213	BGN|DCN|HYAL1|HS3ST2|SULF1	-1.86632	0	82	0	0	-5.60927	52.1578
											0	1	0	-3.21639	R-HSA-3781865	M01	1	0	Reactome Gene Sets	6	Diseases of glycosylation		-3.21639	5.83584	4.93272	30182	143	217	6	2.76498	1.11308	633|1462|1634|4060|5549|7058	BGN|VCAN|DCN|LUM|PRELP|THBS2	-1.79736	0	82	0	0	-5.60927	52.1578
											0	1	0	-3.17706	R-HSA-1638091	M01	1	0	Reactome Gene Sets	6	Heparan sulfate/heparin (HS-GAG) metabolism		-3.17706	10.1155	5.758	30182	55	217	4	1.84332	0.913125	633|1462|1634|9956	BGN|VCAN|DCN|HS3ST2	-1.76561	0	82	0	0	-5.60927	52.1578
											0	1	0	-3.07394	R-HSA-1971475	M01	1	0	Reactome Gene Sets	6	A tetrasaccharide linker sequence is required for GAG synthesis		-3.07394	16.0486	6.53258	30182	26	217	3	1.38249	0.792644	633|1462|1634	BGN|VCAN|DCN	-1.68826	0	82	0	0	-5.60927	52.1578
											0	1	0	-3.0115	GO:0006790	M01	1	0	GO Biological Processes	19	sulfur compound metabolic process	19_GO:0008152 metabolic process	-3.0115	3.60746	4.15727	30182	347	217	9	4.14747	1.35352	284|633|1634|2328|2938|3373|7498|9956|50507	ANGPT1|BGN|DCN|FMO3|GSTA1|HYAL1|XDH|HS3ST2|NOX4	-1.64791	0	82	0	0	-5.60927	52.1578
											0	1	0	-2.90356	GO:0006024	M01	1	0	GO Biological Processes	19	glycosaminoglycan biosynthetic process	19_GO:0008152 metabolic process	-2.90356	8.55923	5.1918	30182	65	217	4	1.84332	0.913125	284|3373|3553|9956	ANGPT1|HYAL1|IL1B|HS3ST2	-1.56227	0	82	0	0	-5.60927	52.1578
											0	1	0	-2.85453	GO:0006023	M01	1	0	GO Biological Processes	19	aminoglycan biosynthetic process	19_GO:0008152 metabolic process	-2.85453	8.30373	5.09308	30182	67	217	4	1.84332	0.913125	284|3373|3553|9956	ANGPT1|HYAL1|IL1B|HS3ST2	-1.52542	0	82	0	0	-5.60927	52.1578
											0	1	0	-2.80721	GO:0030204	M01	1	0	GO Biological Processes	19	chondroitin sulfate metabolic process	19_GO:0008152 metabolic process	-2.80721	13.0395	5.79866	30182	32	217	3	1.38249	0.792644	633|1634|3373	BGN|DCN|HYAL1	-1.48834	0	82	0	0	-5.60927	52.1578
											0	1	0	-2.62373	GO:0050654	M01	1	0	GO Biological Processes	19	chondroitin sulfate proteoglycan metabolic process	19_GO:0008152 metabolic process	-2.62373	11.2774	5.3231	30182	37	217	3	1.38249	0.792644	633|1634|3373	BGN|DCN|HYAL1	-1.34688	0	82	0	0	-5.60927	52.1578
											1	1	-2.44534	-4.75916	GO:0050730	M11	2	0	GO Biological Processes	19	regulation of peptidyl-tyrosine phosphorylation	19_GO:0008152 metabolic process	-5.55036	4.94756	6.45935	30182	255	311	13	4.18006	1.13485	284|960|2045|2185|3689|5649|6423|7039|7060|9052|9244|11006|50507	ANGPT1|CD44|EPHA7|PTK2B|ITGB2|RELN|SFRP2|TGFA|THBS4|GPRC5A|CRLF1|LILRB4|NOX4	-3.62084	0	83	1	1	-5.55036	9.2725
											0	1	0	-3.45343	GO:0050731	M01	1	0	GO Biological Processes	19	positive regulation of peptidyl-tyrosine phosphorylation	19_GO:0048518 positive regulation of biological process	-3.45343	5.37908	5.02856	30182	181	217	7	3.22581	1.19941	284|2185|5649|7039|7060|9244|50507	ANGPT1|PTK2B|RELN|TGFA|THBS4|CRLF1|NOX4	-1.97728	0	83	0	0	-5.55036	9.2725
											1	1	-2.36459	-2.53254	GO:0061097	M11	2	0	GO Biological Processes	19	regulation of protein tyrosine kinase activity	19_GO:0008152 metabolic process	-2.79422	5.91758	4.54985	30182	82	311	5	1.60772	0.71319	5649|7039|9052|11006|50507	RELN|TGFA|GPRC5A|LILRB4|NOX4	-1.37519	0	83	0	0	-5.55036	9.2725
											0	1	0	-2.38046	GO:0061098	M01	1	0	GO Biological Processes	19	positive regulation of protein tyrosine kinase activity	19_GO:0048518 positive regulation of biological process	-2.38046	9.2725	4.72588	30182	45	217	3	1.38249	0.792644	5649|7039|50507	RELN|TGFA|NOX4	-1.16261	0	83	0	0	-5.55036	9.2725
											1	1	-4.53809	-3.13811	GO:0007584	M11	2	0	GO Biological Processes	19	response to nutrient	19_GO:0050896 response to stimulus	-5.46894	6.55731	6.9153	30182	148	311	10	3.21543	1.00033	1277|1536|1545|4131|5179|5743|6423|6696|10631|57817	COL1A1|CYBB|CYP1B1|MAP1B|PENK|PTGS2|SFRP2|SPP1|POSTN|HAMP	-3.55083	0	84	1	1	-5.46894	15.7198
											1	1	-4.51765	-2.47858	GO:0009991	M11	2	0	GO Biological Processes	19	response to extracellular stimulus	19_GO:0050896 response to stimulus	-5.3243	3.52191	5.77852	30182	496	311	18	5.78778	1.32413	58|123|440|558|968|1277|1513|1536|1545|4131|5179|5743|6423|6696|9213|9518|10631|57817	ACTA1|PLIN2|ASNS|AXL|CD68|COL1A1|CTSK|CYBB|CYP1B1|MAP1B|PENK|PTGS2|SFRP2|SPP1|XPR1|GDF15|POSTN|HAMP	-3.43572	0	84	0	0	-5.46894	15.7198
											1	1	-4.76176	-2.57142	GO:0033273	M11	2	0	GO Biological Processes	19	response to vitamin	19_GO:0050896 response to stimulus	-4.76176	15.7198	8.32909	30182	80	120	5	4.16667	1.82416	4131|5743|6696|10631|57817	MAP1B|PTGS2|SPP1|POSTN|HAMP	-2.98516	0	84	0	0	-5.46894	15.7198
											1	0	-4.74795	0	GO:0031667	M10	1	0	GO Biological Processes	19	response to nutrient levels	19_GO:0050896 response to stimulus	-4.74795	5.39735	6.04418	30182	466	120	10	8.33333	2.52304	123|440|968|1536|4131|5743|6696|9213|10631|57817	PLIN2|ASNS|CD68|CYBB|MAP1B|PTGS2|SPP1|XPR1|POSTN|HAMP	-2.97827	0	84	0	0	-5.46894	15.7198
											1	1	-3.53686	-3.27957	GO:0071496	M11	2	0	GO Biological Processes	19	cellular response to external stimulus	19_GO:0050896 response to stimulus	-4.52706	3.96738	5.42794	30182	318	311	13	4.18006	1.13485	123|440|558|968|1277|1513|3553|5179|5743|6423|7099|9213|10631	PLIN2|ASNS|AXL|CD68|COL1A1|CTSK|IL1B|PENK|PTGS2|SFRP2|TLR4|XPR1|POSTN	-2.78551	0	84	0	0	-5.46894	15.7198
											1	0	-2.46718	0	GO:0031668	M10	1	0	GO Biological Processes	19	cellular response to extracellular stimulus	19_GO:0050896 response to stimulus	-3.50811	3.85112	4.63751	30182	252	311	10	3.21543	1.00033	123|440|558|968|1277|1513|5179|6423|9213|10631	PLIN2|ASNS|AXL|CD68|COL1A1|CTSK|PENK|SFRP2|XPR1|POSTN	-1.95382	0	84	0	0	-5.46894	15.7198
											1	0	-2.71255	0	GO:0031669	M10	1	0	GO Biological Processes	19	cellular response to nutrient levels	19_GO:0050896 response to stimulus	-2.71255	5.69042	4.42159	30182	221	120	5	4.16667	1.82416	123|440|968|9213|10631	PLIN2|ASNS|CD68|XPR1|POSTN	-1.41807	0	84	0	0	-5.46894	15.7198
											1	0	-2.02166	0	GO:0042594	M10	1	0	GO Biological Processes	19	response to starvation	19_GO:0050896 response to stimulus	-2.02166	4.86023	3.52101	30182	207	120	4	3.33333	1.63865	123|440|9213|57817	PLIN2|ASNS|XPR1|HAMP	-0.873856	0	84	0	0	-5.46894	15.7198
											1	1	-5.29668	-2.09506	hsa04066	M11	2	0	KEGG Pathway	24	HIF-1 signaling pathway		-5.29668	13.845	8.48801	30182	109	120	6	5	1.98956	1536|3101|4878|5054|5214|7076	CYBB|HK3|NPPA|SERPINE1|PFKP|TIMP1	-3.40882	0	85	1	1	-5.29668	13.845
											0	1	0	-3.55035	GO:2000249	M01	1	0	GO Biological Processes	19	regulation of actin cytoskeleton reorganization	19_GO:0050789 regulation of biological process	-5.23721	13.2338	8.28618	30182	44	311	6	1.92926	0.779983	2185|3055|4192|5156|10850|55604	PTK2B|HCK|MDK|PDGFRA|CCL27|CARMIL1	-3.36775	0	86	1	1	-5.23721	21.3981
											0	1	0	-4.46448	GO:0031529	M01	1	0	GO Biological Processes	19	ruffle organization	19_GO:0009987 cellular process	-4.46448	21.3981	8.8548	30182	26	217	4	1.84332	0.913125	6366|11037|55604|83543	CCL21|STON1|CARMIL1|AIF1L	-2.75747	0	86	0	0	-5.23721	21.3981
											0	1	0	-2.93026	GO:0010810	M01	1	0	GO Biological Processes	19	regulation of cell-substrate adhesion	19_GO:0050789 regulation of biological process	-3.27766	3.93439	4.4776	30182	222	311	9	2.89389	0.95057	1277|1295|2185|2192|4192|5054|5328|6366|55604	COL1A1|COL8A1|PTK2B|FBLN1|MDK|SERPINE1|PLAU|CCL21|CARMIL1	-1.77576	0	86	0	0	-5.23721	21.3981
											0	1	0	-2.27618	GO:0030838	M01	1	0	GO Biological Processes	19	positive regulation of actin filament polymerization	19_GO:0048518 positive regulation of biological process	-2.78875	7.9223	4.94823	30182	49	311	4	1.28617	0.638938	2185|3055|6366|55604	PTK2B|HCK|CCL21|CARMIL1	-1.37203	0	86	0	0	-5.23721	21.3981
											0	1	0	-2.66953	GO:0010811	M01	1	0	GO Biological Processes	19	positive regulation of cell-substrate adhesion	19_GO:0048518 positive regulation of biological process	-2.66953	5.5635	4.35081	30182	125	217	5	2.30415	1.01851	1295|2185|4192|6366|55604	COL8A1|PTK2B|MDK|CCL21|CARMIL1	-1.38452	0	86	0	0	-5.23721	21.3981
											0	1	0	-2.01269	GO:1900024	M01	1	0	GO Biological Processes	19	regulation of substrate adhesion-dependent cell spreading	19_GO:0050789 regulation of biological process	-2.01269	6.84037	3.88562	30182	61	217	3	1.38249	0.792644	2192|4192|55604	FBLN1|MDK|CARMIL1	-0.867217	0	86	0	0	-5.23721	21.3981
											1	1	-2.10032	-4.72636	GO:0045596	M11	2	0	GO Biological Processes	19	negative regulation of cell differentiation	19_GO:0032502 developmental process	-5.21011	2.98193	5.47654	30182	716	311	22	7.07395	1.45385	2045|2185|2200|2737|3553|3688|4192|6348|6423|6696|7042|7099|7498|7869|8646|9037|10272|11006|23461|84525|221476|223117	EPHA7|PTK2B|FBN1|GLI3|IL1B|ITGB1|MDK|CCL3|SFRP2|SPP1|TGFB2|TLR4|XDH|SEMA3B|CHRD|SEMA5A|FSTL3|LILRB4|ABCA5|HOPX|PI16|SEMA3D	-3.34208	0	87	1	1	-5.21011	15.1638
											1	1	-2.99239	-3.61435	GO:0010721	M11	2	0	GO Biological Processes	19	negative regulation of cell development	19_GO:0032502 developmental process	-5.01102	4.41128	5.91448	30182	286	311	13	4.18006	1.13485	2045|2200|2737|3553|4192|6348|6696|7099|7869|9037|10272|11006|223117	EPHA7|FBN1|GLI3|IL1B|MDK|CCL3|SPP1|TLR4|SEMA3B|SEMA5A|FSTL3|LILRB4|SEMA3D	-3.18286	0	87	0	0	-5.21011	15.1638
											0	1	0	-2.80721	GO:0045671	M01	1	0	GO Biological Processes	19	negative regulation of osteoclast differentiation	19_GO:0002376 immune system process	-4.74404	15.1638	8.17961	30182	32	311	5	1.60772	0.71319	2200|6348|7099|10272|11006	FBN1|CCL3|TLR4|FSTL3|LILRB4	-2.9616	0	87	0	0	-5.21011	15.1638
											0	1	0	-2.93208	GO:1902106	M01	1	0	GO Biological Processes	19	negative regulation of leukocyte differentiation	19_GO:0002376 immune system process	-3.85382	6.23246	5.58409	30182	109	311	7	2.2508	0.841095	2200|2737|4192|6348|7099|10272|11006	FBN1|GLI3|MDK|CCL3|TLR4|FSTL3|LILRB4	-2.23674	0	87	0	0	-5.21011	15.1638
											0	1	0	-2.82864	GO:1903707	M01	1	0	GO Biological Processes	19	negative regulation of hemopoiesis	19_GO:0002376 immune system process	-3.70915	5.90728	5.37981	30182	115	311	7	2.2508	0.841095	2200|2737|4192|6348|7099|10272|11006	FBN1|GLI3|MDK|CCL3|TLR4|FSTL3|LILRB4	-2.1231	0	87	0	0	-5.21011	15.1638
											0	1	0	-2.20401	GO:0002762	M01	1	0	GO Biological Processes	19	negative regulation of myeloid leukocyte differentiation	19_GO:0002376 immune system process	-3.70635	9.33156	6.13551	30182	52	311	5	1.60772	0.71319	2200|6348|7099|10272|11006	FBN1|CCL3|TLR4|FSTL3|LILRB4	-2.12181	0	87	0	0	-5.21011	15.1638
											0	1	0	-2.30381	GO:0045638	M01	1	0	GO Biological Processes	19	negative regulation of myeloid cell differentiation	19_GO:0002376 immune system process	-3.33761	6.12936	5.10926	30182	95	311	6	1.92926	0.779983	2185|2200|6348|7099|10272|11006	PTK2B|FBN1|CCL3|TLR4|FSTL3|LILRB4	-1.82383	0	87	0	0	-5.21011	15.1638
											0	1	0	-2.06704	GO:1902105	M01	1	0	GO Biological Processes	19	regulation of leukocyte differentiation	19_GO:0002376 immune system process	-2.72801	3.04226	3.74165	30182	319	311	10	3.21543	1.00033	558|639|2200|2737|4192|6348|7099|10272|11006|114548	AXL|PRDM1|FBN1|GLI3|MDK|CCL3|TLR4|FSTL3|LILRB4|NLRP3	-1.32055	0	87	0	0	-5.21011	15.1638
											1	1	-5.14167	-2.03335	GO:0010469	M11	2	0	GO Biological Processes	19	regulation of signaling receptor activity	19_GO:0023052 signaling	-5.14167	9.94699	7.5425	30182	177	120	7	5.83333	2.13952	3688|5054|5328|6347|7039|9052|11006	ITGB1|SERPINE1|PLAU|CCL2|TGFA|GPRC5A|LILRB4	-3.28277	0	88	1	1	-5.14167	16.4033
											1	0	-3.0855	0	GO:2000273	M10	1	0	GO Biological Processes	19	positive regulation of signaling receptor activity	19_GO:0023052 signaling	-3.0855	16.4033	6.60537	30182	46	120	3	2.5	1.42522	3688|6347|7039	ITGB1|CCL2|TGFA	-1.69507	0	88	0	0	-5.14167	16.4033
											1	0	-4.76886	0	GO:0071801	M10	1	0	GO Biological Processes	19	regulation of podosome assembly	19_GO:0050789 regulation of biological process	-5.13387	29.861	10.62	30182	13	311	4	1.28617	0.638938	2934|3055|3936|4478	GSN|HCK|LCP1|MSN	-3.27855	0	89	1	1	-5.13387	29.861
											1	0	-3.33059	0	R-HSA-8950505	M10	1	0	Reactome Gene Sets	6	Gene and protein expression by JAK-STAT signaling after Interleukin-12 stimulation		-3.33059	19.8566	7.34857	30182	38	120	3	2.5	1.42522	302|3936|4478	ANXA2|LCP1|MSN	-1.88312	0	89	0	0	-5.13387	29.861
											1	0	-3.05811	0	R-HSA-9020591	M10	1	0	Reactome Gene Sets	6	Interleukin-12 signaling		-3.05811	16.0543	6.52561	30182	47	120	3	2.5	1.42522	302|3936|4478	ANXA2|LCP1|MSN	-1.67899	0	89	0	0	-5.13387	29.861
											1	0	-2.88229	0	R-HSA-9662361	M10	1	0	Reactome Gene Sets	6	Sensory processing of sound by outer hair cells of the cochlea		-2.88229	13.9731	6.02845	30182	54	120	3	2.5	1.42522	4478|129446|140469	MSN|XIRP2|MYO3B	-1.54608	0	89	0	0	-5.13387	29.861
											1	0	-2.8143	0	R-HSA-447115	M10	1	0	Reactome Gene Sets	6	Interleukin-12 family signaling		-2.8143	13.2377	5.84283	30182	57	120	3	2.5	1.42522	302|3936|4478	ANXA2|LCP1|MSN	-1.49217	0	89	0	0	-5.13387	29.861
											1	0	-2.57631	0	R-HSA-9662360	M10	1	0	Reactome Gene Sets	6	Sensory processing of sound by inner hair cells of the cochlea		-2.57631	10.9355	5.22019	30182	69	120	3	2.5	1.42522	4478|129446|140469	MSN|XIRP2|MYO3B	-1.31172	0	89	0	0	-5.13387	29.861
											1	0	-2.45738	0	R-HSA-9659379	M10	1	0	Reactome Gene Sets	6	Sensory processing of sound		-2.45738	9.92829	4.92376	30182	76	120	3	2.5	1.42522	4478|129446|140469	MSN|XIRP2|MYO3B	-1.2206	0	89	0	0	-5.13387	29.861
											0	1	0	-5.1338	R-HSA-2243919	M01	1	0	Reactome Gene Sets	6	Crosslinking of collagen fibrils		-5.1338	30.9083	10.8012	30182	18	217	4	1.84332	0.913125	1277|4016|4017|5118	COL1A1|LOXL1|LOXL2|PCOLCE	-3.27987	0	90	1	1	-5.1338	41.7263
											0	1	0	-4.37286	GO:0032964	M01	1	0	GO Biological Processes	19	collagen biosynthetic process	19_GO:0008152 metabolic process	-4.37286	41.7263	10.9613	30182	10	217	3	1.38249	0.792644	1277|5118|57333	COL1A1|PCOLCE|RCN3	-2.68508	0	90	0	0	-5.1338	41.7263
											1	1	-3.77676	-3.02509	M33	M11	2	0	Canonical Pathways	11	PID GLYPICAN 1PATHWAY		-5.12268	17.9719	9.00232	30182	27	311	5	1.60772	0.71319	2268|3055|3084|7042|7043	FGR|HCK|NRG1|TGFB2|TGFB3	-3.27483	0	91	1	1	-5.12268	18.9665
											1	1	-3.00516	-3.3692	GO:0033628	M11	2	0	GO Biological Processes	19	regulation of cell adhesion mediated by integrin	19_GO:0050789 regulation of biological process	-4.95911	11.8835	7.77975	30182	49	311	6	1.92926	0.779983	1545|5054|5328|6366|6423|7042	CYP1B1|SERPINE1|PLAU|CCL21|SFRP2|TGFB2	-3.13984	0	91	0	0	-5.12268	18.9665
											0	1	0	-3.2922	GO:0033630	M01	1	0	GO Biological Processes	19	positive regulation of cell adhesion mediated by integrin	19_GO:0048518 positive regulation of biological process	-3.2922	18.9665	7.17378	30182	22	217	3	1.38249	0.792644	6366|6423|7042	CCL21|SFRP2|TGFB2	-1.85228	0	91	0	0	-5.12268	18.9665
											0	1	0	-2.65445	GO:0003231	M01	1	0	GO Biological Processes	19	cardiac ventricle development	19_GO:0032502 developmental process	-2.69932	4.62134	4.15635	30182	126	311	6	1.92926	0.779983	639|3084|3776|6423|7042|129446	PRDM1|NRG1|KCNK2|SFRP2|TGFB2|XIRP2	-1.29482	0	91	0	0	-5.12268	18.9665
											0	1	0	-2.14703	GO:0003205	M01	1	0	GO Biological Processes	19	cardiac chamber development	19_GO:0032502 developmental process	-2.14703	4.18938	3.5065	30182	166	217	5	2.30415	1.01851	639|3084|3776|6423|7042	PRDM1|NRG1|KCNK2|SFRP2|TGFB2	-0.977397	0	91	0	0	-5.12268	18.9665
											0	1	0	-2.13635	GO:0003229	M01	1	0	GO Biological Processes	19	ventricular cardiac muscle tissue development	19_GO:0032502 developmental process	-2.13635	7.58659	4.16058	30182	55	217	3	1.38249	0.792644	3084|7042|84525	NRG1|TGFB2|HOPX	-0.969295	0	91	0	0	-5.12268	18.9665
											0	1	0	-4.70374	GO:0010712	M01	1	0	GO Biological Processes	19	regulation of collagen metabolic process	19_GO:0008152 metabolic process	-5.12188	12.6585	8.0742	30182	46	311	6	1.92926	0.779983	1490|2191|3688|4921|7043|55323	CCN2|FAP|ITGB1|DDR2|TGFB3|LARP6	-3.27483	0	92	1	1	-5.12188	20.6056
											0	1	0	-4.39729	GO:0032967	M01	1	0	GO Biological Processes	19	positive regulation of collagen biosynthetic process	19_GO:0048518 positive regulation of biological process	-4.39729	20.6056	8.67303	30182	27	217	4	1.84332	0.913125	1490|4921|7043|55323	CCN2|DDR2|TGFB3|LARP6	-2.702	0	92	0	0	-5.12188	20.6056
											0	1	0	-4.33279	GO:0010714	M01	1	0	GO Biological Processes	19	positive regulation of collagen metabolic process	19_GO:0048518 positive regulation of biological process	-4.33279	19.8697	8.5008	30182	28	217	4	1.84332	0.913125	1490|4921|7043|55323	CCN2|DDR2|TGFB3|LARP6	-2.65542	0	92	0	0	-5.12188	20.6056
											0	1	0	-3.6703	GO:0032965	M01	1	0	GO Biological Processes	19	regulation of collagen biosynthetic process	19_GO:0008152 metabolic process	-3.6703	13.5695	6.85364	30182	41	217	4	1.84332	0.913125	1490|4921|7043|55323	CCN2|DDR2|TGFB3|LARP6	-2.14169	0	92	0	0	-5.12188	20.6056
											0	1	0	-3.02346	GO:0110020	M01	1	0	GO Biological Processes	19	regulation of actomyosin structure organization	19_GO:0050789 regulation of biological process	-3.02346	6.6869	4.94376	30182	104	217	5	2.30415	1.01851	1490|7043|23671|55604|200539	CCN2|TGFB3|TMEFF2|CARMIL1|ANKRD23	-1.65852	0	92	0	0	-5.12188	20.6056
											0	1	0	-2.32008	GO:0051492	M01	1	0	GO Biological Processes	19	regulation of stress fiber assembly	19_GO:0050789 regulation of biological process	-2.32008	5.91862	4.06443	30182	94	217	4	1.84332	0.913125	1490|7043|23671|55604	CCN2|TGFB3|TMEFF2|CARMIL1	-1.11643	0	92	0	0	-5.12188	20.6056
											0	1	0	-2.20401	GO:0051496	M01	1	0	GO Biological Processes	19	positive regulation of stress fiber assembly	19_GO:0048518 positive regulation of biological process	-2.20401	8.02428	4.31413	30182	52	217	3	1.38249	0.792644	1490|7043|55604	CCN2|TGFB3|CARMIL1	-1.02363	0	92	0	0	-5.12188	20.6056
											0	1	0	-2.1089	GO:0032231	M01	1	0	GO Biological Processes	19	regulation of actin filament bundle assembly	19_GO:0050789 regulation of biological process	-2.1089	5.15139	3.6779	30182	108	217	4	1.84332	0.913125	1490|7043|23671|55604	CCN2|TGFB3|TMEFF2|CARMIL1	-0.94751	0	92	0	0	-5.12188	20.6056
											1	1	-2.74845	-4.36759	GO:0046683	M11	2	0	GO Biological Processes	19	response to organophosphorus	19_GO:0050896 response to stimulus	-5.0912	6.77081	6.70208	30182	129	311	9	2.89389	0.95057	1036|1277|1545|2185|3553|5023|5031|5179|5743	CDO1|COL1A1|CYP1B1|PTK2B|IL1B|P2RX1|P2RY6|PENK|PTGS2	-3.2526	0	93	1	1	-5.0912	18.1419
											1	1	-2.58591	-4.084	GO:0014074	M11	2	0	GO Biological Processes	19	response to purine-containing compound	19_GO:0050896 response to stimulus	-4.73062	6.10793	6.2473	30182	143	311	9	2.89389	0.95057	1036|1277|1545|2185|3553|5023|5031|5179|5743	CDO1|COL1A1|CYP1B1|PTK2B|IL1B|P2RX1|P2RY6|PENK|PTGS2	-2.95169	0	93	0	0	-5.0912	18.1419
											0	1	0	-3.62306	GO:0032355	M01	1	0	GO Biological Processes	19	response to estradiol	19_GO:0050896 response to stimulus	-3.62306	6.95438	5.5617	30182	120	217	6	2.76498	1.11308	1277|1490|1545|4313|5179|5743	COL1A1|CCN2|CYP1B1|MMP2|PENK|PTGS2	-2.10738	0	93	0	0	-5.0912	18.1419
											0	1	0	-3.2338	GO:0071295	M01	1	0	GO Biological Processes	19	cellular response to vitamin	19_GO:0050896 response to stimulus	-3.2338	18.1419	6.99847	30182	23	217	3	1.38249	0.792644	1277|5179|10631	COL1A1|PENK|POSTN	-1.80982	0	93	0	0	-5.0912	18.1419
											0	1	0	-2.73029	GO:0031670	M01	1	0	GO Biological Processes	19	cellular response to nutrient	19_GO:0050896 response to stimulus	-2.73029	12.2724	5.59651	30182	34	217	3	1.38249	0.792644	1277|5179|10631	COL1A1|PENK|POSTN	-1.43197	0	93	0	0	-5.0912	18.1419
											0	1	0	-2.40457	GO:0051591	M01	1	0	GO Biological Processes	19	response to cAMP	19_GO:0050896 response to stimulus	-2.63734	5.45215	4.29194	30182	89	311	5	1.60772	0.71319	1036|1277|1545|2185|5179	CDO1|COL1A1|CYP1B1|PTK2B|PENK	-1.24066	0	93	0	0	-5.0912	18.1419
											1	1	-2.96171	-3.41007	GO:0046903	M11	2	0	GO Biological Processes	19	secretion	19_GO:0051179 localization	-5.09019	3.3854	5.57673	30182	516	311	18	5.78778	1.32413	320|558|624|1036|1490|3055|3557|4053|4879|4883|5023|5730|5743|6348|7498|9900|57333|261729	APBA1|AXL|BDKRB2|CDO1|CCN2|HCK|IL1RN|LTBP2|NPPB|NPR3|P2RX1|PTGDS|PTGS2|CCL3|XDH|SV2A|RCN3|STEAP2	-3.2526	0	94	1	1	-5.09019	3.3854
											1	1	-2.59518	-3.25348	GO:0140352	M11	2	0	GO Biological Processes	19	export from cell	19_GO:0051179 localization	-3.98802	3.15092	4.75382	30182	462	311	15	4.82315	1.21493	320|478|558|1490|3055|3557|4053|4878|5023|5730|5743|6348|9900|57333|261729	APBA1|ATP1A3|AXL|CCN2|HCK|IL1RN|LTBP2|NPPA|P2RX1|PTGDS|PTGS2|CCL3|SV2A|RCN3|STEAP2	-2.34441	0	94	0	0	-5.09019	3.3854
											1	1	-2.25934	-2.57626	GO:0032940	M11	2	0	GO Biological Processes	19	secretion by cell	19_GO:0051179 localization	-3.51369	3.13838	4.4041	30182	402	311	13	4.18006	1.13485	320|558|1490|3055|3557|4053|5023|5730|5743|6348|9900|57333|261729	APBA1|AXL|CCN2|HCK|IL1RN|LTBP2|P2RX1|PTGDS|PTGS2|CCL3|SV2A|RCN3|STEAP2	-1.95871	0	94	0	0	-5.09019	3.3854
											0	1	0	-4.98688	hsa04020	M01	1	0	KEGG Pathway	24	Calcium signaling pathway		-5.08232	4.85241	6.11392	30182	240	311	12	3.85852	1.09216	113|624|2185|2277|4842|5023|5136|5156|5733|7852|8913|57118	ADCY7|BDKRB2|PTK2B|VEGFD|NOS1|P2RX1|PDE1A|PDGFRA|PTGER3|CXCR4|CACNA1G|CAMK1D	-3.24606	0	95	1	1	-5.08232	4.85241
											1	1	-3.5388	-2.22817	hsa05163	M11	2	0	KEGG Pathway	24	Human cytomegalovirus infection		-3.90449	4.31325	5.09001	30182	225	311	10	3.21543	1.00033	113|2185|2770|3553|5156|5733|5743|6347|6348|7852	ADCY7|PTK2B|GNAI1|IL1B|PDGFRA|PTGER3|PTGS2|CCL2|CCL3|CXCR4	-2.276	0	95	0	0	-5.08232	4.85241
											1	1	-2.2662	-2.76747	hsa05200	M11	2	0	KEGG Pathway	24	Pathways in cancer		-3.34275	2.74148	4.13111	30182	531	311	15	4.82315	1.21493	113|624|2277|2737|2770|2938|3688|4313|5156|5733|5743|7039|7042|7043|7852	ADCY7|BDKRB2|VEGFD|GLI3|GNAI1|GSTA1|ITGB1|MMP2|PDGFRA|PTGER3|PTGS2|TGFA|TGFB2|TGFB3|CXCR4	-1.8277	0	95	0	0	-5.08232	4.85241
											0	1	0	-5.07181	GO:0090287	M01	1	0	GO Biological Processes	19	regulation of cellular response to growth factor stimulus	19_GO:0050896 response to stimulus	-5.07181	4.83783	6.10108	30182	345	217	12	5.52995	1.55159	1634|2200|3553|6423|7043|7498|8483|8646|10272|11167|23213|26999	DCN|FBN1|IL1B|SFRP2|TGFB3|XDH|CILP|CHRD|FSTL3|FSTL1|SULF1|CYFIP2	-3.23154	0	96	1	1	-5.07181	7.94786
											0	1	0	-4.89319	GO:0090092	M01	1	0	GO Biological Processes	19	regulation of transmembrane receptor protein serine/threonine kinase signaling pathway	19_GO:0023052 signaling	-4.89319	5.08293	6.05826	30182	301	217	11	5.06912	1.48916	2200|4035|6423|7042|7043|8483|8646|9518|10272|11167|23213	FBN1|LRP1|SFRP2|TGFB2|TGFB3|CILP|CHRD|GDF15|FSTL3|FSTL1|SULF1	-3.0897	0	96	0	0	-5.07181	7.94786
											0	1	0	-4.41099	GO:0090288	M01	1	0	GO Biological Processes	19	negative regulation of cellular response to growth factor stimulus	19_GO:0048519 negative regulation of biological process	-4.41099	7.66624	6.4064	30182	127	217	7	3.22581	1.19941	1634|2200|6423|7498|8646|10272|23213	DCN|FBN1|SFRP2|XDH|CHRD|FSTL3|SULF1	-2.7128	0	96	0	0	-5.07181	7.94786
											0	1	0	-3.66265	GO:0030510	M01	1	0	GO Biological Processes	19	regulation of BMP signaling pathway	19_GO:0023052 signaling	-3.66265	7.07225	5.62415	30182	118	217	6	2.76498	1.11308	2200|6423|8646|10272|11167|23213	FBN1|SFRP2|CHRD|FSTL3|FSTL1|SULF1	-2.13665	0	96	0	0	-5.07181	7.94786
											0	1	0	-3.63423	GO:0090101	M01	1	0	GO Biological Processes	19	negative regulation of transmembrane receptor protein serine/threonine kinase signaling pathway	19_GO:0023052 signaling	-3.63423	5.76102	5.28176	30182	169	217	7	3.22581	1.19941	2200|4035|6423|7043|8483|8646|10272	FBN1|LRP1|SFRP2|TGFB3|CILP|CHRD|FSTL3	-2.1147	0	96	0	0	-5.07181	7.94786
											0	1	0	-2.78398	GO:0030514	M01	1	0	GO Biological Processes	19	negative regulation of BMP signaling pathway	19_GO:0023052 signaling	-2.78398	7.94786	4.95245	30182	70	217	4	1.84332	0.913125	2200|6423|8646|10272	FBN1|SFRP2|CHRD|FSTL3	-1.47114	0	96	0	0	-5.07181	7.94786
											1	0	-5.04605	0	WP2880	M10	1	0	WikiPathways	27	Glucocorticoid receptor pathway		-5.04605	17.9655	8.97829	30182	70	120	5	4.16667	1.82416	5743|6347|6364|51129|79056	PTGS2|CCL2|CCL20|ANGPTL4|PRRG4	-3.21113	0	97	1	1	-5.04605	17.9655
											1	1	-2.45738	-3.65	GO:0019233	M11	2	0	GO Biological Processes	19	sensory perception of pain	19_GO:0032501 multicellular organismal process	-3.86614	7.6617	5.93318	30182	76	311	6	1.92926	0.779983	5179|5743|6347|7345|7852|55800	PENK|PTGS2|CCL2|UCHL1|CXCR4|SCN3B	-2.24258	0	97	0	0	-5.04605	17.9655
											1	0	-5.00522	0	GO:0070486	M10	1	0	GO Biological Processes	19	leukocyte aggregation	19_GO:0009987 cellular process	-5.00522	68.5955	14.1667	30182	11	120	3	2.5	1.42522	960|3553|4478	CD44|IL1B|MSN	-3.17819	0	98	1	1	-5.00522	68.5955
											1	0	-4.56974	0	M11736	M10	1	0	Canonical Pathways	11	SA MMP CYTOKINE CONNECTION		-4.56974	50.3033	12.0671	30182	15	120	3	2.5	1.42522	960|3553|7042	CD44|IL1B|TGFB2	-2.84409	0	98	0	0	-5.00522	68.5955
											1	0	-3.87863	0	GO:0034114	M10	1	0	GO Biological Processes	19	regulation of heterotypic cell-cell adhesion	19_GO:0050789 regulation of biological process	-3.87863	30.182	9.22231	30182	25	120	3	2.5	1.42522	960|3553|3557	CD44|IL1B|IL1RN	-2.30222	0	98	0	0	-5.00522	68.5955
											1	1	-3.51356	-2.76811	WP4496	M11	2	0	WikiPathways	27	Signal transduction through IL1R		-3.51356	22.8652	7.94002	30182	33	120	3	2.5	1.42522	3553|3557|7042	IL1B|IL1RN|TGFB2	-2.02353	0	98	0	0	-5.00522	68.5955
											1	0	-3.36505	0	WP619	M10	1	0	WikiPathways	27	Type II interferon signaling		-3.36505	20.3932	7.45748	30182	37	120	3	2.5	1.42522	1536|3433|3553	CYBB|IFIT2|IL1B	-1.90989	0	98	0	0	-5.00522	68.5955
											1	0	-3.17486	0	hsa04640	M10	1	0	KEGG Pathway	24	Hematopoietic cell lineage		-3.17486	10.1623	5.76912	30182	99	120	4	3.33333	1.63865	929|960|3553|3684	CD14|CD44|IL1B|ITGAM	-1.76491	0	98	0	0	-5.00522	68.5955
											1	0	-2.68917	0	WP5222	M10	1	0	WikiPathways	27	2q13 copy number variation syndrome		-2.68917	11.977	5.51038	30182	63	120	3	2.5	1.42522	3553|3557|3958	IL1B|IL1RN|LGALS3	-1.39927	0	98	0	0	-5.00522	68.5955
											0	1	0	-4.97477	GO:0001822	M01	1	0	GO Biological Processes	19	kidney development	19_GO:0032502 developmental process	-4.97477	5.18632	6.14881	30182	295	217	11	5.06912	1.48916	284|639|2045|2200|2737|5156|5176|6943|7042|9244|23213	ANGPT1|PRDM1|EPHA7|FBN1|GLI3|PDGFRA|SERPINF1|TCF21|TGFB2|CRLF1|SULF1	-3.1555	0	99	1	1	-4.97477	5.18632
											0	1	0	-4.8399	GO:0072001	M01	1	0	GO Biological Processes	19	renal system development	19_GO:0032502 developmental process	-4.8399	5.01627	5.99921	30182	305	217	11	5.06912	1.48916	284|639|2045|2200|2737|5156|5176|6943|7042|9244|23213	ANGPT1|PRDM1|EPHA7|FBN1|GLI3|PDGFRA|SERPINF1|TCF21|TGFB2|CRLF1|SULF1	-3.04891	0	99	0	0	-4.97477	5.18632
											0	1	0	-4.22909	GO:0007423	M01	1	0	GO Biological Processes	19	sensory organ development	19_GO:0032502 developmental process	-4.22909	3.48341	5.04347	30182	559	217	14	6.45161	1.66772	639|1295|1545|2200|2561|2737|3776|5156|5176|7042|7043|8076|56917|64919	PRDM1|COL8A1|CYP1B1|FBN1|GABRB2|GLI3|KCNK2|PDGFRA|SERPINF1|TGFB2|TGFB3|MFAP5|MEIS3|BCL11B	-2.57597	0	99	0	0	-4.97477	5.18632
											0	1	0	-4.04794	GO:0001654	M01	1	0	GO Biological Processes	19	eye development	19_GO:0032502 developmental process	-4.04794	4.10178	5.12957	30182	373	217	11	5.06912	1.48916	639|1295|1545|2200|2737|5156|5176|7042|8076|56917|64919	PRDM1|COL8A1|CYP1B1|FBN1|GLI3|PDGFRA|SERPINF1|TGFB2|MFAP5|MEIS3|BCL11B	-2.43167	0	99	0	0	-4.97477	5.18632
											0	1	0	-4.00711	GO:0150063	M01	1	0	GO Biological Processes	19	visual system development	19_GO:0032502 developmental process	-4.00711	4.05826	5.08499	30182	377	217	11	5.06912	1.48916	639|1295|1545|2200|2737|5156|5176|7042|8076|56917|64919	PRDM1|COL8A1|CYP1B1|FBN1|GLI3|PDGFRA|SERPINF1|TGFB2|MFAP5|MEIS3|BCL11B	-2.39958	0	99	0	0	-4.97477	5.18632
											0	1	0	-3.94689	GO:0048880	M01	1	0	GO Biological Processes	19	sensory system development	19_GO:0032502 developmental process	-3.94689	3.99468	5.01925	30182	383	217	11	5.06912	1.48916	639|1295|1545|2200|2737|5156|5176|7042|8076|56917|64919	PRDM1|COL8A1|CYP1B1|FBN1|GLI3|PDGFRA|SERPINF1|TGFB2|MFAP5|MEIS3|BCL11B	-2.35023	0	99	0	0	-4.97477	5.18632
											0	1	0	-3.19309	GO:0043010	M01	1	0	GO Biological Processes	19	camera-type eye development	19_GO:0032502 developmental process	-3.19309	3.8281	4.37572	30182	327	217	9	4.14747	1.35352	639|1295|1545|2200|2737|5156|5176|7042|64919	PRDM1|COL8A1|CYP1B1|FBN1|GLI3|PDGFRA|SERPINF1|TGFB2|BCL11B	-1.77963	0	99	0	0	-4.97477	5.18632
											0	1	0	-2.33014	GO:0060041	M01	1	0	GO Biological Processes	19	retina development in camera-type eye	19_GO:0032502 developmental process	-2.33014	4.63625	3.79924	30182	150	217	5	2.30415	1.01851	639|1545|5156|5176|7042	PRDM1|CYP1B1|PDGFRA|SERPINF1|TGFB2	-1.12337	0	99	0	0	-4.97477	5.18632
											0	1	0	-2.27044	GO:0048592	M01	1	0	GO Biological Processes	19	eye morphogenesis	19_GO:0032502 developmental process	-2.27044	4.4867	3.70351	30182	155	217	5	2.30415	1.01851	639|1295|2200|2737|8076	PRDM1|COL8A1|FBN1|GLI3|MFAP5	-1.076	0	99	0	0	-4.97477	5.18632
											0	1	0	-3.67703	WP5218	M01	1	0	WikiPathways	27	Extrafollicular and follicular B cell activation by SARS-CoV-2		-4.90088	9.05783	7.12914	30182	75	311	7	2.2508	0.841095	639|3433|3689|6366|7099|7852|8519	PRDM1|IFIT2|ITGB2|CCL21|TLR4|CXCR4|IFITM1	-3.09173	0	100	1	1	-4.90088	9.05783
											1	0	-2.63135	0	M255	M10	1	0	Canonical Pathways	11	PID HIF1 TFPATHWAY		-3.22093	7.35214	5.27127	30182	66	311	5	1.60772	0.71319	123|1356|3689|5054|7852	PLIN2|CP|ITGB2|SERPINE1|CXCR4	-1.73225	0	100	0	0	-4.90088	9.05783
											1	1	-3.64853	-3.31469	M145	M11	2	0	Canonical Pathways	11	PID P53 DOWNSTREAM PATHWAY		-4.87979	6.37543	6.43442	30182	137	311	9	2.89389	0.95057	624|639|1462|4313|5054|6696|7039|9518|55800	BDKRB2|PRDM1|VCAN|MMP2|SERPINE1|SPP1|TGFA|GDF15|SCN3B	-3.07563	0	101	1	1	-4.87979	6.37543
											0	1	0	-3.88787	GO:0002252	M01	1	0	GO Biological Processes	19	immune effector process	19_GO:0002376 immune system process	-4.83621	3.74222	5.55446	30182	389	311	15	4.82315	1.21493	710|715|716|717|721|2185|2268|3055|3929|3936|4035|4192|5730|6348|7099	SERPING1|C1R|C1S|C2|C4B|PTK2B|FGR|HCK|LBP|LCP1|LRP1|MDK|PTGDS|CCL3|TLR4	-3.03941	0	102	1	1	-4.83621	6.64714
											0	1	0	-2.71677	GO:0050795	M01	1	0	GO Biological Processes	19	regulation of behavior	19_GO:0032501 multicellular organismal process	-3.02086	6.64714	4.92906	30182	73	311	5	1.60772	0.71319	4192|5179|5649|5730|6348	MDK|PENK|RELN|PTGDS|CCL3	-1.56681	0	102	0	0	-4.83621	6.64714
											0	1	0	-2.47504	GO:0002263	M01	1	0	GO Biological Processes	19	cell activation involved in immune response	19_GO:0002376 immune system process	-2.93459	3.88193	4.17244	30182	200	311	8	2.57235	0.897689	2185|3929|3936|4035|4192|5730|6348|7099	PTK2B|LBP|LCP1|LRP1|MDK|PTGDS|CCL3|TLR4	-1.49574	0	102	0	0	-4.83621	6.64714
											1	1	-3.01846	-2.09506	GO:1904035	M11	2	0	GO Biological Processes	19	regulation of epithelial cell apoptotic process	19_GO:0050789 regulation of biological process	-4.74677	7.12281	6.53428	30182	109	311	8	2.57235	0.897689	284|666|2934|4192|5054|6347|9037|51129	ANGPT1|BOK|GSN|MDK|SERPINE1|CCL2|SEMA5A|ANGPTL4	-2.96196	0	103	1	1	-4.74677	21.5586
											1	0	-4.03934	0	GO:2000351	M10	1	0	GO Biological Processes	19	regulation of endothelial cell apoptotic process	19_GO:0050789 regulation of biological process	-4.03934	17.052	7.79747	30182	59	120	4	3.33333	1.63865	5054|6347|9037|51129	SERPINE1|CCL2|SEMA5A|ANGPTL4	-2.42865	0	103	0	0	-4.74677	21.5586
											1	0	-3.43704	0	GO:2000352	M10	1	0	GO Biological Processes	19	negative regulation of endothelial cell apoptotic process	19_GO:0048519 negative regulation of biological process	-3.43704	21.5586	7.68871	30182	35	120	3	2.5	1.42522	5054|9037|51129	SERPINE1|SEMA5A|ANGPTL4	-1.96371	0	103	0	0	-4.74677	21.5586
											1	0	-2.70911	0	GO:1904036	M10	1	0	GO Biological Processes	19	negative regulation of epithelial cell apoptotic process	19_GO:0048519 negative regulation of biological process	-3.3466	7.82647	5.49018	30182	62	311	5	1.60772	0.71319	284|4192|5054|9037|51129	ANGPT1|MDK|SERPINE1|SEMA5A|ANGPTL4	-1.83092	0	103	0	0	-4.74677	21.5586
											0	1	0	-4.73779	WP289	M01	1	0	WikiPathways	27	Myometrial relaxation and contraction pathways		-4.73779	7.1327	6.53513	30182	156	217	8	3.68664	1.27917	58|113|3487|3489|3553|4635|4842|59350	ACTA1|ADCY7|IGFBP4|IGFBP6|IL1B|MYL4|NOS1|RXFP1	-2.97038	0	104	1	1	-4.73779	7.54739
											0	1	0	-4.36759	hsa04926	M01	1	0	KEGG Pathway	24	Relaxin signaling pathway		-4.36759	7.54739	6.34174	30182	129	217	7	3.22581	1.19941	113|1277|1281|2277|4313|4842|59350	ADCY7|COL1A1|COL3A1|VEGFD|MMP2|NOS1|RXFP1	-2.6837	0	104	0	0	-4.73779	7.54739
											1	0	-3.61933	0	hsa04371	M10	1	0	KEGG Pathway	24	Apelin signaling pathway		-3.9925	5.58551	5.52899	30182	139	311	8	2.57235	0.897689	113|1490|2770|4635|4842|5054|6696|23533	ADCY7|CCN2|GNAI1|MYL4|NOS1|SERPINE1|SPP1|PIK3R5	-2.34803	0	104	0	0	-4.73779	7.54739
											0	1	0	-4.71651	GO:0061061	M01	1	0	GO Biological Processes	19	muscle structure development	19_GO:0032502 developmental process	-4.71651	3.86354	5.51685	30182	504	217	14	6.45161	1.66772	58|1134|1281|1466|2115|3084|4842|5156|6943|7042|7140|7345|50507|284612	ACTA1|CHRNA1|COL3A1|CSRP2|ETV1|NRG1|NOS1|PDGFRA|TCF21|TGFB2|TNNT3|UCHL1|NOX4|SYPL2	-2.95475	0	105	1	1	-4.71651	15.4542
											0	1	0	-3.89342	R-HSA-390522	M01	1	0	Reactome Gene Sets	6	Striated Muscle Contraction		-3.89342	15.4542	7.38447	30182	36	217	4	1.84332	0.913125	58|4606|4635|7140	ACTA1|MYBPC2|MYL4|TNNT3	-2.30887	0	105	0	0	-4.71651	15.4542
											0	1	0	-3.80031	WP383	M01	1	0	WikiPathways	27	Striated muscle contraction pathway		-3.80031	14.6408	7.16012	30182	38	217	4	1.84332	0.913125	58|4606|4635|7140	ACTA1|MYBPC2|MYL4|TNNT3	-2.24565	0	105	0	0	-4.71651	15.4542
											0	1	0	-2.87955	GO:0031032	M01	1	0	GO Biological Processes	19	actomyosin structure organization	19_GO:0009987 cellular process	-3.78033	6.06551	5.48009	30182	112	311	7	2.2508	0.841095	58|1466|2185|3688|5156|7140|85462	ACTA1|CSRP2|PTK2B|ITGB1|PDGFRA|TNNT3|FHDC1	-2.17982	0	105	0	0	-4.71651	15.4542
											0	1	0	-3.76411	GO:0042692	M01	1	0	GO Biological Processes	19	muscle cell differentiation	19_GO:0032502 developmental process	-3.76411	4.5853	5.06403	30182	273	217	9	4.14747	1.35352	58|1466|3084|4842|5156|7140|7345|50507|284612	ACTA1|CSRP2|NRG1|NOS1|PDGFRA|TNNT3|UCHL1|NOX4|SYPL2	-2.21329	0	105	0	0	-4.71651	15.4542
											0	1	0	-2.92872	GO:0030239	M01	1	0	GO Biological Processes	19	myofibril assembly	19_GO:0032502 developmental process	-3.28264	7.58189	5.37836	30182	64	311	5	1.60772	0.71319	58|1466|3688|5156|7140	ACTA1|CSRP2|ITGB1|PDGFRA|TNNT3	-1.7795	0	105	0	0	-4.71651	15.4542
											0	1	0	-2.90356	GO:0055002	M01	1	0	GO Biological Processes	19	striated muscle cell development	19_GO:0032502 developmental process	-3.25151	7.46525	5.32425	30182	65	311	5	1.60772	0.71319	58|1466|3688|5156|7140	ACTA1|CSRP2|ITGB1|PDGFRA|TNNT3	-1.75574	0	105	0	0	-4.71651	15.4542
											0	1	0	-3.08241	GO:0051146	M01	1	0	GO Biological Processes	19	striated muscle cell differentiation	19_GO:0032502 developmental process	-3.08241	4.65843	4.51641	30182	209	217	7	3.22581	1.19941	58|1466|3084|4842|5156|7140|50507	ACTA1|CSRP2|NRG1|NOS1|PDGFRA|TNNT3|NOX4	-1.69246	0	105	0	0	-4.71651	15.4542
											0	1	0	-2.0151	GO:0010927	M01	1	0	GO Biological Processes	19	cellular component assembly involved in morphogenesis	19_GO:0032502 developmental process	-2.90171	5.06339	4.45466	30182	115	311	6	1.92926	0.779983	58|1466|3688|5156|7097|7140	ACTA1|CSRP2|ITGB1|PDGFRA|TLR2|TNNT3	-1.46859	0	105	0	0	-4.71651	15.4542
											0	1	0	-2.89379	GO:0055001	M01	1	0	GO Biological Processes	19	muscle cell development	19_GO:0032502 developmental process	-2.89379	5.05773	4.44765	30182	165	217	6	2.76498	1.11308	58|1466|5156|7140|7345|284612	ACTA1|CSRP2|PDGFRA|TNNT3|UCHL1|SYPL2	-1.55534	0	105	0	0	-4.71651	15.4542
											0	1	0	-4.69923	WP1995	M01	1	0	WikiPathways	27	Effects of nitric oxide		-4.69923	52.1578	12.3149	30182	8	217	3	1.38249	0.792644	316|4842|7498	AOX1|NOS1|XDH	-2.94746	0	106	1	1	-4.69923	52.1578
											0	1	0	-2.73029	GO:1901658	M01	1	0	GO Biological Processes	19	glycosyl compound catabolic process	19_GO:0008152 metabolic process	-2.73029	12.2724	5.59651	30182	34	217	3	1.38249	0.792644	2517|7498|9615	FUCA1|XDH|GDA	-1.43197	0	106	0	0	-4.69923	52.1578
											0	1	0	-4.65845	WP706	M01	1	0	WikiPathways	27	Sudden infant death syndrome (SIDS) susceptibility pathways		-4.65845	6.95438	6.42638	30182	160	217	8	3.68664	1.27917	478|721|2328|3553|4128|6507|6550|55800	ATP1A3|C4B|FMO3|IL1B|MAOA|SLC1A3|SLC9A3|SCN3B	-2.91541	0	107	1	1	-4.65845	8.18162
											0	1	0	-2.22754	R-HSA-112310	M01	1	0	Reactome Gene Sets	6	Neurotransmitter release cycle		-2.22754	8.18162	4.36808	30182	51	217	3	1.38249	0.792644	320|4128|6507	APBA1|MAOA|SLC1A3	-1.04213	0	107	0	0	-4.65845	8.18162
											0	1	0	-4.54319	GO:0033555	M01	1	0	GO Biological Processes	19	multicellular organismal response to stress	19_GO:0032501 multicellular organismal process	-4.6453	8.28461	6.73987	30182	82	311	7	2.2508	0.841095	4185|4192|4842|5179|5649|6328|7060	ADAM11|MDK|NOS1|PENK|RELN|SCN3A|THBS4	-2.88354	0	108	1	1	-4.6453	11.4174
											0	1	0	-4.42726	GO:0007610	M01	1	0	GO Biological Processes	19	behavior	19_GO:0032501 multicellular organismal process	-4.42726	3.43709	5.1617	30182	607	217	15	6.91244	1.72199	320|2115|2737|3776|4192|5023|5176|5179|5649|5743|6328|6507|7060|7345|9518	APBA1|ETV1|GLI3|KCNK2|MDK|P2RX1|SERPINF1|PENK|RELN|PTGS2|SCN3A|SLC1A3|THBS4|UCHL1|GDF15	-2.72712	0	108	0	0	-4.6453	11.4174
											0	1	0	-2.73029	GO:0048265	M01	1	0	GO Biological Processes	19	response to pain	19_GO:0032501 multicellular organismal process	-3.39595	11.4174	6.20145	30182	34	311	4	1.28617	0.638938	4185|5649|6328|7060	ADAM11|RELN|SCN3A|THBS4	-1.86995	0	108	0	0	-4.6453	11.4174
											0	1	0	-2.68476	GO:0007613	M01	1	0	GO Biological Processes	19	memory	19_GO:0032501 multicellular organismal process	-2.68476	5.60837	4.3759	30182	124	217	5	2.30415	1.01851	3776|4192|5176|5649|5743	KCNK2|MDK|SERPINF1|RELN|PTGS2	-1.39674	0	108	0	0	-4.6453	11.4174
											0	1	0	-4.17164	GO:0048729	M01	1	0	GO Biological Processes	19	tissue morphogenesis	19_GO:0032502 developmental process	-4.55606	3.08634	5.11272	30182	566	311	18	5.78778	1.32413	58|960|1281|2045|2737|3084|3371|3688|4313|4478|6423|6943|7042|7052|7852|23671|55273|129446	ACTA1|CD44|COL3A1|EPHA7|GLI3|NRG1|TNC|ITGB1|MMP2|MSN|SFRP2|TCF21|TGFB2|TGM2|CXCR4|TMEFF2|TMEM100|XIRP2	-2.80318	0	109	1	1	-4.55606	8.82257
											0	1	0	-2.77542	GO:0002009	M01	1	0	GO Biological Processes	19	morphogenesis of an epithelium	19_GO:0032502 developmental process	-3.04854	2.7974	3.92419	30182	451	311	13	4.18006	1.13485	960|2045|2737|3371|3688|4313|4478|6423|6943|7042|7052|7852|23671	CD44|EPHA7|GLI3|TNC|ITGB1|MMP2|MSN|SFRP2|TCF21|TGFB2|TGM2|CXCR4|TMEFF2	-1.58787	0	109	0	0	-4.55606	8.82257
											0	1	0	-2.40814	WP4823	M01	1	0	WikiPathways	27	Genes controlling nephrogenesis		-2.96459	8.82257	5.29835	30182	44	311	4	1.28617	0.638938	2737|3688|6943|7852	GLI3|ITGB1|TCF21|CXCR4	-1.52199	0	109	0	0	-4.55606	8.82257
											0	1	0	-2.76379	GO:0001763	M01	1	0	GO Biological Processes	19	morphogenesis of a branching structure	19_GO:0032502 developmental process	-2.76379	4.76872	4.25491	30182	175	217	6	2.76498	1.11308	639|2045|2737|6423|6943|7052	PRDM1|EPHA7|GLI3|SFRP2|TCF21|TGM2	-1.45769	0	109	0	0	-4.55606	8.82257
											1	1	-3.40626	-2.45795	GO:0034103	M11	2	0	GO Biological Processes	19	regulation of tissue remodeling	19_GO:0032501 multicellular organismal process	-4.51029	7.89927	6.53763	30182	86	311	7	2.2508	0.841095	4192|4921|6696|7060|10457|57817|64114	MDK|DDR2|SPP1|THBS4|GPNMB|HAMP|TMBIM1	-2.77466	0	110	1	1	-4.51029	7.89927
											1	1	-2.77107	-3.06148	M166	M11	2	0	Canonical Pathways	11	PID ATF2 PATHWAY		-4.48847	9.86931	6.95807	30182	59	311	6	1.92926	0.779983	1466|4313|5156|5328|6401|7042	CSRP2|MMP2|PDGFRA|PLAU|SELE|TGFB2	-2.75809	0	111	1	1	-4.48847	9.86931
											1	0	-2.11205	0	WP3888	M10	1	0	WikiPathways	27	VEGFA-VEGFR2 signaling pathway		-2.25751	2.47114	3.14248	30182	432	311	11	3.53698	1.04741	1466|1490|1536|2185|3688|4313|5328|5743|6347|6401|50507	CSRP2|CCN2|CYBB|PTK2B|ITGB1|MMP2|PLAU|PTGS2|CCL2|SELE|NOX4	-0.922981	0	111	0	0	-4.48847	9.86931
											0	1	0	-4.10423	GO:0048678	M01	1	0	GO Biological Processes	19	response to axon injury	19_GO:0050896 response to stimulus	-4.40523	9.54573	6.81713	30182	61	311	6	1.92926	0.779983	558|1809|3371|3776|4131|4313	AXL|DPYSL3|TNC|KCNK2|MAP1B|MMP2	-2.69425	0	112	1	1	-4.40523	9.54573
											1	0	-2.49064	0	GO:0031099	M10	1	0	GO Biological Processes	19	regeneration	19_GO:0032502 developmental process	-2.98114	4.46933	4.37534	30182	152	311	7	2.2508	0.841095	558|3371|3936|4131|4192|4313|57817	AXL|TNC|LCP1|MAP1B|MDK|MMP2|HAMP	-1.53203	0	112	0	0	-4.40523	9.54573
											0	1	0	-2.38046	GO:0030850	M01	1	0	GO Biological Processes	19	prostate gland development	19_GO:0022414 reproductive process	-2.38046	9.2725	4.72588	30182	45	217	3	1.38249	0.792644	3371|4313|5176	TNC|MMP2|SERPINF1	-1.16261	0	112	0	0	-4.40523	9.54573
											1	0	-2.79867	0	GO:0006897	M10	1	0	GO Biological Processes	19	endocytosis	19_GO:0051179 localization	-4.3931	3.42523	5.13778	30182	425	311	15	4.82315	1.21493	929|1755|2934|3684|3688|3689|4017|4035|9902|11006|11037|55040|55604|261729|284297	CD14|DMBT1|GSN|ITGAM|ITGB1|ITGB2|LOXL2|LRP1|MRC2|LILRB4|STON1|EPN3|CARMIL1|STEAP2|SSC5D	-2.68499	0	113	1	1	-4.3931	3.42523
											1	0	-4.37274	0	GO:2001234	M10	1	0	GO Biological Processes	19	negative regulation of apoptotic signaling pathway	19_GO:0023052 signaling	-4.37274	7.55629	6.34737	30182	233	120	7	5.83333	2.13952	624|960|3553|3958|5054|5743|64114	BDKRB2|CD44|IL1B|LGALS3|SERPINE1|PTGS2|TMBIM1	-2.68508	0	114	1	1	-4.37274	15.091
											1	0	-3.83174	0	GO:2001233	M10	1	0	GO Biological Processes	19	regulation of apoptotic signaling pathway	19_GO:0023052 signaling	-3.83174	5.28119	5.31325	30182	381	120	8	6.66667	2.2771	624|960|1520|3553|3958|5054|5743|64114	BDKRB2|CD44|CTSS|IL1B|LGALS3|SERPINE1|PTGS2|TMBIM1	-2.26618	0	114	0	0	-4.37274	15.091
											1	0	-3.17486	0	GO:2001237	M10	1	0	GO Biological Processes	19	negative regulation of extrinsic apoptotic signaling pathway	19_GO:0023052 signaling	-3.17486	10.1623	5.76912	30182	99	120	4	3.33333	1.63865	3553|3958|5054|64114	IL1B|LGALS3|SERPINE1|TMBIM1	-1.76491	0	114	0	0	-4.37274	15.091
											1	0	-2.97954	0	GO:1902041	M10	1	0	GO Biological Processes	19	regulation of extrinsic apoptotic signaling pathway via death domain receptors	19_GO:0023052 signaling	-2.97954	15.091	6.3003	30182	50	120	3	2.5	1.42522	3958|5054|64114	LGALS3|SERPINE1|TMBIM1	-1.62125	0	114	0	0	-4.37274	15.091
											1	0	-2.76081	0	GO:1904375	M10	1	0	GO Biological Processes	19	regulation of protein localization to cell periphery	19_GO:0051179 localization	-2.76081	7.8599	4.91383	30182	128	120	4	3.33333	1.63865	2770|3688|3958|64114	GNAI1|ITGB1|LGALS3|TMBIM1	-1.45548	0	114	0	0	-4.37274	15.091
											1	0	-2.59436	0	GO:1904377	M10	1	0	GO Biological Processes	19	positive regulation of protein localization to cell periphery	19_GO:0051179 localization	-2.59436	11.0963	5.26601	30182	68	120	3	2.5	1.42522	2770|3688|3958	GNAI1|ITGB1|LGALS3	-1.32588	0	114	0	0	-4.37274	15.091
											1	0	-2.45033	0	GO:2001236	M10	1	0	GO Biological Processes	19	regulation of extrinsic apoptotic signaling pathway	19_GO:0023052 signaling	-2.45033	6.44915	4.31112	30182	156	120	4	3.33333	1.63865	3553|3958|5054|64114	IL1B|LGALS3|SERPINE1|TMBIM1	-1.21547	0	114	0	0	-4.37274	15.091
											1	0	-2.09036	0	GO:1903076	M10	1	0	GO Biological Processes	19	regulation of protein localization to plasma membrane	19_GO:0051179 localization	-2.09036	7.32573	4.06299	30182	103	120	3	2.5	1.42522	3688|3958|64114	ITGB1|LGALS3|TMBIM1	-0.932899	0	114	0	0	-4.37274	15.091
											1	1	-3.33059	-3.80031	WP3614	M11	2	0	WikiPathways	27	Photodynamic therapy-induced HIF-1 survival signaling		-4.36936	12.7695	7.4075	30182	38	311	5	1.60772	0.71319	284|5054|5743|7039|7043	ANGPT1|SERPINE1|PTGS2|TGFA|TGFB3	-2.66334	0	115	1	1	-4.36936	12.7695
											1	1	-3.29503	-2.35324	GO:1901216	M11	2	0	GO Biological Processes	19	positive regulation of neuron death	19_GO:0048518 positive regulation of biological process	-4.32084	7.3841	6.25756	30182	92	311	7	2.2508	0.841095	2045|3684|3689|4921|6348|7042|7099	EPHA7|ITGAM|ITGB2|DDR2|CCL3|TGFB2|TLR4	-2.61972	0	116	1	1	-4.32084	13.7191
											1	0	-2.85918	0	GO:0043525	M10	1	0	GO Biological Processes	19	positive regulation of neuron apoptotic process	19_GO:0048518 positive regulation of biological process	-2.85918	13.7191	5.96497	30182	55	120	3	2.5	1.42522	3684|6348|7042	ITGAM|CCL3|TGFB2	-1.52841	0	116	0	0	-4.32084	13.7191
											1	0	-2.79986	0	GO:0097190	M10	1	0	GO Biological Processes	19	apoptotic signaling pathway	19_GO:0023052 signaling	-2.79986	4.83686	4.30412	30182	312	120	6	5	1.98956	624|837|3553|3684|7042|55106	BDKRB2|CASP4|IL1B|ITGAM|TGFB2|SLFN12	-1.4818	0	116	0	0	-4.32084	13.7191
											1	0	-4.21292	0	hsa05131	M10	1	0	KEGG Pathway	24	Shigellosis		-4.21292	7.128	6.10979	30182	247	120	7	5.83333	2.13952	837|929|960|3101|3553|3688|114548	CASP4|CD14|CD44|HK3|IL1B|ITGB1|NLRP3	-2.56467	0	117	1	1	-4.21292	7.66041
											1	0	-3.8502	0	hsa05130	M10	1	0	KEGG Pathway	24	Pathogenic Escherichia coli infection		-3.8502	7.66041	5.92557	30182	197	120	6	5	1.98956	837|3553|3688|4542|84617|114548	CASP4|IL1B|ITGB1|MYO1F|TUBB6|NLRP3	-2.27961	0	117	0	0	-4.21292	7.66041
											0	1	0	-4.1741	GO:0035904	M01	1	0	GO Biological Processes	19	aorta development	19_GO:0032502 developmental process	-4.1741	11.7871	7.05782	30182	59	217	5	2.30415	1.01851	639|1281|4016|4035|7042	PRDM1|COL3A1|LOXL1|LRP1|TGFB2	-2.53426	0	118	1	1	-4.1741	12.6443
											0	1	0	-4.08203	GO:0060840	M01	1	0	GO Biological Processes	19	artery development	19_GO:0032502 developmental process	-4.08203	8.42955	6.30099	30182	99	217	6	2.76498	1.11308	639|1281|2737|4016|4035|7042	PRDM1|COL3A1|GLI3|LOXL1|LRP1|TGFB2	-2.4601	0	118	0	0	-4.1741	12.6443
											0	1	0	-2.78398	GO:0048844	M01	1	0	GO Biological Processes	19	artery morphogenesis	19_GO:0032502 developmental process	-2.78398	7.94786	4.95245	30182	70	217	4	1.84332	0.913125	639|1281|4035|7042	PRDM1|COL3A1|LRP1|TGFB2	-1.47114	0	118	0	0	-4.1741	12.6443
											0	1	0	-2.76811	GO:0035909	M01	1	0	GO Biological Processes	19	aorta morphogenesis	19_GO:0032502 developmental process	-2.76811	12.6443	5.6954	30182	33	217	3	1.38249	0.792644	1281|4035|7042	COL3A1|LRP1|TGFB2	-1.46082	0	118	0	0	-4.1741	12.6443
											0	1	0	-4.15747	GO:0099537	M01	1	0	GO Biological Processes	19	trans-synaptic signaling	19_GO:0023052 signaling	-4.15747	3.89965	5.14144	30182	428	217	12	5.52995	1.55159	320|1134|2561|2564|4842|5023|5179|6507|8913|9229|9900|79608	APBA1|CHRNA1|GABRB2|GABRE|NOS1|P2RX1|PENK|SLC1A3|CACNA1G|DLGAP1|SV2A|RIC3	-2.52065	0	119	1	1	-4.15747	6.32216
											0	1	0	-3.8902	GO:0099536	M01	1	0	GO Biological Processes	19	synaptic signaling	19_GO:0023052 signaling	-3.8902	3.65219	4.86174	30182	457	217	12	5.52995	1.55159	320|1134|2561|2564|4842|5023|5179|6507|8913|9229|9900|79608	APBA1|CHRNA1|GABRB2|GABRE|NOS1|P2RX1|PENK|SLC1A3|CACNA1G|DLGAP1|SV2A|RIC3	-2.3064	0	119	0	0	-4.15747	6.32216
											0	1	0	-3.69025	R-HSA-112316	M01	1	0	Reactome Gene Sets	6	Neuronal System		-3.69025	3.73162	4.73912	30182	410	217	11	5.06912	1.48916	113|320|1134|2561|3084|3770|3776|4128|6507|9229|84254	ADCY7|APBA1|CHRNA1|GABRB2|NRG1|KCNJ14|KCNK2|MAOA|SLC1A3|DLGAP1|CAMKK1	-2.15569	0	119	0	0	-4.15747	6.32216
											0	1	0	-3.68116	GO:0007268	M01	1	0	GO Biological Processes	19	chemical synaptic transmission	19_GO:0023052 signaling	-3.68116	3.72254	4.7292	30182	411	217	11	5.06912	1.48916	320|1134|2561|2564|5023|5179|6507|8913|9229|9900|79608	APBA1|CHRNA1|GABRB2|GABRE|P2RX1|PENK|SLC1A3|CACNA1G|DLGAP1|SV2A|RIC3	-2.14926	0	119	0	0	-4.15747	6.32216
											0	1	0	-3.68116	GO:0098916	M01	1	0	GO Biological Processes	19	anterograde trans-synaptic signaling	19_GO:0023052 signaling	-3.68116	3.72254	4.7292	30182	411	217	11	5.06912	1.48916	320|1134|2561|2564|5023|5179|6507|8913|9229|9900|79608	APBA1|CHRNA1|GABRB2|GABRE|P2RX1|PENK|SLC1A3|CACNA1G|DLGAP1|SV2A|RIC3	-2.14926	0	119	0	0	-4.15747	6.32216
											0	1	0	-3.10026	R-HSA-112315	M01	1	0	Reactome Gene Sets	6	Transmission across Chemical Synapses		-3.2733	3.59438	4.36933	30182	270	311	10	3.21543	1.00033	113|320|1134|2561|2770|3084|4128|6507|84254|84617	ADCY7|APBA1|CHRNA1|GABRB2|GNAI1|NRG1|MAOA|SLC1A3|CAMKK1|TUBB6	-1.77263	0	119	0	0	-4.15747	6.32216
											0	1	0	-2.42265	R-HSA-112314	M01	1	0	Reactome Gene Sets	6	Neurotransmitter receptors and postsynaptic signal transmission		-2.86636	3.78725	4.08583	30182	205	311	8	2.57235	0.897689	113|320|1134|2561|2770|3084|84254|84617	ADCY7|APBA1|CHRNA1|GABRB2|GNAI1|NRG1|CAMKK1|TUBB6	-1.43701	0	119	0	0	-4.15747	6.32216
											0	1	0	-2.42213	GO:0060079	M01	1	0	GO Biological Processes	19	excitatory postsynaptic potential	19_GO:0023052 signaling	-2.42213	6.32216	4.2548	30182	88	217	4	1.84332	0.913125	1134|2561|2564|5023	CHRNA1|GABRB2|GABRE|P2RX1	-1.19553	0	119	0	0	-4.15747	6.32216
											0	1	0	-2.32008	GO:0099565	M01	1	0	GO Biological Processes	19	chemical synaptic transmission, postsynaptic	19_GO:0023052 signaling	-2.32008	5.91862	4.06443	30182	94	217	4	1.84332	0.913125	1134|2561|2564|5023	CHRNA1|GABRB2|GABRE|P2RX1	-1.11643	0	119	0	0	-4.15747	6.32216
											0	1	0	-2.08137	GO:0060078	M01	1	0	GO Biological Processes	19	regulation of postsynaptic membrane potential	19_GO:0065007 biological regulation	-2.08137	5.05773	3.62817	30182	110	217	4	1.84332	0.913125	1134|2561|2564|5023	CHRNA1|GABRB2|GABRE|P2RX1	-0.924471	0	119	0	0	-4.15747	6.32216
											1	0	-4.12847	0	WP3646	M10	1	0	WikiPathways	27	Hepatitis C and hepatocellular carcinoma		-4.12847	17.9655	8.02856	30182	56	120	4	3.33333	1.63865	960|5743|7345|26509	CD44|PTGS2|UCHL1|MYOF	-2.49667	0	120	1	1	-4.12847	18.4037
											1	0	-4.00471	0	WP4659	M10	1	0	WikiPathways	27	Gastrin signaling pathway		-4.00471	10.9355	6.74439	30182	115	120	5	4.16667	1.82416	302|960|3688|5054|5743	ANXA2|CD44|ITGB1|SERPINE1|PTGS2	-2.39888	0	120	0	0	-4.12847	18.4037
											1	0	-3.23274	0	GO:0071470	M10	1	0	GO Biological Processes	19	cellular response to osmotic stress	19_GO:0050896 response to stimulus	-3.23274	18.4037	7.04534	30182	41	120	3	2.5	1.42522	624|5743|114548	BDKRB2|PTGS2|NLRP3	-1.80982	0	120	0	0	-4.12847	18.4037
											1	0	-3.05811	0	GO:0071715	M10	1	0	GO Biological Processes	19	icosanoid transport	19_GO:0051179 localization	-3.05811	16.0543	6.52561	30182	47	120	3	2.5	1.42522	624|5743|6578	BDKRB2|PTGS2|SLCO2A1	-1.67899	0	120	0	0	-4.12847	18.4037
											1	0	-2.58591	0	GO:0033135	M10	1	0	GO Biological Processes	19	regulation of peptidyl-serine phosphorylation	19_GO:0008152 metabolic process	-2.58591	7.03543	4.57069	30182	143	120	4	3.33333	1.63865	624|960|4842|5743	BDKRB2|CD44|NOS1|PTGS2	-1.31994	0	120	0	0	-4.12847	18.4037
											0	1	0	-2.52626	GO:0071634	M01	1	0	GO Biological Processes	19	regulation of transforming growth factor beta production	19_GO:0032501 multicellular organismal process	-2.52626	10.4316	5.07946	30182	40	217	3	1.38249	0.792644	4060|5743|7042	LUM|PTGS2|TGFB2	-1.27265	0	120	0	0	-4.12847	18.4037
											1	0	-2.45738	0	GO:0006970	M10	1	0	GO Biological Processes	19	response to osmotic stress	19_GO:0050896 response to stimulus	-2.45738	9.92829	4.92376	30182	76	120	3	2.5	1.42522	624|5743|114548	BDKRB2|PTGS2|NLRP3	-1.2206	0	120	0	0	-4.12847	18.4037
											0	1	0	-2.01269	GO:0019229	M01	1	0	GO Biological Processes	19	regulation of vasoconstriction	19_GO:0032501 multicellular organismal process	-2.43916	6.36382	4.27884	30182	61	311	4	1.28617	0.638938	624|4313|5023|5743	BDKRB2|MMP2|P2RX1|PTGS2	-1.07735	0	120	0	0	-4.12847	18.4037
											1	0	-2.13751	0	GO:2001243	M10	1	0	GO Biological Processes	19	negative regulation of intrinsic apoptotic signaling pathway	19_GO:0023052 signaling	-2.13751	7.62172	4.16942	30182	99	120	3	2.5	1.42522	624|960|5743	BDKRB2|CD44|PTGS2	-0.969295	0	120	0	0	-4.12847	18.4037
											1	0	-2.09262	0	hsa05206	M10	1	0	KEGG Pathway	24	MicroRNAs in cancer		-2.09262	4.05672	3.41785	30182	310	120	5	4.16667	1.82416	960|3371|5328|5743|7042	CD44|TNC|PLAU|PTGS2|TGFB2	-0.93488	0	120	0	0	-4.12847	18.4037
											1	0	-2.05632	0	GO:0015718	M10	1	0	GO Biological Processes	19	monocarboxylic acid transport	19_GO:0051179 localization	-2.05632	7.1184	3.98684	30182	106	120	3	2.5	1.42522	624|5743|6578	BDKRB2|PTGS2|SLCO2A1	-0.902746	0	120	0	0	-4.12847	18.4037
											1	1	-4.0685	-2.07272	hsa04923	M11	2	0	KEGG Pathway	24	Regulation of lipolysis in adipocytes		-4.0685	17.346	7.87258	30182	58	120	4	3.33333	1.63865	2770|4878|5733|5743	GNAI1|NPPA|PTGER3|PTGS2	-2.44819	0	121	1	1	-4.0685	24.3403
											1	0	-3.59519	0	WP5122	M10	1	0	WikiPathways	27	Prostaglandin and leukotriene metabolism in senescence		-3.59519	24.3403	8.21458	30182	31	120	3	2.5	1.42522	2770|5733|5743	GNAI1|PTGER3|PTGS2	-2.08645	0	121	0	0	-4.0685	24.3403
											1	1	-2.47033	-2.28219	hsa04921	M11	2	0	KEGG Pathway	24	Oxytocin signaling pathway		-2.94814	4.41128	4.33049	30182	154	311	7	2.2508	0.841095	113|2770|3770|4878|5743|23533|57118	ADCY7|GNAI1|KCNJ14|NPPA|PTGS2|PIK3R5|CAMK1D	-1.50822	0	121	0	0	-4.0685	24.3403
											0	1	0	-3.81854	GO:0043542	M01	1	0	GO Biological Processes	19	endothelial cell migration	19_GO:0032501 multicellular organismal process	-4.06575	8.31842	6.25488	30182	70	311	6	1.92926	0.779983	1545|2185|2191|3688|4017|11167	CYP1B1|PTK2B|FAP|ITGB1|LOXL2|FSTL1	-2.40559	0	122	1	1	-4.06575	9.51453
											0	1	0	-3.85086	GO:0090130	M01	1	0	GO Biological Processes	19	tissue migration	19_GO:0032501 multicellular organismal process	-3.85382	6.23246	5.58409	30182	109	311	7	2.2508	0.841095	58|1545|2185|2191|3688|4017|11167	ACTA1|CYP1B1|PTK2B|FAP|ITGB1|LOXL2|FSTL1	-2.23674	0	122	0	0	-4.06575	9.51453
											0	1	0	-2.22754	GO:0006968	M01	1	0	GO Biological Processes	19	cellular defense response	19_GO:0050896 response to stimulus	-3.74661	9.51453	6.20957	30182	51	311	5	1.60772	0.71319	728|2185|3688|3929|4046	C5AR1|PTK2B|ITGB1|LBP|LSP1	-2.15225	0	122	0	0	-4.06575	9.51453
											0	1	0	-3.23356	GO:0001667	M01	1	0	GO Biological Processes	19	ameboidal-type cell migration	19_GO:0009987 cellular process	-3.6571	4.43368	4.93358	30182	197	311	9	2.89389	0.95057	1545|2185|2191|3688|4017|7869|9037|11167|223117	CYP1B1|PTK2B|FAP|ITGB1|LOXL2|SEMA3B|SEMA5A|FSTL1|SEMA3D	-2.07774	0	122	0	0	-4.06575	9.51453
											0	1	0	-3.1003	GO:0010631	M01	1	0	GO Biological Processes	19	epithelial cell migration	19_GO:0032501 multicellular organismal process	-3.21899	5.82289	4.9292	30182	100	311	6	1.92926	0.779983	1545|2185|2191|3688|4017|11167	CYP1B1|PTK2B|FAP|ITGB1|LOXL2|FSTL1	-1.73225	0	122	0	0	-4.06575	9.51453
											0	1	0	-3.04235	GO:0090132	M01	1	0	GO Biological Processes	19	epithelium migration	19_GO:0032501 multicellular organismal process	-3.15115	5.6533	4.82691	30182	103	311	6	1.92926	0.779983	1545|2185|2191|3688|4017|11167	CYP1B1|PTK2B|FAP|ITGB1|LOXL2|FSTL1	-1.67558	0	122	0	0	-4.06575	9.51453
											0	1	0	-4.04431	GO:0048010	M01	1	0	GO Biological Processes	19	vascular endothelial growth factor receptor signaling pathway	19_GO:0023052 signaling	-4.04431	16.8591	7.75691	30182	33	217	4	1.84332	0.913125	558|2185|2277|23213	AXL|PTK2B|VEGFD|SULF1	-2.43101	0	123	1	1	-4.04431	16.8591
											0	1	0	-2.1089	R-HSA-194138	M01	1	0	Reactome Gene Sets	6	Signaling by VEGF		-2.27678	4.49297	3.71051	30182	108	311	5	1.60772	0.71319	558|1536|2185|2277|26999	AXL|CYBB|PTK2B|VEGFD|CYFIP2	-0.94015	0	123	0	0	-4.04431	16.8591
											0	1	0	-4.04431	WP4786	M01	1	0	WikiPathways	27	Type I collagen synthesis in the context of osteogenesis imperfecta		-4.04431	16.8591	7.75691	30182	33	217	4	1.84332	0.913125	1277|5176|5352|55214	COL1A1|SERPINF1|PLOD2|P3H2	-2.43101	0	124	1	1	-4.04431	16.8591
											0	1	0	-2.96804	GO:0032526	M01	1	0	GO Biological Processes	19	response to retinoic acid	19_GO:0050896 response to stimulus	-2.96804	6.49942	4.84948	30182	107	217	5	2.30415	1.01851	478|1277|2185|4313|5176	ATP1A3|COL1A1|PTK2B|MMP2|SERPINF1	-1.61244	0	124	0	0	-4.04431	16.8591
											0	1	0	-2.92872	GO:0071300	M01	1	0	GO Biological Processes	19	cellular response to retinoic acid	19_GO:0050896 response to stimulus	-2.92872	8.69297	5.24277	30182	64	217	4	1.84332	0.913125	478|1277|2185|5176	ATP1A3|COL1A1|PTK2B|SERPINF1	-1.58486	0	124	0	0	-4.04431	16.8591
											0	1	0	-3.93602	GO:0016525	M01	1	0	GO Biological Processes	19	negative regulation of angiogenesis	19_GO:0032502 developmental process	-3.93602	6.44777	5.71099	30182	151	217	7	3.22581	1.19941	1634|4879|5176|7042|7058|7060|23213	DCN|NPPB|SERPINF1|TGFB2|THBS2|THBS4|SULF1	-2.34311	0	125	1	1	-3.93602	7.418
											0	1	0	-3.90045	GO:2000181	M01	1	0	GO Biological Processes	19	negative regulation of blood vessel morphogenesis	19_GO:0032502 developmental process	-3.90045	6.36348	5.65994	30182	153	217	7	3.22581	1.19941	1634|4879|5176|7042|7058|7060|23213	DCN|NPPB|SERPINF1|TGFB2|THBS2|THBS4|SULF1	-2.31414	0	125	0	0	-3.93602	7.418
											0	1	0	-3.88287	GO:1901343	M01	1	0	GO Biological Processes	19	negative regulation of vasculature development	19_GO:0032502 developmental process	-3.88287	6.32216	5.63475	30182	154	217	7	3.22581	1.19941	1634|4879|5176|7042|7058|7060|23213	DCN|NPPB|SERPINF1|TGFB2|THBS2|THBS4|SULF1	-2.30278	0	125	0	0	-3.93602	7.418
											0	1	0	-2.67368	GO:2000242	M01	1	0	GO Biological Processes	19	negative regulation of reproductive process	19_GO:0022414 reproductive process	-2.67368	7.418	4.73572	30182	75	217	4	1.84332	0.913125	5176|5730|7076|23213	SERPINF1|PTGDS|TIMP1|SULF1	-1.38807	0	125	0	0	-3.93602	7.418
											0	1	0	-2.03335	GO:0050680	M01	1	0	GO Biological Processes	19	negative regulation of epithelial cell proliferation	19_GO:0048519 negative regulation of biological process	-2.03335	3.92903	3.32585	30182	177	217	5	2.30415	1.01851	5176|6423|7042|7498|23213	SERPINF1|SFRP2|TGFB2|XDH|SULF1	-0.883364	0	125	0	0	-3.93602	7.418
											1	0	-2.64552	0	hsa04810	M10	1	0	KEGG Pathway	24	Regulation of actin cytoskeleton		-3.84202	4.23791	5.01863	30182	229	311	10	3.21543	1.00033	624|2934|3684|3688|3689|4478|5156|7852|26999|89846	BDKRB2|GSN|ITGAM|ITGB1|ITGB2|MSN|PDGFRA|CXCR4|CYFIP2|FGD3	-2.22815	0	126	1	1	-3.84202	4.52892
											1	0	-2.51125	0	WP51	M10	1	0	WikiPathways	27	Regulation of actin cytoskeleton		-3.01468	4.52892	4.42097	30182	150	311	7	2.2508	0.841095	624|929|2934|4478|5156|23533|26999	BDKRB2|CD14|GSN|MSN|PDGFRA|PIK3R5|CYFIP2	-1.56173	0	126	0	0	-3.84202	4.52892
											1	0	-3.03261	0	WP2877	M10	1	0	WikiPathways	27	Vitamin D receptor pathway		-3.82634	4.67077	5.13778	30182	187	311	9	2.89389	0.95057	639|929|3684|6275|6277|6696|7042|7869|64806	PRDM1|CD14|ITGAM|S100A4|S100A6|SPP1|TGFB2|SEMA3B|IL25	-2.21486	0	127	1	1	-3.82634	4.67077
											1	1	-3.12286	-2.53483	GO:0050804	M11	2	0	GO Biological Processes	19	modulation of chemical synaptic transmission	19_GO:0023052 signaling	-3.7391	2.98917	4.5156	30182	487	311	15	4.82315	1.21493	320|1627|2045|2185|3553|3688|4131|5023|5649|5743|6347|6507|9162|9229|26509	APBA1|DBN1|EPHA7|PTK2B|IL1B|ITGB1|MAP1B|P2RX1|RELN|PTGS2|CCL2|SLC1A3|DGKI|DLGAP1|MYOF	-2.14779	0	128	1	1	-3.7391	5.73557
											1	1	-3.1171	-2.52851	GO:0099177	M11	2	0	GO Biological Processes	19	regulation of trans-synaptic signaling	19_GO:0023052 signaling	-3.72953	2.98304	4.50639	30182	488	311	15	4.82315	1.21493	320|1627|2045|2185|3553|3688|4131|5023|5649|5743|6347|6507|9162|9229|26509	APBA1|DBN1|EPHA7|PTK2B|IL1B|ITGB1|MAP1B|P2RX1|RELN|PTGS2|CCL2|SLC1A3|DGKI|DLGAP1|MYOF	-2.14123	0	128	0	0	-3.7391	5.73557
											0	1	0	-2.14772	GO:0050807	M01	1	0	GO Biological Processes	19	regulation of synapse organization	19_GO:0050789 regulation of biological process	-2.50958	3.31789	3.63194	30182	234	311	8	2.57235	0.897689	1627|2045|2185|3688|5649|7058|7097|23768	DBN1|EPHA7|PTK2B|ITGB1|RELN|THBS2|TLR2|FLRT2	-1.13737	0	128	0	0	-3.7391	5.73557
											0	1	0	-2.09629	GO:0050803	M01	1	0	GO Biological Processes	19	regulation of synapse structure or activity	19_GO:0065007 biological regulation	-2.44309	3.23494	3.54694	30182	240	311	8	2.57235	0.897689	1627|2045|2185|3688|5649|7058|7097|23768	DBN1|EPHA7|PTK2B|ITGB1|RELN|THBS2|TLR2|FLRT2	-1.07994	0	128	0	0	-3.7391	5.73557
											0	1	0	-2.33228	GO:1901888	M01	1	0	GO Biological Processes	19	regulation of cell junction assembly	19_GO:0050789 regulation of biological process	-2.33228	3.89965	3.62254	30182	214	217	6	2.76498	1.11308	2045|2185|3553|7058|23768|84525	EPHA7|PTK2B|IL1B|THBS2|FLRT2|HOPX	-1.12457	0	128	0	0	-3.7391	5.73557
											0	1	0	-2.27185	GO:0099175	M01	1	0	GO Biological Processes	19	regulation of postsynapse organization	19_GO:0050789 regulation of biological process	-2.27185	5.73557	3.97532	30182	97	217	4	1.84332	0.913125	1627|2045|2185|5649	DBN1|EPHA7|PTK2B|RELN	-1.07711	0	128	0	0	-3.7391	5.73557
											0	1	0	-2.02807	GO:0051963	M01	1	0	GO Biological Processes	19	regulation of synapse assembly	19_GO:0032502 developmental process	-2.17875	4.2565	3.55446	30182	114	311	5	1.60772	0.71319	2045|2185|7058|7097|23768	EPHA7|PTK2B|THBS2|TLR2|FLRT2	-0.853769	0	128	0	0	-3.7391	5.73557
											0	1	0	-3.73233	GO:0061035	M01	1	0	GO Biological Processes	19	regulation of cartilage development	19_GO:0032502 developmental process	-3.73233	9.52655	6.20692	30182	73	217	5	2.30415	1.01851	1490|1513|2737|4017|4192	CCN2|CTSK|GLI3|LOXL2|MDK	-2.18699	0	129	1	1	-3.73233	12.6443
											0	1	0	-3.20742	GO:0032330	M01	1	0	GO Biological Processes	19	regulation of chondrocyte differentiation	19_GO:0032502 developmental process	-3.20742	10.3028	5.82256	30182	54	217	4	1.84332	0.913125	1490|2737|4017|4192	CCN2|GLI3|LOXL2|MDK	-1.79093	0	129	0	0	-3.73233	12.6443
											0	1	0	-2.76811	GO:0061036	M01	1	0	GO Biological Processes	19	positive regulation of cartilage development	19_GO:0032502 developmental process	-2.76811	12.6443	5.6954	30182	33	217	3	1.38249	0.792644	2737|4017|4192	GLI3|LOXL2|MDK	-1.46082	0	129	0	0	-3.73233	12.6443
											0	1	0	-2.15844	GO:2000179	M01	1	0	GO Biological Processes	19	positive regulation of neural precursor cell proliferation	19_GO:0048518 positive regulation of biological process	-2.63227	7.18876	4.64448	30182	54	311	4	1.28617	0.638938	2737|3688|4192|284403	GLI3|ITGB1|MDK|WDR62	-1.23704	0	129	0	0	-3.73233	12.6443
											0	1	0	-3.49027	GO:0030097	M01	1	0	GO Biological Processes	19	hemopoiesis	19_GO:0032502 developmental process	-3.72245	2.65079	4.37195	30182	659	311	18	5.78778	1.32413	284|302|558|1513|2185|2737|3688|5156|6423|7042|7097|8076|8544|10272|64806|64919|91543|115761	ANGPT1|ANXA2|AXL|CTSK|PTK2B|GLI3|ITGB1|PDGFRA|SFRP2|TGFB2|TLR2|MFAP5|PIR|FSTL3|IL25|BCL11B|RSAD2|ARL11	-2.13491	0	130	1	1	-3.72245	2.65079
											0	1	0	-2.02466	GO:0002521	M01	1	0	GO Biological Processes	19	leukocyte differentiation	19_GO:0032502 developmental process	-2.45662	2.62939	3.37269	30182	406	311	11	3.53698	1.04741	302|558|1513|2185|2737|3688|7097|8544|64806|64919|91543	ANXA2|AXL|CTSK|PTK2B|GLI3|ITGB1|TLR2|PIR|IL25|BCL11B|RSAD2	-1.09105	0	130	0	0	-3.72245	2.65079
											0	1	0	-3.71771	GO:2001212	M01	1	0	GO Biological Processes	19	regulation of vasculogenesis	19_GO:0032502 developmental process	-3.71771	26.0789	8.53885	30182	16	217	3	1.38249	0.792644	7498|51666|55273	XDH|ASB4|TMEM100	-2.17577	0	131	1	1	-3.71771	26.0789
											0	1	0	-2.32709	GO:0045601	M01	1	0	GO Biological Processes	19	regulation of endothelial cell differentiation	19_GO:0032502 developmental process	-2.32709	8.87793	4.59955	30182	47	217	3	1.38249	0.792644	3553|7498|55273	IL1B|XDH|TMEM100	-1.12248	0	131	0	0	-3.71771	26.0789
											0	1	0	-2.13635	GO:0072132	M01	1	0	GO Biological Processes	19	mesenchyme morphogenesis	19_GO:0032502 developmental process	-2.13635	7.58659	4.16058	30182	55	217	3	1.38249	0.792644	58|7042|55273	ACTA1|TGFB2|TMEM100	-0.969295	0	131	0	0	-3.71771	26.0789
											0	1	0	-3.71771	GO:0010715	M01	1	0	GO Biological Processes	19	regulation of extracellular matrix disassembly	19_GO:0050789 regulation of biological process	-3.71771	26.0789	8.53885	30182	16	217	3	1.38249	0.792644	2191|4035|4921	FAP|LRP1|DDR2	-2.17577	0	132	1	1	-3.71771	26.0789
											0	1	0	-3.06148	GO:1903053	M01	1	0	GO Biological Processes	19	regulation of extracellular matrix organization	19_GO:0050789 regulation of biological process	-3.06148	9.42966	5.5154	30182	59	217	4	1.84332	0.913125	165|2191|4035|4921	AEBP1|FAP|LRP1|DDR2	-1.68046	0	132	0	0	-3.71771	26.0789
											0	1	0	-2.55783	GO:0060390	M01	1	0	GO Biological Processes	19	regulation of SMAD protein signal transduction	19_GO:0023052 signaling	-2.55783	10.699	5.15772	30182	39	217	3	1.38249	0.792644	4035|7043|8483	LRP1|TGFB3|CILP	-1.29932	0	132	0	0	-3.71771	26.0789
											0	1	0	-2.52626	GO:0043277	M01	1	0	GO Biological Processes	19	apoptotic cell clearance	19_GO:0051179 localization	-2.52626	10.4316	5.07946	30182	40	217	3	1.38249	0.792644	558|4035|7052	AXL|LRP1|TGM2	-1.27265	0	132	0	0	-3.71771	26.0789
											0	1	0	-2.20401	WP4747	M01	1	0	WikiPathways	27	Netrin-UNC5B signaling pathway		-3.70635	9.33156	6.13551	30182	52	311	5	1.60772	0.71319	1277|1490|2185|6347|6401	COL1A1|CCN2|PTK2B|CCL2|SELE	-2.12181	0	133	1	1	-3.70635	14.9022
											0	1	0	-2.47622	GO:0044344	M01	1	0	GO Biological Processes	19	cellular response to fibroblast growth factor stimulus	19_GO:0050896 response to stimulus	-3.59859	6.85046	5.51138	30182	85	311	6	1.92926	0.779983	960|1277|1490|3373|6347|23768	CD44|COL1A1|CCN2|HYAL1|CCL2|FLRT2	-2.02872	0	133	0	0	-3.70635	14.9022
											0	1	0	-2.35324	GO:0071774	M01	1	0	GO Biological Processes	19	response to fibroblast growth factor	19_GO:0050896 response to stimulus	-3.41238	6.32923	5.2236	30182	92	311	6	1.92926	0.779983	960|1277|1490|3373|6347|23768	CD44|COL1A1|CCN2|HYAL1|CCL2|FLRT2	-1.88245	0	133	0	0	-3.70635	14.9022
											0	1	0	-2.97817	WP5036	M01	1	0	WikiPathways	27	Angiotensin II receptor type 1 pathway		-2.97817	14.9022	6.26298	30182	28	217	3	1.38249	0.792644	1277|1490|50507	COL1A1|CCN2|NOX4	-1.62125	0	133	0	0	-3.70635	14.9022
											1	0	-3.63813	0	GO:0007202	M10	1	0	GO Biological Processes	19	activation of phospholipase C activity	19_GO:0065007 biological regulation	-3.63813	25.1517	8.36177	30182	30	120	3	2.5	1.42522	728|5031|6401	C5AR1|P2RY6|SELE	-2.11668	0	134	1	1	-3.63813	25.1517
											1	0	-3.34963	0	GO:0060191	M10	1	0	GO Biological Processes	19	regulation of lipase activity	19_GO:0065007 biological regulation	-3.49008	6.54258	5.34314	30182	89	311	6	1.92926	0.779983	728|4035|5031|5156|6401|51129	C5AR1|LRP1|P2RY6|PDGFRA|SELE|ANGPTL4	-1.93995	0	134	0	0	-3.63813	25.1517
											1	0	-3.26448	0	GO:0010863	M10	1	0	GO Biological Processes	19	positive regulation of phospholipase C activity	19_GO:0065007 biological regulation	-3.26448	18.8637	7.14274	30182	40	120	3	2.5	1.42522	728|5031|6401	C5AR1|P2RY6|SELE	-1.83304	0	134	0	0	-3.63813	25.1517
											1	0	-2.63135	0	GO:0010517	M10	1	0	GO Biological Processes	19	regulation of phospholipase activity	19_GO:0065007 biological regulation	-3.22093	7.35214	5.27127	30182	66	311	5	1.60772	0.71319	728|4035|5031|5156|6401	C5AR1|LRP1|P2RY6|PDGFRA|SELE	-1.73225	0	134	0	0	-3.63813	25.1517
											1	0	-3.20181	0	GO:1900274	M10	1	0	GO Biological Processes	19	regulation of phospholipase C activity	19_GO:0065007 biological regulation	-3.20181	17.9655	6.95132	30182	42	120	3	2.5	1.42522	728|5031|6401	C5AR1|P2RY6|SELE	-1.787	0	134	0	0	-3.63813	25.1517
											1	0	-2.03422	0	GO:0007200	M10	1	0	GO Biological Processes	19	phospholipase C-activating G protein-coupled receptor signaling pathway	19_GO:0023052 signaling	-3.04318	5.39157	4.66507	30182	108	311	6	1.92926	0.779983	728|1240|4883|5031|5733|7052	C5AR1|CMKLR1|NPR3|P2RY6|PTGER3|TGM2	-1.58357	0	134	0	0	-3.63813	25.1517
											1	0	-2.85918	0	GO:0010518	M10	1	0	GO Biological Processes	19	positive regulation of phospholipase activity	19_GO:0065007 biological regulation	-2.85918	13.7191	5.96497	30182	55	120	3	2.5	1.42522	728|5031|6401	C5AR1|P2RY6|SELE	-1.52841	0	134	0	0	-3.63813	25.1517
											1	0	-2.61271	0	GO:0060193	M10	1	0	GO Biological Processes	19	positive regulation of lipase activity	19_GO:0065007 biological regulation	-2.61271	11.2619	5.31281	30182	67	120	3	2.5	1.42522	728|5031|6401	C5AR1|P2RY6|SELE	-1.33915	0	134	0	0	-3.63813	25.1517
											0	1	0	-3.63569	WP3678	M01	1	0	WikiPathways	27	Amplification and expansion of oncogenic pathways as metastatic traits		-3.63569	24.5449	8.26339	30182	17	217	3	1.38249	0.792644	3371|7852|10631	TNC|CXCR4|POSTN	-2.11552	0	135	1	1	-3.63569	24.5449
											0	1	0	-2.80721	M165	M01	1	0	Canonical Pathways	11	PID SYNDECAN 4 PATHWAY		-3.49939	12.131	6.42819	30182	32	311	4	1.28617	0.638938	3371|3688|4192|7852	TNC|ITGB1|MDK|CXCR4	-1.94788	0	135	0	0	-3.63569	24.5449
											0	1	0	-2.05232	WP5236	M01	1	0	WikiPathways	27	Markers of kidney cell lineage		-2.05232	7.07225	3.97298	30182	59	217	3	1.38249	0.792644	1634|3371|6943	DCN|TNC|TCF21	-0.899304	0	135	0	0	-3.63569	24.5449
											0	1	0	-2.84767	GO:0051491	M01	1	0	GO Biological Processes	19	positive regulation of filopodium assembly	19_GO:0048518 positive regulation of biological process	-3.55387	12.5224	6.54928	30182	31	311	4	1.28617	0.638938	1809|6366|7043|140469	DPYSL3|CCL21|TGFB3|MYO3B	-1.9945	0	136	1	1	-3.55387	12.5224
											0	1	0	-2.22754	GO:0051489	M01	1	0	GO Biological Processes	19	regulation of filopodium assembly	19_GO:0050789 regulation of biological process	-2.72406	7.61163	4.82179	30182	51	311	4	1.28617	0.638938	1809|6366|7043|140469	DPYSL3|CCL21|TGFB3|MYO3B	-1.31759	0	136	0	0	-3.55387	12.5224
											1	1	-2.37314	-2.16871	GO:0030307	M11	2	0	GO Biological Processes	19	positive regulation of cell growth	19_GO:0040007 growth	-3.50007	4.73406	4.89254	30182	164	311	8	2.57235	0.897689	2185|3373|4131|6423|7042|7852|9037|57817	PTK2B|HYAL1|MAP1B|SFRP2|TGFB2|CXCR4|SEMA5A|HAMP	-1.94788	0	137	1	1	-3.50007	5.5635
											0	1	0	-2.24519	GO:0010632	M01	1	0	GO Biological Processes	19	regulation of epithelial cell migration	19_GO:0040011 locomotion	-2.24519	3.30038	3.37878	30182	295	217	7	3.22581	1.19941	284|1634|2185|3373|5176|5743|7042	ANGPT1|DCN|PTK2B|HYAL1|SERPINF1|PTGS2|TGFB2	-1.05618	0	137	0	0	-3.50007	5.5635
											0	1	0	-2.22534	GO:0032147	M01	1	0	GO Biological Processes	19	activation of protein kinase activity	19_GO:0048518 positive regulation of biological process	-2.22534	5.5635	3.88986	30182	100	217	4	1.84332	0.913125	284|2185|3084|7042	ANGPT1|PTK2B|NRG1|TGFB2	-1.04111	0	137	0	0	-3.50007	5.5635
											0	1	0	-2.04332	GO:0010634	M01	1	0	GO Biological Processes	19	positive regulation of epithelial cell migration	19_GO:0040011 locomotion	-2.04332	3.95135	3.34166	30182	176	217	5	2.30415	1.01851	284|2185|3373|5743|7042	ANGPT1|PTK2B|HYAL1|PTGS2|TGFB2	-0.890853	0	137	0	0	-3.50007	5.5635
											0	1	0	-3.1001	GO:0040007	M01	1	0	GO Biological Processes	19	growth	19_GO:0040007 growth	-3.45251	3.09222	4.34152	30182	408	311	13	4.18006	1.13485	320|1134|1281|1893|2737|3688|4131|4192|4921|6423|7042|9037|26999	APBA1|CHRNA1|COL3A1|ECM1|GLI3|ITGB1|MAP1B|MDK|DDR2|SFRP2|TGFB2|SEMA5A|CYFIP2	-1.91224	0	138	1	1	-3.45251	15.7198
											0	1	0	-3.1001	GO:0048589	M01	1	0	GO Biological Processes	19	developmental growth	19_GO:0040007 growth	-3.45251	3.09222	4.34152	30182	408	311	13	4.18006	1.13485	320|1134|1281|1893|2737|3688|4131|4192|4921|6423|7042|9037|26999	APBA1|CHRNA1|COL3A1|ECM1|GLI3|ITGB1|MAP1B|MDK|DDR2|SFRP2|TGFB2|SEMA5A|CYFIP2	-1.91224	0	138	0	0	-3.45251	15.7198
											1	0	-3.03134	0	GO:0048675	M10	1	0	GO Biological Processes	19	axon extension	19_GO:0040007 growth	-3.03134	15.7198	6.44826	30182	48	120	3	2.5	1.42522	3688|4131|9037	ITGB1|MAP1B|SEMA5A	-1.66005	0	138	0	0	-3.45251	15.7198
											1	0	-2.44137	0	GO:1990138	M10	1	0	GO Biological Processes	19	neuron projection extension	19_GO:0040007 growth	-2.44137	9.79935	4.88456	30182	77	120	3	2.5	1.42522	3688|4131|9037	ITGB1|MAP1B|SEMA5A	-1.20751	0	138	0	0	-3.45251	15.7198
											1	0	-2.06529	0	GO:0007163	M10	1	0	GO Biological Processes	19	establishment or maintenance of cell polarity	19_GO:0009987 cellular process	-2.06529	5.00531	3.59964	30182	201	120	4	3.33333	1.63865	3688|4131|4478|64098	ITGB1|MAP1B|MSN|PARVG	-0.911163	0	138	0	0	-3.45251	15.7198
											1	0	-2.01257	0	GO:0048588	M10	1	0	GO Biological Processes	19	developmental cell growth	19_GO:0040007 growth	-2.01257	6.85955	3.8898	30182	110	120	3	2.5	1.42522	3688|4131|9037	ITGB1|MAP1B|SEMA5A	-0.867217	0	138	0	0	-3.45251	15.7198
											0	1	0	-2.76811	GO:1990776	M01	1	0	GO Biological Processes	19	response to angiotensin	19_GO:0050896 response to stimulus	-3.44679	11.7634	6.31238	30182	33	311	4	1.28617	0.638938	1281|1536|4921|5743	COL3A1|CYBB|DDR2|PTGS2	-1.91224	0	139	1	1	-3.44679	11.7634
											0	1	0	-2.75129	GO:0048660	M01	1	0	GO Biological Processes	19	regulation of smooth muscle cell proliferation	19_GO:0050789 regulation of biological process	-2.75129	4.74162	4.23645	30182	176	217	6	2.76498	1.11308	4313|4883|4921|5743|7043|7099	MMP2|NPR3|DDR2|PTGS2|TGFB3|TLR4	-1.44675	0	139	0	0	-3.44679	11.7634
											0	1	0	-2.24066	GO:0048661	M01	1	0	GO Biological Processes	19	positive regulation of smooth muscle cell proliferation	19_GO:0048518 positive regulation of biological process	-2.4371	4.90143	3.96737	30182	99	311	5	1.60772	0.71319	4313|4921|5031|5743|7099	MMP2|DDR2|P2RY6|PTGS2|TLR4	-1.07708	0	139	0	0	-3.44679	11.7634
											0	1	0	-2.67876	GO:0051090	M01	1	0	GO Biological Processes	19	regulation of DNA-binding transcription factor activity	19_GO:0008152 metabolic process	-3.42774	2.92188	4.2616	30182	465	311	14	4.50161	1.17571	1240|1545|2737|3055|3553|4921|5649|7097|7099|55859|56849|57118|114548|338382	CMKLR1|CYP1B1|GLI3|HCK|IL1B|DDR2|RELN|TLR2|TLR4|BEX1|TCEAL7|CAMK1D|NLRP3|RAB7B	-1.89716	0	140	1	1	-3.42774	2.92188
											1	0	-2.47309	0	GO:0009615	M10	1	0	GO Biological Processes	19	response to virus	19_GO:0044419 biological process involved in interspecies interaction between organisms	-3.37017	3.20821	4.31885	30182	363	311	12	3.85852	1.09216	1755|2268|3373|3433|4599|5179|7097|7852|8519|9213|91543|114548	DMBT1|FGR|HYAL1|IFIT2|MX1|PENK|TLR2|CXCR4|IFITM1|XPR1|RSAD2|NLRP3	-1.84807	0	141	1	1	-3.37017	7.45112
											0	1	0	-2.73882	R-HSA-909733	M01	1	0	Reactome Gene Sets	6	Interferon alpha/beta signaling		-3.04804	6.73946	4.97513	30182	72	311	5	1.60772	0.71319	2634|3433|4599|8519|91543	GBP2|IFIT2|MX1|IFITM1|RSAD2	-1.58787	0	141	0	0	-3.37017	7.45112
											1	0	-2.07271	0	R-HSA-913531	M10	1	0	Reactome Gene Sets	6	Interferon Signaling		-2.93459	3.88193	4.17244	30182	200	311	8	2.57235	0.897689	960|2634|3433|4502|4599|4684|8519|91543	CD44|GBP2|IFIT2|MT2A|MX1|NCAM1|IFITM1|RSAD2	-1.49574	0	141	0	0	-3.37017	7.45112
											0	1	0	-2.89379	GO:0050792	M01	1	0	GO Biological Processes	19	regulation of viral process	19_GO:0016032 viral process	-2.89379	5.05773	4.44765	30182	165	217	6	2.76498	1.11308	558|2934|4599|7852|8519|91543	AXL|GSN|MX1|CXCR4|IFITM1|RSAD2	-1.55534	0	141	0	0	-3.37017	7.45112
											0	1	0	-2.41791	GO:1903900	M01	1	0	GO Biological Processes	19	regulation of viral life cycle	19_GO:0016032 viral process	-2.41791	4.8632	3.9406	30182	143	217	5	2.30415	1.01851	558|2934|4599|8519|91543	AXL|GSN|MX1|IFITM1|RSAD2	-1.19242	0	141	0	0	-3.37017	7.45112
											0	1	0	-2.38724	GO:0048525	M01	1	0	GO Biological Processes	19	negative regulation of viral process	19_GO:0016032 viral process	-2.38724	6.18167	4.18943	30182	90	217	4	1.84332	0.913125	2934|4599|8519|91543	GSN|MX1|IFITM1|RSAD2	-1.16778	0	141	0	0	-3.37017	7.45112
											0	1	0	-2.11471	GO:0045071	M01	1	0	GO Biological Processes	19	negative regulation of viral genome replication	19_GO:0016032 viral process	-2.11471	7.45112	4.11195	30182	56	217	3	1.38249	0.792644	4599|8519|91543	MX1|IFITM1|RSAD2	-0.951917	0	141	0	0	-3.37017	7.45112
											0	1	0	-2.95432	M8	M01	1	0	Canonical Pathways	11	PID ENDOTHELIN PATHWAY		-3.31433	7.70224	5.43366	30182	63	311	5	1.60772	0.71319	113|1281|2185|2770|6550	ADCY7|COL3A1|PTK2B|GNAI1|SLC9A3	-1.80308	0	142	1	1	-3.31433	7.70224
											0	1	0	-2.92872	GO:0032655	M01	1	0	GO Biological Processes	19	regulation of interleukin-12 production	19_GO:0032501 multicellular organismal process	-3.28264	7.58189	5.37836	30182	64	311	5	1.60772	0.71319	1240|3603|4192|7097|7099	CMKLR1|IL16|MDK|TLR2|TLR4	-1.7795	0	143	1	1	-3.28264	9.02774
											0	1	0	-2.03335	GO:0060759	M01	1	0	GO Biological Processes	19	regulation of response to cytokine stimulus	19_GO:0050896 response to stimulus	-3.27923	4.38636	4.61047	30182	177	311	8	2.57235	0.897689	284|558|837|1893|3557|7097|7099|7852	ANGPT1|AXL|CASP4|ECM1|IL1RN|TLR2|TLR4|CXCR4	-1.77671	0	143	0	0	-3.28264	9.02774
											0	1	0	-2.43652	GO:0032735	M01	1	0	GO Biological Processes	19	positive regulation of interleukin-12 production	19_GO:0048518 positive regulation of biological process	-3.00248	9.02774	5.37509	30182	43	311	4	1.28617	0.638938	3603|4192|7097|7099	IL16|MDK|TLR2|TLR4	-1.55064	0	143	0	0	-3.28264	9.02774
											0	1	0	-2.43652	GO:0048713	M01	1	0	GO Biological Processes	19	regulation of oligodendrocyte differentiation	19_GO:0032502 developmental process	-3.00248	9.02774	5.37509	30182	43	311	4	1.28617	0.638938	4192|7097|7852|128853	MDK|TLR2|CXCR4|DUSP15	-1.55064	0	143	0	0	-3.28264	9.02774
											1	1	-2.34061	-2.45255	GO:0016053	M11	2	0	GO Biological Processes	19	organic acid biosynthetic process	19_GO:0008152 metabolic process	-3.2733	3.59438	4.36933	30182	270	311	10	3.21543	1.00033	440|586|873|1036|2328|5352|5730|5743|6507|11057	ASNS|BCAT1|CBR1|CDO1|FMO3|PLOD2|PTGDS|PTGS2|SLC1A3|ABHD2	-1.77263	0	144	1	1	-3.2733	10.0607
											1	0	-2.47362	0	GO:0008652	M10	1	0	GO Biological Processes	19	amino acid biosynthetic process	19_GO:0008152 metabolic process	-2.47362	10.0607	4.9637	30182	75	120	3	2.5	1.42522	440|586|6507	ASNS|BCAT1|SLC1A3	-1.22966	0	144	0	0	-3.2733	10.0607
											1	0	-2.47362	0	hsa01230	M10	1	0	KEGG Pathway	24	Biosynthesis of amino acids		-2.47362	10.0607	4.9637	30182	75	120	3	2.5	1.42522	440|586|5214	ASNS|BCAT1|PFKP	-1.22966	0	144	0	0	-3.2733	10.0607
											1	0	-2.08769	0	GO:1901605	M10	1	0	GO Biological Processes	19	alpha-amino acid metabolic process	19_GO:0008152 metabolic process	-2.336	3.431	3.50183	30182	198	311	7	2.2508	0.841095	440|586|1036|4842|5352|9945|50507	ASNS|BCAT1|CDO1|NOS1|PLOD2|GFPT2|NOX4	-0.987828	0	144	0	0	-3.2733	10.0607
											1	0	-2.26815	0	GO:0006520	M10	1	0	GO Biological Processes	19	amino acid metabolic process	19_GO:0008152 metabolic process	-2.26815	4.47539	3.69796	30182	281	120	5	4.16667	1.82416	440|586|1036|4842|6507	ASNS|BCAT1|CDO1|NOS1|SLC1A3	-1.07432	0	144	0	0	-3.2733	10.0607
											1	1	-2.72412	-2.60965	GO:0071214	M11	2	0	GO Biological Processes	19	cellular response to abiotic stimulus	19_GO:0050896 response to stimulus	-3.24065	3.30505	4.24977	30182	323	311	11	3.53698	1.04741	624|1277|3373|3553|4313|5743|6423|7076|7099|57817|114548	BDKRB2|COL1A1|HYAL1|IL1B|MMP2|PTGS2|SFRP2|TIMP1|TLR4|HAMP|NLRP3	-1.7467	0	145	1	1	-3.24065	5.98226
											1	1	-2.72412	-2.60965	GO:0104004	M11	2	0	GO Biological Processes	19	cellular response to environmental stimulus	19_GO:0050896 response to stimulus	-3.24065	3.30505	4.24977	30182	323	311	11	3.53698	1.04741	624|1277|3373|3553|4313|5743|6423|7076|7099|57817|114548	BDKRB2|COL1A1|HYAL1|IL1B|MMP2|PTGS2|SFRP2|TIMP1|TLR4|HAMP|NLRP3	-1.7467	0	145	0	0	-3.24065	5.98226
											1	1	-2.68056	-2.28288	GO:0009314	M11	2	0	GO Biological Processes	19	response to radiation	19_GO:0050896 response to stimulus	-3.09262	2.82876	3.97013	30182	446	311	13	4.18006	1.13485	639|1281|3373|3688|4313|5179|5743|6354|6423|6507|7076|57817|64859	PRDM1|COL3A1|HYAL1|ITGB1|MMP2|PENK|PTGS2|CCL7|SFRP2|SLC1A3|TIMP1|HAMP|NABP1	-1.62567	0	145	0	0	-3.24065	5.98226
											0	1	0	-2.33655	GO:0034644	M01	1	0	GO Biological Processes	19	cellular response to UV	19_GO:0050896 response to stimulus	-2.33655	5.98226	4.095	30182	93	217	4	1.84332	0.913125	3373|4313|5743|7076	HYAL1|MMP2|PTGS2|TIMP1	-1.12791	0	145	0	0	-3.24065	5.98226
											0	1	0	-3.23841	WP2406	M01	1	0	WikiPathways	27	Cardiac progenitor differentiation		-3.23841	10.4972	5.88884	30182	53	217	4	1.84332	0.913125	3084|4684|5156|7852	NRG1|NCAM1|PDGFRA|CXCR4	-1.80982	0	146	1	1	-3.23841	10.4972
											0	1	0	-2.59128	hsa01521	M01	1	0	KEGG Pathway	24	EGFR tyrosine kinase inhibitor resistance		-2.59128	7.04241	4.57623	30182	79	217	4	1.84332	0.913125	558|3084|5156|7039	AXL|NRG1|PDGFRA|TGFA	-1.32352	0	146	0	0	-3.23841	10.4972
											0	1	0	-2.49474	WP4806	M01	1	0	WikiPathways	27	EGFR tyrosine kinase inhibitor resistance		-2.49474	6.62322	4.39183	30182	84	217	4	1.84332	0.913125	558|3084|5156|7039	AXL|NRG1|PDGFRA|TGFA	-1.24632	0	146	0	0	-3.23841	10.4972
											1	0	-3.17166	0	M222	M10	1	0	Canonical Pathways	11	PID CXCR3 PATHWAY		-3.17166	17.5477	6.86049	30182	43	120	3	2.5	1.42522	2770|3689|6373	GNAI1|ITGB2|CXCL11	-1.7627	0	147	1	1	-3.17166	17.5477
											0	1	0	-3.14005	GO:0043279	M01	1	0	GO Biological Processes	19	response to alkaloid	19_GO:0050896 response to stimulus	-3.14005	7.0963	5.14401	30182	98	217	5	2.30415	1.01851	2185|5179|6507|7052|7852	PTK2B|PENK|SLC1A3|TGM2|CXCR4	-1.73703	0	148	1	1	-3.14005	8.87793
											0	1	0	-2.41791	GO:0050905	M01	1	0	GO Biological Processes	19	neuromuscular process	19_GO:0032501 multicellular organismal process	-2.41791	4.8632	3.9406	30182	143	217	5	2.30415	1.01851	1134|5179|6507|7140|7345	CHRNA1|PENK|SLC1A3|TNNT3|UCHL1	-1.19242	0	148	0	0	-3.14005	8.87793
											0	1	0	-2.32709	GO:0042220	M01	1	0	GO Biological Processes	19	response to cocaine	19_GO:0050896 response to stimulus	-2.32709	8.87793	4.59955	30182	47	217	3	1.38249	0.792644	2185|6507|7052	PTK2B|SLC1A3|TGM2	-1.12248	0	148	0	0	-3.14005	8.87793
											0	1	0	-3.12489	GO:0043567	M01	1	0	GO Biological Processes	19	regulation of insulin-like growth factor receptor signaling pathway	19_GO:0023052 signaling	-3.12489	16.6905	6.67886	30182	25	217	3	1.38249	0.792644	3487|3489|8483	IGFBP4|IGFBP6|CILP	-1.72627	0	149	1	1	-3.12489	16.6905
[truncated: 55 more rows]

## Sheet: Suppl.Fig.4A
Venn_PAB	Names	total	elements			Venn_AOB	Names	total	elements
[truncated: 1,158 more rows]

## Sheet: Suppl.Fig.4B
	Metascape_Top100_Cluster_Heatmap	GO	Description	_LogP_RVPAB-F_(316up)+LV_AOB-F_(222up)	_LogP_RVPAB-F_(439down)+LV_AOB-F_(204down)		Metascape_Full_Table	_MEMBER_RVPAB-F_(316up)+LV_AOB-F_(222up)	_MEMBER_RVPAB-F_(439down)+LV_AOB-F_(204down)	_LogP_RVPAB-F_(316up)+LV_AOB-F_(222up)	_LogP_RVPAB-F_(439down)+LV_AOB-F_(204down)	GO	_PATTERN_	_RANK_	GiniIndex	Category	CategoryID	Description	PARENT_GO	LogP	Enrichment	Z-score	#TotalGeneInLibrary	#GeneInGO	#GeneInHitList	#GeneInGOAndHitList	%InGO	STDV %InGO	GeneID	Hits	Log(q-value)	EvidenceCutoff	GROUP_ID	FirstInGroupByEnrichment	FirstInGroupByLogP	BestLogPInGroup	BestEnrichmentInGroup	URL	URL
[truncated: 1,217 more rows]

[truncated: 6 more sheets: Suppl.Fig.5A, Suppl.Fig.5B, Suppl.Fig.6A, Suppl.Fig.6B, Suppl.Fig.6C, Suppl.Fig.6D]
