# Supplementary material for: A common gene signature of the right ventricle in failing rat and human hearts
Source: Nat Cardiovasc Res. 2024 Jul 5;3(7):819–40. doi: 10.1038/s44161-024-00485-1 (PMC11358011; doi:10.1038/s44161-024-00485-1)
Supplement: Supplementary file 4 — Echocardiographic and clinical characterization of rat HF models. [file 44161_2024_485_MOESM4_ESM.xlsx]

## Sheet: Echocardiogaphy Data CM
			RV Parameter						LV Parameter										Plasma BNP		Body parameter
			FAC-MW	TAPSE	PV VTI Mean Grad (mmHg)		PV VTI Peak Grad (mmHg)		AoV VTI Mean Grad (mmHg)		AoV VTI Peak Grad (mmHg)		EF	FS	LVPW;d (mm)		LVPW;s (mm)		pg/ml		Body weight	Lung weight	Liver weight	lung /BW	liver/BW
Group	Animal ID	Sex	%	mm	Avg	STD	Avg	STD	Avg	STD	Avg	STD	%	%	Avg	STD	Avg	STD	Avg	STD	g	mg	g	mg/g	mg/g
Sham comp	#152	male	49.5128	1.63016	0.462487	0.067165	1.1548	0.227574	0.570822	0.117021	1.42838	0.183344	69.7984	40.4844	1.44468	0.124924	2.19444	0.215342	7.27667	0.41489	360.4	1467	10.579	4.07048	29.3535
Sham comp	#159	male	37.5197	1.74946	0.225894	0.136335	0.606353	0.311576	0.226815	0.0427437	0.502977	0.0664478	73.2253	43.8315	1.49954	0.155171	2.41389	0.103447	4.60333	0.415251	387.2	1378	11.127	3.55888	28.7371
Sham comp	#170	male	56.5706	1.39713	0.359841	0.0768	0.889626	0.180012	0.456602	0.091	1.15021	0.160725	57.9687	31.4879	1.43858	0.0422	2.21883	0.235138	4.02	1.25921	355.8	1366	10.62	3.83924	29.8482
Sham comp	#154	female	62.7286	2.24	0.021091	0.00836	0.055899	0.0109	2.89642	0.154387	8.77675	0.492213	61.7198	34.8735	1.24444	0.059259	2.46914	0.09052	11.02	1.69231	306.2	1152	9.385	3.76225	30.6499
Sham comp	#156	female	60.1902	1.46296	0.250517	0.0525	0.614079	0.0998	0.178187	0.0209	0.501665	0.0248	56.1815	30.2115	1.35847	0.15721	2.06905	0.177748	6.03333	0.681934	319.1	1034	8.729	3.24036	27.3551
Sham comp	#157	female	43.3483	1.38982	0.058892	0.00989	0.157368	0.0278	0.82723	0.0579	2.25945	0.0534	66.121	37.3626	1.26181	0.124924	2.17616	0.218426	7.27	0.272213	307.8	1125	8.944	3.65497	29.0578
Sham comp	#162	female	59.3657	1.57269	0.139069	0.0433	0.419474	0.137007	0.2685	0.085344	0.497485	0.125726	67.4049	38.5666	1.17037	0.219444	2.29197	0.111736	6.09333	0.59769	352.8	1209	9.792	3.42687	27.7551
Sham decomp	#91	male	59.2998	1.64583	0.237085	0.0603008	0.622175	0.0720676	0.45039	0.044553	1.16238	0.086992	63.6858	36.0119	1.87747	0.15227	2.56019	0.263739	8.89333	0.331713	514.7	1773	15.283	3.44473	29.693
Sham decomp	#92	male	34.0603	1.56746	0.132344	0.0318085	0.390825	0.0445541	0.62387	0.0884641	1.63552	0.23918	62.9103	35.4978	1.52596	0.105419	2.34409	0.151829	10.3533	0.861936	503.1	1914	14.368	3.80441	28.5589
Sham decomp	#96	male	54.1295	1.975	0.493766	0.0563853	1.29959	0.260949	0.307365	0.0120393	0.850693	0.0579107	59.4684	33.101	1.49954	0.211161	2.15787	0.174127	4.98333	0.310859	493.39	1718	15.404	3.48203	31.2207
Sham decomp	#109	male	59.0926	1.49954	0.155775	0.036549	0.39302	0.123787	0.056616	0.014139	0.130242	0.0389031	67.4982	38.8759	1.68305	0.241871	2.58598	0.355365	6.65667	0.446019	489.1	1860	14.71	3.8029	30.0756
Sham decomp	#93	male	47.3656	1.57268	0.179995	0.0244902	0.54628	0.138083	0.430656	0.0716842	1.20192	0.12792	72.5305	42.7027	1.07893	0.0365741	1.46296	0.103447	7.93667	0.511599	467.8	1789	13.484	3.82428	28.8243
Sham decomp	#95	male	50.413	1.44833	0.152056	0.0476667	0.48829	0.140261	0.47697	0.310011	1.47812	0.947803	58.4123	31.4961	1.21914	0.111736	1.92623	0.235138	9.81333	2.43467	488.65	1692	13.394	3.4626	27.4102
Sham decomp	#112	male	37.1553	1.21507	0.187412	0.049573	0.405305	0.0405752	0.314204	0.025988	0.837494	0.050073	61.2607	33.6996	1.31667	0.084464	1.81042	0.29487	6.13667	0.234592	483.4	1713	14.066	3.54365	29.0981
Sham decomp	#113	male	41.6204	1.67509	0.102251	0.0366064	0.228915	0.0627613	0.115441	0.0309392	0.347812	0.0541392	65.7169	36.7781	1.51782	0.109722	2.30417	0.126696	6.58667	0.598693	472.6	1845	13.189	3.90394	27.9073
Sham decomp	#114	male	47.3884	1.50563	0.10971	0.0236396	0.282934	0.0607338	0.111608	0.018536	0.267458	0.0436257	68.213	39.1645	1.53611	0.11945	2.43218	0.162195	6.44	2.02072	485.3	1748	14.077	3.6019	29.0068
PAB comp	#145	male	39.3696	1.17647	3.84466	0.642786	9.66346	0.287564	0.080383	0.00421645	0.198763	0.0230569	65.1334	36.802	1.46296	0.0597252	2.01157	0.0944338	41.07	1.18731	378.4	1444	10.939	3.81607	28.9086
PAB comp	#151	male	17.3648	0.914352	15.6786	2.56348	43.3355	10.485	0.197219	0.060621	0.510118	0.107188	63.8233	35.9937	1.73117	0.164651	2.69429	0.301302	45.7933	1.69816	400.9	1529	11.841	3.81392	29.536
PAB comp	#158	male	14.7644	0.994815	1.50828	0.13983	4.815	0.330297	0.140684	0.0449336	0.395102	0.132906	61.0229	33.8199	1.45489	0.119823	2.25892	0.255653	47.59	2.08346	320.9	1178	9.728	3.67093	30.3147
PAB comp	#160	male	21.0807	1.12465	1.61395	0.0831878	4.58344	0.357573	0.535524	0.0243803	0.818431	0.0633852	70.6435	40.2901	1.47642	0.0746733	2.27096	0.0801937	25.4933	2.92674	367.2	1239	11.042	3.37418	30.0708
PAB comp	#168	female	28.0166	1.04236	17.8229	25.1893	38.8974	45.4041	0.789438	0.304622	2.04664	0.493065	57.6554	30.9309	1.20694	0.174127	2.10301	0.150799	35.63	3.05372	325.6	1221	9.662	3.75	29.6744
PAB comp	#173	female	43.681	0.969213	13.7371	1.40474	39.2412	3.4611	0.542607	0.0578048	0.975392	0.0931486	65.5447	36.452	1.23587	0.175252	2.03751	0.279413	32.2867	4.68726	311.8	1156	9.591	3.7075	30.7601
AOB comp	#171	male	63.2773	1.67375	0.229856	0.0329297	0.561678	0.0717104	1.64469	0.232885	4.94371	0.561488	57.4937	31.3397	2.29503	0.139777	3.48068	0.23637	55.0033	2.36378	375.8	1238	10.398	3.29431	27.669
AOB comp	#172	male	46.561	1.7048	0.546257	0.0996219	0.957318	0.050785	11.6665	1.21788	35.7614	1.60752	73.9712	44.2961	1.6184	0.153624	2.62419	0.391848	41.0533	3.47209	376.1	1355	10.629	3.60277	28.2611
AOB comp	#147	female	51.7405	1.30204	0.237476	0.105388	0.581481	0.221642	4.92123	0.621982	15.6406	1.62662	86.8906	57.4627	2.19694	0.202172	3.04742	0.29682	22.5533	2.28758	325.6	1298	10.062	3.98649	30.9029
AOB comp	#164	female	57.929	1.45647	0.175353	0.0212134	0.426969	0.0455255	2.51687	0.206128	8.01585	0.260848	63.2401	35.2151	2.30919	0.13185	3.17735	0.168279	49.3667	2.34662	341.6	1317	9.839	3.85539	28.8027
AOB comp	#166	female	49.422	1.40201	0.235824	0.0643115	0.440485	0.0756915	14.7163	0.539729	25.9713	0.872777	71.257	41.5441	2.07529	0.155627	3.20836	0.124683	38.2	2.36074	311.8	1325	9.522	4.24952	30.5388
AOB comp	#167	female	57.2776	1.29472	0.457285	0.220051	1.06126	0.461455	11.6649	0.837063	35.4751	0.71483	71.8284	42.2785	1.93843	0.193532	2.99907	0.215342	31.8533	2.09395	322.7	1163	9.728	3.60397	30.1456
PAB decomp	#84	male	13.2308	0.560802	20.7419	4.25318	54.6506	9.36107	0.299521	0.0133714	0.656875	0.0217676	50.8317	27.1805	1.16123	0.17676	1.68241	0.117298	173.65	7.21757	484.7	1736	15.734	3.5816	32.4613
PAB decomp	#97	male	17.7566	0.950926	1.65136	0.161875	4.85502	0.259401	0.200667	0.0140079	0.650201	0.0349502	59.0902	33.2599	1.58435	0.31713	2.34825	0.195698	99.46	2.3058	489.6	1665	17.274	3.40074	35.2819
PAB decomp	#104	male	19.5553	0.816821	2.73129	0.0727026	7.84355	0.280797	0.119082	0.0376124	0.300049	0.0317537	67.4868	39.0805	1.63364	0.15227	2.46265	0.168928	127.963	7.18098	505.5	1527	16.971	3.02077	33.5727
PAB decomp	#107	male	18.4527	0.679233	3.97171	0.566326	11.875	1.10755	0.63583	0.277071	1.31789	0.679095	62.0561	35.3553	1.53611	0.0844642	2.59676	0.398417	149.773	3.90218	500.5	1761	16.916	3.51848	33.7982
PAB decomp	#89	female	16.6018	0.684458	34.7021	1.81408	99.37	17.0635	0.313084	0.0152908	0.737186	0.0307443	73.8896	44.1077	1.14599	0.0844642	1.60926	0.0731481	145.41	6.59287	354.6	1404	12.986	3.95939	36.6215
PAB decomp	#102	female	20.5734	0.731481	5.52346	2.38161	16.3124	7.19694	0.185607	0.0364416	0.548478	0.0681526	72.2514	42.5308	1.65803	0.151094	2.62114	0.203855	131.24	5.12507	360	1370	13.027	3.80556	36.1861
AOB decomp	#82	male	45.0778	1.77213	0.183807	0.026453	0.3807	0.0385037	5.58737	0.725385	16.7433	1.99423	37.9328	19.3299	2.76134	0.334541	3.56597	0.124924	103.63	7.48505	474.4	2163	14.489	4.55944	30.5417
AOB decomp	#105	male	47.8566	1.61971	0.63524	0.171722	1.80558	0.39049	15.4346	3.26789	48.8695	5.53528	31.316	15.677	2.01157	0.184085	3.30995	0.241684	105.09	5.13135	558.4	2378	15.155	4.2586	27.14
AOB decomp	#108	male	52.2628	1.81042	0.353458	0.185787	0.873044	0.40114	18.8162	3.32976	59.4279	5.78575	22.1914	10.6195	2.3956	0.218426	3.32824	0.126696	156.363	10.6944	532.63	2779	16.468	5.21751	30.9183
AOB decomp	#136	male	56.2493	1.22784	0.19055	0.040892	0.447354	0.126381	4.57355	0.511475	13.6283	0.265634	22.2693	10.7692	1.80432	0.0422321	3.04784	0.256888	124.583	8.55909	462.6	2722	13.006	5.88413	28.115
AOB decomp	#86	female	49.533	1.63852	0.072317	0.019288	0.221184	0.0619161	12.7733	2.11801	33.2867	3.85326	27.8925	13.5048	1.75556	0.257581	3.04784	0.247698	142.477	4.01592	365.6	1850	10.771	5.06018	29.4612
AOB decomp	#99	female	52.4351	1.50685	0.625698	0.195218	1.60465	0.403585	9.67941	3.6106	30.4781	11.9381	22.2577	10.5611	1.79213	0.126697	2.78794	0.2507	126.583	5.64419	342.4	1956	10.013	5.71262	29.2436
AOB decomp	#100	female	64.7708	1.75556	0.56132	0.133203	1.35201	0.417756	13.6783	1.86528	44.9626	2.41427	20.1071	9.45946	2.21273	0.518527	3.51111	0.298626	138.23	3.95094	362.3	2072	10.478	5.71902	28.9208
