# Supplementary material for: A common gene signature of the right ventricle in failing rat and human hearts
Source: Nat Cardiovasc Res. 2024 Jul 5;3(7):819–40. doi: 10.1038/s44161-024-00485-1 (PMC11358011; doi:10.1038/s44161-024-00485-1)
Supplement: Supplementary file 5 — Hemodynamic characterization of rat HF models. [file 44161_2024_485_MOESM5_ESM.xlsx]

## Sheet: Hemodynamic data
			LVESP	LVEDP	HR	dPdtmax	dPdtmin	LV weight	LV dev. pressure	RVESP	RVEDP	HR	dPdtmax	dPdtmin	RV weight	RV dev. Pressure
			Mean	Mean	Mean	Mean	Mean			Mean	Mean	Mean	Mean	Mean
Number	group	sex	mm Hg	mm Hg	BPM	mm Hg/s	mm Hg/s	g	mmHg/g	mm Hg	mm Hg	BPM	mm Hg/s	mm Hg/s	g	mmHg/g
AV1	Sham comp	m	94.91	4.24	376.12	5672.45	-5336.49	0.73	124.205	22.37	4.17	324.15	1456.26	-2145.11	0.181	100.552
AV2	Sham comp	m	102.78	8.07	305.73	5923.81	-6139.53	0.74	127.986	24.36	2.94	356.78	2837.81	-1007.58	0.143	149.79
AV3	Sham comp	m	96.32	4.36	329.45	7178.12	-4291.02	0.712	129.157	23.26	2.23	339.2	2139.33	-1213.92	0.186	113.065
AV4	Sham comp	m	103.41	5.61	344.29	6234.11	-5647.93	0.8	122.25	23.45	3.93	330.25	2044.12	-1625.19	0.194	100.619
AV5	Sham comp	m	96.45	5.11	356.41	6557.66	-5223.24	0.76	120.184	21.87	4.25	335.63	2234.08	-2108.68	0.163	108.098
AV6	AOB comp	m	129.25	6.24	352.94	7521.37	-6757.45	0.96	128.135	22.68	3.19	368.52	1532.68	-2405.54	0.157	124.14
AV7	AOB comp	m	153.69	4.71	325.41	8692.87	-5385.12	1.17	127.333	25.39	4.16	320.54	2376.39	-1788.49	0.217	97.8341
AV8	AOB comp	m	144.67	7.11	351.01	8055.32	-5952.46	1.12	122.821	24.31	4.04	354.01	2176.23	-1647.06	0.157	129.108
AV9	AOB comp	m	136.65	7.74	332.15	8673.48	-5932.45	1.12	115.098	23.88	4.33	330.84	2039.94	-1179.47	0.154	126.948
AV10	AOB comp	m	133.37	6.02	355.74	8311.54	-7209.64	1.08	117.917	23.67	3.67	350.96	2434.62	-1307.09	0.192	104.167
AV11	PAB comp	m	102.29	4.52	334.842	6021.38	-5526.07	0.82	119.232	72.58	3.72	341.36	3810.67	-2549.08	0.519	132.678
AV12	PAB comp	m	95.81	6.9	351.92	5934.91	-4552.26	0.81	109.765	69.33	4.28	365.12	3541.72	-2235.78	0.564	115.337
AV13	PAB comp	m	105.31	5.41	381.11	5465.64	-4823.19	0.81	123.333	59.71	3.25	386.95	2545.21	-3154.95	0.413	136.707
AV14	PAB comp	m	94.38	6.07	330.94	6442.14	-4993.78	0.85	103.894	45.51	2.93	335.37	4408.44	-1835.56	0.375	113.547
AV15	PAB comp	m	99.56	6.68	326.34	6941.97	-6017.15	0.78	119.077	48.28	4.85	346.41	3727.13	-1352.93	0.398	109.121
AV24	Sham decomp	m	102.34	5.32	372.23	7284.91	-6289.34	0.85	114.141	25.67	5.18	367.39	2067.09	-1934.09	0.184	111.359
AV25	Sham decomp	m	109.38	6.23	381.93	6281.09	-4822.93	0.81	127.346	24.45	4.49	378.32	2345.22	-1786.33	0.187	106.738
AV26	Sham decomp	m	108.49	7.41	398.61	6027.83	-4637.98	0.77	131.273	28.32	4.63	381.95	2578.43	-2147.88	0.185	128.054
AV27	Sham decomp	m	106.32	5.81	372.15	5298.71	-4893.02	0.81	124.086	20.66	4.91	380.84	2833.23	-1716.45	0.169	93.1953
AV28	Sham decomp	m	101.24	6.35	385.82	6355.09	-5791.22	0.83	114.325	26.78	5.06	402.15	1597.12	-1528.06	0.157	138.344
AV30	AOB decomp	m	154.29	12.56	408.03	4620.38	-2945.01	1.79	79.1788	24.81	6.23	336.82	2945.19	-2055.34	0.165	112.606
AV31	AOB decomp	m	148.23	11.92	395.22	4872.91	-4567.87	1.56	87.3782	26.91	4.52	382.1	2435.61	-1756.88	0.168	133.274
AV32	AOB decomp	m	161.29	12.47	425.18	5429.3	-4132.37	1.45	102.634	28.32	7.07	411.52	1783.29	-2154.98	0.171	124.269
AV33	AOB decomp	m	166.82	10.46	395.69	6023.14	-5607.34	1.62	96.5185	27.45	4.49	374.26	1832.01	-1478.72	0.192	119.583
AV34	AOB decomp	m	147.03	15.89	367.72	4292.01	-3978.44	1.36	96.4265	23.49	5.08	378.01	2211.26	-1704.26	0.174	105.805
AV36	PAB decomp	m	101.55	8.62	386.29	6259.18	-5939.21	0.808	115.012	67.39	12.07	389.45	1918.22	-1367.32	0.659	83.9454
AV37	PAB decomp	m	108.25	7.03	388.43	6439.21	-4652.93	0.84	120.5	70.54	11.95	376.92	1934.22	-2287.04	0.613	95.5791
AV38	PAB decomp	m	107.39	7.41	382.77	6329.33	-6823.93	0.823	121.482	72.95	10.45	364.08	1783.2	-1082.91	0.691	90.4486
AV39	PAB decomp	m	100.05	6.97	356.39	7231.15	-4367.82	0.81	114.914	79.83	13.82	371.52	2489.66	-1835.91	0.731	90.301
AV40	PAB decomp	m	102.27	8.82	389.45	6027.07	-4978.61	0.82	113.963	63.21	13.05	391.68	1856.03	-1662.91	0.553	90.7052
