# Supplementary material for: A common gene signature of the right ventricle in failing rat and human hearts
Source: Nat Cardiovasc Res. 2024 Jul 5;3(7):819–40. doi: 10.1038/s44161-024-00485-1 (PMC11358011; doi:10.1038/s44161-024-00485-1)
Supplement: Supplementary file 6 — RNA-seq data rat cardiomyocytes. [file 44161_2024_485_MOESM6_ESM.xlsx]

## Sheet: samples
Condition	Ventricle	Sex	# per group	Animal ID	Sample name	Sample Nr	Animal ID	Sex	Treatment	Stage	Ventricle	Library name	Date	GEO title
Sham-H (S1)	LV	male	7	152	R1_Sham-H_m_LV_#152	1	#152	male	sham	compensation (hypertrophy)	LV	R1	2021-05-01	R1_Sham-H_m_LV_#152_rep1
	RV				R2_Sham-H_m_RV_#152	2	#152	male	sham	compensation (hypertrophy)	RV	R2	2021-05-01	R2_Sham-H_m_RV_#152_rep1
	LV			159	R3_Sham-H_m_LV_#159	3	#159	male	sham	compensation (hypertrophy)	LV	R3	2021-05-01	R3_Sham-H_m_LV_#159_rep2
	RV				R4_Sham-H_m_RV_#159	4	#159	male	sham	compensation (hypertrophy)	RV	R4	2021-05-01	R4_Sham-H_m_RV_#159_rep2
	LV			170	R5_Sham-H_m_LV_#170	5	#170	male	sham	compensation (hypertrophy)	LV	R5	2021-05-01	R5_Sham-H_m_LV_#170_rep3
	RV				R6_Sham-H_m_RV_#170	6	#170	male	sham	compensation (hypertrophy)	RV	R6	2021-05-01	R6_Sham-H_m_RV_#170_rep3
	LV	female		154	R7_Sham-H_f_LV_#154	7	#154	female	sham	compensation (hypertrophy)	LV	R7	2021-05-01	R7_Sham-H_f_LV_#154_rep4
	RV				R8_Sham-H_f_RV_#154	8	#154	female	sham	compensation (hypertrophy)	RV	R8	2021-05-01	R8_Sham-H_f_RV_#154_rep4
	LV			156	R9_Sham-H_f_LV_#156	9	#156	female	sham	compensation (hypertrophy)	LV	R9	2021-05-01	R9_Sham-H_f_LV_#156_rep5
	RV				R10_Sham-H_f_RV_#156	10	#156	female	sham	compensation (hypertrophy)	RV	R10	2021-05-01	R10_Sham-H_f_RV_#156_rep5
	LV			157	R11_Sham-H_f_LV_#157	11	#157	female	sham	compensation (hypertrophy)	LV	R11	2021-05-01	R11_Sham-H_f_LV_#157_rep6
	RV				R12_Sham-H_f_RV_#157	12	#157	female	sham	compensation (hypertrophy)	RV	R12	2021-05-01	R12_Sham-H_f_RV_#157_rep6
	LV			162	R13_Sham-H_f_LV_#162	13	#162	female	sham	compensation (hypertrophy)	LV	R13	2021-05-01	R13_Sham-H_f_LV_#162_rep7
	RV				R14_Sham-H_f_RV_#162	14	#162	female	sham	compensation (hypertrophy)	RV	R14	2021-05-01	R14_Sham-H_f_RV_#162_rep7
AOB-H (LVH)	LV	male	6	171	R15_AOB-H_m_LV_#171	15	#171	male	aortic banding	compensation (hypertrophy)	LV	R15	2021-05-01	R15_AOB-H_m_LV_#171_rep1
	RV				R16_AOB-H_m_RV_#171	16	#171	male	aortic banding	compensation (hypertrophy)	RV	R16	2021-05-01	R16_AOB-H_m_RV_#171_rep1
	LV			172	R17_AOB-H_m_LV_#172	17	#172	male	aortic banding	compensation (hypertrophy)	LV	R17	2021-05-01	R17_AOB-H_m_LV_#172_rep2
	RV				R18_AOB-H_m_RV_#172	18	#172	male	aortic banding	compensation (hypertrophy)	RV	R18	2021-05-01	R18_AOB-H_m_RV_#172_rep2
	LV	female		147	R19_AOB-H_f_LV_#147	19	#147	female	aortic banding	compensation (hypertrophy)	LV	R19	2021-05-01	R19_AOB-H_f_LV_#147_rep3
	RV				R20_AOB-H_f_RV_#147	20	#147	female	aortic banding	compensation (hypertrophy)	RV	R20	2021-05-01	R20_AOB-H_f_RV_#147_rep3
	LV			164	R21_AOB-H_f_LV_#164	21	#164	female	aortic banding	compensation (hypertrophy)	LV	R21	2021-05-01	R21_AOB-H_f_LV_#164_rep4
	RV				R22_AOB-H_f_RV_#164	22	#164	female	aortic banding	compensation (hypertrophy)	RV	R22	2021-05-01	R22_AOB-H_f_RV_#164_rep4
	LV			166	R23_AOB-H_f_LV_#166	23	#166	female	aortic banding	compensation (hypertrophy)	LV	R23	2021-05-01	R23_AOB-H_f_LV_#166_rep5
	RV				R24_AOB-H_f_RV_#166	24	#166	female	aortic banding	compensation (hypertrophy)	RV	R24	2021-05-01	R24_AOB-H_f_RV_#166_rep5
	LV			167	R25_AOB-H_f_LV_#167	25	#167	female	aortic banding	compensation (hypertrophy)	LV	R25	2021-05-01	R25_AOB-H_f_LV_#167_rep6
	RV				R26_AOB-H_f_RV_#167	26	#167	female	aortic banding	compensation (hypertrophy)	RV	R26	2021-05-01	R26_AOB-H_f_RV_#167_rep6
PAB-H (RVH)	LV	male	6	145	R27_PAB-H_m_LV_#145	27	#145	male	pulmonary artery banding	compensation (hypertrophy)	LV	R27	2021-05-01	R27_PAB-H_m_LV_#145_rep1
	RV				R28_PAB-H_m_RV_#145	28	#145	male	pulmonary artery banding	compensation (hypertrophy)	RV	R28	2021-05-01	R28_PAB-H_m_RV_#145_rep1
	LV			151	R29_PAB-H_m_LV_#151	29	#151	male	pulmonary artery banding	compensation (hypertrophy)	LV	R29	2021-05-01	R29_PAB-H_m_LV_#151_rep2
	RV				R30_PAB-H_m_RV_#151	30	#151	male	pulmonary artery banding	compensation (hypertrophy)	RV	R30	2021-05-01	R30_PAB-H_m_RV_#151_rep2
	LV			158	R31_PAB-H_m_LV_#158	31	#158	male	pulmonary artery banding	compensation (hypertrophy)	LV	R31	2021-05-01	R31_PAB-H_m_LV_#158_rep3
	RV				R32_PAB-H_m_RV_#158	32	#158	male	pulmonary artery banding	compensation (hypertrophy)	RV	R32	2021-05-01	R32_PAB-H_m_RV_#158_rep3
	LV			160	R33_PAB-H_m_LV_#160	33	#160	male	pulmonary artery banding	compensation (hypertrophy)	LV	R33	2021-05-01	R33_PAB-H_m_LV_#160_rep4
	RV				R34_PAB-H_m_RV_#160	34	#160	male	pulmonary artery banding	compensation (hypertrophy)	RV	R34	2021-05-01	R34_PAB-H_m_RV_#160_rep4
	LV	female		168	R35_PAB-H_f_LV_#168	35	#168	female	pulmonary artery banding	compensation (hypertrophy)	LV	R35	2021-05-01	R35_PAB-H_f_LV_#168_rep5
	RV				R36_PAB-H_f_RV_#168	36	#168	female	pulmonary artery banding	compensation (hypertrophy)	RV	R36	2021-05-01	R36_PAB-H_f_RV_#168_rep5
	LV			173	R37_PAB-H_f_LV_#173	37	#173	female	pulmonary artery banding	compensation (hypertrophy)	LV	R37	2021-05-01	R37_PAB-H_f_LV_#173_rep6
	RV				R38_PAB-H_f_RV_#173	38	#173	female	pulmonary artery banding	compensation (hypertrophy)	RV	R38	2021-05-01	R38_PAB-H_f_RV_#173_rep6
Sham-F (S2)	LV	male	9	91	R39_Sham-F_m_LV_#91	39	#91	male	sham	decompensation (failure)	LV	R39	2021-05-01	R39_Sham-F_m_LV_#91_rep1
	RV				R40_Sham-F_m_RV_#91	40	#91	male	sham	decompensation (failure)	RV	R40	2021-05-01	R40_Sham-F_m_RV_#91_rep1
	LV			92	R41_Sham-F_m_LV_#92	41	#92	male	sham	decompensation (failure)	LV	R41	2021-05-01	R41_Sham-F_m_LV_#92_rep2
	RV				R42_Sham-F_m_RV_#92	42	#92	male	sham	decompensation (failure)	RV	R42	2021-05-01	R42_Sham-F_m_RV_#92_rep2
	LV			96	R43_Sham-F_m_LV_#96	43	#96	male	sham	decompensation (failure)	LV	R43	2021-05-01	R43_Sham-F_m_LV_#96_rep3
	RV				R44_Sham-F_m_RV_#96	44	#96	male	sham	decompensation (failure)	RV	R44	2021-05-01	R44_Sham-F_m_RV_#96_rep3
	LV			109	R45_Sham-F_m_LV_#109	45	#109	male	sham	decompensation (failure)	LV	R45	2021-05-01	R45_Sham-F_m_LV_#109_rep4
	RV				R46_Sham-F_m_RV_#109	46	#109	male	sham	decompensation (failure)	RV	R46	2021-05-01	R46_Sham-F_m_RV_#109_rep4
	LV	female		93	R47_Sham-F_f_LV_#93	47	#93	female	sham	decompensation (failure)	LV	R47	2021-05-01	R47_Sham-F_f_LV_#93_rep5
	RV				R48_Sham-F_f_RV_#93	48	#93	female	sham	decompensation (failure)	RV	R48	2021-05-01	R48_Sham-F_f_RV_#93_rep5
	LV			95	R49_Sham-F_f_LV_#95	49	#95	female	sham	decompensation (failure)	LV	R49	2021-05-01	R49_Sham-F_f_LV_#95_rep6
	RV				R50_Sham-F_f_RV_#95	50	#95	female	sham	decompensation (failure)	RV	R50	2021-05-01	R50_Sham-F_f_RV_#95_rep6
	LV			112	R51_Sham-F_f_LV_#112	51	#112	female	sham	decompensation (failure)	LV	R51	2021-05-01	R51_Sham-F_f_LV_#112_rep7
	RV				R52_Sham-F_f_RV_#112	52	#112	female	sham	decompensation (failure)	RV	R52	2021-05-01	R52_Sham-F_f_RV_#112_rep7
	LV			113	R53_Sham-F_f_LV_#113	53	#113	female	sham	decompensation (failure)	LV	R53	2021-05-01	R53_Sham-F_f_LV_#113_rep8
	RV				R54_Sham-F_f_RV_#113	54	#113	female	sham	decompensation (failure)	RV	R54	2021-05-01	R54_Sham-F_f_RV_#113_rep8
	LV			114	R55_Sham-F_f_LV_#114	55	#114	female	sham	decompensation (failure)	LV	R55	2021-05-01	R55_Sham-F_f_LV_#114_rep9
	RV				R56_Sham-F_f_RV_#114	56	#114	female	sham	decompensation (failure)	RV	R56	2021-05-01	R56_Sham-F_f_RV_#114_rep9
AOB-F (LVF)	LV	male	7	82	R57_AOB-F_m_LV_#82	57	#82	male	aortic banding	decompensation (failure)	LV	R57	2021-05-01	R57_AOB-F_m_LV_#82_rep1
	RV				R58_AOB-F_m_RV_#82	58	#82	male	aortic banding	decompensation (failure)	RV	R58	2021-05-01	R58_AOB-F_m_RV_#82_rep1
	LV			105	R59_AOB-F_m_LV_#105	59	#105	male	aortic banding	decompensation (failure)	LV	R59	2021-05-01	R59_AOB-F_m_LV_#105_rep2
	RV				R60_AOB-F_m_RV_#105	60	#105	male	aortic banding	decompensation (failure)	RV	R60	2021-05-01	R60_AOB-F_m_RV_#105_rep2
	LV			108	R61_AOB-F_m_LV_#108	61	#108	male	aortic banding	decompensation (failure)	LV	R61	2021-05-01	R61_AOB-F_m_LV_#108_rep3
	RV				R62_AOB-F_m_RV_#108	62	#108	male	aortic banding	decompensation (failure)	RV	R62	2021-05-01	R62_AOB-F_m_RV_#108_rep3
	LV			136	R63_AOB-F_m_LV_#136	63	#136	male	aortic banding	decompensation (failure)	LV	R63	2021-05-01	R63_AOB-F_m_LV_#136_rep4
	RV				R64_AOB-F_m_RV_#136	64	#136	male	aortic banding	decompensation (failure)	RV	R64	2021-05-01	R64_AOB-F_m_RV_#136_rep4
	LV	female		86	R65_AOB-F_f_LV_#86	65	#86	female	aortic banding	decompensation (failure)	LV	R65	2021-05-01	R65_AOB-F_f_LV_#86_rep5
	RV				R66_AOB-F_f_RV_#86	66	#86	female	aortic banding	decompensation (failure)	RV	R66	2021-05-01	R66_AOB-F_f_RV_#86_rep5
	LV			99	R67_AOB-F_f_LV_#99	67	#99	female	aortic banding	decompensation (failure)	LV	R67	2021-05-01	R67_AOB-F_f_LV_#99_rep6
	RV				R68_AOB-F_f_RV_#99	68	#99	female	aortic banding	decompensation (failure)	RV	R68	2021-05-01	R68_AOB-F_f_RV_#99_rep6
	LV			100	R69_AOB-F_f_LV_#100	69	#100	female	aortic banding	decompensation (failure)	LV	R69	2021-05-01	R69_AOB-F_f_LV_#100_rep7
	RV				R70_AOB-F_f_RV_#100	70	#100	female	aortic banding	decompensation (failure)	RV	R70	2021-05-01	R70_AOB-F_f_RV_#100_rep7
PAB-F (RVF)	LV	male	6	84	R71_PAB-F_m_LV_#84	71	#84	male	pulmonary artery banding	decompensation (failure)	LV	R71	2021-05-01	R71_PAB-F_m_LV_#84_rep1
	RV				R72_PAB-F_m_RV_#84	72	#84	male	pulmonary artery banding	decompensation (failure)	RV	R72	2021-05-01	R72_PAB-F_m_RV_#84_rep1
	LV			97	R73_PAB-F_m_LV_#97	73	#97	male	pulmonary artery banding	decompensation (failure)	LV	R73	2021-05-01	R73_PAB-F_m_LV_#97_rep2
	RV				R74_PAB-F_m_RV_#97	74	#97	male	pulmonary artery banding	decompensation (failure)	RV	R74	2021-05-01	R74_PAB-F_m_RV_#97_rep2
	LV			104	R75_PAB-F_m_LV_#104	75	#104	male	pulmonary artery banding	decompensation (failure)	LV	R75	2021-05-01	R75_PAB-F_m_LV_#104_rep3
	RV				R76_PAB-F_m_RV_#104	76	#104	male	pulmonary artery banding	decompensation (failure)	RV	R76	2021-05-01	R76_PAB-F_m_RV_#104_rep3
	LV			107	R77_PAB-F_m_LV_#107	77	#107	male	pulmonary artery banding	decompensation (failure)	LV	R77	2021-05-01	R77_PAB-F_m_LV_#107_rep4
	RV				R78_PAB-F_m_RV_#107	78	#107	male	pulmonary artery banding	decompensation (failure)	RV	R78	2021-05-01	R78_PAB-F_m_RV_#107_rep4
	LV	female		89	R79_PAB-F_f_LV_#89	79	#89	female	pulmonary artery banding	decompensation (failure)	LV	R79	2021-05-01	R79_PAB-F_f_LV_#89_rep5
	RV				R80_PAB-F_f_RV_#89	80	#89	female	pulmonary artery banding	decompensation (failure)	RV	R80	2021-05-01	R80_PAB-F_f_RV_#89_rep5
	LV			102	R81_PAB-F_f_LV_#102	81	#102	female	pulmonary artery banding	decompensation (failure)	LV	R81	2021-05-01	R81_PAB-F_f_LV_#102_rep6
	RV				R82_PAB-F_f_RV_#102	82	#102	female	pulmonary artery banding	decompensation (failure)	RV	R82	2021-05-01	R82_PAB-F_f_RV_#102_rep6

## Sheet: factors
Factor	Factor_level_1	Factor_level_2
F1 (sham comp RV vs LV)	sham_compensatory_RV	sham_compensatory_LV
F8 (sham decomp RV vs LV)	sham_decompensatory_RV	sham_decompensatory_LV
F4 (LV comp PAB vs sham)	PAB_compensatory_LV	sham_compensatory_LV
F5 (LV comp AOB vs sham)	AOB_compensatory_LV	sham_compensatory_LV
F6 (RV comp PAB vs sham)	PAB_compensatory_RV	sham_compensatory_RV
F7 (RV comp AOB vs sham)	AOB_compensatory_RV	sham_compensatory_RV
F11 (LV decomp PAB vs sham)	PAB_decompensatory_LV	sham_decompensatory_LV
F12 (LV decomp AOB vs sham)	AOB_decompensatory_LV	sham_decompensatory_LV
F13 (RV decomp PAB vs sham)	PAB_decompensatory_RV	sham_decompensatory_RV
F14 (RV decomp AOB vs sham)	AOB_decompensatory_RV	sham_decompensatory_RV

## Sheet: CM_RNAseq dseq2 results
						F1 (sham comp RV vs LV)										F8 (sham decomp RV vs LV)										F4 LV comp PAB vs sham											F5 (LV comp AOB vs sham)											F6 (RV comp PAB vs sham)
GENE_SYMBOL	NCBI-ID	ENSEMBL-ID	Filter 224 PAB genes	Filter 127 AOB genes	Filter: overlap of 3754 proteins with IDs (out of 3768) with all mRNAs=3189 hits	mean(sham_comp_LV) F1	StdDer(sham_comp_LV) F1	mean(sham_comp_RV) F1	StdDer(sham_comp_RV) F1	Base mean F1	log2(FC) F1	StdErr F1	Wald-Stats F1	P-value F1	P-adj F1	mean(sham_decomp_LV) F8	StdDer(sham_decomp_LV) F8	mean(sham_decomp_RV) F8	StdDer(sham_decomp_RV) F8	Base mean F8	log2(FC) F8	StdErr F8	Wald-Stats F8	P-value F8	P-adj F8	mean(sham_comp_LV)F4	StdDer(sham_comp_LV)F4	mean(PAB_comp_LV)F4	StdDer(PAB_comp_LV)F4	Filter F4	Base mean F4	log2(FC)F4	StdErr F4	Wald-Stats F4	P-value F4	P-adj F4	mean(sham_comp_LV)F5	StdDer(sham_comp_LV)F5	mean(AOB_comp_LV)F5	StdDer(AOB_comp_LV)F5	Filter F5	Base mean F5	log2(FC) F5	StdErr F5	Wald-Stats F5	P-value F5	P-adj F5	mean(sham_comp_RV)F6	StdDer(sham_comp_RV)F6
A1bg	140656	ENSRNOG00000004692	#NV	#NV	proteins(3754)	0.25487	0.3641	0.52073	0.59512	0.870907	0.244406	0.395054	0.618665	0.536137	NA	0.181286	0.282	1.30675	1.46379	0.870907	0.863812	0.410333	2.10515	0.0352781	0.055557	0.25487	0.3641	0.909532	0.909532	#N/A	0.870907	0.475695	0.394246	1.20659	0.227589	1	0.25487	0.3641	0.47764	0.636854	#N/A	0.870907	0.243616	0.38828	0.627423	0.530382	NA	0.52073	0.59512
A1cf	170912	ENSRNOG00000033195	#NV	#NV	#NV	0	0	0	0	0.205647	0	0.167396	0	1	NA	0.628458	0.698286	0	0	0.205647	-0.0862542	0.187602	-0.459771	0.64568	0.735434	0	0	0.490907	0.818178	#N/A	0.205647	0.0589907	0.161683	0.364854	0.715221	1	0	0	0.168196	0.280327	#N/A	0.205647	0.0321487	0.161683	0.198838	0.84239	NA	0	0
A1i3	497794	ENSRNOG00000037188	#NV	#NV	proteins(3754)	0	0	0	0	0.169547	0	0.0990182	0	1	NA	0	0	0	0	0.169547	0	0.111828	0	1	1	0	0	0.163636	0.272726	#N/A	0.169547	0.00825638	0.0954621	0.0864885	0.931078	1	0	0	0	0	#N/A	0.169547	0	0.0954621	0	1	NA	0	0
A2m	24153	ENSRNOG00000028896	#NV	#NV	#NV	0	0	0	0	0	NA	NA	NA	NA	NA	0	0	0	0	0	NA	NA	NA	NA	NA	0	0	0	0	#N/A	0	NA	NA	NA	NA	NA	0	0	0	0	#N/A	0	NA	NA	NA	NA	NA	0	0
A3galt2	171553	ENSRNOG00000005935	#NV	#NV	#NV	153.746	73.7065	77.0344	7.93697	176.217	-0.881716	0.267112	-3.30092	0.000963695	0.00956104	312.574	46.564	72.1144	16.1157	176.217	-1.92432	0.241526	-7.96732	1.62147e-15	1.05103e-14	153.746	73.7065	158.644	44.8793	#N/A	176.217	0.0346584	0.273094	0.12691	0.899012	1	153.746	73.7065	146.932	76.233	#N/A	176.217	-0.0699706	0.273658	-0.255687	0.798193	0.899186	77.0344	7.93697
A4galt	63888	ENSRNOG00000009736	#NV	#NV	#NV	6.84813	2.88615	3.84669	3.1648	2.40988	-0.626144	0.415439	-1.50719	0.131763	NA	0.415431	0.646227	0.646381	0.574561	2.40988	0.209965	0.421166	0.498533	0.618109	0.710111	6.84813	2.88615	3.3654	1.48014	#N/A	2.40988	-0.760169	0.416996	-1.82297	0.0683086	1	6.84813	2.88615	4.02354	2.49954	#N/A	2.40988	-0.65355	0.417143	-1.56673	0.117178	NA	3.84669	3.1648
AA926063	294284	ENSRNOG00000000478	#NV	#NV	#NV	0.253871	0.362673	0.758615	0.668309	0.730741	0.264966	0.354722	0.746968	0.455083	NA	0.34884	0.542639	1.02141	1.1349	0.730741	0.39438	0.377129	1.04574	0.29568	0.381357	0.253871	0.362673	1.06759	0.783853	#N/A	0.730741	0.396872	0.350162	1.13339	0.257049	1	0.253871	0.362673	1.18751	1.691	#N/A	0.730741	0.381851	0.34756	1.09866	0.271916	NA	0.758615	0.668309
Aaas	300259	ENSRNOG00000013445	#NV	#NV	#NV	149.124	36.3501	140.678	20.33	145.433	-0.0950121	0.140418	-0.676639	0.498635	0.649573	172.085	12.8652	132.539	8.01552	145.433	-0.36719	0.125231	-2.93209	0.00336687	0.00613573	149.124	36.3501	128.883	20.617	#N/A	145.433	-0.213303	0.14584	-1.46258	0.143583	1	149.124	36.3501	128.845	12.071	#N/A	145.433	-0.212075	0.147062	-1.44208	0.14928	0.371767	140.678	20.33
Aacs	65984	ENSRNOG00000000967	#NV	#NV	#NV	55.5526	18.2488	44.918	8.76375	61.7509	-0.299147	0.197037	-1.51823	0.128957	0.259432	97.6308	19.5499	46.4683	10.0464	61.7509	-1.02742	0.17362	-5.91762	3.26632e-09	1.07264e-08	55.5526	18.2488	54.7322	9.34302	#N/A	61.7509	-0.037108	0.200895	-0.184713	0.853454	1	55.5526	18.2488	44.0735	7.17086	#N/A	61.7509	-0.338918	0.205631	-1.64818	0.0993153	0.301739	44.918	8.76375
Aadac	57300	ENSRNOG00000013950	#NV	#NV	#NV	0	0	0	0	0	NA	NA	NA	NA	NA	0	0	0	0	0	NA	NA	NA	NA	NA	0	0	0	0	#N/A	0	NA	NA	NA	NA	NA	0	0	0	0	#N/A	0	NA	NA	NA	NA	NA	0	0
Aadacl2	295076	ENSRNOG00000050494	#NV	#NV	#NV	0	0	0	0	0.027597	0	0.0990182	0	1	NA	0	0	0	0	0.027597	0	0.111828	0	1	NA	0	0	0	0	#N/A	0.027597	0	0.0954621	0	1	1	0	0	0	0	#N/A	0.027597	0	0.0954621	0	1	NA	0	0
Aadacl3	313686	ENSRNOG00000026613	#NV	#NV	#NV	0	0	0	0	0	NA	NA	NA	NA	NA	0	0	0	0	0	NA	NA	NA	NA	NA	0	0	0	0	#N/A	0	NA	NA	NA	NA	NA	0	0	0	0	#N/A	0	NA	NA	NA	NA	NA	0	0
Aadat	29416	ENSRNOG00000011861	#NV	#NV	#NV	16.378	6.49565	21.2484	4.66719	19.2744	0.301248	0.346795	0.868662	0.385032	0.547037	8.66348	3.76218	19.2763	6.41209	19.2744	0.920918	0.328506	2.80335	0.00505742	0.00898291	16.378	6.49565	18.5783	7.78334	#N/A	19.2744	0.15334	0.354409	0.432664	0.665259	1	16.378	6.49565	17.1712	7.67799	#N/A	19.2744	0.0708233	0.356108	0.198881	0.842355	NA	21.2484	4.66719
Aaed1	498685	ENSRNOG00000018886	#NV	#NV	#NV	169.168	16.994	170.034	10.8973	188.156	0.00864114	0.108206	0.0798581	0.93635	0.962082	207.966	15.1111	195.887	21.0385	188.156	-0.0871603	0.0946657	-0.920716	0.357199	0.449243	169.168	16.994	180.799	24.2417	#N/A	188.156	0.0955301	0.111369	0.85778	0.391014	1	169.168	16.994	192.212	21.9863	#N/A	188.156	0.174723	0.112113	1.55846	0.119125	0.331127	170.034	10.8973
Aagab	171435	ENSRNOG00000008424	#NV	#NV	#NV	310.762	12.8536	297.917	14.6059	324.958	-0.0611171	0.101567	-0.601742	0.547346	0.687269	357.105	47.5876	296.866	17.4143	324.958	-0.262581	0.0900135	-2.91713	0.00353267	0.00642077	310.762	12.8536	315.826	28.9268	#N/A	324.958	0.0241571	0.104917	0.230251	0.817897	1	310.762	12.8536	325.626	37.3848	#N/A	324.958	0.0667349	0.10552	0.63244	0.527099	0.724617	297.917	14.6059
Aak1	500244	ENSRNOG00000018317	#NV	#NV	proteins(3754)	1690.13	136.024	1906.91	129.397	1769.75	0.169408	0.143	1.18467	0.236149	0.391998	1524.41	330.836	2171.41	164.567	1769.75	0.498623	0.127008	3.92593	8.63968e-05	0.000185862	1690.13	136.024	1744.27	95.5022	#N/A	1769.75	0.0444147	0.148449	0.299192	0.764793	1	1690.13	136.024	1626	62.8458	#N/A	1769.75	-0.0531491	0.148588	-0.357693	0.720573	0.854176	1906.91	129.397
Aamdc	361606	ENSRNOG00000012584	#NV	#NV	proteins(3754)	98.5461	14.4018	103.775	13.9968	100.743	0.0650858	0.163188	0.39884	0.690011	0.798838	102.197	16.136	108.924	16.0315	100.743	0.0889058	0.145627	0.610503	0.541529	0.637114	98.5461	14.4018	89.5976	10.1826	#N/A	100.743	-0.131732	0.169747	-0.77605	0.437719	1	98.5461	14.4018	102.318	10.3684	#N/A	100.743	0.0534565	0.169959	0.314526	0.753122	0.874785	103.775	13.9968
Aamp	301512	ENSRNOG00000014399	#NV	#NV	#NV	1423.17	137.689	1305.18	72.8682	1453.74	-0.123333	0.109598	-1.12531	0.260456	0.419994	1983.62	305.28	1239.64	65.628	1453.74	-0.668844	0.0969938	-6.89574	5.35857e-12	2.34523e-11	1423.17	137.689	1309.17	154.707	#N/A	1453.74	-0.118791	0.113816	-1.04371	0.29662	1	1423.17	137.689	1247.34	120.42	#N/A	1453.74	-0.18588	0.114046	-1.62986	0.10313	0.307237	1305.18	72.8682
Aanat	25120	ENSRNOG00000011182	#NV	#NV	#NV	3.09903	1.8062	2.113	1.18962	2.94819	-0.328557	0.418591	-0.784911	0.432506	NA	3.69259	2.6042	2.41975	1.96761	2.94819	-0.397055	0.409636	-0.969288	0.332402	0.421823	3.09903	1.8062	3.62236	2.07069	#N/A	2.94819	0.0993942	0.41871	0.237382	0.812361	1	3.09903	1.8062	1.90523	1.48947	#N/A	2.94819	-0.408708	0.419299	-0.974743	0.329688	NA	2.113	1.18962
Aar2	296312	ENSRNOG00000020086	#NV	#NV	#NV	297.572	36.4024	260.84	15.3017	304.022	-0.187936	0.0964431	-1.94867	0.0513351	0.137318	381.706	42.8616	274.281	21.6342	304.022	-0.472163	0.0848831	-5.56251	2.65919e-08	7.98425e-08	297.572	36.4024	295.166	22.6543	#N/A	304.022	-0.0147762	0.0991751	-0.148991	0.881561	1	297.572	36.4024	276.929	14.3859	#N/A	304.022	-0.103935	0.100413	-1.03508	0.30063	0.537949	260.84	15.3017
Aard	246323	ENSRNOG00000004708	#NV	#NV	#NV	0	0	0.158583	0.271856	0.248946	0.0269481	0.171223	0.157385	0.874941	NA	0	0	0.477376	0.742585	0.248946	0.0853919	0.191784	0.445251	0.656138	0.744394	0	0	0	0	#N/A	0.248946	0	0.165402	0	1	1	0	0	0.189451	0.315752	#N/A	0.248946	0.0339223	0.165402	0.205089	0.837502	NA	0.158583	0.271856
Aars	292023	ENSRNOG00000018404	#NV	#NV	#NV	1848.66	160.735	1808.32	93.4214	1658.68	-0.0313418	0.096186	-0.325846	0.744541	0.836573	1358.85	105.72	1693.91	141.907	1658.68	0.315079	0.0854715	3.68636	0.000227487	0.000471384	1848.66	160.735	1758.18	169.155	#N/A	1658.68	-0.0717651	0.09995	-0.71801	0.472751	1	1848.66	160.735	1764.63	100.537	#N/A	1658.68	-0.0657812	0.100096	-0.657179	0.511066	0.712905	1808.32	93.4214
Aars2	301254	ENSRNOG00000025808	#NV	#NV	proteins(3754)	731.818	32.8557	688.779	34.4086	658.566	-0.0854418	0.125604	-0.680247	0.496348	0.647901	789.34	115.848	601.703	90.8716	658.566	-0.384085	0.111671	-3.43942	0.000582967	0.00115755	731.818	32.8557	670.145	22.591	#N/A	658.566	-0.124457	0.130383	-0.954552	0.339804	1	731.818	32.8557	618.985	85.8135	#N/A	658.566	-0.232859	0.130823	-1.77995	0.0750843	0.263445	688.779	34.4086
Aarsd1	619440	ENSRNOG00000020658	#NV	#NV	proteins(3754)	619.397	77.1033	616.533	40.4194	620.674	-0.00887168	0.105311	-0.0842423	0.932864	0.960609	831.826	131.634	631.505	26.2308	620.674	-0.393212	0.092985	-4.22877	2.34973e-05	5.33958e-05	619.397	77.1033	561.331	57.0454	#N/A	620.674	-0.142043	0.109489	-1.29733	0.194517	1	619.397	77.1033	524.209	57.6055	#N/A	620.674	-0.235752	0.110097	-2.14132	0.0322482	0.18115	616.533	40.4194
Aasdhppt	300328	ENSRNOG00000005795	#NV	#NV	proteins(3754)	249.222	75.6126	406.507	36.569	289.585	0.671448	0.189242	3.5481	0.000388024	0.00530595	136.707	33.6233	388.479	36.7596	289.585	1.44135	0.170861	8.43578	3.28992e-17	2.74746e-16	249.222	75.6126	296.036	62.3244	#N/A	289.585	0.237462	0.196425	1.20892	0.226693	1	249.222	75.6126	291.428	78.6705	#N/A	289.585	0.218268	0.196833	1.1089	0.267473	0.506623	406.507	36.569
Aass	296925	ENSRNOG00000039494	#NV	#NV	#NV	12.8857	4.32489	8.50096	1.62952	13.7788	-0.456399	0.347382	-1.31383	0.188905	0.337412	16.1438	9.75037	11.3473	4.60138	13.7788	-0.422863	0.318634	-1.32711	0.184471	0.251041	12.8857	4.32489	13.0173	3.41137	#N/A	13.7788	0.0133267	0.349593	0.0381207	0.969591	1	12.8857	4.32489	22.9314	17.302	#N/A	13.7788	0.619275	0.346888	1.78523	0.0742238	NA	8.50096	1.62952
Aatf	114512	ENSRNOG00000002778	#NV	#NV	#NV	89.3587	16.0458	123.879	12.6758	104.165	0.456027	0.174769	2.60931	0.00907243	0.0423599	56.843	11.9363	113.025	12.3184	104.165	0.951216	0.160589	5.92329	3.15572e-09	1.03822e-08	89.3587	16.0458	107.474	16.4788	#N/A	104.165	0.259581	0.181432	1.43073	0.152508	1	89.3587	16.0458	123.154	12.7643	#N/A	104.165	0.44295	0.181618	2.43892	0.0147314	0.131815	123.879	12.6758
Aatk	690853	ENSRNOG00000004392	#NV	#NV	#NV	138.899	30.7194	89.6674	10.2009	181.661	-0.559077	0.264601	-2.11291	0.0346086	0.103854	372.807	76.6206	106.916	22.7449	181.661	-1.64814	0.237855	-6.92919	4.23267e-12	1.86956e-11	138.899	30.7194	151.672	54.5215	#N/A	181.661	0.112247	0.271142	0.413977	0.678891	1	138.899	30.7194	127.782	75.3123	#N/A	181.661	-0.11362	0.271982	-0.417748	0.676132	0.826625	89.6674	10.2009
Abat	81632	ENSRNOG00000002636	#NV	#NV	#NV	9.19454	4.52374	9.54385	3.53988	17.8345	0.0450705	0.371314	0.121381	0.903389	0.94254	23.8817	15.4005	17.4392	5.91982	17.8345	-0.36419	0.339739	-1.07197	0.283733	0.367895	9.19454	4.52374	12.6784	7.51854	#N/A	17.8345	0.34249	0.375534	0.912009	0.361764	1	9.19454	4.52374	8.91974	5.91974	#N/A	17.8345	0.0175696	0.378587	0.0464083	0.962985	NA	9.54385	3.53988
Abca1	313210	ENSRNOG00000018126	#NV	#NV	#NV	773.062	223.023	828.727	163.419	781.539	0.0939441	0.207928	0.451811	0.651405	0.771155	724.066	148.846	914.086	168.005	781.539	0.31901	0.186136	1.71385	0.0865557	0.127216	773.062	223.023	658.371	82.545	#N/A	781.539	-0.214231	0.215282	-0.995118	0.319679	1	773.062	223.023	676.088	195.139	#N/A	781.539	-0.179187	0.215402	-0.831873	0.405481	0.631523	828.727	163.419
Abca13	289797	ENSRNOG00000025645	#NV	#NV	#NV	0.971085	1.38726	0.265563	0.379376	0.460919	-0.271314	0.287372	-0.944121	0.345108	NA	0	0	0.397684	0.618619	0.460919	0.198945	0.311031	0.63963	0.522413	0.618325	0.971085	1.38726	0.142465	0.237441	#N/A	0.460919	-0.311339	0.279002	-1.1159	0.264465	1	0.971085	1.38726	0.144095	0.240158	#N/A	0.460919	-0.28786	0.279013	-1.03171	0.302208	NA	0.265563	0.379376
Abca15	293442	ENSRNOG00000027505	#NV	#NV	#NV	0.458552	0.655075	0	0	0.148603	-0.0219735	0.12205	-0.180037	0.857124	NA	0	0	0.53167	0.708893	0.148603	0.0426863	0.137549	0.310335	0.756306	0.830549	0.458552	0.655075	0	0	#N/A	0.148603	-0.0230717	0.117726	-0.195978	0.844628	1	0.458552	0.655075	0.191876	0.319794	#N/A	0.148603	-0.0104108	0.117726	-0.0884321	0.929533	NA	0	0
Abca17	287112	ENSRNOG00000039656	#NV	#NV	#NV	1.79517	1.56392	1.55969	1.38514	2.16313	-0.106043	0.419556	-0.25275	0.800462	NA	3.04489	1.39095	1.93659	0.817397	2.16313	-0.441011	0.40897	-1.07834	0.28088	0.364492	1.79517	1.56392	1.62586	1.32912	#N/A	2.16313	-0.0833084	0.41999	-0.198358	0.842765	1	1.79517	1.56392	2.79278	2.19933	#N/A	2.16313	0.277225	0.419839	0.660313	0.509053	NA	1.55969	1.38514
Abca2	79248	ENSRNOG00000014268	#NV	#NV	#NV	1979.1	116.266	1807.17	59.546	1828.07	-0.12971	0.0974152	-1.33152	0.183019	0.330041	2297.64	268.948	1538.62	163.532	1828.07	-0.572315	0.0863272	-6.6296	3.36593e-11	1.35136e-10	1979.1	116.266	1799.47	137.584	#N/A	1828.07	-0.13582	0.101209	-1.34198	0.179602	1	1979.1	116.266	1713.91	207.371	#N/A	1828.07	-0.204668	0.101402	-2.01838	0.0435512	0.20592	1807.17	59.546
Abca4	310836	ENSRNOG00000012892	#NV	#NV	#NV	16.0007	5.78391	4.79425	1.88722	16.2231	-1.34237	0.319851	-4.19686	2.70645e-05	0.000894549	20.4372	5.31854	7.49202	2.40324	16.2231	-1.24067	0.286606	-4.32882	1.4991e-05	3.477e-05	16.0007	5.78391	14.5881	4.40963	#N/A	16.2231	-0.126556	0.30752	-0.411538	0.680678	1	16.0007	5.78391	17.7556	3.19203	#N/A	16.2231	0.109715	0.307276	0.357056	0.72105	NA	4.79425	1.88722
Abca5	286970	ENSRNOG00000004378	PABRVdecomp	#NV	#NV	195.316	74.5568	203.683	21.6849	254.632	0.0585811	0.214727	0.272816	0.784994	0.863906	144.88	23.2178	228.528	36.8633	254.632	0.621794	0.193173	3.21885	0.00128708	0.00246206	195.316	74.5568	232.083	44.802	#N/A	254.632	0.234968	0.221611	1.06027	0.28902	1	195.316	74.5568	246.724	37.1056	#N/A	254.632	0.315446	0.221854	1.42186	0.155067	0.38072	203.683	21.6849
Abca7	299609	ENSRNOG00000012939	#NV	#NV	#NV	292.981	69.6148	148.328	12.7598	305.732	-0.921977	0.199375	-4.62434	3.75789e-06	0.000206253	514.133	66.6187	159.287	17.2858	305.732	-1.61148	0.177679	-9.06962	1.19432e-19	1.57531e-18	292.981	69.6148	296.809	86.734	#N/A	305.732	0.0149773	0.204348	0.0732931	0.941573	1	292.981	69.6148	349.506	131.832	#N/A	305.732	0.22963	0.204368	1.12361	0.261178	0.500976	148.328	12.7598
Abca8a	303638	ENSRNOG00000004147	#NV	#NV	proteins(3754)	864.317	197.33	899.361	105.519	1122.41	0.0516759	0.258126	0.200197	0.841327	0.902095	1103.68	452.365	1051.39	293.303	1122.41	-0.0639738	0.233005	-0.274559	0.783655	0.851855	864.317	197.33	957.733	176.522	#N/A	1122.41	0.135889	0.266157	0.510559	0.60966	1	864.317	197.33	1343.58	412.961	#N/A	1122.41	0.565238	0.266109	2.12408	0.0336631	0.184693	899.361	105.519
Abcb10	361439	ENSRNOG00000017993	#NV	#NV	proteins(3754)	935.053	76.2481	919.372	58.6916	913.623	-0.0230692	0.106666	-0.216275	0.828773	0.893036	995.879	153.019	821.521	72.5843	913.623	-0.273359	0.0946929	-2.8868	0.00389183	0.00703262	935.053	76.2481	967.895	62.9185	#N/A	913.623	0.0495258	0.110665	0.447531	0.654492	1	935.053	76.2481	898.847	110.934	#N/A	913.623	-0.0531048	0.111028	-0.478299	0.632438	0.801594	919.372	58.6916
Abcb11	83569	ENSRNOG00000050860	#NV	#NV	#NV	0.578213	0.826018	0.166224	0.284955	0.186906	-0.0411214	0.140475	-0.29273	0.769728	NA	0	0	0	0	0.186906	0	0.157992	0	1	1	0.578213	0.826018	0	0	#N/A	0.186906	-0.0536881	0.135565	-0.396032	0.692081	1	0.578213	0.826018	0	0	#N/A	0.186906	-0.0486208	0.135565	-0.358653	0.719855	NA	0.166224	0.284955
Abcb1a	170913	ENSRNOG00000008012	#NV	#NV	#NV	89.8073	25.9256	69.2676	7.5359	114.524	-0.310534	0.30631	-1.01379	0.310684	0.473908	102.338	74.8582	94.8582	9.4021	114.524	-0.0938463	0.279265	-0.336047	0.736835	0.814611	89.8073	25.9256	140.912	39.2592	#N/A	114.524	0.543613	0.312873	1.73749	0.0823008	1	89.8073	25.9256	205.672	89.5206	#N/A	114.524	0.996195	0.312625	3.18655	0.00143979	0.062502	69.2676	7.5359
Abcb1b	24646	ENSRNOG00000008012	#NV	#NV	#NV	7.83144	3.63045	12.0499	5.05817	15.7343	0.446058	0.363569	1.22689	0.219865	0.373571	12.243	3.62251	13.817	3.88273	15.7343	0.142977	0.336293	0.425155	0.670724	0.757471	7.83144	3.63045	9.23178	2.20285	#N/A	15.7343	0.185009	0.371389	0.498154	0.618375	1	7.83144	3.63045	10.9708	4.28202	#N/A	15.7343	0.355262	0.371721	0.955721	0.339213	NA	12.0499	5.05817
Abcb4	24891	ENSRNOG00000008012	#NV	#NV	#NV	744.106	169.436	893.27	61.349	846.066	0.254195	0.164334	1.54682	0.121907	0.249292	534.467	83.5501	940.818	91.9573	846.066	0.790331	0.146623	5.39024	7.03638e-08	2.02749e-07	744.106	169.436	830.586	127.116	#N/A	846.066	0.153537	0.170426	0.900904	0.367639	1	744.106	169.436	856.444	86.1885	#N/A	846.066	0.196712	0.170558	1.15334	0.248769	0.488201	893.27	61.349
Abcb6	140669	ENSRNOG00000018697	#NV	#NV	#NV	1395.37	75.4256	1252.09	60.8315	1353.87	-0.15405	0.0936195	-1.64549	0.0998697	0.216593	1390.91	110.137	1202.24	82.7759	1353.87	-0.207814	0.0829984	-2.50383	0.0122856	0.0207345	1395.37	75.4256	1310.95	84.7507	#N/A	1353.87	-0.0882743	0.09718	-0.908359	0.363689	1	1395.37	75.4256	1301.91	124.173	#N/A	1353.87	-0.0968787	0.0973955	-0.994694	0.319885	0.555502	1252.09	60.8315
Abcb7	302395	ENSRNOG00000002790	#NV	#NV	proteins(3754)	835.275	400.513	1225.24	37.268	920.913	0.517877	0.208674	2.48175	0.0130738	0.0537683	342.716	68.9999	1350.5	87.2809	920.913	1.87381	0.187522	9.99247	1.64437e-23	5.34384e-22	835.275	400.513	1009.3	268.552	#N/A	920.913	0.253374	0.215988	1.17309	0.240759	1	835.275	400.513	1014.83	182.169	#N/A	920.913	0.261302	0.21608	1.20928	0.226554	0.464648	1225.24	37.268
Abcb8	362302	ENSRNOG00000008557	#NV	#NV	proteins(3754)	1440.07	123.263	1295.13	52.0282	1344.34	-0.150914	0.102998	-1.46522	0.142861	0.278488	1618.63	178.111	1276.8	89.5436	1344.34	-0.337836	0.0912035	-3.70419	0.000212064	0.000440852	1440.07	123.263	1298.34	58.6153	#N/A	1344.34	-0.147488	0.106971	-1.37876	0.167969	1	1440.07	123.263	1173.5	139.037	#N/A	1344.34	-0.288776	0.107291	-2.69152	0.0071127	0.10172	1295.13	52.0282
Abcb9	63886	ENSRNOG00000001082	#NV	#NV	#NV	417.876	53.4368	299.384	37.5875	319.883	-0.456067	0.190974	-2.3881	0.0169356	0.0639831	440.948	100.467	250.612	67.0372	319.883	-0.780256	0.171062	-4.56125	5.08507e-06	1.23382e-05	417.876	53.4368	313.402	52.372	#N/A	319.883	-0.393255	0.197584	-1.99032	0.0465554	1	417.876	53.4368	287.846	51.9734	#N/A	319.883	-0.506753	0.198125	-2.55774	0.0105355	0.117076	299.384	37.5875
Abcc1	24565	ENSRNOG00000022305	#NV	#NV	proteins(3754)	1748.15	131.278	1701.11	120.223	1794.17	-0.0385682	0.106357	-0.362631	0.716881	0.81698	1923.82	300.235	1798.51	99.276	1794.17	-0.0958306	0.0941374	-1.01799	0.308684	0.395534	1748.15	131.278	1628.36	182.825	#N/A	1794.17	-0.100186	0.110509	-0.906587	0.364625	1	1748.15	131.278	1703.29	186.852	#N/A	1794.17	-0.0369717	0.110612	-0.334246	0.738194	0.865701	1701.11	120.223
Abcc10	316231	ENSRNOG00000018863	#NV	#NV	#NV	206.387	43.32	152.964	18.7613	191.255	-0.422842	0.141929	-2.97926	0.00288948	0.0200073	296.116	38.6064	128.447	16.2841	191.255	-1.17713	0.12673	-9.28848	1.56502e-20	2.44879e-19	206.387	43.32	173.055	35.9249	#N/A	191.255	-0.250105	0.146215	-1.71053	0.0871683	1	206.387	43.32	193.489	25.4851	#N/A	191.255	-0.101284	0.146509	-0.691316	0.489367	0.696274	152.964	18.7613
Abcc12	291923	ENSRNOG00000015666	#NV	#NV	#NV	0.102159	0.17513	0	0	0.248966	-0.00848215	0.169722	-0.0499768	0.960141	NA	0.323499	0.503221	0	0	0.248966	-0.0369692	0.190144	-0.194427	0.845841	0.900776	0.102159	0.17513	0.148369	0.247282	#N/A	0.248966	0.00893984	0.163943	0.0545302	0.956513	1	0.102159	0.17513	0.757804	1.26301	#N/A	0.248966	0.0691839	0.163943	0.422	0.673025	NA	0	0
Abcc2	25303	ENSRNOG00000046727	#NV	#NV	#NV	11.7893	3.89418	3.62867	1.9944	9.54325	-1.27961	0.356165	-3.59275	0.000327203	0.00473574	19.5036	6.69317	1.98095	0.761098	9.54325	-2.48358	0.341924	-7.26356	3.77024e-13	1.87976e-12	11.7893	3.89418	11.9025	4.4652	#N/A	9.54325	-0.0160393	0.345241	-0.0464583	0.962945	1	11.7893	3.89418	11.458	6.09313	#N/A	9.54325	-0.111357	0.34854	-0.319496	0.74935	NA	3.62867	1.9944
Abcc3	140668	ENSRNOG00000002948	#NV	#NV	#NV	177.152	37.9907	134.998	13.3028	181.416	-0.377234	0.178514	-2.11318	0.0345851	0.103842	236.353	32.0928	141.065	12.3993	181.416	-0.716423	0.158724	-4.51365	6.37206e-06	1.52955e-05	177.152	37.9907	138.641	19.8094	#N/A	181.416	-0.337827	0.184531	-1.83074	0.0671396	1	177.152	37.9907	146.525	23.4512	#N/A	181.416	-0.267491	0.185096	-1.44515	0.148416	0.3715	134.998	13.3028
Abcc4	170924	ENSRNOG00000010064	#NV	#NV	#NV	822.38	98.2056	820.323	72.623	802.028	-0.0029211	0.121882	-0.0239666	0.980879	0.989297	743.991	137.608	890.909	98.1194	802.028	0.255035	0.10819	2.35729	0.0184088	0.0302407	822.38	98.2056	803.864	75.0398	#N/A	802.028	-0.0315006	0.126527	-0.248963	0.80339	1	822.38	98.2056	865.045	65.739	#N/A	802.028	0.0721376	0.126659	0.569543	0.568988	0.755977	820.323	72.623
Abcc5	116721	ENSRNOG00000029178	#NV	#NV	#NV	978.807	114.046	906.645	76.0184	1033.79	-0.107634	0.132175	-0.814333	0.415454	0.575803	1125.13	207.978	972.006	34.6826	1033.79	-0.20672	0.117182	-1.7641	0.0777156	0.115178	978.807	114.046	936.055	113.57	#N/A	1033.79	-0.0622393	0.137135	-0.453853	0.649935	1	978.807	114.046	1179.98	273.94	#N/A	1033.79	0.259486	0.137065	1.89315	0.0583376	0.234867	906.645	76.0184
Abcc6	81642	ENSRNOG00000028781	#NV	#NV	#NV	0.454652	0.779404	0	0	0.267162	-0.146299	0.233685	-0.626052	0.531281	NA	0.222064	0.345433	0.241739	0.376038	0.267162	0.0289929	0.258688	0.112077	0.910762	0.945984	0.454652	0.779404	0.482138	0.642851	#N/A	0.267162	-0.0408317	0.226377	-0.180371	0.856862	1	0.454652	0.779404	0	0	#N/A	0.267162	-0.130906	0.226377	-0.578265	0.563085	NA	0	0
Abcc8	25559	ENSRNOG00000021130	#NV	#NV	#NV	1501.25	153.2	1550.76	66.7442	1445.76	0.0458978	0.133873	0.342846	0.731714	0.826563	1448.25	224.807	1367.98	130.441	1445.76	-0.0804186	0.118939	-0.676134	0.498956	0.596504	1501.25	153.2	1337.99	139.487	#N/A	1445.76	-0.161073	0.139066	-1.15825	0.246761	1	1501.25	153.2	1356.45	110.012	#N/A	1445.76	-0.141813	0.139187	-1.01886	0.308269	0.54489	1550.76	66.7442
Abcc9	25560	ENSRNOG00000036960	#NV	#NV	proteins(3754)	8849.01	1381.21	10488.5	564.822	9142.9	0.240326	0.118881	2.02156	0.0432221	0.121426	6466.74	876.153	10026.8	1085.88	9142.9	0.622641	0.105379	5.9086	3.45036e-09	1.13024e-08	8849.01	1381.21	9373.54	1231.77	#N/A	9142.9	0.0813527	0.123516	0.658642	0.510126	1	8849.01	1381.21	10023.4	1062.59	#N/A	9142.9	0.175874	0.123529	1.42375	0.154519	0.379753	10488.5	564.822
Abcd1	363516	ENSRNOG00000056524	#NV	#NV	proteins(3754)	983.389	129.453	804.919	43.9657	874.316	-0.283571	0.111518	-2.54283	0.0109958	0.0481215	1107.25	95.7164	755.224	71.0998	874.316	-0.543782	0.0989129	-5.49758	3.85037e-08	1.13917e-07	983.389	129.453	908.953	76.451	#N/A	874.316	-0.11154	0.115589	-0.964966	0.334562	1	983.389	129.453	813.799	122.043	#N/A	874.316	-0.265431	0.116023	-2.28775	0.022152	0.152925	804.919	43.9657
Abcd2	84356	ENSRNOG00000015538	#NV	#NV	#NV	63.9002	22.2661	70.2334	5.86437	72.7163	0.131925	0.243743	0.541246	0.588338	0.720294	38.8693	11.8305	101.699	21.8561	72.7163	1.28582	0.221693	5.79999	6.63172e-09	2.11496e-08	63.9002	22.2661	69.1506	22.8221	#N/A	72.7163	0.112304	0.25121	0.447053	0.654837	1	63.9002	22.2661	73.072	14.4577	#N/A	72.7163	0.190035	0.251845	0.754573	0.450505	0.66891	70.2334	5.86437
Abcd3	25270	ENSRNOG00000011929	#NV	#NV	proteins(3754)	1807.54	561.237	2448.02	146.342	2043.23	0.41922	0.171186	2.44891	0.0143289	0.057301	1150.65	248.894	2588.57	187.193	2043.23	1.13002	0.152647	7.4028	1.3334e-13	6.9395e-13	1807.54	561.237	2109.95	437.366	#N/A	2043.23	0.213357	0.177515	1.20191	0.229398	1	1807.54	561.237	2212.66	403.29	#N/A	2043.23	0.278847	0.177558	1.57045	0.116309	0.326729	2448.02	146.342
Abcd4	299196	ENSRNOG00000011964	#NV	#NV	#NV	105.435	19.1469	73.5681	13.8478	106.265	-0.499848	0.175822	-2.84292	0.00447021	0.0265405	164.416	23.5934	66.0752	5.65974	106.265	-1.2665	0.156885	-8.07277	6.87183e-16	4.6914e-15	105.435	19.1469	94.1351	28.1353	#N/A	106.265	-0.161068	0.17961	-0.896765	0.369844	1	105.435	19.1469	106.329	23.6179	#N/A	106.265	-0.00998244	0.179995	-0.0554594	0.955772	0.978283	73.5681	13.8478
Abce1	361390	ENSRNOG00000018345	#NV	#NV	proteins(3754)	901.743	440.488	1379.86	62.3066	1026.92	0.576568	0.204146	2.82429	0.00473848	0.0275089	368.898	77.2591	1363.88	91.1745	1026.92	1.79048	0.18336	9.76484	1.59364e-22	4.00192e-21	901.743	440.488	1158.26	297.437	#N/A	1026.92	0.336792	0.211344	1.59357	0.111032	1	901.743	440.488	1175.36	132.885	#N/A	1026.92	0.35653	0.211423	1.68634	0.091731	0.291533	1379.86	62.3066
Abcf1	85493	ENSRNOG00000000799	#NV	#NV	proteins(3754)	1572.01	177.265	1743.79	101.555	1678.19	0.146708	0.121495	1.20753	0.227228	0.382335	1309.99	239.739	1654.11	50.938	1678.19	0.331217	0.107895	3.0698	0.00214201	0.00398858	1572.01	177.265	1648.17	183.607	#N/A	1678.19	0.0673864	0.126195	0.533988	0.59335	1	1572.01	177.265	1838.97	179.766	#N/A	1678.19	0.221842	0.126233	1.7574	0.0788489	0.269901	1743.79	101.555
Abcf2	311959	ENSRNOG00000010609	#NV	#NV	proteins(3754)	1118.76	37.2822	1125.25	61.138	1085.48	0.008298	0.0707306	0.117319	0.906608	0.944596	960.782	64.8419	1160.02	41.215	1085.48	0.270783	0.0629065	4.30454	1.67337e-05	3.86e-05	1118.76	37.2822	1089.13	34.3041	#N/A	1085.48	-0.0381192	0.0734762	-0.518796	0.603903	1	1118.76	37.2822	1068.13	81.3065	#N/A	1085.48	-0.0632831	0.0738487	-0.856929	0.391484	0.618625	1125.25	61.138
Abcf3	287982	ENSRNOG00000001710	#NV	#NV	proteins(3754)	1475.33	61.3515	1364.47	55.8271	1339.73	-0.111812	0.0720662	-1.55152	0.120777	0.247278	1288.96	106.732	1351.19	53.6257	1339.73	0.0680821	0.0640215	1.06343	0.287589	0.372558	1475.33	61.3515	1371.05	44.3478	#N/A	1339.73	-0.104875	0.0748314	-1.40149	0.161069	1	1475.33	61.3515	1329.26	132.659	#N/A	1339.73	-0.146121	0.0751442	-1.94454	0.0518308	0.220964	1364.47	55.8271
Abcg1	85264	ENSRNOG00000001158	#NV	#NV	#NV	206.671	42.4157	274.517	39.5519	250.708	0.380081	0.210046	1.80952	0.0703707	0.170921	309.598	48.2305	311.183	37.5366	250.708	0.0064399	0.187378	0.0343686	0.972583	0.989442	206.671	42.4157	178.619	43.0276	#N/A	250.708	-0.193736	0.218119	-0.888213	0.374426	1	206.671	42.4157	181.63	25.5739	#N/A	250.708	-0.172843	0.218573	-0.79078	0.429073	0.652383	274.517	39.5519
Abcg2	312382	ENSRNOG00000007041	#NV	#NV	#NV	12.8863	2.96204	10.1631	1.79617	16.0302	-0.246391	0.310085	-0.79459	0.426852	0.585698	11.5861	4.00176	21.0206	8.03984	16.0302	0.767677	0.27752	2.7662	0.00567138	0.00999677	12.8863	2.96204	17.8372	5.99547	#N/A	16.0302	0.415001	0.309078	1.3427	0.179368	1	12.8863	2.96204	19.0986	10.8789	#N/A	16.0302	0.448011	0.310946	1.4408	0.149641	NA	10.1631	1.79617
Abcg3	498327		#NV	#NV	#NV	256.683	59.2066	325.034	58.4997	262.097	0.331426	0.170229	1.94695	0.0515412	0.137746	155.329	26.5159	340.357	34.8564	262.097	1.0922	0.153277	7.12571	1.03548e-12	4.86703e-12	256.683	59.2066	249.163	40.8988	#N/A	262.097	-0.0373681	0.176964	-0.211163	0.83276	1	256.683	59.2066	288.723	31.0718	#N/A	262.097	0.162977	0.17702	0.920668	0.357224	0.590516	325.034	58.4997
Abcg3l1	289453	ENSRNOG00000030216	#NV	#NV	#NV	20.8264	5.47679	13.11	2.52912	16.5758	-0.573195	0.287146	-1.99618	0.0459143	0.126874	10.716	4.69416	13.0608	3.36813	16.5758	0.24422	0.273251	0.893757	0.371452	0.464433	20.8264	5.47679	17.4661	2.68419	#N/A	16.5758	-0.223807	0.289569	-0.772898	0.439583	1	20.8264	5.47679	23.6068	9.05412	#N/A	16.5758	0.118288	0.288149	0.41051	0.681432	NA	13.11	2.52912
Abcg3l2	360910		#NV	#NV	#NV	11.6371	5.18354	12.2321	4.53493	12.3471	0.0830025	0.312965	0.265214	0.790845	0.868036	10.4928	5.20274	12.8538	4.71323	12.3471	0.282208	0.290271	0.972222	0.33094	0.420154	11.6371	5.18354	10.9128	3.7021	#N/A	12.3471	-0.0570539	0.321404	-0.177514	0.859104	1	11.6371	5.18354	16.5131	7.86947	#N/A	12.3471	0.393633	0.318507	1.23587	0.216508	NA	12.2321	4.53493
Abcg3l3	305142	ENSRNOG00000039890	#NV	#NV	proteins(3754)	124.407	18.5585	133.04	23.7693	141.139	0.0980951	0.198744	0.493575	0.621606	0.747415	98.4042	11.8738	132.262	18.424	141.139	0.406002	0.179241	2.26512	0.0235055	0.038099	124.407	18.5585	145.422	34.2925	#N/A	141.139	0.214278	0.205044	1.04504	0.296006	1	124.407	18.5585	185.205	42.085	#N/A	141.139	0.533702	0.204785	2.60616	0.00915626	0.110843	133.04	23.7693
Abcg3l4	360997		#NV	#NV	#NV	1.97732	1.40879	1.36301	0.961056	2.55207	-0.249319	0.420412	-0.593035	0.553158	NA	1.74903	1.17375	1.97208	1.88333	2.55207	0.128114	0.414819	0.308842	0.757442	0.831478	1.97732	1.40879	1.39286	1.20284	#N/A	2.55207	-0.198174	0.420421	-0.47137	0.637377	1	1.97732	1.40879	5.69371	4.88432	#N/A	2.55207	0.822345	0.41976	1.95909	0.0501028	NA	1.36301	0.961056
Abcg4	300664	ENSRNOG00000008862	#NV	#NV	#NV	11.3251	6.52468	9.7588	2.03278	15.0477	-0.161457	0.311101	-0.518986	0.60377	0.732149	21.9079	4.8646	13.8276	4.41795	15.0477	-0.597963	0.273305	-2.1879	0.028677	0.0458654	11.3251	6.52468	9.13055	2.93579	#N/A	15.0477	-0.233089	0.318693	-0.73139	0.464541	1	11.3251	6.52468	11.5772	5.16183	#N/A	15.0477	0.0258983	0.31799	0.0814437	0.935089	NA	9.7588	2.03278
Abcg5	114628	ENSRNOG00000005250	#NV	#NV	#NV	1.73039	1.08296	1.23928	0.927883	2.2883	-0.20589	0.419507	-0.49079	0.623575	NA	1.86958	1.44513	1.41706	1.30415	2.2883	-0.196101	0.420919	-0.465887	0.641296	0.731252	1.73039	1.08296	2.42858	3.2381	#N/A	2.2883	0.20028	0.419198	0.477768	0.632815	1	1.73039	1.08296	2.89535	1.21959	#N/A	2.2883	0.317642	0.418916	0.758249	0.448302	NA	1.23928	0.927883
Abcg8	155192	ENSRNOG00000005420	#NV	#NV	#NV	3.26374	1.72174	4.10886	1.41096	6.75684	0.23131	0.382941	0.604035	0.545821	0.686221	7.05849	3.19335	7.14351	3.20477	6.75684	0.00712702	0.346646	0.0205599	0.983597	0.996149	3.26374	1.72174	4.99058	2.28095	#N/A	6.75684	0.414522	0.385587	1.07504	0.282356	1	3.26374	1.72174	3.91954	2.63301	#N/A	6.75684	0.232473	0.389788	0.596408	0.550903	NA	4.10886	1.41096
Abhd1	313917	ENSRNOG00000025689	#NV	#NV	#NV	154.153	32.9425	142.369	17.4795	160.102	-0.120605	0.157128	-0.767563	0.442747	0.600211	225.441	37.7548	150.335	17.3377	160.102	-0.566394	0.138751	-4.08209	4.46331e-05	9.87386e-05	154.153	32.9425	138.412	18.8127	#N/A	160.102	-0.156024	0.16271	-0.958905	0.337607	1	154.153	32.9425	127.107	21.2438	#N/A	160.102	-0.272921	0.164304	-1.66107	0.0966993	0.297689	142.369	17.4795
Abhd10	303953	ENSRNOG00000054334	#NV	#NV	proteins(3754)	0.587354	0.839078	0	0	0.107828	-0.0259035	0.0990182	-0.261603	0.793628	NA	0	0	0.397684	0.618619	0.107828	0.0221911	0.111828	0.198439	0.842702	NA	0.587354	0.839078	0	0	#N/A	0.107828	-0.0267541	0.0954621	-0.280258	0.779279	1	0.587354	0.839078	0.191876	0.319794	#N/A	0.107828	-0.0184924	0.0954621	-0.193714	0.8464	NA	0	0
Abhd11	360831	ENSRNOG00000018910	#NV	#NV	proteins(3754)	323.724	44.5931	300.58	17.8418	321.906	-0.108317	0.113758	-0.952168	0.341012	0.505038	403.954	47.2886	314.924	24.4411	321.906	-0.354463	0.100474	-3.5279	0.000418864	0.000843246	323.724	44.5931	310.849	41.3065	#N/A	321.906	-0.0610237	0.117746	-0.518264	0.604274	1	323.724	44.5931	278.575	43.296	#N/A	321.906	-0.206415	0.118926	-1.73567	0.0826224	0.275999	300.58	17.8418
Abhd12	499913	ENSRNOG00000036934	#NV	#NV	proteins(3754)	492.702	86.2701	441.455	35.3416	504.942	-0.156781	0.134387	-1.16664	0.243356	0.400297	688.499	75.6415	447.694	33.769	504.942	-0.608135	0.118992	-5.11073	3.20917e-07	8.66476e-07	492.702	86.2701	469.855	55.2851	#N/A	504.942	-0.0683043	0.13923	-0.490585	0.62372	1	492.702	86.2701	403.883	54.2845	#N/A	504.942	-0.276212	0.140003	-1.97289	0.0485077	0.214298	441.455	35.3416
Abhd12b	408202	ENSRNOG00000026855	#NV	#NV	#NV	0	0	0	0	0.0689542	0	0.0990182	0	1	NA	0.101435	0.180329	0	0	0.0689542	-0.000816229	0.111828	-0.00729893	0.994176	NA	0	0	0	0	#N/A	0.0689542	0	0.0954621	0	1	1	0	0	0.305986	0.509977	#N/A	0.0689542	0.0159603	0.0954621	0.16719	0.86722	NA	0	0
Abhd13	306630	ENSRNOG00000014598	#NV	#NV	#NV	325.462	79.6789	381.013	20.8205	335.867	0.226724	0.121647	1.86379	0.0623511	0.156722	223.469	30.5285	390.328	13.1309	335.867	0.790998	0.109396	7.23058	4.80938e-13	2.3642e-12	325.462	79.6789	367.447	58.6607	#N/A	335.867	0.174781	0.126199	1.38496	0.166064	1	325.462	79.6789	362.281	23.3204	#N/A	335.867	0.155195	0.126788	1.22405	0.220935	0.45875	381.013	20.8205
Abhd14a	300982	ENSRNOG00000011936	#NV	#NV	#NV	101.403	17.138	90.6748	14.3437	105.176	-0.164095	0.151711	-1.08163	0.279416	0.440417	154.645	22.4058	92.5978	12.6216	105.176	-0.722885	0.133451	-5.41684	6.06602e-08	1.75705e-07	101.403	17.138	96.2787	18.9399	#N/A	105.176	-0.0744461	0.156131	-0.476819	0.633491	1	101.403	17.138	95.7511	5.36446	#N/A	105.176	-0.0855486	0.157702	-0.54247	0.587494	0.769293	90.6748	14.3437
Abhd14b	300983	ENSRNOG00000012073	#NV	#NV	proteins(3754)	317.757	45.956	290.852	13.2721	317.465	-0.126565	0.141408	-0.895029	0.370772	0.53417	482.59	73.1739	308.492	29.9949	317.465	-0.632399	0.124925	-5.06223	4.14388e-07	1.1061e-06	317.757	45.956	299.04	33.8362	#N/A	317.465	-0.0880478	0.146456	-0.60119	0.547714	1	317.757	45.956	243.556	40.8398	#N/A	317.465	-0.369676	0.147814	-2.50095	0.0123861	0.123884	290.852	13.2721
Abhd15	303343	ENSRNOG00000015002	#NV	#NV	#NV	124.942	16.598	117.207	14.4728	126.428	-0.0861478	0.150731	-0.571534	0.567638	0.703083	147.273	23.0894	127.892	14.087	126.428	-0.193832	0.133437	-1.45261	0.146333	0.20407	124.942	16.598	112.651	8.96919	#N/A	126.428	-0.142743	0.156142	-0.914184	0.36062	1	124.942	16.598	120.926	13.6258	#N/A	126.428	-0.0379164	0.156793	-0.241824	0.808916	0.906641	117.207	14.4728
Abhd16a	361796	ENSRNOG00000056637	#NV	#NV	proteins(3754)	1876.1	379.205	1384.41	98.2527	1892.02	-0.425044	0.146683	-2.8977	0.00375905	0.0236746	3041.1	566.521	1349.25	85.8189	1892.02	-1.14389	0.130211	-8.78489	1.56519e-18	1.65311e-17	1876.1	379.205	1692.51	246.774	#N/A	1892.02	-0.143958	0.152087	-0.946551	0.343868	1	1876.1	379.205	1487.01	155.101	#N/A	1892.02	-0.323326	0.152266	-2.12342	0.0337185	0.184693	1384.41	98.2527
Abhd16b	311720	ENSRNOG00000015067	#NV	#NV	#NV	0.828226	0.709908	0	0	0.814477	-0.535822	0.379961	-1.4102	0.158479	NA	1.16417	0.956269	0.922319	0.819839	0.814477	-0.171106	0.40388	-0.423656	0.671817	0.758408	0.828226	0.709908	0.74988	0.99984	#N/A	0.814477	-0.0443664	0.381707	-0.116231	0.907469	1	0.828226	0.709908	1.41418	1.50668	#N/A	0.814477	0.240034	0.382655	0.627285	0.530473	NA	0	0
Abhd17a	299617	ENSRNOG00000018212	#NV	#NV	#NV	911.615	219.926	602.105	22.7266	931.14	-0.579506	0.151688	-3.82039	0.000133239	0.00265702	1729.59	316.42	582.86	27.0463	931.14	-1.52805	0.134624	-11.3505	7.37433e-30	1.30979e-27	911.615	219.926	824.242	154.247	#N/A	931.14	-0.141432	0.156937	-0.901202	0.367481	1	911.615	219.926	747.518	53.8144	#N/A	931.14	-0.277366	0.157248	-1.76388	0.077752	0.267722	602.105	22.7266
Abhd17b	309399	ENSRNOG00000012514	#NV	#NV	#NV	197.027	33.7502	218.329	17.9246	201.795	0.148241	0.109696	1.35138	0.176573	0.321959	166.119	17.7322	241.055	19.8351	201.795	0.530497	0.0983388	5.39459	6.86821e-08	1.98063e-07	197.027	33.7502	189.315	30.9231	#N/A	201.795	-0.051562	0.114374	-0.450819	0.65212	1	197.027	33.7502	217.281	11.2154	#N/A	201.795	0.139574	0.114506	1.21893	0.222872	0.460618	218.329	17.9246
Abhd17c	361601	ENSRNOG00000012683	#NV	#NV	#NV	485.566	39.8222	492.922	31.9014	457.547	0.0204155	0.125131	0.163153	0.870398	0.921824	442.084	72.9823	464.515	48.8313	457.547	0.0713568	0.111515	0.639887	0.522246	0.618225	485.566	39.8222	454.475	60.0313	#N/A	457.547	-0.0936414	0.129975	-0.720455	0.471245	1	485.566	39.8222	419.343	44.7341	#N/A	457.547	-0.20372	0.130626	-1.55957	0.118862	0.330847	492.922	31.9014
Abhd2	293050	ENSRNOG00000017120	PABRVdecomp	#NV	#NV	599.508	70.2693	420.503	78.5139	588.177	-0.479648	0.202669	-2.36666	0.0179494	0.0666144	557.102	78.9937	347.976	63.0661	588.177	-0.644739	0.181716	-3.54806	0.000388081	0.000783582	599.508	70.2693	656.152	108.181	#N/A	588.177	0.120822	0.209247	0.577415	0.563659	1	599.508	70.2693	569.118	73.4588	#N/A	588.177	-0.0695306	0.209549	-0.331811	0.740032	0.866621	420.503	78.5139
Abhd3	291793	ENSRNOG00000029370	#NV	#NV	#NV	10.6851	5.04706	12.7645	2.95954	10.6724	0.212799	0.316422	0.672518	0.501254	0.651407	10.6491	2.99519	13.0488	3.52768	10.6724	0.273989	0.292307	0.937334	0.348587	0.439528	10.6851	5.04706	7.82446	1.21517	#N/A	10.6724	-0.342842	0.330547	-1.03719	0.299645	1	10.6851	5.04706	14.2032	5.45534	#N/A	10.6724	0.320115	0.324346	0.986956	0.323664	NA	12.7645	2.95954
Abhd4	364380	ENSRNOG00000009244	#NV	#NV	#NV	753.845	87.9887	633.895	42.8592	736.222	-0.248268	0.108433	-2.2896	0.0220446	0.0761883	1027.99	103.159	598.741	31.6799	736.222	-0.769472	0.0959806	-8.01696	1.08397e-15	7.18841e-15	753.845	87.9887	731.644	81.6078	#N/A	736.222	-0.0435781	0.112257	-0.3882	0.697868	1	753.845	87.9887	700.331	51.3218	#N/A	736.222	-0.106139	0.112665	-0.94208	0.346152	0.580663	633.895	42.8592
Abhd5	316122	ENSRNOG00000000221	#NV	#NV	#NV	211.563	45.2417	221.817	19.6309	211.421	0.072731	0.131531	0.552957	0.580293	0.713067	142.567	13.4619	219.432	15.8139	211.421	0.608835	0.119173	5.10882	3.2417e-07	8.74602e-07	211.563	45.2417	237.091	40.597	#N/A	211.421	0.167052	0.135883	1.22938	0.218929	1	211.563	45.2417	241.713	17.0179	#N/A	211.421	0.196835	0.13653	1.4417	0.149388	0.371869	221.817	19.6309
Abhd6	305795	ENSRNOG00000008167	#NV	#NV	#NV	215.782	27.2853	189.774	15.502	232.74	-0.181494	0.116368	-1.55966	0.118841	0.244654	223.179	24.1375	238.057	9.77491	232.74	0.0941326	0.102484	0.918514	0.35835	0.450415	215.782	27.2853	238.426	24.0428	#N/A	232.74	0.140932	0.119128	1.18303	0.236799	1	215.782	27.2853	245.556	16.1451	#N/A	232.74	0.181727	0.119825	1.5166	0.129369	0.34586	189.774	15.502
Abhd8	306338	ENSRNOG00000000054	#NV	#NV	#NV	103.388	27.7301	88.5006	17.0863	110.935	-0.217313	0.22093	-0.983628	0.325299	0.489118	197.274	39.6977	74.1043	19.7995	110.935	-1.33123	0.197971	-6.72438	1.76345e-11	7.30462e-11	103.388	27.7301	89.6257	10.1691	#N/A	110.935	-0.194202	0.227934	-0.85201	0.394208	1	103.388	27.7301	78.5023	21.6054	#N/A	110.935	-0.370889	0.229677	-1.61483	0.106348	0.312052	88.5006	17.0863
Abi1	79249	ENSRNOG00000031325	#NV	#NV	proteins(3754)	531.707	113.378	584.503	33.664	575.841	0.133848	0.138917	0.963514	0.33529	0.499035	381.982	89.1594	665.831	33.7458	575.841	0.784634	0.123875	6.3341	2.38728e-10	8.77229e-10	531.707	113.378	620.618	103.086	#N/A	575.841	0.21781	0.143981	1.51276	0.13034	1	531.707	113.378	654.546	75.18	#N/A	575.841	0.290881	0.144164	2.0177	0.0436221	0.20592	584.503	33.664
Abi2	286928	ENSRNOG00000017707	#NV	#NV	#NV	550.268	118.998	633.391	16.1764	575.156	0.203545	0.110529	1.84154	0.0655418	0.162496	352.407	28.7929	695.762	35.5526	575.156	0.96725	0.09899	9.77119	1.4968e-22	3.78521e-21	550.268	118.998	617.487	105.448	#N/A	575.156	0.166691	0.114724	1.45297	0.146233	1	550.268	118.998	636.17	36.9439	#N/A	575.156	0.20786	0.115016	1.80722	0.070728	0.257181	633.391	16.1764
Abi3	303476	ENSRNOG00000005575	#NV	#NV	#NV	232.583	39.0075	172.454	24.8605	255.366	-0.411508	0.176047	-2.33749	0.0194138	0.0701182	402.981	60.2816	179.039	21.3489	255.366	-1.12867	0.156161	-7.22764	4.91467e-13	2.41183e-12	232.583	39.0075	234.37	63.858	#N/A	255.366	0.00882472	0.181168	0.0487102	0.96115	1	232.583	39.0075	243.566	49.2385	#N/A	255.366	0.0551602	0.18158	0.30378	0.761296	0.879975	172.454	24.8605
Abl1	311860	ENSRNOG00000047356	#NV	#NV	#NV	554.269	73.5836	449.101	21.4791	537.107	-0.300572	0.100662	-2.98595	0.00282699	0.0197345	733.341	68.6413	443.926	40.2907	537.107	-0.716224	0.0889795	-8.04931	8.32607e-16	5.6201e-15	554.269	73.5836	536.112	66.9534	#N/A	537.107	-0.0500528	0.103891	-0.481782	0.629961	1	554.269	73.5836	496.747	26.8026	#N/A	537.107	-0.159685	0.104603	-1.52658	0.126865	0.342047	449.101	21.4791
Abl2	304883	ENSRNOG00000004305	#NV	#NV	#NV	533.999	30.8865	572.463	40.5633	526.945	0.100782	0.107878	0.934229	0.350186	0.514423	477.196	75.9772	549.068	25.7665	526.945	0.20044	0.0961242	2.08522	0.0370491	0.058161	533.999	30.8865	520.507	35.3678	#N/A	526.945	-0.034958	0.112142	-0.311729	0.755247	1	533.999	30.8865	545.931	20.7436	#N/A	526.945	0.0319315	0.112443	0.28398	0.776426	0.887845	572.463	40.5633
Ablim2	360958	ENSRNOG00000007882	#NV	#NV	proteins(3754)	610.842	58.2876	727.497	38.6494	582.436	0.245044	0.135653	1.8064	0.0708561	0.171653	659.439	113.542	653.887	102.749	582.436	-0.0119739	0.120587	-0.0992967	0.920903	0.952603	610.842	58.2876	484.687	62.6485	#N/A	582.436	-0.324441	0.141409	-2.29435	0.0217706	1	610.842	58.2876	507.692	48.1445	#N/A	582.436	-0.257727	0.141655	-1.8194	0.068851	0.253766	727.497	38.6494
Ablim3	307395	ENSRNOG00000019365	#NV	#NV	proteins(3754)	1162.28	287.784	529.715	58.8841	1110.83	-1.06573	0.198911	-5.35783	8.42295e-08	1.29206e-05	1989.69	460.475	517.75	79.5326	1110.83	-1.85133	0.177738	-10.4161	2.09377e-25	1.05157e-23	1162.28	287.784	1187.86	197.014	#N/A	1110.83	0.0264115	0.205315	0.128639	0.897644	1	1162.28	287.784	1376.9	484.283	#N/A	1110.83	0.223982	0.205327	1.09085	0.275337	0.514919	529.715	58.8841
Abo	100301568	ENSRNOG00000046958	#NV	#NV	#NV	155.387	18.6131	141.34	25.4732	144.63	-0.12546	0.138354	-0.906804	0.36451	0.528394	185.696	30.9338	115.531	7.17902	144.63	-0.667614	0.124333	-5.36955	7.89339e-08	2.26399e-07	155.387	18.6131	133.998	21.6962	#N/A	144.63	-0.205024	0.143517	-1.42857	0.153127	1	155.387	18.6131	129.864	16.6807	#N/A	144.63	-0.241399	0.14494	-1.6655	0.0958121	0.295961	141.34	25.4732
Abo2	296504	ENSRNOG00000045801	#NV	#NV	#NV	0.102159	0.17513	0.329719	0.471027	0.247552	0.0417327	0.210424	0.198327	0.842789	NA	0.179326	0.318802	0	0	0.247552	-0.0308771	0.234126	-0.131882	0.895077	0.935798	0.102159	0.17513	0.805996	0.805996	#N/A	0.247552	0.125645	0.203601	0.617116	0.537158	1	0.102159	0.17513	0	0	#N/A	0.247552	-0.00156425	0.203601	-0.00768292	0.99387	NA	0.329719	0.471027
Abr	287537	ENSRNOG00000056837	#NV	#NV	#NV	1348.07	125.17	1374.17	93.958	1265.8	0.0269846	0.118769	0.227203	0.820266	0.887052	1292.2	95.8916	1259.15	231.302	1265.8	-0.0367326	0.105434	-0.348393	0.727545	0.807047	1348.07	125.17	1214.54	109.302	#N/A	1265.8	-0.147648	0.123434	-1.19616	0.231633	1	1348.07	125.17	1226.77	152.188	#N/A	1265.8	-0.134654	0.123594	-1.08948	0.27594	0.515461	1374.17	93.958
Abra	286965	ENSRNOG00000007999	#NV	#NV	proteins(3754)	199.316	69.0989	227.046	40.7269	252.466	0.159435	0.297341	0.536203	0.591819	0.722783	169.07	58.7284	340.981	119.462	252.466	0.893104	0.270991	3.2957	0.00098177	0.00190261	199.316	69.0989	203.901	56.5475	#N/A	252.466	0.0334315	0.305583	0.109402	0.912883	1	199.316	69.0989	294.548	52.2707	#N/A	252.466	0.47583	0.30542	1.55795	0.119244	0.331259	227.046	40.7269
Abracl	685045	ENSRNOG00000051450	#NV	#NV	#NV	57.1455	10.4281	66.7009	15.4364	59.5693	0.205493	0.192279	1.06873	0.285194	0.446349	54.4756	10.7427	66.0691	14.7263	59.5693	0.258063	0.173427	1.48802	0.136745	0.192135	57.1455	10.4281	57.3905	14.6698	#N/A	59.5693	0.00730975	0.199707	0.0366024	0.970802	1	57.1455	10.4281	59.2561	9.16554	#N/A	59.5693	0.0392597	0.201186	0.195141	0.845283	0.923553	66.7009	15.4364
Abt1	306960	ENSRNOG00000017585	#NV	#NV	#NV	71.8463	7.95127	58.4771	10.7201	69.5376	-0.28805	0.150909	-1.90877	0.0562917	0.146261	89.8325	8.64829	64.5026	16.279	69.5376	-0.475609	0.132691	-3.58433	0.00033794	0.000686976	71.8463	7.95127	66.9622	10.1265	#N/A	69.5376	-0.0986222	0.15373	-0.641527	0.52118	1	71.8463	7.95127	69.8251	12.8567	#N/A	69.5376	-0.0269581	0.155103	-0.173808	0.862017	0.93182	58.4771	10.7201
Abtb1	297432	ENSRNOG00000015762	#NV	#NV	#NV	423.397	68.6938	379.126	37.646	443.563	-0.158771	0.121125	-1.3108	0.189925	0.338869	615.954	82.1748	391.804	36.9961	443.563	-0.640469	0.106919	-5.99021	2.09565e-09	7.0266e-09	423.397	68.6938	367.149	56.6772	#N/A	443.563	-0.201758	0.125692	-1.60517	0.108456	1	423.397	68.6938	409.112	22.1941	#N/A	443.563	-0.0490317	0.125857	-0.389582	0.696845	0.838872	379.126	37.646
Abtb2	171440	ENSRNOG00000008510	#NV	#NV	#NV	738.611	66.3177	696.194	47.2084	706.69	-0.0846366	0.113803	-0.743711	0.457051	0.612388	819.312	106.545	656.847	103.478	706.69	-0.313443	0.100974	-3.10418	0.00190805	0.00358499	738.611	66.3177	747.915	38.8604	#N/A	706.69	0.0166061	0.117985	0.140747	0.88807	1	738.611	66.3177	633.996	88.9837	#N/A	706.69	-0.213275	0.118617	-1.79801	0.072175	0.259001	696.194	47.2084
Ac1576	102552783	ENSRNOG00000058372	#NV	#NV	#NV	152.13	22.867	155.266	18.057	154.613	0.0397323	0.115498	0.344007	0.730841	0.826045	137.629	13.8365	184.776	18.8705	154.613	0.421225	0.102792	4.09785	4.17003e-05	9.24642e-05	152.13	22.867	153.649	13.0794	#N/A	154.613	0.0203695	0.119473	0.170494	0.864622	1	152.13	22.867	143.37	14.9682	#N/A	154.613	-0.0735317	0.121394	-0.605729	0.544695	0.738473	155.266	18.057
Acaa1a	24157	ENSRNOG00000032908	#NV	#NV	proteins(3754)	713.476	118.592	646.017	27.7068	718.931	-0.140214	0.132485	-1.05834	0.289899	0.451353	1048.19	200.213	638.258	36.7413	718.931	-0.701327	0.117345	-5.97663	2.278e-09	7.6149e-09	713.476	118.592	643.6	99.3038	#N/A	718.931	-0.144664	0.137462	-1.05239	0.292621	1	713.476	118.592	581.494	52.3949	#N/A	718.931	-0.285613	0.137938	-2.0706	0.0383965	0.196435	646.017	27.7068
Acaa1b	501072		#NV	#NV	proteins(3754)	1.04393	0.940681	1.4233	0.917887	2.78579	0.223761	0.420176	0.53254	0.594352	NA	6.71392	2.62519	2.13607	1.62836	2.78579	-1.20747	0.398967	-3.02649	0.00247414	0.00457736	1.04393	0.940681	1.84629	1.46625	#N/A	2.78579	0.417691	0.420459	0.993418	0.320506	1	1.04393	0.940681	3.09228	2.19212	#N/A	2.78579	0.776816	0.420117	1.84904	0.0644513	NA	1.4233	0.917887
Acaa2	170465	ENSRNOG00000013766	#NV	#NV	proteins(3754)	12201.5	1345.9	12242.4	1434.96	11849.3	0.00478174	0.140298	0.0340827	0.972811	0.984461	11186.4	1273.38	13447.5	1783.74	11849.3	0.259684	0.12453	2.08531	0.0370413	0.0581551	12201.5	1345.9	12263.7	1445.68	#N/A	11849.3	0.00686184	0.145652	0.0471111	0.962425	1	12201.5	1345.9	10695	2333.21	#N/A	11849.3	-0.183859	0.145679	-1.26208	0.20692	0.444139	12242.4	1434.96
Acaca	60581	ENSRNOG00000034013	#NV	#NV	proteins(3754)	1014.71	253.326	1026.06	74.775	961.997	0.0167366	0.150436	0.111254	0.911415	0.947032	642.387	101.478	1076.7	109.038	961.997	0.725843	0.134125	5.41168	6.24348e-08	1.80591e-07	1014.71	253.326	1079.9	186.374	#N/A	961.997	0.0870481	0.156006	0.557978	0.576859	1	1014.71	253.326	1171.66	96.9075	#N/A	961.997	0.200612	0.156076	1.28535	0.198671	0.434447	1026.06	74.775
Acacb	116719	ENSRNOG00000000658	#NV	#NV	proteins(3754)	20061.1	1449.64	20009.3	1076.6	17483.6	-0.00361044	0.128863	-0.0280177	0.977648	0.987327	16522.6	3359.22	18320.3	1930.1	17483.6	0.146226	0.114276	1.27959	0.20069	0.270728	20061.1	1449.64	17923.8	1746.93	#N/A	17483.6	-0.158803	0.133843	-1.18649	0.235428	1	20061.1	1449.64	17734.6	1494.38	#N/A	17483.6	-0.173632	0.133854	-1.29718	0.194569	0.430276	20009.3	1076.6
Acad10	304500	ENSRNOG00000037815	#NV	#NV	#NV	1523.6	51.3406	1543.28	63.2422	1510.94	0.0184253	0.0981009	0.18782	0.851018	0.908902	1769.52	259.475	1534.08	94.4347	1510.94	-0.203094	0.0868	-2.33979	0.0192946	0.0316271	1523.6	51.3406	1436.65	104.188	#N/A	1510.94	-0.083286	0.101971	-0.816765	0.414063	1	1523.6	51.3406	1332.05	182.118	#N/A	1510.94	-0.188231	0.102242	-1.84103	0.0656177	0.24724	1543.28	63.2422
Acad11	315973	ENSRNOG00000010940	#NV	#NV	#NV	365.929	45.4063	430.012	43.9236	388.889	0.225426	0.157303	1.43306	0.151839	0.290672	269.528	25.8667	503.214	27.5073	388.889	0.875736	0.140489	6.23349	4.5617e-10	1.62269e-09	365.929	45.4063	376.04	70.0046	#N/A	388.889	0.0390989	0.16329	0.239445	0.81076	1	365.929	45.4063	375.355	77.276	#N/A	388.889	0.0401155	0.16367	0.2451	0.806379	0.905513	430.012	43.9236
Acad9	294973	ENSRNOG00000014178	#NV	#NV	proteins(3754)	1057.38	130.308	1341.56	35.3366	1142.02	0.337611	0.116948	2.88685	0.00389123	0.0242492	744.867	79.8156	1354.49	67.8211	1142.02	0.849351	0.104087	8.16003	3.34933e-16	2.40789e-15	1057.38	130.308	1162.55	144.22	#N/A	1142.02	0.13503	0.121557	1.11084	0.266637	1	1057.38	130.308	1077.71	137.51	#N/A	1142.02	0.0300947	0.121832	0.247019	0.804894	0.904291	1341.56	35.3366
Acadl	25287	ENSRNOG00000012966	#NV	#NV	proteins(3754)	16523.3	3649.58	20462.6	1226.57	17229.7	0.294173	0.177901	1.65358	0.0982132	0.214243	8637.05	2237.54	22261.6	1956.87	17229.7	1.3154	0.158575	8.29516	1.08439e-16	8.36529e-16	16523.3	3649.58	18807.8	3656.56	#N/A	17229.7	0.176831	0.184403	0.958937	0.337591	1	16523.3	3649.58	17988.8	4502.52	#N/A	17229.7	0.116113	0.184412	0.629638	0.528931	0.726371	20462.6	1226.57
Acadm	24158	ENSRNOG00000009845	#NV	#NV	proteins(3754)	8412.66	3095.96	12645.7	886.088	10036.6	0.549398	0.209426	2.62336	0.00870679	0.0412411	4488.46	1291.4	14266.3	855.411	10036.6	1.58043	0.187499	8.42902	3.48557e-17	2.89738e-16	8412.66	3095.96	10272.9	2441.79	#N/A	10036.6	0.267893	0.216718	1.23613	0.216409	1	8412.66	3095.96	10258.1	2443.98	#N/A	10036.6	0.266038	0.216728	1.22752	0.219626	0.457186	12645.7	886.088
Acads	64304	ENSRNOG00000001177	#NV	#NV	proteins(3754)	7239.76	1121.7	6065.61	429.941	7131.61	-0.245323	0.163319	-1.50212	0.133067	0.265403	10600	1964.44	6116.46	513.398	7131.61	-0.769031	0.145283	-5.29333	1.20106e-07	3.37414e-07	7239.76	1121.7	7148.85	947.746	#N/A	7131.61	-0.017881	0.169373	-0.105572	0.915922	1	7239.76	1121.7	6060.25	1291.9	#N/A	7131.61	-0.245166	0.169415	-1.44714	0.147858	0.371246	6065.61	429.941
Acadsb	25618	ENSRNOG00000020624	#NV	#NV	proteins(3754)	801.247	326.114	1439.64	60.5709	1022.63	0.798887	0.19467	4.1038	4.06421e-05	0.00117923	388.237	35.643	1643.35	85.6082	1022.63	1.98704	0.174524	11.3855	4.93822e-30	9.33324e-28	801.247	326.114	1012.94	237.836	#N/A	1022.63	0.318676	0.201731	1.57971	0.114174	1	801.247	326.114	1042.36	173.698	#N/A	1022.63	0.35777	0.201818	1.77274	0.0762725	0.265345	1439.64	60.5709
Acadvl	25363	ENSRNOG00000018114	#NV	#NV	proteins(3754)	11140.6	948.956	12136.8	381.348	10581.6	0.120782	0.126653	0.953638	0.340267	0.50431	8020.88	1017.17	12498.3	1250.04	10581.6	0.628339	0.112315	5.59444	2.2133e-08	6.70149e-08	11140.6	948.956	11196.8	756.28	#N/A	10581.6	0.00674942	0.131555	0.051305	0.959082	1	11140.6	948.956	10358.3	1466.09	#N/A	10581.6	-0.102328	0.131581	-0.777681	0.436757	0.657401	12136.8	381.348
Acan	58968	ENSRNOG00000028992	#NV	#NV	#NV	5.09726	3.56323	5.08055	3.08237	5.71236	-0.0170356	0.380043	-0.0448253	0.964247	0.979037	6.8427	3.39102	5.02351	2.33262	5.71236	-0.342356	0.357577	-0.957435	0.338348	0.428461	5.09726	3.56323	4.36455	1.60109	#N/A	5.71236	-0.161304	0.386281	-0.417584	0.676251	1	5.09726	3.56323	2.79821	2.09803	#N/A	5.71236	-0.496053	0.391955	-1.26559	0.205661	NA	5.08055	3.08237
Acap1	287443	ENSRNOG00000015674	#NV	#NV	#NV	29.039	16.8982	17.3321	2.22807	28.2272	-0.619427	0.325178	-1.90489	0.0567947	0.147152	47.664	14.0895	14.0491	5.90589	28.2272	-1.48651	0.30022	-4.95141	7.36765e-07	1.92346e-06	29.039	16.8982	21.3274	4.89728	#N/A	28.2272	-0.374614	0.330865	-1.13223	0.257539	1	29.039	16.8982	33.2854	18.6423	#N/A	28.2272	0.115753	0.329435	0.35137	0.725311	NA	17.3321	2.22807
Acap2	619382	ENSRNOG00000001730	#NV	#NV	proteins(3754)	514.037	71.8229	508.79	29.3282	550.719	-0.0128975	0.120777	-0.106788	0.914957	0.949225	490.871	54.9956	528.718	20.3265	550.719	0.105684	0.107304	0.984898	0.324674	0.413222	514.037	71.8229	548.265	46.6793	#N/A	550.719	0.0924148	0.125119	0.738615	0.460141	1	514.037	71.8229	676.709	120.845	#N/A	550.719	0.385071	0.125023	3.07999	0.00207008	0.0714032	508.79	29.3282
Acap3	313772	ENSRNOG00000022307	#NV	#NV	#NV	323.759	71.0359	229.536	22.4806	332.693	-0.475692	0.170157	-2.7956	0.00518028	0.0292129	538.78	51.3897	202.633	13.0208	332.693	-1.36421	0.151553	-9.00152	2.22607e-19	2.72593e-18	323.759	71.0359	326.323	95.184	#N/A	332.693	0.00834554	0.175289	0.0476103	0.962027	1	323.759	71.0359	307.354	91.6244	#N/A	332.693	-0.0806979	0.175862	-0.458871	0.646327	0.809149	229.536	22.4806
Acat1	25014	ENSRNOG00000007862	#NV	#NV	proteins(3754)	6801.96	1110.66	8614.75	242.615	6863.09	0.330511	0.145393	2.27323	0.0230121	0.0784891	4127.37	426.053	9173.71	203.372	6863.09	1.12452	0.129185	8.70472	3.18353e-18	3.18664e-17	6801.96	1110.66	7136.42	696.305	#N/A	6863.09	0.0666678	0.15093	0.441712	0.658698	1	6801.96	1110.66	6898.23	1238.63	#N/A	6863.09	0.0196925	0.150958	0.13045	0.896211	0.949943	8614.75	242.615
Acat2	308100	ENSRNOG00000019189	#NV	#NV	proteins(3754)	40.2741	7.18233	42.6467	8.94264	43.0421	0.0705764	0.196008	0.360069	0.718795	0.818227	44.7497	12.1139	43.5296	10.0658	43.0421	-0.0584818	0.17551	-0.33321	0.738976	0.816198	40.2741	7.18233	39.8564	9.55709	#N/A	43.0421	-0.0152825	0.202691	-0.0753979	0.939898	1	40.2741	7.18233	41.8529	4.55599	#N/A	43.0421	0.0442818	0.204381	0.216663	0.828471	0.915145	42.6467	8.94264
Acbd3	289312	ENSRNOG00000003185	#NV	#NV	proteins(3754)	600.62	76.6915	695.744	22.7739	618.639	0.210454	0.109575	1.92063	0.054778	0.143669	443.208	68.7226	686.951	30.1184	618.639	0.625653	0.0978897	6.39141	1.64361e-10	6.14491e-10	600.62	76.6915	624.702	95.9173	#N/A	618.639	0.0577647	0.11391	0.507109	0.612079	1	600.62	76.6915	670.799	41.2825	#N/A	618.639	0.158646	0.114103	1.39037	0.164416	0.392044	695.744	22.7739
Acbd4	303577	ENSRNOG00000003108	#NV	#NV	#NV	397.91	84.3816	311.327	29.4258	409.444	-0.350966	0.128366	-2.73411	0.00625483	0.0332175	648.12	87.0404	300.404	15.0281	409.444	-1.08947	0.113502	-9.59865	8.10017e-22	1.72372e-20	397.91	84.3816	391.211	56.8113	#N/A	409.444	-0.0289591	0.132377	-0.218762	0.826835	1	397.91	84.3816	349.4	49.7805	#N/A	409.444	-0.188643	0.133238	-1.41583	0.156825	0.383123	311.327	29.4258
Acbd5	307170	ENSRNOG00000017642	#NV	#NV	proteins(3754)	230.056	76.2399	362.274	25.8742	297.909	0.633538	0.165567	3.82647	0.000129992	0.00260528	128.801	11.0791	391.598	29.8234	297.909	1.55136	0.149566	10.3724	3.31026e-25	1.5641e-23	230.056	76.2399	307.251	59.7955	#N/A	297.909	0.403215	0.17184	2.34645	0.0189534	1	230.056	76.2399	356.942	50.2491	#N/A	297.909	0.607768	0.171882	3.53596	0.000406291	0.0531902	362.274	25.8742
Acbd6	289125	ENSRNOG00000003550	#NV	#NV	#NV	303.877	25.6974	312.565	26.1156	317.906	0.0354232	0.0975368	0.363178	0.716472	0.81698	370.863	24.2	326.851	26.4792	317.906	-0.182247	0.085993	-2.11933	0.0340628	0.05382	303.877	25.6974	292.463	14.6126	#N/A	317.906	-0.0563221	0.101317	-0.555899	0.57828	1	303.877	25.6974	290.337	29.1659	#N/A	317.906	-0.0605956	0.102178	-0.593038	0.553156	0.744459	312.565	26.1156
Acbd7	361277	ENSRNOG00000016480	#NV	#NV	#NV	0.562483	0.642838	0.711565	0.813217	0.620272	0.116028	0.37154	0.312291	0.75482	NA	0.251265	0.446693	0.409636	0.637212	0.620272	0.165308	0.384483	0.429949	0.667233	0.754478	0.562483	0.642838	0.92601	0.92601	#N/A	0.620272	0.221099	0.367794	0.601148	0.547741	1	0.562483	0.642838	1.13782	1.13819	#N/A	0.620272	0.334171	0.366692	0.911311	0.362132	NA	0.711565	0.813217
Accs	311218	ENSRNOG00000009199	#NV	#NV	#NV	66.689	7.62239	60.9869	8.50785	67.66	-0.12342	0.174756	-0.70624	0.480039	0.634684	62.3085	8.65315	60.126	13.5151	67.66	-0.0415786	0.157925	-0.263281	0.792334	0.859412	66.689	7.62239	68.8128	15.2227	#N/A	67.66	0.0394295	0.179001	0.220275	0.825657	1	66.689	7.62239	71.2547	6.01763	#N/A	67.66	0.0866888	0.180334	0.480712	0.630721	0.800357	60.9869	8.50785
Accsl	690470	ENSRNOG00000042533	#NV	#NV	#NV	5.0117	2.94348	3.53981	1.46255	4.83889	-0.290079	0.405197	-0.715896	0.474055	0.629469	3.66759	2.22475	7.06313	3.05724	4.83889	0.672375	0.38741	1.73556	0.082641	0.121874	5.0117	2.94348	3.84652	1.76871	#N/A	4.83889	-0.220523	0.407793	-0.540773	0.588664	1	5.0117	2.94348	3.77835	2.19428	#N/A	4.83889	-0.225453	0.408855	-0.551425	0.581342	NA	3.53981	1.46255
Acd	307798	ENSRNOG00000038973	#NV	#NV	#NV	124.178	27.6752	112.512	21.3975	128.116	-0.140693	0.168175	-0.83659	0.402823	0.563716	172.334	13.3585	102.413	13.1134	128.116	-0.727537	0.149844	-4.85529	1.20212e-06	3.08729e-06	124.178	27.6752	109.693	38.7642	#N/A	128.116	-0.176251	0.174048	-1.01266	0.311224	1	124.178	27.6752	123.531	16.7947	#N/A	128.116	-0.0179583	0.174361	-0.102995	0.917967	0.961133	112.512	21.3975
Ace	24310	ENSRNOG00000062101	#NV	#NV	proteins(3754)	314.501	83.9948	143.339	11.3628	346.322	-1.0312	0.237584	-4.34035	1.42256e-05	0.000556239	583.445	183.065	158.648	41.808	346.322	-1.749	0.213221	-8.20277	2.34914e-16	1.73308e-15	314.501	83.9948	283.77	88.7504	#N/A	346.322	-0.136065	0.24391	-0.557851	0.576946	1	314.501	83.9948	271.207	119.325	#N/A	346.322	-0.200157	0.244257	-0.819451	0.412529	0.637069	143.339	11.3628
Ace2	302668	ENSRNOG00000031665	#NV	#NV	#NV	26.4524	6.60532	24.7577	7.96661	27.3105	-0.070702	0.302941	-0.233385	0.815462	0.884267	15.9814	6.41378	25.4148	3.81812	27.3105	0.574758	0.282262	2.03625	0.0417248	0.0649685	26.4524	6.60532	35.6706	8.70532	#N/A	27.3105	0.363135	0.307864	1.17953	0.238186	1	26.4524	6.60532	47.3697	17.5437	#N/A	27.3105	0.697615	0.307326	2.26995	0.0232106	NA	24.7577	7.96661
Ace3	498012	ENSRNOG00000007467	#NV	#NV	#NV	0.458552	0.655075	0.659775	0.754028	0.479182	0.0629833	0.230031	0.273804	0.784235	NA	0.792023	1.23204	0.108161	0.192285	0.479182	-0.183815	0.254507	-0.722242	0.470146	0.567255	0.458552	0.655075	0.593477	0.989129	#N/A	0.479182	0.0404985	0.222726	0.181831	0.855716	1	0.458552	0.655075	0	0	#N/A	0.479182	-0.0724287	0.222484	-0.325545	0.744768	NA	0.659775	0.754028
Acer1	301118	ENSRNOG00000047368	#NV	#NV	#NV	0.127679	0.218878	0	0	0.0778226	-0.00280402	0.0990182	-0.0283183	0.977408	NA	0	0	0	0	0.0778226	0	0.111828	0	1	NA	0.127679	0.218878	0	0	#N/A	0.0778226	-0.00379266	0.0954621	-0.0397295	0.968309	1	0.127679	0.218878	0	0	#N/A	0.0778226	-0.00131741	0.0954621	-0.0138004	0.988989	NA	0	0
Acer2	313339	ENSRNOG00000007637	#NV	#NV	#NV	251.86	61.3714	189.437	19.8711	300.771	-0.377138	0.231241	-1.63093	0.102905	0.221609	381.591	92.023	223.624	54.0404	300.771	-0.720133	0.207179	-3.47589	0.000509161	0.00101563	251.86	61.3714	270.579	86.1077	#N/A	300.771	0.0948309	0.23813	0.398232	0.690459	1	251.86	61.3714	284.512	83.6264	#N/A	300.771	0.156993	0.238337	0.658701	0.510088	0.712246	189.437	19.8711
Ache	83817	ENSRNOG00000050841	#NV	#NV	#NV	142.376	19.994	192.904	21.6914	157.745	0.412122	0.200884	2.05155	0.0402139	0.115414	214.93	29.8075	182.948	24.0624	157.745	-0.220319	0.179056	-1.23045	0.218529	0.292213	142.376	19.994	128.37	17.9606	#N/A	157.745	-0.138844	0.209089	-0.664041	0.506664	1	142.376	19.994	122.807	28.8587	#N/A	157.745	-0.190725	0.210031	-0.908079	0.363836	0.596121	192.904	21.6914
Acin1	305884	ENSRNOG00000013533	#NV	#NV	proteins(3754)	1534.07	218.579	1638.15	54.6812	1533.9	0.0930535	0.112101	0.830088	0.406489	0.567519	1261.43	144.355	1609.77	85.6675	1533.9	0.346962	0.0995169	3.48646	0.00048946	0.000978375	1534.07	218.579	1432.76	164.117	#N/A	1533.9	-0.096465	0.116533	-0.827793	0.407788	1	1534.07	218.579	1698.67	248.428	#N/A	1533.9	0.142959	0.116527	1.22684	0.219884	0.457435	1638.15	54.6812
Ackr2	140473	ENSRNOG00000019472	#NV	#NV	#NV	8.58827	5.04545	3.16247	1.54432	13.8001	-0.914906	0.385681	-2.37218	0.0176834	0.0659544	20.8273	9.99317	4.57149	2.98772	13.8001	-1.61743	0.358682	-4.50936	6.50226e-06	1.56002e-05	8.58827	5.04545	9.15622	5.26935	#N/A	13.8001	0.0535442	0.383528	0.13961	0.888969	1	8.58827	5.04545	14.123	7.29163	#N/A	13.8001	0.461999	0.382527	1.20776	0.227141	NA	3.16247	1.54432
Ackr3	84348	ENSRNOG00000019622	#NV	#NV	#NV	1225.15	306.754	933.825	82.9992	1086.21	-0.370718	0.191638	-1.93446	0.053056	0.140415	1335.64	260.906	796.166	183.161	1086.21	-0.714213	0.171249	-4.17062	3.03776e-05	6.82108e-05	1225.15	306.754	1055.02	135.091	#N/A	1086.21	-0.204345	0.198382	-1.03006	0.302981	1	1225.15	306.754	1031.82	231.957	#N/A	1086.21	-0.235294	0.198501	-1.18536	0.235876	0.474495	933.825	82.9992
Acly	24159	ENSRNOG00000016924	#NV	#NV	proteins(3754)	681.735	101.922	530.536	45.473	618.628	-0.356676	0.110596	-3.22503	0.0012596	0.0114129	753.599	81.0369	481.783	34.5719	618.628	-0.637187	0.0982999	-6.48207	9.04729e-11	3.46547e-10	681.735	101.922	601.581	45.3598	#N/A	618.628	-0.179867	0.114478	-1.5712	0.116137	1	681.735	101.922	666.192	119.134	#N/A	618.628	-0.0401911	0.114614	-0.350666	0.725839	0.856917	530.536	45.473
Acmsd	171385	ENSRNOG00000003884	#NV	#NV	#NV	33.8971	11.087	61.0864	16.8157	42.8844	0.782187	0.245688	3.18366	0.00145427	0.0125725	24.1513	6.18209	59.8658	11.9916	42.8844	1.20169	0.226174	5.3131	1.07776e-07	3.04623e-07	33.8971	11.087	42.5783	8.61215	#N/A	42.8844	0.301272	0.255534	1.17899	0.238402	1	33.8971	11.087	43.1422	11.2505	#N/A	42.8844	0.334535	0.256829	1.30256	0.192725	0.427531	61.0864	16.8157
Acnat2	313220	ENSRNOG00000051912	#NV	#NV	#NV	0	0	0	0	0.0280052	0	0.0990182	0	1	NA	0	0	0	0	0.0280052	0	0.111828	0	1	NA	0	0	0	0	#N/A	0.0280052	0	0.0954621	0	1	1	0	0	0	0	#N/A	0.0280052	0	0.0954621	0	1	NA	0	0
Aco1	50655	ENSRNOG00000005849	#NV	#NV	proteins(3754)	1289.81	99.1776	1445.38	42.5981	1219.32	0.162393	0.094149	1.72485	0.084554	0.193107	1065.47	83.0886	1363.81	102.753	1219.32	0.353281	0.0836679	4.22242	2.41695e-05	5.48626e-05	1289.81	99.1776	1234.61	66.9503	#N/A	1219.32	-0.0619012	0.0979671	-0.631857	0.52748	1	1289.81	99.1776	1176.17	183.372	#N/A	1219.32	-0.12749	0.0982541	-1.29756	0.194439	0.430269	1445.38	42.5981
Aco2	79250	ENSRNOG00000024128	#NV	#NV	proteins(3754)	55822.9	4506.19	53127.7	1610.49	49089	-0.0700697	0.113908	-0.615142	0.538461	0.680901	49251.7	5667.37	52233	2102.53	49089	0.0835587	0.100881	0.828292	0.407505	0.503518	55822.9	4506.19	53449.7	1926.69	#N/A	49089	-0.0619215	0.118362	-0.523153	0.600868	1	55822.9	4506.19	46873.5	8172.93	#N/A	49089	-0.247163	0.11837	-2.08805	0.0367931	0.192554	53127.7	1610.49
Acot1	50559	ENSRNOG00000055221	#NV	#NV	#NV	12.2939	6.1519	8.83227	3.66666	12.7535	-0.337958	0.367279	-0.920165	0.357486	0.521563	15.8384	8.07669	13.1145	5.35536	12.7535	-0.214414	0.33974	-0.631111	0.527968	0.623765	12.2939	6.1519	7.51656	3.56277	#N/A	12.7535	-0.499414	0.374243	-1.33447	0.182051	1	12.2939	6.1519	9.60109	5.41377	#N/A	12.7535	-0.22376	0.373819	-0.598578	0.549454	NA	8.83227	3.66666
Acot11	100363074	ENSRNOG00000007837	#NV	#NV	proteins(3754)	1528.55	380.497	1688.86	253.724	1455.87	0.134814	0.205428	0.65626	0.511657	0.659198	1554.76	565.694	1575.47	350.863	1455.87	0.0180972	0.183826	0.0984476	0.921577	0.952979	1528.55	380.497	1503.81	478.049	#N/A	1455.87	-0.0227496	0.212634	-0.106989	0.914797	1	1528.55	380.497	1445.89	382.286	#N/A	1455.87	-0.0749158	0.212716	-0.352187	0.724698	0.856124	1688.86	253.724
Acot12	170570	ENSRNOG00000061414	#NV	#NV	#NV	0.71412	1.02017	0.396967	0.453677	0.604992	-0.155359	0.355716	-0.436749	0.662293	NA	0.410308	0.547078	0.370408	0.57619	0.604992	-0.0163146	0.374104	-0.0436098	0.965215	0.984125	0.71412	1.02017	0	0	#N/A	0.604992	-0.390309	0.346561	-1.12623	0.260067	1	0.71412	1.02017	0.168196	0.280327	#N/A	0.604992	-0.254614	0.347117	-0.73351	0.463248	NA	0.396967	0.453677
Acot13	291135	ENSRNOG00000018415	#NV	#NV	proteins(3754)	971.683	120.379	1058.89	98.3543	938.792	0.119636	0.152016	0.786996	0.431284	0.589548	806.485	143.958	1075.56	146.752	938.792	0.404355	0.13532	2.98814	0.00280679	0.00516005	971.683	120.379	1024.22	69.0328	#N/A	938.792	0.0729441	0.157705	0.462535	0.643698	1	971.683	120.379	925.337	200.578	#N/A	938.792	-0.066094	0.157957	-0.41843	0.675633	0.826425	1058.89	98.3543
Acot2	192272	ENSRNOG00000010134	#NV	#NV	proteins(3754)	5148.97	399.093	4697.11	277.431	4869.96	-0.127208	0.164292	-0.774281	0.438765	0.596842	5232.33	985.817	4999.89	712.738	4869.96	-0.0634199	0.146187	-0.433827	0.664414	0.751764	5148.97	399.093	4668.75	373.664	#N/A	4869.96	-0.135476	0.170392	-0.795086	0.426563	1	5148.97	399.093	4539.87	585.118	#N/A	4869.96	-0.173744	0.170426	-1.01947	0.307982	0.544747	4697.11	277.431
Acot3	314304	ENSRNOG00000053460	#NV	#NV	#NV	485.529	37.3686	477.683	59.3822	463.439	-0.0224281	0.123413	-0.181733	0.855792	0.911966	532.156	89.5195	474.675	59.7781	463.439	-0.160498	0.109525	-1.4654	0.142812	0.199662	485.529	37.3686	433.842	51.3005	#N/A	463.439	-0.159587	0.128244	-1.2444	0.213352	1	485.529	37.3686	411.91	57.2034	#N/A	463.439	-0.228545	0.128842	-1.77384	0.0760898	0.265052	477.683	59.3822
Acot4	681337	ENSRNOG00000046864	#NV	#NV	proteins(3754)	22.7286	8.03643	15.1581	5.28492	19.2207	-0.495655	0.310998	-1.59376	0.11099	0.233239	22.8181	7.02826	22.9875	10.4105	19.2207	0.020519	0.281566	0.0728747	0.941906	0.967432	22.7286	8.03643	13.0215	3.22219	#N/A	19.2207	-0.665031	0.319776	-2.07968	0.0375552	1	22.7286	8.03643	12.6909	6.46107	#N/A	19.2207	-0.657048	0.322017	-2.04041	0.0413091	NA	15.1581	5.28492
Acot5	503049	ENSRNOG00000032508	#NV	#NV	#NV	0	0	0	0	0.0423652	0	0.0990182	0	1	NA	0.110605	0.19663	0	0	0.0423652	-0.000816229	0.111828	-0.00729893	0.994176	NA	0	0	0	0	#N/A	0.0423652	0	0.0954621	0	1	1	0	0	0	0	#N/A	0.0423652	0	0.0954621	0	1	NA	0	0
Acot6	299193	ENSRNOG00000029637	#NV	#NV	#NV	0	0	0.342272	0.586751	0.428412	0.150294	0.298305	0.503826	0.614384	NA	1.00835	0.920393	0.125241	0.222651	0.428412	-0.438204	0.325828	-1.34489	0.17866	0.243943	0	0	0.142465	0.237441	#N/A	0.428412	0.0949103	0.289858	0.327437	0.743337	1	0	0	0	0	#N/A	0.428412	0	0.289858	0	1	NA	0.342272	0.586751
Acot7	26759	ENSRNOG00000010580	#NV	#NV	proteins(3754)	620.285	93.6075	549.434	35.4289	593.703	-0.171405	0.122572	-1.3984	0.161993	0.303849	815.669	108.804	521.525	50.4886	593.703	-0.633875	0.108627	-5.83531	5.36895e-09	1.72759e-08	620.285	93.6075	591.745	53.921	#N/A	593.703	-0.0673664	0.127024	-0.530345	0.595873	1	620.285	93.6075	515.28	81.2868	#N/A	593.703	-0.257617	0.127681	-2.01766	0.0436263	0.20592	549.434	35.4289
Acot8	170588	ENSRNOG00000015187	#NV	#NV	proteins(3754)	186.591	35.6665	143.445	15.6835	186.728	-0.369472	0.137007	-2.69674	0.00700227	0.0356368	271.027	38.9857	155.886	12.0855	186.728	-0.782682	0.120554	-6.49235	8.45078e-11	3.24391e-10	186.591	35.6665	182.286	21.9387	#N/A	186.728	-0.037054	0.14034	-0.264031	0.791756	1	186.591	35.6665	161.53	12.5536	#N/A	186.728	-0.2081	0.142082	-1.46465	0.143017	0.364282	143.445	15.6835
Acot9	302640	ENSRNOG00000003782	#NV	#NV	proteins(3754)	503.895	157.495	630.25	36.1857	535.352	0.310299	0.176027	1.76279	0.0779351	0.182627	240.539	41.5305	657.806	31.0604	535.352	1.39719	0.158163	8.83389	1.01095e-18	1.10681e-17	503.895	157.495	609.266	123.737	#N/A	535.352	0.261605	0.182402	1.43422	0.15151	1	503.895	157.495	597.194	89.9515	#N/A	535.352	0.235286	0.182634	1.2883	0.197643	0.43364	630.25	36.1857
Acox1	50681	ENSRNOG00000008755	#NV	#NV	proteins(3754)	5375.25	1042.05	5950.1	536.489	5283.2	0.143043	0.135185	1.05813	0.289998	0.451448	3907.77	365.973	6377.87	362.951	5283.2	0.69221	0.119995	5.76866	7.99023e-09	2.52578e-08	5375.25	1042.05	5331.21	737.365	#N/A	5283.2	-0.0114755	0.140381	-0.0817453	0.934849	1	5375.25	1042.05	5081.93	1030.96	#N/A	5283.2	-0.078049	0.140425	-0.555806	0.578343	0.76191	5950.1	536.489
Acox2	252898	ENSRNOG00000007378	#NV	#NV	#NV	275.162	38.8753	312.275	20.3013	262.047	0.179303	0.157903	1.13553	0.256153	0.414901	230.091	31.6576	345.657	22.2283	262.047	0.569695	0.140969	4.04129	5.31583e-05	0.0001167	275.162	38.8753	248.555	27.5251	#N/A	262.047	-0.138753	0.16424	-0.844822	0.39821	1	275.162	38.8753	247.725	16.9728	#N/A	262.047	-0.141889	0.164816	-0.860893	0.389297	0.617499	312.275	20.3013
Acox3	83522	ENSRNOG00000008474	#NV	#NV	proteins(3754)	939.362	48.7722	864.093	69.6555	917.644	-0.119213	0.0762036	-1.5644	0.117724	0.243025	1070.49	117.045	871.849	48.8902	917.644	-0.29241	0.0673867	-4.33929	1.42946e-05	3.32354e-05	939.362	48.7722	914.476	70.159	#N/A	917.644	-0.0392795	0.0789559	-0.497487	0.618846	1	939.362	48.7722	814.97	66.217	#N/A	917.644	-0.201035	0.0796205	-2.52491	0.0115727	0.121452	864.093	69.6555
Acoxl	296138	ENSRNOG00000016179	#NV	#NV	#NV	5.5277	1.3568	0.797852	0.683873	3.57877	-1.57856	0.396492	-3.98132	6.85339e-05	NA	4.40533	1.82387	4.04632	2.05387	3.57877	-0.0974666	0.364686	-0.267262	0.789268	0.857024	5.5277	1.3568	2.71133	1.1891	#N/A	3.57877	-0.723928	0.389386	-1.85915	0.0630055	1	5.5277	1.3568	2.23359	1.65722	#N/A	3.57877	-0.846412	0.393225	-2.15249	0.0313589	NA	0.797852	0.683873
Acp1	24161	ENSRNOG00000005260	#NV	#NV	proteins(3754)	154.499	27.915	218.993	19.8909	169.46	0.492779	0.143606	3.43146	0.000600331	0.00711889	93.9927	12.3457	220.858	25.5076	169.46	1.20257	0.131107	9.17243	4.62492e-20	6.54506e-19	154.499	27.915	161.267	19.209	#N/A	169.46	0.0646897	0.150116	0.430932	0.666518	1	154.499	27.915	177.414	20.5438	#N/A	169.46	0.204022	0.150461	1.35598	0.175105	0.405673	218.993	19.8909
Acp2	24162	ENSRNOG00000013594	#NV	#NV	#NV	194.974	27.7689	200.308	17.2971	192.506	0.0361782	0.11963	0.302418	0.762333	0.848596	185.55	13.3803	182.571	9.7882	192.506	-0.0229421	0.107533	-0.21335	0.831054	0.889778	194.974	27.7689	174.569	18.1663	#N/A	192.506	-0.156782	0.12465	-1.25778	0.20847	1	194.974	27.7689	195.339	22.0212	#N/A	192.506	-0.00687324	0.124983	-0.0549933	0.956144	0.978347	200.308	17.2971
Acp5	25732	ENSRNOG00000046261	#NV	#NV	#NV	13.3179	4.26724	12.0242	3.87325	16.9877	-0.11885	0.317065	-0.374845	0.707776	0.810725	22.7583	8.04858	10.2129	3.58246	16.9877	-0.987704	0.290302	-3.40233	0.000668134	0.00131665	13.3179	4.26724	11.7038	2.75638	#N/A	16.9877	-0.14429	0.324146	-0.445139	0.65622	1	13.3179	4.26724	12.8042	3.45057	#N/A	16.9877	-0.0512409	0.325538	-0.157404	0.874926	NA	12.0242	3.87325
Acp6	295305	ENSRNOG00000017494	#NV	#NV	proteins(3754)	228.876	18.8374	212.122	18.9156	222.497	-0.113898	0.119386	-0.954035	0.340066	0.504075	256.398	28.8067	211.332	12.2169	222.497	-0.27287	0.106046	-2.57312	0.0100786	0.0172118	228.876	18.8374	231.516	21.0817	#N/A	222.497	0.0128454	0.123126	0.104328	0.916909	1	228.876	18.8374	213.143	33.6165	#N/A	222.497	-0.0950291	0.124449	-0.763599	0.445106	0.664791	212.122	18.9156
Acpp	56780	ENSRNOG00000011820	#NV	#NV	#NV	0.408001	0.582858	1.71962	1.08305	1.90572	0.53917	0.406602	1.32604	0.184827	NA	2.1896	1.97875	1.22832	0.919719	1.90572	-0.340811	0.41766	-0.816	0.4145	0.510143	0.408001	0.582858	0.486806	0.649075	#N/A	1.90572	0.106664	0.39997	0.266681	0.789715	1	0.408001	0.582858	0.950593	0.950593	#N/A	1.90572	0.291718	0.399745	0.729759	0.465537	NA	1.71962	1.08305
Acpt	308569	ENSRNOG00000021659	#NV	#NV	#NV	11.6177	5.03621	10.4423	2.97982	13.7448	-0.123488	0.338338	-0.364985	0.715123	0.816299	18.4543	9.07343	14.2391	4.72653	13.7448	-0.320862	0.306177	-1.04796	0.294656	0.380307	11.6177	5.03621	11.7593	5.50552	#N/A	13.7448	0.0220036	0.343492	0.0640584	0.948924	1	11.6177	5.03621	9.63165	4.5749	#N/A	13.7448	-0.198616	0.347895	-0.570907	0.568062	NA	10.4423	2.97982
Acr	24163	ENSRNOG00000029762	#NV	#NV	#NV	7.20139	4.83981	3.32105	1.4136	7.79591	-0.747775	0.382602	-1.95445	0.0506483	0.136243	12.0872	6.82912	4.78627	2.73463	7.79591	-1.04617	0.354469	-2.95138	0.00316356	0.00577987	7.20139	4.83981	7.78456	3.05147	#N/A	7.79591	0.0801749	0.379547	0.211238	0.832701	1	7.20139	4.83981	15.0878	4.29773	#N/A	7.79591	0.786638	0.376073	2.09172	0.036464	NA	3.32105	1.4136
Acrbp	500316	ENSRNOG00000017399	#NV	#NV	#NV	25.7208	5.44165	28.2441	6.81773	27.5727	0.102213	0.257564	0.396845	0.691482	0.799456	31.6228	7.85851	26.712	5.0179	27.5727	-0.229189	0.232969	-0.983775	0.325226	0.413851	25.7208	5.44165	24.3178	10.8413	#N/A	27.5727	-0.0780513	0.266263	-0.293136	0.769418	1	25.7208	5.44165	24.809	7.15783	#N/A	27.5727	-0.0763206	0.268562	-0.284183	0.77627	NA	28.2441	6.81773
Acrv1	60353	ENSRNOG00000008508	#NV	#NV	#NV	0	0	0.265563	0.379376	0.186367	0.0347974	0.151756	0.229299	0.818637	NA	0	0	0.108161	0.192285	0.186367	0.0254699	0.17044	0.149436	0.88121	0.925815	0	0	0.464951	0.774918	#N/A	0.186367	0.0480839	0.146501	0.328217	0.742748	1	0	0	0	0	#N/A	0.186367	0	0.146501	0	1	NA	0.265563	0.379376
Acsbg1	171410	ENSRNOG00000011381	#NV	#NV	#NV	2.77591	2.10195	2.2036	1.2687	2.58269	-0.195245	0.418306	-0.466751	0.640678	NA	2.11896	1.59796	2.02402	1.28101	2.58269	-0.00723088	0.412844	-0.0175148	0.986026	0.997806	2.77591	2.10195	2.88534	2.541	#N/A	2.58269	0.0309274	0.418788	0.0738498	0.94113	1	2.77591	2.10195	1.93781	1.56247	#N/A	2.58269	-0.323588	0.419278	-0.771775	0.440248	NA	2.2036	1.2687
Acsbg2	301120	ENSRNOG00000045947	#NV	#NV	#NV	0.947933	1.35419	0.666975	0.762257	0.90821	-0.119429	0.367115	-0.325318	0.74494	NA	1.10094	1.5097	0.914662	0.813033	0.90821	-0.101573	0.387573	-0.262073	0.793265	0.860219	0.947933	1.35419	0.678441	0.904588	#N/A	0.90821	-0.11907	0.361203	-0.329648	0.741666	1	0.947933	1.35419	0.189451	0.315752	#N/A	0.90821	-0.313178	0.35665	-0.878112	0.379883	NA	0.666975	0.762257
Acsf2	619561	ENSRNOG00000003330	#NV	#NV	proteins(3754)	4474.22	910.197	4756.27	654.752	3943.49	0.0843794	0.167378	0.504124	0.614174	0.741085	3934.9	582.336	4093.64	727.041	3943.49	0.0552158	0.149042	0.370472	0.711031	0.792585	4474.22	910.197	4169.38	525.823	#N/A	3943.49	-0.0984238	0.173589	-0.566993	0.570719	1	4474.22	910.197	4188.94	687.923	#N/A	3943.49	-0.091716	0.173621	-0.528256	0.597322	0.776566	4756.27	654.752
Acsl1	25288	ENSRNOG00000010633	#NV	#NV	proteins(3754)	18038.8	5200.66	25531.3	1446.4	18308.1	0.474713	0.189488	2.50524	0.0122367	0.0513188	9243.99	1258.5	24975.6	1749.82	18308.1	1.37329	0.169152	8.1187	4.71186e-16	3.31121e-15	18038.8	5200.66	19066.7	4321.87	#N/A	18308.1	0.0745386	0.196305	0.379708	0.704162	1	18038.8	5200.66	19278.8	3948.51	#N/A	18308.1	0.0895732	0.19631	0.456283	0.648186	0.80972	25531.3	1446.4
Acsl3	114024	ENSRNOG00000014718	#NV	#NV	#NV	72.2233	12.728	98.2453	12.7747	78.3277	0.425821	0.198041	2.15017	0.0315419	0.0972677	44.2679	13.6534	90.5434	13.7156	78.3277	0.983915	0.182343	5.39596	6.81593e-08	1.96594e-07	72.2233	12.728	72.822	16.8889	#N/A	78.3277	0.0186893	0.20645	0.0905269	0.927869	1	72.2233	12.728	89.9102	21.6791	#N/A	78.3277	0.289142	0.206181	1.40237	0.160805	0.388395	98.2453	12.7747
Acsl4	113976	ENSRNOG00000019180	#NV	#NV	#NV	102.077	28.1153	124.458	11.7252	127.221	0.274531	0.199647	1.37508	0.169107	0.312586	76.4933	18.9545	146.819	20.7739	127.221	0.89661	0.179922	4.98332	6.25031e-07	1.64131e-06	102.077	28.1153	132.609	34.7865	#N/A	127.221	0.358913	0.205981	1.74246	0.0814282	1	102.077	28.1153	159.479	26.6417	#N/A	127.221	0.603408	0.205923	2.93027	0.00338669	0.0844366	124.458	11.7252
Acsl5	94340	ENSRNOG00000016265	#NV	#NV	#NV	242.756	30.2874	174.385	16.1818	247.3	-0.445768	0.202289	-2.20362	0.0275507	0.0886219	229.591	74.141	182.648	31.5231	247.3	-0.313219	0.181243	-1.72817	0.0839577	0.123664	242.756	30.2874	280.976	30.7433	#N/A	247.3	0.19753	0.208003	0.949649	0.342291	1	242.756	30.2874	349.544	104.69	#N/A	247.3	0.486829	0.207916	2.34146	0.0192083	0.145332	174.385	16.1818
Acsl6	117243	ENSRNOG00000026745	#NV	#NV	proteins(3754)	476.936	50.9844	681.8	47.1817	519.216	0.488938	0.189657	2.578	0.00993729	0.0451061	381.313	53.1978	637.498	59.6233	519.216	0.710467	0.169747	4.18546	2.84592e-05	6.41135e-05	476.936	50.9844	488.276	89.4481	#N/A	519.216	0.0334342	0.196726	0.169953	0.865047	1	476.936	50.9844	525.568	72.668	#N/A	519.216	0.134102	0.196848	0.681247	0.495715	0.701813	681.8	47.1817
Acsm1	361638	ENSRNOG00000042084	#NV	#NV	#NV	0.677642	0.774448	1.70207	1.74655	0.727043	0.409162	0.35395	1.15599	0.247687	NA	0.604769	0.940752	0.828721	0.920802	0.727043	0.127535	0.371235	0.343541	0.731191	0.81006	0.677642	0.774448	0	0	#N/A	0.727043	-0.319431	0.339283	-0.941488	0.346455	1	0.677642	0.774448	0	0	#N/A	0.727043	-0.290552	0.338291	-0.858881	0.390406	NA	1.70207	1.74655
Acsm2a	246263	ENSRNOG00000042084	#NV	#NV	#NV	0	0	0	0	0.32786	0	0.250911	0	1	NA	0.089663	0.159401	0.480172	0.533525	0.32786	0.152068	0.276647	0.549681	0.582538	0.676332	0	0	0	0	#N/A	0.32786	0	0.243306	0	1	1	0	0	0	0	#N/A	0.32786	0	0.243306	0	1	NA	0	0
Acsm3	24763	ENSRNOG00000032246	#NV	#NV	#NV	46.8918	18.8982	55.6477	9.64197	49.3933	0.240926	0.226391	1.0642	0.287236	0.448621	29.519	7.86878	74.6566	9.06018	49.3933	1.25414	0.206837	6.06345	1.33231e-09	4.53492e-09	46.8918	18.8982	45.6322	11.0598	#N/A	49.3933	-0.0254461	0.234974	-0.108293	0.913763	1	46.8918	18.8982	50.5123	7.60331	#N/A	49.3933	0.110258	0.23559	0.46801	0.639778	0.805442	55.6477	9.64197
Acsm4	353317	ENSRNOG00000014726	#NV	#NV	#NV	3.61192	2.05852	4.8915	2.01058	4.43333	0.304033	0.39457	0.770543	0.440978	0.598356	3.76137	1.82492	6.67464	2.04714	4.43333	0.616567	0.3733	1.65167	0.0986026	0.14328	3.61192	2.05852	3.14918	2.24573	#N/A	4.43333	-0.10992	0.401947	-0.273468	0.784494	1	3.61192	2.05852	3.11297	3.13602	#N/A	4.43333	-0.202591	0.40431	-0.501077	0.616317	NA	4.8915	2.01058
Acsm5	361637	ENSRNOG00000031211	#NV	#NV	#NV	0	0	0	0	0.160154	0	0.110582	0	1	NA	0	0	0	0	0.160154	0	0.124763	0	1	1	0	0	0.148369	0.247282	#N/A	0.160154	0.0103337	0.106636	0.0969062	0.922801	1	0	0	0	0	#N/A	0.160154	0	0.106636	0	1	NA	0	0
Acss1	296259	ENSRNOG00000007102	#NV	#NV	proteins(3754)	12714.8	1364.28	15070.3	719.937	11862.2	0.23589	0.161718	1.45865	0.144662	0.280849	10894.3	1889.52	14111.2	1584.13	11862.2	0.362084	0.143866	2.51681	0.0118421	0.0200472	12714.8	1364.28	11983.6	992.203	#N/A	11862.2	-0.0824157	0.167762	-0.491266	0.623239	1	12714.8	1364.28	11038.1	1714.95	#N/A	11862.2	-0.195603	0.16778	-1.16583	0.243685	0.482333	15070.3	719.937
Acss2	311569	ENSRNOG00000018755	#NV	#NV	proteins(3754)	1665.62	179.749	1632.2	83.8272	1479.45	-0.0279627	0.143158	-0.195328	0.845137	0.904669	1265.19	127.952	1549.2	173.023	1479.45	0.285349	0.12734	2.24083	0.0250368	0.0403952	1665.62	179.749	1614.1	147.498	#N/A	1479.45	-0.0444468	0.14857	-0.299164	0.764815	1	1665.62	179.749	1482.57	227.075	#N/A	1479.45	-0.161659	0.148732	-1.08692	0.277073	0.516232	1632.2	83.8272
Acss3	314800	ENSRNOG00000004448	#NV	#NV	#NV	57.1469	14.3022	79.2325	13.2538	66.7166	0.457289	0.193814	2.35942	0.0183036	0.0674166	32.8898	9.64438	97.0542	9.94228	66.7166	1.49323	0.178887	8.3473	6.98402e-17	5.53683e-16	57.1469	14.3022	59.1	7.91	#N/A	66.7166	0.0529514	0.202477	0.261518	0.793693	1	57.1469	14.3022	69.5	7.81	#N/A	66.7166	0.276187	0.202448	1.36424	0.172492	0.40196	79.2325	13.2538
Acta1	29437	ENSRNOG00000017786	PABRVdecomp_comp	#NV	proteins(3754)	12727	5482.43	5187.57	2302.78	13405.1	-1.08557	0.303666	-3.57487	0.000350403	0.00492664	14135.4	6099.76	4390.73	1384.65	13405.1	-1.46834	0.277276	-5.29561	1.18621e-07	3.33373e-07	12727	5482.43	14620.7	3387.1	#N/A	13405.1	0.163715	0.311857	0.524966	0.599607	1	12727	5482.43	12347.7	5419.92	#N/A	13405.1	-0.03827	0.311863	-0.122714	0.902333	0.953227	5187.57	2302.78
Acta2	81633	ENSRNOG00000058039	#NV	#NV	proteins(3754)	451.991	157.049	295.925	67.3794	619.019	-0.523849	0.288545	-1.81548	0.0694497	0.169274	976.306	258.391	440.782	97.2207	619.019	-1.02506	0.26195	-3.91318	9.10868e-05	0.0001956	451.991	157.049	366.441	83.3062	#N/A	619.019	-0.248843	0.296587	-0.839021	0.401457	1	451.991	157.049	429.207	288.906	#N/A	619.019	-0.0602203	0.296608	-0.20303	0.839111	0.920053	295.925	67.3794
Actb	81822	ENSRNOG00000034254	#NV	#NV	proteins(3754)	12470.4	3879.83	6431.61	665.81	12201.4	-0.895912	0.202518	-4.42386	9.69533e-06	0.000414302	22525.6	4956.59	5782.31	1138.44	12201.4	-1.86693	0.181085	-10.3097	6.3712e-25	2.81588e-23	12470.4	3879.83	10067.8	1970.24	#N/A	12201.4	-0.289319	0.209614	-1.38024	0.167512	1	12470.4	3879.83	10804	3116.2	#N/A	12201.4	-0.194863	0.20962	-0.9296	0.352578	0.585849	6431.61	665.81
Actbl2	294732	ENSRNOG00000043292	#NV	#NV	proteins(3754)	31.6384	8.91683	52.9872	11.4358	42.9249	0.728812	0.207512	3.51214	0.000444507	0.00583719	32.7916	7.89724	75.562	13.0091	42.9249	1.14326	0.183648	6.22526	4.80772e-10	1.70472e-09	31.6384	8.91683	33.7111	7.12028	#N/A	42.9249	0.105412	0.219206	0.480882	0.6306	1	31.6384	8.91683	24.1592	5.11051	#N/A	42.9249	-0.305747	0.227293	-1.34517	0.178571	0.409548	52.9872	11.4358
Actc1	29275	ENSRNOG00000008536	#NV	#NV	#NV	182054	15026.5	159748	8352.15	166916	-0.18208	0.153587	-1.18552	0.235813	0.391711	181346	19784.1	167360	15365	166916	-0.112676	0.136495	-0.825498	0.409089	0.505041	182054	15026.5	182216	12740.2	#N/A	166916	0.000501674	0.159372	0.00314781	0.997488	1	182054	15026.5	153532	25726.5	#N/A	166916	-0.236738	0.159374	-1.48542	0.137432	0.358194	159748	8352.15
Actg1	287876	ENSRNOG00000036701	#NV	#NV	#NV	6925.15	872.2	4171.71	728.233	6107.27	-0.696348	0.179158	-3.88678	0.000101581	0.00222198	9825.44	1868.06	3349.55	642.219	6107.27	-1.49463	0.159721	-9.35772	8.14724e-21	1.3592e-19	6925.15	872.2	5309.97	359.578	#N/A	6107.27	-0.364516	0.185651	-1.96345	0.0495935	1	6925.15	872.2	5900.82	1223.83	#N/A	6107.27	-0.220875	0.185659	-1.18968	0.234171	0.472477	4171.71	728.233
Actg2	25365	ENSRNOG00000029401	#NV	#NV	#NV	16.1126	6.07252	16.8186	6.28889	26.7777	0.0522244	0.302644	0.17256	0.862997	0.91703	32.7405	9.86045	25.4111	5.98958	26.7777	-0.330747	0.267665	-1.23568	0.216579	0.289821	16.1126	6.07252	11.7091	3.64049	#N/A	26.7777	-0.362798	0.31401	-1.15537	0.247939	1	16.1126	6.07252	10.7406	4.39731	#N/A	26.7777	-0.467236	0.317919	-1.46967	0.141652	NA	16.8186	6.28889
Actl11	316000	ENSRNOG00000032642	#NV	#NV	#NV	0.91405	1.04463	0.738609	0.645445	1.47047	-0.123421	0.412221	-0.299404	0.764631	NA	1.35957	1.30191	2.48103	1.45846	1.47047	0.439385	0.421029	1.0436	0.296672	0.382359	0.91405	1.04463	2.21941	1.9856	#N/A	1.47047	0.475423	0.413335	1.15021	0.250057	1	0.91405	1.04463	1.12875	1.12875	#N/A	1.47047	0.110254	0.409445	0.269275	0.787718	NA	0.738609	0.645445
Actl6a	361925	ENSRNOG00000011553	#NV	#NV	proteins(3754)	304.455	43.3958	348.779	16.6006	311.499	0.195584	0.127713	1.53144	0.125662	0.254708	210.737	29.7922	367.097	17.9402	311.499	0.785345	0.114737	6.84476	7.66054e-12	3.29252e-11	304.455	43.3958	313.83	49.6402	#N/A	311.499	0.0471424	0.132702	0.355249	0.722403	1	304.455	43.3958	324.141	14.1358	#N/A	311.499	0.0922425	0.133167	0.692681	0.48851	0.695705	348.779	16.6006
Actl6b	288563	ENSRNOG00000001408	#NV	#NV	#NV	0	0	0	0	0.015286	0	0.0990182	0	1	NA	0	0	0.139272	0.247595	0.015286	0.0106874	0.111828	0.09557	0.923862	NA	0	0	0	0	#N/A	0.015286	0	0.0954621	0	1	1	0	0	0	0	#N/A	0.015286	0	0.0954621	0	1	NA	0	0
Actl7a	298017	ENSRNOG00000016641	#NV	#NV	#NV	10.6039	5.13291	11.3001	2.76892	10.5384	0.0918171	0.322337	0.284848	0.775761	0.857762	14.0541	5.70394	17.5371	4.79006	10.5384	0.281284	0.287708	0.97767	0.328237	0.417276	10.6039	5.13291	7.19793	3.11444	#N/A	10.5384	-0.420201	0.335878	-1.25105	0.210916	1	10.6039	5.13291	5.34725	1.87246	#N/A	10.5384	-0.70047	0.343803	-2.03742	0.0416085	NA	11.3001	2.76892
Actl7b	313183	ENSRNOG00000016621	#NV	#NV	#NV	2.97693	1.97408	4.25943	1.49399	3.78384	0.274327	0.41911	0.654546	0.51276	NA	4.18156	3.34514	5.90501	3.69287	3.78384	0.314897	0.409149	0.769637	0.441515	0.538272	2.97693	1.97408	2.54661	1.24435	#N/A	3.78384	-0.109913	0.420324	-0.261495	0.793711	1	2.97693	1.97408	1.41387	1.03497	#N/A	3.78384	-0.412259	0.420063	-0.981423	0.326384	NA	4.25943	1.49399
Actl9	314659	ENSRNOG00000049571	#NV	#NV	#NV	0	0	0	0	0.196529	0	0.166794	0	1	NA	0.089663	0.159401	0.267288	0.415781	0.196529	0.0309378	0.186943	0.165493	0.868556	0.917619	0	0	0	0	#N/A	0.196529	0	0.161098	0	1	1	0	0	0	0	#N/A	0.196529	0	0.161098	0	1	NA	0	0
Actl9b	292516	ENSRNOG00000026033	#NV	#NV	#NV	0	0	0	0	0	NA	NA	NA	NA	NA	0	0	0	0	0	NA	NA	NA	NA	NA	0	0	0	0	#N/A	0	NA	NA	NA	NA	NA	0	0	0	0	#N/A	0	NA	NA	NA	NA	NA	0	0
Actn1	81634	ENSRNOG00000056756	#NV	#NV	proteins(3754)	415.775	103.055	301.948	17.179	495.934	-0.433146	0.204486	-2.11822	0.0341565	0.102865	661.302	110.473	285.197	31.2134	495.934	-1.15277	0.18282	-6.30551	2.87247e-10	1.04589e-09	415.775	103.055	382.725	71.5556	#N/A	495.934	-0.110794	0.211161	-0.52469	0.599799	1	415.775	103.055	451.669	213.075	#N/A	495.934	0.10624	0.211174	0.503095	0.614897	0.788197	301.948	17.179
Actn2	291245	ENSRNOG00000017833	#NV	#NV	proteins(3754)	47040.8	5835.49	47644.7	3104.41	43796.1	0.0180407	0.118346	0.15244	0.87884	0.926899	35480.1	3242	47551.3	3813.53	43796.1	0.415836	0.104851	3.96598	7.30945e-05	0.000158265	47040.8	5835.49	46570.3	4620.56	#N/A	43796.1	-0.0145114	0.122958	-0.118019	0.906053	1	47040.8	5835.49	44682.2	6081.89	#N/A	43796.1	-0.0727799	0.122964	-0.59188	0.553931	0.745196	47644.7	3104.41
Actn3	171009	ENSRNOG00000019745	#NV	#NV	proteins(3754)	8.10319	2.56796	7.17035	4.66361	10.0342	-0.14376	0.352593	-0.407722	0.683478	0.793886	12.6776	4.27093	12.1262	3.89089	10.0342	-0.0495501	0.317796	-0.155918	0.876098	0.922465	8.10319	2.56796	8.04666	5.74855	#N/A	10.0342	-0.00973747	0.357081	-0.0272697	0.978245	1	8.10319	2.56796	7.28211	3.9321	#N/A	10.0342	-0.14765	0.361045	-0.408952	0.682575	NA	7.17035	4.66361
Actn4	63836	ENSRNOG00000020433	#NV	#NV	proteins(3754)	2199.62	506.708	1484.61	69.0847	2183.89	-0.547483	0.155361	-3.52395	0.000425162	0.00567119	2989.05	393.194	1370.96	62.8064	2183.89	-1.09343	0.138126	-7.91619	2.44896e-15	1.55032e-14	2199.62	506.708	1985.26	314.728	#N/A	2183.89	-0.142738	0.161024	-0.88644	0.375381	1	2199.62	506.708	2276.9	755.555	#N/A	2183.89	0.0456601	0.161037	0.283538	0.776764	0.887924	1484.61	69.0847
Actr10	299121	ENSRNOG00000007504	#NV	#NV	proteins(3754)	1176.72	97.982	1154.96	23.9076	1064.88	-0.026306	0.0985663	-0.266886	0.789557	0.867099	947.494	119.295	1215.15	56.974	1064.88	0.354377	0.0875352	4.04839	5.15709e-05	0.000113457	1176.72	97.982	1097.88	61.1658	#N/A	1064.88	-0.098711	0.102424	-0.963745	0.335174	1	1176.72	97.982	996.832	113.682	#N/A	1064.88	-0.233007	0.102812	-2.26634	0.0234306	0.155234	1154.96	23.9076
Actr1a	294010	ENSRNOG00000019725	#NV	#NV	proteins(3754)	2717.96	343.742	2280.56	59.7948	2640.34	-0.250561	0.0933006	-2.68552	0.00724163	0.0363296	3334.46	362.176	2279.56	120.21	2640.34	-0.543286	0.0825076	-6.58468	4.55864e-11	1.79891e-10	2717.96	343.742	2626	185.194	#N/A	2640.34	-0.0497554	0.0968612	-0.513677	0.607478	1	2717.96	343.742	2386.79	190.537	#N/A	2640.34	-0.18497	0.0970356	-1.90621	0.0566233	0.230728	2280.56	59.7948
Actr1b	316333	ENSRNOG00000016789	#NV	#NV	proteins(3754)	3122.79	154.139	2886.84	49.0451	2967.62	-0.111831	0.101869	-1.09779	0.272296	0.432844	3513.79	471.901	2720.98	328.255	2967.62	-0.364364	0.090186	-4.04014	5.34199e-05	0.00011722	3122.79	154.139	3033.78	125.208	#N/A	2967.62	-0.0413349	0.105826	-0.390592	0.696099	1	3122.79	154.139	2720.11	305.174	#N/A	2967.62	-0.195173	0.105971	-1.84176	0.0655103	0.247119	2886.84	49.0451
Actr2	289820	ENSRNOG00000004959	#NV	#NV	proteins(3754)	556.158	184.945	693.063	57.5592	636.141	0.30537	0.172161	1.77375	0.0761045	0.179781	367.899	93.4183	707.569	38.7241	636.141	0.91116	0.153983	5.91728	3.27313e-09	1.07463e-08	556.158	184.945	701.888	153.49	#N/A	636.141	0.321429	0.178383	1.8019	0.0715611	1	556.158	184.945	773.019	105.32	#N/A	636.141	0.452542	0.178459	2.53584	0.0112179	0.119767	693.063	57.5592
Actr3	81732	ENSRNOG00000003206	#NV	#NV	proteins(3754)	1560.34	395.772	1800.21	107.088	1558.01	0.199582	0.156716	1.27352	0.202833	0.353776	814.563	119.008	1835.6	164.353	1558.01	1.1389	0.139766	8.14862	3.68112e-16	2.6241e-15	1560.34	395.772	1653.2	346.179	#N/A	1558.01	0.0802654	0.162596	0.49365	0.621554	1	1560.34	395.772	1782.36	73.5872	#N/A	1558.01	0.184242	0.162643	1.1328	0.257298	0.496566	1800.21	107.088
Actr3b	362298	ENSRNOG00000031855	#NV	#NV	#NV	452.05	79.1301	532.993	63.4284	453.168	0.23047	0.154559	1.49115	0.135923	0.269081	366.603	57.2601	502.909	65.4801	453.168	0.443607	0.13803	3.21384	0.00130974	0.0025044	452.05	79.1301	439.454	39.4396	#N/A	453.168	-0.0375	0.160553	-0.233541	0.815341	1	452.05	79.1301	441.989	94.5325	#N/A	453.168	-0.0257	0.16087	-0.160047	0.872844	0.938562	532.993	63.4284
Actr5	362258	ENSRNOG00000023989	#NV	#NV	#NV	141.403	28.8942	117.41	11.7976	126.645	-0.267834	0.137887	-1.94241	0.052087	0.138524	160.909	22.6935	105.055	10.0069	126.645	-0.606889	0.123674	-4.90716	9.24061e-07	2.39286e-06	141.403	28.8942	129.827	17.1626	#N/A	126.645	-0.126746	0.141775	-0.893989	0.371328	1	141.403	28.8942	118.482	17.0148	#N/A	126.645	-0.265725	0.143939	-1.8461	0.0648779	0.246378	117.41	11.7976
Actr6	314718	ENSRNOG00000007875	#NV	#NV	#NV	85.5144	21.5377	133.162	11.9632	108.004	0.611004	0.191536	3.19002	0.00142264	0.0123885	60.84	16.9646	138.109	24.5598	108.004	1.13194	0.173871	6.51019	7.50549e-11	2.89809e-10	85.5144	21.5377	98.77	21.3999	#N/A	108.004	0.203923	0.199427	1.02255	0.306522	1	85.5144	21.5377	108.486	17.6834	#N/A	108.004	0.336913	0.199835	1.68595	0.0918052	0.291533	133.162	11.9632
Actr8	361107	ENSRNOG00000015280	#NV	#NV	#NV	357.641	30.8142	351.786	31.4187	341.663	-0.0219543	0.0912583	-0.240574	0.809886	0.880775	311.233	27.9019	340.793	34.8203	341.663	0.13051	0.0819458	1.59263	0.111243	0.159598	357.641	30.8142	365.058	16.5978	#N/A	341.663	0.0275448	0.0943594	0.291913	0.770353	1	357.641	30.8142	359.669	41.9852	#N/A	341.663	0.00404132	0.0951807	0.0424595	0.966132	0.983421	351.786	31.4187
Actrt1	302796	ENSRNOG00000003456	#NV	#NV	#NV	0	0	0	0	0	NA	NA	NA	NA	NA	0	0	0	0	0	NA	NA	NA	NA	NA	0	0	0	0	#N/A	0	NA	NA	NA	NA	NA	0	0	0	0	#N/A	0	NA	NA	NA	NA	NA	0	0
Actrt2	298671	ENSRNOG00000012586	#NV	#NV	#NV	0	0	0	0	0.0124922	0	0.0990182	0	1	NA	0	0	0	0	0.0124922	0	0.111828	0	1	NA	0	0	0	0	#N/A	0.0124922	0	0.0954621	0	1	1	0	0	0	0	#N/A	0.0124922	0	0.0954621	0	1	NA	0	0
Actrt3	365763	ENSRNOG00000027908	#NV	#NV	#NV	0	0	0.473675	0.676679	0.449914	0.171143	0.274217	0.624116	0.532552	NA	0.759399	1.01253	0.500558	0.66741	0.449914	-0.115061	0.300653	-0.382705	0.701939	0.784825	0	0	0.593477	0.989129	#N/A	0.449914	0.220463	0.266239	0.828063	0.407635	1	0	0	0.576379	0.960631	#N/A	0.449914	0.235277	0.266166	0.88395	0.376723	NA	0.473675	0.676679
Acvr1	79558	ENSRNOG00000005033	#NV	#NV	#NV	625.654	63.7076	601.134	33.0658	578.187	-0.056597	0.0832334	-0.67998	0.496517	0.647925	629.771	37.6842	550.444	53.6102	578.187	-0.193628	0.0741845	-2.61008	0.00905209	0.015542	625.654	63.7076	568.853	25.9631	#N/A	578.187	-0.136801	0.0864898	-1.5817	0.113719	1	625.654	63.7076	549.14	42.6237	#N/A	578.187	-0.18917	0.0871518	-2.17058	0.0299632	0.175944	601.134	33.0658
Acvr1b	29381	ENSRNOG00000006934	#NV	#NV	#NV	359.328	39.4818	355.032	41.8416	397.083	-0.0173685	0.153848	-0.112894	0.910115	0.946584	443.994	30.0024	365.193	34.9563	397.083	-0.273839	0.13661	-2.00453	0.0450133	0.0697552	359.328	39.4818	354	69	#N/A	397.083	-0.0211806	0.159445	-0.13284	0.89432	1	359.328	39.4818	337	27.7	#N/A	397.083	-0.0906727	0.160003	-0.566695	0.570921	0.75711	355.032	41.8416
Acvr1c	245921	ENSRNOG00000004828	#NV	#NV	#NV	1.33512	1.01268	1.69127	1.33763	1.29343	0.180378	0.417705	0.431831	0.665864	NA	0.307229	0.477912	1.16565	0.578507	1.29343	0.6099	0.418591	1.45703	0.145107	0.202617	1.33512	1.01268	2.88549	1.63873	#N/A	1.29343	0.559443	0.417556	1.3398	0.180309	1	1.33512	1.01268	0.60048	0.80064	#N/A	1.29343	-0.305921	0.409958	-0.746225	0.455531	NA	1.69127	1.33763
Acvr2a	29263	ENSRNOG00000005334	#NV	#NV	#NV	376.76	97.0309	427.57	15.9852	398.192	0.181882	0.126831	1.43404	0.15156	0.290379	291.322	29.6478	434.56	35.2776	398.192	0.567321	0.113409	5.00241	5.66168e-07	1.49296e-06	376.76	97.0309	415.351	79.8667	#N/A	398.192	0.140263	0.131576	1.06602	0.286414	1	376.76	97.0309	479.43	38.8479	#N/A	398.192	0.340136	0.131626	2.58411	0.00976319	0.11278	427.57	15.9852
Acvr2b	25366	ENSRNOG00000014477	#NV	#NV	#NV	134.875	13.3322	140.391	19.087	138.414	0.0557854	0.160418	0.34775	0.728028	0.824189	199.161	26.2165	110.912	16.7173	138.414	-0.819573	0.143321	-5.71842	1.07516e-08	3.35805e-08	134.875	13.3322	122.789	29.6782	#N/A	138.414	-0.128838	0.166717	-0.772798	0.439642	1	134.875	13.3322	139.316	31.1167	#N/A	138.414	0.0371179	0.166979	0.222291	0.824088	0.913441	140.391	19.087
Acvrl1	25237	ENSRNOG00000028713	#NV	#NV	#NV	826.356	277.121	374.128	27.3762	923.247	-1.06902	0.205955	-5.19052	2.09708e-07	2.36713e-05	1749.71	246.818	451.443	54.7863	923.247	-1.85714	0.183883	-10.0996	5.54797e-24	2.00588e-22	826.356	277.121	852.713	232.478	#N/A	923.247	0.0404355	0.21231	0.190455	0.848952	1	826.356	277.121	922.878	324.164	#N/A	923.247	0.144486	0.212371	0.680346	0.496286	0.702318	374.128	27.3762
Acy1	300981	ENSRNOG00000011189	#NV	#NV	#NV	520.647	68.0309	484.887	40.8898	472.655	-0.101008	0.130645	-0.77315	0.439434	0.597344	597.095	115.683	479.546	40.5844	472.655	-0.310764	0.115939	-2.68042	0.00735307	0.0127791	520.647	68.0309	456.231	49.1052	#N/A	472.655	-0.186174	0.135641	-1.37255	0.169892	1	520.647	68.0309	429.528	69.6738	#N/A	472.655	-0.266472	0.136197	-1.95652	0.0504043	0.217991	484.887	40.8898
Acy3	293653	ENSRNOG00000017901	#NV	#NV	#NV	26.0233	16.1406	15.1609	4.25662	30.7878	-0.681523	0.292651	-2.32879	0.01987	0.0710747	51.2054	8.96073	22.082	6.67464	30.7878	-1.09719	0.259515	-4.22783	2.35958e-05	5.36028e-05	26.0233	16.1406	19.7448	8.08527	#N/A	30.7878	-0.358395	0.296653	-1.20813	0.226997	1	26.0233	16.1406	25.5528	10.84	#N/A	30.7878	-0.0705591	0.296048	-0.238337	0.81162	NA	15.1609	4.25662
Acyp1	299203	ENSRNOG00000006744	#NV	#NV	proteins(3754)	91.2792	16.6395	125.05	25.9561	109.437	0.429892	0.178448	2.40906	0.0159938	0.0619128	81.6623	13.52	130.956	28.9782	109.437	0.654662	0.160315	4.0836	4.43429e-05	9.81117e-05	91.2792	16.6395	100.548	12.8651	#N/A	109.437	0.135179	0.185671	0.728058	0.466578	1	91.2792	16.6395	112.685	27.8649	#N/A	109.437	0.298784	0.185959	1.60672	0.108116	0.31425	125.05	25.9561
Acyp2	364224	ENSRNOG00000042419	#NV	#NV	proteins(3754)	382.518	91.0633	476.362	37.4528	417.579	0.305742	0.160824	1.9011	0.0572883	0.148099	312.123	55.9227	554.569	76.4821	417.579	0.804537	0.143417	5.60979	2.02574e-08	6.16608e-08	382.518	91.0633	400.905	53.2921	#N/A	417.579	0.0674344	0.166972	0.403867	0.68631	1	382.518	91.0633	401.18	103.452	#N/A	417.579	0.0716459	0.167313	0.428214	0.668495	0.821156	476.362	37.4528
Ada	24165	ENSRNOG00000010265	#NV	#NV	proteins(3754)	187.879	41.5143	103.375	15.0789	183.918	-0.815558	0.1899	-4.29466	1.74957e-05	0.000645566	288.239	41.6501	129.498	20.4287	183.918	-1.10734	0.168063	-6.58884	4.43265e-11	1.75256e-10	187.879	41.5143	166.744	35.5489	#N/A	183.918	-0.165892	0.194157	-0.854422	0.392871	1	187.879	41.5143	184.55	71.5193	#N/A	183.918	-0.0391324	0.194436	-0.201261	0.840495	0.920666	103.375	15.0789
Adad1	294979	ENSRNOG00000017246	#NV	#NV	#NV	0.378577	0.64899	0.775762	0.664939	0.581329	0.20276	0.331618	0.611426	0.540917	NA	0	0	0.787792	1.22545	0.581329	0.508521	0.352632	1.44207	0.149282	0.207743	0.378577	0.64899	0.310298	0.413731	#N/A	0.581329	-0.0175462	0.322476	-0.0544109	0.956608	1	0.378577	0.64899	0.531895	0.709193	#N/A	0.581329	0.0921358	0.322229	0.285932	0.77493	NA	0.775762	0.664939
Adal	311352	ENSRNOG00000012166	#NV	#NV	#NV	97.7102	21.8517	138.101	16.451	107.816	0.485498	0.168968	2.87332	0.00406183	0.024854	63.4657	11.6177	146.633	9.66783	107.816	1.16432	0.154097	7.55576	4.16405e-14	2.29518e-13	97.7102	21.8517	112.798	22.7194	#N/A	107.816	0.202964	0.175835	1.15429	0.248381	1	97.7102	21.8517	103.824	17.2111	#N/A	107.816	0.0951203	0.177553	0.53573	0.592145	0.773608	138.101	16.451
Adam10	29650	ENSRNOG00000054257	#NV	#NV	#NV	1134.1	453.759	1778.76	34.6996	1373.92	0.613011	0.195769	3.1313	0.00174037	0.014214	677.11	191.577	1683.4	60.4204	1373.92	1.25386	0.175235	7.15528	8.35021e-13	3.97687e-12	1134.1	453.759	1432.65	346.745	#N/A	1373.92	0.317356	0.202778	1.56504	0.117574	1	1134.1	453.759	1775.45	182.656	#N/A	1373.92	0.606448	0.202761	2.99095	0.00278111	0.0775075	1778.76	34.6996
Adam11	360638	ENSRNOG00000002753	#NV	AOBLVdecomp	#NV	237.39	85.1592	354.314	72.5875	245.226	0.514392	0.265923	1.93436	0.0530685	0.140417	243.938	95.4835	330.747	67.6412	245.226	0.400578	0.240707	1.66417	0.0960787	0.139953	237.39	85.1592	189.212	80.3801	#N/A	245.226	-0.285077	0.274718	-1.03771	0.299407	1	237.39	85.1592	186.851	43.6157	#N/A	245.226	-0.299225	0.275036	-1.08795	0.276618	0.516043	354.314	72.5875
Adam15	57025	ENSRNOG00000020590	#NV	#NV	#NV	851.39	355.331	308.039	34.8814	922.101	-1.33916	0.234906	-5.70082	1.1923e-08	3.10128e-06	2022.93	190.896	307.664	28.8954	922.101	-2.53543	0.211065	-12.0126	3.05252e-33	1.51194e-30	851.39	355.331	763.283	248.029	#N/A	922.101	-0.146824	0.24185	-0.607087	0.543793	1	851.39	355.331	830.995	404.007	#N/A	922.101	-0.0378948	0.241902	-0.156653	0.875518	0.94008	308.039	34.8814
Adam17	57027	ENSRNOG00000060694	#NV	#NV	#NV	719.388	123.61	791.045	49.2416	743.208	0.132191	0.169335	0.780648	0.43501	0.592744	523.801	131.299	710.286	45.1309	743.208	0.425102	0.151297	2.80972	0.00495844	0.0088191	719.388	123.61	815.887	160.546	#N/A	743.208	0.173598	0.17548	0.989277	0.322528	1	719.388	123.61	1083.51	386.961	#N/A	743.208	0.560846	0.175383	3.19783	0.00138464	0.062502	791.045	49.2416
Adam19	303068	ENSRNOG00000042980	#NV	#NV	#NV	6034.01	386.58	6728.59	510.738	4964.29	0.147644	0.202631	0.728632	0.466227	0.621619	4038.73	1243.8	5048.86	1364.98	4964.29	0.306349	0.181264	1.69008	0.0910136	0.133128	6034.01	386.58	4923.96	1232.61	#N/A	4964.29	-0.275511	0.209787	-1.31329	0.189085	1	6034.01	386.58	4536	642.873	#N/A	4964.29	-0.385425	0.209819	-1.83695	0.0662178	0.248456	6728.59	510.738
Adam1a	56777	ENSRNOG00000001347	#NV	#NV	#NV	1278.35	198.152	1397.23	73.1194	1255.1	0.125471	0.140184	0.89505	0.37076	0.53417	1031.27	95.2745	1526.28	85.6118	1255.1	0.553315	0.124597	4.44084	8.96096e-06	2.12086e-05	1278.35	198.152	1298.38	91.2573	#N/A	1255.1	0.0221091	0.145529	0.151922	0.879248	1	1278.35	198.152	1223.94	205.925	#N/A	1255.1	-0.0588092	0.145711	-0.403601	0.686506	0.831825	1397.23	73.1194
Adam2	56806	ENSRNOG00000017027	#NV	#NV	#NV	0.484708	0.553952	1.15757	1.34229	1.02144	0.347805	0.386994	0.898735	0.368794	NA	0.896838	0.996487	1.45682	1.34833	1.02144	0.274409	0.404586	0.678245	0.497616	0.59525	0.484708	0.553952	0	0	#N/A	1.02144	-0.235434	0.37516	-0.627557	0.530294	1	0.484708	0.553952	0.597247	0.796329	#N/A	1.02144	0.0772745	0.376562	0.205211	0.837408	NA	1.15757	1.34229
Adam23	301460	ENSRNOG00000012424	#NV	#NV	#NV	41.2107	13.4149	34.2765	9.31171	51.8441	-0.22679	0.282428	-0.802998	0.421976	0.581742	60.8402	17.9757	37.0068	14.5425	51.8441	-0.63811	0.255219	-2.50025	0.0124106	0.020938	41.2107	13.4149	44.2833	11.9014	#N/A	51.8441	0.0880853	0.288444	0.305381	0.760076	1	41.2107	13.4149	51.3674	11.3351	#N/A	51.8441	0.263388	0.28867	0.91242	0.361548	0.594319	34.2765	9.31171
Adam26a	290763		#NV	#NV	#NV	0	0	0	0	0	NA	NA	NA	NA	NA	0	0	0	0	0	NA	NA	NA	NA	NA	0	0	0	0	#N/A	0	NA	NA	NA	NA	NA	0	0	0	0	#N/A	0	NA	NA	NA	NA	NA	0	0
Adam28	290344	ENSRNOG00000014518	#NV	#NV	#NV	0	0	0	0	0	NA	NA	NA	NA	NA	0	0	0	0	0	NA	NA	NA	NA	NA	0	0	0	0	#N/A	0	NA	NA	NA	NA	NA	0	0	0	0	#N/A	0	NA	NA	NA	NA	NA	0	0
Adam30	690547	ENSRNOG00000019044	#NV	#NV	#NV	4.09645	2.19698	3.77594	1.67069	4.67749	-0.0195021	0.39638	-0.0492006	0.960759	0.976999	3.67187	1.99602	4.79835	2.63805	4.67749	0.258041	0.378491	0.681764	0.495388	0.593128	4.09645	2.19698	3.73226	1.93719	#N/A	4.67749	-0.0646531	0.400474	-0.161441	0.871746	1	4.09645	2.19698	6.86293	4.81002	#N/A	4.67749	0.531054	0.397584	1.3357	0.181646	NA	3.77594	1.67069
Adam32	361170	ENSRNOG00000025728	#NV	#NV	#NV	7.48477	2.96864	11.9625	3.94745	9.61954	0.523867	0.341678	1.53322	0.125222	0.254075	7.52146	3.84162	13.4005	5.82045	9.61954	0.681218	0.316831	2.1501	0.0315471	0.0501375	7.48477	2.96864	4.8263	1.61213	#N/A	9.61954	-0.434093	0.359444	-1.20768	0.227171	1	7.48477	2.96864	8.60396	3.14377	#N/A	9.61954	0.153476	0.354486	0.432952	0.66505	NA	11.9625	3.94745
Adam34	685846	ENSRNOG00000038743	#NV	#NV	#NV	0	0	0	0	0	NA	NA	NA	NA	NA	0	0	0	0	0	NA	NA	NA	NA	NA	0	0	0	0	#N/A	0	NA	NA	NA	NA	NA	0	0	0	0	#N/A	0	NA	NA	NA	NA	NA	0	0
Adam3a	57021	ENSRNOG00000017554	#NV	#NV	#NV	0	0	0.342272	0.586751	0.0405508	0.0145206	0.0990182	0.146645	0.883412	NA	0	0	0.103252	0.183559	0.0405508	0.0106874	0.111828	0.09557	0.923862	NA	0	0	0	0	#N/A	0.0405508	0	0.0954621	0	1	1	0	0	0	0	#N/A	0.0405508	0	0.0954621	0	1	NA	0.342272	0.586751
Adam4	57022	ENSRNOG00000038275	#NV	#NV	#NV	59.638	14.1076	75.2912	10.378	68.9511	0.336851	0.183299	1.83772	0.066104	0.163416	43.5357	7.38907	82.3659	11.1545	68.9511	0.876668	0.167148	5.24486	1.564e-07	4.34364e-07	59.638	14.1076	61.6836	17.3699	#N/A	68.9511	0.0553416	0.191022	0.289714	0.772035	1	59.638	14.1076	76.1333	12.1632	#N/A	68.9511	0.352847	0.190441	1.85279	0.0639128	0.245426	75.2912	10.378
Adam4l1	500688		#NV	#NV	#NV	50.598	18.6936	67.6759	15.5011	57.7915	0.3998	0.216405	1.84746	0.0646798	0.160834	41.1526	9.5701	68.4114	14.3414	57.7915	0.687826	0.196714	3.49657	0.000471277	0.000943343	50.598	18.6936	48.1071	9.86594	#N/A	57.7915	-0.0557189	0.225928	-0.246622	0.805201	1	50.598	18.6936	70.2466	6.6504	#N/A	57.7915	0.445699	0.224073	1.98908	0.0466924	0.211719	67.6759	15.5011
Adam5	498654	ENSRNOG00000017518	#NV	#NV	#NV	0	0	0	0	0.0256501	0	0.0990182	0	1	NA	0	0	0	0	0.0256501	0	0.111828	0	1	NA	0	0	0	0	#N/A	0.0256501	0	0.0954621	0	1	1	0	0	0	0	#N/A	0.0256501	0	0.0954621	0	1	NA	0	0
Adam6	192271	ENSRNOG00000037524	#NV	#NV	#NV	0	0	0	0	0	NA	NA	NA	NA	NA	0	0	0	0	0	NA	NA	NA	NA	NA	0	0	0	0	#N/A	0	NA	NA	NA	NA	NA	0	0	0	0	#N/A	0	NA	NA	NA	NA	NA	0	0
Adam7	29641	ENSRNOG00000014054	#NV	#NV	#NV	0	0	0	0	0.012825	0	0.0990182	0	1	NA	0	0	0	0	0.012825	0	0.111828	0	1	NA	0	0	0	0	#N/A	0.012825	0	0.0954621	0	1	1	0	0	0	0	#N/A	0.012825	0	0.0954621	0	1	NA	0	0
Adam9	290834	ENSRNOG00000017231	#NV	#NV	#NV	728.673	171.929	948.835	24.1313	860.657	0.371101	0.144399	2.56997	0.0101706	0.045766	507.319	107.532	1037.38	35.4545	860.657	1.0078	0.12871	7.83	4.87882e-15	2.98337e-14	728.673	171.929	838.465	168.83	#N/A	860.657	0.1979	0.149918	1.32005	0.186818	1	728.673	171.929	957.285	103.707	#N/A	860.657	0.381404	0.149955	2.54347	0.0109759	0.119117	948.835	24.1313
Adamdec1	290338	ENSRNOG00000030724	#NV	#NV	#NV	0	0	0	0	0.0413762	0	0.0990182	0	1	NA	0	0	0	0	0.0413762	0	0.111828	0	1	NA	0	0	0	0	#N/A	0.0413762	0	0.0954621	0	1	1	0	0	0	0	#N/A	0.0413762	0	0.0954621	0	1	NA	0	0
Adamts1	79252	ENSRNOG00000001607	#NV	#NV	#NV	3386.85	660.981	3031.67	367.22	3751.74	-0.154561	0.150068	-1.02994	0.303038	0.465689	3590.58	421.304	3779.37	482.056	3751.74	0.0720681	0.133288	0.540696	0.588717	0.68245	3386.85	660.981	3223.47	722.788	#N/A	3751.74	-0.0679091	0.155703	-0.436144	0.662732	1	3386.85	660.981	3507.63	538.288	#N/A	3751.74	0.049101	0.155726	0.315303	0.752531	0.874511	3031.67	367.22
Adamts10	314655	ENSRNOG00000008857	#NV	#NV	#NV	558.775	145.674	395.746	44.1788	586.158	-0.465173	0.207166	-2.24541	0.0247416	0.0822315	811.519	120.889	365.831	39.5216	586.158	-1.0906	0.185394	-5.88261	4.03856e-09	1.31393e-08	558.775	145.674	524	110.193	#N/A	586.158	-0.0860962	0.213986	-0.402346	0.68743	1	558.775	145.674	755.39	365.907	#N/A	586.158	0.399768	0.213813	1.86971	0.0615241	0.242	395.746	44.1788
Adamts12	294809	ENSRNOG00000018865	#NV	#NV	#NV	1174.47	236.625	1706.37	208.149	1379.81	0.453339	0.309034	1.46695	0.142389	0.278108	984.669	447.985	1844.73	607.455	1379.81	0.788744	0.282647	2.79057	0.00526159	0.00931843	1174.47	236.625	1099.25	234.23	#N/A	1379.81	-0.0736219	0.317261	-0.232055	0.816496	1	1174.47	236.625	1347.56	321.642	#N/A	1379.81	0.166004	0.31726	0.523242	0.600806	0.778939	1706.37	208.149
Adamts14	309837	ENSRNOG00000000563	#NV	#NV	#NV	23.539	8.29226	17.4556	6.73578	25.0244	-0.355958	0.299527	-1.1884	0.234675	0.390565	34.6155	6.65148	12.0613	4.64675	25.0244	-1.30622	0.277546	-4.70632	2.52232e-06	6.29003e-06	23.539	8.29226	18.4519	5.232	#N/A	25.0244	-0.295	0.306189	-0.962359	0.335869	1	23.539	8.29226	21.1617	6.39556	#N/A	25.0244	-0.137	0.306732	-0.447164	0.654756	NA	17.4556	6.73578
Adamts15	300474	ENSRNOG00000009892	#NV	#NV	#NV	168.873	38.2557	153.426	20.4979	225.904	-0.127396	0.23172	-0.549782	0.582469	0.715087	302.292	44.8315	180.917	28.4775	225.904	-0.692816	0.207177	-3.34408	0.000825547	0.00161029	168.873	38.2557	163.663	53.9342	#N/A	225.904	-0.0381731	0.239034	-0.159697	0.87312	1	168.873	38.2557	157.238	79.0579	#N/A	225.904	-0.100376	0.239637	-0.418868	0.675313	0.826238	153.426	20.4979
Adamts18	361412	ENSRNOG00000011575	#NV	#NV	#NV	8.01862	2.5486	12.5653	6.0555	9.61181	0.451736	0.38961	1.15946	0.24627	0.403745	10.3783	4.27344	9.95179	4.01547	9.61181	-0.0458042	0.37011	-0.123758	0.901507	0.940805	8.01862	2.5486	9.37463	2.90626	#N/A	9.61181	0.153271	0.395718	0.387324	0.698516	1	8.01862	2.5486	8.61972	6.48843	#N/A	9.61181	0.0445435	0.397172	0.112152	0.910703	NA	12.5653	6.0555
Adamts19	361332	ENSRNOG00000019577	#NV	#NV	#NV	356.915	87.5974	408.212	48.8678	431.971	0.180922	0.216202	0.836821	0.402693	0.563601	276.367	40.5938	529.986	76.1311	431.971	0.887112	0.193951	4.5739	4.78738e-06	1.16513e-05	356.915	87.5974	414.692	133.078	#N/A	431.971	0.202017	0.223497	0.90389	0.366054	1	356.915	87.5974	479.256	105.276	#N/A	431.971	0.392031	0.223532	1.75381	0.0794638	0.270799	408.212	48.8678
Adamts2	287899	ENSRNOG00000061484	#NV	#NV	#NV	322.673	123.116	213.29	38.7675	404.345	-0.533834	0.256621	-2.08024	0.0375035	0.110037	743.588	125.975	186.255	29.5249	404.345	-1.83291	0.231561	-7.91546	2.46347e-15	1.55882e-14	322.673	123.116	309.078	105.611	#N/A	404.345	-0.0541439	0.264109	-0.205006	0.837568	1	322.673	123.116	347.62	143.416	#N/A	404.345	0.0926969	0.264179	0.350887	0.725673	0.856917	213.29	38.7675
Adamts3	305253	ENSRNOG00000027463	#NV	#NV	#NV	76.0471	16.9053	118.353	13.0276	75.9889	0.595653	0.218178	2.73012	0.00633113	0.0335631	50.5949	10.3808	97.0973	19.466	75.9889	0.880943	0.199755	4.41011	1.03317e-05	2.42967e-05	76.0471	16.9053	63.6953	9.13123	#N/A	75.9889	-0.234708	0.228587	-1.02678	0.304526	1	76.0471	16.9053	77.1673	11.3683	#N/A	75.9889	0.0174799	0.228432	0.076521	0.939005	0.970514	118.353	13.0276
Adamts4	66015	ENSRNOG00000003538	#NV	#NV	#NV	131.384	52.0733	146.733	48.0855	159.079	0.131785	0.309637	0.425611	0.670391	0.784702	175.202	68.2428	131.237	36.5727	159.079	-0.363848	0.283269	-1.28446	0.198981	0.268574	131.384	52.0733	88.1611	38.0761	#N/A	159.079	-0.461278	0.318431	-1.4486	0.147451	1	131.384	52.0733	98.8602	49.0129	#N/A	159.079	-0.333689	0.318593	-1.04738	0.294922	0.532957	146.733	48.0855
Adamts5	304135	ENSRNOG00000057794	#NV	#NV	#NV	234.442	54.6113	167.646	30.5781	284.736	-0.441937	0.233293	-1.89434	0.0581794	0.149735	474.066	114.31	149.563	47.31	284.736	-1.55255	0.209487	-7.4112	1.2516e-13	6.53505e-13	234.442	54.6113	241.898	39.3777	#N/A	284.736	0.0412799	0.240117	0.171916	0.863504	1	234.442	54.6113	299.632	116.632	#N/A	284.736	0.316764	0.240058	1.31953	0.186992	0.419912	167.646	30.5781
Adamts7	315879	ENSRNOG00000028036	#NV	#NV	#NV	2102.8	407.93	2435	263.032	2172.48	0.204747	0.151541	1.3511	0.176663	0.32199	2391.83	516.911	2343.95	142.112	2172.48	-0.0282715	0.134669	-0.209933	0.83372	0.891901	2102.8	407.93	1826.92	450.427	#N/A	2172.48	-0.194752	0.157345	-1.23774	0.215813	1	2102.8	407.93	1809.94	178.385	#N/A	2172.48	-0.207397	0.157434	-1.31736	0.187717	0.420871	2435	263.032
Adamts9	312566	ENSRNOG00000023257	#NV	#NV	#NV	2103.21	226.355	1812.22	273.868	2002.03	-0.206215	0.164116	-1.25652	0.208928	0.360829	1855.72	377.175	1880.71	343.306	2002.03	0.0185532	0.146097	0.126992	0.898947	0.938884	2103.21	226.355	2174.41	270.156	#N/A	2002.03	0.0454438	0.170119	0.26713	0.789369	1	2103.21	226.355	2338.49	587.2	#N/A	2002.03	0.144862	0.170154	0.851356	0.394571	0.621574	1812.22	273.868
Adamtsl3	308787	ENSRNOG00000010840	#NV	#NV	#NV	193.067	31.7166	133.627	22.5956	252.367	-0.48093	0.2421	-1.9865	0.0469784	0.129099	372.908	83.6929	150.662	21.6647	252.367	-1.21353	0.217123	-5.58915	2.28184e-08	6.90027e-08	193.067	31.7166	205.845	29.1689	#N/A	252.367	0.0852792	0.248804	0.342756	0.731782	1	193.067	31.7166	294.962	124.971	#N/A	252.367	0.547018	0.248503	2.20125	0.0277181	0.169462	133.627	22.5956
Adamtsl4	310670	ENSRNOG00000049385	#NV	#NV	proteins(3754)	2829.71	455.676	2637.21	356.045	2753.46	-0.0978956	0.164127	-0.596462	0.550866	0.690276	3606.97	996.37	2576.92	452.965	2753.46	-0.470219	0.146024	-3.22015	0.00128125	0.00245124	2829.71	455.676	2549.77	628.363	#N/A	2753.46	-0.143927	0.17022	-0.845537	0.397811	1	2829.71	455.676	2501.01	534.997	#N/A	2753.46	-0.170202	0.17028	-0.999541	0.317533	0.553828	2637.21	356.045
Adamtsl5	314626	ENSRNOG00000033787	#NV	#NV	#NV	909.351	102.244	680.299	61.3288	984.376	-0.408681	0.125252	-3.26286	0.00110294	0.0104266	1531.62	286.878	748.937	56.5257	984.376	-1.01388	0.110668	-9.1614	5.1229e-20	7.19309e-19	909.351	102.244	822.932	101.182	#N/A	984.376	-0.140672	0.129713	-1.08449	0.278149	1	909.351	102.244	774.51	93.4234	#N/A	984.376	-0.224748	0.130044	-1.72824	0.0839444	0.277457	680.299	61.3288
Adap1	171097	ENSRNOG00000054033	#NV	#NV	#NV	22.9365	4.39786	18.7464	4.83218	24.3561	-0.271476	0.249617	-1.08757	0.276784	0.437364	31.7948	5.76006	22.2917	4.1287	24.3561	-0.48263	0.220437	-2.18942	0.0285663	0.0457035	22.9365	4.39786	20.9481	4.59866	#N/A	24.3561	-0.112231	0.253995	-0.441865	0.658587	1	22.9365	4.39786	22.0063	7.70896	#N/A	24.3561	-0.0654434	0.256233	-0.255406	0.798409	NA	18.7464	4.83218
Adap2	56826	ENSRNOG00000037148	#NV	#NV	#NV	130.702	26.8098	146.405	21.5868	143.898	0.157138	0.148666	1.05699	0.290515	0.451841	158.397	22.2256	145.501	15.6931	143.898	-0.117098	0.131977	-0.887259	0.37494	0.468153	130.702	26.8098	129.513	38.15	#N/A	143.898	-0.0165927	0.154541	-0.107368	0.914497	1	130.702	26.8098	126.46	7.29375	#N/A	143.898	-0.046935	0.155855	-0.301146	0.763304	0.880804	146.405	21.5868
Adar	81635	ENSRNOG00000020744	#NV	#NV	#NV	1946.45	98.8733	2066.39	54.7724	1868.48	0.0855631	0.0860151	0.994745	0.31986	0.483765	1824.65	178.211	1889.3	126.238	1868.48	0.0495395	0.076263	0.649587	0.515959	0.612296	1946.45	98.8733	1871.56	182.277	#N/A	1868.48	-0.0560358	0.0894564	-0.626404	0.53105	1	1946.45	98.8733	1989.98	109.088	#N/A	1868.48	0.0308854	0.0895524	0.344887	0.730179	0.860425	2066.39	54.7724
Adarb1	25367	ENSRNOG00000001227	#NV	#NV	#NV	713.492	60.8796	654.023	52.9798	768.672	-0.122221	0.10295	-1.18719	0.235153	0.391105	796.579	65.125	712.81	37.9055	768.672	-0.157733	0.0910321	-1.73272	0.083146	0.122531	713.492	60.8796	796.285	117.843	#N/A	768.672	0.156758	0.106458	1.47249	0.140888	1	713.492	60.8796	784.543	53.0744	#N/A	768.672	0.133638	0.106797	1.25132	0.210817	0.44755	654.023	52.9798
Adarb2	117088	ENSRNOG00000030775	#NV	#NV	#NV	0.243641	0.348059	1.97917	2.51022	0.963755	0.780474	0.384613	2.02925	0.0424331	NA	0.836672	0.929635	1.10069	1.22299	0.963755	0.147598	0.40091	0.368158	0.712755	0.794137	0.243641	0.348059	0.616399	0.410932	#N/A	0.963755	0.243248	0.374098	0.650224	0.515547	1	0.243641	0.348059	0.450306	0.600407	#N/A	0.963755	0.147214	0.370199	0.397663	0.690879	NA	1.97917	2.51022
Adat1	690810	ENSRNOG00000019434	#NV	#NV	#NV	26.0168	3.72514	23.2714	7.07174	25.6335	-0.151791	0.242709	-0.625406	0.531705	0.675451	24.3775	8.00517	22.6391	4.12332	25.6335	-0.0937644	0.222347	-0.421703	0.673242	0.759658	26.0168	3.72514	27.2358	6.67273	#N/A	25.6335	0.0524682	0.246921	0.21249	0.831725	1	26.0168	3.72514	26.5234	8.81612	#N/A	25.6335	0.00597219	0.249973	0.0238914	0.980939	NA	23.2714	7.07174
Adat2	361453	ENSRNOG00000046983	#NV	#NV	#NV	11.1913	2.31499	10.3071	1.60388	11.0499	-0.0969887	0.297304	-0.326227	0.744253	0.836463	8.76649	1.67154	11.3929	3.71267	11.0499	0.349534	0.277135	1.26124	0.207223	0.27852	11.1913	2.31499	12.539	3.88179	#N/A	11.0499	0.133855	0.300041	0.446121	0.65551	1	11.1913	2.31499	14.0888	8.38362	#N/A	11.0499	0.213753	0.302044	0.70769	0.479138	NA	10.3071	1.60388
Adat3	100125374		#NV	#NV	#NV	63.8118	12.0441	43.6223	6.56337	61.3394	-0.514924	0.214548	-2.40004	0.0163934	0.0627269	108.597	19.5878	40.22	9.55147	61.3394	-1.35502	0.191822	-7.06393	1.61856e-12	7.48276e-12	63.8118	12.0441	47.4032	11.3313	#N/A	61.3394	-0.405827	0.220313	-1.84205	0.0654685	1	63.8118	12.0441	49.9467	7.61869	#N/A	61.3394	-0.348356	0.221598	-1.57202	0.115947	0.326402	43.6223	6.56337
Adck1	366698	ENSRNOG00000012685	#NV	#NV	proteins(3754)	345.128	32.3605	302.172	27.9574	317.055	-0.184532	0.106457	-1.7334	0.0830242	0.191183	415.345	71.7273	293.594	20.6508	317.055	-0.491309	0.0943824	-5.20552	1.93455e-07	5.32336e-07	345.128	32.3605	311.368	26.0586	#N/A	317.055	-0.145464	0.11019	-1.32012	0.186793	1	345.128	32.3605	288.316	28.283	#N/A	317.055	-0.248201	0.111293	-2.23015	0.0257372	0.162752	302.172	27.9574
Adck2	312258	ENSRNOG00000010005	#NV	#NV	#NV	345.346	31.5831	316.433	24.7059	330.628	-0.122846	0.0992397	-1.23787	0.215764	0.368803	421.212	48.1722	280.723	24.761	330.628	-0.577653	0.088341	-6.5389	6.19725e-11	2.40848e-10	345.346	31.5831	318.529	23.3391	#N/A	330.628	-0.116588	0.102788	-1.13425	0.256689	1	345.346	31.5831	298.38	33.022	#N/A	330.628	-0.206599	0.103901	-1.98843	0.0467646	0.211815	316.433	24.7059
Adck3	360887	ENSRNOG00000043201	#NV	#NV	#NV	12651.7	1002.05	12094.8	562.629	12092.7	-0.0633737	0.129395	-0.489769	0.624298	0.749298	15114.4	2292.13	12327.6	290.472	12092.7	-0.288454	0.11473	-2.51419	0.0119307	0.0201829	12651.7	1002.05	11301.7	658.492	#N/A	12092.7	-0.158575	0.13439	-1.17996	0.238015	1	12651.7	1002.05	10215.5	1786.31	#N/A	12092.7	-0.300024	0.134418	-2.23202	0.0256138	0.162573	12094.8	562.629
Adck4	308453	ENSRNOG00000020848	#NV	#NV	#NV	179.459	45.1121	160.181	15.1493	202.364	-0.159803	0.18345	-0.871098	0.383701	0.545981	260.215	42.8077	145.746	18.2989	202.364	-0.801587	0.163594	-4.89985	9.59089e-07	2.48088e-06	179.459	45.1121	164.923	12.2083	#N/A	202.364	-0.117803	0.189654	-0.621147	0.534503	1	179.459	45.1121	171.114	9.58005	#N/A	202.364	-0.0692867	0.190185	-0.364311	0.715626	0.851072	160.181	15.1493
Adck5	362943	ENSRNOG00000030334	#NV	#NV	#NV	222.897	32.5086	192.481	21.6942	221.79	-0.207584	0.131218	-1.58197	0.113656	0.237	289.3	34.444	184.561	14.0501	221.79	-0.635566	0.116414	-5.45955	4.7735e-08	1.39618e-07	222.897	32.5086	198.16	41.0145	#N/A	221.79	-0.168296	0.135722	-1.24	0.214975	1	222.897	32.5086	190.084	26.7513	#N/A	221.79	-0.230774	0.136886	-1.68588	0.0918189	0.291533	192.481	21.6942
Adcy1	305509	ENSRNOG00000059479	#NV	#NV	#NV	1399.06	223.83	1402.18	204.434	1445.45	0.00355647	0.186205	0.0190998	0.984762	0.991807	1900.31	241.27	1715.41	82.8691	1445.45	-0.141731	0.165995	-0.853824	0.393202	0.487964	1399.06	223.83	1437.72	144.742	#N/A	1445.45	0.037311	0.19288	0.193442	0.846613	1	1399.06	223.83	1193.94	194.468	#N/A	1445.45	-0.21407	0.193063	-1.10881	0.267511	0.506623	1402.18	204.434
Adcy10	59320	ENSRNOG00000053410	#NV	#NV	#NV	13.9676	3.86606	9.93136	2.66265	15.3779	-0.400529	0.320074	-1.25136	0.210802	0.362966	17.8954	5.1679	12.6444	5.00498	15.3779	-0.436491	0.290166	-1.50428	0.132508	0.186841	13.9676	3.86606	15.4271	4.78844	#N/A	15.3779	0.105554	0.321238	0.328585	0.74247	1	13.9676	3.86606	17.1777	10.9688	#N/A	15.3779	0.187024	0.322574	0.579787	0.562058	NA	9.93136	2.66265
Adcy2	81636	ENSRNOG00000032150	#NV	#NV	#NV	17.7427	7.07775	14.9147	5.43673	18.0998	-0.212221	0.336684	-0.630327	0.528481	0.672975	21.314	5.63805	9.67843	3.63576	18.0998	-0.944897	0.316188	-2.9884	0.00280441	0.00515649	17.7427	7.07775	15.3739	7.62091	#N/A	18.0998	-0.179171	0.343338	-0.52185	0.601775	1	17.7427	7.07775	21.1545	15.1172	#N/A	18.0998	0.154374	0.342575	0.450628	0.652258	NA	14.9147	5.43673
Adcy3	64508	ENSRNOG00000003999	#NV	#NV	#NV	96.2044	35.6029	71.1638	10.4866	135.509	-0.381022	0.277405	-1.37352	0.169589	0.313187	231.053	51.7125	86.8505	22.8217	135.509	-1.27644	0.249869	-5.10845	3.24816e-07	8.76179e-07	96.2044	35.6029	104.91	39.9196	#N/A	135.509	0.109574	0.28416	0.385606	0.699788	1	96.2044	35.6029	107.008	54.5864	#N/A	135.509	0.124607	0.284617	0.437804	0.661528	0.817345	71.1638	10.4866
Adcy4	54223	ENSRNOG00000020401	#NV	#NV	#NV	435.075	140.726	227.427	18.7825	456.796	-0.866337	0.219621	-3.94469	7.99045e-05	0.00188944	753.682	137.187	255.443	31.7258	456.796	-1.47142	0.196525	-7.48717	7.03735e-14	3.77604e-13	435.075	140.726	402.27	99.3152	#N/A	456.796	-0.105847	0.226118	-0.468108	0.639707	1	435.075	140.726	569.759	296.313	#N/A	456.796	0.351274	0.225934	1.55476	0.120003	0.332255	227.427	18.7825
Adcy5	64532	ENSRNOG00000002229	#NV	#NV	proteins(3754)	11740.1	739.146	12509.2	615.589	10857.7	0.0901484	0.1053	0.856106	0.391939	0.553535	12096.9	1891.92	11066.5	1515.24	10857.7	-0.126793	0.0932199	-1.36015	0.173783	0.237893	11740.1	739.146	10579.1	248.671	#N/A	10857.7	-0.147746	0.109456	-1.34982	0.177074	1	11740.1	739.146	9421.8	1303.14	#N/A	10857.7	-0.311478	0.109498	-2.84461	0.00444663	0.0901802	12509.2	615.589
Adcy6	25289	ENSRNOG00000054757	#NV	#NV	proteins(3754)	4953.5	500.089	5335.06	289.129	5086.39	0.103625	0.147256	0.703711	0.481613	0.635757	5984.66	1490.54	5378.97	968.418	5086.39	-0.150095	0.130779	-1.1477	0.251094	0.330285	4953.5	500.089	4787.25	865.76	#N/A	5086.39	-0.0474274	0.152846	-0.310296	0.756336	1	4953.5	500.089	4648.53	586.241	#N/A	5086.39	-0.0882639	0.152885	-0.57732	0.563723	0.752419	5335.06	289.129
Adcy7	84420	ENSRNOG00000014776	PABRVdecomp_comp	#NV	#NV	76.3137	27.8717	58.1974	7.5283	111.179	-0.328266	0.30101	-1.09055	0.275472	0.436271	142.376	29.4692	47.8731	13.7357	111.179	-1.37358	0.274822	-4.99809	5.79017e-07	1.52438e-06	76.3137	27.8717	76.1848	20.499	#N/A	111.179	0.00324622	0.30814	0.0105349	0.991595	1	76.3137	27.8717	102.333	53.5361	#N/A	111.179	0.347074	0.307904	1.12721	0.259652	0.498825	58.1974	7.5283
Adcy8	29241	ENSRNOG00000004890	#NV	#NV	#NV	0	0	0.659437	0.942053	0.300055	0.0835782	0.174491	0.478982	0.631951	NA	0	0	0.520846	0.810204	0.300055	0.0888008	0.195348	0.454578	0.649413	0.738572	0	0	0	0	#N/A	0.300055	0	0.168579	0	1	1	0	0	0.189451	0.315752	#N/A	0.300055	0.0365861	0.168579	0.217026	0.828188	NA	0.659437	0.942053
Adcyap1	24166	ENSRNOG00000049882	#NV	#NV	#NV	0.218609	0.312299	0.302259	0.518159	0.420592	0.0297853	0.272955	0.109122	0.913106	NA	0.777323	0.703991	0.526846	0.819538	0.420592	-0.133265	0.299205	-0.445398	0.656032	0.744359	0.218609	0.312299	0.344341	0.573902	#N/A	0.420592	0.0342381	0.264816	0.12929	0.897128	1	0.218609	0.312299	1.27209	1.69612	#N/A	0.420592	0.307841	0.265214	1.16073	0.245753	NA	0.302259	0.518159
Adcyap1r1	24167	ENSRNOG00000012098	#NV	#NV	#NV	167.855	52.5243	89.4506	17.9761	171.959	-0.819208	0.247052	-3.31594	0.000913359	0.00926783	254.981	64.862	95.8285	26.848	171.959	-1.3037	0.222163	-5.86821	4.40523e-09	1.42902e-08	167.855	52.5243	139.25	34.0716	#N/A	171.959	-0.2446	0.25333	-0.965539	0.334275	1	167.855	52.5243	149.642	62.2869	#N/A	171.959	-0.158592	0.253627	-0.625298	0.531776	0.728404	89.4506	17.9761
Add1	24170	ENSRNOG00000013039	#NV	#NV	proteins(3754)	2073.04	194.152	1753.25	39.5577	1905.93	-0.24042	0.0745554	-3.22471	0.001261	0.0114129	2116.8	198.28	1631.89	108.019	1905.93	-0.372994	0.0660683	-5.64558	1.64623e-08	5.05699e-08	2073.04	194.152	1930	115	#N/A	1905.93	-0.0992525	0.0773518	-1.28313	0.199447	1	2073.04	194.152	1960	112	#N/A	1905.93	-0.0838757	0.0775188	-1.082	0.279251	0.518892	1753.25	39.5577
Add2	24171	ENSRNOG00000015903	#NV	#NV	proteins(3754)	1.59546	1.4372	1.20981	1.7568	2.231	-0.108217	0.415007	-0.26076	0.794278	NA	2.49552	1.9714	0.719621	0.639663	2.231	-0.690351	0.419886	-1.64414	0.100148	0.145308	1.59546	1.4372	1.78327	1.78327	#N/A	2.231	0.0905727	0.413237	0.219179	0.826511	1	1.59546	1.4372	0.863818	1.15176	#N/A	2.231	-0.203166	0.410289	-0.495177	0.620475	NA	1.20981	1.7568
Add3	25230	ENSRNOG00000012820	#NV	#NV	proteins(3754)	973.443	175.158	1095.32	65.2123	1010.81	0.165026	0.15738	1.04859	0.294369	0.455525	651.274	157.918	1170.74	51.8629	1010.81	0.822168	0.140313	5.85954	4.64148e-09	1.50226e-08	973.443	175.158	1037.28	170.007	#N/A	1010.81	0.088775	0.163254	0.543785	0.586589	1	973.443	175.158	1229.71	119.01	#N/A	1010.81	0.323538	0.163251	1.98184	0.0474972	0.212982	1095.32	65.2123
Adgrb2	313058	ENSRNOG00000014375	#NV	#NV	#NV	15.6715	4.26306	18.2176	5.21579	23.2098	0.193239	0.302938	0.637881	0.523551	0.668833	32.054	6.97687	12.6478	4.00562	23.2098	-1.17246	0.277249	-4.2289	2.34835e-05	5.3373e-05	15.6715	4.26306	21.2507	11.1598	#N/A	23.2098	0.38024	0.308455	1.23272	0.21768	1	15.6715	4.26306	17.8757	6.25696	#N/A	23.2098	0.16614	0.312341	0.531917	0.594783	NA	18.2176	5.21579
Adgrb3	301309	ENSRNOG00000012045	#NV	#NV	#NV	0.930815	0.607085	0.513277	0.586602	0.60129	-0.194158	0.352038	-0.551525	0.581274	NA	0.239552	0.42587	0.631085	0.701206	0.60129	0.256164	0.368883	0.694433	0.487411	0.585186	0.930815	0.607085	0.327154	0.436206	#N/A	0.60129	-0.304699	0.344345	-0.884865	0.376229	1	0.930815	0.607085	0	0	#N/A	0.60129	-0.449811	0.342255	-1.31426	0.18876	NA	0.513277	0.586602
Adgre1	316137	ENSRNOG00000046254	#NV	#NV	#NV	26.7736	6.88363	28.8106	10.4447	32.5953	0.092087	0.32125	0.286652	0.774378	0.856959	32.4849	14.7973	18.6567	6.67494	32.5953	-0.667472	0.298244	-2.23801	0.0252207	0.0406725	26.7736	6.88363	19.0682	7.12512	#N/A	32.5953	-0.374387	0.331175	-1.13048	0.258273	1	26.7736	6.88363	27.1161	11.6883	#N/A	32.5953	0.0057279	0.330264	0.0173434	0.986163	NA	28.8106	10.4447
Adgre5	361383	ENSRNOG00000004489	#NV	#NV	#NV	705.46	182.618	387.458	25.1416	732.791	-0.820211	0.185902	-4.41207	1.02388e-05	0.000427975	1171.12	179.169	414.05	43.67	732.791	-1.43989	0.165629	-8.69343	3.51649e-18	3.48501e-17	705.46	182.618	682.354	139.351	#N/A	732.791	-0.0465925	0.191825	-0.242891	0.80809	1	705.46	182.618	936.672	377.997	#N/A	732.791	0.381368	0.191699	1.98941	0.0466561	0.211712	387.458	25.1416
Adgrf3	298857	ENSRNOG00000024766	#NV	#NV	#NV	7.78995	5.34814	10.1824	3.38883	10.1974	0.283411	0.371268	0.763359	0.445249	0.602406	10.4359	5.9472	15.677	5.67393	10.1974	0.471354	0.342982	1.37428	0.169353	0.23245	7.78995	5.34814	10.1326	7.78128	#N/A	10.1974	0.285193	0.376981	0.756517	0.449339	1	7.78995	5.34814	3.99404	1.96546	#N/A	10.1974	-0.555929	0.385382	-1.44254	0.149151	NA	10.1824	3.38883
Adgrf5	245977	ENSRNOG00000011154	#NV	#NV	#NV	4429.33	725.652	2715.93	216.45	4326.82	-0.646219	0.232303	-2.7818	0.00540585	0.0301825	4676.16	2047.29	2844.46	528.042	4326.82	-0.669573	0.208726	-3.20791	0.00133702	0.00255318	4429.33	725.652	5233.7	403.624	#N/A	4326.82	0.217012	0.239954	0.90439	0.365788	1	4429.33	725.652	6823.79	2338.36	#N/A	4326.82	0.564204	0.239947	2.35137	0.0187043	0.144896	2715.93	216.45
Adgrg1	260326	ENSRNOG00000014963	#NV	#NV	#NV	1891.38	553.733	957.465	84.3432	2097.51	-0.936048	0.177529	-5.27266	1.34464e-07	1.69354e-05	4041.22	661.026	1027.02	112.678	2097.51	-1.90437	0.158076	-12.0472	2.00604e-33	1.10826e-30	1891.38	553.733	2001.04	638.196	#N/A	2097.51	0.075809	0.183614	0.412871	0.679701	1	1891.38	553.733	1705.99	314.591	#N/A	2097.51	-0.142755	0.183745	-0.776917	0.437208	0.657673	957.465	84.3432
Adgrg2	266735	ENSRNOG00000032472	#NV	#NV	#NV	8.81654	2.61368	18.3459	5.42785	23.4982	0.813553	0.341173	2.38458	0.0170988	0.0643762	18.3511	7.53986	24.1801	7.58054	23.4982	0.335616	0.308748	1.08702	0.277026	0.360123	8.81654	2.61368	15.1249	5.62427	#N/A	23.4982	0.601933	0.349328	1.72312	0.0848673	1	8.81654	2.61368	22.9773	18.4263	#N/A	23.4982	1.03131	0.348064	2.96298	0.00304676	NA	18.3459	5.42785
Adgrg5	307645	ENSRNOG00000039891	#NV	#NV	#NV	7.13562	2.59217	5.67144	2.8171	7.14057	-0.239755	0.36645	-0.654263	0.512942	0.660269	9.37304	2.73008	4.14475	1.63481	7.14057	-0.893519	0.347498	-2.57129	0.010132	0.0172969	7.13562	2.59217	6.88581	4.09605	#N/A	7.14057	-0.0589402	0.369877	-0.159351	0.873392	1	7.13562	2.59217	7.2938	5.39437	#N/A	7.14057	-0.0600465	0.372169	-0.161342	0.871824	NA	5.67144	2.8171
Adgrg7	304014	ENSRNOG00000048134|ENSRNOG00000001634	#NV	#NV	#NV	0	0	0	0	0	NA	NA	NA	NA	NA	0	0	0	0	0	NA	NA	NA	NA	NA	0	0	0	0	#N/A	0	NA	NA	NA	NA	NA	0	0	0	0	#N/A	0	NA	NA	NA	NA	NA	0	0
Adgrl1	65096	ENSRNOG00000029134	#NV	#NV	#NV	587.737	106.513	421.286	51.911	615.175	-0.456181	0.181206	-2.51747	0.0118199	0.0503473	898.653	117.369	463.293	113.181	615.175	-0.91862	0.16128	-5.6958	1.22794e-08	3.81777e-08	587.737	106.513	609.605	141.398	#N/A	615.175	0.0497983	0.187208	0.266005	0.790235	1	587.737	106.513	587.432	77.565	#N/A	615.175	-0.00229196	0.187453	-0.0122268	0.990245	0.996	421.286	51.911
Adgrl2	171447	ENSRNOG00000032660	#NV	#NV	#NV	2413.65	397.485	2541.14	91.6909	2223.48	0.0733502	0.113312	0.647331	0.517418	0.663619	1582.48	203.418	2243.19	232.201	2223.48	0.496505	0.100687	4.93119	8.17289e-07	2.12673e-06	2413.65	397.485	2455.22	380.422	#N/A	2223.48	0.0241368	0.11772	0.205037	0.837544	1	2413.65	397.485	2623.15	205.357	#N/A	2223.48	0.117325	0.117771	0.996209	0.319148	0.555273	2541.14	91.6909
Adgrl3	170641	ENSRNOG00000030149	#NV	#NV	#NV	59.7003	15.3027	42.9631	13.518	65.2	-0.435954	0.226669	-1.92331	0.0544408	0.14313	73.2194	15.5625	42.1297	12.0378	65.2	-0.738129	0.203841	-3.6211	0.000293356	0.000600422	59.7003	15.3027	68.2335	9.41328	#N/A	65.2	0.174555	0.229811	0.75956	0.447518	1	59.7003	15.3027	74.3071	23.2282	#N/A	65.2	0.272664	0.230463	1.18311	0.236765	0.47534	42.9631	13.518
Adgrl4	64124	ENSRNOG00000033940	#NV	#NV	#NV	602.049	129.542	400.225	43.8702	533.828	-0.549381	0.208046	-2.64067	0.00827417	0.0399239	365.496	109.142	405.799	57.2986	533.828	0.143228	0.186799	0.766748	0.443231	0.540089	602.049	129.542	727.325	140.76	#N/A	533.828	0.251454	0.214627	1.17159	0.241363	1	602.049	129.542	1034.31	335.538	#N/A	533.828	0.721465	0.214507	3.36336	0.000770004	0.0565823	400.225	43.8702
Adh1	24172	ENSRNOG00000012436	#NV	#NV	#NV	1.58846	1.563	1.29731	1.48264	5.52123	-0.0514247	0.415495	-0.123767	0.901499	0.941322	10.0247	9.12451	1.59179	1.58486	5.52123	-1.21486	0.420909	-2.88627	0.00389838	0.00704357	1.58846	1.563	3.87795	3.55068	#N/A	5.52123	0.433834	0.413835	1.04833	0.294488	1	1.58846	1.563	2.40567	1.1553	#N/A	5.52123	0.219445	0.412764	0.531646	0.594971	NA	1.29731	1.48264
Adh4	29646	ENSRNOG00000046357	#NV	#NV	#NV	3.73479	1.32351	5.90438	1.904	4.01459	0.521634	0.37505	1.39084	0.164274	0.306924	2.38897	1.8499	4.83264	1.13951	4.01459	0.730437	0.366585	1.99254	0.0463118	0.071668	3.73479	1.32351	4.13727	2.77525	#N/A	4.01459	0.135638	0.384931	0.352371	0.72456	1	3.73479	1.32351	3.98236	2.04293	#N/A	4.01459	0.104409	0.388023	0.269081	0.787868	NA	5.90438	1.904
Adh5	100145871	ENSRNOG00000046357	#NV	#NV	proteins(3754)	691.067	30.971	702.519	10.9864	651.121	0.0231344	0.112392	0.205836	0.836919	0.899179	522.758	70.7552	753.146	49.5151	651.121	0.517929	0.100102	5.17401	2.29117e-07	6.27223e-07	691.067	30.971	695.169	68.9951	#N/A	651.121	0.00804015	0.116657	0.068921	0.945053	1	691.067	30.971	625.598	90.7869	#N/A	651.121	-0.137586	0.117202	-1.17392	0.240426	0.478907	702.519	10.9864
Adh6	310903	ENSRNOG00000012436	#NV	#NV	#NV	0.25508	0.3644	0.475749	0.815569	0.414929	0.094186	0.30124	0.312661	0.754538	NA	0.541214	0.841889	0.870868	0.967631	0.414929	0.167025	0.326993	0.510792	0.609497	0.702352	0.25508	0.3644	0.290834	0.387779	#N/A	0.414929	0.0372208	0.292837	0.127104	0.898858	1	0.25508	0.3644	0.335971	0.447961	#N/A	0.414929	0.0641449	0.292837	0.219046	0.826614	NA	0.475749	0.815569
Adh6a	295498	ENSRNOG00000012281	#NV	#NV	#NV	0	0	0	0	0.0607206	0	0.0990182	0	1	NA	0	0	0	0	0.0607206	0	0.111828	0	1	NA	0	0	0	0	#N/A	0.0607207	0	0.0954621	0	1	1	0	0	0	0	#N/A	0.0607207	0	0.0954621	0	1	NA	0	0
Adh7	171178	ENSRNOG00000032959	#NV	#NV	#NV	0.383036	0.656633	0.457951	0.654216	0.606189	0.0357483	0.310427	0.115158	0.90832	NA	0.881344	1.17512	0.585537	0.910835	0.606189	-0.125041	0.336994	-0.371049	0.710601	0.79229	0.383036	0.656633	0.327271	0.545452	#N/A	0.606189	-0.011398	0.302877	-0.0376323	0.969981	1	0.383036	0.656633	0.189451	0.315752	#N/A	0.606189	-0.051063	0.301767	-0.169213	0.865629	NA	0.457951	0.654216
Adhfe1	362474	ENSRNOG00000007069	#NV	#NV	proteins(3754)	1387.95	236.802	1662.91	131.786	1387.19	0.25596	0.123521	2.0722	0.0382465	0.111669	1064	85.2857	1743.67	136.099	1387.19	0.700507	0.109728	6.38401	1.72507e-10	6.43274e-10	1387.95	236.802	1294.23	94.529	#N/A	1387.19	-0.0976957	0.12844	-0.760631	0.446877	1	1387.95	236.802	1316.18	201.694	#N/A	1387.19	-0.0727039	0.128575	-0.565458	0.571762	0.757555	1662.91	131.786
Adi1	298934	ENSRNOG00000008950	#NV	#NV	proteins(3754)	188.913	30.4312	228.154	14.2211	188.269	0.267918	0.131645	2.03516	0.0418348	0.118615	153.013	17.9108	237.155	13.2584	188.269	0.617495	0.118229	5.22288	1.76159e-07	4.86887e-07	188.913	30.4312	188.007	22.0852	#N/A	188.269	-0.00441304	0.137245	-0.0321546	0.974349	1	188.913	30.4312	168.267	28.5869	#N/A	188.269	-0.148564	0.138847	-1.06999	0.284626	0.523557	228.154	14.2211
Adipoq	246253	ENSRNOG00000001821	#NV	#NV	proteins(3754)	0.757987	0.87852	0.421605	0.481834	0.931391	-0.189935	0.374159	-0.507633	0.611711	NA	2.63235	3.26747	1.34436	1.5938	0.931391	-0.524545	0.40111	-1.30773	0.190964	0.258896	0.757987	0.87852	0	0	#N/A	0.931391	-0.403286	0.365802	-1.10247	0.270257	1	0.757987	0.87852	0.627175	0.836234	#N/A	0.931391	-0.0522202	0.36775	-0.141999	0.887081	NA	0.421605	0.481834
Adipor1	289036	ENSRNOG00000004143	#NV	#NV	#NV	2666.94	255.998	2430.88	86.0081	2612.26	-0.132708	0.0928521	-1.42925	0.152934	0.291889	3191.25	311.182	2401.06	69.8119	2612.26	-0.406482	0.082121	-4.9498	7.42912e-07	1.93881e-06	2666.94	255.998	2512.19	192.885	#N/A	2612.26	-0.0855237	0.0964653	-0.886575	0.375308	1	2666.94	255.998	2318.7	213.427	#N/A	2612.26	-0.198702	0.0966359	-2.05619	0.0397643	0.198786	2430.88	86.0081
Adipor2	312670	ENSRNOG00000007990	#NV	#NV	#NV	747.234	71.7142	685.551	62.4393	726.701	-0.120617	0.0974788	-1.23736	0.215953	0.368967	726.245	83.8194	692.148	45.1555	726.701	-0.0678076	0.0865226	-0.783698	0.433217	0.529677	747.234	71.7142	763.144	57.9927	#N/A	726.701	0.0309103	0.100944	0.306211	0.759444	1	747.234	71.7142	753.063	42.6233	#N/A	726.701	0.0132225	0.101311	0.130514	0.896159	0.949943	685.551	62.4393
Adk	25368	ENSRNOG00000012325	#NV	#NV	proteins(3754)	1842.89	321.355	2058.88	75.9802	1738.53	0.155615	0.144532	1.07668	0.281624	0.442558	984.437	100.945	2262.29	78.1785	1738.53	1.17171	0.128702	9.104	8.70635e-20	1.17425e-18	1842.89	321.355	1872.47	249.408	#N/A	1738.53	0.0220627	0.150034	0.147052	0.883091	1	1842.89	321.355	1857.45	297.779	#N/A	1738.53	0.0117522	0.150125	0.0782827	0.937603	0.969996	2058.88	75.9802
Adm	25026	ENSRNOG00000027030	#NV	#NV	#NV	190.366	42.3046	104.696	17.6469	213.077	-0.798194	0.219562	-3.63539	0.000277563	0.00425229	336.653	93.4731	117.014	29.5129	213.077	-1.43513	0.19599	-7.32246	2.43467e-13	1.23357e-12	190.366	42.3046	178.392	24.798	#N/A	213.077	-0.0884509	0.224972	-0.393163	0.694199	1	190.366	42.3046	194.664	33.4612	#N/A	213.077	0.0243857	0.225209	0.10828	0.913773	0.95867	104.696	17.6469
Adm2	399475	ENSRNOG00000029830	#NV	#NV	#NV	0.454652	0.779404	0	0	0.172404	-0.0259035	0.0990182	-0.261603	0.793628	NA	0.191578	0.340583	0	0	0.172404	-0.00656806	0.111828	-0.0587334	0.953164	0.974536	0.454652	0.779404	0	0	#N/A	0.172404	-0.026127	0.0954621	-0.27369	0.784323	1	0.454652	0.779404	0	0	#N/A	0.172404	-0.0236518	0.0954621	-0.247761	0.804319	NA	0	0
Adnp	64622	ENSRNOG00000010975	#NV	#NV	proteins(3754)	1489.92	410.323	1894.38	84.9336	1532.39	0.338234	0.137199	2.46528	0.0136905	0.055443	908.626	162.231	1901.6	92.9397	1532.39	1.04289	0.122146	8.53805	1.36511e-17	1.21792e-16	1489.92	410.323	1635.47	284.165	#N/A	1532.39	0.131202	0.142486	0.920809	0.35715	1	1489.92	410.323	1667.22	119.913	#N/A	1532.39	0.158322	0.14258	1.11041	0.266823	0.505804	1894.38	84.9336
Adnp2	307236	ENSRNOG00000053370	#NV	#NV	#NV	443.198	24.5933	437.641	26.7292	396.785	-0.0158541	0.0804198	-0.197142	0.843716	0.903847	375.182	16.2603	393.634	28.0793	396.785	0.0688814	0.07264	0.948257	0.342999	0.433738	443.198	24.5933	424.7	43.5226	#N/A	396.785	-0.0612428	0.0834316	-0.734048	0.462919	1	443.198	24.5933	420.675	28.0075	#N/A	396.785	-0.0742525	0.0841987	-0.881872	0.377846	0.607571	437.641	26.7292
Ado	309732	ENSRNOG00000000639	#NV	#NV	#NV	65.5484	15.6859	52.7243	6.2092	63.069	-0.299988	0.184454	-1.62636	0.103874	0.223053	77.7413	16.8258	57.7902	9.45834	63.069	-0.40626	0.163708	-2.48162	0.0130787	0.02198	65.5484	15.6859	63.8104	5.49443	#N/A	63.069	-0.0346248	0.188107	-0.18407	0.853958	1	65.5484	15.6859	58.9462	9.67641	#N/A	63.069	-0.132006	0.190687	-0.692263	0.488772	0.695878	52.7243	6.2092
Adora1	29290	ENSRNOG00000003442	#NV	#NV	#NV	105.806	18.118	137.163	8.94078	113.427	0.356556	0.194935	1.8291	0.0673846	0.165862	127.86	25.0063	140.02	24.3176	113.427	0.124792	0.173847	0.717828	0.472864	0.569892	105.806	18.118	92.3647	18.5881	#N/A	113.427	-0.178883	0.203466	-0.879178	0.379305	1	105.806	18.118	84.681	17.8378	#N/A	113.427	-0.283681	0.205104	-1.38311	0.166633	0.394746	137.163	8.94078
Adora2a	25369	ENSRNOG00000001302	#NV	#NV	#NV	328.797	123.46	133.169	18.168	323.972	-1.17278	0.251433	-4.66439	3.09539e-06	0.000177207	664.589	114.053	116.072	31.0032	323.972	-2.31883	0.226942	-10.2177	1.65169e-24	6.62038e-23	328.797	123.46	329.691	140.557	#N/A	323.972	-0.00262621	0.257772	-0.0101881	0.991871	1	328.797	123.46	287.913	45.6309	#N/A	323.972	-0.177987	0.258165	-0.689434	0.49055	0.697504	133.169	18.168
Adora2b	29316	ENSRNOG00000002922	#NV	#NV	#NV	43.5176	9.84853	46.9211	6.75984	40.8488	0.105264	0.205233	0.512898	0.608023	0.735839	32.0334	5.13762	47.9	9.40085	40.8488	0.549194	0.188586	2.91216	0.00358938	0.00651559	43.5176	9.84853	35.352	3.26348	#N/A	40.8488	-0.276681	0.215041	-1.28664	0.19822	1	43.5176	9.84853	33.0196	6.402	#N/A	40.8488	-0.362207	0.218503	-1.65767	0.0973833	0.298628	46.9211	6.75984
Adora3	25370	ENSRNOG00000050743	#NV	#NV	#NV	0	0	0	0	0	NA	NA	NA	NA	NA	0	0	0	0	0	NA	NA	NA	NA	NA	0	0	0	0	#N/A	0	NA	NA	NA	NA	NA	0	0	0	0	#N/A	0	NA	NA	NA	NA	NA	0	0
Adpgk	315722	ENSRNOG00000026178	#NV	#NV	#NV	381.289	39.4314	373.152	52.4297	391.485	-0.0291203	0.113463	-0.25665	0.797449	0.872357	491.402	54.5799	374.32	30.7052	391.485	-0.385997	0.100311	-3.848	0.000119085	0.000253075	381.289	39.4314	362.148	51.666	#N/A	391.485	-0.0744724	0.117735	-0.632544	0.527031	1	381.289	39.4314	333.691	30.7453	#N/A	391.485	-0.190079	0.11866	-1.60187	0.109183	0.315494	373.152	52.4297
Adprh	25371	ENSRNOG00000027260	#NV	#NV	proteins(3754)	362.643	57.935	306.272	19.1354	345.371	-0.240388	0.122182	-1.96747	0.0491294	0.133235	519.199	77.1911	282.999	40.9808	345.371	-0.859267	0.10826	-7.93707	2.07017e-15	1.32277e-14	362.643	57.935	325.161	21.2822	#N/A	345.371	-0.15692	0.126438	-1.24108	0.214576	1	362.643	57.935	281.975	20.864	#N/A	345.371	-0.356209	0.127653	-2.79045	0.00526348	0.0952738	306.272	19.1354
Adprhl1	290880	ENSRNOG00000062013	#NV	#NV	proteins(3754)	4820.69	403.633	4424.99	224.94	4395.36	-0.120181	0.135708	-0.885587	0.37584	0.539782	3806.31	469.054	4597.5	310.446	4395.36	0.2668	0.120461	2.21483	0.0267716	0.0430046	4820.69	403.633	5016.27	402.403	#N/A	4395.36	0.0551216	0.140872	0.39129	0.695583	1	4820.69	403.633	4837.76	763.766	#N/A	4395.36	0.00485366	0.140916	0.0344437	0.972523	0.98667	4424.99	224.94
Adprhl2	362600	ENSRNOG00000010849	#NV	#NV	#NV	360.904	40.6287	349.549	25.9926	375.465	-0.0479342	0.118015	-0.40617	0.684618	0.794747	522.384	101.419	325.898	26.7712	375.465	-0.668827	0.104396	-6.40661	1.48786e-10	5.58295e-10	360.904	40.6287	320.001	34.8495	#N/A	375.465	-0.171641	0.122647	-1.39947	0.161673	1	360.904	40.6287	335.011	35.0908	#N/A	375.465	-0.104432	0.12308	-0.84849	0.396165	0.623015	349.549	25.9926
Adprm	287406	ENSRNOG00000003397	#NV	#NV	#NV	181.367	24.32	162.857	19.6576	175.879	-0.150007	0.110861	-1.35311	0.176019	0.321205	178.891	19.1111	172.928	18.0857	175.879	-0.0480608	0.098807	-0.48641	0.626676	0.717715	181.367	24.32	175.398	6.85278	#N/A	175.879	-0.0506227	0.114093	-0.443696	0.657263	1	181.367	24.32	172.762	14.135	#N/A	175.879	-0.0705136	0.115419	-0.610937	0.541241	0.735751	162.857	19.6576
Adra1a	29412	ENSRNOG00000009522	#NV	#NV	#NV	1214.83	193.443	1630.2	47.4109	1225.02	0.415046	0.128674	3.22557	0.00125724	0.0114048	905.228	139.234	1589.46	118.271	1225.02	0.797314	0.114436	6.96732	3.23033e-12	1.4437e-11	1214.83	193.443	1178.52	98.5975	#N/A	1225.02	-0.0420046	0.133826	-0.313875	0.753616	1	1214.83	193.443	1110.01	177.224	#N/A	1225.02	-0.124172	0.134049	-0.926323	0.354278	0.587584	1630.2	47.4109
Adra1b	24173	ENSRNOG00000060087	#NV	#NV	#NV	1802.64	176.342	1825.72	64.7193	1676.22	0.0175224	0.145087	0.120771	0.903872	0.942798	2247	276.883	1696.96	209.952	1676.22	-0.395161	0.12885	-3.06682	0.00216352	0.00402706	1802.64	176.342	1578.8	126.939	#N/A	1676.22	-0.185433	0.150638	-1.23098	0.218329	1	1802.64	176.342	1296.5	276.804	#N/A	1676.22	-0.4578	0.150885	-3.03409	0.0024126	0.0743345	1825.72	64.7193
Adra1d	29413	ENSRNOG00000021256	#NV	#NV	#NV	528.031	106.214	469.388	61.2934	365.625	-0.159439	0.202897	-0.785813	0.431977	0.59013	445.372	140.023	331.364	71.9766	365.625	-0.405574	0.182243	-2.22546	0.0260502	0.0418973	528.031	106.214	403	39.8357	#N/A	365.625	-0.369317	0.210132	-1.75755	0.0788243	1	528.031	106.214	290	59.9408	#N/A	365.625	-0.803689	0.210972	-3.80946	0.00013927	0.0473757	469.388	61.2934
Adra2a	25083	ENSRNOG00000047545	#NV	#NV	#NV	4.09912	3.19348	3.93022	2.02531	7.20392	-0.0560894	0.409097	-0.137105	0.890948	0.934073	17.0455	6.35746	4.04232	2.7238	7.20392	-1.48712	0.388991	-3.82303	0.000131823	0.000279072	4.09912	3.19348	5.99287	2.1691	#N/A	7.20392	0.305983	0.410607	0.745196	0.456153	1	4.09912	3.19348	4.93065	4.28474	#N/A	7.20392	0.111467	0.411984	0.270562	0.786728	NA	3.93022	2.02531
Adra2b	24174	ENSRNOG00000013887	#NV	#NV	#NV	25.1695	19.134	12.2249	5.26191	25.151	-0.81353	0.35268	-2.30671	0.021071	0.0738936	58.9282	15.148	7.59937	2.71086	25.151	-2.39107	0.330805	-7.22803	4.90056e-13	2.40655e-12	25.1695	19.134	18.9768	10.5888	#N/A	25.151	-0.33684	0.356634	-0.944496	0.344916	1	25.1695	19.134	13.8284	6.48698	#N/A	25.151	-0.662727	0.359639	-1.84276	0.0653646	NA	12.2249	5.26191
Adra2c	24175	ENSRNOG00000009299	#NV	#NV	#NV	20.3231	10.0665	8.888	2.01032	47.4151	-0.813645	0.364634	-2.2314	0.0256543	0.0843512	105.54	38.3055	31.6867	14.084	47.4151	-1.43416	0.331082	-4.33174	1.47937e-05	3.43234e-05	20.3231	10.0665	23.1001	10.6467	#N/A	47.4151	0.150799	0.366854	0.41106	0.681029	1	20.3231	10.0665	19.04	11.7893	#N/A	47.4151	-0.0364656	0.368267	-0.0990196	0.921123	0.962187	8.888	2.01032
Adrb1	24925	ENSRNOG00000017002	#NV	#NV	#NV	726.614	84.6104	828.866	66.833	675.907	0.182933	0.163676	1.11765	0.263715	0.423512	743.665	172.898	679.993	123.437	675.907	-0.125043	0.145929	-0.856878	0.391512	0.486351	726.614	84.6104	630.681	62.7239	#N/A	675.907	-0.19551	0.169971	-1.15026	0.250039	1	726.614	84.6104	571.562	102.29	#N/A	675.907	-0.328883	0.17033	-1.93085	0.0535012	0.224287	828.866	66.833
Adrb2	24176	ENSRNOG00000019217	#NV	#NV	#NV	190.387	58.8464	81.548	10.1571	182.884	-1.1117	0.238843	-4.65451	3.24752e-06	0.000183286	348.501	77.3134	89.7287	17.9814	182.884	-1.82299	0.214159	-8.51234	1.70463e-17	1.4921e-16	190.387	58.8464	156.427	33.4086	#N/A	182.884	-0.261497	0.24417	-1.07096	0.284186	1	190.387	58.8464	190.475	79.9785	#N/A	182.884	-0.0124455	0.24413	-0.0509791	0.959342	0.980005	81.548	10.1571
Adrb3	25645	ENSRNOG00000012674	#NV	#NV	#NV	0.141685	0.242888	0.289987	0.414267	0.222845	0.0303622	0.181226	0.167538	0.866947	NA	0.179326	0.318802	0.536073	0.833892	0.222845	0.0565149	0.202675	0.278845	0.780364	0.849385	0.141685	0.242888	0	0	#N/A	0.222845	-0.0104287	0.175131	-0.0595479	0.952516	1	0.141685	0.242888	0	0	#N/A	0.222845	-0.00179261	0.175131	-0.0102358	0.991833	NA	0.289987	0.414267
Adrbk1	25238	ENSRNOG00000018985	#NV	#NV	#NV	964.476	142.896	846.619	40.0604	930.596	-0.186951	0.0988229	-1.89178	0.0585206	0.150364	1297.88	132.76	762.21	69.7911	930.596	-0.760087	0.0875074	-8.68597	3.75519e-18	3.69196e-17	964.476	142.896	901.812	75.0763	#N/A	930.596	-0.0971507	0.102491	-0.947894	0.343184	1	964.476	142.896	867.482	82.984	#N/A	930.596	-0.153899	0.102851	-1.49634	0.134565	0.353243	846.619	40.0604
Adrbk2	25372	ENSRNOG00000059456	#NV	#NV	#NV	17.3551	6.06809	29.634	7.03423	27.6858	0.679662	0.276945	2.45414	0.0141222	0.0567019	19.655	5.80117	32.59	11.4164	27.6858	0.660952	0.250392	2.63967	0.00829876	0.0143222	17.3551	6.06809	23.7604	4.33832	#N/A	27.6858	0.405659	0.286262	1.41709	0.156457	1	17.3551	6.06809	22.7267	5.46962	#N/A	27.6858	0.33034	0.289049	1.14285	0.2531	NA	29.634	7.03423
Adrm1	65138	ENSRNOG00000055984	#NV	#NV	proteins(3754)	1238.1	155.373	1057.08	61.5006	1247.82	-0.22395	0.124385	-1.80046	0.0717873	0.173231	1856.63	261.109	993.196	55.2506	1247.82	-0.886796	0.110194	-8.04761	8.44293e-16	5.68829e-15	1238.1	155.373	1253.93	158.03	#N/A	1247.82	0.0169789	0.128961	0.131658	0.895255	1	1238.1	155.373	1077.18	157.16	#N/A	1247.82	-0.194597	0.129287	-1.50516	0.132284	0.350385	1057.08	61.5006
Adsl	315150	ENSRNOG00000018655	#NV	#NV	proteins(3754)	1427.64	104.587	1503.36	71.5099	1312.62	0.0745672	0.100179	0.744341	0.45667	0.612082	1011.75	112.135	1495.84	105.217	1312.62	0.557765	0.0890904	6.26067	3.83323e-10	1.37582e-09	1427.64	104.587	1360.91	88.0039	#N/A	1312.62	-0.0674647	0.104152	-0.647749	0.517147	1	1427.64	104.587	1294.11	98.2403	#N/A	1312.62	-0.137927	0.104401	-1.32113	0.186458	0.419191	1503.36	71.5099
Adss	289276	ENSRNOG00000004481	#NV	#NV	proteins(3754)	196.976	63.1347	317.602	19.2611	251.43	0.66081	0.176133	3.75176	0.0001756	0.00316443	139.207	31.146	293.674	11.5371	251.43	1.03758	0.15863	6.54086	6.11669e-11	2.3791e-10	196.976	63.1347	230.829	52.1457	#N/A	251.43	0.221934	0.183132	1.21188	0.225558	1	196.976	63.1347	302.754	64.9856	#N/A	251.43	0.58781	0.182848	3.21475	0.00130557	0.062502	317.602	19.2611
Adtrp	361228	ENSRNOG00000014481	#NV	#NV	#NV	6.50971	3.68227	6.20245	2.57752	7.60708	-0.0394449	0.384168	-0.102676	0.91822	0.951523	4.63136	3.16874	11.1354	7.08006	7.60708	0.966602	0.36225	2.66833	0.00762292	0.0132145	6.50971	3.68227	5.6569	2.32955	#N/A	7.60708	-0.11752	0.389549	-0.301682	0.762894	1	6.50971	3.68227	4.99354	3.32903	#N/A	7.60708	-0.225855	0.392017	-0.576136	0.564523	NA	6.20245	2.57752
Aebp1	305494	ENSRNOG00000013720	PABRVcomp	#NV	#NV	153.03	69.0999	95.9066	17.8259	237.615	-0.588756	0.274223	-2.14699	0.0317937	0.0978724	443.222	84.8232	104.469	24.1948	237.615	-1.88707	0.247555	-7.62283	2.48182e-14	1.40239e-13	153.03	69.0999	125.999	38.6019	#N/A	237.615	-0.237284	0.281566	-0.842729	0.39938	1	153.03	69.0999	139.386	42.7503	#N/A	237.615	-0.116271	0.281748	-0.412677	0.679843	0.828595	95.9066	17.8259
Aebp2	297705	ENSRNOG00000008929	#NV	#NV	#NV	255.921	46.6292	310.415	20.8709	272.407	0.276767	0.105529	2.62267	0.00872448	0.0412929	182.589	18.57	341.467	30.3662	272.407	0.889886	0.0952669	9.34098	9.54459e-21	1.55264e-19	255.921	46.6292	277.822	43.4323	#N/A	272.407	0.119047	0.109776	1.08446	0.27816	1	255.921	46.6292	290.636	16.6367	#N/A	272.407	0.181058	0.110352	1.64072	0.100855	0.304557	310.415	20.8709
Aen	361594	ENSRNOG00000018421	#NV	#NV	#NV	189.108	16.1758	185.551	21.036	196.344	-0.0237071	0.143464	-0.165247	0.868749	0.920831	199.256	21.3376	181.361	9.04743	196.344	-0.130421	0.127947	-1.01934	0.308044	0.394854	189.108	16.1758	170.535	19.9921	#N/A	196.344	-0.142982	0.148953	-0.959918	0.337097	1	189.108	16.1758	161.673	24.1848	#N/A	196.344	-0.214841	0.150197	-1.4304	0.152603	0.376691	185.551	21.036
Aes	29466	ENSRNOG00000052025	#NV	#NV	#NV	6435.45	949.69	6215.73	692.499	6658.84	-0.0485529	0.153631	-0.316036	0.751975	0.841329	9376.12	1600.07	5821.66	391.685	6658.84	-0.669086	0.136527	-4.90075	9.54728e-07	2.47005e-06	6435.45	949.69	6327.45	634.319	#N/A	6658.84	-0.02349	0.159405	-0.147361	0.882847	1	6435.45	949.69	5623.23	834.549	#N/A	6658.84	-0.186688	0.159448	-1.17084	0.241664	0.479777	6215.73	692.499
Afap1	140935	ENSRNOG00000060665	#NV	#NV	#NV	664.597	42.8796	621.229	36.3274	650.087	-0.0943222	0.101809	-0.926465	0.354204	0.51848	712.581	91.6492	621.705	34.6243	650.087	-0.19431	0.0902508	-2.153	0.0313188	0.0497912	664.597	42.8796	588.934	49.2376	#N/A	650.087	-0.171211	0.10577	-1.6187	0.105511	1	664.597	42.8796	604.692	41.1822	#N/A	650.087	-0.134706	0.106112	-1.26948	0.204272	0.441143	621.229	36.3274
Afap1l1	291565	ENSRNOG00000019403	#NV	#NV	#NV	1507.21	72.1592	1356.33	48.4907	1377.45	-0.149887	0.0960914	-1.55984	0.118798	0.244651	1541.51	99.3137	1218.98	78.9154	1377.45	-0.335284	0.0852324	-3.93376	8.36265e-05	0.000180119	1507.21	72.1592	1462.22	106.187	#N/A	1377.45	-0.0432083	0.0997291	-0.433256	0.664829	1	1507.21	72.1592	1635.99	260.188	#N/A	1377.45	0.113777	0.0997829	1.14024	0.254186	0.493514	1356.33	48.4907
Afap1l2	292130	ENSRNOG00000017164	#NV	#NV	#NV	120.894	36.8441	90.2614	10.8184	138.481	-0.38962	0.226843	-1.71757	0.0858744	0.19534	189.488	35.1434	93.0637	16.6334	138.481	-0.961889	0.202983	-4.73876	2.15034e-06	5.4018e-06	120.894	36.8441	106.588	18.9467	#N/A	138.481	-0.16686	0.233378	-0.714977	0.474623	1	120.894	36.8441	162.326	81.0138	#N/A	138.481	0.374211	0.232515	1.6094	0.107529	0.313501	90.2614	10.8184
Aff1	305152	ENSRNOG00000002232	#NV	#NV	#NV	1712.09	114.289	1949.84	108.049	1715.05	0.18638	0.0846151	2.20268	0.0276172	0.0887436	1594.74	142.101	1827.71	135.994	1715.05	0.19561	0.0750265	2.60721	0.00912826	0.015669	1712.09	114.289	1748.51	95.911	#N/A	1715.05	0.0305556	0.0880097	0.347184	0.728453	1	1712.09	114.289	1647.07	98.1644	#N/A	1715.05	-0.0535686	0.0882543	-0.606979	0.543865	0.737848	1949.84	108.049
Aff3	363220	ENSRNOG00000018830	#NV	#NV	#NV	36.6932	8.33592	47.3862	6.43925	43.0884	0.324786	0.260699	1.24583	0.212827	0.365296	54.4907	12.7249	27.4399	6.78333	43.0884	-0.900036	0.239251	-3.76189	0.000168635	0.000353721	36.6932	8.33592	41.9642	11.6959	#N/A	43.0884	0.167357	0.268962	0.622233	0.533789	1	36.6932	8.33592	40.7597	12.333	#N/A	43.0884	0.119612	0.270676	0.441901	0.658561	0.815861	47.3862	6.43925
Aff4	303132	ENSRNOG00000006965	#NV	#NV	#NV	1857.89	501.778	2270.17	174.422	2091.33	0.28322	0.128046	2.21186	0.0269765	0.0874251	1276.73	157.805	2526.25	132.416	2091.33	0.966352	0.113752	8.49523	1.97549e-17	1.70528e-16	1857.89	501.778	2134	379.669	#N/A	2091.33	0.195823	0.132979	1.47259	0.140863	1	1857.89	501.778	2278.62	81.3837	#N/A	2091.33	0.287797	0.133031	2.16339	0.0305114	0.177683	2270.17	174.422
Afg3l1	361436	ENSRNOG00000026994	#NV	#NV	proteins(3754)	648.987	38.4624	652.202	26.0385	632.483	0.00565677	0.0818969	0.0690718	0.944932	0.967327	695.266	46.8248	601.2	49.6546	632.483	-0.206648	0.0728119	-2.83811	0.00453814	0.0081188	648.987	38.4624	633.106	40.1537	#N/A	632.483	-0.037315	0.0850224	-0.438884	0.660745	1	648.987	38.4624	602.679	67.8572	#N/A	632.483	-0.102018	0.08566	-1.19097	0.233666	0.471779	652.202	26.0385
Afg3l2	307350	ENSRNOG00000017965	#NV	#NV	proteins(3754)	3050.92	458.886	3524.21	238.777	3014.32	0.202585	0.137703	1.47118	0.141244	0.276819	1991.74	260.879	3448.96	167.198	3014.32	0.775213	0.12237	6.335	2.3734e-10	8.72574e-10	3050.92	458.886	3184.15	509.642	#N/A	3014.32	0.0597881	0.142981	0.418154	0.675835	1	3050.92	458.886	3268.45	510.907	#N/A	3014.32	0.0968189	0.143027	0.67693	0.498451	0.702853	3524.21	238.777
Afm	282708	ENSRNOG00000002878	#NV	#NV	proteins(3754)	0.255357	0.437755	0	0	0.1429	-0.00857888	0.0990182	-0.0866394	0.930958	NA	0	0	0	0	0.1429	0	0.111828	0	1	1	0.255357	0.437755	0.296739	0.494564	#N/A	0.1429	0.00235367	0.0954621	0.0246555	0.98033	1	0.255357	0.437755	0.168196	0.280327	#N/A	0.1429	-0.000957528	0.0954621	-0.0100305	0.991997	NA	0	0
Afmid	688283	ENSRNOG00000050205	#NV	#NV	#NV	66.4201	10.2731	66.121	8.13708	65.0945	-0.0136341	0.153406	-0.088876	0.92918	0.958254	73.9944	11.3347	62.5643	7.47963	65.0945	-0.23968	0.137837	-1.73887	0.0820574	0.121113	66.4201	10.2731	63.0376	7.02853	#N/A	65.0945	-0.0820497	0.158814	-0.516641	0.605406	1	66.4201	10.2731	60.2934	11.84	#N/A	65.0945	-0.124506	0.16143	-0.77127	0.440547	0.660084	66.121	8.13708
Afp	24177	ENSRNOG00000002889	#NV	#NV	#NV	0	0	0	0	0	NA	NA	NA	NA	NA	0	0	0	0	0	NA	NA	NA	NA	NA	0	0	0	0	#N/A	0	NA	NA	NA	NA	NA	0	0	0	0	#N/A	0	NA	NA	NA	NA	NA	0	0
Aftph	305544	ENSRNOG00000005411	#NV	#NV	#NV	439.54	125.762	592.62	42.2712	489.547	0.417714	0.156662	2.66633	0.00766836	0.0378514	283.381	69.4162	593.807	31.3426	489.547	1.03785	0.140303	7.39721	1.39081e-13	7.21993e-13	439.54	125.762	510.779	103.927	#N/A	489.547	0.210329	0.162616	1.29341	0.195868	1	439.54	125.762	577.156	41.8621	#N/A	489.547	0.378193	0.162687	2.32466	0.0200902	0.147344	592.62	42.2712
Aga	290923	ENSRNOG00000000108	#NV	#NV	#NV	106.178	16.0264	119.294	12.0566	110.847	0.158948	0.145048	1.09584	0.273151	0.433455	92.5423	11.5322	101.591	6.61016	110.847	0.132459	0.132148	1.00235	0.316174	0.403942	106.178	16.0264	117.387	13.5823	#N/A	110.847	0.135576	0.15	0.903846	0.366077	1	106.178	16.0264	155.623	35.7729	#N/A	110.847	0.515747	0.149149	3.45794	0.000544326	0.056248	119.294	12.0566
Agap1	316611	ENSRNOG00000019476	#NV	#NV	#NV	1482.08	80.5328	1396.57	56.0005	1447.44	-0.0846638	0.0856387	-0.988616	0.322851	0.487054	1526.52	105.805	1391.68	177.621	1447.44	-0.132233	0.0758305	-1.7438	0.0811947	0.119963	1482.08	80.5328	1430.67	59.718	#N/A	1447.44	-0.0505145	0.0889235	-0.568068	0.569989	1	1482.08	80.5328	1441.53	146.008	#N/A	1447.44	-0.0411144	0.0891233	-0.46132	0.644569	0.808142	1396.57	56.0005
Agap2	65218	ENSRNOG00000025584	#NV	#NV	#NV	330.683	128.019	172.744	19.073	401.957	-0.840834	0.253064	-3.32261	0.0008918	0.0091122	867.786	159.083	181.097	27.2749	401.957	-2.08341	0.227843	-9.14404	6.01613e-20	8.34128e-19	330.683	128.019	407.32	205.501	#N/A	401.957	0.265542	0.259853	1.02189	0.306831	1	330.683	128.019	319.248	38.8154	#N/A	401.957	-0.0469664	0.260292	-0.180438	0.856809	0.930166	172.744	19.073
Agap3	362300	ENSRNOG00000012764	#NV	#NV	#NV	859.077	101.041	741.511	41.7301	868.25	-0.211442	0.100357	-2.10691	0.0351257	0.104938	1248.64	172.407	689.646	37.4412	868.25	-0.84659	0.088747	-9.53937	1.43704e-21	2.90728e-20	859.077	101.041	850.896	104.137	#N/A	868.25	-0.0153101	0.103922	-0.147323	0.882877	1	859.077	101.041	835.489	34.3365	#N/A	868.25	-0.0423845	0.104255	-0.406547	0.68434	0.831304	741.511	41.7301
Agbl4	100911395	ENSRNOG00000033097	#NV	#NV	#NV	0.141685	0.242888	0.171136	0.293376	0.0912299	0.00297084	0.0990182	0.0300029	0.976065	NA	0	0	0.130528	0.232049	0.0912299	0.0106874	0.111828	0.09557	0.923862	NA	0.141685	0.242888	0.161929	0.269882	#N/A	0.0912299	0.00199364	0.0954621	0.0208841	0.983338	1	0.141685	0.242888	0	0	#N/A	0.0912299	-0.00131755	0.0954621	-0.0138018	0.988988	NA	0.171136	0.293376
Agbl5	362710	ENSRNOG00000008612	#NV	#NV	#NV	120.362	17.9065	122.276	16.9918	114.382	0.0129395	0.137306	0.0942382	0.92492	0.95566	129.234	18.5751	104.513	12.3695	114.382	-0.294124	0.123767	-2.37644	0.0174806	0.0288412	120.362	17.9065	120.105	10.5915	#N/A	114.382	-0.0107828	0.142039	-0.075914	0.939488	1	120.362	17.9065	107.605	22.2149	#N/A	114.382	-0.178202	0.144572	-1.23261	0.21772	0.454938	122.276	16.9918
Ager	81722	ENSRNOG00000000439	#NV	#NV	#NV	45.4619	15.1951	36.4555	10.8127	52.1139	-0.296214	0.260887	-1.13541	0.256204	0.414927	98.8009	14.7154	31.439	5.67042	52.1139	-1.51779	0.234854	-6.46269	1.02858e-10	3.91276e-10	45.4619	15.1951	43.2556	20.9177	#N/A	52.1139	-0.071075	0.266901	-0.266298	0.79001	1	45.4619	15.1951	47.5376	7.5801	#N/A	52.1139	0.048381	0.267506	0.18086	0.856478	0.929909	36.4555	10.8127
Agfg1	363266	ENSRNOG00000015619	#NV	#NV	proteins(3754)	984.645	161.101	1227.09	83.1474	1092.01	0.309232	0.140791	2.19639	0.0280644	0.0896876	642.11	101.389	1330.63	56.398	1092.01	1.0274	0.125428	8.1912	2.58628e-16	1.89828e-15	984.645	161.101	1047.96	138.046	#N/A	1092.01	0.0884416	0.146221	0.604849	0.545279	1	984.645	161.101	1108.69	69.5473	#N/A	1092.01	0.167212	0.146324	1.14276	0.25314	0.492959	1227.09	83.1474
Agfg2	304375	ENSRNOG00000001404	#NV	#NV	proteins(3754)	871.952	50.67	797.909	65.2927	824.651	-0.125787	0.116645	-1.07837	0.280868	0.441949	957.037	130.417	759.475	41.976	824.651	-0.328243	0.103482	-3.17197	0.00151407	0.00287406	871.952	50.67	839.79	69.9522	#N/A	824.651	-0.0531745	0.121001	-0.439457	0.660331	1	871.952	50.67	759.878	112.431	#N/A	824.651	-0.191284	0.121424	-1.57534	0.115177	0.325192	797.909	65.2927
Agk	502749	ENSRNOG00000011509	#NV	#NV	proteins(3754)	463.168	24.4558	457.038	23.6191	460.581	-0.0180147	0.0967355	-0.186227	0.852267	0.909749	434.272	35.651	478.079	26.4509	460.581	0.137225	0.0860158	1.59535	0.110635	0.158821	463.168	24.4558	468.892	36.5801	#N/A	460.581	0.0180345	0.100212	0.179964	0.857181	1	463.168	24.4558	481.634	38.6469	#N/A	460.581	0.0523397	0.100669	0.519922	0.603118	0.780399	457.038	23.6191
Agl	362029	ENSRNOG00000016214	#NV	#NV	proteins(3754)	7841.34	3411.65	12710	354.064	9443.27	0.662842	0.182189	3.63822	0.000274534	0.00422211	4073.78	708.952	13379.4	1271.85	9443.27	1.64875	0.16252	10.1449	3.49037e-24	1.32284e-22	7841.34	3411.65	9814.76	2259.85	#N/A	9443.27	0.306764	0.188817	1.62466	0.104235	1	7841.34	3411.65	9828.71	1559.97	#N/A	9443.27	0.308783	0.188829	1.63525	0.101997	0.3056	12710	354.064
Agmat	298607	ENSRNOG00000012315	#NV	#NV	#NV	3.59806	1.92284	3.31523	1.7098	3.72805	-0.0514157	0.414819	-0.123947	0.901357	NA	4.5432	2.94194	2.78692	2.94839	3.72805	-0.457912	0.403914	-1.13369	0.256926	0.336877	3.59806	1.92284	4.67703	3.04771	#N/A	3.72805	0.237239	0.415832	0.570517	0.568327	1	3.59806	1.92284	4.94926	3.91407	#N/A	3.72805	0.252468	0.416367	0.606359	0.544276	NA	3.31523	1.7098
Agmo	362732	ENSRNOG00000023116	#NV	#NV	#NV	10.2793	3.85121	9.25543	2.52943	14.1473	-0.0969091	0.320626	-0.30225	0.762462	0.848596	20.6053	8.8802	12.4126	2.56598	14.1473	-0.648102	0.283553	-2.28565	0.0222748	0.0362063	10.2793	3.85121	13.6784	3.20862	#N/A	14.1473	0.361215	0.321534	1.12341	0.261263	1	10.2793	3.85121	10.3486	4.0131	#N/A	14.1473	0.0666985	0.327764	0.203495	0.838748	NA	9.25543	2.52943
Ago1	313594	ENSRNOG00000055915	#NV	#NV	#NV	446.679	42.4171	374.351	30.7456	416.415	-0.249726	0.115175	-2.16823	0.030141	0.0942842	494.99	48.1875	337.085	42.3441	416.415	-0.543353	0.102538	-5.29906	1.16403e-07	3.27654e-07	446.679	42.4171	417.136	48.1956	#N/A	416.415	-0.0986725	0.119102	-0.828472	0.407403	1	446.679	42.4171	454.269	56.0262	#N/A	416.415	0.0181683	0.119337	0.152244	0.878994	0.941209	374.351	30.7456
Ago2	59117	ENSRNOG00000008533	#NV	#NV	proteins(3754)	1214.61	111.495	1150.67	76.783	1139.87	-0.0766537	0.115125	-0.665833	0.505518	0.655027	1107.48	156.535	1117.95	77.629	1139.87	0.0133934	0.102203	0.131048	0.895738	0.936201	1214.61	111.495	1137.03	63.6117	#N/A	1139.87	-0.0933569	0.119548	-0.780915	0.434852	1	1214.61	111.495	1107.72	57.4734	#N/A	1139.87	-0.130346	0.11977	-1.0883	0.276462	0.515874	1150.67	76.783
Ago3	313593	ENSRNOG00000034269	#NV	#NV	#NV	229.239	42.2322	255.615	8.72235	229.664	0.15888	0.130824	1.21445	0.224574	0.379256	181.414	31.6155	260.924	19.9484	229.664	0.51088	0.117423	4.35076	1.35669e-05	3.16201e-05	229.239	42.2322	231.88	17.2716	#N/A	229.664	0.020908	0.135913	0.153834	0.877741	1	229.239	42.2322	260.01	17.8047	#N/A	229.664	0.180751	0.136121	1.32787	0.184221	0.416535	255.615	8.72235
Ago4	298533	ENSRNOG00000025596	#NV	#NV	#NV	65.3241	14.0688	64.9929	9.44621	70.137	-0.00291589	0.179352	-0.0162579	0.987029	0.992921	77.5658	5.82417	66.2568	13.5946	70.137	-0.213574	0.159749	-1.33693	0.181244	0.247118	65.3241	14.0688	58.326	7.03594	#N/A	70.137	-0.152666	0.186205	-0.819884	0.412282	1	65.3241	14.0688	78.9497	19.1973	#N/A	70.137	0.246722	0.1848	1.33508	0.181851	0.412784	64.9929	9.44621
Agpat1	406165	ENSRNOG00000000437	#NV	#NV	#NV	938.059	133.948	844.584	73.033	954.895	-0.14824	0.142903	-1.03734	0.299577	0.461614	1346.76	238.831	765.767	75.333	954.895	-0.795853	0.126867	-6.27311	3.53909e-10	1.27727e-09	938.059	133.948	918.762	86.4321	#N/A	954.895	-0.0297346	0.14817	-0.200678	0.84095	1	938.059	133.948	843.26	112.575	#N/A	954.895	-0.14771	0.148454	-0.994987	0.319743	0.555502	844.584	73.033
Agpat2	311821	ENSRNOG00000019466	#NV	#NV	#NV	559.904	103.073	373.264	51.2956	531.296	-0.556352	0.180226	-3.08697	0.00202205	0.0157717	837.489	121.981	377.389	53.053	531.296	-1.10669	0.160525	-6.89421	5.41657e-12	2.36917e-11	559.904	103.073	541.32	201.13	#N/A	531.296	-0.0473899	0.186121	-0.254618	0.799018	1	559.904	103.073	444.22	40.4715	#N/A	531.296	-0.317297	0.186655	-1.69991	0.0891487	0.28628	373.264	51.2956
Agpat3	294324	ENSRNOG00000001205	#NV	#NV	proteins(3754)	2549.54	221.737	2784.63	203.774	2170.73	0.120343	0.190238	0.632589	0.527002	0.671843	2269.13	536.336	2221.59	665.768	2170.73	-0.029256	0.169919	-0.172176	0.863299	0.914149	2549.54	221.737	2102.73	330.281	#N/A	2170.73	-0.263039	0.197119	-1.33442	0.182067	1	2549.54	221.737	2008.21	246.834	#N/A	2170.73	-0.325137	0.197187	-1.64887	0.0991741	0.301659	2784.63	203.774
Agpat4	170919	ENSRNOG00000017731	#NV	#NV	#NV	118.233	31.228	78.5086	7.1217	120.097	-0.556896	0.20761	-2.68241	0.00730935	0.0365452	175.749	32.6764	71.5389	9.31182	120.097	-1.23042	0.186032	-6.61405	3.73955e-11	1.49208e-10	118.233	31.228	106.223	26.2521	#N/A	120.097	-0.149645	0.212687	-0.703593	0.481686	1	118.233	31.228	114.431	41.4063	#N/A	120.097	-0.0619311	0.213212	-0.290467	0.771459	0.884421	78.5086	7.1217
Agpat5	306582	ENSRNOG00000028623	#NV	#NV	proteins(3754)	724.125	101.635	793.112	29.7138	730.486	0.131442	0.0948012	1.3865	0.165595	0.308189	595.83	56.9775	780.76	59.1386	730.486	0.386416	0.0844884	4.57359	4.79431e-06	1.16662e-05	724.125	101.635	728.22	93.748	#N/A	730.486	0.0105921	0.098556	0.107473	0.914414	1	724.125	101.635	773.911	59.1807	#N/A	730.486	0.0981575	0.0987719	0.993779	0.32033	0.555502	793.112	29.7138
Agpat6	290843	ENSRNOG00000018077	#NV	#NV	#NV	972.643	93.2914	808.679	39.2631	921.539	-0.267298	0.0685154	-3.90128	9.56847e-05	0.00213571	1054.84	66.5745	802.087	34.0201	921.539	-0.393161	0.0607221	-6.47477	9.49584e-11	3.63244e-10	972.643	93.2914	964.716	59.2083	#N/A	921.539	-0.0139847	0.0706322	-0.197993	0.843051	1	972.643	93.2914	939.107	65.815	#N/A	921.539	-0.0553569	0.0710989	-0.77859	0.436222	0.656902	808.679	39.2631
Agpat9	305166	ENSRNOG00000002159	#NV	#NV	#NV	521.743	103.28	645.553	90.4004	535.12	0.295364	0.167928	1.75887	0.0785991	0.183679	475.131	82.1825	570.775	45.7896	535.12	0.25668	0.149903	1.71231	0.0868395	0.127594	521.743	103.28	424.912	54.9439	#N/A	535.12	-0.2809	0.174619	-1.60864	0.107694	1	521.743	103.28	435.89	43.5375	#N/A	535.12	-0.244068	0.174873	-1.39569	0.162809	0.390306	645.553	90.4004
Agps	84114	ENSRNOG00000001547	#NV	#NV	#NV	424.563	145.658	583.822	39.8321	477.724	0.447416	0.15162	2.9509	0.00316846	0.0211791	246.215	40.7023	588.083	37.9501	477.724	1.22176	0.136098	8.97712	2.77952e-19	3.35453e-18	424.563	145.658	545.795	125.875	#N/A	477.724	0.352053	0.157286	2.2383	0.0252014	1	424.563	145.658	582.752	31.0642	#N/A	477.724	0.442025	0.157451	2.80738	0.00499456	0.0926799	583.822	39.8321
Agr2	298961	ENSRNOG00000005023	#NV	#NV	#NV	17.2176	5.02281	20.9759	6.26193	19.479	0.253703	0.302056	0.839923	0.400952	0.56203	11.3845	5.80048	17.5416	7.19463	19.479	0.526245	0.284793	1.84781	0.0646294	0.0971673	17.2176	5.02281	27.1106	3.0107	#N/A	19.479	0.562099	0.306917	1.83144	0.0670349	1	17.2176	5.02281	23.414	6.68488	#N/A	19.479	0.380888	0.309987	1.22872	0.219176	NA	20.9759	6.26193
Agr3	298959	ENSRNOG00000004994	#NV	#NV	#NV	4.06205	2.46033	3.28359	2.14961	4.404	-0.138931	0.403093	-0.344663	0.730348	0.825799	1.51523	1.49201	3.89571	2.73001	4.404	0.822942	0.395484	2.08085	0.037448	0.0586909	4.06205	2.46033	4.84598	1.45841	#N/A	4.404	0.199508	0.404082	0.493731	0.621496	1	4.06205	2.46033	9.32603	3.61297	#N/A	4.404	0.859788	0.401441	2.14175	0.0322133	NA	3.28359	2.14961
Agrn	25592	ENSRNOG00000020205	#NV	#NV	proteins(3754)	2681.41	757.174	1396.88	95.4382	2599.65	-0.887323	0.194351	-4.56556	4.98164e-06	0.000258032	4690.89	423.006	1266.04	127.251	2599.65	-1.80572	0.173589	-10.4022	2.42186e-25	1.18729e-23	2681.41	757.174	2568	687.946	#N/A	2599.65	-0.0604261	0.201071	-0.300521	0.76378	1	2681.41	757.174	2984.51	1172.87	#N/A	2599.65	0.141757	0.201076	0.704989	0.480817	0.689905	1396.88	95.4382
Agrp	25582	ENSRNOG00000039001	#NV	#NV	#NV	0.346003	0.49429	1.43669	1.14	0.886965	0.611843	0.401379	1.52435	0.127421	NA	1.0631	0.814295	0.631493	0.701659	0.886965	-0.28494	0.412157	-0.691337	0.489354	0.587176	0.346003	0.49429	0.316913	0.42255	#N/A	0.886965	0.0147136	0.390318	0.0376965	0.96993	1	0.346003	0.49429	0.68084	0.68084	#N/A	0.886965	0.25681	0.390913	0.656948	0.511214	NA	1.43669	1.14
Agt	24179	ENSRNOG00000018445	#NV	#NV	proteins(3754)	42.5752	9.01861	40.1161	6.66476	43.0259	-0.10104	0.195379	-0.517147	0.605053	0.733184	56.7224	10.957	48.5664	6.77174	43.0259	-0.21632	0.171075	-1.26448	0.206059	0.277189	42.5752	9.01861	30.6606	3.75717	#N/A	43.0259	-0.453275	0.205362	-2.2072	0.0273001	1	42.5752	9.01861	33.5396	5.95538	#N/A	43.0259	-0.326643	0.20648	-1.58196	0.113658	0.322813	40.1161	6.66476
Agtpbp1	290986	ENSRNOG00000018651	#NV	#NV	proteins(3754)	3324.09	1169.04	4666.39	226.723	3547.04	0.469567	0.167537	2.80277	0.00506651	0.0288533	1753.04	225.074	4685.41	433.489	3547.04	1.37207	0.149307	9.1896	3.94314e-20	5.67249e-19	3324.09	1169.04	3824.17	888.193	#N/A	3547.04	0.192969	0.173762	1.11054	0.266768	1	3324.09	1169.04	3834.66	548.852	#N/A	3547.04	0.19691	0.173797	1.13299	0.257217	0.496566	4666.39	226.723
Agtr1a	24180	ENSRNOG00000018346	#NV	#NV	#NV	16.45	7.53726	10.8623	4.93492	18.5564	-0.508798	0.326101	-1.56025	0.118701	0.244577	23.3674	7.38087	13.615	5.59503	18.5564	-0.665868	0.296266	-2.24753	0.0246061	0.0397305	16.45	7.53726	16.572	8.91432	#N/A	18.5564	-0.0112867	0.328362	-0.0343727	0.97258	1	16.45	7.53726	19.4047	9.16432	#N/A	18.5564	0.152329	0.328809	0.463275	0.643167	NA	10.8623	4.93492
Agtr1b	81638	ENSRNOG00000010640	#NV	#NV	#NV	0	0	0	0	0.256249	0	0.183686	0	1	NA	0.749251	1.1655	0.135182	0.240323	0.256249	-0.104566	0.205344	-0.509221	0.610597	0.703225	0	0	0.148369	0.247282	#N/A	0.256249	0.0313898	0.177525	0.176819	0.85965	1	0	0	0	0	#N/A	0.256249	0	0.177525	0	1	NA	0	0
Agtr2	24182	ENSRNOG00000050006	#NV	#NV	#NV	0	0	0	0	0.0240649	0	0.0990182	0	1	NA	0	0	0	0	0.0240649	0	0.111828	0	1	NA	0	0	0	0	#N/A	0.0240649	0	0.0954621	0	1	1	0	0	0	0	#N/A	0.0240649	0	0.0954621	0	1	NA	0	0
Agtrap	298646	ENSRNOG00000008619	#NV	#NV	#NV	177.087	18.6928	135.292	12.936	166.668	-0.381581	0.121803	-3.13277	0.00173165	0.0141621	205.244	29.1018	145.197	10.4253	166.668	-0.490045	0.107734	-4.54868	5.39845e-06	1.30522e-05	177.087	18.6928	156.735	13.8108	#N/A	166.668	-0.177543	0.124844	-1.42212	0.154991	1	177.087	18.6928	161.824	14.5619	#N/A	166.668	-0.131293	0.12579	-1.04375	0.296601	0.535205	135.292	12.936
Agxt	24792	ENSRNOG00000023856	#NV	#NV	#NV	0	0	0	0	0.0112587	0	0.0990182	0	1	NA	0	0	0	0	0.0112587	0	0.111828	0	1	NA	0	0	0	0	#N/A	0.0112587	0	0.0954621	0	1	1	0	0	0	0	#N/A	0.0112587	0	0.0954621	0	1	NA	0	0
Agxt2	83784	ENSRNOG00000017821	#NV	#NV	#NV	0	0	0.0993397	0.170297	0.400258	0.0444708	0.222877	0.199531	0.841847	NA	0.376897	0.670039	0.666575	0.740639	0.400258	0.0864245	0.247216	0.349591	0.726646	0.806226	0	0	0.154984	0.258306	#N/A	0.400258	0.0487027	0.215725	0.225763	0.821386	1	0	0	0.836483	1.11531	#N/A	0.400258	0.156663	0.215725	0.726214	0.467707	NA	0.0993397	0.170297
Ahctf1	360886	ENSRNOG00000023541	#NV	#NV	#NV	915.413	284.347	1139.86	38.6124	1034.85	0.305755	0.159651	1.91514	0.0554743	0.144955	554.636	131.317	1339.44	136.84	1034.85	1.23465	0.142432	8.66836	4.38397e-18	4.28085e-17	915.413	284.347	1019.54	190.443	#N/A	1034.85	0.150668	0.165634	0.909643	0.363011	1	915.413	284.347	1262.88	139.472	#N/A	1034.85	0.445628	0.165599	2.69101	0.0071235	0.10172	1139.86	38.6124
Ahcy	29443	ENSRNOG00000017777	#NV	#NV	proteins(3754)	506.157	76.2801	436.619	24.8075	460.456	-0.211283	0.103672	-2.038	0.0415495	0.117973	521.192	38.1799	429.939	57.6976	460.456	-0.274091	0.092117	-2.97547	0.0029254	0.00536591	506.157	76.2801	434.776	35.4998	#N/A	460.456	-0.217163	0.107533	-2.01951	0.0434344	1	506.157	76.2801	390.22	31.2612	#N/A	460.456	-0.3692	0.108492	-3.403	0.000666496	0.056248	436.619	24.8075
Ahcyl1	362013	ENSRNOG00000018569	#NV	#NV	#NV	1445.13	267.84	1729.2	52.3247	1490.21	0.255215	0.113784	2.24298	0.024898	0.082579	909.508	125.081	1850.3	90.4197	1490.21	1.00961	0.101219	9.97451	1.9707e-23	6.26263e-22	1445.13	267.84	1498.6	236.37	#N/A	1490.21	0.0523079	0.118275	0.442257	0.658303	1	1445.13	267.84	1568.14	92.3036	#N/A	1490.21	0.117016	0.118377	0.988498	0.322909	0.557631	1729.2	52.3247
Ahcyl2	312192	ENSRNOG00000039300	#NV	#NV	#NV	135.704	22.703	152.304	16.0061	147.694	0.170813	0.144763	1.17995	0.238021	0.394121	118.192	21.3186	166.821	12.5734	147.694	0.487135	0.129644	3.75747	0.00017164	0.000359707	135.704	22.703	129.526	15.9144	#N/A	147.694	-0.0591307	0.150784	-0.392156	0.694943	1	135.704	22.703	165.835	29.1428	#N/A	147.694	0.27719	0.15023	1.84511	0.065022	0.246474	152.304	16.0061
Ahdc1	362617	ENSRNOG00000042855	#NV	#NV	#NV	2762.81	233.091	2714.55	201.896	2570.05	-0.0249298	0.119636	-0.20838	0.834932	0.897775	3185.45	658.256	2407.26	433.968	2570.05	-0.397544	0.106056	-3.74843	0.000177945	0.000372595	2762.81	233.091	2632.98	239.01	#N/A	2570.05	-0.0682053	0.124271	-0.548844	0.583112	1	2762.81	233.091	2483.53	190.608	#N/A	2570.05	-0.150207	0.124381	-1.20764	0.227185	0.465344	2714.55	201.896
Ahi1	308923	ENSRNOG00000013969	#NV	#NV	#NV	341.882	93.8108	436.552	23.4781	357.428	0.341083	0.163042	2.092	0.0364389	0.107679	179.21	25.7497	456.769	36.6825	357.428	1.30593	0.146872	8.89161	6.02277e-19	6.85508e-18	341.882	93.8108	374.997	89.4409	#N/A	357.428	0.129357	0.169224	0.764411	0.444622	1	341.882	93.8108	437.323	72.5893	#N/A	357.428	0.338964	0.169252	2.00272	0.0452072	0.20908	436.552	23.4781
Ahnak	191572	ENSRNOG00000057569	#NV	#NV	proteins(3754)	28533	9461.9	30186.2	1198.12	30919.9	0.0781304	0.163076	0.479106	0.631863	0.755647	21440.8	5833.19	32035.9	2449.48	30919.9	0.561533	0.145085	3.87036	0.000108673	0.000231736	28533	9461.9	35290.8	5315.71	#N/A	30919.9	0.293558	0.169146	1.73553	0.082647	1	28533	9461.9	39134.3	2886.44	#N/A	30919.9	0.436008	0.169147	2.57768	0.00994651	0.113567	30186.2	1198.12
Ahr	25690	ENSRNOG00000004342	#NV	#NV	#NV	338.43	65.7047	180.158	23.3493	317.283	-0.848244	0.20961	-4.04678	5.19276e-05	0.00139621	393.628	88.493	181.717	38.5324	317.283	-1.05523	0.187761	-5.62004	1.90911e-08	5.83084e-08	338.43	65.7047	382.654	90.1191	#N/A	317.283	0.1624	0.215233	0.754529	0.450532	1	338.43	65.7047	536.791	188.353	#N/A	317.283	0.612452	0.215024	2.84829	0.00439542	0.0897756	180.158	23.3493
Ahrr	498999	ENSRNOG00000014721	#NV	#NV	#NV	7.50282	2.83833	12.2104	3.42076	8.70187	0.601578	0.301038	1.99835	0.0456791	0.126429	8.19476	2.12977	11.6448	3.89394	8.70187	0.451134	0.278002	1.62277	0.104638	0.151072	7.50282	2.83833	8.66494	2.4828	#N/A	8.70187	0.166743	0.314537	0.530122	0.596027	1	7.50282	2.83833	5.32276	3.26032	#N/A	8.70187	-0.354837	0.329487	-1.07694	0.281509	NA	12.2104	3.42076
Ahsa1	681996	ENSRNOG00000048981	#NV	#NV	proteins(3754)	758.717	117.941	1020.79	85.0619	796.524	0.418089	0.129321	3.23296	0.00122513	0.0112327	429.942	48.1312	995.523	72.0688	796.524	1.18755	0.115691	10.2648	1.01566e-24	4.27827e-23	758.717	117.941	847.361	134.909	#N/A	796.524	0.155742	0.134415	1.15866	0.246593	1	758.717	117.941	861.784	103.789	#N/A	796.524	0.18075	0.13461	1.34277	0.179346	0.410497	1020.79	85.0619
Ahsa2	305577	ENSRNOG00000052142	#NV	#NV	#NV	274.804	46.043	348.257	28.2184	302.853	0.332157	0.146524	2.26692	0.0233952	0.0793435	231.039	45.7575	352.554	27.2166	302.853	0.593871	0.130957	4.53484	5.76462e-06	1.38908e-05	274.804	46.043	312.033	59.1479	#N/A	302.853	0.178375	0.152121	1.17259	0.24096	1	274.804	46.043	345.253	61.7752	#N/A	302.853	0.314518	0.152313	2.06495	0.038928	0.197329	348.257	28.2184
Ahsg	25373		#NV	#NV	proteins(3754)	0	0	0	0	0.079433	0	0.0990182	0	1	NA	0	0	0	0	0.079433	0	0.111828	0	1	NA	0	0	0	0	#N/A	0.079433	0	0.0954621	0	1	1	0	0	0.521709	0.869515	#N/A	0.079433	0.0159609	0.0954621	0.167196	0.867216	NA	0	0
Ahsp	293522	ENSRNOG00000020165	#NV	#NV	#NV	0.434246	0.620351	0.845537	0.767648	0.191191	0.049884	0.180325	0.276633	0.782062	NA	0.0798507	0.141957	0	0	0.191191	-0.00277711	0.201696	-0.0137688	0.989014	0.998262	0.434246	0.620351	0.296739	0.494564	#N/A	0.191191	-0.0303329	0.174254	-0.174073	0.861808	1	0.434246	0.620351	0	0	#N/A	0.191191	-0.0617404	0.174254	-0.354313	0.723105	NA	0.845537	0.767648
aicda	399679	ENSRNOG00000015478	#NV	#NV	#NV	0.255357	0.437755	0	0	0.0463241	-0.00857888	0.0990182	-0.0866394	0.930958	NA	0.101435	0.180329	0	0	0.0463241	-0.000816229	0.111828	-0.00729893	0.994176	NA	0.255357	0.437755	0	0	#N/A	0.0463241	-0.00977681	0.0954621	-0.102416	0.918427	1	0.255357	0.437755	0	0	#N/A	0.0463241	-0.00730156	0.0954621	-0.0764865	0.939032	NA	0	0
Aida	682999	ENSRNOG00000058805	#NV	#NV	#NV	208.408	37.8899	225.816	28.1457	234.185	0.111492	0.157417	0.708263	0.478782	0.633487	172.831	47.1094	224.207	16.7785	234.185	0.366371	0.141118	2.59621	0.00942586	0.0161606	208.408	37.8899	257.07	31.6977	#N/A	234.185	0.294521	0.162542	1.81196	0.069992	1	208.408	37.8899	301.757	42.0444	#N/A	234.185	0.512104	0.162563	3.15019	0.00163162	0.0651658	225.816	28.1457
Aif1	29427	ENSRNOG00000000853	#NV	#NV	#NV	7.95984	3.05457	7.46339	2.03756	10.3509	-0.0638903	0.395152	-0.161685	0.871554	0.922352	7.64468	3.40626	7.22626	2.8581	10.3509	-0.0516642	0.37772	-0.136779	0.891205	0.933173	7.95984	3.05457	7.37052	3.01867	#N/A	10.3509	-0.0648957	0.39947	-0.162455	0.870948	1	7.95984	3.05457	9.52265	6.92796	#N/A	10.3509	0.134435	0.399554	0.336463	0.736522	NA	7.46339	2.03756
Aif1l	362107	ENSRNOG00000009951	PABRVdecomp	#NV	#NV	267.289	52.3233	105.344	23.8074	288.677	-1.19994	0.251505	-4.77103	1.83286e-06	0.000120495	436.158	136.195	145.223	54.3275	288.677	-1.46119	0.225846	-6.46983	9.81142e-11	3.74518e-10	267.289	52.3233	307.23	35.4168	#N/A	288.677	0.178336	0.257253	0.693231	0.488165	1	267.289	52.3233	328.833	80.4957	#N/A	288.677	0.264982	0.257388	1.0295	0.303244	0.540666	105.344	23.8074
Aifm1	83533	ENSRNOG00000006067	#NV	#NV	proteins(3754)	1218.78	404.127	1765.64	83.1716	1386.14	0.506085	0.192317	2.63151	0.00850062	0.0405866	557.505	104.067	1875.16	97.798	1386.14	1.67275	0.172223	9.71271	2.66171e-22	6.38276e-21	1218.78	404.127	1503.55	369.759	#N/A	1386.14	0.285058	0.199221	1.43086	0.15247	1	1218.78	404.127	1491.62	313.488	#N/A	1386.14	0.274727	0.199298	1.37847	0.168058	0.39634	1765.64	83.1716
Aifm2	361843	ENSRNOG00000059445	#NV	#NV	#NV	351.768	33.6173	375.815	24.1482	326.335	0.0928799	0.114324	0.812431	0.416545	0.576713	343.452	48.4911	303.583	36.9119	326.335	-0.176332	0.102497	-1.72036	0.0853671	0.125585	351.768	33.6173	331.676	20.8952	#N/A	326.335	-0.0844802	0.118942	-0.710265	0.47754	1	351.768	33.6173	307.848	29.7314	#N/A	326.335	-0.186956	0.119897	-1.55931	0.118924	0.330847	375.815	24.1482
Aifm3	303786	ENSRNOG00000037957	#NV	#NV	#NV	22.0312	8.38591	13.6427	2.74531	20.429	-0.609551	0.277949	-2.19303	0.0283049	0.0900474	22.006	4.92525	16.8872	3.43787	20.429	-0.346955	0.251444	-1.37985	0.167633	0.230419	22.0312	8.38591	21.3842	4.96066	#N/A	20.429	-0.0549481	0.277962	-0.197682	0.843294	1	22.0312	8.38591	22.0601	8.99048	#N/A	20.429	-0.0426741	0.280229	-0.152283	0.878964	NA	13.6427	2.74531
Aig1	292486	ENSRNOG00000010753	#NV	#NV	#NV	115.426	12.814	137.316	10.5605	139.002	0.241578	0.120801	1.9998	0.0455216	0.126138	173.778	13.546	153.252	16.0171	139.002	-0.177785	0.104639	-1.69904	0.0893122	0.130906	115.426	12.814	103.377	9.72337	#N/A	139.002	-0.154233	0.127423	-1.2104	0.226127	1	115.426	12.814	91.7551	13.3349	#N/A	139.002	-0.30698	0.130544	-2.35155	0.0186954	0.144896	137.316	10.5605
Aimp1	114632	ENSRNOG00000011384	#NV	#NV	proteins(3754)	148.896	26.4176	204.043	22.7555	160.197	0.440029	0.163583	2.68994	0.00714639	0.0360028	84.72	14.4401	192.976	21.7026	160.197	1.14818	0.149415	7.68449	1.53609e-14	8.90412e-14	148.896	26.4176	161	28.1	#N/A	160.197	0.117081	0.170254	0.687685	0.491651	1	148.896	26.4176	183	15.2	#N/A	160.197	0.292409	0.170424	1.71577	0.0862034	0.280937	204.043	22.7555
Aimp2	288480	ENSRNOG00000001044	#NV	#NV	proteins(3754)	482.751	73.2107	394.904	20.6964	425.244	-0.285159	0.113412	-2.51436	0.0119247	0.0505954	507.119	43.9961	408.871	26.3012	425.244	-0.306563	0.100609	-3.04707	0.00231088	0.00428689	482.751	73.2107	423.599	28.2905	#N/A	425.244	-0.185234	0.117404	-1.57775	0.114624	1	482.751	73.2107	377.552	39.2031	#N/A	425.244	-0.343245	0.118314	-2.90114	0.00371813	0.0855579	394.904	20.6964
Aip	282827	ENSRNOG00000022289	#NV	#NV	proteins(3754)	572.077	105.119	440.479	21.4625	561.214	-0.367354	0.14104	-2.6046	0.00919808	0.0426906	892.328	127.549	446.352	35.0946	561.214	-0.977312	0.124933	-7.82269	5.17053e-15	3.15235e-14	572.077	105.119	526.539	73.1882	#N/A	561.214	-0.117702	0.14592	-0.806623	0.419884	1	572.077	105.119	446.605	45.2342	#N/A	561.214	-0.344832	0.146605	-2.35211	0.0186672	0.144896	440.479	21.4625
Aipl1	59110	ENSRNOG00000007889	#NV	#NV	#NV	0	0	0.394211	0.675791	0.0571387	0.0202954	0.0990182	0.204966	0.837598	NA	0	0	0	0	0.0571387	0	0.111828	0	1	NA	0	0	0	0	#N/A	0.0571387	0	0.0954621	0	1	1	0	0	0	0	#N/A	0.0571387	0	0.0954621	0	1	NA	0.394211	0.675791
Aire	294328	ENSRNOG00000001213	#NV	#NV	#NV	0	0	0	0	0.0100066	0	0.0990182	0	1	NA	0	0	0	0	0.0100066	0	0.111828	0	1	NA	0	0	0	0	#N/A	0.0100066	0	0.0954621	0	1	1	0	0	0	0	#N/A	0.0100066	0	0.0954621	0	1	NA	0	0
Ajap1	687031	ENSRNOG00000050137	#NV	#NV	#NV	5.02055	3.51751	4.14828	3.1592	9.52422	-0.146177	0.395656	-0.369454	0.71179	0.813658	19.106	9.28246	5.34722	2.94811	9.52422	-1.37915	0.368228	-3.74536	0.000180134	0.000376959	5.02055	3.51751	8.641	4.31402	#N/A	9.52422	0.5304	0.395971	1.33949	0.180411	1	5.02055	3.51751	5.30846	1.86572	#N/A	9.52422	0.0838524	0.399542	0.209871	0.833768	NA	4.14828	3.1592
Ajuba	85265	ENSRNOG00000012791	#NV	#NV	#NV	218.186	78.7756	120.275	17.1085	219.978	-0.80462	0.21125	-3.80885	0.000139615	0.00272068	405.912	90.4628	122.278	25.3952	219.978	-1.63882	0.188643	-8.68739	3.70866e-18	3.65368e-17	218.186	78.7756	186.519	42.7603	#N/A	219.978	-0.214938	0.216843	-0.991219	0.321579	1	218.186	78.7756	187.464	65.3308	#N/A	219.978	-0.21516	0.21734	-0.989968	0.32219	0.557244	120.275	17.1085
Ak1	24183		#NV	#NV	proteins(3754)	3293.77	558.236	2744.15	161.2	2811.76	-0.254461	0.153005	-1.66309	0.0962947	0.211445	3680.72	758.937	2538.17	233.933	2811.76	-0.52183	0.13601	-3.83671	0.000124694	0.000264447	3293.77	558.236	2925.67	281.716	#N/A	2811.76	-0.165754	0.15873	-1.04425	0.296369	1	3293.77	558.236	2435.42	421.003	#N/A	2811.76	-0.419302	0.15885	-2.63961	0.0083001	0.108308	2744.15	161.2
Ak2	24184	ENSRNOG00000000122	#NV	#NV	proteins(3754)	897.683	81.9035	924.636	41.1165	868.608	0.0399472	0.0822204	0.485854	0.62707	0.751718	916.497	81.5767	859.638	55.3017	868.608	-0.0921508	0.0730243	-1.26192	0.206977	0.278243	897.683	81.9035	839.903	66.6963	#N/A	868.608	-0.0963957	0.0855332	-1.127	0.259744	1	897.683	81.9035	829.028	81.745	#N/A	868.608	-0.111451	0.0859258	-1.29706	0.194612	0.430276	924.636	41.1165
Ak3	26956	ENSRNOG00000052506	#NV	#NV	proteins(3754)	1386.28	196.579	1661.49	56.814	1435.18	0.256604	0.121459	2.11268	0.0346283	0.103868	1018.51	148.158	1777.96	115.455	1435.18	0.790643	0.107914	7.32664	2.36003e-13	1.19659e-12	1386.28	196.579	1468.69	134.03	#N/A	1435.18	0.0822072	0.126204	0.651385	0.514798	1	1386.28	196.579	1384.96	237.058	#N/A	1435.18	0.0010328	0.126396	0.00817116	0.99348	0.996929	1661.49	56.814
Ak4	29223	ENSRNOG00000045738	#NV	#NV	proteins(3754)	313.143	58.4912	412.787	35.7654	291.514	0.382599	0.174454	2.19312	0.0282985	0.0900474	175.52	25.3656	372.509	20.7302	291.514	1.04781	0.157265	6.66268	2.68875e-11	1.08945e-10	313.143	58.4912	319.882	45.8736	#N/A	291.514	0.0295613	0.181174	0.163165	0.870388	1	313.143	58.4912	300.254	52.5657	#N/A	291.514	-0.0534935	0.181723	-0.294368	0.768477	0.882643	412.787	35.7654
Ak6	102238592	ENSRNOG00000039848	#NV	#NV	#NV	46.7298	11.6458	54.5881	10.0343	46.6483	0.21129	0.205187	1.02974	0.30313	0.46571	27.3997	8.47559	60.8971	12.0115	46.6483	1.08305	0.190296	5.69141	1.25994e-08	3.91133e-08	46.7298	11.6458	43.2227	5.66456	#N/A	46.6483	-0.0974221	0.213933	-0.455386	0.648831	1	46.7298	11.6458	45.2473	14.3578	#N/A	46.6483	-0.0308901	0.215321	-0.143461	0.885926	0.945178	54.5881	10.0343
Ak7	314416	ENSRNOG00000055714	#NV	#NV	#NV	0.984478	1.15104	0.406162	0.464185	0.362946	-0.26475	0.294883	-0.897814	0.369285	NA	0.179326	0.318802	0.361758	0.482344	0.362946	0.103944	0.319748	0.325081	0.74512	0.821405	0.984478	1.15104	0.154984	0.258306	#N/A	0.362946	-0.374406	0.286658	-1.30611	0.191516	1	0.984478	1.15104	0.521709	0.869515	#N/A	0.362946	-0.289602	0.286658	-1.01027	0.312365	NA	0.406162	0.464185
Ak8	311833	ENSRNOG00000012761	#NV	#NV	#NV	0.978885	0.659051	3.20169	2.85587	1.79503	0.689837	0.414814	1.66301	0.0963114	NA	2.59136	2.42516	2.78998	2.17099	1.79503	0.0491029	0.421032	0.116625	0.907157	0.944437	0.978885	0.659051	1.29873	1.53072	#N/A	1.79503	0.127975	0.409493	0.31252	0.754645	1	0.978885	0.659051	1.5696	1.78682	#N/A	1.79503	0.234837	0.408788	0.574472	0.565648	NA	3.20169	2.85587
Akap1	114124	ENSRNOG00000002373	#NV	#NV	proteins(3754)	5988.93	445.6	5817.83	568.724	5379.91	-0.0407035	0.128023	-0.317939	0.750531	0.840365	5156.73	798.043	4905.47	549.903	5379.91	-0.0706206	0.113582	-0.621757	0.534102	0.630094	5988.93	445.6	5934.04	385.985	#N/A	5379.91	-0.0134351	0.132953	-0.101051	0.91951	1	5988.93	445.6	5708.48	838.072	#N/A	5379.91	-0.0674626	0.132994	-0.507262	0.611971	0.786285	5817.83	568.724
Akap10	360540	ENSRNOG00000002899	#NV	#NV	#NV	469.664	72.2995	514.215	31.2068	473.044	0.133095	0.110461	1.2049	0.228242	0.383448	331.091	40.9575	520.858	30.9962	473.044	0.643454	0.0989996	6.49956	8.05556e-11	3.09965e-10	469.664	72.2995	514.882	61.3646	#N/A	473.044	0.13317	0.114565	1.1624	0.245074	1	469.664	72.2995	526.223	29.5291	#N/A	473.044	0.162711	0.114937	1.41565	0.156877	0.383123	514.215	31.2068
Akap11	498549	ENSRNOG00000009987	#NV	#NV	#NV	1771.77	906.439	2537.89	39.4324	1978.57	0.487718	0.201277	2.42312	0.0153877	0.0600698	777.517	154.722	2687.95	166.467	1978.57	1.70241	0.180291	9.4426	3.63653e-21	6.67115e-20	1771.77	906.439	2194.66	557.352	#N/A	1978.57	0.288219	0.208388	1.38309	0.166638	1	1771.77	906.439	2335.74	290.943	#N/A	1978.57	0.371997	0.208417	1.78486	0.0742835	0.262725	2537.89	39.4324
Akap12	83425	ENSRNOG00000019549	#NV	#NV	proteins(3754)	260.718	59.9997	292.494	37.0497	307.483	0.147359	0.263144	0.559993	0.575484	0.708712	254.455	135.739	259.842	54.4446	307.483	0.0283003	0.238212	0.118803	0.905431	0.943105	260.718	59.9997	319.63	87.2244	#N/A	307.483	0.259964	0.271082	0.958984	0.337567	1	260.718	59.9997	419.057	131.603	#N/A	307.483	0.601235	0.271001	2.21857	0.0265157	0.165241	292.494	37.0497
Akap13	293024	ENSRNOG00000010964	#NV	#NV	proteins(3754)	4593.8	858.063	5004.45	196.204	5164.68	0.120662	0.13145	0.917928	0.358656	0.522124	3752.15	476.645	5377.97	357.302	5164.68	0.509266	0.116629	4.36655	1.26223e-05	2.95048e-05	4593.8	858.063	5046.26	438.72	#N/A	5164.68	0.132442	0.136495	0.970311	0.331891	1	4593.8	858.063	5361.73	370.711	#N/A	5164.68	0.217283	0.136517	1.59161	0.111472	0.319114	5004.45	196.204
Akap14	60332	ENSRNOG00000006899	#NV	#NV	#NV	3.40441	1.59191	8.09208	2.92219	5.28458	0.987215	0.364367	2.7094	0.00674051	0.034778	0.770065	0.855628	9.32078	4.34671	5.28458	2.37633	0.365642	6.49906	8.0824e-11	3.10832e-10	3.40441	1.59191	4.07894	1.10455	#N/A	5.28458	0.23854	0.380004	0.62773	0.530181	1	3.40441	1.59191	5.47957	2.94204	#N/A	5.28458	0.568178	0.378186	1.50238	0.133	NA	8.09208	2.92219
Akap17a	288526	ENSRNOG00000028211	#NV	#NV	#NV	795.505	109.86	764.732	49.9764	835.89	-0.0581046	0.105109	-0.552801	0.5804	0.713067	1136.71	178.927	719.042	50.2988	835.89	-0.652737	0.0929442	-7.02288	2.17334e-12	9.8959e-12	795.505	109.86	772.929	105.664	#N/A	835.89	-0.0422632	0.109081	-0.387449	0.698424	1	795.505	109.86	804.068	80.5126	#N/A	835.89	0.0136916	0.109307	0.125258	0.900319	0.95266	764.732	49.9764
Akap2	298024	ENSRNOG00000011504	#NV	#NV	proteins(3754)	4258.09	796.805	4963.18	282.765	4602	0.216284	0.125841	1.7187	0.0856686	0.195007	3200.14	540.579	4892.62	213.558	4602	0.601518	0.111649	5.38757	7.1416e-08	2.05657e-07	4258.09	796.805	4895.13	741.175	#N/A	4602	0.196418	0.130697	1.50285	0.132879	1	4258.09	796.805	5211.41	375.265	#N/A	4602	0.284182	0.130721	2.17395	0.0297087	0.174895	4963.18	282.765
Akap3	312720	ENSRNOG00000059227	#NV	#NV	#NV	8.4724	3.6543	6.50737	3.2164	9.98949	-0.217313	0.342482	-0.634524	0.525739	0.670697	11.1088	3.13002	6.8194	3.66605	9.98949	-0.552686	0.315704	-1.75065	0.0800068	0.11833	8.4724	3.6543	8.57527	2.63095	#N/A	9.98949	0.0458522	0.345104	0.132865	0.8943	1	8.4724	3.6543	6.46773	1.12833	#N/A	9.98949	-0.242009	0.351801	-0.687913	0.491507	NA	6.50737	3.2164
Akap4	79254	ENSRNOG00000002921	#NV	#NV	#NV	2.19009	1.99225	5.48833	2.92417	2.64607	0.779531	0.420152	1.85536	0.0635455	NA	1.02132	1.20653	4.5948	2.84314	2.64607	1.15993	0.416601	2.78427	0.00536487	0.00948911	2.19009	1.99225	3.10241	1.50111	#N/A	2.64607	0.28043	0.421094	0.665956	0.505439	1	2.19009	1.99225	2.07255	1.47948	#N/A	2.64607	0.00499914	0.42054	0.0118874	0.990515	NA	5.48833	2.92417
Akap5	171026	ENSRNOG00000006410	#NV	#NV	#NV	7.19647	4.00894	14.8939	4.25287	13.9839	0.83094	0.330167	2.51673	0.0118451	0.0504142	12.6745	6.82571	14.05	4.00301	13.9839	0.118312	0.299855	0.394562	0.693166	0.777255	7.19647	4.00894	10.0574	4.09823	#N/A	13.9839	0.381484	0.341248	1.11791	0.263605	1	7.19647	4.00894	15.8399	5.23165	#N/A	13.9839	0.866459	0.338495	2.55974	0.010475	NA	14.8939	4.25287
Akap6	64553	ENSRNOG00000004841	#NV	#NV	proteins(3754)	10136.3	3404.15	13721.2	741.104	10738.8	0.41984	0.163992	2.56013	0.0104633	0.0465404	5217.47	585.707	14078.8	979.276	10738.8	1.38751	0.145971	9.50538	1.99313e-21	3.88458e-20	10136.3	3404.15	11343.1	2172	#N/A	10738.8	0.155072	0.170101	0.911645	0.361955	1	10136.3	3404.15	11693.5	2006.37	#N/A	10738.8	0.197052	0.170111	1.15837	0.246712	0.485805	13721.2	741.104
Akap7	361458	ENSRNOG00000013202	#NV	#NV	#NV	113.351	20.4537	151.445	10.8584	123.532	0.405169	0.165171	2.45302	0.0141661	0.0568219	100.072	17.8836	145.135	14.0168	123.532	0.521083	0.148657	3.50527	0.000456142	0.000915215	113.351	20.4537	124.833	30.3826	#N/A	123.532	0.1381	0.171843	0.803643	0.421603	1	113.351	20.4537	135.919	21.5961	#N/A	123.532	0.25486	0.17232	1.47899	0.139142	0.359445	151.445	10.8584
Akap8	116633	ENSRNOG00000006559	#NV	#NV	proteins(3754)	666.013	116.796	748.943	25.4446	742.685	0.169509	0.0948051	1.78798	0.0737796	0.176026	661.191	52.5696	795.989	38.6718	742.685	0.265202	0.0840141	3.15664	0.00159598	0.00302116	666.013	116.796	691.303	46.832	#N/A	742.685	0.0552801	0.0985457	0.560959	0.574825	1	666.013	116.796	805.363	108.22	#N/A	742.685	0.268189	0.0985666	2.72089	0.00651064	0.0994427	748.943	25.4446
Akap8l	299569	ENSRNOG00000006355	#NV	#NV	#NV	801.053	178.167	1058.65	58.3297	833.299	0.386332	0.165126	2.33961	0.0193038	0.069864	700.898	147.37	956.806	78.0911	833.299	0.434735	0.147226	2.95284	0.00314867	0.00575341	801.053	178.167	738.053	151.25	#N/A	833.299	-0.112414	0.171497	-0.655486	0.512155	1	801.053	178.167	839.377	90.4863	#N/A	833.299	0.0642595	0.171536	0.374612	0.707949	0.846536	1058.65	58.3297
Akap9	246150	ENSRNOG00000026319	#NV	#NV	proteins(3754)	1710.84	741.715	3283.02	307.521	2277.1	0.883235	0.202647	4.35849	1.30962e-05	0.000520584	821.41	171.428	3321.4	284.441	2277.1	1.91625	0.181514	10.5571	4.71235e-26	2.75083e-24	1710.84	741.715	2061.66	496.431	#N/A	2277.1	0.25271	0.209857	1.2042	0.228511	1	1710.84	741.715	2668.06	304.215	#N/A	2277.1	0.598352	0.209836	2.85153	0.00435095	0.0897756	3283.02	307.521
Akip1	361624	ENSRNOG00000013744	PABRVdecomp_comp	AOBLVdecomp	#NV	67.3432	11.2935	50.9057	6.4896	114.386	-0.351938	0.271437	-1.29658	0.194777	0.344546	90.6144	26.4636	45.6047	8.3375	114.386	-0.88782	0.246388	-3.60334	0.00031415	0.000640701	67.3432	11.2935	105.602	38.7737	#N/A	114.386	0.572166	0.276388	2.07016	0.0384375	1	67.3432	11.2935	112.347	41.604	#N/A	114.386	0.64659	0.276742	2.33644	0.0194684	0.145939	50.9057	6.4896
Akirin1	595134	ENSRNOG00000026610	#NV	#NV	#NV	560.301	81.3545	592.425	56.7955	536.943	0.0809972	0.123693	0.654822	0.512582	0.660035	384.857	54.5314	605.198	39.6111	536.943	0.641125	0.110559	5.79895	6.67295e-09	2.12764e-08	560.301	81.3545	543.164	99.8489	#N/A	536.943	-0.0420303	0.128496	-0.327094	0.743597	1	560.301	81.3545	551.212	29.3521	#N/A	536.943	-0.0221846	0.128822	-0.172211	0.863271	0.932564	592.425	56.7955
Akirin2	297968	ENSRNOG00000008288	#NV	#NV	#NV	640.304	40.5105	665.295	42.4349	631.69	0.0525067	0.0839602	0.625377	0.531724	0.675451	623.334	77.7294	632.725	48.8812	631.69	0.0222628	0.0747367	0.297883	0.765792	0.83813	640.304	40.5105	596.53	26.5189	#N/A	631.69	-0.101705	0.0873866	-1.16385	0.244486	1	640.304	40.5105	618.849	47.6838	#N/A	631.69	-0.0462264	0.0877545	-0.526769	0.598354	0.777023	665.295	42.4349
Akna	362530	ENSRNOG00000008005	#NV	#NV	#NV	129.525	35.4075	74.7756	8.59346	150.403	-0.722414	0.238854	-3.0245	0.00249044	0.0181254	263.207	36.9616	66.0806	15.5967	150.403	-1.85409	0.214846	-8.62985	6.14316e-18	5.88269e-17	129.525	35.4075	139.73	51.9928	#N/A	150.403	0.0962653	0.243953	0.394606	0.693134	1	129.525	35.4075	158.851	84.7809	#N/A	150.403	0.252132	0.244113	1.03285	0.301675	0.539037	74.7756	8.59346
Aknad1	691416	ENSRNOG00000028025	#NV	#NV	#NV	0.181861	0.311761	0	0	0.041817	-0.00857888	0.0990182	-0.0866394	0.930958	NA	0.239552	0.42587	0	0	0.041817	-0.0123199	0.111828	-0.110168	0.912276	NA	0.181861	0.311761	0	0	#N/A	0.041817	-0.00970792	0.0954621	-0.101694	0.919	1	0.181861	0.311761	0	0	#N/A	0.041817	-0.00723268	0.0954621	-0.0757649	0.939606	NA	0	0
Akp3	64621	ENSRNOG00000058652	#NV	#NV	#NV	0.51016	0.7288	0.131404	0.225264	0.208635	-0.0143537	0.0990182	-0.144961	0.884742	NA	0.179326	0.318802	0.243342	0.378533	0.208635	0.00493561	0.111828	0.0441355	0.964796	0.983907	0.51016	0.7288	0	0	#N/A	0.208635	-0.0204916	0.0954621	-0.214657	0.830035	1	0.51016	0.7288	0	0	#N/A	0.208635	-0.0180163	0.0954621	-0.188728	0.850306	NA	0.131404	0.225264
Akr1a1	78959	ENSRNOG00000016727	#NV	#NV	proteins(3754)	3133.05	589.6	2546.11	69.2739	3087.44	-0.295193	0.103533	-2.85119	0.00435558	0.0261239	4256.83	557.605	2614.63	112.176	3087.44	-0.694899	0.0915763	-7.5882	3.24378e-14	1.80666e-13	3133.05	589.6	2979.58	385.5	#N/A	3087.44	-0.0717831	0.107494	-0.667784	0.504271	1	3133.05	589.6	2621.25	288.321	#N/A	3087.44	-0.252764	0.107651	-2.348	0.0188745	0.145176	2546.11	69.2739
Akr1b1	24192	ENSRNOG00000009513	#NV	#NV	proteins(3754)	4732.57	585.432	4379.94	193.89	4547.85	-0.109984	0.105417	-1.04332	0.296801	0.458282	5080.74	574.185	4836.64	174.08	4547.85	-0.0702445	0.0932931	-0.752944	0.451484	0.548377	4732.57	585.432	4543.41	407.882	#N/A	4547.85	-0.0580576	0.109531	-0.530057	0.596073	1	4732.57	585.432	3978.09	676.882	#N/A	4547.85	-0.245492	0.109634	-2.2392	0.0251427	0.16106	4379.94	193.89
Akr1b10	296972	ENSRNOG00000009734	#NV	#NV	#NV	158.654	14.9035	154.478	15.3344	166.074	-0.0347988	0.141602	-0.24575	0.805876	0.87849	177.751	20.3848	158.702	19.8009	166.074	-0.157258	0.125816	-1.2499	0.211335	0.283548	158.654	14.9035	160.758	12.9091	#N/A	166.074	0.0195196	0.146272	0.133447	0.89384	1	158.654	14.9035	173.498	20.262	#N/A	166.074	0.118699	0.146806	0.808544	0.418778	0.643796	154.478	15.3344
Akr1b7	116463	ENSRNOG00000009875	#NV	#NV	proteins(3754)	1.98889	1.05121	1.61624	0.692828	2.54346	-0.153942	0.416636	-0.369487	0.711765	NA	2.56538	1.94975	4.11052	1.78393	2.54346	0.456341	0.397387	1.14835	0.250822	0.329988	1.98889	1.05121	1.09263	0.461372	#N/A	2.54346	-0.358031	0.418137	-0.856253	0.391858	1	1.98889	1.05121	2.29047	0.586094	#N/A	2.54346	0.129844	0.417505	0.310999	0.755801	NA	1.61624	0.692828
Akr1b8	286921	ENSRNOG00000009734	#NV	#NV	proteins(3754)	15.0968	7.33383	11.967	5.25677	21.5538	-0.25797	0.353227	-0.730325	0.465192	0.620792	29.6013	7.54097	10.6522	3.95937	21.5538	-1.18533	0.327247	-3.62213	0.000292183	0.000598191	15.0968	7.33383	13.2379	5.26	#N/A	21.5538	-0.138288	0.358972	-0.385232	0.700065	1	15.0968	7.33383	21.2015	12.2361	#N/A	21.5538	0.339344	0.357548	0.949087	0.342576	NA	11.967	5.25677
Akr1c1	307092	ENSRNOG00000038331	#NV	#NV	#NV	0	0	0	0	0	NA	NA	NA	NA	NA	0	0	0	0	0	NA	NA	NA	NA	NA	0	0	0	0	#N/A	0	NA	NA	NA	NA	NA	0	0	0	0	#N/A	0	NA	NA	NA	NA	NA	0	0
Akr1c12	361266	ENSRNOG00000033010	#NV	#NV	#NV	19.9855	3.15101	19.6662	3.78704	23.8593	-0.0125955	0.268764	-0.0468644	0.962621	0.978086	19.0477	6.5264	23.7626	10.018	23.8593	0.295668	0.24348	1.21434	0.224617	0.299267	19.9855	3.15101	21.3579	6.78456	#N/A	23.8593	0.0875243	0.274497	0.318854	0.749837	1	19.9855	3.15101	32.38	11.7625	#N/A	23.8593	0.596221	0.27158	2.19538	0.0281366	NA	19.6662	3.78704
Akr1c12l1	498790	ENSRNOG00000050243	#NV	#NV	#NV	0	0	0	0	0	NA	NA	NA	NA	NA	0	0	0	0	0	NA	NA	NA	NA	NA	0	0	0	0	#N/A	0	NA	NA	NA	NA	NA	0	0	0	0	#N/A	0	NA	NA	NA	NA	NA	0	0
Akr1c13	364773	ENSRNOG00000050040	#NV	#NV	#NV	0.305842	0.5243	0	0	0.284238	-0.00857888	0.0990182	-0.0866394	0.930958	NA	0	0	0	0	0.284238	0	0.111828	0	1	1	0.305842	0.5243	0	0	#N/A	0.284238	-0.00859274	0.0954621	-0.090012	0.928278	1	0.305842	0.5243	1.23287	1.67588	#N/A	0.284238	0.0228147	0.0954621	0.238992	0.811112	NA	0	0
Akr1c14	191574	ENSRNOG00000017672	#NV	#NV	#NV	253.343	83.324	159.836	21.978	214.395	-0.605244	0.236272	-2.56164	0.0104178	0.0464069	144.782	40.8024	148.073	27.7971	214.395	0.031936	0.214009	0.149227	0.881374	0.925815	253.343	83.324	289.781	96.9879	#N/A	214.395	0.173744	0.242758	0.715709	0.474171	1	253.343	83.324	445.838	98.6774	#N/A	214.395	0.736282	0.242431	3.03708	0.00238885	0.0741069	159.836	21.978
Akr1c19	307096	ENSRNOG00000038319	#NV	#NV	#NV	46.8934	6.20861	37.9764	4.24086	46.721	-0.270459	0.254022	-1.06471	0.287009	0.448487	36.5459	8.52371	39.6532	12.4541	46.721	0.109236	0.231852	0.471148	0.637535	0.727947	46.8934	6.20861	50.662	12.5633	#N/A	46.721	0.100294	0.259096	0.387093	0.698688	1	46.8934	6.20861	58.6252	20.4961	#N/A	46.721	0.276763	0.259348	1.06715	0.285904	0.524441	37.9764	4.24086
Akr1c2	291283	ENSRNOG00000029844	#NV	#NV	#NV	0	0	0	0	0.0491814	0	0.0990182	0	1	NA	0.089663	0.159401	0.250482	0.445301	0.0491814	0.0106874	0.111828	0.09557	0.923862	NA	0	0	0.161929	0.269882	#N/A	0.0491814	0.0075588	0.0954621	0.0791811	0.936889	1	0	0	0	0	#N/A	0.0491814	0	0.0954621	0	1	NA	0	0
Akr1c3	171516	ENSRNOG00000017531	#NV	#NV	#NV	0.611899	0.874141	0.255032	0.364331	0.64745	-0.160111	0.326052	-0.491061	0.623383	NA	1.50762	1.60963	0.124928	0.222095	0.64745	-0.665461	0.352998	-1.88517	0.0594072	0.0900416	0.611899	0.874141	0.325565	0.434086	#N/A	0.64745	-0.123671	0.319196	-0.387446	0.698426	1	0.611899	0.874141	1.76214	1.72494	#N/A	0.64745	0.38441	0.322384	1.1924	0.233105	NA	0.255032	0.364331
Akr1cl	361267	ENSRNOG00000021735	#NV	#NV	#NV	2832.49	1129.94	4439.31	229.059	3497.06	0.615444	0.185796	3.31247	0.000924775	0.00929827	1338.63	255.249	4864.38	203.23	3497.06	1.78545	0.165959	10.7583	5.41331e-27	4.20307e-25	2832.49	1129.94	3528.9	839.985	#N/A	3497.06	0.300173	0.192532	1.55909	0.118976	1	2832.49	1129.94	4135.5	429.026	#N/A	3497.06	0.515539	0.192534	2.67766	0.00741394	0.103656	4439.31	229.059
Akr1d1	192242	ENSRNOG00000013004	#NV	#NV	#NV	1.73502	1.47314	2.3179	2.10807	2.17588	0.208389	0.418699	0.497706	0.618692	NA	0.787827	0.540589	0.68624	0.762489	2.17588	-0.0145964	0.419475	-0.0347969	0.972242	0.989183	1.73502	1.47314	3.89517	2.0159	#N/A	2.17588	0.687245	0.418364	1.64269	0.100446	1	1.73502	1.47314	5.39312	2.073	#N/A	2.17588	0.986062	0.418055	2.35869	0.0183395	NA	2.3179	2.10807
Akr1e2	307091	ENSRNOG00000017165	#NV	#NV	proteins(3754)	127.578	16.2737	151.96	15.5655	127.462	0.240628	0.135	1.78243	0.0746792	0.177395	93.8773	10.5477	146.527	12.1291	127.462	0.625231	0.123136	5.07754	3.82343e-07	1.02386e-06	127.578	16.2737	135.781	11.6726	#N/A	127.462	0.0865872	0.140327	0.617038	0.537209	1	127.578	16.2737	145.95	12.8862	#N/A	127.462	0.190497	0.140953	1.35149	0.176539	0.407532	151.96	15.5655
Akr7a2	171445	ENSRNOG00000017780	#NV	#NV	proteins(3754)	703.108	150.9	559.224	30.1849	664.523	-0.315039	0.182493	-1.72631	0.0842915	0.192618	1121.54	205.641	566.721	60.0765	664.523	-0.947095	0.162565	-5.82593	5.67951e-09	1.82194e-08	703.108	150.9	612.803	81.2691	#N/A	664.523	-0.18901	0.188928	-1.00043	0.317101	1	703.108	150.9	497.89	69.9063	#N/A	664.523	-0.469597	0.189399	-2.4794	0.0131602	0.127621	559.224	30.1849
Akr7a3	26760	ENSRNOG00000017899	#NV	#NV	#NV	6.7803	1.43992	3.37871	1.28395	4.88917	-0.748973	0.377795	-1.98249	0.047425	0.129938	4.94868	2.54346	4.35515	2.61364	4.88917	-0.136077	0.359146	-0.37889	0.70477	0.787133	6.7803	1.43992	3.74954	2.23316	#N/A	4.88917	-0.629536	0.380677	-1.65373	0.0981833	1	6.7803	1.43992	6.02788	2.78774	#N/A	4.88917	-0.120554	0.377047	-0.319732	0.749172	NA	3.37871	1.28395
Akt1	24185	ENSRNOG00000028629	#NV	#NV	proteins(3754)	3952.2	315.964	3400.27	131.217	3512.86	-0.213861	0.1036	-2.06428	0.0389908	0.11296	4621.72	695.609	2929.61	206.682	3512.86	-0.649896	0.0917511	-7.08325	1.40811e-12	6.54352e-12	3952.2	315.964	3654.58	374.453	#N/A	3512.86	-0.111652	0.107624	-1.03743	0.299538	1	3952.2	315.964	3283.92	270.339	#N/A	3512.86	-0.262619	0.107741	-2.4375	0.0147892	0.131815	3400.27	131.217
Akt1s1	292887	ENSRNOG00000020289	#NV	#NV	proteins(3754)	946.325	132.886	764.856	44.5134	920.268	-0.300597	0.131072	-2.29337	0.0218268	0.0758136	1331.55	216.698	776.395	31.9192	920.268	-0.763204	0.116121	-6.57249	4.94804e-11	1.94243e-10	946.325	132.886	877.964	122.336	#N/A	920.268	-0.106183	0.135848	-0.781634	0.434429	1	946.325	132.886	802.935	107.514	#N/A	920.268	-0.22914	0.136184	-1.68258	0.0924571	0.291869	764.856	44.5134
Akt2	25233	ENSRNOG00000018677	#NV	#NV	proteins(3754)	3329.13	240.843	3118.47	117.884	3010.14	-0.0928856	0.107245	-0.86611	0.38643	0.548409	3804.1	548.945	2799.58	414.737	3010.14	-0.436645	0.0949877	-4.59686	4.28915e-06	1.04849e-05	3329.13	240.843	3128.04	211.865	#N/A	3010.14	-0.0887795	0.111424	-0.796768	0.425586	1	3329.13	240.843	2749.18	247.011	#N/A	3010.14	-0.270828	0.111568	-2.42747	0.0152046	0.133684	3118.47	117.884
Akt3	29414	ENSRNOG00000021497	#NV	#NV	#NV	129.51	22.0368	89.6478	12.4915	128.556	-0.488581	0.221	-2.21077	0.0270515	0.0875363	106.596	25.4391	91.7858	16.6196	128.556	-0.201253	0.199407	-1.00926	0.31285	0.400123	129.51	22.0368	157.245	18.9437	#N/A	128.556	0.257015	0.225946	1.13751	0.255326	1	129.51	22.0368	224.728	84.2121	#N/A	128.556	0.72426	0.225441	3.21264	0.00131521	0.062502	89.6478	12.4915
Aktip	291906	ENSRNOG00000011956	#NV	#NV	#NV	554.618	63.6964	605.108	27.916	562.649	0.125511	0.108372	1.15815	0.246802	0.40446	429.632	45.2126	637.375	30.8559	562.649	0.561319	0.0966588	5.80722	6.3519e-09	2.03114e-08	554.618	63.6964	583.903	92.8834	#N/A	562.649	0.0753044	0.112509	0.669316	0.503294	1	554.618	63.6964	558.691	95.2542	#N/A	562.649	0.016133	0.113011	0.142756	0.886483	0.945524	605.108	27.916
Alad	25374	ENSRNOG00000015206	#NV	#NV	proteins(3754)	591.985	100.557	503.039	15.0943	605.174	-0.227499	0.154017	-1.4771	0.139648	0.274502	998.364	227.8	500.308	51.4662	605.174	-0.969916	0.136623	-7.09924	1.25449e-12	5.86e-12	591.985	100.557	536.306	84.857	#N/A	605.174	-0.137641	0.159582	-0.862508	0.388408	1	591.985	100.557	478.405	75.6142	#N/A	605.174	-0.293474	0.160074	-1.83336	0.0667487	0.249801	503.039	15.0943
Alas1	65155	ENSRNOG00000056596	#NV	#NV	proteins(3754)	9587.76	876.077	8253.86	356.186	7739.08	-0.210844	0.129913	-1.62296	0.104597	0.224043	7775.87	1256.06	7578.85	1158.95	7739.08	-0.036321	0.115244	-0.315167	0.752635	0.827734	9587.76	876.077	8460.59	1003.28	#N/A	7739.08	-0.176554	0.134914	-1.30865	0.190654	1	9587.76	876.077	7956.6	541.78	#N/A	7739.08	-0.262618	0.134945	-1.94611	0.051642	0.22069	8253.86	356.186
Alas2	25748	ENSRNOG00000000167	#NV	#NV	#NV	41.2407	9.59068	47.2822	9.74026	50.36	0.182371	0.220765	0.826086	0.408755	0.569156	51.495	18.6066	63.3385	12.0208	50.36	0.271027	0.194859	1.39089	0.164259	0.226367	41.2407	9.59068	41.5745	9.25447	#N/A	50.36	0.0104008	0.228683	0.045481	0.963724	1	41.2407	9.59068	59.0381	14.9212	#N/A	50.36	0.459053	0.226941	2.02278	0.0430956	0.204885	47.2822	9.74026
Alb	24186	ENSRNOG00000002911	#NV	#NV	proteins(3754)	0.43608	0.622972	0	0	0.242889	-0.0143537	0.0990182	-0.144961	0.884742	NA	0.472493	0.734989	0	0	0.242889	-0.0180717	0.111828	-0.161602	0.871619	0.919502	0.43608	0.622972	0	0	#N/A	0.242889	-0.0147165	0.0954621	-0.15416	0.877483	1	0.43608	0.622972	0.782564	1.30427	#N/A	0.242889	0.00511811	0.0954621	0.0536141	0.957243	NA	0	0
Alcam	79559	ENSRNOG00000001989	#NV	#NV	#NV	61.5014	10.4359	102.445	17.464	93.7825	0.679047	0.216363	3.13847	0.00169835	0.0139183	70.2263	18.0294	103.548	15.1947	93.7825	0.528865	0.19385	2.72821	0.00636788	0.0111533	61.5014	10.4359	71.1689	18.2273	#N/A	93.7825	0.196551	0.225232	0.872659	0.382849	1	61.5014	10.4359	96.2158	24.8448	#N/A	93.7825	0.58977	0.224449	2.62763	0.00859808	0.108624	102.445	17.464
Aldh16a1	361571	ENSRNOG00000020623	#NV	#NV	proteins(3754)	731.009	101.955	589.953	22.6339	704.926	-0.305274	0.113105	-2.69904	0.00695398	0.0355119	1093.43	179.851	584.299	53.0457	704.926	-0.890958	0.0999729	-8.91199	5.0123e-19	5.7736e-18	731.009	101.955	602.955	71.786	#N/A	704.926	-0.273757	0.117331	-2.33321	0.019637	1	731.009	101.955	597.213	25.4891	#N/A	704.926	-0.287325	0.117713	-2.4409	0.0146509	0.131815	589.953	22.6339
Aldh18a1	361755	ENSRNOG00000015267	#NV	#NV	proteins(3754)	0.357029	0.510041	0.311385	0.533802	0.529024	-0.0255625	0.339537	-0.0752863	0.939987	NA	0.48499	0.646653	0.211412	0.328864	0.529024	-0.152348	0.362656	-0.420089	0.67442	0.760331	0.357029	0.510041	0	0	#N/A	0.529024	-0.183547	0.330741	-0.554957	0.578924	1	0.357029	0.510041	0.97444	1.29925	#N/A	0.529024	0.202631	0.332503	0.609413	0.542251	NA	0.311385	0.533802
Aldh1a1	24188	ENSRNOG00000017619	#NV	#NV	proteins(3754)	645.952	121.044	1010.69	53.1186	735.746	0.617724	0.175789	3.51401	0.000441397	0.00581651	358.017	68.8777	1273.48	124.171	735.746	1.76495	0.157285	11.2213	3.20363e-29	4.55613e-27	645.952	121.044	576.706	132.528	#N/A	735.746	-0.153741	0.182662	-0.841667	0.399974	1	645.952	121.044	613.498	96.9188	#N/A	735.746	-0.0689891	0.182792	-0.377418	0.705863	0.844831	1010.69	53.1186
Aldh1a2	116676	ENSRNOG00000055049	#NV	#NV	#NV	14.9296	4.90974	18.3706	3.42813	23.0801	0.230193	0.343846	0.669466	0.503198	0.653012	20.552	9.89979	19.337	8.2789	23.0801	-0.0764554	0.317185	-0.241044	0.809521	0.873232	14.9296	4.90974	15.834	7.07658	#N/A	23.0801	0.0723272	0.351617	0.205699	0.837026	1	14.9296	4.90974	21.7624	16.7445	#N/A	23.0801	0.38591	0.351104	1.09913	0.27171	NA	18.3706	3.42813
Aldh1a3	266603	ENSRNOG00000052070	#NV	#NV	#NV	10.5511	4.49803	10.3982	5.70031	15.8308	-0.0162176	0.380947	-0.0425718	0.966043	0.980049	19.2592	9.59446	8.4651	3.97898	15.8308	-0.89143	0.358837	-2.48422	0.0129837	0.0218356	10.5511	4.49803	14.6228	8.32373	#N/A	15.8308	0.326987	0.384975	0.849372	0.395674	1	10.5511	4.49803	14.8168	12.5403	#N/A	15.8308	0.307978	0.385911	0.798055	0.424839	NA	10.3982	5.70031
Aldh1a7	29651	ENSRNOG00000017878	#NV	#NV	#NV	0.819782	0.70267	1.25372	0.471126	1.65564	0.234779	0.418926	0.560432	0.575185	NA	0.825964	0.92196	3.5691	2.21778	1.65564	1.12662	0.41967	2.68453	0.00726309	0.012638	0.819782	0.70267	0.482469	0.482469	#N/A	1.65564	-0.160686	0.414632	-0.387539	0.698357	1	0.819782	0.70267	2.02948	2.08139	#N/A	1.65564	0.527531	0.417799	1.26264	0.206718	NA	1.25372	0.471126
Aldh1b1	298079	ENSRNOG00000011497	#NV	#NV	#NV	0.152711	0.26179	1.66834	1.68372	0.830831	0.492574	0.319902	1.53977	0.123617	NA	1.81274	2.56855	1.04151	1.15724	0.830831	-0.234983	0.346844	-0.677491	0.498095	0.595723	0.152711	0.26179	0.161929	0.269882	#N/A	0.830831	0.0389307	0.309217	0.125901	0.89981	1	0.152711	0.26179	0.642378	0.856504	#N/A	0.830831	0.203772	0.308857	0.659761	0.509407	NA	1.66834	1.68372
Aldh1l1	64392	ENSRNOG00000047023	#NV	#NV	#NV	3.27985	2.69776	10.6283	1.83778	8.9497	1.33655	0.319779	4.17961	2.92011e-05	0.000939223	8.35826	2.6906	12.8538	3.361	8.9497	0.55211	0.270151	2.04371	0.0409822	0.0638884	3.27985	2.69776	3.95092	1.42426	#N/A	8.9497	0.208338	0.347515	0.599507	0.548835	1	3.27985	2.69776	7.46608	3.37851	#N/A	8.9497	0.866014	0.337594	2.56525	0.01031	NA	10.6283	1.83778
Aldh1l2	299699	ENSRNOG00000008586	#NV	#NV	#NV	3.62852	2.92496	4.44569	1.83577	6.1574	0.166909	0.404049	0.413091	0.67954	0.791386	6.60373	2.23874	3.26453	1.44835	6.1574	-0.670817	0.387572	-1.73082	0.0834836	0.122991	3.62852	2.92496	3.40631	1.56971	#N/A	6.1574	-0.0283705	0.408346	-0.0694767	0.94461	1	3.62852	2.92496	8.3873	4.52037	#N/A	6.1574	0.729902	0.405803	1.79866	0.0720724	NA	4.44569	1.83577
Aldh2	29539	ENSRNOG00000001344	#NV	#NV	proteins(3754)	7741.15	677.42	8577.71	366.774	8121.34	0.144146	0.134371	1.07274	0.283387	0.444394	9374.57	1467.19	8147.41	960.19	8121.34	-0.198206	0.119199	-1.66281	0.0963496	0.140276	7741.15	677.42	7976.16	237.892	#N/A	8121.34	0.0420168	0.139533	0.301124	0.76332	1	7741.15	677.42	7051.88	1056.94	#N/A	8121.34	-0.130016	0.139575	-0.93151	0.35159	0.58556	8577.71	366.774
Aldh3a1	25375	ENSRNOG00000002331	#NV	#NV	proteins(3754)	17.4591	11.2698	10.2577	3.72662	19.9335	-0.602298	0.355244	-1.69545	0.0899909	0.201712	39.9692	20.2368	7.14356	2.72259	19.9335	-1.98704	0.332019	-5.98472	2.16756e-09	7.25584e-09	17.4591	11.2698	16.2409	8.55747	#N/A	19.9335	-0.099313	0.358495	-0.277028	0.781759	1	17.4591	11.2698	15.3889	8.47178	#N/A	19.9335	-0.166074	0.360155	-0.461119	0.644713	NA	10.2577	3.72662
Aldh3a2	65183	ENSRNOG00000002342	#NV	#NV	proteins(3754)	521.036	21.6423	501.062	20.654	520.005	-0.0535657	0.0905995	-0.591236	0.554362	0.692702	495.607	58.2587	520.188	31.755	520.005	0.0703663	0.0805239	0.873855	0.382197	0.47635	521.036	21.6423	494.165	50.1101	#N/A	520.005	-0.0745574	0.0939884	-0.793261	0.427626	1	521.036	21.6423	524.511	27.2092	#N/A	520.005	0.00939857	0.0943249	0.0996404	0.92063	0.96218	501.062	20.654
Aldh3b1	309147	ENSRNOG00000017512	#NV	#NV	#NV	39.9543	11.6246	23.8366	6.79455	41.2977	-0.674629	0.240597	-2.80398	0.00504756	0.0287901	62.3554	10.975	29.613	5.93923	41.2977	-0.997071	0.212289	-4.69675	2.64332e-06	6.5815e-06	39.9543	11.6246	35.5188	17.9565	#N/A	41.2977	-0.165075	0.242333	-0.681192	0.49575	1	39.9543	11.6246	36.8424	7.17627	#N/A	41.2977	-0.122619	0.243911	-0.502722	0.61516	0.788265	23.8366	6.79455
Aldh4a1	641316	ENSRNOG00000061876	#NV	#NV	proteins(3754)	1729.36	99.945	1836.29	120.221	1692.75	0.0836093	0.154603	0.540799	0.588646	0.720527	2044.83	302.673	1774.43	103.052	1692.75	-0.198858	0.137427	-1.447	0.147896	0.20599	1729.36	99.945	1775.26	116.482	#N/A	1692.75	0.0359388	0.160395	0.224064	0.822707	1	1729.36	99.945	1447.85	276.611	#N/A	1692.75	-0.245358	0.160603	-1.52773	0.126579	0.341643	1836.29	120.221
Aldh5a1	291133	ENSRNOG00000023538	#NV	#NV	proteins(3754)	1623.81	121.703	1901.48	95.4107	1505.71	0.222654	0.129374	1.72101	0.085249	0.194212	1207.65	127.527	1853.51	209.794	1505.71	0.606592	0.114984	5.27547	1.32418e-07	3.70408e-07	1623.81	121.703	1546.87	159.459	#N/A	1505.71	-0.0684206	0.134443	-0.50892	0.610809	1	1623.81	121.703	1467.18	184.227	#N/A	1505.71	-0.141347	0.134607	-1.05007	0.293686	0.531924	1901.48	95.4107
Aldh6a1	81708	ENSRNOG00000011419	#NV	#NV	proteins(3754)	8971.79	2731.39	13626.5	457.573	10095.1	0.573003	0.183939	3.11518	0.00183832	0.0147819	4890.49	677.226	15258.6	254.398	10095.1	1.57653	0.1641	9.60709	7.46258e-22	1.60228e-20	8971.79	2731.39	10226.7	2220.17	#N/A	10095.1	0.178539	0.190616	0.936642	0.348943	1	8971.79	2731.39	9903.87	2340.36	#N/A	10095.1	0.135051	0.19063	0.708445	0.478669	0.68885	13626.5	457.573
Aldh7a1	291450	ENSRNOG00000014645	#NV	#NV	proteins(3754)	944.565	46.2651	1040.95	64.6078	904.264	0.138141	0.107395	1.28629	0.198342	0.348683	757.37	81.9435	984.242	34.6702	904.264	0.373526	0.0955782	3.90806	9.304e-05	0.000199624	944.565	46.2651	939.432	65.6832	#N/A	904.264	-0.00739318	0.111637	-0.0662249	0.947199	1	944.565	46.2651	875.496	138.818	#N/A	904.264	-0.104282	0.112001	-0.931082	0.351811	0.58556	1040.95	64.6078
Aldh8a1	685750	ENSRNOG00000014907	#NV	#NV	#NV	1.01509	1.45013	0.15113	0.259079	0.848752	-0.359876	0.33622	-1.07036	0.284458	NA	1.06616	1.44975	0.485527	0.539475	0.848752	-0.252384	0.360135	-0.700803	0.483426	0.580985	1.01509	1.45013	0	0	#N/A	0.848752	-0.394187	0.329265	-1.19717	0.231239	1	1.01509	1.45013	1.79366	2.08556	#N/A	0.848752	0.153095	0.332458	0.460495	0.645161	NA	0.15113	0.259079
Aldh9a1	64040	ENSRNOG00000004027	#NV	#NV	proteins(3754)	2166.71	228.191	2125.31	118.489	1980.34	-0.027063	0.122305	-0.221274	0.824879	0.890363	1855.98	215.012	2171.45	179.213	1980.34	0.222619	0.108509	2.05162	0.0402066	0.0627474	2166.71	228.191	2147.18	150.31	#N/A	1980.34	-0.0132126	0.127006	-0.104032	0.917144	1	2166.71	228.191	1930.62	254.917	#N/A	1980.34	-0.161737	0.127169	-1.27183	0.203432	0.439936	2125.31	118.489
Aldoa	24189	ENSRNOG00000052802	#NV	#NV	proteins(3754)	42293.1	7242.16	35306	1531.66	38981.9	-0.254532	0.126426	-2.01328	0.0440847	0.123242	56833.1	7156.59	32896.6	2662.3	38981.9	-0.774612	0.112072	-6.91173	4.78782e-12	2.10506e-11	42293.1	7242.16	39114.1	2994.52	#N/A	38981.9	-0.11034	0.131315	-0.840269	0.400758	1	42293.1	7242.16	33637.8	5288.6	#N/A	38981.9	-0.322042	0.131326	-2.45224	0.0141968	0.130983	35306	1531.66
Aldoart2	299052	ENSRNOG00000030869	#NV	#NV	#NV	0.152921	0.26215	0.62855	0.897929	0.223215	0.0716881	0.182718	0.392342	0.694806	NA	0.351279	0.546435	0.103252	0.183559	0.223215	-0.0430818	0.204295	-0.21088	0.832981	0.891375	0.152921	0.26215	0.154984	0.258306	#N/A	0.223215	0.00969237	0.176583	0.0548885	0.956227	1	0.152921	0.26215	0.260855	0.434758	#N/A	0.223215	0.0184801	0.176583	0.104654	0.91665	NA	0.62855	0.897929
Aldob	24190	ENSRNOG00000006807	#NV	#NV	proteins(3754)	22.1207	5.41694	21.825	5.88578	25.9533	0.00265197	0.281013	0.00943717	0.99247	0.996134	23.3543	5.90353	40.3547	10.4536	25.9533	0.720564	0.250076	2.88138	0.00395941	0.00714574	22.1207	5.41694	27.3427	4.91031	#N/A	25.9533	0.277349	0.285816	0.970374	0.33186	1	22.1207	5.41694	23.6682	10.9512	#N/A	25.9533	0.103422	0.289259	0.35754	0.720688	NA	21.825	5.88578
Aldoc	24191	ENSRNOG00000011452	#NV	#NV	proteins(3754)	24.8424	3.13772	28.6621	5.47001	30.932	0.182203	0.221098	0.824085	0.409891	0.570338	41.6301	7.40089	20.3541	5.69694	30.932	-0.974143	0.200756	-4.85237	1.21995e-06	3.12805e-06	24.8424	3.13772	24.0938	7.08663	#N/A	30.932	-0.0388162	0.23001	-0.168759	0.865986	1	24.8424	3.13772	23.363	4.91027	#N/A	30.932	-0.089003	0.233832	-0.380628	0.703479	NA	28.6621	5.47001
Alg1	360475	ENSRNOG00000002883	#NV	#NV	#NV	95.1691	22.7805	82.4219	12.6154	101.076	-0.200919	0.188401	-1.06644	0.286223	0.447609	153.013	22.1473	70.9194	8.43336	101.076	-1.06409	0.168266	-6.32384	2.55145e-10	9.35246e-10	95.1691	22.7805	94.9498	24.0964	#N/A	101.076	-0.0063154	0.193604	-0.0326203	0.973977	1	95.1691	22.7805	101.505	33.9872	#N/A	101.076	0.0630434	0.194372	0.324345	0.745677	0.869535	82.4219	12.6154
Alg10	245960	ENSRNOG00000014511	#NV	#NV	#NV	402.16	46.0217	458.081	21.7434	406.684	0.190007	0.0914736	2.07718	0.037785	0.1107	328.623	26.7505	488.825	30.047	406.684	0.568415	0.0818457	6.94496	3.78556e-12	1.68086e-11	402.16	46.0217	374.64	51.8841	#N/A	406.684	-0.0964832	0.0955649	-1.00961	0.312683	1	402.16	46.0217	401.37	45.9702	#N/A	406.684	0.00435165	0.0959383	0.0453588	0.963821	0.982634	458.081	21.7434
Alg11	361174	ENSRNOG00000012841	#NV	#NV	#NV	151.701	53.4588	237.619	26.9372	176.25	0.609599	0.208733	2.92047	0.00349499	0.0226531	75.3198	17.0715	242.957	19.5191	176.25	1.59627	0.189923	8.40478	4.28648e-17	3.50633e-16	151.701	53.4588	187.194	47.5197	#N/A	176.25	0.286069	0.216334	1.32235	0.186052	1	151.701	53.4588	178.592	19.8342	#N/A	176.25	0.225897	0.216985	1.04107	0.297842	0.536072	237.619	26.9372
Alg12	315212	ENSRNOG00000004591	#NV	#NV	#NV	163.672	25.8186	150.012	17.129	165.607	-0.124975	0.141392	-0.883888	0.376756	0.540358	202.974	26.1654	134.616	13.9191	165.607	-0.581021	0.126142	-4.60607	4.10352e-06	1.00517e-05	163.672	25.8186	157.675	24.4374	#N/A	165.607	-0.057953	0.146002	-0.396932	0.691417	1	163.672	25.8186	140.078	12.1667	#N/A	165.607	-0.217417	0.147845	-1.47057	0.141407	0.362143	150.012	17.129
Alg13	300284	ENSRNOG00000005753	#NV	#NV	#NV	108.585	34.2953	161.458	13.6915	124.791	0.558702	0.171193	3.26357	0.00110018	0.0104143	55.6362	7.4412	165.278	15.8669	124.791	1.50509	0.157884	9.5329	1.52954e-21	3.06848e-20	108.585	34.2953	137.673	34.3082	#N/A	124.791	0.337411	0.177767	1.89805	0.0576897	1	108.585	34.2953	132.421	21.0875	#N/A	124.791	0.286908	0.178905	1.60369	0.108782	0.315122	161.458	13.6915
Alg14	362031	ENSRNOG00000011528	#NV	#NV	#NV	205.801	13.6056	184.873	12.5271	207.219	-0.151598	0.116693	-1.29912	0.193904	0.343397	214.793	19.1296	185.35	13.3919	207.219	-0.210886	0.10397	-2.02834	0.0425253	0.0661504	205.801	13.6056	218.071	18.1483	#N/A	207.219	0.0817185	0.119758	0.682366	0.495008	1	205.801	13.6056	215.143	18.4516	#N/A	207.219	0.0597468	0.120795	0.494614	0.620873	0.792971	184.873	12.5271
Alg2	313231	ENSRNOG00000006369	#NV	#NV	#NV	364.179	27.119	297.625	26.2133	344.24	-0.283953	0.114073	-2.48923	0.0128019	0.0529648	389.406	61.7717	292.985	24.7707	344.24	-0.402706	0.101423	-3.97056	7.17044e-05	0.000155442	364.179	27.119	325.264	32.154	#N/A	344.24	-0.160027	0.117886	-1.35748	0.17463	1	364.179	27.119	298.033	19.9515	#N/A	344.24	-0.2826	0.118934	-2.3761	0.0174966	0.141247	297.625	26.2133
Alg3	287983	ENSRNOG00000001712	#NV	#NV	#NV	121.665	14.3618	97.5198	14.1405	120.355	-0.315522	0.146234	-2.15765	0.0309551	0.0960026	164.021	25.5757	93.369	8.40827	120.355	-0.795344	0.129849	-6.12515	9.06009e-10	3.12834e-09	121.665	14.3618	111.09	16.3227	#N/A	120.355	-0.129547	0.149985	-0.863738	0.387732	1	121.665	14.3618	107.984	12.0572	#N/A	120.355	-0.162608	0.151577	-1.07277	0.283374	0.522411	97.5198	14.1405
Alg5	295051	ENSRNOG00000058694	#NV	#NV	#NV	72.865	8.33888	72.403	10.1091	74.6615	-0.00405776	0.146196	-0.0277556	0.977857	0.987327	64.7868	9.83125	69.3878	8.85053	74.6615	0.0946853	0.133175	0.710986	0.477093	0.574335	72.865	8.33888	82.783	8.32227	#N/A	74.6615	0.184082	0.149163	1.2341	0.217167	1	72.865	8.33888	88.7669	19.2799	#N/A	74.6615	0.256359	0.15034	1.70519	0.0881591	0.284771	72.403	10.1091
Alg6	362547	ENSRNOG00000009045	#NV	#NV	#NV	201.871	40.9903	234.447	26.4222	213.588	0.213109	0.150908	1.41218	0.157898	0.298601	159.69	29.9293	245.275	28.5689	213.588	0.601738	0.135329	4.44648	8.72905e-06	2.06904e-05	201.871	40.9903	225.808	42.7705	#N/A	213.588	0.160386	0.156397	1.0255	0.305126	1	201.871	40.9903	227.725	31.1638	#N/A	213.588	0.174587	0.157019	1.11189	0.266188	0.505295	234.447	26.4222
Alg8	293129	ENSRNOG00000012292	#NV	#NV	#NV	50.1897	10.8368	58.7023	9.4999	48.8907	0.218986	0.17117	1.27935	0.200774	0.351568	40.7399	6.51093	39.6012	5.53997	48.8907	-0.0358747	0.16231	-0.221026	0.825073	0.885732	50.1897	10.8368	47.6197	3.27584	#N/A	48.8907	-0.0693895	0.179184	-0.387253	0.698569	1	50.1897	10.8368	56.8344	10.3035	#N/A	48.8907	0.159739	0.179006	0.892367	0.372196	0.603107	58.7023	9.4999
Alg9	367083	ENSRNOG00000010877	#NV	#NV	#NV	170.465	16.4621	182.257	14.7427	170.599	0.0930601	0.132045	0.704763	0.480958	0.635476	178.18	28.4702	172.854	15.8122	170.599	-0.0432018	0.117967	-0.36622	0.714201	0.795131	170.465	16.4621	146.726	10.0218	#N/A	170.599	-0.212607	0.138001	-1.54062	0.123409	1	170.465	16.4621	149.042	22.2441	#N/A	170.599	-0.196826	0.139071	-1.41529	0.156983	0.383175	182.257	14.7427
Alk	266802	ENSRNOG00000008683	#NV	#NV	#NV	2.37635	1.04859	4.34462	2.19776	4.7428	0.529738	0.400244	1.32354	0.185657	0.333267	4.10151	2.40205	3.24397	1.73548	4.7428	-0.234333	0.382971	-0.611883	0.540615	0.636455	2.37635	1.04859	3.57234	3.14876	#N/A	4.7428	0.354679	0.405227	0.87526	0.381433	1	2.37635	1.04859	5.70492	4.75974	#N/A	4.7428	0.71072	0.404189	1.75839	0.078682	NA	4.34462	2.19776
Alkbh1	362766	ENSRNOG00000012264	#NV	#NV	#NV	508.931	41.0921	580.925	28.649	517.017	0.190195	0.101852	1.86736	0.0618512	0.155998	410.896	36.8311	604.157	31.927	517.017	0.549099	0.0908785	6.04212	1.52099e-09	5.15758e-09	508.931	41.0921	526.989	53.3227	#N/A	517.017	0.0510713	0.105895	0.482285	0.629604	1	508.931	41.0921	516.49	52.9159	#N/A	517.017	0.0245451	0.106413	0.230658	0.817581	0.910542	580.925	28.649
Alkbh2	304578	ENSRNOG00000028584	#NV	#NV	#NV	41.0593	8.43516	41.3562	7.5065	41.5371	0.00283077	0.227849	0.0124239	0.990087	0.994575	66.0818	15.2812	33.0665	4.82392	41.5371	-0.941712	0.205312	-4.58673	4.50237e-06	1.09837e-05	41.0593	8.43516	33.8147	5.80697	#N/A	41.5371	-0.263548	0.236863	-1.11266	0.265855	1	41.0593	8.43516	37.7264	8.57713	#N/A	41.5371	-0.10598	0.237425	-0.446372	0.655328	0.813525	41.3562	7.5065
Alkbh3	362169	ENSRNOG00000021678	#NV	#NV	proteins(3754)	1929.02	233.149	1710.88	85.0482	1747.69	-0.170384	0.0983833	-1.73184	0.083302	0.191675	1872.63	239.522	1696.53	82.8724	1747.69	-0.141104	0.087163	-1.61886	0.105478	0.152104	1929.02	233.149	1887.2	146.483	#N/A	1747.69	-0.0313729	0.102127	-0.307195	0.758695	1	1929.02	233.149	1617.64	255.809	#N/A	1747.69	-0.248132	0.102415	-2.42281	0.0154009	0.134306	1710.88	85.0482
Alkbh4	288587	ENSRNOG00000001428	#NV	#NV	#NV	62.0675	22.5054	39.8522	5.1067	58.3042	-0.604209	0.205986	-2.93326	0.00335424	0.0220513	90.4691	9.2084	39.6683	9.5487	58.3042	-1.12738	0.183732	-6.13599	8.46321e-10	2.92956e-09	62.0675	22.5054	54.0212	14.2066	#N/A	58.3042	-0.197541	0.208919	-0.945536	0.344385	1	62.0675	22.5054	52.0993	8.36238	#N/A	58.3042	-0.256318	0.211153	-1.2139	0.224787	0.462369	39.8522	5.1067
Alkbh5	303193	ENSRNOG00000028341	#NV	#NV	#NV	1823.03	143.234	1686.83	64.0838	1716.34	-0.110497	0.097113	-1.13782	0.255195	0.413853	2017.52	229.574	1651.93	193.281	1716.34	-0.285148	0.0859659	-3.31699	0.000909944	0.00176866	1823.03	143.234	1774.3	45.3148	#N/A	1716.34	-0.0390181	0.100842	-0.386922	0.698814	1	1823.03	143.234	1610.07	105.114	#N/A	1716.34	-0.175957	0.10109	-1.7406	0.0817544	0.275104	1686.83	64.0838
Alkbh6	292780	ENSRNOG00000047943	#NV	#NV	#NV	0.553384	0.474329	0.545019	0.467159	0.517479	-0.0138071	0.359067	-0.0384529	0.969327	NA	0.760564	0.676057	0.988276	1.33081	0.517479	0.148919	0.382459	0.389373	0.697	0.780579	0.553384	0.474329	0.325565	0.434086	#N/A	0.517479	-0.166037	0.350402	-0.473847	0.635609	1	0.553384	0.474329	0.191876	0.319794	#N/A	0.517479	-0.224073	0.349994	-0.640221	0.522029	NA	0.545019	0.467159
Alkbh7	679944	ENSRNOG00000047089	#NV	#NV	proteins(3754)	706.083	132.886	556.583	46.8421	728.056	-0.326604	0.18537	-1.76191	0.0780852	0.182836	1250.14	237.742	530.396	59.1058	728.056	-1.18804	0.165224	-7.19051	6.45491e-13	3.11658e-12	706.083	132.886	609.138	95.7388	#N/A	728.056	-0.201637	0.191887	-1.05081	0.293346	1	706.083	132.886	551.741	95.0473	#N/A	728.056	-0.334415	0.192198	-1.73995	0.0818675	0.275302	556.583	46.8421
Alkbh8	366783	ENSRNOG00000024525	#NV	#NV	#NV	107.947	29.299	140.125	12.9897	110.932	0.365054	0.1723	2.11872	0.0341144	0.102813	61.8318	13.6162	137.33	12.0653	110.932	1.11002	0.158193	7.01691	2.26821e-12	1.03103e-11	107.947	29.299	111.254	29.2743	#N/A	110.932	0.0465696	0.179434	0.259535	0.795222	1	107.947	29.299	133.091	22.6525	#N/A	110.932	0.294391	0.17932	1.64171	0.10065	0.304295	140.125	12.9897
Allc	246758	ENSRNOG00000008299	#NV	#NV	#NV	0.610843	1.04716	0	0	0.583711	-0.228592	0.298486	-0.765837	0.443773	NA	0.619181	0.96317	0.238688	0.371293	0.583711	-0.168406	0.32387	-0.519981	0.603077	0.696518	0.610843	1.04716	0.792105	1.05614	#N/A	0.583711	0.0661771	0.292473	0.226268	0.820993	1	0.610843	1.04716	0.521709	0.869515	#N/A	0.583711	-0.0684439	0.290662	-0.235476	0.813839	NA	0	0
Alms1	297408	ENSRNOG00000022343	#NV	#NV	#NV	514.907	130.215	555.9	31.9698	503.923	0.108512	0.16337	0.664212	0.506555	0.65559	301.682	59.3973	521.222	33.5524	503.923	0.763675	0.146482	5.21342	1.85387e-07	5.11016e-07	514.907	130.215	555.747	118.314	#N/A	503.923	0.106652	0.169327	0.62986	0.528786	1	514.907	130.215	691.739	72.2594	#N/A	503.923	0.407425	0.169256	2.40715	0.0160776	0.137141	555.9	31.9698
Alox12	287454	ENSRNOG00000027037	#NV	#NV	#NV	17.0424	7.71597	11.3084	6.13905	16.5606	-0.535805	0.267776	-2.00095	0.0453983	0.125852	20.9835	5.47597	12.7979	3.74729	16.5606	-0.654627	0.240249	-2.72478	0.00643441	0.0112616	17.0424	7.71597	19.4625	3.14783	#N/A	16.5606	0.142903	0.263212	0.542919	0.587185	1	17.0424	7.71597	16.521	4.19052	#N/A	16.5606	-0.0948107	0.270022	-0.351122	0.725497	NA	11.3084	6.13905
Alox12b	287425	ENSRNOG00000022210	#NV	#NV	#NV	0	0	0	0	0	NA	NA	NA	NA	NA	0	0	0	0	0	NA	NA	NA	NA	NA	0	0	0	0	#N/A	0	NA	NA	NA	NA	NA	0	0	0	0	#N/A	0	NA	NA	NA	NA	NA	0	0
Alox12e	303252	ENSRNOG00000019074	#NV	#NV	#NV	0.425054	0.728665	0	0	0.120044	-0.0143537	0.0990182	-0.144961	0.884742	NA	0.0798507	0.141957	0	0	0.120044	-0.000816229	0.111828	-0.00729893	0.994176	NA	0.425054	0.728665	0	0	#N/A	0.120044	-0.0151336	0.0954621	-0.15853	0.874039	1	0.425054	0.728665	0	0	#N/A	0.120044	-0.0126584	0.0954621	-0.132601	0.894509	NA	0	0
Alox15	81639	ENSRNOG00000019183	#NV	#NV	#NV	2.44762	1.84673	3.00069	1.93618	2.09264	0.107005	0.418149	0.255901	0.798028	NA	1.30142	1.2373	0.907364	1.00818	2.09264	-0.194331	0.420004	-0.462687	0.643589	0.733458	2.44762	1.84673	1.37581	0.704198	#N/A	2.09264	-0.343624	0.414102	-0.829805	0.406649	1	2.44762	1.84673	2.99919	3.61516	#N/A	2.09264	0.0474226	0.414953	0.114284	0.909013	NA	3.00069	1.93618
Alox15b	266604	ENSRNOG00000007778	#NV	#NV	#NV	0	0	0	0	0.0235106	0	0.0990182	0	1	NA	0	0	0	0	0.0235106	0	0.111828	0	1	NA	0	0	0	0	#N/A	0.0235106	0	0.0954621	0	1	1	0	0	0	0	#N/A	0.0235106	0	0.0954621	0	1	NA	0	0
Alox5	25290	ENSRNOG00000012972	#NV	#NV	#NV	22.3605	7.68923	21.5241	4.5654	28.9142	-0.0547984	0.293349	-0.186803	0.851815	0.90951	40.0501	6.70835	18.7267	4.41123	28.9142	-0.971852	0.266242	-3.65025	0.000261981	0.000539125	22.3605	7.68923	19.8062	7.03648	#N/A	28.9142	-0.145893	0.301385	-0.484075	0.628333	1	22.3605	7.68923	25.6409	8.28074	#N/A	28.9142	0.154221	0.300706	0.512863	0.608047	NA	21.5241	4.5654
Alox5ap	29624	ENSRNOG00000000907	#NV	#NV	#NV	13.4978	5.21272	6.56266	2.03396	15.8533	-0.78587	0.349562	-2.24815	0.0245664	0.0819062	22.0242	5.87394	5.62497	4.07598	15.8533	-1.54689	0.325498	-4.75239	2.0103e-06	5.06684e-06	13.4978	5.21272	10.6418	4.25466	#N/A	15.8533	-0.276091	0.350677	-0.787309	0.431101	1	13.4978	5.21272	10.6348	3.13509	#N/A	15.8533	-0.296792	0.352844	-0.841143	0.400268	NA	6.56266	2.03396
Aloxe3	287424	ENSRNOG00000007454	#NV	#NV	#NV	30.9208	8.98012	10.3702	2.2144	32.0842	-1.33823	0.295812	-4.52391	6.07071e-06	0.000297688	72.3094	27.3889	9.80259	4.59314	32.0842	-2.55415	0.269104	-9.49131	2.28158e-21	4.35806e-20	30.9208	8.98012	26.7137	6.02218	#N/A	32.0842	-0.196416	0.290805	-0.675421	0.499409	1	30.9208	8.98012	37.9634	18.981	#N/A	32.0842	0.214078	0.289452	0.739595	0.459546	NA	10.3702	2.2144
Alpi	24197	ENSRNOG00000030020	#NV	#NV	#NV	0.305421	0.523579	0	0	0.426305	-0.081693	0.278825	-0.29299	0.769529	NA	0.298381	0.464149	0.368936	0.491915	0.426305	0.0402559	0.304624	0.13215	0.894866	0.935798	0.305421	0.523579	0.323858	0.539763	#N/A	0.426305	0.0270699	0.270712	0.0999952	0.920348	1	0.305421	0.523579	0.757804	1.26301	#N/A	0.426305	0.154776	0.270812	0.571524	0.567644	NA	0	0
Alpk3	365298	ENSRNOG00000011659	#NV	#NV	proteins(3754)	8227.19	660.406	7000.87	391.457	7994.62	-0.227869	0.121967	-1.86829	0.061722	0.155998	8040.34	961.109	7008.76	716.89	7994.62	-0.194706	0.108101	-1.80114	0.0716805	0.106829	8227.19	660.406	8898.11	1179.52	#N/A	7994.62	0.110196	0.12666	0.870016	0.384292	1	8227.19	660.406	8672.4	1120.01	#N/A	7994.62	0.0742147	0.126686	0.585815	0.558	0.748324	7000.87	391.457
Alpl	25586	ENSRNOG00000013954	#NV	#NV	proteins(3754)	494.078	96.1352	423.411	45.6866	519.91	-0.217418	0.158509	-1.37165	0.170174	0.314169	826.53	111.907	436.319	73.6059	519.91	-0.896451	0.140582	-6.3767	1.80941e-10	6.72978e-10	494.078	96.1352	463.074	82.0328	#N/A	519.91	-0.0914108	0.164132	-0.556934	0.577572	1	494.078	96.1352	435.531	45.6473	#N/A	519.91	-0.177694	0.16457	-1.07975	0.280255	0.51961	423.411	45.6866
Als2	363235	ENSRNOG00000023280	#NV	#NV	#NV	420.484	35.9678	451.348	21.7957	414.187	0.100146	0.0851346	1.17633	0.239464	0.395733	380.634	33.0759	408.72	30.0037	414.187	0.102043	0.0764737	1.33436	0.182086	0.248102	420.484	35.9678	411.288	35.3163	#N/A	414.187	-0.0316008	0.0885691	-0.356793	0.721247	1	420.484	35.9678	474.689	62.8698	#N/A	414.187	0.165309	0.0886409	1.86493	0.0621906	0.243473	451.348	21.7957
Als2cr11	501147	ENSRNOG00000012637	#NV	#NV	#NV	0	0	0.131404	0.225264	0.0496688	0.0087457	0.0990182	0.0883241	0.929619	NA	0	0	0.139272	0.247595	0.0496688	0.0106874	0.111828	0.09557	0.923862	NA	0	0	0	0	#N/A	0.0496688	0	0.0954621	0	1	1	0	0	0	0	#N/A	0.0496688	0	0.0954621	0	1	NA	0.131404	0.225264
Als2cr12	316413	ENSRNOG00000024917	#NV	#NV	#NV	6.72294	3.03284	9.09106	3.19372	7.90469	0.315706	0.362415	0.871118	0.383689	0.545981	3.47965	2.46398	13.6227	6.51463	7.90469	1.5542	0.345458	4.49895	6.82891e-06	1.63484e-05	6.72294	3.03284	9.92087	5.72484	#N/A	7.90469	0.420608	0.367319	1.14507	0.252178	1	6.72294	3.03284	7.11661	2.93519	#N/A	7.90469	0.0681917	0.372797	0.182919	0.854862	NA	9.09106	3.19372
Alx1	25401	ENSRNOG00000004390	#NV	#NV	#NV	0.152921	0.26215	2.12658	1.50869	1.0248	0.993869	0.391137	2.54098	0.0110544	NA	0.120629	0.214452	2.83342	1.77778	1.0248	1.44662	0.405639	3.56628	0.000362084	0.000733254	0.152921	0.26215	0	0	#N/A	1.0248	-0.0299006	0.373966	-0.0799553	0.936273	1	0.152921	0.26215	0	0	#N/A	1.0248	0.00765972	0.372235	0.0205777	0.983583	NA	2.12658	1.50869
Alx3	365900	ENSRNOG00000018290	#NV	#NV	#NV	38.8334	11.4562	4.45281	2.27494	21.1826	-2.59574	0.311056	-8.34493	7.12533e-17	1.21792e-13	44.6354	6.62545	3.29025	2.34544	21.1826	-3.15967	0.297391	-10.6246	2.28932e-26	1.4615e-24	38.8334	11.4562	38.4652	8.20936	#N/A	21.1826	-0.0479504	0.283318	-0.169246	0.865603	1	38.8334	11.4562	34.9213	7.70716	#N/A	21.1826	-0.171043	0.285767	-0.598542	0.549479	NA	4.45281	2.27494
Alx4	296511	ENSRNOG00000000008	#NV	#NV	#NV	3.55351	2.25626	5.48607	1.88329	6.19369	0.466652	0.352668	1.3232	0.185768	0.33339	7.21496	2.06946	5.44526	2.18578	6.19369	-0.330041	0.316556	-1.0426	0.297134	0.38284	3.55351	2.25626	9.55177	3.57507	#N/A	6.19369	1.12926	0.34748	3.24985	0.00115466	1	3.55351	2.25626	4.91214	2.69838	#N/A	6.19369	0.361414	0.363519	0.994208	0.320122	NA	5.48607	1.88329
Alyref	690585	ENSRNOG00000036687	#NV	#NV	proteins(3754)	123.005	19.9603	145.588	28.1699	134.431	0.230444	0.153911	1.49726	0.134326	0.267244	118.16	15.695	149.282	21.4254	134.431	0.326478	0.137691	2.37109	0.0177356	0.0292418	123.005	19.9603	121.45	13.6959	#N/A	134.431	-0.019394	0.160285	-0.120996	0.903694	1	123.005	19.9603	139.67	22.9259	#N/A	134.431	0.173979	0.160423	1.0845	0.278143	0.517714	145.588	28.1699
Amacr	25284	ENSRNOG00000018662	#NV	#NV	proteins(3754)	395.692	39.2731	352.877	31.7319	368.132	-0.161533	0.120533	-1.34016	0.180194	0.326225	439.898	69.5389	350.361	13.5386	368.132	-0.322665	0.106995	-3.01571	0.00256374	0.00473519	395.692	39.2731	368.76	34.323	#N/A	368.132	-0.101722	0.124831	-0.814876	0.415143	1	395.692	39.2731	320.6	62.6547	#N/A	368.132	-0.291442	0.125895	-2.31496	0.020615	0.148579	352.877	31.7319
Ambn	25376	ENSRNOG00000003718	#NV	#NV	#NV	1.93031	1.13325	3.32972	1.44285	2.3481	0.482189	0.418743	1.15152	0.24952	NA	1.61019	1.95534	3.7028	1.62508	2.3481	0.68197	0.411384	1.65775	0.0973688	0.14166	1.93031	1.13325	2.0222	2.0222	#N/A	2.3481	0.0554519	0.420471	0.13188	0.895079	1	1.93031	1.13325	3.29258	2.23604	#N/A	2.3481	0.414459	0.420364	0.985952	0.324157	NA	3.32972	1.44285
Ambp	25377	ENSRNOG00000006889	#NV	#NV	proteins(3754)	0	0	0.481213	0.549958	0.201495	0.0653723	0.155109	0.42146	0.673419	NA	0	0	0.691585	0.768428	0.201495	0.0983232	0.174129	0.564656	0.572308	0.666286	0	0	0	0	#N/A	0.201495	0	0.149754	0	1	1	0	0	0	0	#N/A	0.201495	0	0.149754	0	1	NA	0.481213	0.549958
Ambra1	59319	ENSRNOG00000017422	#NV	#NV	#NV	1207.05	78.8101	1074.37	54.804	1201.72	-0.166707	0.0858858	-1.94103	0.0522548	0.13894	1439.26	125.214	1104.48	87.7027	1201.72	-0.378775	0.0758907	-4.99106	6.00479e-07	1.57857e-06	1207.05	78.8101	1163.4	103.341	#N/A	1201.72	-0.053686	0.0890634	-0.602784	0.546653	1	1207.05	78.8101	1106.04	79.0118	#N/A	1201.72	-0.126356	0.0894094	-1.41323	0.157588	0.38377	1074.37	54.804
Amd1	81640	ENSRNOG00000000585	#NV	#NV	#NV	2167.72	597.642	2595.29	211.726	2431.39	0.249327	0.168847	1.47664	0.139772	0.27461	1584.93	185.286	3559.94	375.175	2431.39	1.12905	0.150375	7.50822	5.99347e-14	3.24135e-13	2167.72	597.642	2402.78	445.763	#N/A	2431.39	0.142431	0.175088	0.813483	0.415941	1	2167.72	597.642	2483.43	266.453	#N/A	2431.39	0.188076	0.175131	1.07392	0.282861	0.521964	2595.29	211.726
Amdhd1	299735	ENSRNOG00000005266	#NV	#NV	#NV	0	0	0	0	0.0332948	0	0.0990182	0	1	NA	0	0	0	0	0.0332948	0	0.111828	0	1	NA	0	0	0	0	#N/A	0.0332948	0	0.0954621	0	1	1	0	0	0	0	#N/A	0.0332948	0	0.0954621	0	1	NA	0	0
Amdhd2	302972	ENSRNOG00000006460	#NV	#NV	#NV	108.034	35.424	80.4745	15.5065	113.715	-0.407395	0.196803	-2.07007	0.038446	0.112056	185.592	22.3831	73.851	10.8621	113.715	-1.27015	0.175493	-7.23761	4.56644e-13	2.25403e-12	108.034	35.424	91.1119	33.1726	#N/A	113.715	-0.237022	0.202453	-1.17075	0.241699	1	108.034	35.424	94.829	13.3268	#N/A	113.715	-0.189797	0.203307	-0.933548	0.350537	0.584722	80.4745	15.5065
Amelx	29160	ENSRNOG00000003965	#NV	#NV	#NV	4.80664	2.87069	8.07449	3.35576	7.06672	0.58592	0.369811	1.58438	0.113108	0.236266	3.96759	2.31474	8.11221	3.17283	7.06672	0.802332	0.351517	2.28248	0.0224609	0.0364965	4.80664	2.87069	8.25827	2.7817	#N/A	7.06672	0.594782	0.375276	1.58492	0.112985	1	4.80664	2.87069	9.65416	2.14939	#N/A	7.06672	0.764126	0.375686	2.03395	0.0419569	NA	8.07449	3.35576
Amer1	501584	ENSRNOG00000007984	#NV	#NV	#NV	249.29	45.5989	294.724	36.8598	243.086	0.23564	0.14686	1.60453	0.108598	0.229774	185.657	40.9121	273.328	32.4441	243.086	0.541743	0.132062	4.10218	4.09278e-05	9.08213e-05	249.29	45.5989	250.322	15.4255	#N/A	243.086	0.00790041	0.152675	0.0517466	0.958731	1	249.29	45.5989	252.165	12.7009	#N/A	243.086	0.0187425	0.153264	0.122289	0.90267	0.95334	294.724	36.8598
Amh	25378	ENSRNOG00000019377	#NV	#NV	#NV	12.2232	9.22065	9.8135	6.26372	11.5377	-0.258561	0.361907	-0.714439	0.474956	0.630196	12.3418	4.93691	13.5998	5.92241	11.5377	0.106314	0.335765	0.316632	0.751523	0.82718	12.2232	9.22065	6.39898	4.85829	#N/A	11.5377	-0.656053	0.371112	-1.7678	0.077094	1	12.2232	9.22065	6.53761	2.92084	#N/A	11.5377	-0.626953	0.372771	-1.68187	0.0925942	NA	9.8135	6.26372
Amhr2	29530	ENSRNOG00000014850	#NV	#NV	#NV	258.49	50.5755	245.906	18.6139	258.245	-0.072683	0.166297	-0.437066	0.662063	0.77976	362.449	58.2396	236.969	15.8828	258.245	-0.593652	0.147822	-4.01599	5.91962e-05	0.000129263	258.49	50.5755	208.26	23.1172	#N/A	258.245	-0.300406	0.172753	-1.73894	0.0820457	1	258.49	50.5755	207.372	37.6089	#N/A	258.245	-0.303824	0.173388	-1.75228	0.0797262	0.27102	245.906	18.6139
Amigo1	295365	ENSRNOG00000045665	#NV	#NV	#NV	388.144	45.633	380.481	20.8855	360.891	-0.025563	0.143221	-0.178486	0.858342	0.913579	346.925	55.9814	352.738	40.844	360.891	0.0249817	0.127884	0.195346	0.845122	0.900343	388.144	45.633	387.322	33.1997	#N/A	360.891	-0.00159401	0.148427	-0.0107393	0.991431	1	388.144	45.633	345.212	79.3655	#N/A	360.891	-0.156685	0.149175	-1.05035	0.293559	0.531856	380.481	20.8855
Amigo2	300186	ENSRNOG00000007032	#NV	#NV	#NV	142.682	37.9982	78.0785	8.872	124.643	-0.792689	0.241197	-3.28647	0.0010145	0.00991247	187.889	46.5785	61.7912	17.9136	124.643	-1.48622	0.218413	-6.80466	1.01289e-11	4.31214e-11	142.682	37.9982	112.71	21.8374	#N/A	124.643	-0.313857	0.247258	-1.26935	0.204316	1	142.682	37.9982	159.672	63.6389	#N/A	124.643	0.131826	0.246727	0.5343	0.593134	0.773793	78.0785	8.872
Amigo3	316003		#NV	#NV	#NV	90.3994	10.7925	77.9613	10.8906	88.2295	-0.200859	0.171842	-1.16886	0.24246	0.399372	125.469	23.8247	83.7548	12.7389	88.2295	-0.56622	0.15176	-3.73103	0.000190702	0.000398436	90.3994	10.7925	78.9667	22.5907	#N/A	88.2295	-0.18415	0.177367	-1.03824	0.299158	1	90.3994	10.7925	89.4469	20.5695	#N/A	88.2295	-0.0217964	0.177743	-0.122629	0.902401	0.953227	77.9613	10.8906
Ammecr1l	307526	ENSRNOG00000016250	#NV	#NV	#NV	596.489	101.65	650.589	44.6391	578.463	0.125837	0.106115	1.18585	0.235681	0.391656	462.104	37.6903	602.32	64.0657	578.463	0.376434	0.0948743	3.96771	7.25675e-05	0.000157195	596.489	101.65	586.642	97.3789	#N/A	578.463	-0.0225696	0.110331	-0.204563	0.837914	1	596.489	101.65	634.02	53.3791	#N/A	578.463	0.0873392	0.110527	0.790205	0.429408	0.652383	650.589	44.6391
Amn	314459	ENSRNOG00000009050	#NV	#NV	#NV	1.04342	0.988164	0.55555	0.476186	1.04352	-0.217842	0.38346	-0.568097	0.569969	NA	1.36578	1.29369	1.61729	1.54651	1.04352	0.0897355	0.404399	0.221898	0.824393	0.885389	1.04342	0.988164	2.14842	2.25236	#N/A	1.04352	0.356938	0.383837	0.929919	0.352413	1	1.04342	0.988164	0	0	#N/A	1.04352	-0.462645	0.372685	-1.24138	0.214464	NA	0.55555	0.476186
Amn1	302032	ENSRNOG00000036917	#NV	#NV	#NV	83.197	15.7933	110.151	10.7773	97.5137	0.39044	0.178045	2.19293	0.0283126	0.0900478	51.3733	12.3674	137.986	16.396	97.5137	1.37135	0.162337	8.44758	2.97414e-17	2.50121e-16	83.197	15.7933	93.4002	18.0908	#N/A	97.5137	0.164476	0.185002	0.88905	0.373976	1	83.197	15.7933	94.0723	7.67411	#N/A	97.5137	0.17541	0.186178	0.942163	0.346109	0.580663	110.151	10.7773
Amotl2	65157	ENSRNOG00000008487	#NV	#NV	#NV	2884.24	342.252	2498.17	125.953	2535.28	-0.204358	0.109252	-1.87053	0.0614102	0.155376	3481.65	298.452	2286.55	288.18	2535.28	-0.598449	0.0967654	-6.18454	6.22852e-10	2.18691e-09	2884.24	342.252	2286.51	200.116	#N/A	2535.28	-0.329454	0.113548	-2.90145	0.00371442	1	2884.24	342.252	2252.37	169.323	#N/A	2535.28	-0.350889	0.113659	-3.08722	0.00202035	0.070928	2498.17	125.953
Ampd1	25028	ENSRNOG00000018656	#NV	#NV	#NV	12.6752	5.23192	14.4691	3.45068	22.578	0.179913	0.314345	0.572342	0.56709	0.702796	14.9009	5.54017	31.604	13.1365	22.578	0.955744	0.279954	3.41393	0.000640322	0.00126323	12.6752	5.23192	13.6387	3.96854	#N/A	22.578	0.123148	0.321822	0.382658	0.701973	1	12.6752	5.23192	17.4942	5.35392	#N/A	22.578	0.427439	0.320982	1.33166	0.182971	NA	14.4691	3.45068
Ampd2	362015	ENSRNOG00000019240	#NV	#NV	#NV	185.946	64.5707	99.4293	12.1685	202.481	-0.844864	0.211413	-3.99628	6.43449e-05	0.00162617	387.686	61.9492	91.2491	15.1283	202.481	-1.97652	0.189122	-10.451	1.44961e-25	7.59933e-24	185.946	64.5707	184.649	64.2971	#N/A	202.481	-0.0141358	0.216123	-0.0654062	0.947851	1	185.946	64.5707	180.807	56.0722	#N/A	202.481	-0.0499475	0.216719	-0.230471	0.817726	0.910542	99.4293	12.1685
Ampd3	25095	ENSRNOG00000018262	#NV	#NV	proteins(3754)	1742.04	138.321	2056.9	149.729	1773.48	0.233261	0.13911	1.67681	0.0935791	0.207302	1365.34	115.351	1944.31	174.049	1773.48	0.498942	0.123667	4.03456	5.47054e-05	0.000119858	1742.04	138.321	1713.42	100.312	#N/A	1773.48	-0.0228657	0.144479	-0.158263	0.87425	1	1742.04	138.321	1497.48	117.641	#N/A	1773.48	-0.210277	0.144673	-1.45346	0.146096	0.368732	2056.9	149.729
Amph	60668	ENSRNOG00000012490	#NV	#NV	#NV	26.1218	6.78742	36.7926	5.50158	29.0617	0.469126	0.229825	2.04123	0.0412278	0.117282	18.055	6.68216	36.6364	4.01665	29.0617	0.954835	0.214216	4.45734	8.2983e-06	1.97313e-05	26.1218	6.78742	21.1194	5.83532	#N/A	29.0617	-0.258486	0.244427	-1.05752	0.290275	1	26.1218	6.78742	24.8603	5.39237	#N/A	29.0617	-0.0570859	0.244564	-0.233419	0.815436	NA	36.7926	5.50158
Amt	306586	ENSRNOG00000050214	#NV	#NV	#NV	249.029	58.6246	200.554	30.8854	313.416	-0.291773	0.197881	-1.47448	0.140351	0.275522	380.754	106.572	315.478	34.3947	313.416	-0.258066	0.175474	-1.47067	0.141379	0.197911	249.029	58.6246	262.319	62.8195	#N/A	313.416	0.0732534	0.204025	0.359041	0.719565	1	249.029	58.6246	300.641	39.9583	#N/A	313.416	0.256688	0.204097	1.25767	0.20851	0.445045	200.554	30.8854
Amtn	689404	ENSRNOG00000003776	#NV	#NV	#NV	0.597187	0.682499	1.16056	0.994769	1.48075	0.327023	0.417758	0.782806	0.433741	NA	0.370424	0.576215	3.59716	1.8849	1.48075	1.53182	0.419157	3.65453	0.000257653	0.000530523	0.597187	0.682499	1.40848	1.08462	#N/A	1.48075	0.452046	0.416778	1.08462	0.27809	1	0.597187	0.682499	0.630633	0.630633	#N/A	1.48075	0.105616	0.412619	0.255965	0.797978	NA	1.16056	0.994769
Amy1a	24203	ENSRNOG00000033529	#NV	#NV	#NV	1.93345	1.3931	4.83688	2.92619	3.80591	0.832726	0.40891	2.03645	0.0417051	NA	1.28818	1.02124	6.07404	3.96474	3.80591	1.42243	0.397267	3.58054	0.000342887	0.000696638	1.93345	1.3931	3.53573	2.52319	#N/A	3.80591	0.536714	0.413513	1.29794	0.194309	1	1.93345	1.3931	3.00712	1.57653	#N/A	3.80591	0.423306	0.415075	1.01983	0.30781	NA	4.83688	2.92619
Amy2a3	497039	ENSRNOG00000055613	#NV	#NV	#NV	0	0	0	0	0.029322	0	0.0990182	0	1	NA	0	0	0.267156	0.474944	0.029322	0.0164393	0.111828	0.147004	0.883129	NA	0	0	0	0	#N/A	0.029322	0	0.0954621	0	1	1	0	0	0	0	#N/A	0.029322	0	0.0954621	0	1	NA	0	0
Amz1	304317	ENSRNOG00000024264	#NV	#NV	#NV	78.2553	7.71601	75.4829	5.98168	87.4501	-0.0513477	0.155055	-0.331157	0.740526	0.834109	112.64	33.0568	98.1093	10.147	87.4501	-0.188441	0.13417	-1.4045	0.16017	0.221326	78.2553	7.71601	84.5941	15.2515	#N/A	87.4501	0.100657	0.158873	0.63357	0.526361	1	78.2553	7.71601	72.5973	8.03242	#N/A	87.4501	-0.101745	0.162278	-0.626979	0.530673	0.727771	75.4829	5.98168
Amz2	360650	ENSRNOG00000000246	#NV	#NV	#NV	777.899	47.0039	854.846	23.7521	716.69	0.13499	0.102356	1.31883	0.187225	0.335552	589.173	62.0359	798.065	69.3062	716.69	0.433179	0.0913585	4.74153	2.12108e-06	5.33297e-06	777.899	47.0039	757.523	70.8669	#N/A	716.69	-0.0368656	0.106455	-0.3463	0.729117	1	777.899	47.0039	697.406	72.304	#N/A	716.69	-0.151212	0.106958	-1.41375	0.157437	0.383684	854.846	23.7521
Anapc1	311412	ENSRNOG00000016965	#NV	#NV	#NV	1059.24	157.152	1114.34	50.9649	994.23	0.0731368	0.117343	0.623273	0.533105	0.67627	759.58	145.037	1051.11	74.8398	994.23	0.461106	0.104502	4.41243	1.02216e-05	2.40458e-05	1059.24	157.152	1040.38	112.525	#N/A	994.23	-0.0245334	0.121901	-0.201256	0.840499	1	1059.24	157.152	1140.32	108.069	#N/A	994.23	0.103669	0.121986	0.849839	0.395415	0.62243	1114.34	50.9649
Anapc10	361389	ENSRNOG00000018296	#NV	#NV	#NV	51.4393	11.8495	54.3937	5.43778	48.477	0.0824819	0.175092	0.471078	0.637585	0.760074	38.0065	6.79112	56.2813	10.4608	48.477	0.541257	0.161053	3.36074	0.000777353	0.00151979	51.4393	11.8495	50.46	9.21247	#N/A	48.477	-0.0166303	0.181373	-0.0916909	0.926944	1	51.4393	11.8495	45.1654	11.7762	#N/A	48.477	-0.177436	0.185509	-0.95648	0.33883	0.57452	54.3937	5.43778
Anapc11	498030	ENSRNOG00000036686	#NV	#NV	#NV	541.686	121.479	437.032	24.3343	576.366	-0.298791	0.166468	-1.79488	0.0726726	0.174534	992.334	205.181	465.098	16.383	576.366	-1.05909	0.147737	-7.16875	7.5685e-13	3.62743e-12	541.686	121.479	469.014	74.8974	#N/A	576.366	-0.199858	0.172396	-1.1593	0.246334	1	541.686	121.479	400.05	58.3563	#N/A	576.366	-0.415818	0.172991	-2.40369	0.0162304	0.137431	437.032	24.3343
Anapc13	685029	ENSRNOG00000008459	#NV	#NV	#NV	110.506	22.54	152.028	31.9071	137.003	0.427407	0.204013	2.095	0.0361706	0.107124	126.158	16.7378	150.447	47.392	137.003	0.240442	0.182547	1.31715	0.187787	0.255071	110.506	22.54	139.387	26.2197	#N/A	137.003	0.31258	0.211101	1.48072	0.138682	1	110.506	22.54	125.72	29.0236	#N/A	137.003	0.182143	0.212247	0.858167	0.3908	0.618368	152.028	31.9071
Anapc15	293155	ENSRNOG00000019936	#NV	#NV	#NV	105.468	21.2725	86.6684	8.79787	101.616	-0.285627	0.142902	-1.99876	0.0456343	0.126355	120.072	16.438	95.4281	9.18005	101.616	-0.326075	0.12648	-2.57808	0.00993512	0.0169836	105.468	21.2725	105.555	13.3574	#N/A	101.616	-0.0114802	0.145683	-0.078803	0.937189	1	105.468	21.2725	93.7856	11.5241	#N/A	101.616	-0.170469	0.14839	-1.1488	0.25064	0.490413	86.6684	8.79787
Anapc2	296558	ENSRNOG00000011295	#NV	#NV	#NV	780.682	94.5556	631.675	35.3153	781.354	-0.302684	0.101584	-2.97963	0.00288595	0.0200073	1125.48	155.375	653.292	22.1337	781.354	-0.775774	0.089632	-8.6551	4.92466e-18	4.78605e-17	780.682	94.5556	689.921	107.271	#N/A	781.354	-0.177064	0.105241	-1.68246	0.0924794	1	780.682	94.5556	663.995	34.9916	#N/A	781.354	-0.232159	0.105692	-2.19657	0.0280511	0.170418	631.675	35.3153
Anapc4	305420	ENSRNOG00000004130	#NV	#NV	#NV	544.332	178.06	804.185	24.2517	629.724	0.547055	0.147611	3.70605	0.000210513	0.00354758	339.068	53.1877	787.534	29.9768	629.724	1.1849	0.132089	8.97048	2.95233e-19	3.54279e-18	544.332	178.06	645.005	137.2	#N/A	629.724	0.238225	0.153354	1.55343	0.12032	1	544.332	178.06	725.777	75.1604	#N/A	629.724	0.401885	0.15342	2.6195	0.0088058	0.108859	804.185	24.2517
Anapc5	288671	ENSRNOG00000001316	#NV	#NV	#NV	4647.8	420.109	4107.4	170.282	4192.01	-0.176551	0.0798277	-2.21166	0.0269905	0.0874332	4238.43	275.694	4273.97	83.1486	4192.01	0.0118775	0.0706114	0.168209	0.866419	0.916709	4647.8	420.109	4566.29	301.906	#N/A	4192.01	-0.0254397	0.0829394	-0.306726	0.759052	1	4647.8	420.109	3889	476.036	#N/A	4192.01	-0.253651	0.0830941	-3.05257	0.0022689	0.0736272	4107.4	170.282
Anapc7	304490	ENSRNOG00000001283	#NV	#NV	#NV	712.076	56.8988	717.754	29.5854	672.624	0.012139	0.0661988	0.183372	0.854506	0.911606	635.391	48.5151	737.642	29.5843	672.624	0.215476	0.0590854	3.64685	0.000265475	0.00054569	712.076	56.8988	642.324	25.6538	#N/A	672.624	-0.145553	0.0689743	-2.11026	0.0348362	1	712.076	56.8988	619.608	44.6123	#N/A	672.624	-0.191945	0.069693	-2.75415	0.00588456	0.0975209	717.754	29.5854
Andpro	25030	ENSRNOG00000031840	#NV	#NV	#NV	0.363722	0.623523	0.604799	0.691199	2.58067	0.1194	0.4127	0.289313	0.772342	NA	2.51096	1.99874	2.03751	1.12366	2.58067	-0.14782	0.421135	-0.351003	0.725586	0.805559	0.363722	0.623523	0.930895	1.24119	#N/A	2.58067	0.302175	0.410973	0.735266	0.462178	1	0.363722	0.623523	0.736549	0.982065	#N/A	2.58067	0.239608	0.409135	0.585646	0.558114	NA	0.604799	0.691199
Ang	305843		#NV	#NV	#NV	2.93806	1.90666	2.83956	1.77966	6.03279	-0.0449505	0.395551	-0.11364	0.909523	0.946135	11.3445	4.2218	3.44866	1.89851	6.03279	-1.31645	0.36315	-3.62509	0.000288865	0.000591737	2.93806	1.90666	3.57752	2.98404	#N/A	6.03279	0.155738	0.397372	0.391921	0.695117	1	2.93806	1.90666	6.04082	2.59525	#N/A	6.03279	0.643262	0.394917	1.62885	0.103344	NA	2.83956	1.77966
Ang2	497229	ENSRNOG00000025562|ENSRNOG00000043032	#NV	#NV	#NV	0	0	0	0	0	NA	NA	NA	NA	NA	0	0	0	0	0	NA	NA	NA	NA	NA	0	0	0	0	#N/A	0	NA	NA	NA	NA	NA	0	0	0	0	#N/A	0	NA	NA	NA	NA	NA	0	0
Angel1	362765	ENSRNOG00000010567	#NV	#NV	#NV	286.21	29.5226	270.409	19.0172	260.26	-0.0842497	0.11449	-0.735869	0.46181	0.617312	325.927	44.3779	222.384	23.0301	260.26	-0.542107	0.102494	-5.28917	1.22875e-07	3.44923e-07	286.21	29.5226	256.316	28.4493	#N/A	260.26	-0.157888	0.118847	-1.3285	0.184014	1	286.21	29.5226	225.895	25.2546	#N/A	260.26	-0.331523	0.120374	-2.7541	0.00588537	0.0975209	270.409	19.0172
Angel2	305035	ENSRNOG00000003795	#NV	#NV	proteins(3754)	713.001	114.408	704.417	44.8705	658.618	-0.0145704	0.114349	-0.127421	0.898607	0.939353	455.567	39.9274	760.258	27.6785	658.618	0.728164	0.102145	7.12876	1.01278e-12	4.76343e-12	713.001	114.408	697.972	73.5605	#N/A	658.618	-0.0284428	0.118688	-0.239643	0.810607	1	713.001	114.408	668.362	37.5749	#N/A	658.618	-0.0881762	0.119086	-0.740443	0.459031	0.673822	704.417	44.8705
Angpt1	89807	ENSRNOG00000005854	PABRVdecomp	#NV	#NV	380.675	170.953	1205.69	143.21	724.658	1.44233	0.289454	4.98294	6.26249e-07	5.3522e-05	197.188	50.0303	1426.97	227.072	724.658	2.53896	0.263795	9.62473	6.28745e-22	1.37882e-20	380.675	170.953	419.417	127.756	#N/A	724.658	0.127764	0.298046	0.428671	0.668163	1	380.675	170.953	405.641	112.111	#N/A	724.658	0.0881147	0.298174	0.295515	0.767601	0.882643	1205.69	143.21
Angpt2	89805	ENSRNOG00000016696	#NV	#NV	#NV	62.4821	8.83638	56.0525	8.19568	69.95	-0.14794	0.22838	-0.647778	0.517128	0.66339	60.3893	17.8069	56.4109	9.1853	69.95	-0.0886666	0.206286	-0.429824	0.667323	0.754521	62.4821	8.83638	74.6722	9.79978	#N/A	69.95	0.237592	0.233437	1.0178	0.308774	1	62.4821	8.83638	108.034	47.9838	#N/A	69.95	0.709655	0.232414	3.05341	0.00226256	0.0736272	56.0525	8.19568
Angpt4	296269	ENSRNOG00000005008	#NV	#NV	#NV	0.666569	0.571344	1.64131	1.53351	1.94928	0.420475	0.415541	1.01187	0.311598	NA	2.10708	1.76407	2.98328	2.37333	1.94928	0.268207	0.42123	0.636723	0.524305	0.620248	0.666569	0.571344	1.78189	1.49696	#N/A	1.94928	0.455867	0.413383	1.10277	0.270126	1	0.666569	0.571344	0.876765	0.876765	#N/A	1.94928	0.15148	0.410156	0.369323	0.711887	NA	1.64131	1.53351
Angptl1	679942	ENSRNOG00000004712	#NV	#NV	#NV	35.9019	7.98082	45.3775	11.6459	45.2235	0.296987	0.292043	1.01693	0.309187	0.472166	30.3937	17.1129	42.3321	8.59007	45.2235	0.424801	0.268218	1.58379	0.113241	0.162124	35.9019	7.98082	39.2214	14.3024	#N/A	45.2235	0.114576	0.300531	0.381244	0.703022	1	35.9019	7.98082	49.4866	12.6693	#N/A	45.2235	0.398414	0.300264	1.32688	0.18455	0.416767	45.3775	11.6459
Angptl2	171100	ENSRNOG00000016678	#NV	#NV	#NV	287.087	78.7351	211.747	20.6754	350.839	-0.405545	0.225892	-1.7953	0.0726058	0.174443	557.021	109.405	209.585	24.2357	350.839	-1.32359	0.202378	-6.5402	6.14384e-11	2.38901e-10	287.087	78.7351	283.972	85.4336	#N/A	350.839	-0.0137958	0.232831	-0.0592527	0.952751	1	287.087	78.7351	304.23	36.2762	#N/A	350.839	0.0754879	0.233001	0.323982	0.745952	0.869631	211.747	20.6754
Angptl3	502970	ENSRNOG00000008638	#NV	#NV	#NV	23.0385	7.34702	24.325	8.24345	20.9924	0.0852453	0.260719	0.326962	0.743696	0.83607	17.0488	2.66064	27.4168	8.9383	20.9924	0.620498	0.240033	2.58505	0.00973639	0.0166591	23.0385	7.34702	17.5557	2.7847	#N/A	20.9924	-0.327718	0.272404	-1.20306	0.228953	1	23.0385	7.34702	20.2757	3.86308	#N/A	20.9924	-0.129592	0.272596	-0.475398	0.634503	NA	24.325	8.24345
Angptl4	362850	ENSRNOG00000007545	#NV	AOBLVdecomp	#NV	93.8903	65.2021	135.986	58.4914	173.253	0.376485	0.378409	0.994914	0.319778	0.483765	123.04	35.1829	207.307	66.314	173.253	0.582082	0.355628	1.63677	0.101679	0.147288	93.8903	65.2021	63.3137	30.513	#N/A	173.253	-0.343964	0.384866	-0.893725	0.371469	1	93.8903	65.2021	54.3902	30.6139	#N/A	173.253	-0.477311	0.385125	-1.23937	0.21521	0.451974	135.986	58.4914
Angptl6	298698	ENSRNOG00000020603	#NV	#NV	#NV	1.40175	1.602	0.716196	1.02314	1.10896	-0.293747	0.385659	-0.761676	0.446254	NA	1.41161	1.72245	0.847938	0.565292	1.10896	-0.272535	0.401786	-0.678309	0.497576	0.59525	1.40175	1.602	0.94789	0.637923	#N/A	1.10896	-0.192357	0.381427	-0.50431	0.614044	1	1.40175	1.602	2.23755	2.2681	#N/A	1.10896	0.162739	0.382721	0.425215	0.67068	NA	0.716196	1.02314
Ank1	306570	ENSRNOG00000018241	#NV	#NV	proteins(3754)	1972.95	185.13	2229.87	71.8813	1917.38	0.172755	0.124654	1.38587	0.165786	0.308333	1968.3	296.147	1999.62	108.804	1917.38	0.0224688	0.110607	0.203141	0.839025	0.895908	1972.95	185.13	1854.92	161.824	#N/A	1917.38	-0.086879	0.129541	-0.67067	0.502431	1	1972.95	185.13	1841.26	232.905	#N/A	1917.38	-0.0962215	0.129651	-0.742158	0.457992	0.673629	2229.87	71.8813
Ank3	361833	ENSRNOG00000053288	#NV	#NV	proteins(3754)	3370.98	523.04	4478.49	107.279	3615.71	0.401388	0.122117	3.28692	0.00101291	0.00991247	2597.03	383.858	4667.28	147.002	3615.71	0.83162	0.10832	7.67744	1.62294e-14	9.37727e-14	3370.98	523.04	3250.43	394.312	#N/A	3615.71	-0.0507513	0.126931	-0.399834	0.689279	1	3370.98	523.04	3288.03	208.877	#N/A	3615.71	-0.0342708	0.126988	-0.269874	0.787257	0.893294	4478.49	107.279
Ankef1	296184	ENSRNOG00000005792	#NV	#NV	#NV	0	0	0	0	0.24794	0	0.196703	0	1	NA	0.477707	0.7431	0.135182	0.240323	0.24794	-0.0737159	0.219412	-0.335969	0.736894	0.814611	0	0	0.163636	0.272726	#N/A	0.24794	0.0362785	0.190207	0.190732	0.848736	1	0	0	0.152993	0.254989	#N/A	0.24794	0.0465657	0.190207	0.244817	0.806599	NA	0	0
Ankfy1	303292	ENSRNOG00000016212	#NV	#NV	#NV	1065.26	107.476	1041.23	63.965	1066.55	-0.0311311	0.134082	-0.232179	0.816399	0.884802	894.255	166.115	1066.54	72.1744	1066.55	0.248489	0.119185	2.0849	0.0370788	0.0582012	1065.26	107.476	1112.65	24.9894	#N/A	1066.55	0.061511	0.139091	0.442234	0.65832	1	1065.26	107.476	1310.2	241.488	#N/A	1066.55	0.288607	0.139093	2.07492	0.0379939	0.195315	1041.23	63.965
Ankh	114506	ENSRNOG00000010960	#NV	#NV	#NV	4396.49	278.706	4602.56	149.235	4085.83	0.0651852	0.0998711	0.652693	0.513954	0.660957	3801.54	487.374	4471.75	491.956	4085.83	0.231736	0.0884481	2.62003	0.00879231	0.0151158	4396.49	278.706	4168.44	162.465	#N/A	4085.83	-0.0757905	0.103823	-0.729999	0.465391	1	4396.49	278.706	3770.98	486.602	#N/A	4085.83	-0.217175	0.103927	-2.08969	0.0366453	0.192393	4602.56	149.235
Ankhd1	100529260	ENSRNOG00000030247	#NV	#NV	proteins(3754)	1178.93	397.613	1532.08	71.8104	1296.13	0.363536	0.166445	2.18412	0.0289535	0.0914783	697.043	116.114	1621.37	124.913	1296.13	1.17883	0.148533	7.93649	2.07986e-15	1.32719e-14	1178.93	397.613	1329.91	266.003	#N/A	1296.13	0.167081	0.172643	0.967784	0.333152	1	1178.93	397.613	1602.65	136.64	#N/A	1296.13	0.423285	0.172633	2.45194	0.0142089	0.130983	1532.08	71.8104
Ankib1	368062	ENSRNOG00000005502	#NV	#NV	#NV	608.388	124.829	807.516	46.7313	689.166	0.403498	0.113988	3.53983	0.000400387	0.00543772	459.238	63.0071	819.68	42.0238	689.166	0.824662	0.101665	8.11158	4.99656e-16	3.49759e-15	608.388	124.829	673.558	88.7537	#N/A	689.166	0.146898	0.118588	1.23872	0.215449	1	608.388	124.829	763.282	26.5941	#N/A	689.166	0.32304	0.118656	2.72248	0.00647939	0.0994427	807.516	46.7313
Ankle2	360829	ENSRNOG00000060144	#NV	#NV	#NV	596.891	127.783	688.47	20.7653	617.481	0.204513	0.119337	1.71375	0.0865753	0.196374	453.802	56.6309	696.931	43.1276	617.481	0.609187	0.106428	5.72394	1.04082e-08	3.25786e-08	596.891	127.783	637.732	92.7554	#N/A	617.481	0.0955305	0.123958	0.770666	0.440905	1	596.891	127.783	731.02	59.6164	#N/A	617.481	0.286404	0.124007	2.30958	0.0209113	0.149162	688.47	20.7653
Ankmy2	314046	ENSRNOG00000005623	#NV	#NV	proteins(3754)	1015.08	189.441	1205.56	26.2202	1007.48	0.243432	0.130498	1.86541	0.0621235	0.156387	591.709	57.0332	1361.36	52.119	1007.48	1.17901	0.116334	10.1347	3.8764e-24	1.44625e-22	1015.08	189.441	1012.05	160.565	#N/A	1007.48	-0.0032268	0.135612	-0.0237943	0.981017	1	1015.08	189.441	1028.02	127.224	#N/A	1007.48	0.020041	0.135775	0.147604	0.882655	0.943277	1205.56	26.2202
Ankra2	294679	ENSRNOG00000016622	#NV	#NV	#NV	4.58488	3.27205	3.30649	1.06703	4.14722	-0.315921	0.39272	-0.804443	0.421141	0.58106	2.50668	1.21656	4.8733	1.73686	4.14722	0.661337	0.378293	1.74821	0.080427	0.11889	4.58488	3.27205	2.99453	1.49434	#N/A	4.14722	-0.393301	0.397168	-0.990263	0.322045	1	4.58488	3.27205	5.34023	3.69381	#N/A	4.14722	0.182711	0.393753	0.464024	0.64263	NA	3.30649	1.06703
Ankrd1	27064	ENSRNOG00000018598	#NV	#NV	proteins(3754)	23140.3	8151.87	26649.5	2422.05	33727.8	0.18969	0.211644	0.896272	0.370108	0.533599	18736.8	6911.96	37942.7	4014.86	33727.8	0.962971	0.189504	5.08153	3.74398e-07	1.00389e-06	23140.3	8151.87	32172.3	7768.5	#N/A	33727.8	0.443107	0.218975	2.02355	0.0430163	1	23140.3	8151.87	33724.3	10026.6	#N/A	33727.8	0.505782	0.218977	2.30975	0.0209018	0.149162	26649.5	2422.05
Ankrd10	361183	ENSRNOG00000013618	#NV	#NV	#NV	1091.2	125.424	1155.28	48.7698	1067.39	0.0828481	0.0816505	1.01467	0.310264	0.473509	1010.22	102.652	1173.93	65.9933	1067.39	0.21531	0.0724422	2.97216	0.00295715	0.00542069	1091.2	125.424	1016.59	56.8394	#N/A	1067.39	-0.0996772	0.0849892	-1.17282	0.240867	1	1091.2	125.424	1052.41	95.8961	#N/A	1067.39	-0.048572	0.0852222	-0.569946	0.568715	0.755977	1155.28	48.7698
Ankrd12	316775	ENSRNOG00000012733	#NV	#NV	#NV	289.311	111.887	425.534	45.3013	387.705	0.522545	0.208424	2.50712	0.0121719	0.0511914	180.742	56.8463	516.643	85.5494	387.705	1.43546	0.187391	7.66023	1.85601e-14	1.06639e-13	289.311	111.887	391.672	90.0037	#N/A	387.705	0.40983	0.215653	1.90041	0.0573796	1	289.311	111.887	487.726	61.6365	#N/A	387.705	0.701979	0.215593	3.25603	0.0011298	0.0615063	425.534	45.3013
Ankrd13a	360823	ENSRNOG00000001204	#NV	#NV	proteins(3754)	1143.35	176.214	824.981	49.1712	1082.44	-0.46222	0.116317	-3.97381	7.07331e-05	0.00172109	1475.88	201.212	769.501	42.7062	1082.44	-0.925301	0.103107	-8.97415	2.85541e-19	3.43798e-18	1143.35	176.214	1124.09	145.061	#N/A	1082.44	-0.025365	0.120368	-0.210729	0.833099	1	1143.35	176.214	1132.41	239.735	#N/A	1082.44	-0.0174421	0.120551	-0.144687	0.884958	0.94492	824.981	49.1712
Ankrd13c	685374	ENSRNOG00000011340	#NV	#NV	#NV	488.45	87.2377	561.941	11.6906	522.549	0.200863	0.118873	1.68972	0.0910814	0.203271	417.636	60.9542	560.916	42.287	522.549	0.418423	0.105922	3.95029	7.80574e-05	0.000168579	488.45	87.2377	540.956	86.1343	#N/A	522.549	0.146443	0.123388	1.18686	0.235284	1	488.45	87.2377	604.811	57.4822	#N/A	522.549	0.301948	0.123501	2.44491	0.0144888	0.131531	561.941	11.6906
Ankrd13d	361699	ENSRNOG00000028247	#NV	#NV	#NV	10.759	5.05337	6.73337	1.86291	12.7669	-0.510212	0.366342	-1.39272	0.163704	0.306384	21.0845	5.47365	8.06044	4.30807	12.7669	-1.11246	0.337901	-3.29227	0.000993821	0.00192441	10.759	5.05337	9.88724	8.56475	#N/A	12.7669	-0.104374	0.36883	-0.282986	0.777187	1	10.759	5.05337	13.278	11.2253	#N/A	12.7669	0.156404	0.368533	0.424397	0.671276	NA	6.73337	1.86291
Ankrd16	307102	ENSRNOG00000028168	#NV	#NV	#NV	34.7878	5.88123	29.3582	8.62004	36.2691	-0.232021	0.208261	-1.11409	0.265242	0.425005	41.044	8.38172	28.6799	6.58489	36.2691	-0.486589	0.187287	-2.5981	0.00937413	0.0160738	34.7878	5.88123	40.3079	12.5597	#N/A	36.2691	0.187443	0.20945	0.894931	0.370824	1	34.7878	5.88123	35.0979	7.09426	#N/A	36.2691	-0.0173838	0.214196	-0.0811583	0.935316	0.968906	29.3582	8.62004
Ankrd17	289521	ENSRNOG00000002940	#NV	#NV	proteins(3754)	2512.43	839.44	3349	139.986	2739.51	0.400962	0.153213	2.61702	0.00887017	0.0417348	1419.59	276.414	3520.74	251.757	2739.51	1.27516	0.136392	9.34918	8.83299e-21	1.45501e-19	2512.43	839.44	2885.89	542.374	#N/A	2739.51	0.192842	0.159002	1.21283	0.225195	1	2512.43	839.44	3097.09	277.278	#N/A	2739.51	0.290839	0.159031	1.82882	0.0674262	0.251563	3349	139.986
Ankrd2	309374	ENSRNOG00000013840	#NV	#NV	#NV	1.73033	1.26346	3.21071	1.88117	5.202	0.484131	0.406249	1.19171	0.233375	0.389174	4.52247	2.15497	3.93121	1.72073	5.202	-0.133546	0.381669	-0.349901	0.726413	0.806226	1.73033	1.26346	5.06369	3.03574	#N/A	5.202	0.917509	0.406525	2.25695	0.0240109	1	1.73033	1.26346	1.58656	1.77902	#N/A	5.202	0.0673123	0.413158	0.162921	0.87058	NA	3.21071	1.88117
Ankrd22	294093	ENSRNOG00000019190	#NV	#NV	#NV	0	0	0	0	0.0241846	0	0.0990182	0	1	NA	0	0	0	0	0.0241846	0	0.111828	0	1	NA	0	0	0.172171	0.286951	#N/A	0.0241846	0.00742061	0.0954621	0.0777336	0.93804	1	0	0	0	0	#N/A	0.0241846	0	0.0954621	0	1	NA	0	0
Ankrd23	316330	ENSRNOG00000016151	PABRVdecomp_comp	AOBLVdecomp	#NV	564.38	93.9618	203.817	29.1492	1293.67	-1.1707	0.319095	-3.66883	0.000243663	0.00390286	1389.76	793.619	292.825	112.064	1293.67	-1.91614	0.29244	-6.55225	5.66752e-11	2.21218e-10	564.38	93.9618	899.03	360.789	#N/A	1293.67	0.551528	0.326606	1.68866	0.0912841	1	564.38	93.9618	928.941	398.376	#N/A	1293.67	0.589383	0.326638	1.80439	0.0711698	0.257886	203.817	29.1492
Ankrd24	299639	ENSRNOG00000006759	#NV	#NV	#NV	22.4862	8.00054	29.094	7.33843	25.5823	0.32579	0.238143	1.36805	0.171298	0.31573	30.0527	6.7508	23.8464	7.4473	25.5823	-0.312383	0.215905	-1.44685	0.147939	0.20603	22.4862	8.00054	25.8448	5.20845	#N/A	25.5823	0.168137	0.246323	0.682586	0.494869	1	22.4862	8.00054	21.558	4.84945	#N/A	25.5823	-0.046842	0.251874	-0.185974	0.852465	NA	29.094	7.33843
Ankrd27	361555	ENSRNOG00000052814	#NV	#NV	#NV	311.129	30.1161	270.574	44.6608	300.673	-0.194153	0.117911	-1.6466	0.0996395	0.216289	318.286	22.7142	253.777	22.7022	300.673	-0.321738	0.105209	-3.05809	0.00222749	0.0041397	311.129	30.1161	312.196	30.2198	#N/A	300.673	0.00579997	0.121595	0.0476989	0.961956	1	311.129	30.1161	315.824	56.455	#N/A	300.673	0.012377	0.12223	0.10126	0.919344	0.961711	270.574	44.6608
Ankrd29	498823	ENSRNOG00000046744	#NV	#NV	#NV	2.76382	1.09316	3.7641	1.24173	5.08903	0.272506	0.408364	0.667312	0.504573	0.653945	4.02403	3.93946	6.60656	1.63414	5.08903	0.490283	0.38796	1.26375	0.206321	0.27749	2.76382	1.09316	2.3137	1.65939	#N/A	5.08903	-0.0787548	0.412819	-0.190773	0.848703	1	2.76382	1.09316	3.6466	2.53222	#N/A	5.08903	0.230162	0.41239	0.558117	0.576765	NA	3.7641	1.24173
Ankrd32	294601	ENSRNOG00000040279	#NV	#NV	#NV	111.403	51.6757	180.543	17.2005	136.421	0.663143	0.199667	3.32124	0.000896181	0.00914135	51.8999	10.1822	179.614	17.1821	136.421	1.69734	0.183538	9.24787	2.29019e-20	3.48109e-19	111.403	51.6757	150.389	38.041	#N/A	136.421	0.411428	0.206981	1.98776	0.0468386	1	111.403	51.6757	181.033	40.6276	#N/A	136.421	0.656986	0.206928	3.17494	0.00149866	0.063452	180.543	17.2005
Ankrd33b	310200	ENSRNOG00000010888	#NV	#NV	#NV	188.1	25.1933	106.539	9.83696	191.482	-0.793444	0.133697	-5.93464	2.94486e-09	1.13662e-06	274.601	29.1612	121.31	15.8804	191.482	-1.15562	0.117197	-9.86044	6.17763e-23	1.70318e-21	188.1	25.1933	199.452	25.9026	#N/A	191.482	0.0857998	0.133839	0.641068	0.521478	1	188.1	25.1933	211.524	15.6438	#N/A	191.482	0.163317	0.134412	1.21505	0.224347	0.462234	106.539	9.83696
Ankrd34a	295283	ENSRNOG00000033741	#NV	#NV	#NV	50.4848	13.5765	43.4214	8.85953	47.1257	-0.206397	0.232181	-0.88895	0.37403	0.537634	63.8996	15.5913	42.0837	11.8582	47.1257	-0.561623	0.208757	-2.69033	0.00713822	0.0124343	50.4848	13.5765	41.4634	6.16863	#N/A	47.1257	-0.267131	0.239567	-1.11506	0.264825	1	50.4848	13.5765	37.8497	11.0019	#N/A	47.1257	-0.367983	0.242198	-1.51935	0.128675	0.344796	43.4214	8.85953
Ankrd34b	499506	ENSRNOG00000040166	#NV	#NV	#NV	0	0	0	0	0.125004	0	0.118057	0	1	NA	0	0	0.261055	0.464098	0.125004	0.0234723	0.133102	0.176348	0.860021	0.911753	0	0	0.148369	0.247282	#N/A	0.125004	0.0114107	0.113864	0.100214	0.920175	1	0	0	0.381327	0.508436	#N/A	0.125004	0.0232373	0.113864	0.20408	0.838291	NA	0	0
Ankrd34c	300889	ENSRNOG00000013937	#NV	#NV	#NV	0	0	0	0	0	NA	NA	NA	NA	NA	0	0	0	0	0	NA	NA	NA	NA	NA	0	0	0	0	#N/A	0	NA	NA	NA	NA	NA	0	0	0	0	#N/A	0	NA	NA	NA	NA	NA	0	0
Ankrd37	361149	ENSRNOG00000031335	#NV	#NV	#NV	11.4745	5.0815	11.6637	3.57817	14.4551	0.0304898	0.353494	0.0862528	0.931265	0.959906	19.4736	8.88149	14.0842	1.89301	14.4551	-0.384878	0.324264	-1.18693	0.235257	0.311881	11.4745	5.0815	13.3476	4.76873	#N/A	14.4551	0.178795	0.358862	0.498229	0.618323	1	11.4745	5.0815	15.8799	10.0284	#N/A	14.4551	0.373231	0.359031	1.03955	0.298548	NA	11.6637	3.57817
Ankrd39	367251	ENSRNOG00000023995	#NV	#NV	#NV	34.2005	8.37843	20.9709	4.7984	29.8344	-0.683174	0.213256	-3.20353	0.00135752	0.0119607	42.8671	4.19549	24.699	5.17322	29.8344	-0.757243	0.188033	-4.02717	5.64511e-05	0.000123551	34.2005	8.37843	30.4237	5.71479	#N/A	29.8344	-0.177047	0.211781	-0.83599	0.403161	1	34.2005	8.37843	30.318	5.25274	#N/A	29.8344	-0.188457	0.214801	-0.877358	0.380292	NA	20.9709	4.7984
Ankrd40	690586	ENSRNOG00000002935	#NV	#NV	#NV	1692.02	114.824	1650.33	50.9551	1571.41	-0.0350412	0.116561	-0.300626	0.763699	0.84901	1414.18	257.318	1545.89	172.735	1571.41	0.126893	0.103497	1.22605	0.22018	0.294119	1692.02	114.824	1729.23	192.993	#N/A	1571.41	0.0306155	0.121015	0.252989	0.800277	1	1692.02	114.824	1633.39	206.286	#N/A	1571.41	-0.0488745	0.121186	-0.403302	0.686726	0.831825	1650.33	50.9551
Ankrd42	293117	ENSRNOG00000009664	#NV	#NV	#NV	111.353	23.6886	96.6804	16.1544	101.269	-0.187245	0.220683	-0.848481	0.39617	0.557471	90.198	17.1908	99.0472	30.7402	101.269	0.126823	0.19926	0.636471	0.524469	0.620346	111.353	23.6886	108.558	28.5689	#N/A	101.269	-0.0355531	0.227284	-0.156426	0.875697	1	111.353	23.6886	127.428	14.3902	#N/A	101.269	0.173571	0.227338	0.763491	0.445171	0.664791	96.6804	16.1544
Ankrd44	301415	ENSRNOG00000021384	#NV	#NV	#NV	223.353	22.8707	158.737	17.3349	223.608	-0.466059	0.186236	-2.50251	0.0123315	0.0515537	275.298	47.5773	161.055	25.6452	223.608	-0.742246	0.166139	-4.46761	7.90981e-06	1.88263e-05	223.353	22.8707	232.808	19.5202	#N/A	223.608	0.0560563	0.191429	0.292831	0.769651	1	223.353	22.8707	285.467	102.572	#N/A	223.608	0.325784	0.191345	1.7026	0.0886437	0.285495	158.737	17.3349
Ankrd46	299982	ENSRNOG00000025504	#NV	#NV	#NV	824.872	58.7693	907.326	43.7062	764.92	0.136412	0.109625	1.24435	0.213369	0.365806	539.592	65.0841	915.266	42.533	764.92	0.751198	0.0978875	7.6741	1.66586e-14	9.60978e-14	824.872	58.7693	814.377	96.2015	#N/A	764.92	-0.0174117	0.11396	-0.152788	0.878566	1	824.872	58.7693	770.222	81.537	#N/A	764.92	-0.0944663	0.114342	-0.826176	0.408704	0.633869	907.326	43.7062
Ankrd49	315434	ENSRNOG00000009233	#NV	#NV	#NV	76.7906	29.6947	104.512	9.27826	83.8578	0.420755	0.221134	1.90272	0.0570774	0.147808	33.3501	12.488	106.76	10.4378	83.8578	1.56994	0.205153	7.65251	1.97092e-14	1.12835e-13	76.7906	29.6947	90.7279	20.4753	#N/A	83.8578	0.228928	0.228861	1.00029	0.317168	1	76.7906	29.6947	97.7991	19.3609	#N/A	83.8578	0.331035	0.22935	1.44336	0.148919	0.3715	104.512	9.27826
Ankrd50	294988	ENSRNOG00000010534	#NV	#NV	#NV	954.647	177.761	1191.08	96.2728	942.148	0.315016	0.114669	2.74718	0.00601095	0.0323822	706.801	84.196	1072.21	84.8516	942.148	0.592753	0.102168	5.80175	6.56253e-09	2.0943e-08	954.647	177.761	934.898	122.863	#N/A	942.148	-0.0284401	0.119331	-0.23833	0.811625	1	954.647	177.761	908.89	42.798	#N/A	942.148	-0.068682	0.119605	-0.574241	0.565804	0.754075	1191.08	96.2728
Ankrd52	362811	ENSRNOG00000030597	#NV	#NV	#NV	1307.01	76.4869	1097.79	81.2683	1153.73	-0.247316	0.106397	-2.32447	0.0201005	0.0715993	1466.75	257.582	1006.99	137.088	1153.73	-0.535335	0.0943363	-5.67475	1.38892e-08	4.29134e-08	1307.01	76.4869	1229.48	104.836	#N/A	1153.73	-0.0871641	0.110359	-0.789824	0.42963	1	1307.01	76.4869	1101.34	108.016	#N/A	1153.73	-0.241714	0.110698	-2.18354	0.0289963	0.172839	1097.79	81.2683
Ankrd54	362957	ENSRNOG00000010821	#NV	#NV	#NV	294.459	50.0104	236.43	13.0219	274.366	-0.313887	0.123804	-2.53535	0.0112334	0.0487396	416.21	58.9812	232.456	38.5942	274.366	-0.825441	0.109483	-7.53945	4.71943e-14	2.58444e-13	294.459	50.0104	261.361	23.1552	#N/A	274.366	-0.172553	0.127818	-1.34999	0.177019	1	294.459	50.0104	217.912	26.736	#N/A	274.366	-0.425604	0.12952	-3.28601	0.00101616	0.0593965	236.43	13.0219
Ankrd55	361898	ENSRNOG00000013555	#NV	#NV	#NV	6.53589	1.51697	5.73695	2.27418	8.10357	-0.124024	0.347546	-0.356856	0.721199	0.820028	10.2631	5.06278	7.09617	2.37339	8.10357	-0.432422	0.315425	-1.37092	0.170401	0.233777	6.53589	1.51697	8.24142	2.53865	#N/A	8.10357	0.249603	0.348079	0.717088	0.47332	1	6.53589	1.51697	9.58385	1.58557	#N/A	8.10357	0.422607	0.348572	1.2124	0.22536	NA	5.73695	2.27418
Ankrd6	500430	ENSRNOG00000007110	#NV	#NV	#NV	402.104	94.6163	584.404	28.4192	479.269	0.530131	0.128997	4.10963	3.96291e-05	0.00115932	300.993	26.5935	642.221	55.8563	479.269	1.07361	0.115189	9.32044	1.15858e-20	1.85943e-19	402.104	94.6163	416.84	66.1772	#N/A	479.269	0.0551606	0.134501	0.410114	0.681722	1	402.104	94.6163	408.858	77.9397	#N/A	479.269	0.0317262	0.13499	0.235027	0.814188	0.909313	584.404	28.4192
Ankrd61	689907	ENSRNOG00000001048	#NV	#NV	#NV	57.7179	14.2832	63.4228	6.97872	60.5354	0.119405	0.25566	0.467047	0.640466	0.762505	61.5601	21.9871	71.8378	14.2335	60.5354	0.204295	0.23057	0.886045	0.375593	0.468806	57.7179	14.2832	52.6298	16.613	#N/A	60.5354	-0.119128	0.264253	-0.450812	0.652125	1	57.7179	14.2832	58.9932	9.58016	#N/A	60.5354	0.0240102	0.264648	0.0907249	0.927711	0.965591	63.4228	6.97872
Ankrd65	680734	ENSRNOG00000043331	#NV	#NV	#NV	0.141685	0.242888	0	0	0.0233537	-0.00280402	0.0990182	-0.0283183	0.977408	NA	0	0	0	0	0.0233537	0	0.111828	0	1	NA	0.141685	0.242888	0	0	#N/A	0.0233537	-0.00414096	0.0954621	-0.0433781	0.9654	1	0.141685	0.242888	0	0	#N/A	0.0233537	-0.00166572	0.0954621	-0.017449	0.986078	NA	0	0
Ankrd7	502733	ENSRNOG00000055481	#NV	#NV	#NV	1.22216	0.889015	2.12472	2.38166	1.16392	0.356613	0.412195	0.865155	0.386953	NA	0.742798	0.825331	1.75604	0.956771	1.16392	0.560661	0.417798	1.34194	0.179615	0.245129	1.22216	0.889015	1.56856	1.74707	#N/A	1.16392	0.159734	0.407929	0.391572	0.695375	1	1.22216	0.889015	0.663633	0.663633	#N/A	1.16392	-0.232457	0.401834	-0.57849	0.562933	NA	2.12472	2.38166
Ankrd9	314457	ENSRNOG00000008056	#NV	#NV	#NV	1308.95	63.5395	1052.63	95.2283	1282.33	-0.305073	0.138937	-2.19576	0.0281088	0.0897817	1753.02	325.101	1109.97	89.5765	1282.33	-0.644753	0.12321	-5.23297	1.66811e-07	4.62117e-07	1308.95	63.5395	1253.57	195.308	#N/A	1282.33	-0.0604577	0.144038	-0.419735	0.674679	1	1308.95	63.5395	1171.37	103.392	#N/A	1282.33	-0.155025	0.144238	-1.07479	0.282468	0.521337	1052.63	95.2283
Anks1a	309639	ENSRNOG00000000498	#NV	#NV	proteins(3754)	4037.37	343.237	3975.46	321.818	3850.33	-0.0215617	0.140292	-0.153692	0.877853	0.926399	4813.15	811.984	3698.41	378.068	3850.33	-0.371629	0.124532	-2.98419	0.00284326	0.00522306	4037.37	343.237	4056.04	678.189	#N/A	3850.33	0.00609261	0.145627	0.0418371	0.966629	1	4037.37	343.237	3937.79	591.228	#N/A	3850.33	-0.0349829	0.145677	-0.24014	0.810222	0.907143	3975.46	321.818
Anks1b	314721	ENSRNOG00000024870	#NV	#NV	#NV	28.7187	7.60524	34.0465	3.50315	31.3652	0.225418	0.280428	0.803834	0.421493	0.581375	20.6304	7.32046	39.7031	9.36232	31.3652	0.843319	0.257691	3.27259	0.00106566	0.0020552	28.7187	7.60524	30.2915	6.22748	#N/A	31.3652	0.0745729	0.288833	0.258187	0.796262	1	28.7187	7.60524	36.5558	10.4067	#N/A	31.3652	0.295469	0.288835	1.02297	0.306323	NA	34.0465	3.50315
Anks3	302937	ENSRNOG00000003186	#NV	#NV	#NV	176.695	38.4045	160.817	13.1561	185.006	-0.133273	0.1705	-0.781663	0.434413	0.592159	232.609	64.3871	183.968	21.4596	185.006	-0.327377	0.151016	-2.16783	0.0301718	0.04809	176.695	38.4045	178.038	35.7577	#N/A	185.006	0.00764364	0.175991	0.0434321	0.965357	1	176.695	38.4045	165.511	27.3595	#N/A	185.006	-0.0984223	0.177081	-0.555804	0.578345	0.76191	160.817	13.1561
Anks4b	687561	ENSRNOG00000046181	#NV	#NV	#NV	7.43568	4.13295	9.05607	3.38015	10.0057	0.271921	0.336336	0.80848	0.418814	0.578784	4.74562	2.6467	9.26253	2.5078	10.0057	0.776963	0.321413	2.41734	0.0156346	0.0260196	7.43568	4.13295	9.70471	3.91801	#N/A	10.0057	0.319769	0.34201	0.934968	0.349805	1	7.43568	4.13295	7.36181	0.816086	#N/A	10.0057	0.0187878	0.348833	0.0538591	0.957047	NA	9.05607	3.38015
Anks6	362515	ENSRNOG00000023309	#NV	#NV	#NV	132.631	31.187	89.6855	14.7086	123.487	-0.535368	0.183112	-2.92373	0.00345869	0.0225031	197.949	26.0753	78.641	16.0656	123.487	-1.27902	0.163835	-7.80679	5.86624e-15	3.55839e-14	132.631	31.187	104.875	21.6198	#N/A	123.487	-0.324661	0.188256	-1.72457	0.0846052	1	132.631	31.187	127.058	41.1209	#N/A	123.487	-0.0780281	0.188152	-0.414708	0.678356	0.82801	89.6855	14.7086
Ankzf1	363255	ENSRNOG00000019052	#NV	#NV	#NV	364.463	48.312	325.281	27.4884	357.973	-0.163197	0.0938893	-1.73819	0.0821775	0.189877	379.75	25.0149	313.995	21.1342	357.973	-0.271818	0.0836447	-3.24967	0.00115537	0.00221987	364.463	48.312	335.233	18.1668	#N/A	357.973	-0.118416	0.0971073	-1.21943	0.22268	1	364.463	48.312	406.388	38.2666	#N/A	357.973	0.149865	0.0969553	1.54572	0.122173	0.334881	325.281	27.4884
Ano1	309135	ENSRNOG00000020865	#NV	#NV	#NV	228.414	59.7855	132.911	6.36959	234.358	-0.713952	0.235958	-3.02576	0.00248008	0.018072	330.321	93.9202	128.952	28.7013	234.358	-1.26364	0.212145	-5.95649	2.57717e-09	8.56711e-09	228.414	59.7855	215.573	42.5085	#N/A	234.358	-0.077528	0.242404	-0.31983	0.749098	1	228.414	59.7855	254.518	99.8458	#N/A	234.358	0.133666	0.242429	0.551362	0.581385	0.764614	132.911	6.36959
Ano4	299714	ENSRNOG00000006841	#NV	#NV	#NV	39.3808	7.04651	20.4758	5.29164	36.7215	-0.806208	0.277994	-2.90009	0.00373055	0.0235795	36.2748	11.9893	22.7135	9.74058	36.7215	-0.60394	0.253318	-2.38412	0.0171202	0.0283116	39.3808	7.04651	49.1162	5.23445	#N/A	36.7215	0.277579	0.277894	0.998866	0.317859	1	39.3808	7.04651	66.6807	16.6474	#N/A	36.7215	0.659331	0.27717	2.37879	0.0173694	0.141247	20.4758	5.29164
Ano6	315272	ENSRNOG00000006995	#NV	#NV	#NV	569.597	123.031	299.726	8.87676	577.587	-0.86322	0.210773	-4.09549	4.21272e-05	0.00120872	775.665	181.71	293.994	59.2123	577.587	-1.32421	0.188734	-7.01626	2.27891e-12	1.03524e-11	569.597	123.031	579	85.1	#N/A	577.587	0.020425	0.217183	0.0940451	0.925073	1	569.597	123.031	777	301	#N/A	577.587	0.410898	0.217083	1.89281	0.058383	0.234889	299.726	8.87676
Ano7	367318	ENSRNOG00000023427	#NV	#NV	#NV	3.75921	3.88761	7.33534	2.94369	5.38021	0.674233	0.396217	1.70168	0.088816	0.199942	3.54427	2.84681	10.6326	2.86474	5.38021	1.17313	0.375849	3.12128	0.00180066	0.00339253	3.75921	3.88761	3.07256	1.95277	#N/A	5.38021	-0.10869	0.405382	-0.268117	0.788609	1	3.75921	3.88761	1.62176	1.08117	#N/A	5.38021	-0.492237	0.408991	-1.20354	0.228767	NA	7.33534	2.94369
Anp32a	25379	ENSRNOG00000058484|ENSRNOG00000014846	#NV	#NV	proteins(3754)	503.093	81.6009	664.992	58.7063	559.233	0.395039	0.126881	3.11346	0.00184906	0.0148285	317.622	52.4139	748.048	54.7605	559.233	1.21231	0.113535	10.6778	1.29258e-26	9.01294e-25	503.093	81.6009	573.784	96.3721	#N/A	559.233	0.186305	0.131878	1.41271	0.157742	1	503.093	81.6009	598.851	51.1055	#N/A	559.233	0.246132	0.132117	1.86299	0.0624641	0.243524	664.992	58.7063
Anp32b	170724	ENSRNOG00000009266	#NV	#NV	proteins(3754)	384.731	24.5288	388.268	28.5535	411.421	0.0126781	0.108322	0.117041	0.906827	0.944645	415.997	71.5685	396.104	12.5625	411.421	-0.070127	0.0960552	-0.73007	0.465347	0.562269	384.731	24.5288	398.705	31.0158	#N/A	411.421	0.0501167	0.112201	0.446668	0.655115	1	384.731	24.5288	424.643	56.1799	#N/A	411.421	0.134322	0.112545	1.19349	0.232676	0.471153	388.268	28.5535
Anp32e	361999	ENSRNOG00000021168	#NV	#NV	proteins(3754)	578.206	206.176	913.44	44.0809	754.091	0.624126	0.193186	3.2307	0.00123486	0.0112763	317.914	52.0615	1035.95	93.0816	754.091	1.62822	0.173223	9.39956	5.47909e-21	9.60948e-20	578.206	206.176	764.124	182.796	#N/A	754.091	0.379788	0.200139	1.89762	0.0577458	1	578.206	206.176	782.025	88.1139	#N/A	754.091	0.411607	0.20026	2.05536	0.0398441	0.198786	913.44	44.0809
Anpep	81641	ENSRNOG00000014610	#NV	#NV	proteins(3754)	62.9725	29.8185	31.069	7.80659	79.5011	-0.858447	0.30348	-2.82868	0.00467406	0.0272509	125.06	43.3079	35.0611	13.8373	79.5011	-1.60691	0.27568	-5.8289	5.57938e-09	1.79089e-08	62.9725	29.8185	54.1121	16.9889	#N/A	79.5011	-0.186998	0.308685	-0.605787	0.544656	1	62.9725	29.8185	59.8667	17.5399	#N/A	79.5011	-0.0713847	0.30903	-0.230996	0.817318	0.910542	31.069	7.80659
Antxr1	362393	ENSRNOG00000008678	#NV	#NV	#NV	81.2301	21.1178	67.4331	17.08	94.0391	-0.234969	0.283235	-0.829588	0.406771	0.567649	116.439	34.0562	59.0083	12.9107	94.0391	-0.875217	0.25749	-3.39903	0.000676252	0.00133174	81.2301	21.1178	73.8842	16.5413	#N/A	94.0391	-0.115951	0.290818	-0.398705	0.690111	1	81.2301	21.1178	96.1074	40.2333	#N/A	94.0391	0.200062	0.290591	0.688466	0.49116	0.697967	67.4331	17.08
Anxa1	25380	ENSRNOG00000017469	#NV	#NV	proteins(3754)	191.69	38.7113	218.568	37.8723	256.383	0.168111	0.269281	0.624296	0.532433	0.675989	119.303	45.072	208.022	61.0918	256.383	0.72416	0.244852	2.95754	0.00310103	0.00567213	191.69	38.7113	233.758	64.5406	#N/A	256.383	0.254592	0.277241	0.918306	0.358459	1	191.69	38.7113	380.373	231.623	#N/A	256.383	0.863345	0.276917	3.1177	0.00182266	0.067489	218.568	37.8723
Anxa10	498622	ENSRNOG00000014339	#NV	#NV	#NV	77.9809	28.8045	145.474	19.3115	117.45	0.813605	0.252762	3.21886	0.00128702	0.0115226	68.9004	31.4585	217.568	41.3637	117.45	1.52993	0.228046	6.70887	1.96143e-11	8.08202e-11	77.9809	28.8045	99.7266	27.7164	#N/A	117.45	0.324026	0.261561	1.23882	0.215413	1	77.9809	28.8045	98.4738	32.823	#N/A	117.45	0.314483	0.26223	1.19926	0.230425	0.469027	145.474	19.3115
Anxa11	290527	ENSRNOG00000010984	#NV	#NV	proteins(3754)	4048.68	318.103	4090.48	241.139	3677.22	0.0143842	0.102415	0.140449	0.888305	0.932525	3850.64	350.41	3663.76	404.206	3677.22	-0.0707807	0.0907203	-0.780208	0.435268	0.531694	4048.68	318.103	3721.94	152.227	#N/A	3677.22	-0.119846	0.10646	-1.12574	0.260276	1	4048.68	318.103	3486.91	310.353	#N/A	3677.22	-0.2117	0.106556	-1.98674	0.046951	0.212253	4090.48	241.139
Anxa13	362915	ENSRNOG00000007980	#NV	#NV	#NV	4.46564	2.01671	6.20759	1.75571	6.17658	0.372548	0.338621	1.10019	0.271249	0.431696	6.02874	3.05193	7.59898	1.80369	6.17658	0.293984	0.305444	0.962482	0.335807	0.425769	4.46564	2.01671	4.8172	2.92279	#N/A	6.17658	0.0804079	0.34986	0.229829	0.818225	1	4.46564	2.01671	6.36617	1.30619	#N/A	6.17658	0.426666	0.346995	1.2296	0.218846	NA	6.20759	1.75571
Anxa2	56611	ENSRNOG00000010362	PABRVdecomp	AOBLVdecomp	proteins(3754)	501.797	107.864	344.415	41.1085	606.229	-0.492698	0.241725	-2.03826	0.041524	0.117929	597.226	116.339	337.678	78.5876	606.229	-0.761674	0.217628	-3.49989	0.000465444	0.000932446	501.797	107.864	558.244	70.6243	#N/A	606.229	0.139633	0.24911	0.560528	0.575119	1	501.797	107.864	684.385	241.41	#N/A	606.229	0.401695	0.249093	1.61263	0.106826	0.312433	344.415	41.1085
Anxa3	25291	ENSRNOG00000002045	#NV	#NV	proteins(3754)	466.704	55.1981	335.549	31.5056	471.035	-0.442712	0.213249	-2.07603	0.0378911	0.110875	471.977	124.055	319.616	43.6254	471.035	-0.530809	0.191247	-2.77551	0.00551146	0.00973041	466.704	55.1981	547.011	68.9446	#N/A	471.035	0.210943	0.219941	0.959086	0.337515	1	466.704	55.1981	736.065	302.961	#N/A	471.035	0.603925	0.219836	2.74716	0.00601133	0.0978577	335.549	31.5056
Anxa4	79124	ENSRNOG00000018159	#NV	#NV	proteins(3754)	371.795	38.1345	400.602	23.361	426.473	0.107382	0.140288	0.765442	0.444008	0.601266	294.083	47.3996	461.46	55.4675	426.473	0.63461	0.125065	5.07422	3.8908e-07	1.04132e-06	371.795	38.1345	403.556	38.823	#N/A	426.473	0.117158	0.145414	0.805684	0.420425	1	371.795	38.1345	400.504	30.4899	#N/A	426.473	0.106535	0.145849	0.730447	0.465117	0.679056	400.602	23.361
Anxa5	25673	ENSRNOG00000014453	#NV	#NV	proteins(3754)	2348.17	105.43	1928.74	175.217	2461.37	-0.278786	0.108124	-2.57839	0.00992619	0.0450728	2258.05	239.887	2068.57	131.193	2461.37	-0.124526	0.0957678	-1.30029	0.193501	0.261842	2348.17	105.43	2546.13	224.324	#N/A	2461.37	0.114904	0.112155	1.02451	0.305597	1	2348.17	105.43	2537.39	286.018	#N/A	2461.37	0.109476	0.112249	0.975293	0.329415	0.564727	1928.74	175.217
Anxa6	79125	ENSRNOG00000010668	#NV	#NV	proteins(3754)	4392.9	427.894	4213.12	157.322	4000.17	-0.0597029	0.0945195	-0.631646	0.527618	0.672234	4182.01	283.372	3906.04	331.191	4000.17	-0.0974443	0.0836821	-1.16446	0.244238	0.322093	4392.9	427.894	3987.27	205.01	#N/A	4000.17	-0.138136	0.0982582	-1.40584	0.159771	1	4392.9	427.894	3649.5	352.027	#N/A	4000.17	-0.26319	0.098368	-2.67557	0.00746031	0.103656	4213.12	157.322
Anxa7	155423	ENSRNOG00000007136	#NV	#NV	proteins(3754)	438.515	82.6384	308.883	24.8355	464.822	-0.485749	0.164699	-2.94932	0.00318477	0.0212762	592.876	70.8991	335.258	33.4584	464.822	-0.795913	0.14628	-5.44101	5.29796e-08	1.54205e-07	438.515	82.6384	413.575	61.3401	#N/A	464.822	-0.0817819	0.170032	-0.480979	0.630531	1	438.515	82.6384	423.224	78.1624	#N/A	464.822	-0.0521807	0.170315	-0.306377	0.759318	0.878671	308.883	24.8355
Anxa8	306283	ENSRNOG00000060949	#NV	#NV	#NV	1.70268	0.999767	1.39346	0.933084	2.16694	-0.118533	0.42053	-0.281866	0.778047	NA	1.79561	1.19707	1.7845	1.77678	2.16694	-0.0161528	0.420135	-0.0384467	0.969332	0.986991	1.70268	0.999767	1.61472	1.54076	#N/A	2.16694	-0.0123128	0.419639	-0.0293414	0.976592	1	1.70268	0.999767	0.68084	0.68084	#N/A	2.16694	-0.36168	0.416869	-0.867612	0.385607	NA	1.39346	0.933084
Aoah	498757	ENSRNOG00000054964	#NV	#NV	#NV	3.87049	2.2829	2.92905	1.78546	5.49133	-0.211215	0.417944	-0.505367	0.613301	0.740479	3.31699	2.45479	4.37783	3.03465	5.49133	0.238042	0.40868	0.582465	0.560254	0.654959	3.87049	2.2829	5.38614	2.21339	#N/A	5.49133	0.249755	0.418533	0.59674	0.550681	1	3.87049	2.2829	4.82509	4.30588	#N/A	5.49133	0.140261	0.418913	0.334822	0.73776	NA	2.92905	1.78546
Aoc1	65029	ENSRNOG00000008575	#NV	#NV	#NV	0	0	0	0	0.0308722	0	0.0990182	0	1	NA	0	0	0	0	0.0308722	0	0.111828	0	1	NA	0	0	0	0	#N/A	0.0308722	0	0.0954621	0	1	1	0	0	0	0	#N/A	0.0308722	0	0.0954621	0	1	NA	0	0
Aoc2-ps1	353257		#NV	#NV	#NV	65.3867	9.17275	69.9056	8.16401	73.9745	0.0940329	0.203623	0.461798	0.644226	0.765572	73.9858	17.9282	78.8238	14.2458	73.9745	0.0858744	0.181549	0.473009	0.636207	0.726602	65.3867	9.17275	69.7833	12.9548	#N/A	73.9745	0.0895081	0.210099	0.426028	0.670088	1	65.3867	9.17275	72.2923	13.3495	#N/A	73.9745	0.13317	0.211169	0.630631	0.528282	0.725836	69.9056	8.16401
Aoc3	29473	ENSRNOG00000051307	#NV	#NV	proteins(3754)	1061.86	348.396	643.821	103.257	1247.04	-0.662612	0.228664	-2.89775	0.00375853	0.0236746	2085.83	499.781	731.941	136.142	1247.04	-1.41541	0.205145	-6.89956	5.21651e-12	2.28584e-11	1061.86	348.396	998.955	200.859	#N/A	1247.04	-0.0793396	0.236057	-0.336103	0.736793	1	1061.86	348.396	1006.81	267.493	#N/A	1247.04	-0.0699052	0.236134	-0.29604	0.767199	0.882643	643.821	103.257
Aox1	54349	ENSRNOG00000015354	PABRVcomp	#NV	#NV	72.082	14.3303	62.6008	7.97316	105.834	-0.170425	0.289007	-0.589692	0.555397	0.693595	90.6626	19.8409	80.3463	30.857	105.834	-0.152107	0.261948	-0.580674	0.56146	0.655959	72.082	14.3303	68.7351	17.9219	#N/A	105.834	-0.0452592	0.296582	-0.152603	0.878712	1	72.082	14.3303	122.728	79.0836	#N/A	105.834	0.650227	0.295538	2.20014	0.0277968	0.169536	62.6008	7.97316
Aox2	316421	ENSRNOG00000033923	#NV	#NV	#NV	1.88559	1.49394	3.94081	2.57893	2.75614	0.617015	0.417074	1.47939	0.139036	NA	1.72568	1.33107	3.65866	2.97809	2.75614	0.665728	0.408966	1.62783	0.10356	0.149742	1.88559	1.49394	1.23439	0.340411	#N/A	2.75614	-0.198589	0.420051	-0.472772	0.636376	1	1.88559	1.49394	2.47601	1.57287	#N/A	2.75614	0.188505	0.419983	0.44884	0.653547	NA	3.94081	2.57893
Aox3	493909	ENSRNOG00000062125	PABRVcomp	#NV	proteins(3754)	75.7088	16.7783	91.6734	25.6692	160.645	0.232615	0.303398	0.766701	0.443259	0.600634	175.6	82.335	138.313	38.9582	160.645	-0.302083	0.275187	-1.09774	0.272319	0.354761	75.7088	16.7783	96.5141	19.3432	#N/A	160.645	0.307824	0.31127	0.988928	0.322698	1	75.7088	16.7783	152.4	41.6828	#N/A	160.645	0.846986	0.310831	2.72491	0.00643187	0.0994427	91.6734	25.6692
Aox4	316424	ENSRNOG00000014555	#NV	#NV	#NV	0	0	0.171136	0.293376	0.14476	0.0163499	0.134548	0.121518	0.903281	NA	0.104359	0.185528	0.409636	0.637212	0.14476	0.0306267	0.15143	0.202251	0.839721	0.896318	0	0	0.309967	0.516612	#N/A	0.14476	0.0258786	0.129823	0.199338	0.841999	1	0	0	0	0	#N/A	0.14476	0	0.129823	0	1	NA	0.171136	0.293376
Ap1ar	362037	ENSRNOG00000024492	#NV	#NV	#NV	266.694	57.59	375.136	23.5799	293.143	0.481215	0.139796	3.44227	0.000576849	0.00692276	177.078	38.575	345.791	24.0118	293.143	0.945714	0.126107	7.49932	6.41479e-14	3.45749e-13	266.694	57.59	295.985	58.8921	#N/A	293.143	0.148303	0.145541	1.01898	0.308213	1	266.694	57.59	303.754	23.7611	#N/A	293.143	0.186033	0.146002	1.27419	0.202598	0.438969	375.136	23.5799
Ap1b1	29663	ENSRNOG00000008786	#NV	#NV	proteins(3754)	2249.64	132.274	2034.8	64.028	1900.38	-0.142773	0.0951723	-1.50015	0.133575	0.266193	2037.54	250.476	1742.1	188.662	1900.38	-0.22376	0.0844455	-2.64976	0.00805499	0.0139232	2249.64	132.274	2024.62	61.7605	#N/A	1900.38	-0.150212	0.098889	-1.51899	0.128764	1	2249.64	132.274	1993.15	236.06	#N/A	1900.38	-0.170956	0.0990345	-1.72622	0.084307	0.278242	2034.8	64.028
Ap1g1	171494		#NV	#NV	proteins(3754)	752.695	149.385	829.507	55.1437	767.339	0.140597	0.110244	1.27533	0.202194	0.352917	554.564	88.2259	871.662	45.5591	767.339	0.64425	0.0982233	6.55904	5.41567e-11	2.11791e-10	752.695	149.385	793.17	89.8786	#N/A	767.339	0.0761095	0.114498	0.664725	0.506226	1	752.695	149.385	828.487	42.2827	#N/A	767.339	0.138295	0.114699	1.20572	0.227927	0.465536	829.507	55.1437
Ap1m1	306332	ENSRNOG00000014454	#NV	#NV	proteins(3754)	536.513	93.6626	426.135	22.4598	526.166	-0.328622	0.110336	-2.97838	0.00289778	0.0200532	740.824	66.3581	397.933	35.6252	526.166	-0.884268	0.0977223	-9.04879	1.44558e-19	1.86729e-18	536.513	93.6626	527.43	92.2982	#N/A	526.166	-0.0271073	0.113866	-0.238062	0.811833	1	536.513	93.6626	460.45	41.1003	#N/A	526.166	-0.22187	0.114711	-1.93416	0.0530939	0.223688	426.135	22.4598
Ap1m2	367038	ENSRNOG00000043093	#NV	#NV	#NV	0	0	0	0	0.0558957	0	0.0990182	0	1	NA	0	0	0	0	0.0558957	0	0.111828	0	1	NA	0	0	0	0	#N/A	0.0558957	0	0.0954621	0	1	1	0	0	0	0	#N/A	0.0558957	0	0.0954621	0	1	NA	0	0
Ap1s1	360785	ENSRNOG00000001415	#NV	#NV	#NV	292.232	55.8971	247.541	15.802	276.257	-0.23649	0.1366	-1.73126	0.0834054	0.191707	382.489	54.8094	225.965	17.8461	276.257	-0.742409	0.121418	-6.11447	9.68804e-10	3.33795e-09	292.232	55.8971	259.735	33.479	#N/A	276.257	-0.168943	0.14135	-1.19521	0.232004	1	292.232	55.8971	244.835	35.695	#N/A	276.257	-0.246625	0.142256	-1.73367	0.0829773	0.276357	247.541	15.802
Ap1s2	302671	ENSRNOG00000038686	#NV	#NV	#NV	440.864	168.734	662.647	61.5072	532.479	0.538284	0.237812	2.26349	0.0236057	0.0797408	188.089	61.5893	735.051	64.1212	532.479	1.82565	0.214935	8.494	1.9965e-17	1.72135e-16	440.864	168.734	564.636	159.586	#N/A	532.479	0.32447	0.245671	1.32075	0.186586	1	440.864	168.734	602.622	137.906	#N/A	532.479	0.409486	0.245754	1.66624	0.0956646	0.295919	662.647	61.5072
Ap1s3	367304	ENSRNOG00000049873	#NV	#NV	#NV	36.8502	11.9609	65.1318	8.13575	37.4172	0.78197	0.222445	3.51535	0.000439178	0.00579996	17.2492	4.11619	43.7342	10.0568	37.4172	1.23094	0.214802	5.73059	1.00084e-08	3.13614e-08	36.8502	11.9609	38.1564	7.48312	#N/A	37.4172	0.057398	0.23416	0.245123	0.806361	1	36.8502	11.9609	43.0799	15.0607	#N/A	37.4172	0.232535	0.234534	0.991477	0.321453	0.556632	65.1318	8.13575
Ap2a1	308578	ENSRNOG00000026243	#NV	#NV	proteins(3754)	1450.06	154.989	1231.05	50.8398	1450.88	-0.23298	0.104314	-2.23344	0.0255199	0.0839783	1957.49	220.728	1216.51	117.604	1450.88	-0.677557	0.0922654	-7.34357	2.07978e-13	1.06124e-12	1450.06	154.989	1424.69	110.251	#N/A	1450.88	-0.0255653	0.108187	-0.236307	0.813195	1	1450.06	154.989	1295	105.599	#N/A	1450.88	-0.159682	0.108468	-1.47215	0.140981	0.361616	1231.05	50.8398
Ap2a2	81637	ENSRNOG00000019534	#NV	#NV	proteins(3754)	1384.59	141.379	1326.96	61.6314	1329.87	-0.0598631	0.0726751	-0.823709	0.410105	0.570451	1377.48	97.9246	1268.47	99.1782	1329.87	-0.117623	0.0644658	-1.82457	0.0680657	0.101875	1384.59	141.379	1376.4	79.3191	#N/A	1329.87	-0.00781834	0.0754098	-0.103678	0.917425	1	1384.59	141.379	1300.1	69.6483	#N/A	1329.87	-0.0897126	0.0757709	-1.184	0.236414	0.474897	1326.96	61.6314
Ap2b1	140670	ENSRNOG00000061543	#NV	#NV	proteins(3754)	2127.32	240.025	2379.99	41.52	2156.61	0.160943	0.0867394	1.85547	0.0635288	0.158955	1688.91	196.802	2365.33	95.2453	2156.61	0.482261	0.0769409	6.26794	3.65859e-10	1.31676e-09	2127.32	240.025	2230.19	193.538	#N/A	2156.61	0.067982	0.0901771	0.753872	0.450926	1	2127.32	240.025	2216.09	119.938	#N/A	2156.61	0.0596169	0.0903154	0.660096	0.509192	0.711616	2379.99	41.52
Ap2m1	116563	ENSRNOG00000001709	#NV	#NV	proteins(3754)	2349.03	176.068	2115.05	71.7004	2124.35	-0.151144	0.0702074	-2.15283	0.0313321	0.0969106	2194.01	139.704	1994.64	123.108	2124.35	-0.136761	0.0622443	-2.19716	0.0280091	0.0448721	2349.03	176.068	2233.41	88.5241	#N/A	2124.35	-0.0729607	0.0728955	-1.00089	0.316878	1	2349.03	176.068	2122.52	96.388	#N/A	2124.35	-0.14501	0.0731199	-1.98318	0.0473477	0.212698	2115.05	71.7004
Ap2s1	65046	ENSRNOG00000015865	#NV	#NV	proteins(3754)	397.961	94.0756	355.285	38.259	427.978	-0.162672	0.144081	-1.12904	0.258883	0.418246	639.528	90.0022	351.512	27.4873	427.978	-0.843747	0.127564	-6.61431	3.73289e-11	1.49025e-10	397.961	94.0756	377.361	54.8902	#N/A	427.978	-0.0768088	0.149204	-0.514789	0.6067	1	397.961	94.0756	337.505	21.3922	#N/A	427.978	-0.232128	0.149963	-1.54791	0.121645	0.33484	355.285	38.259
Ap3b1	309969	ENSRNOG00000010624	#NV	#NV	proteins(3754)	1331.48	272.493	1524.81	53.0065	1348.04	0.192394	0.125045	1.5386	0.123902	0.252381	811.871	112.211	1559.57	140.316	1348.04	0.925199	0.111341	8.30957	9.60502e-17	7.44156e-16	1331.48	272.493	1505.84	255.522	#N/A	1348.04	0.17407	0.129831	1.34074	0.180005	1	1331.48	272.493	1635.86	80.4021	#N/A	1348.04	0.290135	0.129893	2.23365	0.0255064	0.162341	1524.81	53.0065
Ap3d1	314633	ENSRNOG00000018977	#NV	#NV	proteins(3754)	2375.73	156.799	2216.7	65.0309	2238.66	-0.0994189	0.0768292	-1.29403	0.195656	0.345335	2348.17	220.83	1983.31	132.019	2238.66	-0.24154	0.0680961	-3.54704	0.000389584	0.000786173	2375.73	156.799	2336.39	113.058	#N/A	2238.66	-0.0239979	0.0797908	-0.30076	0.763598	1	2375.73	156.799	2276.98	109.465	#N/A	2238.66	-0.0602203	0.0799606	-0.753125	0.451375	0.669798	2216.7	65.0309
Ap3m1	171126	ENSRNOG00000011461	#NV	#NV	proteins(3754)	530.476	191.402	703.4	15.6266	566.196	0.390072	0.179323	2.17525	0.0296114	0.0930409	271.61	38.8042	772.312	34.777	566.196	1.4501	0.160874	9.01391	1.98841e-19	2.46433e-18	530.476	191.402	602.657	129.903	#N/A	566.196	0.176307	0.185922	0.948286	0.342984	1	530.476	191.402	612.456	99.9872	#N/A	566.196	0.198641	0.186102	1.06737	0.285803	0.524441	703.4	15.6266
Ap3m2	140667	ENSRNOG00000018650	#NV	#NV	#NV	71.8258	10.1342	78.4996	10.6455	75.9827	0.138572	0.160983	0.860786	0.389356	0.55145	72.3386	5.91544	80.9791	10.358	75.9827	0.164609	0.144224	1.14134	0.253727	0.333229	71.8258	10.1342	81.069	8.10835	#N/A	75.9827	0.174354	0.165851	1.05127	0.293136	1	71.8258	10.1342	67.6832	7.62476	#N/A	75.9827	-0.0690301	0.169592	-0.407035	0.683982	0.830971	78.4996	10.6455
Ap3s1	302290	ENSRNOG00000003829	#NV	#NV	#NV	46.6921	9.46279	54.0536	7.74437	55.2715	0.196984	0.209783	0.93899	0.347736	0.511829	47.9611	8.2773	56.2049	9.07108	55.2715	0.220706	0.188557	1.1705	0.241798	0.319168	46.6921	9.46279	54.2216	15.9254	#N/A	55.2715	0.205473	0.21611	0.95078	0.341716	1	46.6921	9.46279	61.4599	9.52007	#N/A	55.2715	0.363543	0.216549	1.6788	0.0931906	0.292686	54.0536	7.74437
Ap3s2	683402	ENSRNOG00000043141	#NV	#NV	proteins(3754)	333.617	24.4485	308.579	24.6123	318.171	-0.113924	0.0989583	-1.15123	0.249636	0.407656	352.824	43.5453	335.916	27.9558	318.171	-0.0710795	0.0875863	-0.811536	0.417058	0.5125	333.617	24.4485	316.242	22.6957	#N/A	318.171	-0.0796944	0.102391	-0.778331	0.436374	1	333.617	24.4485	282.409	36.5665	#N/A	318.171	-0.232029	0.10377	-2.23599	0.0253523	0.161982	308.579	24.6123
Ap4b1	310746	ENSRNOG00000019455	#NV	#NV	#NV	549.283	32.617	497.236	33.5592	504.704	-0.138873	0.0859464	-1.61581	0.106136	0.226137	423.637	55.6132	519.092	35.7495	504.704	0.290639	0.0769934	3.77486	0.000160099	0.000336256	549.283	32.617	516.924	23.4823	#N/A	504.704	-0.0852276	0.08898	-0.957829	0.338149	1	549.283	32.617	515.6	12.0766	#N/A	504.704	-0.0890062	0.0895515	-0.99391	0.320266	0.555502	497.236	33.5592
Ap4e1	311404	ENSRNOG00000022938	#NV	#NV	#NV	213.858	54.4955	267.348	33.2128	233.053	0.319009	0.148814	2.14367	0.0320594	0.0984071	154.909	16.1248	272.709	31.272	233.053	0.796127	0.133843	5.9482	2.71104e-09	8.98925e-09	213.858	54.4955	238.84	41.1773	#N/A	233.053	0.159229	0.154514	1.03052	0.302768	1	213.858	54.4955	292.976	33.1462	#N/A	233.053	0.439845	0.154372	2.84926	0.00438215	0.0897756	267.348	33.2128
Ap4m1	304344	ENSRNOG00000001353	#NV	#NV	#NV	138.516	32.804	125.656	15.6698	136.269	-0.137263	0.15012	-0.914358	0.360529	0.524274	152.372	11.1452	109.397	14.6752	136.269	-0.466176	0.134802	-3.45823	0.000543732	0.00108249	138.516	32.804	122.948	14.9843	#N/A	136.269	-0.168269	0.155411	-1.08274	0.278926	1	138.516	32.804	151.784	46.5752	#N/A	136.269	0.106449	0.155145	0.686128	0.492633	0.699456	125.656	15.6698
Ap4s1	366618	ENSRNOG00000005765	#NV	#NV	#NV	362.866	35.2706	388.175	19.0121	353.311	0.0980299	0.092587	1.05879	0.289697	0.451155	303.496	22.5092	413.53	22.6631	353.311	0.442822	0.0828393	5.34556	9.01394e-08	2.57101e-07	362.866	35.2706	347.223	12.8304	#N/A	353.311	-0.0596025	0.0963867	-0.618369	0.536332	1	362.866	35.2706	352.03	43.3186	#N/A	353.311	-0.0337811	0.097048	-0.348086	0.727775	0.858792	388.175	19.0121
Ap5b1	361709	ENSRNOG00000026114	#NV	#NV	#NV	225.373	60.5769	150.128	12.8692	208.862	-0.56943	0.154255	-3.69148	0.000222951	0.00367439	340.618	49.0119	147.476	26.2124	208.862	-1.17635	0.13682	-8.59779	8.1269e-18	7.57526e-17	225.373	60.5769	201.348	24.2252	#N/A	208.862	-0.158872	0.158275	-1.00377	0.315488	1	225.373	60.5769	172.11	25.1129	#N/A	208.862	-0.370153	0.159797	-2.31639	0.0205371	0.148503	150.128	12.8692
Ap5m1	305861	ENSRNOG00000014148	#NV	#NV	#NV	413.357	106.453	542.65	48.0761	445.324	0.385128	0.138559	2.77952	0.005444	0.0302965	284.277	54.685	575.813	22.4413	445.324	0.995628	0.123962	8.03173	9.61044e-16	6.41172e-15	413.357	106.453	448.249	70.0648	#N/A	445.324	0.116558	0.14405	0.809149	0.41843	1	413.357	106.453	463.837	35.49	#N/A	445.324	0.165308	0.144343	1.14525	0.252107	0.491828	542.65	48.0761
Ap5s1	499893	ENSRNOG00000021249	#NV	#NV	#NV	186.038	14.2935	176.995	15.9824	169.546	-0.0742896	0.120518	-0.61642	0.537617	0.680258	182.875	26.468	166.206	15.2146	169.546	-0.13319	0.108114	-1.23194	0.217973	0.291551	186.038	14.2935	178.61	17.4709	#N/A	169.546	-0.0599334	0.124623	-0.48092	0.630574	1	186.038	14.2935	145.797	17.6201	#N/A	169.546	-0.335129	0.127292	-2.63276	0.00846949	0.108624	176.995	15.9824
Ap5z1	641386		#NV	#NV	#NV	196.645	41.0766	141.444	30.0167	206.961	-0.462187	0.158719	-2.91197	0.00359154	0.0230293	305.189	36.2549	148.651	19.8145	206.961	-1.00992	0.140357	-7.19534	6.23071e-13	3.01644e-12	196.645	41.0766	198.916	55.7085	#N/A	206.961	0.0117897	0.162634	0.072492	0.94221	1	196.645	41.0766	202.645	31.3216	#N/A	206.961	0.0354241	0.163269	0.216968	0.828233	0.915145	141.444	30.0167
Apaf1	78963	ENSRNOG00000008022	#NV	#NV	#NV	219.342	36.8149	159.541	18.6992	212.435	-0.440275	0.158554	-2.77682	0.00548935	0.0305063	218.83	36.8408	157.949	17.0874	212.435	-0.457071	0.141656	-3.22661	0.00125264	0.00239842	219.342	36.8149	245.917	23.3987	#N/A	212.435	0.158355	0.162371	0.97527	0.329426	1	219.342	36.8149	302.39	64.0635	#N/A	212.435	0.437999	0.162244	2.69963	0.00694175	0.100894	159.541	18.6992
Apba1	83589	ENSRNOG00000014928	PABRVdecomp_comp	#NV	#NV	33.9317	13.6871	23.121	5.71411	48.3163	-0.495694	0.26571	-1.86555	0.0621045	0.156372	81.1663	18.8572	24.2748	4.40638	48.3163	-1.58883	0.236749	-6.71102	1.93263e-11	7.97479e-11	33.9317	13.6871	29.1585	6.64968	#N/A	48.3163	-0.200325	0.270372	-0.740921	0.458741	1	33.9317	13.6871	33.3868	16.5217	#N/A	48.3163	-0.0632524	0.271035	-0.233373	0.815471	0.90982	23.121	5.71411
Apba2	83610	ENSRNOG00000016358	#NV	#NV	#NV	2.31216	2.34886	1.80722	1.47572	2.48529	-0.16286	0.420211	-0.387567	0.698336	NA	4.33633	3.20808	0.615583	0.820778	2.48529	-1.28606	0.419561	-3.06524	0.00217492	0.0040467	2.31216	2.34886	1.25376	1.67168	#N/A	2.48529	-0.335425	0.418034	-0.802387	0.422329	1	2.31216	2.34886	2.12698	1.58681	#N/A	2.48529	-0.0726649	0.418252	-0.173735	0.862074	NA	1.80722	1.47572
Apba3	83611	ENSRNOG00000020466	#NV	#NV	#NV	1156.71	182.256	933.159	36.6849	1084.41	-0.304742	0.116865	-2.60763	0.00911716	0.0424351	1614.89	222.45	894.283	92.0858	1084.41	-0.839412	0.103486	-8.11136	5.00548e-16	3.50213e-15	1156.71	182.256	1025.38	112.635	#N/A	1084.41	-0.171008	0.121215	-1.41079	0.158307	1	1156.71	182.256	907.205	97.9475	#N/A	1084.41	-0.342138	0.121597	-2.81371	0.00489731	0.0920229	933.159	36.6849
Apbb1	29722	ENSRNOG00000018020	#NV	#NV	proteins(3754)	1446.57	194.522	1224.26	60.6147	1275.29	-0.23607	0.120515	-1.95884	0.0501313	0.135316	1786.78	259.203	1128.59	144.252	1275.29	-0.651963	0.106848	-6.10176	1.04906e-09	3.59807e-09	1446.57	194.522	1258.96	67.4254	#N/A	1275.29	-0.196785	0.125105	-1.57295	0.11573	1	1446.57	194.522	1079.6	128.283	#N/A	1275.29	-0.411612	0.125444	-3.28124	0.00103351	0.0593965	1224.26	60.6147
Apbb1ip	307171	ENSRNOG00000017803	#NV	#NV	proteins(3754)	26.2738	7.36675	22.0351	4.91273	30.436	-0.236409	0.2731	-0.865652	0.386681	0.54857	38.2553	13.1037	18.156	5.67523	30.436	-0.954944	0.248963	-3.83569	0.000125211	0.000265506	26.2738	7.36675	21.5256	5.8278	#N/A	30.436	-0.259593	0.280465	-0.925582	0.354663	1	26.2738	7.36675	33.958	14.7661	#N/A	30.436	0.281586	0.277593	1.01439	0.310399	NA	22.0351	4.91273
Apbb3	117026	ENSRNOG00000017849	#NV	#NV	#NV	423.758	64.89	310.525	29.5547	420.729	-0.434949	0.143207	-3.0372	0.00238786	0.0176769	536.551	74.0761	340.13	33.4986	420.729	-0.642549	0.126868	-5.06471	4.09019e-07	1.09305e-06	423.758	64.89	370.939	65.3736	#N/A	420.729	-0.185748	0.14797	-1.25531	0.209368	1	423.758	64.89	451.363	75.4951	#N/A	420.729	0.0841377	0.147895	0.568901	0.569423	0.756241	310.525	29.5547
Apc	24205	ENSRNOG00000020423	#NV	#NV	#NV	1174.36	503.118	1528.55	56.3664	1229.68	0.360582	0.190551	1.89231	0.0584494	0.150268	569.134	148.961	1563.58	114.389	1229.68	1.39527	0.170598	8.1787	2.8693e-16	2.09212e-15	1174.36	503.118	1362.56	311.912	#N/A	1229.68	0.201847	0.197396	1.02255	0.306521	1	1174.36	503.118	1550.68	105.746	#N/A	1229.68	0.3768	0.197415	1.90867	0.0563046	0.230102	1528.55	56.3664
Apc2	299611	ENSRNOG00000033791	#NV	#NV	#NV	370.326	137.153	211.128	20.5511	390.497	-0.743086	0.234032	-3.17514	0.00149764	0.0128027	818.955	125.944	182.317	22.8482	390.497	-2.02377	0.210345	-9.62117	6.50897e-22	1.42089e-20	370.326	137.153	338.156	118.827	#N/A	390.497	-0.122097	0.240944	-0.506745	0.612334	1	370.326	137.153	334.968	59.4646	#N/A	390.497	-0.136198	0.241189	-0.564692	0.572283	0.758084	211.128	20.5511
Apcs	29339	ENSRNOG00000009086	#NV	#NV	proteins(3754)	0	0	0	0	0	NA	NA	NA	NA	NA	0	0	0	0	0	NA	NA	NA	NA	NA	0	0	0	0	#N/A	0	NA	NA	NA	NA	NA	0	0	0	0	#N/A	0	NA	NA	NA	NA	NA	0	0
Apeg3	619476	ENSRNOG00000048353	#NV	#NV	#NV	0	0	0	0	0	NA	NA	NA	NA	NA	0	0	0	0	0	NA	NA	NA	NA	NA	0	0	0	0	#N/A	0	NA	NA	NA	NA	NA	0	0	0	0	#N/A	0	NA	NA	NA	NA	NA	0	0
Apeh	24206	ENSRNOG00000029572	#NV	#NV	proteins(3754)	876.858	107.715	828.829	38.8511	869.689	-0.0828481	0.0854162	-0.969934	0.33208	0.495623	1094.42	125.355	827.959	36.5643	869.689	-0.398909	0.0754535	-5.28682	1.24459e-07	3.49166e-07	876.858	107.715	754.376	62.7316	#N/A	869.689	-0.216331	0.0888596	-2.43453	0.0149111	1	876.858	107.715	748.154	24.2709	#N/A	869.689	-0.227438	0.0892705	-2.54774	0.0108424	0.11852	828.829	38.8511
Apex1	79116	ENSRNOG00000009663	#NV	#NV	proteins(3754)	249.757	35.8086	253.282	21.0308	250.483	0.0146439	0.128045	0.114366	0.908948	0.945831	248.993	43.8199	262.228	29.9861	250.483	0.0737788	0.113943	0.647508	0.517303	0.613595	249.757	35.8086	257.494	24.5169	#N/A	250.483	0.0402452	0.132556	0.303608	0.761426	1	249.757	35.8086	235.354	29.039	#N/A	250.483	-0.0821973	0.133709	-0.61475	0.53872	0.734145	253.282	21.0308
Apex2	317628	ENSRNOG00000000166	#NV	#NV	#NV	97.9011	15.0694	89.677	8.19322	109.204	-0.131405	0.142686	-0.920937	0.357083	0.521482	139.225	21.1285	115.913	13.8001	109.204	-0.25923	0.123424	-2.10032	0.0357007	0.0561855	97.9011	15.0694	96.8981	8.55147	#N/A	109.204	-0.0234477	0.14657	-0.159976	0.8729	1	97.9011	15.0694	96.9721	7.72445	#N/A	109.204	-0.0259582	0.148183	-0.175176	0.860941	0.931385	89.677	8.19322
Apex2l1	289662	ENSRNOG00000026046	#NV	#NV	#NV	0	0	0	0	0.208322	0	0.155234	0	1	NA	0.179326	0.318802	0.274454	0.426929	0.208322	0.0123227	0.174267	0.0707116	0.943627	0.968559	0	0	0	0	#N/A	0.208322	0	0.149875	0	1	1	0	0	0	0	#N/A	0.208322	0	0.149875	0	1	NA	0	0
Aph1a	365872	ENSRNOG00000023816	#NV	#NV	#NV	1511.69	144.525	1296.51	81.5829	1524.29	-0.218274	0.105185	-2.07514	0.0379731	0.111033	2204.17	267.71	1282.43	106.303	1524.29	-0.771533	0.0930015	-8.29592	1.07748e-16	8.31647e-16	1511.69	144.525	1406.61	143.183	#N/A	1524.29	-0.10237	0.109163	-0.937774	0.34836	1	1511.69	144.525	1329.56	120.247	#N/A	1524.29	-0.181084	0.109398	-1.65528	0.0978671	0.299274	1296.51	81.5829
Aph1b	300802	ENSRNOG00000027295	#NV	#NV	#NV	0	0	0	0	0.0876189	0	0.0990182	0	1	NA	0.251265	0.446693	0	0	0.0876189	-0.00656806	0.111828	-0.0587334	0.953164	NA	0	0	0	0	#N/A	0.0876189	0	0.0954621	0	1	1	0	0	0	0	#N/A	0.0876189	0	0.0954621	0	1	NA	0	0
Api5	362170	ENSRNOG00000009689	#NV	#NV	proteins(3754)	1063.73	384.872	1605.75	72.2921	1252.76	0.568544	0.174264	3.26254	0.00110418	0.0104274	544.304	107.287	1784.43	94.1202	1252.76	1.6519	0.155767	10.605	2.82547e-26	1.72703e-24	1063.73	384.872	1283.11	313.017	#N/A	1252.76	0.258283	0.180724	1.42916	0.152958	1	1063.73	384.872	1346.19	167.875	#N/A	1252.76	0.324247	0.180793	1.79347	0.0728972	0.260097	1605.75	72.2921
Apip	295961	ENSRNOG00000007446	#NV	#NV	#NV	76.698	18.0337	95.5826	7.92847	77.5001	0.311023	0.17632	1.76397	0.0777378	0.182307	44.085	10.0741	97.9122	13.5373	77.5001	1.10165	0.163155	6.75215	1.4567e-11	6.09318e-11	76.698	18.0337	78.5162	17.6326	#N/A	77.5001	0.040738	0.183616	0.221865	0.824419	1	76.698	18.0337	84.6146	12.4211	#N/A	77.5001	0.14548	0.184364	0.789094	0.430057	0.652537	95.5826	7.92847
Apitd1	100534597		#NV	#NV	#NV	7.44055	3.11626	4.24954	1.83802	6.24466	-0.61246	0.354529	-1.72753	0.0840725	0.192338	6.62104	3.81236	5.64977	1.69552	6.24466	-0.197295	0.329957	-0.597942	0.549879	0.645019	7.44055	3.11626	5.23456	2.81268	#N/A	6.24466	-0.400635	0.356447	-1.12397	0.261027	1	7.44055	3.11626	5.94655	2.71881	#N/A	6.24466	-0.301442	0.358125	-0.841722	0.399944	NA	4.24954	1.83802
Aplf	500247	ENSRNOG00000043059	#NV	#NV	#NV	52.1388	8.55822	50.1027	9.6436	53.5906	-0.0505542	0.23945	-0.211127	0.832788	0.896394	48.6735	13.1841	37.5232	5.58077	53.5906	-0.342918	0.219687	-1.56094	0.118537	0.169033	52.1388	8.55822	52.2935	10.656	#N/A	53.5906	0.0045012	0.246283	0.0182765	0.985418	1	52.1388	8.55822	85.4684	38.811	#N/A	53.5906	0.628141	0.244275	2.57145	0.0101272	0.114625	50.1027	9.6436
Apln	58812	ENSRNOG00000003984	#NV	#NV	#NV	873.893	77.5566	688.421	69.0504	662.991	-0.313753	0.24012	-1.30665	0.191332	0.340675	764.816	152.548	600.495	52.3451	662.991	-0.324371	0.21627	-1.49984	0.133655	0.188291	873.893	77.5566	806.286	94.622	#N/A	662.991	-0.110026	0.24785	-0.443922	0.657099	1	873.893	77.5566	741.754	120.254	#N/A	662.991	-0.217819	0.247992	-0.87833	0.379764	0.609365	688.421	69.0504
Aplnr	83518	ENSRNOG00000009227	#NV	#NV	#NV	2178.73	866.389	538.37	97.3247	1823.13	-1.70427	0.302066	-5.64203	1.68053e-08	3.78318e-06	4160.85	946.114	419.883	68.2499	1823.13	-2.9048	0.275795	-10.5325	6.12129e-26	3.44809e-24	2178.73	866.389	1639.43	386.431	#N/A	1823.13	-0.359145	0.310029	-1.15842	0.246692	1	2178.73	866.389	2112.15	650.371	#N/A	1823.13	-0.0534463	0.310022	-0.172395	0.863127	0.93251	538.37	97.3247
Aplp1	502317	ENSRNOG00000020851	#NV	#NV	#NV	73.7417	33.6807	30.0617	4.26875	92.799	-1.14435	0.265733	-4.30638	1.65949e-05	0.000627922	217.073	47.3452	38.5274	8.083	92.799	-2.2844	0.236863	-9.64443	5.18994e-22	1.16564e-20	73.7417	33.6807	69.2177	22.8026	#N/A	92.799	-0.0882868	0.267925	-0.32952	0.741762	1	73.7417	33.6807	74.3163	25.7057	#N/A	92.799	-0.00586135	0.268457	-0.0218335	0.982581	0.991222	30.0617	4.26875
Aplp2	64312	ENSRNOG00000047179	#NV	#NV	#NV	4622.19	233.094	3847.22	124.267	4177.97	-0.259106	0.121288	-2.13629	0.032656	0.0997775	3606.3	548.437	3694.25	151.824	4177.97	0.0342809	0.107576	0.318666	0.749979	0.825844	4622.19	233.094	4616.02	350.242	#N/A	4177.97	-0.00231597	0.125932	-0.0183906	0.985327	1	4622.19	233.094	5057.99	824.991	#N/A	4177.97	0.125882	0.125951	0.999456	0.317574	0.553828	3847.22	124.267
Apmap	366227	ENSRNOG00000006795	#NV	#NV	proteins(3754)	308.284	31.3672	334.211	26.9706	305.626	0.122329	0.0910014	1.34425	0.178867	0.324706	261.902	18.6319	323.359	23.3258	305.626	0.303276	0.0819771	3.69953	0.000216003	0.000448428	308.284	31.3672	300.369	43.7397	#N/A	305.626	-0.0333112	0.0947549	-0.351551	0.725175	1	308.284	31.3672	279.352	29.598	#N/A	305.626	-0.132148	0.0960739	-1.37548	0.168983	0.397284	334.211	26.9706
Apoa1	25081	ENSRNOG00000045679	#NV	#NV	proteins(3754)	2.69329	1.76937	0.545019	0.467159	1.92072	-0.947331	0.419417	-2.25868	0.023903	NA	3.72679	2.24759	3.15243	2.11547	1.92072	-0.182129	0.411568	-0.442524	0.65811	0.746101	2.69329	1.76937	0.833425	0.833425	#N/A	1.92072	-0.775082	0.418915	-1.85021	0.0642833	1	2.69329	1.76937	0.381327	0.508436	#N/A	1.92072	-0.989761	0.416031	-2.37905	0.0173571	NA	0.545019	0.467159
Apoa1bp	295229	ENSRNOG00000019201	#NV	#NV	#NV	154.761	26.3995	178.94	21.491	178.821	0.195988	0.172218	1.13802	0.255111	0.413829	239.928	65.723	178.493	29.5363	178.821	-0.415266	0.152589	-2.72147	0.00649916	0.011368	154.761	26.3995	172.635	34.3705	#N/A	178.821	0.147526	0.178318	0.82732	0.408056	1	154.761	26.3995	142.305	21.8711	#N/A	178.821	-0.110318	0.180014	-0.612828	0.53999	0.735164	178.94	21.491
Apoa2	25649	ENSRNOG00000003500	#NV	#NV	proteins(3754)	1.0268	1.17349	1.93023	1.25713	1.17378	0.352083	0.406403	0.866339	0.386304	NA	0.797154	1.25746	2.36159	1.16534	1.17378	0.686734	0.4162	1.65001	0.0989409	0.143728	1.0268	1.17349	0	0	#N/A	1.17378	-0.560511	0.393231	-1.4254	0.154042	1	1.0268	1.17349	1.71966	0.999518	#N/A	1.17378	0.236642	0.400093	0.591468	0.554207	NA	1.93023	1.25713
Apoa4	25080	ENSRNOG00000055909	#NV	#NV	proteins(3754)	0	0	0.763101	1.09014	0.118976	0.0318451	0.0990182	0.321609	0.747749	NA	0	0	0	0	0.118976	0	0.111828	0	1	NA	0	0	0	0	#N/A	0.118976	0	0.0954621	0	1	1	0	0	0.456385	0.608514	#N/A	0.118976	0.0220258	0.0954621	0.230728	0.817526	NA	0.763101	1.09014
Apoa5	140638	ENSRNOG00000018436	#NV	#NV	#NV	0.612319	0.874742	1.11397	1.32857	1.08513	0.289363	0.405032	0.714421	0.474967	NA	1.70015	1.42394	1.70847	1.10506	1.08513	-0.0142885	0.418962	-0.0341047	0.972794	0.989487	0.612319	0.874742	1.62166	1.22616	#N/A	1.08513	0.489248	0.403411	1.21278	0.225214	1	0.612319	0.874742	1.10482	0.768424	#N/A	1.08513	0.306327	0.399539	0.766703	0.443258	NA	1.11397	1.32857
Apob	54225	ENSRNOG00000005542	#NV	#NV	#NV	1.06445	1.11272	0.791179	0.931576	1.39823	-0.104564	0.416476	-0.25107	0.80176	NA	0.620745	0.689717	2.07831	1.50248	1.39823	0.814671	0.420807	1.93597	0.0528711	0.0808604	1.06445	1.11272	0.949458	0.323005	#N/A	1.39823	-0.0277085	0.414796	-0.0668003	0.946741	1	1.06445	1.11272	3.12532	3.1319	#N/A	1.39823	0.676025	0.417679	1.61853	0.105549	NA	0.791179	0.931576
Apobec1	25383	ENSRNOG00000015411	#NV	#NV	#NV	5.73117	4.9227	3.74036	1.64868	5.94137	-0.400676	0.409695	-0.977987	0.328081	0.491982	5.75591	3.50696	3.38923	1.7024	5.94137	-0.482544	0.397237	-1.21475	0.224461	0.299087	5.73117	4.9227	5.44694	2.0347	#N/A	5.94137	-0.0734465	0.411154	-0.178635	0.858224	1	5.73117	4.9227	4.79592	4.66187	#N/A	5.94137	-0.22899	0.412321	-0.555369	0.578643	NA	3.74036	1.64868
Apobec2	301226	ENSRNOG00000012303	#NV	#NV	proteins(3754)	1927.46	299.495	2144.9	213.709	1975.6	0.149906	0.121914	1.2296	0.218845	0.372725	2360.06	192.852	1930.59	171.199	1975.6	-0.28508	0.108071	-2.63789	0.00834236	0.0143888	1927.46	299.495	1739.65	127.747	#N/A	1975.6	-0.144823	0.126726	-1.14281	0.253119	1	1927.46	299.495	1768.43	262.085	#N/A	1975.6	-0.120632	0.126828	-0.951147	0.34153	0.57662	2144.9	213.709
Apobec3b	315137	ENSRNOG00000016852	#NV	#NV	#NV	9.32569	5.77378	4.87862	3.33402	9.26949	-0.652801	0.376654	-1.73316	0.0830673	0.191224	21.0405	5.41623	3.97459	2.20639	9.26949	-1.85129	0.353406	-5.23841	1.61966e-07	4.49215e-07	9.32569	5.77378	5.37162	2.78038	#N/A	9.26949	-0.551768	0.380716	-1.44929	0.147257	1	9.32569	5.77378	6.26736	3.18075	#N/A	9.26949	-0.445127	0.381652	-1.16632	0.243487	NA	4.87862	3.33402
Apobec4	498251	ENSRNOG00000028089	#NV	#NV	#NV	0.850556	0.972064	1.10818	1.26649	1.06702	0.110645	0.402107	0.275163	0.783191	NA	0.788911	0.876568	0.470231	0.522479	1.06702	-0.198599	0.409909	-0.484496	0.628034	0.718423	0.850556	0.972064	0.344341	0.573902	#N/A	1.06702	-0.26303	0.393961	-0.667654	0.504355	1	0.850556	0.972064	0.954417	1.27256	#N/A	1.06702	0.0838117	0.395663	0.211826	0.832243	NA	1.10818	1.26649
Apobr	499264	ENSRNOG00000017403	#NV	#NV	proteins(3754)	44.1719	9.35859	22.6445	4.4242	40.1171	-0.853453	0.268067	-3.18373	0.00145391	0.0125725	50.9353	25.1144	23.7211	7.02868	40.1171	-0.997332	0.242993	-4.10436	4.05429e-05	9.00229e-05	44.1719	9.35859	42.8028	7.81668	#N/A	40.1171	-0.0505744	0.26938	-0.187743	0.851078	1	44.1719	9.35859	60.8684	16.0037	#N/A	40.1171	0.387854	0.268216	1.44605	0.148162	0.371454	22.6445	4.4242
Apoc1	25292	ENSRNOG00000051784	#NV	#NV	proteins(3754)	0	0	0.433943	0.619919	0.530503	0.176701	0.282501	0.625487	0.531651	NA	1.03277	0.987819	0	0	0.530503	-0.419298	0.309951	-1.35279	0.176123	0.240776	0	0	0	0	#N/A	0.530503	0	0.273931	0	1	1	0	0	0.152993	0.254989	#N/A	0.530503	0.104304	0.27406	0.380589	0.703508	NA	0.433943	0.619919
Apoc2	292697	ENSRNOG00000018402	#NV	#NV	proteins(3754)	0.0909304	0.155881	0.394211	0.675791	0.171713	0.0145206	0.0990182	0.146645	0.883412	NA	0	0	0.124928	0.222095	0.171713	0.0106874	0.111828	0.09557	0.923862	0.953262	0.0909304	0.155881	0.163636	0.272726	#N/A	0.171713	0.00262081	0.0954621	0.027454	0.978098	1	0.0909304	0.155881	0	0	#N/A	0.171713	-0.00069038	0.0954621	-0.00723198	0.99423	NA	0.394211	0.675791
Apoc3	24207	ENSRNOG00000047503	#NV	#NV	proteins(3754)	0	0	0	0	0.486356	0	0.292432	0	1	NA	1.40448	1.23919	1.24181	1.13313	0.486356	-0.0739361	0.32193	-0.229665	0.818352	0.880554	0	0	0.464951	0.774918	#N/A	0.486356	0.20863	0.284326	0.733772	0.463088	1	0	0	0	0	#N/A	0.486356	0	0.28412	0	1	NA	0	0
Apoc4	680551	ENSRNOG00000018405	#NV	#NV	#NV	0.152921	0.26215	0	0	0.0816503	-0.00280402	0.0990182	-0.0283183	0.977408	NA	0	0	0	0	0.0816503	0	0.111828	0	1	NA	0.152921	0.26215	0	0	#N/A	0.0816503	-0.00379266	0.0954621	-0.0397295	0.968309	1	0.152921	0.26215	0	0	#N/A	0.0816503	-0.00131741	0.0954621	-0.0138004	0.988989	NA	0	0
Apod	25239	ENSRNOG00000048273	#NV	#NV	#NV	0.102159	0.17513	0.171136	0.293376	0.80029	0.0294757	0.306924	0.0960356	0.923492	NA	0.60819	0.675767	0.241739	0.376038	0.80029	-0.154233	0.332467	-0.463904	0.642716	0.73258	0.102159	0.17513	1.09216	1.15948	#N/A	0.80029	0.321786	0.302188	1.06485	0.286943	1	0.102159	0.17513	2.75264	4.29954	#N/A	0.80029	0.628838	0.302789	2.07682	0.037818	NA	0.171136	0.293376
Apoe	25728	ENSRNOG00000018454	#NV	#NV	proteins(3754)	835.843	523.581	595.613	97.3448	1144.31	-0.403362	0.314701	-1.28173	0.199937	0.350642	2157.76	634.892	634.523	197.031	1144.31	-1.5314	0.288176	-5.3141	1.07183e-07	3.03068e-07	835.843	523.581	595.308	281.703	#N/A	1144.31	-0.386603	0.322798	-1.19766	0.231048	1	835.843	523.581	640.831	317.49	#N/A	1144.31	-0.302879	0.322832	-0.938194	0.348145	0.58248	595.613	97.3448
Apof	500761	ENSRNOG00000033619	#NV	#NV	#NV	0.152921	0.26215	0.314275	0.448965	0.319217	0.0536482	0.237751	0.225649	0.821475	NA	0.96594	1.08505	0.125241	0.222651	0.319217	-0.27998	0.263092	-1.06419	0.287244	0.372145	0.152921	0.26215	0	0	#N/A	0.319217	-0.0164786	0.230356	-0.0715354	0.942972	1	0.152921	0.26215	0.378902	0.631503	#N/A	0.319217	0.0718702	0.230356	0.311997	0.755043	NA	0.314275	0.448965
Apoh	287774	ENSRNOG00000003566	#NV	#NV	proteins(3754)	0	0	0	0	0.111054	0	0.0990182	0	1	NA	0	0	0	0	0.111054	0	0.111828	0	1	NA	0	0	0	0	#N/A	0.111054	0	0.0954621	0	1	1	0	0	0	0	#N/A	0.111054	0	0.0954621	0	1	NA	0	0
Apol3	315108	ENSRNOG00000042771	#NV	#NV	#NV	371.307	139.139	121.815	23.1868	351.379	-1.45489	0.243931	-5.96437	2.45583e-09	9.79466e-07	733.6	142.789	115.3	22.8802	351.379	-2.47321	0.219725	-11.2559	2.16569e-29	3.24042e-27	371.307	139.139	350.682	101.944	#N/A	351.379	-0.0815628	0.249743	-0.326587	0.74398	1	371.307	139.139	386.896	150.149	#N/A	351.379	0.0427111	0.249835	0.170957	0.864258	0.933011	121.815	23.1868
Apol9a	503164	ENSRNOG00000023410	#NV	#NV	#NV	1094.89	132.223	1110.44	98.9069	1045.48	0.01801	0.0979835	0.183806	0.854165	0.911369	1154.88	52.7652	1098.71	110.969	1045.48	-0.0710972	0.0868035	-0.81906	0.412752	0.508488	1094.89	132.223	1048.16	83.0159	#N/A	1045.48	-0.0636094	0.101825	-0.624697	0.53217	1	1094.89	132.223	937.97	42.3549	#N/A	1045.48	-0.22069	0.102262	-2.15808	0.0309218	0.178911	1110.44	98.9069
Apold1	444983	ENSRNOG00000007830	#NV	#NV	#NV	3682.5	1297.46	2166.51	397.864	2978.57	-0.716492	0.206157	-3.47548	0.000509948	0.00636902	4607.48	1117.06	1839.18	490.147	2978.57	-1.25822	0.184483	-6.82022	9.09029e-12	3.88494e-11	3682.5	1297.46	2705.76	390.338	#N/A	2978.57	-0.416177	0.213307	-1.95107	0.0510483	1	3682.5	1297.46	2892.04	776.659	#N/A	2978.57	-0.327495	0.213328	-1.53517	0.124742	0.339564	2166.51	397.864
Apom	55939	ENSRNOG00000000850	#NV	#NV	proteins(3754)	13.4303	3.47668	15.3469	3.89077	14.4228	0.159275	0.282354	0.564097	0.572688	0.706705	14.3955	5.27067	14.6797	4.66672	14.4228	0.0234241	0.259248	0.0903539	0.928006	0.956507	13.4303	3.47668	16.081	4.72028	#N/A	14.4228	0.220576	0.288152	0.765486	0.443982	1	13.4303	3.47668	14.8587	1.71481	#N/A	14.4228	0.12367	0.292498	0.422806	0.672437	NA	15.3469	3.89077
Apon	304603	ENSRNOG00000033466	#NV	#NV	#NV	0.610843	1.04716	0	0	0.103838	-0.0201286	0.0990182	-0.203282	0.838915	NA	0.361888	0.643357	0	0	0.103838	-0.0123199	0.111828	-0.110168	0.912276	NA	0.610843	1.04716	0.163636	0.272726	#N/A	0.103838	-0.0152623	0.0954621	-0.159878	0.872977	1	0.610843	1.04716	0	0	#N/A	0.103838	-0.0185735	0.0954621	-0.194564	0.845734	NA	0	0
Apoo	363474	ENSRNOG00000046918	#NV	#NV	proteins(3754)	1047.14	233.601	1354.58	117.093	1070.25	0.359245	0.155181	2.31502	0.020612	0.0728146	501.433	68.3017	1420.02	44.2391	1070.25	1.45955	0.138691	10.5237	6.71767e-26	3.74003e-24	1047.14	233.601	1143	211.29	#N/A	1070.25	0.121954	0.161066	0.757167	0.44895	1	1047.14	233.601	1108.28	164.394	#N/A	1070.25	0.0800288	0.161222	0.496388	0.61962	0.791884	1354.58	117.093
Apool	317191	ENSRNOG00000004512	#NV	#NV	proteins(3754)	429.965	195.382	650.092	54.5939	475.724	0.548206	0.23489	2.33389	0.0196017	0.0705366	137.225	31.4757	710.336	39.7058	475.724	2.20366	0.212863	10.3525	4.07756e-25	1.87724e-23	429.965	195.382	534.041	150.736	#N/A	475.724	0.283594	0.242733	1.16834	0.242671	1	429.965	195.382	506.351	111.528	#N/A	475.724	0.214994	0.242928	0.88501	0.376151	0.60676	650.092	54.5939
Apopt1	299341	ENSRNOG00000011542|ENSRNOG00000058920	#NV	#NV	#NV	1.10121	1.25853	1.06522	0.913048	1.78511	-0.0421225	0.416506	-0.101133	0.919445	NA	1.41714	1.88951	2.32211	2.40911	1.78511	0.332919	0.421236	0.790339	0.42933	0.525871	1.10121	1.25853	1.58001	1.05334	#N/A	1.78511	0.183695	0.415458	0.442152	0.658379	1	1.10121	1.25853	0.47764	0.636854	#N/A	1.78511	-0.249297	0.41087	-0.606755	0.544014	NA	1.06522	0.913048
App	54226	ENSRNOG00000006997	#NV	#NV	proteins(3754)	3456.62	194.784	2899.12	155.253	3572.24	-0.245618	0.148822	-1.65041	0.098859	0.215181	3265.17	848.268	2866.37	175.842	3572.24	-0.183042	0.132249	-1.38407	0.166338	0.228858	3456.62	194.784	3735.56	352.17	#N/A	3572.24	0.107971	0.154367	0.699446	0.484274	1	3456.62	194.784	4167.44	469.703	#N/A	3572.24	0.259679	0.154381	1.68206	0.0925564	0.291902	2899.12	155.253
Appbp2	303396	ENSRNOG00000027654	#NV	#NV	#NV	731.363	163.589	920.695	31.8886	754.144	0.328851	0.111643	2.94555	0.00322378	0.0214413	524.225	62.1526	876.804	29.3269	754.144	0.731653	0.0996536	7.34196	2.10489e-13	1.07367e-12	731.363	163.589	769.467	124.133	#N/A	754.144	0.0743724	0.116149	0.640321	0.521964	1	731.363	163.589	831.582	49.4877	#N/A	754.144	0.183486	0.116293	1.57779	0.114613	0.324529	920.695	31.8886
Appl2	362860	ENSRNOG00000008174	#NV	#NV	#NV	670.961	117.045	708.722	55.7681	636.483	0.0778769	0.134253	0.580078	0.561862	0.699405	498.961	92.2047	694.685	67.9522	636.483	0.467517	0.119722	3.90501	9.42213e-05	0.000201969	670.961	117.045	683.343	101.102	#N/A	636.483	0.0261706	0.139337	0.187822	0.851016	1	670.961	117.045	725.561	61.1776	#N/A	636.483	0.108971	0.139499	0.781158	0.43471	0.65572	708.722	55.7681
Aprt	292072	ENSRNOG00000014405	#NV	#NV	proteins(3754)	1651.75	339.475	1251.64	63.1862	1597.32	-0.390436	0.133768	-2.91876	0.00351424	0.0226691	2577.26	423.098	1226.65	81.0297	1597.32	-1.04961	0.118586	-8.85106	8.66918e-19	9.57141e-18	1651.75	339.475	1482.73	225.416	#N/A	1597.32	-0.15226	0.138727	-1.09755	0.272399	1	1651.75	339.475	1247.36	174.839	#N/A	1597.32	-0.392979	0.138998	-2.82723	0.00469525	0.0910613	1251.64	63.1862
Aptr	104968332		#NV	#NV	#NV	7.44774	2.43924	8.38445	2.05237	7.94974	0.121747	0.327567	0.371671	0.710138	0.812236	7.72435	3.45316	7.98395	3.4312	7.94974	0.0554605	0.305491	0.181545	0.855939	0.9087	7.44774	2.43924	9.3409	1.92289	#N/A	7.94974	0.253188	0.331731	0.763232	0.445325	1	7.44774	2.43924	5.90682	2.81505	#N/A	7.94974	-0.207089	0.342714	-0.604261	0.54567	NA	8.38445	2.05237
Aptx	259271	ENSRNOG00000006582	#NV	#NV	#NV	77.7877	8.37071	86.8578	17.1902	78.7669	0.160815	0.133134	1.20791	0.227081	0.382141	63.0409	8.07713	85.1431	16.1946	78.7669	0.417479	0.122327	3.41282	0.000642934	0.00126804	77.7877	8.37071	79.6034	7.22545	#N/A	78.7669	0.036214	0.138334	0.261787	0.793486	1	77.7877	8.37071	86.3408	7.82935	#N/A	78.7669	0.145415	0.139284	1.04402	0.296476	0.535077	86.8578	17.1902
Aqp1	25240	ENSRNOG00000011648	#NV	#NV	proteins(3754)	9024.08	3411.87	3431.1	305.037	9942.7	-1.27566	0.233277	-5.46845	4.53998e-08	7.96042e-06	23005.7	5062.83	3747.33	766.302	9942.7	-2.44666	0.209608	-11.6725	1.76084e-31	5.05855e-29	9024.08	3411.87	8495.5	2906.59	#N/A	9942.7	-0.0823066	0.240952	-0.341589	0.73266	1	9024.08	3411.87	8123.17	1546.07	#N/A	9942.7	-0.140882	0.240964	-0.58466	0.558776	0.748856	3431.1	305.037
Aqp11	286758	ENSRNOG00000013358	#NV	#NV	#NV	6.55989	2.20556	7.25044	3.81902	8.2612	0.168612	0.343048	0.491513	0.623064	0.748523	10.534	3.46635	8.69089	3.79263	8.2612	-0.211369	0.310207	-0.681381	0.495631	0.593319	6.55989	2.20556	7.12866	2.94145	#N/A	8.2612	0.122969	0.34965	0.35169	0.725071	1	6.55989	2.20556	7.5148	2.28743	#N/A	8.2612	0.195309	0.351589	0.555503	0.578551	NA	7.25044	3.81902
Aqp12a	367316	ENSRNOG00000004452	#NV	#NV	#NV	0	0	0	0	0.284934	0	0.171368	0	1	NA	0.430591	0.669808	0.139272	0.247595	0.284934	-0.0377147	0.191942	-0.196491	0.844226	0.899856	0	0	0.569859	0.949764	#N/A	0.284934	0.0813797	0.165543	0.491593	0.623007	1	0	0	0	0	#N/A	0.284934	0	0.165543	0	1	NA	0	0
Aqp2	25386	ENSRNOG00000054378	#NV	#NV	#NV	0	0	0.155692	0.266901	0.272388	0.0271139	0.171726	0.157891	0.874543	NA	0	0	0	0	0.272388	0	0.192332	0	1	1	0	0	0	0	#N/A	0.272388	0	0.16589	0	1	1	0	0	0	0	#N/A	0.272388	0	0.16589	0	1	NA	0.155692	0.266901
Aqp3	65133	ENSRNOG00000009797	#NV	#NV	#NV	0	0	0	0	0.211054	0	0.100338	0	1	NA	0.424079	0.659678	0.240267	0.373748	0.211054	-0.00674617	0.113306	-0.0595392	0.952523	0.974536	0	0	0	0	#N/A	0.211054	0	0.0967368	0	1	1	0	0	0.144095	0.240158	#N/A	0.211054	0.0113786	0.0967368	0.117624	0.906366	NA	0	0
Aqp4	25293	ENSRNOG00000016043	#NV	#NV	#NV	0	0	0.298019	0.51089	0.0392391	0.0202954	0.0990182	0.204966	0.837598	NA	0	0	0	0	0.0392391	0	0.111828	0	1	NA	0	0	0	0	#N/A	0.0392391	0	0.0954621	0	1	1	0	0	0	0	#N/A	0.0392391	0	0.0954621	0	1	NA	0.298019	0.51089
Aqp5	25241	ENSRNOG00000051970	#NV	#NV	#NV	0.306478	0.52539	0.158583	0.271856	0.601731	-0.0897502	0.340811	-0.263343	0.792286	NA	0.717027	0.478018	0.34194	0.45592	0.601731	-0.216161	0.365857	-0.590834	0.554632	0.649232	0.306478	0.52539	0.327271	0.545452	#N/A	0.601731	0.0150143	0.334238	0.0449211	0.96417	1	0.306478	0.52539	0.757804	1.26301	#N/A	0.601731	0.218748	0.334976	0.653025	0.51374	NA	0.158583	0.271856
Aqp6	29170	ENSRNOG00000053181	#NV	#NV	#NV	23.8354	5.36885	34.8974	5.84653	23.8792	0.476414	0.300517	1.58532	0.112894	0.235961	24.0077	5.82746	30.6911	10.7033	23.8792	0.307109	0.276231	1.11178	0.266233	0.34762	23.8354	5.36885	17.5534	7.73867	#N/A	23.8792	-0.361602	0.313686	-1.15275	0.249013	1	23.8354	5.36885	22.18	5.84497	#N/A	23.8792	-0.0806615	0.313169	-0.257566	0.796742	NA	34.8974	5.84653
Aqp7	29171	ENSRNOG00000009686	#NV	#NV	#NV	1628.08	335.172	1557.5	296.256	1539.89	-0.0604397	0.186893	-0.323392	0.746398	0.837694	1541.39	210.069	1545.57	253.9	1539.89	0.00378057	0.166822	0.0226623	0.98192	0.99537	1628.08	335.172	1446.02	204.494	#N/A	1539.89	-0.161801	0.193632	-0.835607	0.403376	1	1628.08	335.172	1253.99	264.666	#N/A	1539.89	-0.35429	0.193787	-1.82824	0.067513	0.251563	1557.5	296.256
Aqp8	29172	ENSRNOG00000014652	#NV	#NV	#NV	0.181861	0.311761	0	0	0.0290369	-0.00857888	0.0990182	-0.0866394	0.930958	NA	0	0	0	0	0.0290369	0	0.111828	0	1	NA	0.181861	0.311761	0	0	#N/A	0.0290369	-0.00984611	0.0954621	-0.103142	0.917851	1	0.181861	0.311761	0	0	#N/A	0.0290369	-0.00737086	0.0954621	-0.0772124	0.938455	NA	0	0
Aqp9	65054	ENSRNOG00000061883	#NV	#NV	#NV	0.152921	0.26215	0.516033	0.589752	0.612638	0.189031	0.31578	0.598616	0.549429	NA	0.095789	0.170292	0.135182	0.240323	0.612638	0.0477179	0.338691	0.140889	0.887957	0.930722	0.152921	0.26215	0.478842	0.638455	#N/A	0.612638	0.169856	0.308659	0.550302	0.582112	1	0.152921	0.26215	0.144095	0.240158	#N/A	0.612638	0.0576379	0.306762	0.187891	0.850962	NA	0.516033	0.589752
Aqr	366163	ENSRNOG00000008912	#NV	#NV	#NV	593.585	125.173	689.8	25.9795	598.846	0.21422	0.127767	1.67665	0.093611	0.207302	362.92	50.4034	697.323	48.5875	598.846	0.924958	0.114387	8.08619	6.15602e-16	4.23533e-15	593.585	125.173	654.055	107.67	#N/A	598.846	0.138445	0.132642	1.04374	0.296604	1	593.585	125.173	707.412	54.751	#N/A	598.846	0.247696	0.132787	1.86535	0.0621319	0.243425	689.8	25.9795
Ar	24208	ENSRNOG00000005639	#NV	#NV	#NV	82.5949	30.3439	51.417	10.1975	97.9274	-0.61793	0.252912	-2.44326	0.0145552	0.0578965	175.326	34.8468	60.6124	7.80802	97.9274	-1.41493	0.22596	-6.26189	3.80338e-10	1.36648e-09	82.5949	30.3439	70.8315	17.8984	#N/A	97.9274	-0.20099	0.258693	-0.776944	0.437192	1	82.5949	30.3439	93.6161	41.8339	#N/A	97.9274	0.143043	0.258275	0.553841	0.579688	0.763195	51.417	10.1975
Araf	64363	ENSRNOG00000010838	#NV	#NV	proteins(3754)	1769.84	116.68	1863.01	34.8317	1792.22	0.0728074	0.0713168	1.0209	0.307301	0.470066	1932.38	148.341	1900.16	109.649	1792.22	-0.0243313	0.0630391	-0.385971	0.699518	0.782818	1769.84	116.68	1744.87	37.4827	#N/A	1792.22	-0.0209686	0.0741586	-0.282753	0.777366	1	1769.84	116.68	1622.16	128.786	#N/A	1792.22	-0.123137	0.074471	-1.65349	0.0982314	0.300016	1863.01	34.8317
Arap2	305367	ENSRNOG00000056826	#NV	#NV	#NV	389.901	161.459	553.056	29.8653	410.13	0.477398	0.198397	2.40628	0.016116	0.0620259	173.247	26.8565	505.043	64.3766	410.13	1.46959	0.179039	8.20821	2.24503e-16	1.65883e-15	389.901	161.459	418.773	111.642	#N/A	410.13	0.0977628	0.205645	0.475397	0.634504	1	389.901	161.459	519.473	72.4066	#N/A	410.13	0.386879	0.205586	1.88183	0.0598587	0.238415	553.056	29.8653
Arc	54323	ENSRNOG00000043465	#NV	#NV	#NV	377.565	187.497	166.305	37.396	332.909	-1.04844	0.267026	-3.92636	8.62425e-05	0.00199592	784.499	218.149	170.848	46.3227	332.909	-2.00644	0.241362	-8.31298	9.33247e-17	7.24212e-16	377.565	187.497	281.39	115.639	#N/A	332.909	-0.380229	0.274358	-1.38589	0.165781	1	377.565	187.497	273.367	54.7846	#N/A	332.909	-0.417486	0.274603	-1.52033	0.128429	0.344468	166.305	37.396
Arcn1	300674	ENSRNOG00000061108	#NV	#NV	proteins(3754)	1668.68	404.944	2083.06	95.2442	1715.44	0.308014	0.164083	1.87718	0.0604932	0.153887	856.669	195.236	2196.08	74.2154	1715.44	1.31563	0.146377	8.98791	2.51984e-19	3.06737e-18	1668.68	404.944	1800.61	387.992	#N/A	1715.44	0.105246	0.170209	0.61833	0.536358	1	1668.68	404.944	1840.24	180.647	#N/A	1715.44	0.135464	0.170275	0.795561	0.426287	0.650274	2083.06	95.2442
Areg	29183	ENSRNOG00000002754	#NV	#NV	#NV	4.92412	2.00932	6.1045	2.11412	5.35879	0.210674	0.368224	0.572136	0.56723	0.702796	2.99815	2.44473	7.2349	1.41952	5.35879	0.939213	0.35274	2.66263	0.00775337	0.0134245	4.92412	2.00932	3.04525	2.43305	#N/A	5.35879	-0.46331	0.382203	-1.21221	0.225432	1	4.92412	2.00932	6.41473	2.77644	#N/A	5.35879	0.271668	0.375294	0.723882	0.469138	NA	6.1045	2.11412
Arel1	299197	ENSRNOG00000004382	#NV	#NV	#NV	809.154	129.954	882.628	56.3188	829.058	0.126419	0.101848	1.24125	0.214512	0.36703	595.4	68.3615	914.261	33.595	829.058	0.612277	0.0907724	6.74519	1.5283e-11	6.37043e-11	809.154	129.954	874.605	94.8382	#N/A	829.058	0.11246	0.105737	1.06358	0.287518	1	809.154	129.954	865.402	62.4325	#N/A	829.058	0.098438	0.106037	0.928334	0.353234	0.586445	882.628	56.3188
Arf1	64310	ENSRNOG00000060229	#NV	#NV	#NV	2705.1	294.651	2368.71	78.7297	2550.39	-0.189269	0.100767	-1.87828	0.0603429	0.15365	2835.01	417.725	2443.65	91.0478	2550.39	-0.211963	0.0891913	-2.3765	0.0174777	0.0288397	2705.1	294.651	2656.92	180.834	#N/A	2550.39	-0.0261098	0.104634	-0.249535	0.802947	1	2705.1	294.651	2278.53	243.051	#N/A	2550.39	-0.243293	0.104833	-2.32076	0.0202996	0.1479	2368.71	78.7297
Arf2	79119	ENSRNOG00000004807	#NV	#NV	proteins(3754)	402.859	45.9728	423.808	42.9219	392.517	0.0770493	0.112755	0.683331	0.494398	0.646287	320.825	30.3442	421.474	30.754	392.517	0.388495	0.100882	3.85098	0.000117646	0.00025024	402.859	45.9728	424.105	42.1788	#N/A	392.517	0.0749041	0.116913	0.64068	0.52173	1	402.859	45.9728	413.521	25.8776	#N/A	392.517	0.0373812	0.117516	0.318095	0.750413	0.872961	423.808	42.9219
Arf3	140940	ENSRNOG00000054775	#NV	#NV	proteins(3754)	680.007	114.651	528.595	32.8514	675.375	-0.355041	0.133858	-2.65238	0.0079927	0.0389901	981.383	127.455	490.662	34.7405	675.375	-0.979738	0.118737	-8.25131	1.5667e-16	1.18318e-15	680.007	114.651	633.244	75.7695	#N/A	675.375	-0.101622	0.138549	-0.733468	0.463273	1	680.007	114.651	621.79	79.8105	#N/A	675.375	-0.128887	0.138868	-0.928124	0.353343	0.586528	528.595	32.8514
Arf4	79120	ENSRNOG00000012623	#NV	#NV	proteins(3754)	939.599	63.7461	966.761	36.7037	974.608	0.0412156	0.0932478	0.442	0.658489	0.776468	851.138	78.6186	1026.07	71.9183	974.608	0.266951	0.0827165	3.2273	0.00124965	0.00239301	939.599	63.7461	929.442	118.557	#N/A	974.608	-0.0146322	0.096873	-0.151045	0.87994	1	939.599	63.7461	978.886	42.0359	#N/A	974.608	0.05993	0.0970637	0.61743	0.536951	0.732645	966.761	36.7037
Arf5	79117	ENSRNOG00000007806	#NV	#NV	proteins(3754)	1603.47	256.752	1303.86	88.5318	1688.72	-0.289863	0.142911	-2.02827	0.0425323	0.120023	2882.2	609.89	1207.43	78.6561	1688.72	-1.22621	0.126803	-9.67018	4.03686e-22	9.30519e-21	1603.47	256.752	1494.48	210.385	#N/A	1688.72	-0.0987049	0.148212	-0.665969	0.505431	1	1603.47	256.752	1333.03	73.5864	#N/A	1688.72	-0.257787	0.148411	-1.73699	0.0823896	0.275771	1303.86	88.5318
Arf6	79121	ENSRNOG00000004791	#NV	#NV	proteins(3754)	478.278	74.9616	369.274	23.6757	496.49	-0.365275	0.13473	-2.71116	0.00670475	0.0346383	768.043	142.947	360.817	22.3523	496.49	-1.06813	0.119263	-8.95606	3.36486e-19	3.99115e-18	478.278	74.9616	472.181	50.2346	#N/A	496.49	-0.0199683	0.139118	-0.143535	0.885867	1	478.278	74.9616	448.665	63.881	#N/A	496.49	-0.0948381	0.139629	-0.679215	0.497002	0.702337	369.274	23.6757
Arfgap1	246310	ENSRNOG00000043150	#NV	#NV	proteins(3754)	727.522	84.7966	658.452	53.9509	736.557	-0.142922	0.0984412	-1.45185	0.146543	0.283215	982.589	141.567	618.925	35.3117	736.557	-0.659808	0.0870787	-7.57715	3.53222e-14	1.95971e-13	727.522	84.7966	696.24	97.6269	#N/A	736.557	-0.0644136	0.10204	-0.631261	0.52787	1	727.522	84.7966	677.533	38.2834	#N/A	736.557	-0.101918	0.10247	-0.994606	0.319928	0.555502	658.452	53.9509
Arfgap2	362162	ENSRNOG00000014429	#NV	#NV	proteins(3754)	1685.17	86.1054	1613.49	52.4232	1611.49	-0.0626759	0.0582839	-1.07535	0.282216	0.443139	1768.21	157.636	1588.45	74.7494	1611.49	-0.154177	0.0516232	-2.98659	0.00282111	0.00518388	1685.17	86.1054	1550.56	66.6765	#N/A	1611.49	-0.120097	0.0605742	-1.98264	0.0474076	1	1685.17	86.1054	1487.27	112.367	#N/A	1611.49	-0.177254	0.0609395	-2.90868	0.00362952	0.0855579	1613.49	52.4232
Arfgap3	503165	ENSRNOG00000046472	#NV	#NV	proteins(3754)	206.275	33.5033	148.676	18.377	218.099	-0.450986	0.181146	-2.48963	0.0127877	0.052943	249.653	29.7797	158.669	25.7451	218.099	-0.626674	0.161314	-3.88481	0.000102408	0.0002188	206.275	33.5033	199.635	31.0478	#N/A	218.099	-0.0462718	0.1863	-0.248372	0.803847	1	206.275	33.5033	211.725	32.0941	#N/A	218.099	0.0297003	0.186683	0.159095	0.873594	0.939087	148.676	18.377
Arfgef1	312915	ENSRNOG00000005703	#NV	#NV	#NV	1812.46	807.035	2691.13	38.7591	2146.61	0.539074	0.193263	2.78932	0.00528181	0.0296699	983.281	233.29	2698.83	215.512	2146.61	1.39192	0.172842	8.05318	8.06671e-16	5.44759e-15	1812.46	807.035	2435.57	595.808	#N/A	2146.61	0.400859	0.200168	2.00261	0.0452194	1	1812.46	807.035	2563.18	280.901	#N/A	2146.61	0.469891	0.200199	2.34711	0.0189195	0.145176	2691.13	38.7591
Arfgef2	296380	ENSRNOG00000007485	#NV	#NV	proteins(3754)	1847.31	129.008	1925.64	96.8414	1817.68	0.0595729	0.106348	0.560171	0.575363	0.708712	1584.34	342.308	1944.23	128.744	1817.68	0.291494	0.0943082	3.09086	0.00199578	0.0037337	1847.31	129.008	1824.03	90.9132	#N/A	1817.68	-0.0175944	0.110509	-0.159213	0.873501	1	1847.31	129.008	1882.16	70.8	#N/A	1817.68	0.0269176	0.110611	0.243353	0.807732	0.906382	1925.64	96.8414
Arfip1	60382	ENSRNOG00000010533	#NV	#NV	proteins(3754)	203.697	54.554	311.015	35.161	243.764	0.59848	0.149845	3.99399	6.49702e-05	0.00163313	132.106	13.7519	303.78	29.3429	243.764	1.16841	0.135443	8.62659	6.32057e-18	6.02846e-17	203.697	54.554	250.907	47.113	#N/A	243.764	0.296812	0.155858	1.90438	0.0568613	1	203.697	54.554	275.455	29.9041	#N/A	243.764	0.424693	0.156109	2.72048	0.00651865	0.0994427	311.015	35.161
Arfip2	293344	ENSRNOG00000018440	#NV	#NV	#NV	469.15	126.25	374.684	27.1682	452.262	-0.309917	0.181231	-1.71007	0.0872536	0.197426	625.146	104.495	351.578	31.0799	452.262	-0.799147	0.161622	-4.94455	7.63199e-07	1.9903e-06	469.15	126.25	385.071	105.542	#N/A	452.262	-0.271235	0.18764	-1.44551	0.148316	1	469.15	126.25	450.882	127.777	#N/A	452.262	-0.0603381	0.187663	-0.321525	0.747813	0.870977	374.684	27.1682
Arfrp1	117051	ENSRNOG00000013992	#NV	#NV	#NV	235.778	22.3391	243.153	19.3797	255.924	0.0468868	0.0874416	0.536207	0.591815	0.722783	253.261	23.2332	245.373	19.9838	255.924	-0.0468573	0.0777907	-0.602351	0.54694	0.642408	235.778	22.3391	237.248	19.0163	#N/A	255.924	0.00943906	0.0905492	0.104242	0.916977	1	235.778	22.3391	267.361	19.8651	#N/A	255.924	0.178434	0.0907802	1.96557	0.0493488	0.215758	243.153	19.3797
Arg1	29221	ENSRNOG00000013304	#NV	#NV	#NV	8.54904	3.04888	5.32649	3.00985	10.1322	-0.441188	0.388877	-1.13452	0.256578	0.415419	8.5003	2.18135	7.11163	2.9362	10.1322	-0.182768	0.367816	-0.4969	0.619259	0.711035	8.54904	3.04888	7.69971	1.5784	#N/A	10.1322	-0.0979265	0.391428	-0.250177	0.80245	1	8.54904	3.04888	10.2476	3.26631	#N/A	10.1322	0.160352	0.391222	0.409876	0.681897	NA	5.32649	3.00985
Arg2	29215	ENSRNOG00000053811	#NV	#NV	#NV	49.0223	28.1243	80.3778	8.78262	62.5866	0.6532	0.253781	2.57388	0.0100566	0.0454361	30.5506	12.0038	92.4148	8.676	62.5866	1.4649	0.232612	6.29759	3.02302e-10	1.09875e-09	49.0223	28.1243	72.6981	19.9177	#N/A	62.5866	0.518571	0.26176	1.98109	0.0475809	1	49.0223	28.1243	62.682	16.6553	#N/A	62.5866	0.337141	0.263478	1.27958	0.200693	0.437051	80.3778	8.78262
Arglu1	290912	ENSRNOG00000024142	#NV	#NV	proteins(3754)	298.407	52.5793	390.586	30.323	344.566	0.381068	0.130458	2.92101	0.00348896	0.0226508	228.854	35.9013	412.844	26.0495	344.566	0.835014	0.116775	7.15064	8.63728e-13	4.10542e-12	298.407	52.5793	335.895	65.1749	#N/A	344.566	0.16882	0.135645	1.24457	0.21329	1	298.407	52.5793	387.368	14.4996	#N/A	344.566	0.36986	0.1357	2.72556	0.00641923	0.0994427	390.586	30.323
Arhgap1	311193	ENSRNOG00000016610	#NV	#NV	proteins(3754)	1322.09	174.247	1296.48	90.7136	1399.96	-0.0293401	0.0894855	-0.327876	0.743005	0.835689	1604.43	115.783	1461.88	96.7378	1399.96	-0.132898	0.0789648	-1.683	0.0923747	0.13494	1322.09	174.247	1321.22	165.373	#N/A	1399.96	-0.00185741	0.0929148	-0.0199904	0.984051	1	1322.09	174.247	1268.34	105.189	#N/A	1399.96	-0.0590823	0.09319	-0.633998	0.526082	0.723987	1296.48	90.7136
Arhgap10	688429	ENSRNOG00000013152	#NV	#NV	proteins(3754)	879.985	117.803	1014.79	69.2927	915.719	0.201505	0.131252	1.53526	0.124719	0.253407	620.896	62.5153	1069.82	91.6296	915.719	0.770189	0.11688	6.58955	4.41165e-11	1.74522e-10	879.985	117.803	933.83	122.917	#N/A	915.719	0.0839892	0.136301	0.616204	0.53776	1	879.985	117.803	943.485	65.6569	#N/A	915.719	0.0977675	0.136485	0.716325	0.473791	0.685028	1014.79	69.2927
Arhgap11a	296060	ENSRNOG00000008115	#NV	#NV	#NV	20.996	10.755	35.6587	7.11703	29.3511	0.64413	0.311363	2.06874	0.0385703	0.112231	11.5688	4.47929	29.5551	4.16398	29.3511	1.14133	0.293157	3.89323	9.89191e-05	0.000211566	20.996	10.755	36.149	12.288	#N/A	29.3511	0.655724	0.318815	2.05676	0.0397096	1	20.996	10.755	46.9566	16.6938	#N/A	29.3511	0.956404	0.318483	3.00299	0.00267337	NA	35.6587	7.11703
Arhgap12	307016	ENSRNOG00000017791	#NV	#NV	#NV	283.136	124.061	382.566	21.0257	323.715	0.415767	0.186337	2.23126	0.0256637	0.0843589	146.984	37.4915	437.614	31.8134	323.715	1.50887	0.167951	8.98399	2.61122e-19	3.16253e-18	283.136	124.061	336.386	68.2523	#N/A	323.715	0.238379	0.193114	1.2344	0.217055	1	283.136	124.061	406.758	55.7393	#N/A	323.715	0.494729	0.193076	2.56235	0.0103967	0.11576	382.566	21.0257
Arhgap15	295635	ENSRNOG00000031168	#NV	#NV	#NV	6.3018	3.09652	8.18372	1.16115	7.87184	0.335322	0.340598	0.98451	0.324865	0.488733	5.19027	1.83169	5.46098	1.54121	7.87184	0.0547619	0.329306	0.166295	0.867925	0.91729	6.3018	3.09652	10.6976	4.79522	#N/A	7.87184	0.641901	0.342699	1.87307	0.0610582	1	6.3018	3.09652	9.59969	4.78976	#N/A	7.87184	0.462605	0.347753	1.33027	0.18343	NA	8.18372	1.16115
Arhgap17	63994	ENSRNOG00000013836	#NV	#NV	proteins(3754)	440.101	71.6042	337.492	23.9313	431.434	-0.373348	0.139629	-2.67385	0.00749849	0.0372698	548.694	61.2697	310.379	22.5815	431.434	-0.803177	0.124153	-6.46926	9.84832e-11	3.75627e-10	440.101	71.6042	441.839	72.8181	#N/A	431.434	0.00365053	0.144094	0.0253344	0.979788	1	440.101	71.6042	519.146	158.237	#N/A	431.434	0.222215	0.144108	1.542	0.123073	0.336581	337.492	23.9313
Arhgap18	293947	ENSRNOG00000011245	#NV	#NV	proteins(3754)	553.841	167.169	667.028	30.8078	566.032	0.254654	0.1943	1.31062	0.189985	0.338926	259.799	60.1906	641.777	49.0676	566.032	1.24494	0.174681	7.12695	1.02615e-12	4.82474e-12	553.841	167.169	621.953	133.579	#N/A	566.032	0.157643	0.201208	0.783483	0.433344	1	553.841	167.169	808.412	155.722	#N/A	566.032	0.510609	0.201125	2.53876	0.0111246	0.119554	667.028	30.8078
Arhgap20	367085	ENSRNOG00000025624	#NV	#NV	#NV	56.7193	10.9948	41.2456	9.56604	55.7759	-0.410166	0.252918	-1.62174	0.10486	0.224364	67.9103	20.5583	34.1718	8.23872	55.7759	-0.90349	0.230145	-3.92575	8.64612e-05	0.000185973	56.7193	10.9948	57.5891	16.2733	#N/A	55.7759	0.0145015	0.257995	0.0562084	0.955176	1	56.7193	10.9948	76.0089	31.53	#N/A	55.7759	0.359462	0.257447	1.39626	0.162637	0.390092	41.2456	9.56604
Arhgap21	307178	ENSRNOG00000008659	#NV	#NV	proteins(3754)	8396.17	1638.33	9401.48	490.179	8327.43	0.159717	0.124318	1.28475	0.198881	0.349326	5767.84	567.472	9172.5	507.852	8327.43	0.657687	0.11025	5.9654	2.44037e-09	8.12927e-09	8396.17	1638.33	9040.34	1088.52	#N/A	8327.43	0.103974	0.129133	0.80517	0.420722	1	8396.17	1638.33	9151.9	732.429	#N/A	8327.43	0.121233	0.129153	0.938676	0.347897	0.582288	9401.48	490.179
Arhgap22	306279	ENSRNOG00000024728	#NV	#NV	#NV	18.2384	5.68814	8.2168	3.21102	22.9717	-0.912788	0.325334	-2.80569	0.00502088	0.0287525	37.6089	12.1047	11.2255	4.64211	22.9717	-1.4851	0.292206	-5.08239	3.72717e-07	9.99759e-07	18.2384	5.68814	19.5654	9.31134	#N/A	22.9717	0.0754997	0.322467	0.234131	0.814883	1	18.2384	5.68814	18.3883	9.26124	#N/A	22.9717	-0.0228439	0.325013	-0.0702862	0.943966	NA	8.2168	3.21102
Arhgap24	305156	ENSRNOG00000056944	#NV	#NV	#NV	180.447	30.4795	301.63	30.1502	209.248	0.714244	0.166224	4.29689	1.73213e-05	0.000643631	110.795	26.6951	293.096	43.2732	209.248	1.36115	0.150509	9.0436	1.51589e-19	1.9476e-18	180.447	30.4795	195.448	44.6049	#N/A	209.248	0.112472	0.173434	0.6485	0.516662	1	180.447	30.4795	188.498	5.96941	#N/A	209.248	0.064747	0.174257	0.371561	0.710219	0.847401	301.63	30.1502
Arhgap25	500246	ENSRNOG00000009347	#NV	#NV	#NV	79.6398	15.2876	37.6042	7.45323	76.9939	-0.987199	0.229387	-4.30364	1.68014e-05	0.000630185	117.727	18.4691	36.6751	12.1948	76.9939	-1.57287	0.2062	-7.62789	2.38627e-14	1.35266e-13	79.6398	15.2876	85.5355	12.2202	#N/A	76.9939	0.0890042	0.230143	0.386734	0.698953	1	79.6398	15.2876	98.6565	41.1972	#N/A	76.9939	0.260216	0.230363	1.12959	0.258649	0.498198	37.6042	7.45323
Arhgap26	307459	ENSRNOG00000013920	#NV	#NV	#NV	1239.71	185.756	1606.45	72.1784	1226.14	0.362076	0.151244	2.39399	0.0166664	0.0634873	895.834	196.402	1606.23	66.5793	1226.14	0.820319	0.134673	6.09118	1.12084e-09	3.84057e-09	1239.71	185.756	1151.66	97.6563	#N/A	1226.14	-0.10209	0.157112	-0.64979	0.515828	1	1239.71	185.756	1210.44	146.353	#N/A	1226.14	-0.0338207	0.157203	-0.21514	0.829658	0.915599	1606.45	72.1784
Arhgap27	303583	ENSRNOG00000028569	#NV	#NV	#NV	391.063	144.759	166.885	18.5016	336.626	-1.15562	0.200163	-5.77337	7.77022e-09	2.21359e-06	652.406	106.034	154.424	31.576	336.626	-1.97938	0.179069	-11.0537	2.1028e-28	2.32405e-26	391.063	144.759	351.74	88.9508	#N/A	336.626	-0.148928	0.205322	-0.725341	0.468243	1	391.063	144.759	336.822	104.757	#N/A	336.626	-0.211646	0.205708	-1.02887	0.303543	0.540759	166.885	18.5016
Arhgap28	301709	ENSRNOG00000017065	#NV	#NV	#NV	64.2444	16.8552	36.6578	9.48552	50.0947	-0.730125	0.237955	-3.06833	0.00215257	0.0164888	44.3613	8.31941	30.3505	6.03046	50.0947	-0.496073	0.220051	-2.25435	0.0241739	0.0390766	64.2444	16.8552	60.832	10.5194	#N/A	50.0947	-0.0776838	0.240851	-0.322539	0.747045	1	64.2444	16.8552	70.2564	33.4475	#N/A	50.0947	0.0875046	0.241158	0.362852	0.716716	0.851753	36.6578	9.48552
Arhgap29	310833	ENSRNOG00000012563	#NV	#NV	#NV	747.225	279.241	639.377	49.1326	744.252	-0.203027	0.245084	-0.828399	0.407445	0.568191	453.786	184.796	678.067	105.126	744.252	0.535644	0.221051	2.42317	0.0153858	0.0256174	747.225	279.241	982.604	233.949	#N/A	744.252	0.353563	0.252762	1.39879	0.161875	1	747.225	279.241	1353.39	436.817	#N/A	744.252	0.767534	0.252711	3.0372	0.00238789	0.0741069	639.377	49.1326
Arhgap30	498282	ENSRNOG00000004192	#NV	AOBLVdecomp	#NV	13.5842	5.44674	15.4933	5.26272	22.7982	0.143945	0.361081	0.398649	0.690152	0.798923	25.6059	12.2924	12.6145	6.59998	22.7982	-0.801465	0.33616	-2.38418	0.0171173	0.02831	13.5842	5.44674	16.7506	8.14998	#N/A	22.7982	0.22735	0.367113	0.619293	0.535723	1	13.5842	5.44674	19.9653	10.5613	#N/A	22.7982	0.388918	0.367387	1.0586	0.28978	NA	15.4933	5.26272
Arhgap31	288093	ENSRNOG00000003088	#NV	#NV	#NV	1246.02	238.01	651.673	39.1746	1287.43	-0.886321	0.187017	-4.73924	2.14521e-06	0.000135807	2175.77	369.345	667.827	57.0139	1287.43	-1.63448	0.166768	-9.8009	1.11591e-22	2.89331e-21	1246.02	238.01	1366.29	277.484	#N/A	1287.43	0.123713	0.193211	0.640302	0.521977	1	1246.02	238.01	1558.64	571.346	#N/A	1287.43	0.301145	0.19323	1.55848	0.119119	0.331127	651.673	39.1746
Arhgap35	306400	ENSRNOG00000015852	#NV	#NV	proteins(3754)	3033.57	737.615	3606.94	113.005	3084.85	0.245351	0.117827	2.0823	0.0373152	0.109511	2148.93	252.269	3471.19	262.305	3084.85	0.681192	0.104563	6.51464	7.2864e-11	2.81728e-10	3033.57	737.615	3304.11	447.649	#N/A	3084.85	0.120951	0.12242	0.987998	0.323153	1	3033.57	737.615	3310.03	380.776	#N/A	3084.85	0.124022	0.122483	1.01256	0.311269	0.547746	3606.94	113.005
Arhgap39	500901	ENSRNOG00000016566	#NV	#NV	#NV	205.666	11.1294	181.293	14.1513	185.822	-0.175362	0.11114	-1.57785	0.1146	0.238195	216.862	31.6705	160.416	13.8049	185.822	-0.425374	0.0999098	-4.25758	2.06647e-05	4.72206e-05	205.666	11.1294	178.478	16.2522	#N/A	185.822	-0.199648	0.115101	-1.73455	0.0828209	1	205.666	11.1294	188.61	21.3057	#N/A	185.822	-0.126469	0.115864	-1.09153	0.275039	0.514557	181.293	14.1513
Arhgap4	246249	ENSRNOG00000058545	#NV	#NV	#NV	35.8793	6.67157	22.3637	6.43882	40.6528	-0.596347	0.264153	-2.25758	0.0239716	0.0805447	62.4498	10.6755	26.3835	3.5293	40.6528	-1.13866	0.235331	-4.83855	1.30788e-06	3.34456e-06	35.8793	6.67157	27.013	5.65246	#N/A	40.6528	-0.362178	0.269179	-1.34549	0.178467	1	35.8793	6.67157	29.4956	11.2922	#N/A	40.6528	-0.281524	0.270403	-1.04113	0.297817	0.536072	22.3637	6.43882
Arhgap5	299012	ENSRNOG00000004696	#NV	#NV	#NV	959.023	554.076	1675.93	107.662	1193.3	0.729224	0.249251	2.92566	0.00343729	0.0224005	329.693	109.977	1814.95	158.924	1193.3	2.26532	0.225277	10.0557	8.66919e-24	3.01512e-22	959.023	554.076	1314.08	414.533	#N/A	1193.3	0.406264	0.257271	1.57913	0.114307	1	959.023	554.076	1461.46	329.638	#N/A	1193.3	0.54317	0.257292	2.1111	0.0347635	0.187605	1675.93	107.662
Arhgap8	300115	ENSRNOG00000033570	#NV	#NV	#NV	68.6998	11.5142	63.6424	5.73521	88.3868	-0.107145	0.197073	-0.543684	0.586659	0.718682	117.533	9.09907	71.6587	15.9645	88.3868	-0.681061	0.173347	-3.92889	8.53392e-05	0.000183642	68.6998	11.5142	72.611	23.1885	#N/A	88.3868	0.072966	0.202234	0.360801	0.718248	1	68.6998	11.5142	75.827	17.4106	#N/A	88.3868	0.121462	0.203289	0.597482	0.550186	0.742378	63.6424	5.73521
Arhgap9	362893	ENSRNOG00000006946	#NV	#NV	#NV	26.2374	9.62442	26.7224	9.64694	33.8658	0.0121085	0.285999	0.0423374	0.96623	0.980156	49.166	10.4534	20.3846	7.13584	33.8658	-1.13102	0.260353	-4.34416	1.39807e-05	3.25265e-05	26.2374	9.62442	22.3677	9.45746	#N/A	33.8658	-0.202356	0.295009	-0.685931	0.492757	1	26.2374	9.62442	22.7442	7.54815	#N/A	33.8658	-0.19877	0.296856	-0.669583	0.503124	NA	26.7224	9.64694
Arhgdia	360678	ENSRNOG00000036688	#NV	#NV	proteins(3754)	2225.08	470.34	1636.5	35.3411	2320.98	-0.430222	0.144627	-2.9747	0.00293279	0.0201289	3819.44	722.344	1532.87	50.7713	2320.98	-1.28591	0.128379	-10.0165	1.28932e-23	4.29693e-22	2225.08	470.34	2045.42	365.263	#N/A	2320.98	-0.117969	0.149978	-0.786575	0.431531	1	2225.08	470.34	1863.87	163.817	#N/A	2320.98	-0.247481	0.150108	-1.64868	0.099213	0.301659	1636.5	35.3411
Arhgdib	362456	ENSRNOG00000005809	#NV	#NV	proteins(3754)	139.557	44.5399	106.28	14.8692	150.785	-0.362741	0.23324	-1.55523	0.119892	0.245972	210.793	46.9759	95.0548	27.0273	150.785	-1.0727	0.209712	-5.1151	3.13576e-07	8.47292e-07	139.557	44.5399	143.074	26.0688	#N/A	150.785	0.0298075	0.239693	0.124357	0.901033	1	139.557	44.5399	142.009	54.3969	#N/A	150.785	0.0110622	0.240281	0.0460386	0.963279	0.982603	106.28	14.8692
Arhgef1	60323	ENSRNOG00000020130	#NV	#NV	proteins(3754)	1547.35	201.431	1218.21	82.994	1539.95	-0.338708	0.114522	-2.95759	0.0031005	0.0208572	2294.91	238.464	1075.42	51.8968	1539.95	-1.07718	0.101463	-10.6165	2.49715e-26	1.55277e-24	1547.35	201.431	1406.99	221.958	#N/A	1539.95	-0.134912	0.11879	-1.13572	0.256074	1	1547.35	201.431	1455.12	149.634	#N/A	1539.95	-0.088716	0.118911	-0.746069	0.455626	0.672866	1218.21	82.994
Arhgef11	78966	ENSRNOG00000015026	#NV	#NV	#NV	1440.19	78.1272	1392.83	34.0303	1342.83	-0.0473123	0.0594062	-0.796421	0.425787	0.584961	1302.33	93.7767	1262.69	59.248	1342.83	-0.0430475	0.053004	-0.812155	0.416703	0.512196	1440.19	78.1272	1398.13	68.2501	#N/A	1342.83	-0.0418771	0.0616488	-0.679285	0.496957	1	1440.19	78.1272	1414.17	47.1541	#N/A	1342.83	-0.0272108	0.0619376	-0.439327	0.660425	0.816734	1392.83	34.0303
Arhgef12	367072	ENSRNOG00000008924	#NV	#NV	proteins(3754)	3417.6	631.31	3649.69	133.012	3444.92	0.0944215	0.0873818	1.08056	0.279892	0.440819	2651.34	235.026	3507.01	244.471	3444.92	0.400246	0.0774404	5.16845	2.36048e-07	6.4595e-07	3417.6	631.31	3804.95	353.501	#N/A	3444.92	0.153682	0.0908016	1.6925	0.0905498	1	3417.6	631.31	4132.54	300.237	#N/A	3444.92	0.270802	0.0908383	2.98115	0.00287169	0.0783946	3649.69	133.012
Arhgef15	287418	ENSRNOG00000004566	#NV	#NV	proteins(3754)	948.759	286.73	355.428	52.9059	915.069	-1.31327	0.216928	-6.05397	1.41317e-09	6.29922e-07	1818.84	224.953	350.793	46.9076	915.069	-2.24049	0.194359	-11.5275	9.58324e-31	2.37334e-28	948.759	286.73	945.743	197.563	#N/A	915.069	-0.0083544	0.223479	-0.0373833	0.970179	1	948.759	286.73	1157.9	527.546	#N/A	915.069	0.258751	0.223465	1.1579	0.246904	0.485975	355.428	52.9059
Arhgef16	687105	ENSRNOG00000046803	#NV	#NV	#NV	11.5926	3.72773	9.16084	3.11724	13.7036	-0.252691	0.366764	-0.688975	0.490839	0.643025	14.4073	3.17583	9.64178	6.18411	13.7036	-0.447176	0.342725	-1.30477	0.191973	0.260019	11.5926	3.72773	12.1623	6.56277	#N/A	13.7036	0.0449955	0.370794	0.121349	0.903415	1	11.5926	3.72773	8.85307	6.29766	#N/A	13.7036	-0.291235	0.374435	-0.777799	0.436688	NA	9.16084	3.11724
Arhgef18	304193	ENSRNOG00000028090	#NV	#NV	#NV	633.168	37.0527	515.145	44.113	586.412	-0.292124	0.0935038	-3.1242	0.00178291	0.0144334	728.738	66.0632	478.632	49.2987	586.412	-0.600233	0.0830228	-7.22974	4.83922e-13	2.37805e-12	633.168	37.0527	598.262	78.8414	#N/A	586.412	-0.0810289	0.096578	-0.838999	0.40147	1	633.168	37.0527	640.226	82.922	#N/A	586.412	0.00949977	0.0968381	0.0980995	0.921853	0.962628	515.145	44.113
Arhgef19	362648	ENSRNOG00000047967	#NV	#NV	#NV	7.75466	4.13526	2.65867	1.44786	7.86989	-0.918456	0.395836	-2.32029	0.0203251	0.0722022	10.3564	3.20704	5.60471	3.50801	7.86989	-0.660445	0.371118	-1.77961	0.0751399	0.11166	7.75466	4.13526	6.98843	5.50225	#N/A	7.86989	-0.123126	0.394487	-0.312118	0.754951	1	7.75466	4.13526	6.08978	3.23376	#N/A	7.86989	-0.273858	0.396623	-0.690476	0.489895	NA	2.65867	1.44786
Arhgef2	310635	ENSRNOG00000020027	#NV	#NV	proteins(3754)	1366.23	403.051	796.732	61.1041	1403.57	-0.739285	0.18319	-4.03561	5.44603e-05	0.00145126	2457.68	237.012	771.17	80.1239	1403.57	-1.60691	0.16331	-9.83965	7.59734e-23	2.05515e-21	1366.23	403.051	1280.95	338.017	#N/A	1403.57	-0.0890571	0.189481	-0.470005	0.638352	1	1366.23	403.051	1517.98	584.9	#N/A	1403.57	0.140408	0.189482	0.741008	0.458688	0.673629	796.732	61.1041
Arhgef25	314904	ENSRNOG00000005034	#NV	#NV	#NV	347.08	137.166	125.4	18.0839	375.838	-1.30276	0.261439	-4.98302	6.25981e-07	5.3522e-05	732.976	118.423	175.681	42.2558	375.838	-1.88665	0.235381	-8.01532	1.09848e-15	7.27793e-15	347.08	137.166	373.865	124.592	#N/A	375.838	0.0907929	0.267823	0.339004	0.734607	1	347.08	137.166	469.966	288.884	#N/A	375.838	0.378432	0.267784	1.4132	0.157598	0.38377	125.4	18.0839
Arhgef28	361882	ENSRNOG00000016544	#NV	#NV	#NV	206.11	33.4915	151.16	16.6508	207.377	-0.42618	0.16097	-2.64757	0.0081073	0.0393525	213.749	27.1868	180.462	31.5696	207.377	-0.234696	0.142865	-1.64279	0.100427	0.145681	206.11	33.4915	192.95	22.7209	#N/A	207.377	-0.0886086	0.1655	-0.535398	0.592375	1	206.11	33.4915	247.467	68.8068	#N/A	207.377	0.245023	0.165192	1.48327	0.138003	0.358896	151.16	16.6508
Arhgef3	290541	ENSRNOG00000014363	#NV	#NV	#NV	297.335	34.0595	216.738	17.0157	300.787	-0.430802	0.190638	-2.2598	0.0238337	0.0802544	304.695	99.3541	214.846	30.2824	300.787	-0.481104	0.170512	-2.82153	0.00477945	0.00852608	297.335	34.0595	331.778	46.9678	#N/A	300.787	0.148207	0.196311	0.754958	0.450274	1	297.335	34.0595	425.599	82.9903	#N/A	300.787	0.483331	0.196172	2.46381	0.013747	0.130148	216.738	17.0157
Arhgef37	307398	ENSRNOG00000025502	#NV	#NV	proteins(3754)	943.702	229.498	1121.55	140.42	921.462	0.238571	0.172996	1.37905	0.167879	0.310988	750.854	181.034	1037.5	79.0461	921.462	0.450166	0.154378	2.916	0.00354546	0.00644238	943.702	229.498	894.971	150.647	#N/A	921.462	-0.0725581	0.179458	-0.404319	0.685978	1	943.702	229.498	938.132	77.868	#N/A	921.462	-0.00770507	0.179557	-0.0429115	0.965772	0.98322	1121.55	140.42
Arhgef39	298404	ENSRNOG00000021433	#NV	#NV	#NV	46.3961	11.5628	54.7149	10.9093	48.3512	0.211759	0.184851	1.14556	0.251976	0.410245	42.3692	8.68075	53.8772	7.8356	48.3512	0.327492	0.167938	1.95008	0.0511667	0.0784792	46.3961	11.5628	47.1835	9.32326	#N/A	48.3512	0.00795485	0.192322	0.0413621	0.967007	1	46.3961	11.5628	48.1941	9.02186	#N/A	48.3512	0.040668	0.194184	0.209431	0.834112	0.917747	54.7149	10.9093
Arhgef40	361034	ENSRNOG00000052354	#NV	#NV	#NV	656.267	99.0226	493.432	43.0138	687.301	-0.395126	0.165048	-2.39401	0.0166655	0.0634873	1072.74	111.936	436.892	29.7159	687.301	-1.25518	0.146874	-8.54596	1.27471e-17	1.14423e-16	656.267	99.0226	596	128.89	#N/A	687.301	-0.132934	0.170806	-0.778274	0.436408	1	656.267	99.0226	709	186.721	#N/A	687.301	0.103003	0.1708	0.603061	0.546468	0.739798	493.432	43.0138
Arhgef6	363509	ENSRNOG00000000869	#NV	#NV	#NV	536.899	192.596	678.32	37.3893	568.506	0.323438	0.179496	1.80193	0.0715571	0.172826	268.661	55.6588	683.544	42.9141	568.506	1.2957	0.161146	8.04055	8.94395e-16	6.00331e-15	536.899	192.596	607.861	138.767	#N/A	568.506	0.171136	0.186054	0.919819	0.357667	1	536.899	192.596	703.739	52.8798	#N/A	568.506	0.370593	0.186079	1.99159	0.0464157	0.211204	678.32	37.3893
Arhgef7	114559	ENSRNOG00000012934	#NV	#NV	proteins(3754)	3382.55	255.148	2954.69	132.948	3145.93	-0.193292	0.0768158	-2.51631	0.0118592	0.0504142	3479.42	258.576	2721.31	143.759	3145.93	-0.351975	0.0679911	-5.17678	2.25753e-07	6.18248e-07	3382.55	255.148	3355.05	228.985	#N/A	3145.93	-0.0116832	0.0797634	-0.146473	0.883548	1	3382.55	255.148	3075.09	293.422	#N/A	3145.93	-0.135726	0.0799264	-1.69814	0.0894809	0.287066	2954.69	132.948
Arhgef9	66013	ENSRNOG00000007733	#NV	#NV	#NV	209.018	41.9244	306.618	22.0526	232.116	0.539805	0.153721	3.51158	0.000445456	0.00583719	120.739	13.4343	343.622	35.255	232.116	1.46643	0.139075	10.5441	5.40716e-26	3.11921e-24	209.018	41.9244	198.931	40.3892	#N/A	232.116	-0.0633078	0.160678	-0.394004	0.693578	1	209.018	41.9244	218.48	8.1082	#N/A	232.116	0.0672579	0.160969	0.417832	0.67607	0.826625	306.618	22.0526
Arid1a	297867	ENSRNOG00000006137	#NV	#NV	proteins(3754)	2406.37	158.79	2423.52	99.9173	2341.77	0.00973209	0.0907678	0.10722	0.914615	0.949039	2617.88	293.433	2156.74	191.594	2341.77	-0.276867	0.0803783	-3.44455	0.000572013	0.00113659	2406.37	158.79	2381.84	145.758	#N/A	2341.77	-0.0150043	0.09433	-0.159062	0.87362	1	2406.37	158.79	2400.09	69.8107	#N/A	2341.77	-0.00394641	0.0944426	-0.0417864	0.966669	0.983421	2423.52	99.9173
Arid3a	314616	ENSRNOG00000026435	#NV	#NV	#NV	36.2227	14.4538	33.0035	5.69197	45.5288	-0.129358	0.229242	-0.564288	0.572558	0.706618	66.2041	7.58441	29.5358	6.16646	45.5288	-1.09141	0.204613	-5.33403	9.60547e-08	2.72944e-07	36.2227	14.4538	41.5594	12.3017	#N/A	45.5288	0.173711	0.233214	0.744856	0.456359	1	36.2227	14.4538	48.7647	9.02028	#N/A	45.5288	0.375472	0.23335	1.60906	0.107604	0.313501	33.0035	5.69197
Arid3b	367092	ENSRNOG00000019677	#NV	#NV	#NV	367.555	105.063	391.221	74.8425	311.115	0.083612	0.202157	0.413599	0.679168	0.791161	307.063	88.3151	363.251	56.7427	311.115	0.230861	0.181304	1.27334	0.202898	0.273347	367.555	105.063	281.669	78.917	#N/A	311.115	-0.359375	0.209687	-1.71386	0.0865538	1	367.555	105.063	286.787	59.2604	#N/A	311.115	-0.333534	0.209995	-1.5883	0.112219	0.320368	391.221	74.8425
Arid3c	502946	ENSRNOG00000013416	#NV	#NV	#NV	0	0	0	0	0.0198395	0	0.0990182	0	1	NA	0	0	0	0	0.0198395	0	0.111828	0	1	NA	0	0	0	0	#N/A	0.0198395	0	0.0954621	0	1	1	0	0	0	0	#N/A	0.0198395	0	0.0954621	0	1	NA	0	0
Arid4a	314205	ENSRNOG00000026239	#NV	#NV	#NV	203.319	58.7648	304.292	38.807	256.497	0.54827	0.203286	2.69704	0.00699596	0.0356199	142.272	45.0575	307.996	35.0633	256.497	1.05911	0.183	5.78749	7.14443e-09	2.2689e-08	203.319	58.7648	251.053	60.2843	#N/A	256.497	0.28774	0.210603	1.36627	0.171855	1	203.319	58.7648	346.831	61.7407	#N/A	256.497	0.71949	0.210301	3.42123	0.000623378	0.056248	304.292	38.807
Arid4b	84481	ENSRNOG00000049751	#NV	#NV	#NV	14.5738	7.87632	34.2924	5.08984	28.0402	1.07838	0.27126	3.97546	7.02437e-05	0.00171599	22.8054	5.19381	30.2579	6.90412	28.0402	0.376271	0.243104	1.54778	0.121676	0.173028	14.5738	7.87632	26.9419	13.2431	#N/A	28.0402	0.761562	0.280642	2.71364	0.00665475	1	14.5738	7.87632	34.0161	6.89414	#N/A	28.0402	1.06828	0.279916	3.81644	0.000135392	NA	34.2924	5.08984
Arid5a	316327	ENSRNOG00000015382	#NV	#NV	#NV	1191.57	378.011	1177.21	333.361	1161.75	-0.0170737	0.188986	-0.090344	0.928014	0.957875	1395.92	315.963	1047.78	82.3965	1161.75	-0.39686	0.168733	-2.352	0.0186728	0.0306568	1191.57	378.011	949.302	187.188	#N/A	1161.75	-0.308186	0.195861	-1.5735	0.115604	1	1191.57	378.011	1016.21	191.635	#N/A	1161.75	-0.216511	0.195928	-1.10505	0.269137	0.508449	1177.21	333.361
Arid5b	309728	ENSRNOG00000000635	#NV	#NV	#NV	588.768	80.845	689.468	112.793	624.963	0.220024	0.147147	1.49526	0.134847	0.268014	479.25	78.3462	702.708	86.2879	624.963	0.538988	0.131121	4.11061	3.94611e-05	8.77565e-05	588.768	80.845	624.133	136.541	#N/A	624.963	0.0818047	0.152738	0.535588	0.592243	1	588.768	80.845	601.683	61.6142	#N/A	624.963	0.0304423	0.153054	0.198898	0.842342	0.921458	689.468	112.793
Arih1	300756	ENSRNOG00000009887	#NV	#NV	proteins(3754)	2030.73	663.135	2718.89	119.319	2302.59	0.407328	0.153	2.66227	0.00776146	0.0381693	1303.98	242.361	2951.54	153.207	2302.59	1.14693	0.136174	8.42249	3.68552e-17	3.04772e-16	2030.73	663.135	2321.77	498.053	#N/A	2302.59	0.186939	0.158788	1.17729	0.23908	1	2030.73	663.135	2451.97	159.422	#N/A	2302.59	0.262672	0.15883	1.65379	0.0981705	0.299923	2718.89	119.319
Arih2	316005	ENSRNOG00000031827	#NV	#NV	proteins(3754)	1352.03	132.869	1488.49	90.1535	1365.45	0.138272	0.0914574	1.51187	0.130567	0.261856	1061.47	108.736	1564.37	52.5719	1365.45	0.554857	0.0812185	6.83166	8.39354e-12	3.5968e-11	1352.03	132.869	1382.65	115.801	#N/A	1365.45	0.0329863	0.095075	0.34695	0.728629	1	1352.03	132.869	1420.1	172.863	#N/A	1365.45	0.0728675	0.095239	0.765102	0.444211	0.66386	1488.49	90.1535
Arl1	64187	ENSRNOG00000005763	#NV	#NV	proteins(3754)	406.094	99.6655	540.608	29.1552	438.09	0.399992	0.1592	2.51251	0.0119875	0.0507032	234.046	40.3798	560.886	32.4591	438.09	1.22317	0.142899	8.55972	1.13137e-17	1.02401e-16	406.094	99.6655	469.615	94.2348	#N/A	438.09	0.203014	0.165225	1.22871	0.21918	1	406.094	99.6655	442.84	45.5828	#N/A	438.09	0.122846	0.165647	0.741611	0.458323	0.673629	540.608	29.1552
Arl10	306767	ENSRNOG00000045948	#NV	#NV	#NV	43.9885	8.98148	39.2133	9.38893	45.626	-0.161631	0.202695	-0.79741	0.425213	0.584478	63.3371	14.7208	35.8028	8.56909	45.626	-0.781377	0.181404	-4.30739	1.65189e-05	3.8123e-05	43.9885	8.98148	43.0397	16.67	#N/A	45.626	-0.0386534	0.207552	-0.186235	0.85226	1	43.9885	8.98148	42.743	12.3595	#N/A	45.626	-0.0766982	0.210116	-0.365028	0.71509	0.850846	39.2133	9.38893
Arl11	364396	ENSRNOG00000014653	#NV	AOBLVdecomp	#NV	15.769	6.29825	7.25799	2.62581	17.3293	-0.861452	0.343094	-2.51083	0.0120447	0.0508408	21.5907	4.94142	8.66131	4.09487	17.3293	-1.07396	0.315245	-3.40675	0.000657422	0.00129608	15.769	6.29825	11.7753	2.57701	#N/A	17.3293	-0.341665	0.344332	-0.992255	0.321073	1	15.769	6.29825	8.23647	3.72282	#N/A	17.3293	-0.701109	0.349984	-2.00326	0.0451493	NA	7.25799	2.62581
Arl13a	501617	ENSRNOG00000055454	#NV	#NV	#NV	6.87531	3.62078	5.46537	1.80742	7.26042	-0.200996	0.35783	-0.561709	0.574314	0.707836	7.9996	4.97355	3.60844	2.04587	7.26042	-0.900372	0.341699	-2.63499	0.00841403	0.0145054	6.87531	3.62078	7.97617	3.03917	#N/A	7.26042	0.197311	0.358341	0.550623	0.581892	1	6.87531	3.62078	12.1378	4.99844	#N/A	7.26042	0.628544	0.355896	1.76609	0.0773808	NA	5.46537	1.80742
Arl13b	304037	ENSRNOG00000047194	#NV	#NV	#NV	146.839	46.2107	232.461	18.0916	172.037	0.636699	0.179404	3.54897	0.000386745	0.00529451	79.9144	12.2677	231.589	22.2435	172.037	1.47367	0.163419	9.0177	1.9208e-19	2.39292e-18	146.839	46.2107	180.233	48.828	#N/A	172.037	0.284347	0.186441	1.52514	0.127225	1	146.839	46.2107	204.706	21.6037	#N/A	172.037	0.457762	0.186585	2.45336	0.0141527	0.130983	232.461	18.0916
Arl14	683581	ENSRNOG00000049827	#NV	#NV	#NV	29.9992	5.93438	39.633	7.68569	44.1341	0.378316	0.23242	1.62773	0.103583	0.222629	45.538	10.4694	76.646	14.8335	44.1341	0.716573	0.200773	3.56908	0.000358241	0.000725881	29.9992	5.93438	33.307	5.39541	#N/A	44.1341	0.146139	0.241044	0.606274	0.544333	1	29.9992	5.93438	23.4179	3.12445	#N/A	44.1341	-0.290427	0.248261	-1.16985	0.242062	0.480471	39.633	7.68569
Arl14ep	311279	ENSRNOG00000004891	#NV	#NV	#NV	187.307	55.1074	302.72	21.1698	237.734	0.668942	0.167316	3.99808	6.38583e-05	0.00162567	100.111	17.7821	341.788	25.6939	237.734	1.70993	0.151768	11.2667	1.91609e-29	2.99161e-27	187.307	55.1074	225.46	46.7379	#N/A	237.734	0.260151	0.174058	1.49462	0.135012	1	187.307	55.1074	238.779	25.9026	#N/A	237.734	0.336775	0.174432	1.9307	0.05352	0.224287	302.72	21.1698
Arl2	65142	ENSRNOG00000021010	#NV	#NV	proteins(3754)	195.967	32.3008	182.402	14.0908	201.204	-0.105621	0.126852	-0.83263	0.405053	0.565977	268.774	30.7815	194.683	19.9371	201.204	-0.457504	0.111649	-4.0977	4.17275e-05	9.25103e-05	195.967	32.3008	178.749	26.695	#N/A	201.204	-0.132867	0.13141	-1.01109	0.311974	1	195.967	32.3008	179.779	6.11009	#N/A	201.204	-0.124638	0.132387	-0.941471	0.346463	0.581	182.402	14.0908
Arl2bp	498910	ENSRNOG00000016991	#NV	#NV	#NV	1594.87	80.5628	1559.26	53.1728	1554.19	-0.0323733	0.0904643	-0.357857	0.72045	0.81947	1655.55	215.322	1544.11	53.8662	1554.19	-0.0995765	0.0800985	-1.24318	0.213803	0.286534	1594.87	80.5628	1539.42	113.229	#N/A	1554.19	-0.0504895	0.093987	-0.537196	0.591132	1	1594.87	80.5628	1469.43	187.528	#N/A	1554.19	-0.114944	0.0942274	-1.21985	0.22252	0.460394	1559.26	53.1728
Arl3	64664	ENSRNOG00000019973	#NV	#NV	proteins(3754)	36.2229	10.2881	53.949	19.3889	46.9049	0.525055	0.23099	2.27306	0.0230225	0.0785022	43.4912	9.77397	58.8698	11.8371	46.9049	0.405085	0.206431	1.96232	0.0497251	0.0764151	36.2229	10.2881	45.7679	10.0424	#N/A	46.9049	0.315601	0.239153	1.31966	0.186948	1	36.2229	10.2881	45.0632	10.8047	#N/A	46.9049	0.303495	0.240875	1.25997	0.207681	0.44442	53.949	19.3889
Arl4a	29308	ENSRNOG00000004282	#NV	#NV	#NV	130.431	19.8895	136.19	25.5644	133.262	0.0497369	0.150311	0.330893	0.740725	0.834222	137.396	24.8336	133.193	24.535	133.262	-0.045499	0.134262	-0.338883	0.734698	0.813161	130.431	19.8895	126.988	15.2172	#N/A	133.262	-0.0422057	0.155876	-0.270764	0.786572	1	130.431	19.8895	148.523	10.6592	#N/A	133.262	0.171824	0.155911	1.10207	0.270433	0.509515	136.19	25.5644
Arl4c	103693239	ENSRNOG00000061524	#NV	#NV	#NV	227.727	35.5921	267.291	32.6579	240.024	0.224662	0.1293	1.73753	0.0822944	0.189979	181.29	30.9097	217.345	29.3798	240.024	0.256361	0.117003	2.19107	0.0284465	0.045517	227.727	35.5921	230.839	28.6449	#N/A	240.024	0.0185108	0.134539	0.137587	0.890567	1	227.727	35.5921	244.872	24.995	#N/A	240.024	0.0970071	0.135031	0.718404	0.472508	0.684076	267.291	32.6579
Arl4d	303559	ENSRNOG00000020770	#NV	#NV	#NV	198.111	112.654	99.2113	19.0992	211.413	-0.865893	0.282352	-3.06672	0.00216421	0.016504	464.875	72.171	83.7268	21.76	211.413	-2.2212	0.256487	-8.66009	4.71378e-18	4.59666e-17	198.111	112.654	165.307	51.7675	#N/A	211.413	-0.229483	0.28943	-0.792877	0.42785	1	198.111	112.654	184.269	73.1779	#N/A	211.413	-0.100329	0.289557	-0.346491	0.728974	0.859795	99.2113	19.0992
Arl5a	117050	ENSRNOG00000006839	#NV	#NV	#NV	424.578	91.2108	539.121	39.187	485.102	0.336605	0.140281	2.39951	0.0164172	0.0627981	323.25	39.9813	573.481	35.1791	485.102	0.809851	0.125217	6.46757	9.95882e-11	3.79539e-10	424.578	91.2108	495.183	91.1504	#N/A	485.102	0.217481	0.145615	1.49353	0.135298	1	424.578	91.2108	518.764	45.4875	#N/A	485.102	0.283652	0.14585	1.94482	0.0517969	0.220932	539.121	39.187
Arl5b	364788	ENSRNOG00000018714	#NV	#NV	#NV	512.805	134.608	566.419	60.0304	505.999	0.140294	0.15591	0.899835	0.368208	0.531886	320.087	56.552	536.292	80.0127	505.999	0.72143	0.139653	5.16586	2.39341e-07	6.54338e-07	512.805	134.608	539.13	96.4058	#N/A	505.999	0.0710008	0.161705	0.439075	0.660607	1	512.805	134.608	604.181	61.8214	#N/A	505.999	0.228274	0.161786	1.41096	0.158256	0.384434	566.419	60.0304
Arl5c	497990	ENSRNOG00000036880	#NV	#NV	#NV	11.6248	8.36062	13.8742	8.00861	18.317	0.152329	0.383854	0.396841	0.691485	0.799456	14.1223	4.5554	19.3544	8.43215	18.317	0.341729	0.360845	0.947023	0.343627	0.43438	11.6248	8.36062	8.60883	5.26423	#N/A	18.317	-0.263224	0.390715	-0.673698	0.500504	1	11.6248	8.36062	7.67129	3.84201	#N/A	18.317	-0.340934	0.391985	-0.869762	0.38443	NA	13.8742	8.00861
Arl6	363760	ENSRNOG00000001689	#NV	#NV	#NV	45.8066	14.2554	78.1434	3.26916	55.586	0.740592	0.182918	4.04876	5.14902e-05	0.0013907	30.347	7.43905	75.1593	10.6952	55.586	1.24333	0.170334	7.29932	2.89225e-13	1.45616e-12	45.8066	14.2554	58.4586	13.827	#N/A	55.586	0.337748	0.191361	1.76498	0.0775679	1	45.8066	14.2554	61.0178	5.57736	#N/A	55.586	0.392021	0.192726	2.03409	0.0419427	0.202341	78.1434	3.26916
Arl6ip1	293551	ENSRNOG00000017751	#NV	#NV	#NV	370.098	23.689	357.233	17.0305	364.159	-0.0496026	0.126934	-0.390776	0.695963	0.802842	323.221	44.1707	376.859	30.1498	364.159	0.215048	0.1131	1.9014	0.0572492	0.0871093	370.098	23.689	343.323	41.3696	#N/A	364.159	-0.105863	0.131716	-0.80372	0.421559	1	370.098	23.689	400.117	74.8518	#N/A	364.159	0.104084	0.131752	0.789996	0.42953	0.652383	357.233	17.0305
Arl6ip4	288656	ENSRNOG00000001080	#NV	#NV	#NV	241.801	42.218	230.498	27.5624	259.52	-0.0743319	0.13407	-0.554428	0.579286	0.712276	355.79	38.5905	226.197	26.1201	259.52	-0.641793	0.118483	-5.41674	6.06954e-08	1.75772e-07	241.801	42.218	244.458	38.0776	#N/A	259.52	0.0118288	0.138603	0.0853429	0.931989	1	241.801	42.218	236.03	34.1848	#N/A	259.52	-0.0352941	0.139479	-0.253043	0.800235	0.901112	230.498	27.5624
Arl6ip5	66028	ENSRNOG00000006818	#NV	#NV	proteins(3754)	1407.55	138.491	1332.89	94.4032	1296.24	-0.0771073	0.0856001	-0.900785	0.367703	0.531605	1184.19	113.19	1361.79	66.3581	1296.24	0.200052	0.0759843	2.63281	0.00846825	0.0145866	1407.55	138.491	1294.24	112.946	#N/A	1296.24	-0.119331	0.0889466	-1.3416	0.179726	1	1407.55	138.491	1218.2	122.087	#N/A	1296.24	-0.203748	0.0892721	-2.28233	0.0224701	0.153025	1332.89	94.4032
Arl6ip6	499798	ENSRNOG00000005074	#NV	#NV	#NV	294.219	49.6855	329.309	8.35309	297.99	0.164057	0.112734	1.45526	0.145596	0.281887	273.797	36.8912	326.612	24.4836	297.99	0.249841	0.100611	2.48323	0.0130197	0.0218935	294.219	49.6855	313.681	45.2152	#N/A	297.99	0.095451	0.116987	0.815909	0.414552	1	294.219	49.6855	297.476	34.38	#N/A	297.99	0.0253589	0.117902	0.215084	0.829702	0.915599	329.309	8.35309
Arl8a	498234	ENSRNOG00000005988	#NV	#NV	proteins(3754)	483.577	82.8571	430.43	35.2705	480.139	-0.168648	0.119049	-1.41663	0.156592	0.296881	612.402	94.8516	376.888	23.2578	480.139	-0.688678	0.105771	-6.51104	7.46328e-11	2.88256e-10	483.577	82.8571	475.683	43.8475	#N/A	480.139	-0.0260298	0.12321	-0.211264	0.832682	1	483.577	82.8571	439.634	52.1866	#N/A	480.139	-0.133842	0.123868	-1.08053	0.279907	0.519332	430.43	35.2705
Arl8b	500282	ENSRNOG00000055860	#NV	#NV	proteins(3754)	2758.37	667.925	3389.62	152.769	2838.64	0.288804	0.144534	1.99818	0.0456974	0.126431	1734.96	248.559	3610.91	125.185	2838.64	1.03233	0.128512	8.03296	9.51523e-16	6.3541e-15	2758.37	667.925	3028.73	588.158	#N/A	2838.64	0.130636	0.150037	0.870691	0.383923	1	2758.37	667.925	2844	399.092	#N/A	2838.64	0.0434839	0.150114	0.289672	0.772067	0.884803	3389.62	152.769
Arl9	289565	ENSRNOG00000029628	#NV	#NV	#NV	0.406792	0.464905	0.817858	0.701021	0.271814	0.111997	0.261552	0.4282	0.668505	NA	0.206394	0.321057	0.365885	0.487847	0.271814	0.0802833	0.28769	0.279062	0.780197	0.849385	0.406792	0.464905	0	0	#N/A	0.271814	-0.111389	0.253793	-0.438895	0.660737	1	0.406792	0.464905	0.189451	0.315752	#N/A	0.271814	-0.046797	0.253793	-0.18439	0.853707	NA	0.817858	0.701021
Armc1	294948	ENSRNOG00000013253	#NV	#NV	proteins(3754)	684.83	154.623	809.488	36.178	700.378	0.238027	0.126995	1.8743	0.0608894	0.154581	438.72	34.4328	914.484	37.6085	700.378	1.03961	0.113322	9.17395	4.5599e-20	6.4594e-19	684.83	154.623	744.015	144.305	#N/A	700.378	0.118408	0.131897	0.897734	0.369327	1	684.83	154.623	725.656	58.9937	#N/A	700.378	0.0844587	0.132195	0.638897	0.52289	0.721139	809.488	36.178
Armc10	296758	ENSRNOG00000012785	#NV	#NV	proteins(3754)	255.752	24.4459	269.716	15.3951	262.407	0.0702637	0.0880734	0.797786	0.424995	0.584387	245.723	25.2973	265.603	15.8841	262.407	0.115121	0.0789964	1.45729	0.145036	0.202536	255.752	24.4459	271.434	18.0277	#N/A	262.407	0.0789412	0.0910267	0.867231	0.385815	1	255.752	24.4459	264.209	26.7433	#N/A	262.407	0.0488561	0.0921837	0.529986	0.596122	0.775936	269.716	15.3951
Armc12	294301	ENSRNOG00000000508	#NV	#NV	#NV	0	0	0	0	0.0232977	0	0.0990182	0	1	NA	0	0	0	0	0.0232977	0	0.111828	0	1	NA	0	0	0	0	#N/A	0.0232977	0	0.0954621	0	1	1	0	0	0	0	#N/A	0.0232977	0	0.0954621	0	1	NA	0	0
Armc3	100361506	ENSRNOG00000016716	#NV	#NV	#NV	0.76482	0.87408	0	0	0.230559	-0.130193	0.196252	-0.663396	0.507077	NA	0	0	0.133578	0.237472	0.230559	0.0433857	0.218927	0.198174	0.842909	0.898719	0.76482	0.87408	0.163636	0.272726	#N/A	0.230559	-0.106839	0.189767	-0.563001	0.573434	1	0.76482	0.87408	0	0	#N/A	0.230559	-0.120533	0.189767	-0.635163	0.525322	NA	0	0
Armc5	361653	ENSRNOG00000019935	#NV	#NV	#NV	310.964	62.6661	237.072	20.7954	323.359	-0.385472	0.140622	-2.74119	0.00612177	0.0327142	537.576	98.6386	210.487	12.7011	323.359	-1.3217	0.124731	-10.5964	3.09728e-26	1.88326e-24	310.964	62.6661	274.893	40.105	#N/A	323.359	-0.176269	0.145156	-1.21434	0.224617	1	310.964	62.6661	299.363	25.1946	#N/A	323.359	-0.0583007	0.145432	-0.40088	0.688508	0.833186	237.072	20.7954
Armc6	306352	ENSRNOG00000020280	#NV	#NV	#NV	77.5377	27.0123	58.8897	8.1826	78.8587	-0.378301	0.198862	-1.90233	0.0571285	0.147825	119.18	29.5486	58.3613	11.1174	78.8587	-0.982376	0.176935	-5.55218	2.82124e-08	8.44432e-08	77.5377	27.0123	70.2056	8.8347	#N/A	78.8587	-0.142924	0.203707	-0.701615	0.482919	1	77.5377	27.0123	57.8521	12.4623	#N/A	78.8587	-0.391175	0.206933	-1.89034	0.0587121	0.235828	58.8897	8.1826
Armc7	287827	ENSRNOG00000042691	#NV	#NV	#NV	42.5967	8.81318	27.221	5.96658	39.3027	-0.591935	0.22076	-2.68135	0.00733261	0.0366171	62.6615	13.667	24.5705	4.05575	39.3027	-1.27248	0.198858	-6.39893	1.56465e-10	5.85431e-10	42.5967	8.81318	35.0328	12.4999	#N/A	39.3027	-0.260687	0.223505	-1.16636	0.24347	1	42.5967	8.81318	39.6988	9.01942	#N/A	39.3027	-0.102377	0.224091	-0.456855	0.647775	0.809619	27.221	5.96658
Armc8	315949	ENSRNOG00000014521	#NV	#NV	#NV	827.974	250.896	1059.16	41.9644	883.423	0.345756	0.146518	2.35982	0.0182836	0.0674032	459.895	67.3695	1127.71	26.2777	883.423	1.26238	0.130889	9.64463	5.17972e-22	1.16564e-20	827.974	250.896	934.206	192.064	#N/A	883.423	0.169527	0.152106	1.11453	0.26505	1	827.974	250.896	998.698	123.578	#N/A	883.423	0.262985	0.152204	1.72784	0.0840169	0.277478	1059.16	41.9644
Armc9	301579	ENSRNOG00000025418	#NV	#NV	#NV	151.724	27.5698	118.264	7.4282	140.079	-0.34889	0.147458	-2.36603	0.01798	0.066632	177.818	19.8727	108.676	13.8232	140.079	-0.696293	0.131847	-5.28106	1.28442e-07	3.59778e-07	151.724	27.5698	142.753	21.6859	#N/A	140.079	-0.0880516	0.151236	-0.582212	0.560424	1	151.724	27.5698	151.89	32.9061	#N/A	140.079	-0.0130885	0.151931	-0.0861476	0.931349	0.96754	118.264	7.4282
Armcx1	501619	ENSRNOG00000037709	#NV	#NV	#NV	0.357239	0.510342	0	0	0.388241	-0.121975	0.275692	-0.442431	0.658177	NA	1.37798	1.00393	0.264212	0.46971	0.388241	-0.468425	0.303102	-1.54544	0.12224	0.173744	0.357239	0.510342	0	0	#N/A	0.388241	-0.118033	0.267705	-0.440907	0.65928	1	0.357239	0.510342	0.260855	0.434758	#N/A	0.388241	-0.045365	0.267705	-0.169459	0.865436	NA	0	0
Armcx2	367903	ENSRNOG00000025705	#NV	#NV	#NV	59.7645	14.6925	62.0695	11.1456	53.4	0.0404909	0.216727	0.18683	0.851794	0.90951	56.4145	8.88141	44.0644	11.5792	53.4	-0.340227	0.198983	-1.70983	0.0872966	0.128227	59.7645	14.6925	54.7999	12.5321	#N/A	53.4	-0.125206	0.22448	-0.557762	0.577007	1	59.7645	14.6925	55.6243	10.5844	#N/A	53.4	-0.105043	0.225863	-0.465074	0.641878	0.806492	62.0695	11.1456
Armcx3	367902	ENSRNOG00000025730	#NV	#NV	#NV	732.376	206.253	1035.19	100.817	811.082	0.478104	0.17298	2.76392	0.00571107	0.0313231	411.103	44.3242	1061.68	139.38	811.082	1.32067	0.154767	8.53327	1.42267e-17	1.26534e-16	732.376	206.253	851.474	215.283	#N/A	811.082	0.207499	0.179416	1.15653	0.247466	1	732.376	206.253	909.301	92.3686	#N/A	811.082	0.298111	0.179504	1.66075	0.0967638	0.297689	1035.19	100.817
Armcx6	363496	ENSRNOG00000037707	#NV	#NV	#NV	37.495	5.75346	33.6384	8.93871	30.5958	-0.143929	0.210503	-0.683738	0.494141	0.646092	30.4452	6.7319	27.2381	5.18336	30.5958	-0.156856	0.1968	-0.797035	0.42543	0.521584	37.495	5.75346	37.3841	6.47743	#N/A	30.5958	-0.0150989	0.215226	-0.0701537	0.944071	1	37.495	5.75346	28.0677	6.99638	#N/A	30.5958	-0.393801	0.222514	-1.76978	0.0767634	NA	33.6384	8.93871
Armt1	292267	ENSRNOG00000019489	#NV	#NV	proteins(3754)	635.208	144.431	826.191	31.0449	700.343	0.368175	0.15311	2.40464	0.0161884	0.0622209	386.162	52.5324	979.629	56.8244	700.343	1.30703	0.136746	9.55807	1.19977e-21	2.47082e-20	635.208	144.431	683.767	120.674	#N/A	700.343	0.104251	0.158987	0.655721	0.512004	1	635.208	144.431	653.934	106.95	#N/A	700.343	0.0441448	0.15927	0.277169	0.78165	0.890362	826.191	31.0449
Arnt	25242	ENSRNOG00000031174	#NV	#NV	#NV	604.007	100.022	724.96	36.8367	608.174	0.261863	0.10538	2.48494	0.0129575	0.0534609	402.758	35.8047	727.277	29.9098	608.174	0.841898	0.0944014	8.91828	4.73565e-19	5.46808e-18	604.007	100.022	612.595	67.1929	#N/A	608.174	0.0228041	0.10969	0.207896	0.83531	1	604.007	100.022	690.055	41.5954	#N/A	608.174	0.190475	0.109784	1.735	0.0827402	0.275999	724.96	36.8367
Arnt2	25243	ENSRNOG00000013017	#NV	#NV	#NV	8.8452	6.45851	5.90431	2.48923	11.6627	-0.389853	0.374756	-1.04029	0.298207	0.460156	10.7625	5.24231	3.96894	2.03425	11.6627	-1.02237	0.357388	-2.86068	0.00422733	0.00759018	8.8452	6.45851	6.16166	1.13329	#N/A	11.6627	-0.343637	0.379619	-0.905215	0.365352	1	8.8452	6.45851	3.82533	1.83913	#N/A	11.6627	-0.757718	0.385093	-1.96763	0.0491112	NA	5.90431	2.48923
Arntl	29657	ENSRNOG00000014448	#NV	#NV	#NV	574.395	124.526	595.673	204.922	378.385	0.0370305	0.394981	0.0937525	0.925306	0.955889	229.783	133.57	273.287	209.467	378.385	0.176416	0.375831	0.469402	0.638782	0.728906	574.395	124.526	517.553	240.057	#N/A	378.385	-0.122828	0.3999	-0.307146	0.758732	1	574.395	124.526	449.634	234.418	#N/A	378.385	-0.25776	0.39993	-0.644513	0.519243	0.718419	595.673	204.922
Arntl2	362464	ENSRNOG00000001830	#NV	#NV	#NV	2.52778	0.832764	3.5968	1.81222	3.86826	0.275541	0.416695	0.661254	0.508449	NA	3.48891	3.24128	1.75969	0.958624	3.86826	-0.545617	0.409466	-1.33251	0.182694	0.248858	2.52778	0.832764	2.76278	1.8115	#N/A	3.86826	0.069413	0.418707	0.165779	0.868331	1	2.52778	0.832764	2.21541	1.08173	#N/A	3.86826	-0.0677922	0.419177	-0.161727	0.871521	NA	3.5968	1.81222
Arpc1a	81824	ENSRNOG00000000996	#NV	#NV	proteins(3754)	996.026	71.8468	900.352	21.116	958.289	-0.146615	0.0688769	-2.12865	0.0332829	0.101048	1079.24	75.0749	906.492	58.1732	958.289	-0.250077	0.0609827	-4.10079	4.11746e-05	9.13408e-05	996.026	71.8468	969.78	69.7549	#N/A	958.289	-0.0404386	0.0712861	-0.567272	0.57053	1	996.026	71.8468	913.452	31.7988	#N/A	958.289	-0.124194	0.0718274	-1.72906	0.0837985	0.277316	900.352	21.116
Arpc1b	54227	ENSRNOG00000000991	#NV	#NV	proteins(3754)	514.413	251.835	243.513	16.1963	565.708	-0.981732	0.239313	-4.10228	4.0909e-05	0.00118183	1005.21	149.026	245.834	53.738	565.708	-1.88906	0.215144	-8.78042	1.62865e-18	1.71509e-17	514.413	251.835	474.145	160.288	#N/A	565.708	-0.108385	0.246305	-0.440044	0.659905	1	514.413	251.835	557.942	230.924	#N/A	565.708	0.100446	0.246319	0.407788	0.683429	0.830819	243.513	16.1963
Arpc2	301511	ENSRNOG00000014289	#NV	#NV	proteins(3754)	1155.13	125.585	1384.4	59.1379	1230.92	0.255464	0.129953	1.96582	0.0493198	0.133557	738.417	143.455	1420.78	112.857	1230.92	0.926064	0.11573	8.00192	1.22498e-15	8.06395e-15	1155.13	125.585	1290.67	200.454	#N/A	1230.92	0.156358	0.134948	1.15865	0.246597	1	1155.13	125.585	1314.1	118.525	#N/A	1230.92	0.181688	0.135076	1.34508	0.178598	0.409548	1384.4	59.1379
Arpc3	288669	ENSRNOG00000008673	#NV	#NV	proteins(3754)	247.033	52.6999	193.873	14.6164	228.658	-0.339779	0.161822	-2.0997	0.0357549	0.106122	245.27	41.2895	200.593	14.6099	228.658	-0.283126	0.144331	-1.96163	0.0498051	0.0765298	247.033	52.6999	245.514	37.5106	#N/A	228.658	-0.0126473	0.166715	-0.0758618	0.939529	1	247.033	52.6999	213.714	25.5718	#N/A	228.658	-0.206591	0.167838	-1.23089	0.218362	0.455544	193.873	14.6164
Arpc4	297518	ENSRNOG00000008994	#NV	#NV	proteins(3754)	1943.17	315.368	1642.34	90.4911	1977.07	-0.23608	0.138247	-1.70767	0.0876982	0.19817	2862.82	466.63	1582.67	82.041	1977.07	-0.836522	0.12264	-6.82096	9.04363e-12	3.8673e-11	1943.17	315.368	1841.8	231.194	#N/A	1977.07	-0.0750472	0.14343	-0.523232	0.600813	1	1943.17	315.368	1778.04	217.043	#N/A	1977.07	-0.1237	0.143546	-0.861745	0.388828	0.617281	1642.34	90.4911
Arpc5	360854	ENSRNOG00000028062	#NV	#NV	proteins(3754)	300.935	20.1066	274.661	18.2161	307.124	-0.12718	0.145783	-0.872395	0.382993	0.545537	242.872	48.8852	258.935	26.5606	307.124	0.0917166	0.130653	0.701985	0.482688	0.580271	300.935	20.1066	320.177	29.2556	#N/A	307.124	0.0861629	0.150588	0.572176	0.567203	1	300.935	20.1066	399.157	82.4137	#N/A	307.124	0.387876	0.150439	2.57829	0.00992916	0.113559	274.661	18.2161
Arpc5l	296710	ENSRNOG00000014317	#NV	#NV	proteins(3754)	426.213	44.5424	438.957	33.5315	451.573	0.0417088	0.144736	0.288172	0.773215	0.856226	351.96	102.708	439.03	40.736	451.573	0.311741	0.129153	2.41373	0.0157902	0.0262633	426.213	44.5424	458.516	68.6298	#N/A	451.573	0.103465	0.149966	0.689923	0.490243	1	426.213	44.5424	489.564	86.5029	#N/A	451.573	0.196698	0.150168	1.30986	0.190244	0.424222	438.957	33.5315
Arpin	308765	ENSRNOG00000014589	#NV	#NV	proteins(3754)	107.418	13.5221	100.26	4.55936	103.602	-0.0983567	0.103022	-0.954712	0.339724	0.503817	111.32	7.76222	86.7258	13.1035	103.602	-0.358946	0.094623	-3.79344	0.000148577	0.000313033	107.418	13.5221	103.247	7.70609	#N/A	103.602	-0.0527917	0.105673	-0.499575	0.617375	1	107.418	13.5221	107.225	9.07823	#N/A	103.602	-0.00480388	0.107249	-0.044792	0.964273	0.982634	100.26	4.55936
Arpp19	60336	ENSRNOG00000023086	#NV	#NV	proteins(3754)	147.607	54.9776	197.196	20.3668	166.623	0.391487	0.21914	1.78647	0.0740235	0.176433	62.8483	21.1208	218.309	23.3924	166.623	1.68863	0.200094	8.43921	3.19501e-17	2.67598e-16	147.607	54.9776	183.348	42.2081	#N/A	166.623	0.291854	0.226553	1.28824	0.197663	1	147.607	54.9776	209.307	45.0659	#N/A	166.623	0.46828	0.226654	2.06605	0.0388233	0.197329	197.196	20.3668
Arpp21	363153	ENSRNOG00000008919	#NV	#NV	#NV	5.42066	4.10321	4.30538	2.64322	4.07195	-0.240415	0.403318	-0.596092	0.551114	0.690335	1.76417	1.68937	3.37931	1.41939	4.07195	0.601035	0.399791	1.50337	0.132744	0.187154	5.42066	4.10321	2.87383	1.708	#N/A	4.07195	-0.577678	0.408269	-1.41495	0.157084	1	5.42066	4.10321	5.78554	3.81029	#N/A	4.07195	-0.0203364	0.406444	-0.050035	0.960095	NA	4.30538	2.64322
Arr3	171107	ENSRNOG00000002904	#NV	#NV	#NV	70.0036	11.7906	78.2828	7.94739	79.3356	0.15337	0.204514	0.749923	0.453301	0.609016	67.9435	23.7076	102.157	12.8885	79.3356	0.562174	0.182458	3.08111	0.00206233	0.00384769	70.0036	11.7906	63.252	8.68384	#N/A	79.3356	-0.130542	0.212622	-0.61396	0.539242	1	70.0036	11.7906	73.1023	13.3958	#N/A	79.3356	0.0604636	0.212807	0.284124	0.776316	0.887822	78.2828	7.94739
Arrb1	25387	ENSRNOG00000030404	#NV	#NV	proteins(3754)	339.406	52.9262	266.957	27.1993	366.287	-0.337207	0.14229	-2.36986	0.017795	0.0662155	514.192	65.6596	279.404	23.8841	366.287	-0.859512	0.12582	-6.83127	8.41639e-12	3.60552e-11	339.406	52.9262	338.533	32.3192	#N/A	366.287	-0.00402267	0.146721	-0.0274172	0.978127	1	339.406	52.9262	388.409	104.256	#N/A	366.287	0.18053	0.146806	1.22972	0.218803	0.456052	266.957	27.1993
Arrb2	25388	ENSRNOG00000019308	#NV	#NV	#NV	56.7845	17.7989	37.7492	3.8657	58.7513	-0.559485	0.216546	-2.58368	0.00977533	0.0445569	94.0763	14.5792	38.4478	10.0151	58.7513	-1.2142	0.19251	-6.3072	2.84127e-10	1.03531e-09	56.7845	17.7989	55.407	6.88173	#N/A	58.7513	-0.0497331	0.219117	-0.226971	0.820446	1	56.7845	17.7989	56.971	10.7471	#N/A	58.7513	-0.0226806	0.220487	-0.102866	0.918069	0.961133	37.7492	3.8657
Arrdc1	366001	ENSRNOG00000007622	#NV	#NV	#NV	91.5847	42.3423	40.2024	11.4344	96.9686	-1.05949	0.259172	-4.08799	4.35118e-05	0.00122788	186.111	32.4533	39.9465	8.15105	96.9686	-2.03381	0.233497	-8.71025	3.032e-18	3.03919e-17	91.5847	42.3423	88.2371	35.3708	#N/A	96.9686	-0.0569943	0.262566	-0.217067	0.828156	1	91.5847	42.3423	86.7811	27.386	#N/A	96.9686	-0.0871916	0.263394	-0.331031	0.740621	0.86681	40.2024	11.4344
Arrdc2	306344	ENSRNOG00000019009	#NV	#NV	#NV	223.046	50.8955	196.77	29.5543	198.995	-0.170518	0.213087	-0.800228	0.423579	0.583144	281.972	34.9153	151.449	29.2706	198.995	-0.849022	0.191548	-4.43242	9.31791e-06	2.20099e-05	223.046	50.8955	208.296	93.9714	#N/A	198.995	-0.0942652	0.220097	-0.428289	0.66844	1	223.046	50.8955	198.31	38.5249	#N/A	198.995	-0.159335	0.220674	-0.722039	0.47027	0.682595	196.77	29.5543
Arrdc3	309945	ENSRNOG00000045649	#NV	#NV	#NV	758.805	202.299	1322.49	123.141	986.951	0.757747	0.193557	3.91486	9.04569e-05	0.00205764	455.301	72.9701	1654.23	265.206	986.951	1.77836	0.173258	10.2642	1.02132e-24	4.28956e-23	758.805	202.299	902.315	262.036	#N/A	986.951	0.23667	0.200621	1.17969	0.238125	1	758.805	202.299	879.877	199.332	#N/A	986.951	0.203464	0.200759	1.01347	0.310836	0.547395	1322.49	123.141
Arrdc4	293019	ENSRNOG00000010775	#NV	#NV	#NV	378.435	58.5719	389.096	109.816	321.894	0.0391735	0.206477	0.189724	0.849526	0.907713	253.866	49.4806	325.002	68.7074	321.894	0.338604	0.185774	1.82266	0.0683542	0.102254	378.435	58.5719	366.874	91.37	#N/A	321.894	-0.0431629	0.213656	-0.20202	0.839901	1	378.435	58.5719	402.886	61.8728	#N/A	321.894	0.0814128	0.213773	0.380838	0.703323	0.842741	389.096	109.816
Arrdc5	680452	ENSRNOG00000047223	#NV	#NV	#NV	19.2179	7.77273	23.9487	6.40816	19.4486	0.257024	0.328003	0.783602	0.433274	0.59112	19.6833	10.9338	21.5578	4.23781	19.4486	0.112772	0.303721	0.371302	0.710413	0.792203	19.2179	7.77273	17.3145	9.21382	#N/A	19.4486	-0.12247	0.33754	-0.362829	0.716732	1	19.2179	7.77273	12.7699	6.52404	#N/A	19.4486	-0.438699	0.341715	-1.28382	0.199206	NA	23.9487	6.40816
Arsa	315222	ENSRNOG00000012953	#NV	#NV	#NV	371.243	60.1431	299.564	22.8345	381.075	-0.3031	0.130563	-2.32148	0.0202608	0.0720417	578.47	63.661	275.391	25.3647	381.075	-1.04844	0.115681	-9.06319	1.26693e-19	1.66193e-18	371.243	60.1431	325.611	44.5407	#N/A	381.075	-0.186443	0.135067	-1.38038	0.167471	1	371.243	60.1431	350.579	74.4235	#N/A	381.075	-0.0893368	0.135373	-0.65993	0.509299	0.711616	299.564	22.8345
Arsb	25227	ENSRNOG00000011150	#NV	#NV	#NV	415.932	95.0206	298.546	12.4907	392.235	-0.461363	0.162715	-2.83541	0.0045767	0.0269484	600.948	104.953	297.661	26.7676	392.235	-0.983082	0.144595	-6.79888	1.05436e-11	4.47543e-11	415.932	95.0206	364.473	36.0894	#N/A	392.235	-0.18523	0.16813	-1.10171	0.270587	1	415.932	95.0206	377.723	94.2865	#N/A	392.235	-0.140582	0.168429	-0.834662	0.403908	0.630367	298.546	12.4907
Arse	310326	ENSRNOG00000028350	#NV	#NV	#NV	355.736	48.1964	291.831	33.7109	362.158	-0.277634	0.137069	-2.02551	0.0428152	0.120481	499.875	78.908	271.244	28.7494	362.158	-0.861218	0.121636	-7.08032	1.43826e-12	6.67717e-12	355.736	48.1964	322.432	66.0928	#N/A	362.158	-0.139211	0.141758	-0.982037	0.326082	1	355.736	48.1964	328.55	37.1783	#N/A	362.158	-0.114845	0.142226	-0.807479	0.419391	0.644437	291.831	33.7109
Arsg	303631	ENSRNOG00000003931	#NV	#NV	#NV	113.032	11.3487	123.566	5.36587	121.847	0.128571	0.135438	0.949297	0.34247	0.506267	114.612	14.6051	130.948	8.18928	121.847	0.184278	0.120701	1.52674	0.126827	0.179588	113.032	11.3487	106.333	17.7646	#N/A	121.847	-0.0871506	0.141265	-0.616931	0.53728	1	113.032	11.3487	107.431	17.8022	#N/A	121.847	-0.0580455	0.142573	-0.407128	0.683914	0.830971	123.566	5.36587
Arsi	307404	ENSRNOG00000026060	#NV	#NV	#NV	4.50091	4.35682	3.6024	2.51928	4.44496	-0.2213	0.416531	-0.531293	0.595216	0.725525	5.1002	2.4023	3.42038	1.09914	4.44496	-0.363121	0.406632	-0.892998	0.371858	0.464831	4.50091	4.35682	2.17422	2.00183	#N/A	4.44496	-0.537477	0.418357	-1.28473	0.198886	1	4.50091	4.35682	4.38229	4.79974	#N/A	4.44496	-0.11843	0.418113	-0.283248	0.776987	NA	3.6024	2.51928
Arsj	311013		#NV	#NV	#NV	1.81329	1.71895	2.80279	1.3587	3.90317	0.302335	0.419253	0.721128	0.470831	NA	3.75582	2.93436	3.18175	2.61595	3.90317	-0.138627	0.408887	-0.339035	0.734584	0.813147	1.81329	1.71895	2.63558	2.61697	#N/A	3.90317	0.259798	0.420261	0.618184	0.536454	1	1.81329	1.71895	3.85972	3.13046	#N/A	3.90317	0.507896	0.420229	1.20862	0.22681	NA	2.80279	1.3587
Arsk	365619	ENSRNOG00000026937	#NV	#NV	#NV	114.47	33.5966	134.491	15.735	116.909	0.229378	0.158942	1.44315	0.148977	0.28667	73.6953	8.64818	149.384	18.9542	116.909	0.980991	0.14462	6.78321	1.17537e-11	4.95537e-11	114.47	33.5966	111.983	16.8698	#N/A	116.909	-0.0249443	0.165517	-0.150705	0.880208	1	114.47	33.5966	126.73	16.2181	#N/A	116.909	0.145468	0.16578	0.877476	0.380228	0.609712	134.491	15.735
Art1	308873	ENSRNOG00000020251	#NV	#NV	#NV	313.254	56.5942	420.481	60.2529	460.799	0.387973	0.234965	1.6512	0.0986987	0.214949	746.341	152.41	746.028	106.227	460.799	-0.000437863	0.210233	-0.00208275	0.998338	1	313.254	56.5942	252.297	42.2699	#N/A	460.799	-0.275287	0.243253	-1.13169	0.257763	1	313.254	56.5942	225.372	41.5008	#N/A	460.799	-0.418376	0.243741	-1.71648	0.0860746	0.280907	420.481	60.2529
Art2b	293152	ENSRNOG00000019687	#NV	#NV	#NV	0	0	0.166224	0.284955	0.0818638	0.0087457	0.0990182	0.0883241	0.929619	NA	0	0	0.250482	0.445301	0.0818638	0.0164393	0.111828	0.147004	0.883129	NA	0	0	0	0	#N/A	0.0818638	0	0.0954621	0	1	1	0	0	0.260855	0.434758	#N/A	0.0818638	0.0101736	0.0954621	0.106572	0.915128	NA	0.166224	0.284955
Art3	305235	ENSRNOG00000002256	#NV	#NV	proteins(3754)	5397.23	883.534	6927.03	578.8	5419.65	0.346777	0.159707	2.17133	0.029906	0.0937205	3233.69	722.148	6950.8	456.23	5419.65	1.07151	0.142123	7.53933	4.72392e-14	2.58592e-13	5397.23	883.534	5369.41	268.041	#N/A	5419.65	-0.00721306	0.165703	-0.0435301	0.965279	1	5397.23	883.534	5124.95	356.095	#N/A	5419.65	-0.0714454	0.165738	-0.431075	0.666414	0.819813	6927.03	578.8
Art4	312806	ENSRNOG00000005670	#NV	#NV	#NV	93.231	21.0171	130.64	21.6136	110.952	0.472107	0.183783	2.56883	0.0102044	0.0458834	59.2055	12.2365	109.973	26.7834	110.952	0.857808	0.168737	5.08369	3.70173e-07	9.93307e-07	93.231	21.0171	105.546	10.5126	#N/A	110.952	0.176803	0.19108	0.925284	0.354818	1	93.231	21.0171	86.268	15.0032	#N/A	110.952	-0.0972799	0.19365	-0.50235	0.615421	0.788356	130.64	21.6136
Art5	259167	ENSRNOG00000020242	#NV	#NV	#NV	82.8806	13.1133	120.292	17.324	143.719	0.498892	0.220299	2.26462	0.0235361	0.0796181	228.288	47.0052	254.795	37.0591	143.719	0.150588	0.192802	0.78105	0.434773	0.53127	82.8806	13.1133	67.2837	14.0994	#N/A	143.719	-0.265242	0.230246	-1.15199	0.249324	1	82.8806	13.1133	70.4912	11.5467	#N/A	143.719	-0.194305	0.231008	-0.841119	0.400281	0.626911	120.292	17.324
Artn	362572	ENSRNOG00000019842	#NV	#NV	#NV	0.5391	0.616114	2.133	1.51474	3.35837	0.67415	0.420102	1.60473	0.108553	NA	2.44856	2.17781	3.78231	1.18887	3.35837	0.351901	0.406331	0.866046	0.386465	0.48083	0.5391	0.616114	1.90508	1.62277	#N/A	3.35837	0.631399	0.421016	1.4997	0.133691	1	0.5391	0.616114	2.76825	2.13585	#N/A	3.35837	0.860763	0.420994	2.0446	0.0408947	NA	2.133	1.51474
Arv1	292097	ENSRNOG00000018909	#NV	#NV	#NV	80.1462	15.2825	89.9252	10.664	86.9335	0.149915	0.140094	1.0701	0.284575	0.445556	90.1474	14.4614	79.1911	6.25914	86.9335	-0.179666	0.126261	-1.42298	0.154743	0.214404	80.1462	15.2825	82.2735	13.4318	#N/A	86.9335	0.027179	0.145494	0.186805	0.851814	1	80.1462	15.2825	85.5259	6.15678	#N/A	86.9335	0.0747518	0.146924	0.508778	0.610908	0.785226	89.9252	10.664
Arvcf	303798	ENSRNOG00000001888	#NV	#NV	proteins(3754)	790.333	60.2208	703.38	33.5638	797.257	-0.165842	0.113072	-1.46669	0.142459	0.278108	987.003	70.9867	652.579	41.7458	797.257	-0.588547	0.100227	-5.87216	4.30153e-09	1.39664e-08	790.333	60.2208	775.701	96.2913	#N/A	797.257	-0.0265969	0.117191	-0.226953	0.82046	1	790.333	60.2208	773.96	43.67	#N/A	797.257	-0.02993	0.117477	-0.254773	0.798898	0.899878	703.38	33.5638
Arx	317268	ENSRNOG00000053562	#NV	#NV	#NV	0.126192	0.21633	0.899068	0.770629	0.300836	0.153196	0.211152	0.725525	0.46813	NA	0.231234	0.359697	0.396318	0.704565	0.300836	0.0506073	0.234895	0.215446	0.82942	0.888731	0.126192	0.21633	0.464951	0.774918	#N/A	0.300836	0.0711419	0.204305	0.348215	0.727679	1	0.126192	0.21633	0.168196	0.280327	#N/A	0.300836	0.0270724	0.204305	0.13251	0.894581	NA	0.899068	0.770629
As3mt	140925	ENSRNOG00000020081	#NV	#NV	proteins(3754)	765.368	146.821	892.176	90.4303	878.761	0.213344	0.155956	1.36797	0.171321	0.31573	854.062	189.96	1023.88	107.184	878.761	0.254589	0.138553	1.83749	0.0661377	0.0992376	765.368	146.821	787.746	165.415	#N/A	878.761	0.040659	0.161847	0.251219	0.801645	1	765.368	146.821	828.88	103.746	#N/A	878.761	0.110284	0.161973	0.68088	0.495947	0.702031	892.176	90.4303
Asah1	84431	ENSRNOG00000010034	#NV	#NV	proteins(3754)	1982.14	618.209	2366.52	143.551	1983.58	0.247737	0.152578	1.62367	0.104445	0.223798	985.13	139.044	2492.34	62.1391	1983.58	1.30307	0.135968	9.58367	9.36573e-22	1.97257e-20	1982.14	618.209	2138.31	464.359	#N/A	1983.58	0.105471	0.158335	0.666125	0.505331	1	1982.14	618.209	2200.48	155.509	#N/A	1983.58	0.145401	0.158394	0.917973	0.358633	0.591724	2366.52	143.551
Asah2	114104	ENSRNOG00000012196	#NV	#NV	#NV	229.323	65.268	367.202	21.4946	310.924	0.654088	0.169949	3.84873	0.000118731	0.00247701	168.594	30.6929	447.688	38.9846	310.924	1.36192	0.152189	8.94889	3.59066e-19	4.24846e-18	229.323	65.268	283.879	70.705	#N/A	310.924	0.298624	0.176563	1.69132	0.0907763	1	229.323	65.268	276.954	61.3565	#N/A	310.924	0.268849	0.17708	1.51824	0.128955	0.345241	367.202	21.4946
Asap1	314961	ENSRNOG00000058733	#NV	#NV	#NV	425.481	54.4942	459.922	21.7071	472.228	0.110636	0.139438	0.793443	0.42752	0.586143	387.334	69.3411	523.302	60.6883	472.228	0.425002	0.12396	3.42855	0.00060682	0.00120169	425.481	54.4942	422.651	53.7842	#N/A	472.228	-0.00734003	0.144763	-0.0507039	0.959561	1	425.481	54.4942	516.917	102.635	#N/A	472.228	0.269141	0.144685	1.86019	0.0628591	0.24404	459.922	21.7071
Asb1	316628	ENSRNOG00000020322	#NV	#NV	#NV	180.128	16.55	156.577	17.962	164.337	-0.193536	0.141508	-1.36767	0.171416	0.31583	190.136	23.8127	165.902	22.3746	164.337	-0.192553	0.125811	-1.5305	0.125893	0.178442	180.128	16.55	176.355	16.7187	#N/A	164.337	-0.0280155	0.145775	-0.192182	0.847599	1	180.128	16.55	146.036	30.1143	#N/A	164.337	-0.280672	0.147912	-1.89756	0.0577544	0.233522	156.577	17.962
Asb10	499972	ENSRNOG00000024885	#NV	#NV	#NV	894.789	100.474	812.842	45.3552	753.863	-0.132097	0.176594	-0.748029	0.454442	0.609957	893.891	136.479	714.447	72.948	753.863	-0.311362	0.157577	-1.97593	0.0481625	0.0742441	894.789	100.474	850.519	37.3498	#N/A	753.863	-0.0712266	0.182952	-0.389319	0.69704	1	894.789	100.474	772.769	142.814	#N/A	753.863	-0.200602	0.183192	-1.09504	0.273498	0.513019	812.842	45.3552
Asb11	302666	ENSRNOG00000003452	#NV	#NV	#NV	835.484	86.4022	956.93	51.2378	869.167	0.189196	0.153879	1.22951	0.218879	0.372725	693.551	110.838	1038.55	91.5487	869.167	0.566913	0.136978	4.13872	3.49252e-05	7.79832e-05	835.484	86.4022	817.536	71.5442	#N/A	869.167	-0.0295925	0.159738	-0.185257	0.853028	1	835.484	86.4022	744.828	141.852	#N/A	869.167	-0.156681	0.160035	-0.979044	0.327558	0.562815	956.93	51.2378
Asb12	503446	ENSRNOG00000004197	#NV	#NV	#NV	360.427	22.8096	480.955	46.3841	365.309	0.401198	0.15657	2.56242	0.0103945	0.046355	293.938	46.8572	525.265	69.8114	365.309	0.812836	0.13971	5.81802	5.95474e-09	1.90626e-08	360.427	22.8096	360.056	35.362	#N/A	365.309	-0.00126015	0.162838	-0.00773867	0.993825	1	360.427	22.8096	287.146	49.2459	#N/A	365.309	-0.309196	0.163888	-1.88663	0.0592098	0.236999	480.955	46.3841
Asb13	361268	ENSRNOG00000017967	#NV	#NV	#NV	184.574	16.5748	198.496	27.146	211.111	0.0995092	0.12613	0.788942	0.430146	0.588698	241.322	32.1136	212.43	20.5993	211.111	-0.178652	0.111071	-1.60845	0.107736	0.155109	184.574	16.5748	180.574	14.5862	#N/A	211.111	-0.0314239	0.131066	-0.239756	0.810519	1	184.574	16.5748	200.192	25.7476	#N/A	211.111	0.10995	0.131414	0.836669	0.402779	0.629351	198.496	27.146
Asb14	680076	ENSRNOG00000013346	#NV	#NV	#NV	1157.81	170.042	1420.79	108.008	1161.69	0.28631	0.149825	1.91097	0.056009	0.14579	845.856	152.751	1583.29	110.126	1161.69	0.881059	0.133349	6.60719	3.91685e-11	1.55677e-10	1157.81	170.042	1085.21	78.7304	#N/A	1161.69	-0.0895338	0.15562	-0.575336	0.565064	1	1157.81	170.042	1073.56	141.867	#N/A	1161.69	-0.103385	0.155772	-0.663694	0.506886	0.710188	1420.79	108.008
Asb16	498005	ENSRNOG00000036794	#NV	#NV	#NV	36.0133	9.1161	20.7137	5.06324	26.705	-0.711562	0.278046	-2.55916	0.0104927	0.0466363	37.0564	8.69243	23.4732	3.21931	26.705	-0.596482	0.252071	-2.36633	0.0179655	0.0295916	36.0133	9.1161	31.7179	9.66953	#N/A	26.705	-0.164377	0.280723	-0.585547	0.55818	1	36.0133	9.1161	30.5207	7.77627	#N/A	26.705	-0.203914	0.282714	-0.721275	0.47074	NA	20.7137	5.06324
Asb17	687364	ENSRNOG00000048832	#NV	#NV	#NV	0.0909304	0.155881	0	0	0.109607	-0.00280402	0.0990182	-0.0283183	0.977408	NA	0	0	0.264212	0.46971	0.109607	0.0164393	0.111828	0.147004	0.883129	NA	0.0909304	0.155881	0.569859	0.949764	#N/A	0.109607	0.0195618	0.0954621	0.204917	0.837637	1	0.0909304	0.155881	0	0	#N/A	0.109607	-0.00110868	0.0954621	-0.0116138	0.990734	NA	0	0
Asb18	316614	ENSRNOG00000019557	#NV	#NV	#NV	814.134	50.4678	700.459	49.3561	754.525	-0.209331	0.151574	-1.38105	0.167264	0.310089	983.489	174.052	650.914	67.8821	754.525	-0.579123	0.134772	-4.29705	1.73087e-05	3.98497e-05	814.134	50.4678	739.961	53.0418	#N/A	754.525	-0.133143	0.157135	-0.847317	0.396818	1	814.134	50.4678	683.793	120.227	#N/A	754.525	-0.240661	0.15745	-1.5285	0.126389	0.341597	700.459	49.3561
Asb2	299266	ENSRNOG00000051619	#NV	#NV	proteins(3754)	15078	1461.95	11315.4	1117.33	12315.1	-0.391881	0.190339	-2.05885	0.0395085	0.113744	16428.6	4515.48	9415.69	1743.45	12315.1	-0.768972	0.169915	-4.52562	6.02196e-06	1.44769e-05	15078	1461.95	13694.5	1725.75	#N/A	12315.1	-0.132916	0.19716	-0.674154	0.500214	1	15078	1461.95	11920.9	1980.45	#N/A	12315.1	-0.320518	0.197176	-1.62555	0.104046	0.308531	11315.4	1117.33
Asb3	364227	ENSRNOG00000032471	#NV	#NV	#NV	229.438	48.6742	288.36	20.7548	233.533	0.324362	0.141929	2.28538	0.0222904	0.0767715	138.095	21.5254	280.67	15.3325	233.533	0.99961	0.128674	7.76852	7.94055e-15	4.75837e-14	229.438	48.6742	239.84	43.0606	#N/A	233.533	0.0658765	0.147672	0.4461	0.655525	1	229.438	48.6742	252.5	33.7876	#N/A	233.533	0.140884	0.148111	0.951205	0.3415	0.57662	288.36	20.7548
Asb4	500017	ENSRNOG00000009197	PABRVdecomp	#NV	#NV	71.3815	15.0137	131.867	18.904	75.0348	0.81577	0.236422	3.45048	0.000559592	0.00680661	33.2799	10.8683	134.897	11.8514	75.0348	1.88583	0.218414	8.63422	5.91278e-18	5.69244e-17	71.3815	15.0137	58.8855	19.2464	#N/A	75.0348	-0.251279	0.24761	-1.01482	0.310194	1	71.3815	15.0137	41.8992	9.54394	#N/A	75.0348	-0.681332	0.251584	-2.70816	0.00676565	0.100366	131.867	18.904
Asb5	361187	ENSRNOG00000042630	#NV	#NV	#NV	53.4927	15.2487	71.0106	15.4395	64.0001	0.389393	0.225189	1.72918	0.0837767	0.192028	25.9841	10.8293	89.4297	20.5663	64.0001	1.671	0.208718	8.006	1.18498e-15	7.81498e-15	53.4927	15.2487	64.2529	11.0411	#N/A	64.0001	0.253351	0.232794	1.0883	0.276461	1	53.4927	15.2487	63.6878	14.2538	#N/A	64.0001	0.249153	0.234064	1.06446	0.287119	0.525692	71.0106	15.4395
Asb6	296627	ENSRNOG00000024786	#NV	#NV	#NV	230.617	43.796	187.62	14.4031	234.609	-0.29223	0.147181	-1.98551	0.0470876	0.129274	370.153	56.5206	162.251	9.45951	234.609	-1.16126	0.13084	-8.87545	6.96514e-19	7.82231e-18	230.617	43.796	200.461	43.5281	#N/A	234.609	-0.198957	0.152108	-1.308	0.190875	1	230.617	43.796	191.114	17.5456	#N/A	234.609	-0.263676	0.153119	-1.72203	0.0850648	0.279349	187.62	14.4031
Asb7	365277	ENSRNOG00000013795	#NV	#NV	#NV	122.813	16.9685	105.698	10.8041	108.498	-0.195518	0.10542	-1.85466	0.0636446	0.159145	116.694	12.5454	101.197	8.89132	108.498	-0.200673	0.0960222	-2.08986	0.0366307	0.0575356	122.813	16.9685	116.089	6.45518	#N/A	108.498	-0.0743557	0.107656	-0.690676	0.489769	1	122.813	16.9685	106.419	10.5631	#N/A	108.498	-0.206004	0.110803	-1.85918	0.0630015	0.2444	105.698	10.8041
Asb8	315287	ENSRNOG00000010099	#NV	#NV	#NV	1505.71	150.567	1403.6	28.3539	1384.72	-0.0997143	0.105027	-0.949418	0.342408	0.506267	1509.81	153.727	1506.1	44.5615	1384.72	-0.00345764	0.0930047	-0.0371771	0.970344	0.987671	1505.71	150.567	1383.42	63.9352	#N/A	1384.72	-0.120348	0.109097	-1.10312	0.269973	1	1505.71	150.567	1237.33	213.307	#N/A	1384.72	-0.275548	0.109404	-2.51864	0.0117811	0.122208	1403.6	28.3539
Asb9	367785	ENSRNOG00000003452	#NV	#NV	#NV	10.9093	3.72775	14.5566	3.80962	15.085	0.32134	0.333029	0.964902	0.334594	0.498309	16.6172	8.33949	19.7525	5.76244	15.085	0.209219	0.301232	0.694542	0.487342	0.585153	10.9093	3.72775	10.2878	2.79964	#N/A	15.085	-0.0593589	0.343258	-0.172928	0.862708	1	10.9093	3.72775	13.4755	3.05931	#N/A	15.085	0.256584	0.342296	0.749598	0.453497	NA	14.5566	3.80962
Ascc1	294512	ENSRNOG00000056647	#NV	#NV	#NV	380.237	32.925	324.386	15.0832	364.47	-0.228546	0.101191	-2.25856	0.0239107	0.0804305	469.607	34.4001	325.134	22.1437	364.47	-0.524275	0.0894964	-5.85806	4.68316e-09	1.51507e-08	380.237	32.925	351.095	55.9299	#N/A	364.47	-0.115986	0.104528	-1.10962	0.267165	1	380.237	32.925	327.726	29.7002	#N/A	364.47	-0.215508	0.105557	-2.04164	0.0411877	0.200908	324.386	15.0832
Ascc2	498402	ENSRNOG00000007349	#NV	#NV	#NV	476.994	40.1699	502.75	52.9	461.543	0.0748055	0.120598	0.620287	0.535069	0.677647	411.686	56.8419	502.752	24.8085	461.543	0.283892	0.10746	2.64184	0.00824573	0.0142375	476.994	40.1699	468.233	68.774	#N/A	461.543	-0.0249953	0.125254	-0.199556	0.841828	1	476.994	40.1699	456.054	45.4466	#N/A	461.543	-0.0600348	0.125754	-0.477398	0.633079	0.802122	502.75	52.9
Ascc3	309887	ENSRNOG00000037604	#NV	#NV	#NV	781.452	358.556	1070.14	66.2536	880.47	0.424752	0.210033	2.02232	0.0431438	0.121289	373.884	86.8617	1004.88	60.0963	880.47	1.34937	0.188713	7.15037	8.65427e-13	4.11214e-12	781.452	358.556	1070.23	284.83	#N/A	880.47	0.421099	0.217281	1.93804	0.0526182	1	781.452	358.556	1264.15	191.624	#N/A	880.47	0.642861	0.217284	2.95862	0.0030902	0.0816475	1070.14	66.2536
Ascl1	64186	ENSRNOG00000004294	#NV	#NV	#NV	0	0	0	0	0.0540167	0	0.0990182	0	1	NA	0	0	0	0	0.0540167	0	0.111828	0	1	NA	0	0	0	0	#N/A	0.0540167	0	0.0954621	0	1	1	0	0	0	0	#N/A	0.0540167	0	0.0954621	0	1	NA	0	0
Ascl2	24209	ENSRNOG00000020434	#NV	#NV	#NV	1.59853	1.17979	1.94823	1.42483	1.80902	0.122379	0.420349	0.291137	0.770947	NA	1.02737	0.962193	1.3999	0.867314	1.80902	0.17466	0.421219	0.414654	0.678395	0.764032	1.59853	1.17979	3.2537	2.73743	#N/A	1.80902	0.507856	0.420128	1.20881	0.226735	1	1.59853	1.17979	2.24506	1.65438	#N/A	1.80902	0.252222	0.418797	0.602253	0.547005	NA	1.94823	1.42483
Ascl3	246301		#NV	#NV	#NV	0.535259	0.611725	0.501219	0.572822	0.382199	0.0153487	0.300863	0.0510156	0.959313	NA	0.590831	0.919071	0.139272	0.247595	0.382199	-0.259663	0.326381	-0.795585	0.426274	0.52244	0.535259	0.611725	0.3341	0.445466	#N/A	0.382199	-0.0849895	0.292361	-0.290701	0.77128	1	0.535259	0.611725	0.441182	0.588243	#N/A	0.382199	0.00419824	0.292361	0.0143598	0.988543	NA	0.501219	0.572822
Asf1a	294408	ENSRNOG00000000415	#NV	#NV	#NV	226.937	60.9227	376.798	48.4606	285.272	0.701693	0.173905	4.03492	5.46206e-05	0.0014523	132.583	34.849	419.506	32.9966	285.272	1.60251	0.156786	10.221	1.59722e-24	6.46267e-23	226.937	60.9227	287.018	58.0279	#N/A	285.272	0.326392	0.180644	1.80683	0.0707896	1	226.937	60.9227	311.105	45.4075	#N/A	285.272	0.439354	0.180856	2.42931	0.0151277	0.133484	376.798	48.4606
Asf1b	304648	ENSRNOG00000005115	#NV	#NV	#NV	14.8192	4.09654	11.0498	4.48852	12.8566	-0.416494	0.271411	-1.53455	0.124894	0.253581	17.8726	2.1723	10.6692	3.48125	12.8566	-0.679585	0.247174	-2.74942	0.00597014	0.0104976	14.8192	4.09654	15.2565	2.75876	#N/A	12.8566	0.0112437	0.270023	0.0416399	0.966786	1	14.8192	4.09654	9.49302	2.83737	#N/A	12.8566	-0.54801	0.284794	-1.92423	0.0543253	NA	11.0498	4.48852
Asgr1	24210	ENSRNOG00000018693	#NV	#NV	#NV	0.181861	0.311761	0.171136	0.293376	0.200097	-0.00816377	0.166644	-0.0489892	0.960928	NA	0.400297	0.622684	0	0	0.200097	-0.052217	0.18678	-0.279564	0.779812	0.849236	0.181861	0.311761	0	0	#N/A	0.200097	-0.0257189	0.160953	-0.159791	0.873045	1	0.181861	0.311761	0.570778	0.761038	#N/A	0.200097	0.0322507	0.160953	0.200374	0.841188	NA	0.171136	0.293376
Asgr2	29403	ENSRNOG00000030726	#NV	#NV	#NV	9.89954	5.84948	7.83114	1.82426	9.5751	-0.249917	0.380063	-0.657567	0.510817	0.658612	13.0514	4.698	3.61792	2.12599	9.5751	-1.31977	0.365556	-3.6103	0.000305838	0.000624281	9.89954	5.84948	5.59623	4.01383	#N/A	9.5751	-0.552194	0.387228	-1.42602	0.153863	1	9.89954	5.84948	6.16973	3.53664	#N/A	9.5751	-0.4483	0.388016	-1.15537	0.247941	NA	7.83114	1.82426
Ash1l	310638	ENSRNOG00000020386	#NV	#NV	#NV	2868.47	1074.65	4347.35	243.057	3400.27	0.574656	0.170432	3.37176	0.000746893	0.00816053	1515.19	291.822	4602.79	298.773	3400.27	1.54878	0.151949	10.1928	2.13586e-24	8.33634e-23	2868.47	1074.65	3503.66	748.984	#N/A	3400.27	0.275734	0.176744	1.56007	0.118743	1	2868.47	1074.65	3987.46	199.452	#N/A	3400.27	0.453167	0.176753	2.56385	0.0103518	0.115664	4347.35	243.057
Ash2l	290829	ENSRNOG00000014875	#NV	#NV	#NV	502.671	79.6251	697.126	31.3144	547.689	0.466904	0.103552	4.50886	6.51756e-06	0.000313183	332.004	35.8066	668.54	36.7406	547.689	0.998482	0.0931215	10.7224	7.99361e-27	5.88822e-25	502.671	79.6251	545.219	66.117	#N/A	547.689	0.117058	0.107973	1.08414	0.278303	1	502.671	79.6251	613.022	38.0917	#N/A	547.689	0.282055	0.108084	2.60959	0.0090652	0.109998	697.126	31.3144
Asic1	79123	ENSRNOG00000059765	#NV	#NV	#NV	41.8395	8.37577	64.0168	10.0227	58.6151	0.541093	0.257396	2.10218	0.0355374	0.105749	89.4414	9.64625	62.7806	23.832	58.6151	-0.475487	0.229638	-2.0706	0.0383966	0.0600924	41.8395	8.37577	37.483	15.65	#N/A	58.6151	-0.139272	0.268329	-0.519032	0.603738	1	41.8395	8.37577	46.8667	20.5639	#N/A	58.6151	0.122784	0.268083	0.458007	0.646948	0.809149	64.0168	10.0227
Asic2	25364	ENSRNOG00000058308	#NV	#NV	#NV	6.75689	3.44811	4.71953	1.75189	6.79984	-0.33282	0.390276	-0.852781	0.393781	0.555415	8.26924	3.42349	4.73711	3.69885	6.79984	-0.570925	0.370133	-1.54249	0.122955	0.174657	6.75689	3.44811	2.91096	0.941759	#N/A	6.79984	-0.712662	0.397292	-1.7938	0.072845	1	6.75689	3.44811	3.2653	3.20733	#N/A	6.79984	-0.590076	0.397942	-1.48282	0.138122	NA	4.71953	1.75189
[truncated: 16,365 more rows]
[truncated: 64 more columns]

## Sheet: CM_RNAseq normalized reads
GENE_SYMBOL	NCBI-ID	NCBI-ID	sham compensatory, male, LV, #152	sham compensatory, male, RV, #152	sham compensatory, male, LV, #159	sham compensatory, male, RV, #159	sham compensatory, male, LV, #170	sham compensatory, male, RV, #170	sham compensatory, female, LV, #154	sham compensatory, female, RV, #154	sham compensatory, female, LV, #156	sham compensatory, female, RV, #156	sham compensatory, female, LV, #157	sham compensatory, female, RV, #157	sham compensatory, female, LV, #162	sham compensatory, female, RV, #162	PAB compensatory, male, LV, #145	PAB compensatory, male, RV, #145	PAB compensatory, male, LV, #151	PAB compensatory, male, RV, #151	PAB compensatory, male, LV, #158	PAB compensatory, male, RV, #158	PAB compensatory, male, LV, #160	PAB compensatory, male, RV, #160	PAB compensatory, female, LV, #168	PAB compensatory, female, RV, #168	PAB compensatory, female, LV, #173	PAB compensatory, female, RV, #173	AOB compensatory, male, LV, #171	AOB compensatory, male, RV, #171	AOB compensatory, male, LV, #172	AOB compensatory, male, RV, #172	AOB compensatory, female, LV, #147	AOB compensatory, female, RV, #147	AOB compensatory, female, LV, #164	AOB compensatory, female, RV, #164	AOB compensatory, female, LV, #166	AOB compensatory, female, RV, #166	AOB compensatory, female, LV, #167	AOB compensatory, female, RV, #167	sham decompensatory, male, LV, #91	sham decompensatory, male, RV, #91	sham decompensatory, male, LV, #92	sham decompensatory, male, RV, #92	sham decompensatory, male, LV, #96	sham decompensatory, male, RV, #96	sham decompensatory, male, LV, #109	sham decompensatory, male, RV, #109	sham decompensatory, female, LV, #93
[truncated: 17,337 more rows]
[truncated: 35 more columns]
