# Supplementary material for: A common gene signature of the right ventricle in failing rat and human hearts
Source: Nat Cardiovasc Res. 2024 Jul 5;3(7):819–40. doi: 10.1038/s44161-024-00485-1 (PMC11358011; doi:10.1038/s44161-024-00485-1)
Supplement: Supplementary file 7 — RNA-seq data whole rat hearts. [file 44161_2024_485_MOESM7_ESM.xlsx]

## Sheet: samples
Condition	Ventricle	Sex	# per group	Sample name		Animal ID	Library name	Date	GEO title
Sham-H (S1)	LV	male	7	sham_comp_#1_LV		1	N1141	2018-11-01	sham_#1_LV_rep6
		male		sham_comp_#4_LV		4	N1016	2018-11-01	sham_#4_LV_rep3
		male		sham_comp_#8_LV		8	N1143	2018-11-01	sham_#8_LV_rep7
		male		sham_comp_#13_LV		13	N0896	2018-11-01	sham_#13_LV_rep1
		male		sham_comp_#14_LV		14	N0898	2018-11-01	sham_#14_LV_rep2
		male		sham_comp_#17_LV		17	N1022	2018-11-01	sham_#17_LV_rep4
		male		sham_comp_#21_LV		21	N1052	2018-11-01	sham_#21_LV_rep5
	Spt	male		sham_comp_#1_Spt		1	N1177	2018-11-01	sham_#1_Septum_rep6
		male		sham_comp_#4_Spt		4	N1173	2018-11-01	sham_#4_Septum_rep3
		male		sham_comp_#8_Spt		8	N1174	2018-11-01	sham_#8_Septum_rep7
		male		sham_comp_#13_Spt		13	N1061	2018-11-01	sham_#13_Septum_rep1
		male		sham_comp_#14_Spt		14	N1175	2018-11-01	sham_#14_Septum_rep2
		male		sham_comp_#17_Spt		17	N1176	2018-11-01	sham_#17_Septum_rep4
		male		sham_comp_#21_Spt		21	N1058	2018-11-01	sham_#21_Septum_rep5
	RV	male		sham_comp_#1_RV		1	N1142	2018-11-01	sham_#1_RV_rep6
		male		sham_comp_#4_RV		4	N1017	2018-11-01	sham_#4_RV_rep3
		male		sham_comp_#8_RV		8	N1144	2018-11-01	sham_#8_RV_rep7
		male		sham_comp_#13_RV		13	N0897	2018-11-01	sham_#13_RV_rep1
		male		sham_comp_#14_RV		14	N0899	2018-11-01	sham_#14_RV_rep2
		male		sham_comp_#17_RV		17	N1023	2018-11-01	sham_#17_RV_rep4
		male		sham_comp_#21_RV		21	N1053	2018-11-01	sham_#21_RV_rep5
PAB-H (RVH)	LV	male	7	PAB_comp_#2_LV		2	N1145	2018-11-01	PAB_#2_LV_rep6
		male		PAB_comp_#3_LV		3	N0900	2018-11-01	PAB_#3_LV_rep1
		male		PAB_comp_#6_LV		6	N1018	2018-11-01	PAB_#6_LV_rep3
		male		PAB_comp_#11_LV		11	N1147	2018-11-01	PAB_#11_LV_rep7
		male		PAB_comp_#15_LV		15	N1054	2018-11-01	PAB_#15_LV_rep5
		male		PAB_comp_#19_LV		19	N1024	2018-11-01	PAB_#19_LV_rep4
		male		PAB_comp_#22_LV		22	N0902	2018-11-01	PAB_#22_LV_rep2
	Spt	male		PAB_comp_#2_Spt		2	N1178	2018-11-01	PAB_#2_Septum_rep6
		male		PAB_comp_#3_Spt		3	N1062	2018-11-01	PAB_#3_Septum_rep1
		male		PAB_comp_#6_Spt		6	N1165	2018-11-01	PAB_#6_Septum_rep3
		male		PAB_comp_#11_Spt		11	N1166	2018-11-01	PAB_#11_Septum_rep7
		male		PAB_comp_#15_Spt		15	N1059	2018-11-01	PAB_#15_Septum_rep5
		male		PAB_comp_#19_Spt		19	N1167	2018-11-01	PAB_#19_Septum_rep4
		male		PAB_comp_#22_Spt		22	N1168	2018-11-01	PAB_#22_Septum_rep2
	RV	male		PAB_comp_#2_RV		2	N1146	2018-11-01	PAB_#2_RV_rep6
		male		PAB_comp_#3_RV		3	N0901	2018-11-01	PAB_#3_RV_rep1
		male		PAB_comp_#6_RV		6	N1019	2018-11-01	PAB_#6_RV_rep3
		male		PAB_comp_#11_RV		11	N1148	2018-11-01	PAB_#11_RV_rep7
		male		PAB_comp_#15_RV		15	N1055	2018-11-01	PAB_#15_RV_rep5
		male		PAB_comp_#19_RV		19	N1025	2018-11-01	PAB_#19_RV_rep4
		male		PAB_comp_#22_RV		22	N0903	2018-11-01	PAB_#22_RV_rep2
AOB-H (LVH)	LV	male	7	AOB_comp_#5_LV		5	N1149	2018-11-01	AOB_#5_LV_rep6
		male		AOB_comp_#7_LV		7	N1151	2018-11-01	AOB_#7_LV_rep7
		male		AOB_comp_#9_LV		9	N1020	2018-11-01	AOB_#9_LV_rep3
		male		AOB_comp_#10_LV		10	N1056	2018-11-01	AOB_#10_LV_rep5
		male		AOB_comp_#12_LV		12	N0905	2018-11-01	AOB_#12_LV_rep1
		male		AOB_comp_#16_LV		16	N0906	2018-11-01	AOB_#16_LV_rep2
		male		AOB_comp_#20_LV		20	N1026	2018-11-01	AOB_#20_LV_rep4
	Spt	male		AOB_comp_#5_Spt		5	N1179	2018-11-01	AOB_#5_Septum_rep6
		male		AOB_comp_#7_Spt		7	N1172	2018-11-01	AOB_#7_Septum_rep7
		male		AOB_comp_#9_Spt		9	N1171	2018-11-01	AOB_#9_Septum_rep3
		male		AOB_comp_#10_Spt		10	N1060	2018-11-01	AOB_#10_Septum_rep5
		male		AOB_comp_#12_Spt		12	N1063	2018-11-01	AOB_#12_Septum_rep1
		male		AOB_comp_#16_Spt		16	N1170	2018-11-01	AOB_#16_Septum_rep2
		male		AOB_comp_#20_Spt		20	N1169	2018-11-01	AOB_#20_Septum_rep4
	RV	male		AOB_comp_#5_RV		5	N1150	2018-11-01	AOB_#5_RV_rep6
		male		AOB_comp_#7_RV		7	N1152	2018-11-01	AOB_#7_RV_rep7
		male		AOB_comp_#9_RV		9	N1021	2018-11-01	AOB_#9_RV_rep3
		male		AOB_comp_#10_RV		10	N1057	2018-11-01	AOB_#10_RV_rep5
		male		AOB_comp_#12_RV		12	N0904	2018-11-01	AOB_#12_RV_rep1
		male		AOB_comp_#16_RV		16	N0907	2018-11-01	AOB_#16_RV_rep2
		male		AOB_comp_#20_RV		20	N1027	2018-11-01	AOB_#20_RV_rep4
Sham-RF (S2)	LV	male	2	sham_pab_decomp_#30_LV		30	N1028	2018-11-01	sham_pab_decomp_#30_LV_rep1
		male		sham_pab_decomp_#31_LV		31	N1034	2018-11-01	sham_pab_decomp_#31_LV_rep2
	Spt	male		sham_pab_decomp_#30_Spt		30	N1156	2018-11-01	sham_PAB_decomp_#30_Septum_rep1
		male		sham_pab_decomp_#31_Spt		31	N1157	2018-11-01	sham_PAB_decomp_#31_Septum_rep2
	RV	male		sham_pab_decomp_#30_RV		30	N1029	2018-11-01	sham_pab_decomp_#30_RV_rep1
		male		sham_pab_decomp_#31_RV		31	N1035	2018-11-01	sham_pab_decomp_#31_RV_rep2
Sham-LF (S3)	LV	male	3	sham_aob_decomp_#24_LV		24	N1038	2018-11-01	sham_aob_decomp_#24_LV_rep1
		male		sham_aob_decomp_#26_LV		26	N1040	2018-11-01	sham_aob_decomp_#26_LV_rep2
		male		sham_aob_decomp_#33_LV		33	N1046	2018-11-01	sham_aob_decomp_#33_LV_rep3
	Spt	male		sham_aob_decomp_#24_Spt		24	N1162	2018-11-01	sham_AOB_decomp_#24_Septum_rep1
		male		sham_aob_decomp_#26_Spt		26	N1163	2018-11-01	sham_AOB_decomp_#26_Septum_rep2
		male		sham_aob_decomp_#33_Spt		33	N1164	2018-11-01	sham_AOB_decomp_#33_Septum_rep3
	RV	male		sham_aob_decomp_#24_RV		24	N1039	2018-11-01	sham_aob_decomp_#24_RV_rep1
		male		sham_aob_decomp_#26_RV		26	N1041	2018-11-01	sham_aob_decomp_#26_RV_rep2
		male		sham_aob_decomp_#33_RV		33	N1047	2018-11-01	sham_aob_decomp_#33_RV_rep3
PAB-F (RVF)	LV	male	3	PAB_decomp_#28_LV		28	N1030	2018-11-01	PAB_decomp_#28_LV_rep1
		male		PAB_decomp_#32_LV		32	N1032	2018-11-01	PAB_decomp_#32_LV_rep2
		male		PAB_decomp_#36_LV		36	N1036	2018-11-01	PAB_decomp_#36_LV_rep3
	Spt	male		PAB_decomp_#28_Spt		28	N1153	2018-11-01	PAB_decomp_#28_Septum_rep1
		male		PAB_decomp_#32_Spt		32	N1154	2018-11-01	PAB_decomp_#32_Septum_rep2
		male		PAB_decomp_#36_Spt		36	N1155	2018-11-01	PAB_decomp_#36_Septum_rep3
	RV	male		PAB_decomp_#28_RV		28	N1031	2018-11-01	PAB_decomp_#28_RV_rep1
		male		PAB_decomp_#32_RV		32	N1033	2018-11-01	PAB_decomp_#32_RV_rep2
		male		PAB_decomp_#36_RV		36	N1037	2018-11-01	PAB_decomp_#36_RV_rep3
AOB-F (LVF)	LV	male	4	AOB_decomp_#25_LV		25	N1042	2018-11-01	AOB_decomp_#25_LV_rep1
		male		AOB_decomp_#27_LV		27	N1044	2018-11-01	AOB_decomp_#27_LV_rep2
		male		AOB_decomp_#29_LV		29	N1048	2018-11-01	AOB_decomp_#29_LV_rep3
		male		AOB_decomp_#35_LV		35	N1050	2018-11-01	AOB_decomp_#35_LV_rep4
	Spt	male		AOB_decomp_#27_Spt		25	N1158	2018-11-01	AOB_decomp_#25_Septum_rep1
		male		AOB_decomp_#25_Spt		27	N1159	2018-11-01	AOB_decomp_#27_Septum_rep2
		male		AOB_decomp_#29_Spt		29	N1160	2018-11-01	AOB_decomp_#29_Septum_rep3
		male		AOB_decomp_#35_Spt		35	N1161	2018-11-01	AOB_decomp_#35_Septum_rep4
	RV	male		AOB_decomp_#25_RV		25	N1043	2018-11-01	AOB_decomp_#25_RV_rep1
		male		AOB_decomp_#27_RV		27	N1045	2018-11-01	AOB_decomp_#27_RV_rep2
		male		AOB_decomp_#29_RV		29	N1049	2018-11-01	AOB_decomp_#29_RV_rep3
		male		AOB_decomp_#35_RV		35	N1051	2018-11-01	AOB_decomp_#35_RV_rep4

## Sheet: overview results
			Annotations													Filter													Differential Expression
Rat IDs				KEGG		GO		Reactome		Wikipathways		PCR	Transcription Factor Targets																Whole Heart Differential Expression																		Cardiac Myocytes Differential Expression
Rat_Gene_Symbol	Rat_NCBI-ID	Rat_ENSEMBL-ID	Core_Cardiac_TFs	KEGG (rat)	KEGG (human)	GO (rat)	GO (human)	Reac- tome (rat)	Reac- tome (human)	WP (rat)	WP (human)	tested by PCR	Assigned via Gene Symbol	Assigned via Entrez	Is assignment identical?	Filter CM rat_PAB(224)	Filter Wh_PAB_vsCM_PAB	Filter RV PAB-F <= 0.01	Filter RV PAB-H <= 0.01	Filter overlap of 3754 proteins with IDs (out of 3768) with all mRNAs=3189 hits	Filter LV PAB-H vs. LV Sham H	Filter LV PAB-F vs. LV Sham-RF	Filter RV PAB-H vs. RV Sham-H	Filter RV PAB-F vs. RV Sham-RF	Filter LV AOB-H vs. LV Sham-H	Filter LV AOB-F vs. LV Sham-LF	Filter RV AOB-H vs. RV Sham-H	Filter RV AOB-F vs. RV Sham-LF	LV PAB comp vs sham	LV AOB comp vs sham	Spt PAB comp vs sham	Spt AOB comp vs sham	RV PAB comp vs sham	RV AOB comp vs sham	LV PAB decomp vs sham	LV AOB decomp vs sham	Spt PAB decomp vs sham	Spt AOB decomp vs sham	RV PAB decomp vs sham	RV AOB decomp vs sham	LV PAB decomp vs comp	LV AOB decomp vs comp	Spt PAB decomp vs comp	Spt AOB decomp vs comp	RV PAB decomp vs comp	RV AOB decomp vs comp	LV PAB comp vs sham	LV AOB comp vs sham	RV PAB comp vs sham
A1bg	140656	ENSRNOG00000004692				GO:0003674|GO:0005576|GO:0008150	GO:0002576|GO:0003674|GO:0005576|GO:0005615|GO:0008150|GO:0031093|GO:0034774|GO:0043312|GO:0062023|GO:0070062|GO:0072562|GO:1904813	R-RNO-114608|R-RNO-6798695	R-HSA-114608|R-HSA-6798695	R-RNO-109582|R-RNO-114608|R-RNO-168249|R-RNO-168256|R-RNO-6798695|R-RNO-76002|R-RNO-76005	R-HSA-109582|R-HSA-114608|R-HSA-168249|R-HSA-168256|R-HSA-6798695|R-HSA-76002|R-HSA-76005		CDP_02|PBX1_01|TGTTTGY_HNF3_Q6|TTCYNRGAA_STAT5B_01	CDP_02|PBX1_01|TGTTTGY_HNF3_Q6|TTCYNRGAA_STAT5B_01	TRUE					proteins(3754)									NA	NA	NA	NA	NA	NA	NA	0.00866531	NA	NA	NA	NA	NA	0.0173384	NA	NA	NA	NA	0.475695	0.243616	0.430172
A1cf	170912	ENSRNOG00000033195				GO:0003723|GO:0003725|GO:0003727|GO:0003729|GO:0005515|GO:0005634|GO:0005654|GO:0005720|GO:0005737|GO:0005783|GO:0006397|GO:0007566|GO:0010609|GO:0016554|GO:0016556|GO:0030895|GO:0045293|GO:0050714|GO:0050821	GO:0003723|GO:0003725|GO:0003727|GO:0003729|GO:0005515|GO:0005634|GO:0005654|GO:0005737|GO:0005783|GO:0006397|GO:0010609|GO:0016554|GO:0016556|GO:0030895|GO:0050821		R-HSA-72200|R-HSA-75094	R-RNO-72200|R-RNO-75072|R-RNO-75094|R-RNO-8953854	R-HSA-72200|R-HSA-75072|R-HSA-75094|R-HSA-8953854				TRUE														NA	NA	-0.00223662	-0.00386361	NA	NA	NA	NA	NA	0.00374155	NA	NA	NA	NA	NA	0.0118524	NA	NA	0.0589907	0.0321487	0.017051
A1i3	497794	ENSRNOG00000037188				GO:0004866|GO:0004867|GO:0005615|GO:0006953|GO:0006954|GO:0007566|GO:0010951|GO:0030414									TRUE					proteins(3754)									-0.0122774	0.000845612	0.00159791	0.00625415	-0.00270426	-0.00142185	0.00285237	-0.03857	0.00504191	NA	0.00948811	0.0509586	0.00800093	-0.0254921	0.00309166	-0.0112624	0.0103642	0.0480194	0.00825638	0	0
A2m	24153	ENSRNOG00000028896		path:rno04610	path:hsa04610		GO:0001869|GO:0002020|GO:0002576|GO:0004867|GO:0005102|GO:0005515|GO:0005576|GO:0005829|GO:0007597|GO:0010951|GO:0019838|GO:0019899|GO:0019959|GO:0019966|GO:0022617|GO:0031093|GO:0043120|GO:0048306|GO:0048863|GO:0051056|GO:0062023|GO:0070062|GO:0072562	R-RNO-114608|R-RNO-140837|R-RNO-1474228|R-RNO-194840|R-RNO-8963896	R-HSA-114608|R-HSA-140837|R-HSA-1474228|R-HSA-194840|R-HSA-8963896	R-RNO-109582|R-RNO-114608|R-RNO-140837|R-RNO-140877|R-RNO-1474228|R-RNO-1474244|R-RNO-162582|R-RNO-174824|R-RNO-194315|R-RNO-194840|R-RNO-382551|R-RNO-76002|R-RNO-76005|R-RNO-8963896|R-RNO-8963898	R-HSA-109582|R-HSA-114608|R-HSA-140837|R-HSA-140877|R-HSA-1474228|R-HSA-1474244|R-HSA-162582|R-HSA-174824|R-HSA-194315|R-HSA-194840|R-HSA-382551|R-HSA-76002|R-HSA-76005|R-HSA-8963896|R-HSA-8963898		CTTTGT_LEF1_Q2|GGGTGGRR_PAX4_03|GTGGGTGK_UNKNOWN|NCX_01|PAX_Q6|TGTTTGY_HNF3_Q6	CTTTGT_LEF1_Q2|GGGTGGRR_PAX4_03|GTGGGTGK_UNKNOWN|NCX_01|PAX_Q6|TGTTTGY_HNF3_Q6	TRUE														NA	NA	NA	NA	NA	NA	NA	NA	NA	NA	NA	NA	NA	NA	NA	NA	NA	NA	NA	NA	NA
A3galt2	171553	ENSRNOG00000005935		path:rno00603|path:rno01100	path:hsa00603|path:hsa01100	GO:0005794|GO:0016757	GO:0001962|GO:0005794|GO:0005975|GO:0006688|GO:0016021|GO:0016757|GO:0030259|GO:0031982|GO:0032580|GO:0046872|GO:0047276|GO:0071287								TRUE														-0.0807418	-0.0144742	0.0508225	0.285443	-0.0493297	0.042457	0.0301674	0.306627	-0.00984647	0.256064	0.135046	0.266222	0.23622	0.463751	0.102793	0.1727	0.38727	0.208317	0.0346584	-0.0699706	0.578009
A4galt	63888	ENSRNOG00000009736		path:rno00601|path:rno00603|path:rno01100	path:hsa00601|path:hsa00603|path:hsa01100		GO:0001576|GO:0006486|GO:0006688|GO:0007009|GO:0008378|GO:0015643|GO:0016020|GO:0030173|GO:0050512						CAGGTG_E12_Q6	CAGGTG_E12_Q6	TRUE														-0.100374	-0.0601497	0.192512	0.277363	-0.0212419	0.000745309	0.00721389	0.0386302	0.0350816	0.0797778	0.131657	0.099303	-0.0568925	-0.0808482	-0.105464	-0.0920612	0.0723987	-0.0997906	-0.760169	-0.65355	-0.445719
AA926063	294284	ENSRNOG00000000478													TRUE														-0.0213219	0.0651213	-0.0224836	-0.105157	0.00106687	-0.0119984	0.0170629	0.106436	0.00337947	0.00893307	0.0672325	-0.0689671	0.0699416	0.0789665	-0.0651234	0.105473	0.0223744	-0.00222332	0.396872	0.381851	-0.191995
Aaas	300259	ENSRNOG00000013445		path:rno03013	path:hsa03013	GO:0003674|GO:0005575|GO:0005643|GO:0005654|GO:0005813|GO:0005829|GO:0006913|GO:0007612|GO:0008150|GO:0009566|GO:0031965	GO:0003674|GO:0005634|GO:0005635|GO:0005643|GO:0005654|GO:0005813|GO:0005829|GO:0006110|GO:0006406|GO:0006409|GO:0006913|GO:0007612|GO:0009566|GO:0016020|GO:0016032|GO:0016925|GO:0019083|GO:0031965|GO:0043657|GO:0046822|GO:0060964|GO:0075733|GO:1900034	R-RNO-159236|R-RNO-3108214|R-RNO-3301854|R-RNO-3371453|R-RNO-4615885		R-RNO-159227|R-RNO-159230|R-RNO-159231|R-RNO-159234|R-RNO-159236|R-RNO-1640170|R-RNO-191859|R-RNO-194441|R-RNO-2262752|R-RNO-2980766|R-RNO-2990846|R-RNO-3108214|R-RNO-3108232|R-RNO-3301854|R-RNO-3371453|R-RNO-3371556|R-RNO-392499|R-RNO-4615885|R-RNO-597592|R-RNO-68875|R-RNO-68886|R-RNO-69278|R-RNO-72202|R-RNO-72203|R-RNO-8953854|R-RNO-8953897	R-HSA-1169408|R-HSA-1169410|R-HSA-1280215|R-HSA-1430728|R-HSA-159227|R-HSA-159230|R-HSA-159231|R-HSA-159234|R-HSA-159236|R-HSA-162587|R-HSA-162599|R-HSA-162906|R-HSA-162909|R-HSA-1640170|R-HSA-1643685|R-HSA-165054|R-HSA-168253|R-HSA-168254|R-HSA-168255|R-HSA-168256|R-HSA-168271|R-HSA-168273|R-HSA-168274|R-HSA-168276|R-HSA-168325|R-HSA-168333|R-HSA-170822|R-HSA-176033|R-HSA-177243|R-HSA-180746|R-H…		MGGAAGTG_GABP_B|NRF2_01	MGGAAGTG_GABP_B|NRF2_01	TRUE														-0.0166238	0.0284009	0.0391759	-0.0147721	0.0361249	0.00853581	-0.0551681	-0.0133188	0.104499	-0.0546155	-0.0742437	-0.159163	-0.21504	-0.2028	-0.0889943	0.0650316	-0.204035	-0.117363	-0.213303	-0.212075	-0.101548
Aacs	65984	ENSRNOG00000000967		path:rno00280|path:rno00650	path:hsa00280|path:hsa00650	GO:0001889|GO:0005524|GO:0005829|GO:0006631|GO:0007584|GO:0010243|GO:0014070|GO:0014074|GO:0030729|GO:0032024|GO:0034201|GO:0042493|GO:0042594|GO:0045471|GO:0047760|GO:0050872|GO:0060612|GO:0071333|GO:0071394|GO:0071397	GO:0001889|GO:0005515|GO:0005524|GO:0005829|GO:0006631|GO:0007584|GO:0014074|GO:0030729|GO:0032024|GO:0034201|GO:0042594|GO:0045471|GO:0046951|GO:0047760|GO:0050872|GO:0060612|GO:0071333|GO:0071394|GO:0071397			R-RNO-1430728|R-RNO-556833|R-RNO-74182|R-RNO-77111	R-HSA-1430728|R-HSA-556833|R-HSA-74182|R-HSA-77111				TRUE														-0.0786499	-0.0672507	-0.0351264	-0.0446056	-0.135063	-0.0118672	0.107223	0.334555	-0.0913076	0.112655	-0.380949	-0.156191	0.227309	0.224698	0.00842382	0.14641	-0.0241852	-0.156722	-0.037108	-0.338918	0.0998356
Aadac	57300	ENSRNOG00000013950				GO:0004806|GO:0005789|GO:0006629|GO:0010898|GO:0016021|GO:0017171|GO:0019213	GO:0003824|GO:0004806|GO:0005789|GO:0006805|GO:0010898|GO:0016021|GO:0016298|GO:0017171|GO:0019213		R-HSA-211945	R-RNO-1430728|R-RNO-211859|R-RNO-211945	R-HSA-1430728|R-HSA-211859|R-HSA-211945				TRUE														NA	NA	NA	NA	NA	NA	NA	NA	NA	NA	NA	NA	NA	NA	NA	NA	NA	NA	NA	NA	NA
Aadacl2	295076	ENSRNOG00000050494				GO:0016021|GO:0052689	GO:0005576|GO:0016021|GO:0052689								TRUE														NA	NA	NA	NA	NA	NA	NA	NA	NA	NA	NA	NA	NA	NA	NA	NA	NA	NA	0	0	0
Aadacl3	313686	ENSRNOG00000026613				GO:0016021|GO:0052689	GO:0016021|GO:0052689								TRUE														NA	NA	NA	NA	NA	NA	NA	NA	NA	NA	NA	NA	NA	NA	NA	NA	NA	NA	NA	NA	NA
Aadat	29416	ENSRNOG00000011861		path:rno00310|path:rno00380|path:rno01100|path:rno01210	path:hsa00310|path:hsa00380|path:hsa01100|path:hsa01210	GO:0003824|GO:0005739|GO:0006103|GO:0006536|GO:0008483|GO:0009058|GO:0016212|GO:0030170|GO:0033512|GO:0042803|GO:0047536|GO:0070189|GO:0097052|GO:1901605	GO:0005759|GO:0006103|GO:0006536|GO:0006554|GO:0006569|GO:0008483|GO:0009058|GO:0016212|GO:0030170|GO:0033512|GO:0042803|GO:0047536|GO:0070189|GO:0097052|GO:1901605	R-RNO-71064|R-RNO-71240		R-RNO-1430728|R-RNO-6788656|R-RNO-71064|R-RNO-71240|R-RNO-71291	R-HSA-1430728|R-HSA-6788656|R-HSA-71064|R-HSA-71240|R-HSA-71291				TRUE														0.155965	0.0524452	-0.0171533	-0.0234767	0.031963	-0.084793	-0.0298997	-0.00663321	0.105136	0.21586	0.080085	0.0829895	-0.148266	0.106731	0.110585	0.177663	-0.0773647	0.279385	0.15334	0.0708233	0.0687304
Aaed1	498685	ENSRNOG00000018886				GO:0016209|GO:0045821|GO:0070374|GO:0098869									TRUE														0.101177	0.0816962	0.202892	0.124688	0.0096461	-0.0315265	0.0441946	-0.137416	0.197436	-0.0446685	0.202096	0.193192	0.0806767	-0.181664	0.115792	-0.233722	0.138404	-0.0164421	0.0955301	0.174723	0.00144685
Aagab	171435	ENSRNOG00000008424					GO:0005515|GO:0005737|GO:0005829|GO:0015031|GO:0016607						RFX1_02|SCGGAAGY_ELK1_02	RFX1_02|SCGGAAGY_ELK1_02	TRUE		WH(627)	RV PAB-F(648)						RV PAB-F- vs. RV Sham-RF(648)					0.080414	0.120017	0.0971244	0.123516	0.0354295	0.0429033	0.103647	0.0158622	0.45399	0.149317	0.590033	0.331289	-0.0632424	-0.0832514	-0.0195704	-0.325919	0.143314	-0.0972356	0.0241571	0.0667349	0.206848
Aak1	500244	ENSRNOG00000018317				GO:0004672|GO:0004674|GO:0005112|GO:0005524|GO:0005905|GO:0006468|GO:0006897|GO:0019897|GO:0031252|GO:0032880|GO:0035612|GO:0043195|GO:0045747|GO:0046777|GO:0050821|GO:0071439|GO:0098793|GO:2000369	GO:0004674|GO:0005112|GO:0005515|GO:0005524|GO:0005634|GO:0005829|GO:0005905|GO:0006468|GO:0006897|GO:0019897|GO:0030136|GO:0031252|GO:0032880|GO:0035612|GO:0043195|GO:0045747|GO:0046777|GO:0050821|GO:0061024|GO:2000369		R-HSA-8856825|R-HSA-8856828	R-RNO-199991|R-RNO-5653656|R-RNO-8856825|R-RNO-8856828	R-HSA-199991|R-HSA-5653656|R-HSA-8856825|R-HSA-8856828		AACTTT_UNKNOWN|ACTAYRNNNCCCR_UNKNOWN|BRN2_01|CAGCTG_AP4_Q5|CAGGTG_E12_Q6|CEBPGAMMA_Q6|ELK1_02|GABP_B|GGAMTNNNNNTCCY_UNKNOWN|GGGTGGRR_PAX4_03|GNCF_01|HEB_Q6|HMGIY_Q6|IRF1_01|MEF2_03|MEF2_Q6_01|MGGAAGTG_GABP_B|MYOD_01|NF1_Q6|NF1_Q6_01|OCT1_03|SCGGAAGY_ELK1_02|SNACANNNYSYAGA_UNKNOWN|SRF_C|STAT4_01|STAT5A_04|TAATTA_CHX10_01|TATA_C|TGANNYRGCA_TCF11MAFG_01|TGCCAAR_NF1_Q6|TGCTGAY_UNKNOWN|TTGTTT_FOXO4_01…	AACTTT_UNKNOWN|ACTAYRNNNCCCR_UNKNOWN|BRN2_01|CAGCTG_AP4_Q5|CAGGTG_E12_Q6|CEBPGAMMA_Q6|ELK1_02|GABP_B|GGAMTNNNNNTCCY_UNKNOWN|GGGTGGRR_PAX4_03|GNCF_01|HEB_Q6|HMGIY_Q6|IRF1_01|MEF2_03|MEF2_Q6_01|MGGAAGTG_GABP_B|MYOD_01|NF1_Q6|NF1_Q6_01|OCT1_03|SCGGAAGY_ELK1_02|SNACANNNYSYAGA_UNKNOWN|SRF_C|STAT4_01|STAT5A_04|TAATTA_CHX10_01|TATA_C|TGANNYRGCA_TCF11MAFG_01|TGCCAAR_NF1_Q6|TGCTGAY_UNKNOWN|TTGTTT_FOXO4_01…	TRUE					proteins(3754)									0.0965282	0.13117	0.140559	0.234209	0.113172	0.0339838	0.165731	0.152611	0.255624	-0.0344643	0.264111	0.293977	-0.0398762	-0.0636611	0.0328377	-0.0955401	0.0363988	0.128564	0.0444147	-0.0531491	-0.131824
Aamdc	361606	ENSRNOG00000012584				GO:0005737	GO:0005515|GO:0005737|GO:0045600								TRUE					proteins(3754)									-0.0773791	-0.0964336	-0.161562	-0.271411	-0.0424438	-0.027378	-0.0246594	-0.249438	-0.207053	-0.407108	-0.368837	-0.408408	0.0849539	-0.225548	0.0663739	0.00432726	-0.144115	-0.0651618	-0.131732	0.0534565	-0.200433
Aamp	301512	ENSRNOG00000014399				GO:0005829|GO:0008201|GO:0009986|GO:0014909|GO:0015630|GO:0045171|GO:0051082	GO:0001525|GO:0005829|GO:0005886|GO:0008201|GO:0009986|GO:0010595|GO:0014909|GO:0015630|GO:0030154|GO:0042273|GO:0045171|GO:0051082						AACWWCAANK_UNKNOWN|AACYNNNNTTCCS_UNKNOWN|ACTAYRNNNCCCR_UNKNOWN|ATF_01|CACBINDINGPROTEIN_Q6|CCCNNGGGAR_OLF1_01|CEBP_Q2|CTGCAGY_UNKNOWN|ER_Q6_01|ETS2_B|FOXJ2_02|FXR_Q3|GATTGGY_NFY_Q6_01|GGGAGGRR_MAZ_Q6|GGGTGGRR_PAX4_03|GTGACGY_E4F1_Q6|HSF1_01|HSF2_01|IK1_01|IRF7_01|MZF1_02|NGFIC_01|P300_01|PAX4_01|RGAANNTTC_HSF1_01|RREB1_01|SNACANNNYSYAGA_UNKNOWN|TGACCTY_ERR1_Q2|TNCATNTCCYR_UNKNOWN|TTGTTT_FOXO4_01|…	AACWWCAANK_UNKNOWN|AACYNNNNTTCCS_UNKNOWN|ACTAYRNNNCCCR_UNKNOWN|ATF_01|CACBINDINGPROTEIN_Q6|CCCNNGGGAR_OLF1_01|CEBP_Q2|CTGCAGY_UNKNOWN|ER_Q6_01|ETS2_B|FOXJ2_02|FXR_Q3|GATTGGY_NFY_Q6_01|GGGAGGRR_MAZ_Q6|GGGTGGRR_PAX4_03|GTGACGY_E4F1_Q6|HSF1_01|HSF2_01|IK1_01|IRF7_01|MZF1_02|NGFIC_01|P300_01|PAX4_01|RGAANNTTC_HSF1_01|RREB1_01|SNACANNNYSYAGA_UNKNOWN|TGACCTY_ERR1_Q2|TNCATNTCCYR_UNKNOWN|TTGTTT_FOXO4_01|…	TRUE														-0.0170426	-0.0225275	-0.0970348	-0.137031	-0.0112377	0.0203217	0.0189247	-0.0598879	0.0517977	0.0108586	0.133163	-0.0554422	-0.164335	-0.207106	-0.0572646	-0.115466	-0.132332	-0.195349	-0.118791	-0.18588	-0.0878579
Aanat	25120	ENSRNOG00000011182		path:rno00380|path:rno01100	path:hsa00380|path:hsa01100	GO:0004059|GO:0005737	GO:0004059|GO:0004060|GO:0005515|GO:0005737|GO:0005829|GO:0006474|GO:0007623|GO:0009416|GO:0009648|GO:0010043|GO:0030187|GO:0032868|GO:0034097|GO:0034695|GO:0046219|GO:0046688|GO:0048471|GO:0051412|GO:0051592|GO:0071320|GO:0071889		R-HSA-209931	R-RNO-1430728|R-RNO-209776|R-RNO-209931|R-RNO-71291	R-HSA-1430728|R-HSA-209776|R-HSA-209931|R-HSA-71291		GGATTA_PITX2_Q2|PITX2_Q2|RNGTGGGC_UNKNOWN	GGATTA_PITX2_Q2|PITX2_Q2|RNGTGGGC_UNKNOWN	TRUE														NA	NA	NA	0.00263779	NA	0.00117995	0.00285237	0.00866531	NA	NA	0.00948811	NA	0.00800093	0.0173384	NA	-0.00458323	0.0103642	-0.00063298	0.0993942	-0.408708	0.580359
Aar2	296312	ENSRNOG00000020086				GO:0000244	GO:0000244|GO:0005681							AP3_Q6|CEBPB_01|CEBPDELTA_Q6|STAT4_01|TGACAGNY_MEIS1_01|TTANTCA_UNKNOWN	FALSE														-0.0249906	-0.0361579	0.104171	0.0618529	0.0874667	0.0456736	0.0178256	-0.0389241	0.346881	0.150113	0.183253	0.122479	-0.0741845	-0.00483058	-0.108496	-0.258811	0.0119858	-0.0461935	-0.0147762	-0.103935	-0.00733806
Aard	246323	ENSRNOG00000004708				GO:0003674|GO:0005575|GO:0030324	GO:0030324								TRUE														-0.0627372	0.0561118	0.0575085	0.176958	-0.0314066	0.0421731	0.0163235	0.204309	-0.0493355	0.0685403	0.120375	0.46837	-0.146872	-0.0552326	-0.141457	-0.398357	-0.171986	-0.132538	0	0.0339223	0.0182019
Aars	292023	ENSRNOG00000018404		path:rno00970	path:hsa00970	GO:0000049|GO:0002161|GO:0002196|GO:0004813|GO:0005524|GO:0005737|GO:0005829|GO:0006400|GO:0006419|GO:0008270|GO:0016597|GO:0021680|GO:0043524|GO:0045182|GO:0050885|GO:0050905|GO:0106074|GO:0140018	GO:0000049|GO:0002161|GO:0002196|GO:0004813|GO:0005524|GO:0005737|GO:0005829|GO:0006400|GO:0006418|GO:0006419|GO:0008033|GO:0008270|GO:0016020|GO:0016597|GO:0021680|GO:0043524|GO:0045182|GO:0050885|GO:0070062|GO:0106074|GO:0140018		R-HSA-379716		R-HSA-379716|R-HSA-379724|R-HSA-392499|R-HSA-72766		SREBP1_01|TCANNTGAY_SREBP1_01	SREBP1_01|TCANNTGAY_SREBP1_01	TRUE														-0.00291848	-0.0458845	0.0718887	0.0384907	0.0973684	0.0913577	0.0358959	-0.0601623	0.0277639	-0.0128568	0.0245136	0.0499149	-0.148569	-0.102	-0.108774	-0.0358871	-0.181581	-0.126072	-0.0717651	-0.0657812	-0.0997581
Aars2	301254	ENSRNOG00000025808		path:rno00970	path:hsa00970	GO:0000049|GO:0004813|GO:0006419|GO:0016597	GO:0000049|GO:0004813|GO:0005524|GO:0005739|GO:0006400|GO:0006419|GO:0008270|GO:0016597|GO:0033108|GO:0070143				R-HSA-379724|R-HSA-379726|R-HSA-392499|R-HSA-72766		AFP1_Q6|CTTTGA_LEF1_Q2|GCANCTGNY_MYOD_Q6|NKX61_01|YAATNANRNNNCAG_UNKNOWN|YRCCAKNNGNCGC_UNKNOWN	AFP1_Q6|CTTTGA_LEF1_Q2|GCANCTGNY_MYOD_Q6|NKX61_01|YAATNANRNNNCAG_UNKNOWN|YRCCAKNNGNCGC_UNKNOWN	TRUE					proteins(3754)									0.0426661	0.0111549	0.101212	5.87021e-05	0.0728856	0.0394645	0.00691155	-0.267363	0.325796	-0.0668162	0.478251	0.0872194	-0.191986	-0.35194	-0.0792287	-0.35533	-0.101184	-0.266154	-0.124457	-0.232859	-0.065626
Aarsd1	619440	ENSRNOG00000020658				GO:0002196	GO:0002196|GO:0003674|GO:0003676|GO:0004813|GO:0005524|GO:0005634|GO:0005737|GO:0006419|GO:0006450|GO:0008150|GO:0046872|GO:0106074						CAGCTG_AP4_Q5|CCAWWNAAGG_SRF_Q4|GCANCTGNY_MYOD_Q6|GGGCGGR_SP1_Q6|GTGGGTGK_UNKNOWN|GTTRYCATRR_UNKNOWN|HIF1_Q3|MEF2_03|MYOGENIN_Q6|RFX1_02|RYTGCNWTGGNR_UNKNOWN|SRF_C|SRF_Q4|SRF_Q5_01|SRF_Q6|TGGAAA_NFAT_Q4_01	CAGCTG_AP4_Q5|CCAWWNAAGG_SRF_Q4|GCANCTGNY_MYOD_Q6|GGGCGGR_SP1_Q6|GTGGGTGK_UNKNOWN|GTTRYCATRR_UNKNOWN|HIF1_Q3|MEF2_03|MYOGENIN_Q6|RFX1_02|RYTGCNWTGGNR_UNKNOWN|SRF_C|SRF_Q4|SRF_Q5_01|SRF_Q6|TGGAAA_NFAT_Q4_01	TRUE					proteins(3754)									-0.0539709	-0.0950877	-0.0898931	-0.203543	-0.0306146	-0.0283729	-0.0165706	-0.164157	-0.11997	-0.256553	-0.301456	-0.287674	-0.0280362	-0.141292	0.00986597	0.149067	-0.215658	-0.0837911	-0.142043	-0.235752	-0.342397
Aasdhppt	300328	ENSRNOG00000005795		path:rno00770	path:hsa00770	GO:0008897|GO:0019878	GO:0000287|GO:0005515|GO:0005829|GO:0008897|GO:0015939|GO:0019878|GO:0070062	R-RNO-199220	R-HSA-199220	R-RNO-1430728|R-RNO-196849|R-RNO-196854|R-RNO-199220	R-HSA-1430728|R-HSA-196849|R-HSA-196854|R-HSA-199220		GATTGGY_NFY_Q6_01|GGGCGGR_SP1_Q6|GGGTGGRR_PAX4_03	GATTGGY_NFY_Q6_01|GGGCGGR_SP1_Q6|GGGTGGRR_PAX4_03	TRUE					proteins(3754)								RV AOB-F vs. RV Sham-LF(312)	0.0795476	0.0285676	-0.0991882	-0.204054	-0.0225587	-0.036433	-0.00281013	-0.18915	-0.103041	-0.184585	-0.130849	-0.422099	-0.138696	-0.284556	-0.0539499	-0.188153	-0.210897	-0.268264	0.237462	0.218268	-0.370729
Aass	296925	ENSRNOG00000039494		path:rno00310|path:rno01100	path:hsa00310|path:hsa01100	GO:0004753|GO:0005737	GO:0004753|GO:0005737|GO:0005739|GO:0005759|GO:0006554|GO:0019878|GO:0033512|GO:0043231|GO:0047130|GO:0047131|GO:0051262|GO:0055114			R-RNO-1430728|R-RNO-6788656|R-RNO-71064|R-RNO-71291	R-HSA-1430728|R-HSA-6788656|R-HSA-71064|R-HSA-71291				TRUE														-0.124456	0.0155512	-0.0144353	0.0888874	-0.00807081	-0.0449148	-0.0108273	-0.0679911	-0.0535849	-0.384491	-0.216183	0.0941346	0.142505	0.053365	-0.0262587	-0.318576	-0.110122	0.199204	0.0133267	0.619275	0.909606
Aatf	114512	ENSRNOG00000002778				GO:0005634|GO:0005730|GO:0005737|GO:0005794|GO:0006915|GO:0006974|GO:0007155|GO:0007346|GO:0019901|GO:0032929|GO:0040016|GO:0042254|GO:0042985|GO:0043066|GO:0043522|GO:0045893|GO:0045944|GO:0048156|GO:2000378	GO:0003723|GO:0005515|GO:0005634|GO:0005730|GO:0005737|GO:0005794|GO:0006974|GO:0007155|GO:0007346|GO:0019901|GO:0032929|GO:0040016|GO:0042254|GO:0042985|GO:0043066|GO:0043522|GO:0045944|GO:0048156|GO:2000378		R-HSA-193648		R-HSA-162582|R-HSA-193648|R-HSA-193704|R-HSA-204998|R-HSA-73887		ARNT_01|ARNT_02|CACGTG_MYC_Q2|MAX_01|RCGCANGCGY_NRF1_Q6|SCGGAAGY_ELK1_02|STAT_Q6|USF_01|USF_02|USF_Q6_01|YGCGYRCGC_UNKNOWN	ARNT_01|ARNT_02|CACGTG_MYC_Q2|MAX_01|RCGCANGCGY_NRF1_Q6|SCGGAAGY_ELK1_02|STAT_Q6|USF_01|USF_02|USF_Q6_01|YGCGYRCGC_UNKNOWN	TRUE														-0.0438272	0.0115891	-0.109106	-0.0728966	0.00643752	0.0609285	0.0496026	0.170624	0.0458891	0.2713	0.256166	0.238081	-0.0810378	-0.024217	0.00365706	0.0152167	0.00392523	-0.0303789	0.259581	0.44295	0.0473065
Aatk	690853	ENSRNOG00000004392				GO:0004672|GO:0004713|GO:0005524|GO:0005783|GO:0006468|GO:0006915|GO:0007420|GO:0030517|GO:0032482|GO:0038083|GO:0044295|GO:0046777|GO:0048471|GO:0051402|GO:0055037	GO:0004674|GO:0005524|GO:0005575|GO:0006468|GO:0008150|GO:0016021|GO:0048471								TRUE														-0.170243	-0.189989	-0.0940508	-0.15147	-0.100037	0.0201594	-0.0135822	-0.224823	-0.183991	-0.158814	-0.24831	-0.0348028	0.196681	-0.175119	0.0514433	0.143872	-0.143476	-0.073365	0.112247	-0.11362	0.539697
Abat	81632	ENSRNOG00000002636		path:rno00250|path:rno00280|path:rno00410|path:rno00640|path:rno00650|path:rno01100|path:rno04727	path:hsa00250|path:hsa00280|path:hsa00410|path:hsa00640|path:hsa00650|path:hsa01100|path:hsa04727	GO:0001666|GO:0003867|GO:0005739|GO:0005759|GO:0007568|GO:0007620|GO:0007626|GO:0009449|GO:0009450|GO:0010039|GO:0014053|GO:0021549|GO:0030170|GO:0031652|GO:0032024|GO:0032144|GO:0032145|GO:0033602|GO:0034386|GO:0035094|GO:0035640|GO:0042135|GO:0042220|GO:0042493|GO:0042803|GO:0043005|GO:0045471|GO:0045776|GO:0045964|GO:0046872|GO:0047298|GO:0048148|GO:0051536|GO:0070474|GO:0090331|GO:0097151|GO:…	GO:0001666|GO:0003867|GO:0005739|GO:0005759|GO:0007568|GO:0007620|GO:0007626|GO:0009449|GO:0009450|GO:0010039|GO:0014053|GO:0021549|GO:0030170|GO:0031652|GO:0032024|GO:0032144|GO:0032145|GO:0033602|GO:0034386|GO:0035094|GO:0035640|GO:0042135|GO:0042803|GO:0043005|GO:0045471|GO:0045776|GO:0045964|GO:0046872|GO:0047298|GO:0048148|GO:0051536|GO:0070474|GO:0090331|GO:0097151|GO:1902722|GO:1904450	R-RNO-916853		R-RNO-112310|R-RNO-112315|R-RNO-112316|R-RNO-888590|R-RNO-916853	R-HSA-112310|R-HSA-112315|R-HSA-112316|R-HSA-888590|R-HSA-916853		ALPHACP1_01|ERR1_Q2|GATTGGY_NFY_Q6_01|GGGCGGR_SP1_Q6|GGGNRMNNYCAT_UNKNOWN|NFY_01|RORA1_01|RORA2_01|SF1_Q6	ALPHACP1_01|ERR1_Q2|GATTGGY_NFY_Q6_01|GGGCGGR_SP1_Q6|GGGNRMNNYCAT_UNKNOWN|NFY_01|RORA1_01|RORA2_01|SF1_Q6	TRUE														0.0124731	-0.0154884	-0.0165786	-0.152737	0.0189212	-0.00156219	0.00583649	-0.186136	-0.016768	0.076344	0.0127809	-0.00903649	0.0945691	0.214064	0.151241	0.591283	0.328506	0.357661	0.34249	0.0175696	0.174553
Abca1	313210	ENSRNOG00000018126		path:rno02010|path:rno04975|path:rno04979	path:hsa02010|path:hsa04975|path:hsa04979	GO:0002790|GO:0005102|GO:0005524|GO:0005548|GO:0005794|GO:0005886|GO:0005887|GO:0006497|GO:0006869|GO:0006911|GO:0007040|GO:0007186|GO:0007189|GO:0007584|GO:0008035|GO:0008203|GO:0008509|GO:0009897|GO:0009986|GO:0010875|GO:0015914|GO:0016197|GO:0016887|GO:0017127|GO:0019905|GO:0030139|GO:0030301|GO:0031267|GO:0032367|GO:0032489|GO:0033344|GO:0033700|GO:0034185|GO:0034186|GO:0034188|GO:0034380|GO:…	GO:0005102|GO:0005319|GO:0005515|GO:0005524|GO:0005543|GO:0005548|GO:0005789|GO:0005794|GO:0005886|GO:0005887|GO:0006497|GO:0006869|GO:0006911|GO:0007040|GO:0007186|GO:0007189|GO:0007584|GO:0008035|GO:0008203|GO:0008509|GO:0009897|GO:0010745|GO:0010875|GO:0010887|GO:0015485|GO:0016197|GO:0016887|GO:0017127|GO:0019216|GO:0019905|GO:0030139|GO:0031267|GO:0032367|GO:0032489|GO:0033344|GO:0033700|GO:…	R-RNO-8963896	R-HSA-1989781|R-HSA-5682113|R-HSA-8963896	R-RNO-174824|R-RNO-382551|R-RNO-8963896|R-RNO-8963898	R-HSA-1430728|R-HSA-1643685|R-HSA-174824|R-HSA-1989781|R-HSA-382551|R-HSA-400206|R-HSA-556833|R-HSA-5619084|R-HSA-5619115|R-HSA-5682113|R-HSA-8963896|R-HSA-8963898		ARNT_01|CACGTG_MYC_Q2|CTCNANGTGNY_UNKNOWN|DR4_Q2|FREAC7_01|GCCNNNWTAAR_UNKNOWN|GGGAGGRR_MAZ_Q6|GGGCGGR_SP1_Q6|HFH8_01|LXR_DR4_Q3|LXR_Q3|MYCMAX_01|NMYC_01|RORA2_01|RTAAACA_FREAC2_01|SMAD4_Q6|SRF_Q5_01|TATA_01|TATA_C|TATAAA_TATA_01|TFIIA_Q6|USF_C	ARNT_01|CACGTG_MYC_Q2|CTCNANGTGNY_UNKNOWN|DR4_Q2|FREAC7_01|GCCNNNWTAAR_UNKNOWN|GGGAGGRR_MAZ_Q6|GGGCGGR_SP1_Q6|HFH8_01|LXR_DR4_Q3|LXR_Q3|MYCMAX_01|NMYC_01|RORA2_01|RTAAACA_FREAC2_01|SMAD4_Q6|SRF_Q5_01|TATA_01|TATA_C|TATAAA_TATA_01|TFIIA_Q6|USF_C	TRUE													RV AOB-F vs. RV Sham-LF(312)	0.0513283	0.109924	0.1335	0.229684	0.0162564	0.00554191	0.0899488	0.178405	0.43688	0.118943	-0.109653	0.603843	0.178196	0.24839	0.0639791	-0.0016072	0.0318295	0.292159	-0.214231	-0.179187	-0.199303
Abca13	289797	ENSRNOG00000025645		path:rno02010	path:hsa02010	GO:0003674|GO:0005319|GO:0005524|GO:0005575|GO:0006869|GO:0008150|GO:0016021|GO:0055085	GO:0005319|GO:0005524|GO:0005886|GO:0006869|GO:0016021|GO:0030667|GO:0035577|GO:0042626|GO:0043231|GO:0043312|GO:0055085		R-HSA-6798695	R-RNO-168249|R-RNO-168256|R-RNO-6798695	R-HSA-168249|R-HSA-168256|R-HSA-6798695				TRUE														0.00161089	0.0158244	0.0106685	-0.0012243	0.0013618	0.00465672	NA	0.0171861	-0.00722968	0.0308116	NA	NA	-0.00147061	0.0112595	-0.0112856	0.0677507	-0.00227501	-0.0114621	-0.311339	-0.28786	0.0176261
Abca15	293442	ENSRNOG00000027505				GO:0002244|GO:0003674|GO:0005319|GO:0005524|GO:0005575|GO:0008150|GO:0016021|GO:0055085									TRUE														NA	NA	NA	NA	NA	NA	NA	NA	NA	NA	NA	NA	NA	NA	NA	NA	NA	NA	-0.0230717	-0.0104108	0
Abca17	287112	ENSRNOG00000039656		path:rno02010		GO:0005319|GO:0042626|GO:0043231									TRUE														0.0188826	-0.0170009	-0.0755309	-0.124795	-0.0105338	-0.00721531	0.0327065	0.0976968	0.0597736	0.0871728	0.114081	0.24641	0.0859803	0.411035	0.0798053	0.305104	0.173695	0.177264	-0.0833084	0.277225	0.177119
Abca2	79248	ENSRNOG00000014268		path:rno02010|path:rno04142	path:hsa02010|path:hsa04142	GO:0005319|GO:0005524|GO:0005764|GO:0005765|GO:0005768|GO:0005815|GO:0006357|GO:0010008|GO:0016021|GO:0016887|GO:0031410|GO:0032383|GO:0042626|GO:0042632|GO:0043231|GO:0048545|GO:0055085|GO:0070723	GO:0000166|GO:0005319|GO:0005524|GO:0005764|GO:0005765|GO:0005768|GO:0005815|GO:0006357|GO:0006629|GO:0006869|GO:0010008|GO:0016020|GO:0016021|GO:0016887|GO:0031410|GO:0032383|GO:0042493|GO:0042626|GO:0042632|GO:0043190|GO:0043231|GO:0048545|GO:0055085|GO:0070723		R-HSA-1369062	R-RNO-1369062|R-RNO-382551|R-RNO-382556	R-HSA-1369062|R-HSA-382551|R-HSA-382556		AP1_01|AP1_Q2_01|AP1_Q6|AP1_Q6_01|ATF4_Q2|BACH1_01|CACGTG_MYC_Q2|CAGGTG_E12_Q6|GGGCGGR_SP1_Q6|IK1_01|NFE2_01|NRF2_Q4|PAX5_01|RYTTCCTG_ETS2_B|TGANTCA_AP1_C|TGASTMAGC_NFE2_01|ZF5_B	AP1_01|AP1_Q2_01|AP1_Q6|AP1_Q6_01|ATF4_Q2|BACH1_01|CACGTG_MYC_Q2|CAGGTG_E12_Q6|GGGCGGR_SP1_Q6|IK1_01|NFE2_01|NRF2_Q4|PAX5_01|RYTTCCTG_ETS2_B|TGANTCA_AP1_C|TGASTMAGC_NFE2_01|ZF5_B	TRUE														-0.0424076	-0.0277333	0.101923	0.0472052	0.0604318	0.0464426	0.0760689	-0.0248313	0.0879017	-0.125405	-0.0878639	0.109083	0.0222241	-0.120509	0.0243435	-0.0103501	-0.0825933	-0.0363075	-0.13582	-0.204668	-0.0527234
Abca4	310836	ENSRNOG00000012892		path:rno02010	path:hsa02010	GO:0001750|GO:0003674|GO:0004012|GO:0005524|GO:0005548|GO:0005575|GO:0005887|GO:0006649|GO:0007601|GO:0008150|GO:0016887|GO:0042626|GO:0043231|GO:0045332|GO:0045494|GO:0055085|GO:0090555	GO:0001523|GO:0004012|GO:0005215|GO:0005319|GO:0005395|GO:0005524|GO:0005548|GO:0005887|GO:0006649|GO:0006869|GO:0007601|GO:0007603|GO:0016020|GO:0016887|GO:0042626|GO:0043231|GO:0045332|GO:0045494|GO:0055085|GO:0090555|GO:0097381	R-RNO-2453902|R-RNO-382556	R-HSA-2453864|R-HSA-2453902|R-HSA-382556	R-RNO-162582|R-RNO-2187338|R-RNO-2453902|R-RNO-372790|R-RNO-382551|R-RNO-382556|R-RNO-388396|R-RNO-418594	R-HSA-162582|R-HSA-1643685|R-HSA-2187338|R-HSA-2453864|R-HSA-2453902|R-HSA-2474795|R-HSA-372790|R-HSA-382551|R-HSA-382556|R-HSA-388396|R-HSA-418594|R-HSA-5663202		GGATTA_PITX2_Q2	GGATTA_PITX2_Q2	TRUE		WH(627)	RV PAB-F(648)						RV PAB-F- vs. RV Sham-RF(648)		LV AOB-F vs. LV Sham-LF(550)			-0.0967756	-0.0111967	-0.0899222	0.187463	0.047325	-0.0168463	0.069784	0.629956	0.0950355	0.453502	0.947545	0.403561	0.206271	0.636474	0.122656	0.451897	0.579735	0.23579	-0.126556	0.109715	1.42826
Abca5	286970	ENSRNOG00000004378		path:rno02010	path:hsa02010	GO:0000139|GO:0005319|GO:0005524|GO:0005764|GO:0005765|GO:0005770|GO:0005794|GO:0010745|GO:0015918|GO:0016021|GO:0030301|GO:0031902|GO:0033344|GO:0034375|GO:0042626|GO:0055085	GO:0000139|GO:0005319|GO:0005524|GO:0005764|GO:0005765|GO:0005770|GO:0005794|GO:0006869|GO:0010745|GO:0016021|GO:0031902|GO:0033344|GO:0034375|GO:0042626|GO:0043231|GO:0043691|GO:0055085	R-RNO-1369062	R-HSA-1369062	R-RNO-1369062|R-RNO-382551|R-RNO-382556	R-HSA-1369062|R-HSA-382551|R-HSA-382556				TRUE	PABRVdecomp	WH+CM(47)	RV PAB-F(648)						RV PAB-F- vs. RV Sham-RF(648)		LV AOB-F vs. LV Sham-LF(550)			0.128926	0.236767	0.0889378	0.382696	0.0561056	0.0374753	0.0408477	0.523854	0.330397	0.343546	0.705439	0.520681	-0.0434474	0.29465	0.26289	-0.0388331	0.175971	0.274833	0.234968	0.315446	0.619747
Abca7	299609	ENSRNOG00000012939		path:rno02010	path:hsa02010	GO:0033700|GO:0034188|GO:0043231|GO:0090554|GO:0090556	GO:0000139|GO:0001891|GO:0005215|GO:0005319|GO:0005515|GO:0005524|GO:0005783|GO:0005794|GO:0005886|GO:0006869|GO:0006909|GO:0007613|GO:0009986|GO:0010875|GO:0016021|GO:0016887|GO:0018149|GO:0030054|GO:0031901|GO:0032587|GO:0033344|GO:0033700|GO:0034188|GO:0034205|GO:0034380|GO:0034504|GO:0038027|GO:0042626|GO:0042985|GO:0043190|GO:0043231|GO:0044857|GO:0045332|GO:0045806|GO:0050766|GO:0055085|GO:…	R-RNO-1369062	R-HSA-1369062	R-RNO-1369062|R-RNO-382551|R-RNO-382556	R-HSA-1369062|R-HSA-382551|R-HSA-382556		ALPHACP1_01|CTTTAAR_UNKNOWN|GATTGGY_NFY_Q6_01|NFY_01|NFY_C|NFY_Q6|TGANNYRGCA_TCF11MAFG_01|WTTGKCTG_UNKNOWN	ALPHACP1_01|CTTTAAR_UNKNOWN|GATTGGY_NFY_Q6_01|NFY_01|NFY_C|NFY_Q6|TGANNYRGCA_TCF11MAFG_01|WTTGKCTG_UNKNOWN	TRUE														-0.0163447	-0.043096	0.0550517	0.101348	-0.0270255	-0.049575	0.0507655	0.123527	-0.0311836	0.0289502	-0.332177	0.0124022	0.192061	0.229839	0.1543	0.440904	0.0307646	0.257789	0.0149773	0.22963	0.688103
Abca8a	303638	ENSRNOG00000004147		path:rno02010											TRUE		WH(627)	RV PAB-F(648)		proteins(3754)				RV PAB-F- vs. RV Sham-RF(648)					-0.0948598	-0.195298	-0.0416436	-0.22118	-0.183749	-0.173607	0.0618203	-0.249966	-0.18982	-0.367448	-0.492605	-0.243427	0.326786	-0.108472	-0.171931	-0.156475	-0.184158	-0.0278928	0.135889	0.565238	0.691712
Abcb10	361439	ENSRNOG00000017993		path:rno02010	path:hsa02010	GO:0016021|GO:0042626	GO:0005215|GO:0005524|GO:0005743|GO:0006839|GO:0016021|GO:0032592|GO:0042626|GO:0042803|GO:0055085		R-HSA-1369007	R-RNO-1369007|R-RNO-382551|R-RNO-382556	R-HSA-1369007|R-HSA-382551|R-HSA-382556		CIZ_01|GGGCGGR_SP1_Q6	CIZ_01|GGGCGGR_SP1_Q6	TRUE					proteins(3754)									0.114109	0.138916	0.0710572	0.0925568	0.0991642	0.0365098	0.0987451	-0.148179	0.310913	-0.00478446	0.303105	0.141205	-0.180288	-0.215977	-0.0694609	-0.339169	-0.090537	-0.12592	0.0495258	-0.0531048	0.0315898
Abcb11	83569	ENSRNOG00000050860		path:rno01522|path:rno02010|path:rno04976|path:rno04979	path:hsa01522|path:hsa02010|path:hsa04976|path:hsa04979	GO:0000139|GO:0005515|GO:0005524|GO:0005794|GO:0005886|GO:0006855|GO:0006979|GO:0015126|GO:0015238|GO:0015721|GO:0015722|GO:0016020|GO:0016021|GO:0016324|GO:0042493|GO:0042626|GO:0043627|GO:0045177|GO:0046581|GO:0046618|GO:0055085	GO:0005215|GO:0005524|GO:0005886|GO:0005887|GO:0006699|GO:0008554|GO:0015126|GO:0015432|GO:0015721|GO:0015722|GO:0016020|GO:0016021|GO:0035725|GO:0042626|GO:0070062|GO:0099132			R-RNO-1430728|R-RNO-159418|R-RNO-192105|R-RNO-193368|R-RNO-194068|R-RNO-556833|R-RNO-8957322				FXR_IR1_Q6|WGTTNNNNNAAA_UNKNOWN	FALSE														0.00601945	0.0319836	-0.00455529	-0.00125269	1.51661e-05	0.00919095	NA	0.107831	NA	-0.00606271	-0.0080382	0.045851	-0.00744981	0.170989	-0.00248422	-0.0162662	0.00390452	0.0542299	-0.0536881	-0.0486208	-0.0119169
Abcb1a	170913	ENSRNOG00000008012		path:rno02010|path:rno04976|path:rno05206|path:rno05226	path:hsa02010|path:hsa04976|path:hsa05206|path:hsa05226	GO:0000086|GO:0001666|GO:0001890|GO:0005515|GO:0005524|GO:0006855|GO:0007420|GO:0007595|GO:0007623|GO:0008559|GO:0009914|GO:0009986|GO:0010033|GO:0010046|GO:0014070|GO:0014072|GO:0015893|GO:0016020|GO:0016021|GO:0016324|GO:0031526|GO:0031667|GO:0032355|GO:0032496|GO:0033189|GO:0033231|GO:0033280|GO:0033762|GO:0035633|GO:0036146|GO:0042493|GO:0042623|GO:0042626|GO:0043215|GO:0043278|GO:0045177|GO:…	GO:0000086|GO:0005215|GO:0005515|GO:0005524|GO:0005886|GO:0009986|GO:0016020|GO:0016021|GO:0016324|GO:0042493|GO:0042626|GO:0045332|GO:0047484|GO:0055085|GO:0070062|GO:0072089|GO:0090554|GO:0090555|GO:0099038|GO:0099040|GO:1901529|GO:2001225	R-RNO-382556		R-RNO-382551|R-RNO-382556	R-HSA-1430728|R-HSA-1643685|R-HSA-1989781|R-HSA-382551|R-HSA-382556|R-HSA-400206|R-HSA-556833|R-HSA-5619084|R-HSA-5619115|R-HSA-5678771		MMEF2_Q6	CTTTAAR_UNKNOWN|NKX62_Q2|RTAAACA_FREAC2_01|STAT4_01|STAT5A_04|TATAAA_TATA_01|TNCATNTCCYR_UNKNOWN|TTGTTT_FOXO4_01	FALSE													RV AOB-F vs. RV Sham-LF(312)	0.0639172	0.193293	0.0139893	0.156148	0.0848591	0.0203181	0.107806	0.179601	0.0281226	0.141451	0.239418	0.505523	0.304715	0.261071	0.195686	0.590554	0.360009	0.457902	0.543613	0.996195	0.520462
Abcb1b	24646	ENSRNOG00000008012		path:rno02010|path:rno04976|path:rno05206|path:rno05226		GO:0000139|GO:0001666|GO:0001890|GO:0005215|GO:0005515|GO:0005524|GO:0007420|GO:0007595|GO:0010046|GO:0010212|GO:0014045|GO:0014070|GO:0016021|GO:0016324|GO:0032496|GO:0033189|GO:0033595|GO:0042493|GO:0042626|GO:0045332|GO:0046581|GO:0046685|GO:0048545|GO:0055085|GO:0061843|GO:0071217|GO:0071356|GO:0090554|GO:0097327|GO:0099040|GO:1903416				R-RNO-382551|R-RNO-382556	R-HSA-1430728|R-HSA-1643685|R-HSA-1989781|R-HSA-382551|R-HSA-382556|R-HSA-400206|R-HSA-556833|R-HSA-5619084|R-HSA-5619115|R-HSA-5678771		MMEF2_Q6		FALSE														-0.00607766	0.026457	-0.17387	0.108432	-0.011279	0.00151954	0.0292648	0.331733	0.0200688	0.159487	0.131445	0.251658	0.0812554	0.452232	0.15068	0.00249159	0.0934663	0.212907	0.185009	0.355262	0.807987
Abcb4	24891	ENSRNOG00000008012		path:rno02010|path:rno04976	path:hsa02010|path:hsa04976	GO:0000139|GO:0005515|GO:0005524|GO:0005654|GO:0005737|GO:0005829|GO:0005886|GO:0005925|GO:0006855|GO:0008525|GO:0015629|GO:0016020|GO:0016021|GO:0016324|GO:0030136|GO:0032376|GO:0032782|GO:0042493|GO:0042626|GO:0045121|GO:0045332|GO:0046581|GO:0051384|GO:0055085|GO:0055088|GO:0061092|GO:0090554|GO:0099038|GO:0099040|GO:1901557|GO:1903413|GO:2001140	GO:0005515|GO:0005524|GO:0005548|GO:0005654|GO:0005737|GO:0005829|GO:0005886|GO:0005887|GO:0005925|GO:0006629|GO:0008525|GO:0015629|GO:0016020|GO:0016021|GO:0016324|GO:0019216|GO:0030136|GO:0032376|GO:0032782|GO:0042493|GO:0042626|GO:0045121|GO:0045332|GO:0046581|GO:0055085|GO:0055088|GO:0061092|GO:0070062|GO:0090554|GO:0099038|GO:0099040|GO:1901557|GO:1903413|GO:2001140			R-RNO-382551|R-RNO-382556	R-HSA-1430728|R-HSA-1643685|R-HSA-1989781|R-HSA-382551|R-HSA-382556|R-HSA-400206|R-HSA-556833|R-HSA-5619084|R-HSA-5619115|R-HSA-5678771		MMEF2_Q6	MMEF2_Q6	TRUE														0.0664734	0.0784641	0.0239376	0.0434268	0.0812313	0.0231197	0.035192	0.0193888	0.30172	0.265742	0.360981	0.276165	-0.0532508	-0.0423655	0.0795575	0.0346068	0.127325	0.0669351	0.153537	0.196712	0.0876568
Abcb6	140669	ENSRNOG00000018697		path:rno02010	path:hsa02010	GO:0005524|GO:0005654|GO:0005739|GO:0005740|GO:0005741|GO:0005768|GO:0005774|GO:0005783|GO:0005794|GO:0005829|GO:0005886|GO:0006779|GO:0007420|GO:0015439|GO:0015562|GO:0015886|GO:0016021|GO:0016887|GO:0020037|GO:0031307|GO:0043588|GO:0055085	GO:0000139|GO:0005524|GO:0005654|GO:0005739|GO:0005740|GO:0005741|GO:0005768|GO:0005774|GO:0005783|GO:0005789|GO:0005794|GO:0005829|GO:0005886|GO:0006779|GO:0006879|GO:0007420|GO:0010008|GO:0015439|GO:0015562|GO:0015886|GO:0016021|GO:0020037|GO:0031307|GO:0042626|GO:0043190|GO:0043588|GO:0055085|GO:0070062	R-RNO-1369007		R-RNO-1369007|R-RNO-382551|R-RNO-382556	R-HSA-1369007|R-HSA-1643685|R-HSA-382551|R-HSA-382556|R-HSA-5619084|R-HSA-5619115|R-HSA-5683371		AHR_Q5|AP1_01|AP1_Q4|AP1_Q6_01|CACGTG_MYC_Q2|EGR_Q6|GATA2_01|GGGCGGR_SP1_Q6|GGGYGTGNY_UNKNOWN|HIF1_Q5|NFE2_01|NRF2_Q4|RCGCANGCGY_NRF1_Q6|TCCCRNNRTGC_UNKNOWN|TCF11MAFG_01|TGANNYRGCA_TCF11MAFG_01|TGANTCA_AP1_C|TGASTMAGC_NFE2_01|TGCCAAR_NF1_Q6|USF_C	AHR_Q5|AP1_01|AP1_Q4|AP1_Q6_01|CACGTG_MYC_Q2|EGR_Q6|GATA2_01|GGGCGGR_SP1_Q6|GGGYGTGNY_UNKNOWN|HIF1_Q5|NFE2_01|NRF2_Q4|RCGCANGCGY_NRF1_Q6|TCCCRNNRTGC_UNKNOWN|TCF11MAFG_01|TGANNYRGCA_TCF11MAFG_01|TGANTCA_AP1_C|TGASTMAGC_NFE2_01|TGCCAAR_NF1_Q6|USF_C	TRUE														0.0299346	0.107841	0.0271802	0.0891799	0.136998	0.116207	0.0855775	0.0994026	0.202249	0.109278	0.294881	0.208455	-0.0493467	0.004454	0.112675	0.122043	0.122375	0.0620655	-0.0882743	-0.0968787	0.234594
Abcb7	302395	ENSRNOG00000002790		path:rno02010	path:hsa02010	GO:0003674|GO:0005524|GO:0005575|GO:0005743|GO:0006879|GO:0008150|GO:0016021|GO:0042626|GO:0055085	GO:0005524|GO:0005743|GO:0006879|GO:0015232|GO:0015886|GO:0016021|GO:0042626|GO:0055085			R-RNO-1369007|R-RNO-382551|R-RNO-382556	R-HSA-1369007|R-HSA-1430728|R-HSA-2564830|R-HSA-382551|R-HSA-382556		CAGGTG_E12_Q6|EVI1_02|TEF_Q6|TGGAAA_NFAT_Q4_01	CAGGTG_E12_Q6|EVI1_02|TEF_Q6|TGGAAA_NFAT_Q4_01	TRUE					proteins(3754)									0.131815	0.15908	0.0822123	0.169346	0.0617915	0.0359158	0.0967552	-0.128413	0.672776	0.0714648	0.528745	0.155125	-0.174021	-0.386624	-0.0865515	-0.705352	-0.00748461	-0.17079	0.253374	0.261302	-0.143311
Abcb8	362302	ENSRNOG00000008557		path:rno02010	path:hsa02010		GO:0005215|GO:0005524|GO:0005634|GO:0005730|GO:0005739|GO:0005740|GO:0005743|GO:0016020|GO:0016021|GO:0042626|GO:0043190|GO:0055085			R-RNO-1369007|R-RNO-382551|R-RNO-382556	R-HSA-1369007|R-HSA-382551|R-HSA-382556		PAX4_02|TGACATY_UNKNOWN	PAX4_02|TGACATY_UNKNOWN	TRUE					proteins(3754)									0.0790084	0.0653599	0.106423	0.0512065	0.0669537	0.0569093	0.0465063	-0.208564	0.326313	0.00988704	0.440315	0.18376	-0.160864	-0.298717	-0.00635721	-0.312339	-0.0306392	-0.191424	-0.147488	-0.288776	-0.0616435
Abcb9	63886	ENSRNOG00000001082		path:rno02010|path:rno04142	path:hsa02010|path:hsa04142	GO:0002474|GO:0005524|GO:0005764|GO:0005765|GO:0005769|GO:0005783|GO:0008150|GO:0015031|GO:0015440|GO:0015833|GO:0016021|GO:0022857|GO:0030176|GO:0042626|GO:0042803|GO:0043190|GO:0043231|GO:0055085|GO:1904680	GO:0002474|GO:0005515|GO:0005524|GO:0005764|GO:0005765|GO:0005769|GO:0005783|GO:0015031|GO:0015440|GO:0015833|GO:0016021|GO:0022857|GO:0030176|GO:0042626|GO:0042803|GO:0043231|GO:0055085|GO:1904680		R-HSA-382556	R-RNO-382551|R-RNO-382556	R-HSA-382551|R-HSA-382556		CAGCTG_AP4_Q5|E2F1_Q3_01|GCANCTGNY_MYOD_Q6|GGGCGGR_SP1_Q6|HEN1_02|LBP1_Q6	CAGCTG_AP4_Q5|E2F1_Q3_01|GCANCTGNY_MYOD_Q6|GGGCGGR_SP1_Q6|HEN1_02|LBP1_Q6	TRUE														0.0455845	-0.0781562	-0.0468653	-0.0233661	0.13357	0.11581	0.039391	-0.296772	-0.130797	-0.0508844	0.227639	0.162757	0.0290121	-0.0280157	0.250727	0.227216	0.213653	0.143187	-0.393255	-0.506753	0.0355626
Abcc1	24565	ENSRNOG00000022305		path:rno01523|path:rno02010|path:rno04071|path:rno04977|path:rno05206	path:hsa01523|path:hsa02010|path:hsa04071|path:hsa04977|path:hsa05206	GO:0004012|GO:0005324|GO:0005524|GO:0005737|GO:0005774|GO:0005886|GO:0005887|GO:0006855|GO:0006979|GO:0008559|GO:0015238|GO:0015562|GO:0015911|GO:0016020|GO:0016323|GO:0016491|GO:0016887|GO:0030335|GO:0033700|GO:0034040|GO:0034634|GO:0034775|GO:0042493|GO:0042626|GO:0042908|GO:0045332|GO:0046618|GO:0046623|GO:0046624|GO:0055085|GO:0055114|GO:0060326|GO:0060548|GO:0099039|GO:1901215|GO:1905701	GO:0004012|GO:0005215|GO:0005524|GO:0005774|GO:0005886|GO:0005887|GO:0006691|GO:0006855|GO:0008559|GO:0009235|GO:0015420|GO:0015889|GO:0016020|GO:0016323|GO:0016887|GO:0034634|GO:0034775|GO:0042493|GO:0042626|GO:0042908|GO:0045332|GO:0046623|GO:0055085|GO:0060326|GO:0070062|GO:0099039		R-HSA-196741|R-HSA-2142691|R-HSA-382556	R-RNO-1430728|R-RNO-196741|R-RNO-196849|R-RNO-196854|R-RNO-2142691|R-RNO-2142753|R-RNO-382551|R-RNO-382556|R-RNO-556833|R-RNO-8978868	R-HSA-1430728|R-HSA-196741|R-HSA-196849|R-HSA-196854|R-HSA-2142691|R-HSA-2142753|R-HSA-382551|R-HSA-382556|R-HSA-556833|R-HSA-8978868		GTGACGY_E4F1_Q6|SP1_Q6_01|TTGTTT_FOXO4_01	GTGACGY_E4F1_Q6|SP1_Q6_01|TTGTTT_FOXO4_01	TRUE					proteins(3754)									0.036637	0.0435479	0.109696	0.18195	0.0242081	-0.00363726	0.142533	0.116902	0.404619	0.173228	-0.0473298	0.539601	0.0421065	0.00824599	-0.00719993	0.021071	0.0597771	0.133395	-0.100186	-0.0369717	0.0134868
Abcc10	316231	ENSRNOG00000018863		path:rno02010	path:hsa02010	GO:0055085	GO:0005524|GO:0005765|GO:0005886|GO:0016020|GO:0016021|GO:0042626|GO:0055085			R-RNO-382551|R-RNO-382556	R-HSA-382551|R-HSA-382556		RYTTCCTG_ETS2_B|WGTTNNNNNAAA_UNKNOWN	RYTTCCTG_ETS2_B|WGTTNNNNNAAA_UNKNOWN	TRUE														0.0290261	0.0172214	0.0126446	0.0593563	-0.00562832	0.0310484	0.0586152	0.0544278	0.0209258	-0.148841	-0.103204	0.20884	-0.0515543	-0.174004	0.100724	0.129898	-0.0550433	0.0497492	-0.250105	-0.101284	0.0827957
Abcc12	291923	ENSRNOG00000015666		path:rno02010	path:hsa02010	GO:0016020|GO:0042626|GO:0055085	GO:0005524|GO:0016020|GO:0016021|GO:0042626|GO:0055085								TRUE														0.00161089	0.00211903	NA	0.00263779	6.44712e-06	2.6065e-05	-0.00292732	0.0178383	NA	NA	0.00948811	0.0110423	-0.00147061	0.0351419	NA	-0.00458323	0.00657242	0.0065625	0.00893984	0.0691839	0.0535368
Abcc2	25303	ENSRNOG00000046727		path:rno01523|path:rno01524|path:rno02010|path:rno04976	path:hsa01523|path:hsa01524|path:hsa02010|path:hsa04976	GO:0016020	GO:0005515|GO:0005524|GO:0005886|GO:0005887|GO:0008514|GO:0009986|GO:0015127|GO:0015723|GO:0016020|GO:0016324|GO:0042626|GO:0055085		R-HSA-382556|R-HSA-5679001	R-RNO-382551|R-RNO-382556	R-HSA-1643685|R-HSA-382551|R-HSA-382556|R-HSA-5619084|R-HSA-5619115|R-HSA-5679001				TRUE														-0.0479151	-0.0378391	0.0892123	0.179684	-0.0422431	-0.0289059	0.0268205	0.0992785	0.0226131	0.0784237	0.0411249	0.0424502	0.210788	0.249159	0.00264158	0.0957979	0.0893594	0.085107	-0.0160393	-0.111357	0.664041
Abcc3	140668	ENSRNOG00000002948		path:rno01523|path:rno02010|path:rno04976	path:hsa01523|path:hsa02010|path:hsa04976	GO:0005524|GO:0005774|GO:0005887|GO:0006855|GO:0010033|GO:0010243|GO:0014070|GO:0015722|GO:0015893|GO:0016020|GO:0016021|GO:0016323|GO:0032355|GO:0032496|GO:0042626|GO:0055085	GO:0005524|GO:0005774|GO:0005886|GO:0005887|GO:0008514|GO:0015432|GO:0015721|GO:0015722|GO:0016020|GO:0042626|GO:0055085	R-RNO-159418|R-RNO-382556	R-HSA-159418|R-HSA-382556	R-RNO-1430728|R-RNO-159418|R-RNO-194068|R-RNO-382551|R-RNO-382556|R-RNO-556833|R-RNO-8957322	R-HSA-1430728|R-HSA-159418|R-HSA-194068|R-HSA-382551|R-HSA-382556|R-HSA-556833|R-HSA-8957322		GGGCGGR_SP1_Q6	GGGCGGR_SP1_Q6	TRUE														-0.0370249	-0.0150422	-0.0547706	0.0162337	0.0161153	0.0686653	0.00473391	0.377133	-0.0709457	0.222532	0.0720887	0.00325971	0.0470537	0.298538	0.163729	0.369428	0.172736	0.229915	-0.337827	-0.267491	0.114048
Abcc4	170924	ENSRNOG00000010064		path:rno01523|path:rno02010|path:rno04024|path:rno04976	path:hsa01523|path:hsa02010|path:hsa04024|path:hsa04976	GO:0003674|GO:0005524|GO:0005886|GO:0005929|GO:0010033|GO:0010243|GO:0014070|GO:0016020|GO:0016021|GO:0016323|GO:0031088|GO:0032310|GO:0042493|GO:0048661|GO:0060271	GO:0002576|GO:0005515|GO:0005524|GO:0005886|GO:0010243|GO:0014070|GO:0015662|GO:0016020|GO:0016021|GO:0016323|GO:0016404|GO:0031088|GO:0032310|GO:0042493|GO:0042626|GO:0048661|GO:0055085|GO:0055114|GO:0060271|GO:0099131			R-RNO-109582|R-RNO-114608|R-RNO-382551|R-RNO-382556|R-RNO-76002|R-RNO-76005	R-HSA-109582|R-HSA-114608|R-HSA-382551|R-HSA-382556|R-HSA-76002|R-HSA-76005		CACGTG_MYC_Q2|PXR_Q2	CACGTG_MYC_Q2|PXR_Q2	TRUE														0.0803711	0.101561	0.137816	0.199324	0.0417614	0.00891422	0.0539234	0.0796029	0.433783	0.14782	0.306922	0.310253	0.0178873	-0.042986	0.0443498	-0.188558	0.038885	0.0719902	-0.0315006	0.0721376	-0.0816801
Abcc5	116721	ENSRNOG00000029178		path:rno01523|path:rno02010	path:hsa01523|path:hsa02010	GO:0003674|GO:0005524|GO:0008514|GO:0015711|GO:0016020|GO:0016021|GO:0032496|GO:0032868|GO:0042626|GO:0048471|GO:0055085	GO:0005524|GO:0005886|GO:0005887|GO:0008514|GO:0015711|GO:0016020|GO:0030213|GO:0042626|GO:0055085			R-RNO-1430728|R-RNO-1630316|R-RNO-2142845|R-RNO-2142850|R-RNO-382551|R-RNO-382556|R-RNO-71387	R-HSA-1430728|R-HSA-1630316|R-HSA-2142845|R-HSA-2142850|R-HSA-382551|R-HSA-382556|R-HSA-71387		AACTTT_UNKNOWN|ACTAYRNNNCCCR_UNKNOWN|CTTTGT_LEF1_Q2|ERR1_Q2|FOXO4_01|GCCNNNWTAAR_UNKNOWN|GGAMTNNNNNTCCY_UNKNOWN|HSF1_01|HSF2_01|IK1_01|P53_02|P53_DECAMER_Q2|RACTNNRTTTNC_UNKNOWN|RCGCANGCGY_NRF1_Q6|RGAANNTTC_HSF1_01|STAT_01|STAT_Q6|STAT5A_01|TATAAA_TATA_01|TGACCTY_ERR1_Q2|TTCYNRGAA_STAT5B_01|TTGTTT_FOXO4_01	AACTTT_UNKNOWN|ACTAYRNNNCCCR_UNKNOWN|CTTTGT_LEF1_Q2|ERR1_Q2|FOXO4_01|GCCNNNWTAAR_UNKNOWN|GGAMTNNNNNTCCY_UNKNOWN|HSF1_01|HSF2_01|IK1_01|P53_02|P53_DECAMER_Q2|RACTNNRTTTNC_UNKNOWN|RCGCANGCGY_NRF1_Q6|RGAANNTTC_HSF1_01|STAT_01|STAT_Q6|STAT5A_01|TATAAA_TATA_01|TGACCTY_ERR1_Q2|TTCYNRGAA_STAT5B_01|TTGTTT_FOXO4_01	TRUE														0.0239143	-0.0311026	0.0832955	0.0670641	0.0687773	0.029607	0.176861	0.0653484	0.153631	-0.0648602	-0.34989	0.212027	0.229795	0.227537	0.270138	0.463101	0.035673	0.365011	-0.0622393	0.259486	0.144178
Abcc6	81642	ENSRNOG00000028781		path:rno02010	path:hsa02010	GO:0005524|GO:0005634|GO:0005886|GO:0008150|GO:0016020|GO:0016021|GO:0016323|GO:0016324|GO:0016328|GO:0016887	GO:0005215|GO:0005524|GO:0005634|GO:0005774|GO:0005789|GO:0005886|GO:0007601|GO:0016020|GO:0016021|GO:0016323|GO:0016324|GO:0016328|GO:0042493|GO:0042626|GO:0055085	R-RNO-382556	R-HSA-382556|R-HSA-5690338	R-RNO-382551|R-RNO-382556	R-HSA-1643685|R-HSA-382551|R-HSA-382556|R-HSA-5619084|R-HSA-5619115|R-HSA-5690338		CRX_Q4|CTGCAGY_UNKNOWN|HNF4ALPHA_Q6|MEIS1AHOXA9_01|TATAAA_TATA_01|TBP_01|TFIII_Q6|TGANNYRGCA_TCF11MAFG_01|TST1_01	CRX_Q4|CTGCAGY_UNKNOWN|HNF4ALPHA_Q6|MEIS1AHOXA9_01|TATAAA_TATA_01|TBP_01|TFIII_Q6|TGANNYRGCA_TCF11MAFG_01|TST1_01	TRUE														0.00226599	0.00318829	-0.000328921	0.00510408	-0.00641359	-0.00522949	NA	NA	0.00504191	0.0437738	-0.0331944	0.0110423	-0.00431208	-0.00852897	0.00330248	0.0994834	-0.00227501	0.0065625	-0.0408317	-0.130906	0.0373525
Abcc8	25559	ENSRNOG00000021130		path:rno02010|path:rno04911|path:rno04930	path:hsa02010|path:hsa04911|path:hsa04930	GO:0001678|GO:0005267|GO:0005524|GO:0005739|GO:0005886|GO:0006813|GO:0007565|GO:0007613|GO:0008281|GO:0008282|GO:0008542|GO:0009268|GO:0010043|GO:0010989|GO:0016525|GO:0030672|GO:0032496|GO:0032760|GO:0032868|GO:0042383|GO:0042493|GO:0042626|GO:0043268|GO:0044325|GO:0046676|GO:0050768|GO:0055085|GO:0060253|GO:0061045|GO:0061855|GO:0071310|GO:0071805|GO:1900721|GO:1903818|GO:1905075|GO:1905604	GO:0001678|GO:0005267|GO:0005524|GO:0005739|GO:0005886|GO:0006813|GO:0007565|GO:0007613|GO:0008281|GO:0008282|GO:0008542|GO:0009268|GO:0010043|GO:0010989|GO:0016020|GO:0016525|GO:0030672|GO:0032496|GO:0032760|GO:0032868|GO:0042383|GO:0042493|GO:0042626|GO:0044325|GO:0046676|GO:0050796|GO:0055085|GO:0060253|GO:0061045|GO:0061855|GO:0071310|GO:0071805|GO:1900721|GO:1903818|GO:1905075|GO:1905604		R-HSA-1296025|R-HSA-422356|R-HSA-5683177	R-RNO-112316|R-RNO-1296025|R-RNO-1296065|R-RNO-1296071|R-RNO-1430728|R-RNO-163685|R-RNO-422356	R-HSA-112316|R-HSA-1296025|R-HSA-1296065|R-HSA-1296071|R-HSA-1430728|R-HSA-163685|R-HSA-1643685|R-HSA-422356|R-HSA-5619084|R-HSA-5619115|R-HSA-5683177		ZF5_01	ZF5_01	TRUE														-0.00988231	0.0380818	0.0433673	0.053589	0.153797	0.112296	0.129119	0.0780654	0.123684	0.24113	0.249995	0.262624	-0.158945	-0.0642425	0.0515829	0.299451	0.0241953	0.0526405	-0.161073	-0.141813	-0.0616321
Abcc9	25560	ENSRNOG00000036960		path:rno02010	path:hsa02010	GO:0001669|GO:0005267|GO:0005515|GO:0005524|GO:0005739|GO:0005886|GO:0006813|GO:0006932|GO:0008144|GO:0008281|GO:0008282|GO:0015459|GO:0016021|GO:0019905|GO:0030017|GO:0030315|GO:0042383|GO:0042493|GO:0042626|GO:0042802|GO:0044325|GO:0051607|GO:0055085|GO:0071805|GO:1990573	GO:0005215|GO:0005267|GO:0005524|GO:0005886|GO:0006813|GO:0008281|GO:0008282|GO:0015459|GO:0016020|GO:0030017|GO:0042383|GO:0042493|GO:0042626|GO:0044325|GO:0051607|GO:0055085|GO:1903779|GO:1990573			R-RNO-112316|R-RNO-1296025|R-RNO-1296065|R-RNO-1296071|R-RNO-382551|R-RNO-382556|R-RNO-397014|R-RNO-5576891|R-RNO-5578775	R-HSA-112316|R-HSA-1296025|R-HSA-1296065|R-HSA-1296071|R-HSA-1643685|R-HSA-382551|R-HSA-382556|R-HSA-397014|R-HSA-5576891|R-HSA-5578775|R-HSA-5619084|R-HSA-5619115|R-HSA-5678420				TRUE		WH(627)	RV PAB-F(648)		proteins(3754)				RV PAB-F- vs. RV Sham-RF(648)					0.098084	0.124549	0.120486	0.160428	0.0581079	0.0155067	0.190112	-0.0659873	0.353845	0.00940339	0.390794	0.403944	-0.0777625	-0.26171	-0.134541	-0.480765	-0.00817375	0.000153551	0.0813527	0.175874	0.0445517
Abcd1	363516	ENSRNOG00000056524		path:rno02010|path:rno04146	path:hsa02010|path:hsa04146	GO:0000038|GO:0002082|GO:0005324|GO:0005515|GO:0005524|GO:0005737|GO:0005765|GO:0005777|GO:0005778|GO:0005779|GO:0005789|GO:0006635|GO:0007031|GO:0015607|GO:0015910|GO:0015916|GO:0016887|GO:0019899|GO:0030497|GO:0031966|GO:0031998|GO:0032000|GO:0036113|GO:0042626|GO:0042758|GO:0042760|GO:0042802|GO:0042803|GO:0043217|GO:0043531|GO:0048471|GO:0051900|GO:0055089|GO:0055092|GO:1900016|GO:1900407|GO:…	GO:0002082|GO:0005215|GO:0005324|GO:0005515|GO:0005524|GO:0005737|GO:0005765|GO:0005777|GO:0005778|GO:0005779|GO:0005789|GO:0005829|GO:0006635|GO:0007031|GO:0015607|GO:0015910|GO:0015916|GO:0015919|GO:0016020|GO:0016887|GO:0019899|GO:0030497|GO:0031966|GO:0031998|GO:0032000|GO:0033540|GO:0036109|GO:0036113|GO:0042626|GO:0042758|GO:0042760|GO:0042802|GO:0042803|GO:0043217|GO:0043531|GO:0043651|GO:…	R-RNO-1369062|R-RNO-2046106|R-RNO-390247		R-RNO-1369062|R-RNO-1430728|R-RNO-2046104|R-RNO-2046106|R-RNO-382551|R-RNO-382556|R-RNO-390247|R-RNO-390918|R-RNO-556833|R-RNO-8978868|R-RNO-9603798|R-RNO-9609507	R-HSA-1369062|R-HSA-1430728|R-HSA-1643685|R-HSA-2046104|R-HSA-2046105|R-HSA-2046106|R-HSA-382551|R-HSA-382556|R-HSA-390247|R-HSA-390918|R-HSA-556833|R-HSA-5619084|R-HSA-5619115|R-HSA-5684045|R-HSA-8978868|R-HSA-9603798|R-HSA-9609507		AACTTT_UNKNOWN|AP1_01|AP1_C|AP1_Q4_01|AP1_Q6|AP1_Q6_01|ATF4_Q2|BACH1_01|BACH2_01|CTTTGA_LEF1_Q2|GGGCGGR_SP1_Q6|GGGTGGRR_PAX4_03|GTGGGTGK_UNKNOWN|HSF1_01|LEF1_Q6|NFE2_01|NRF2_Q4|P53_DECAMER_Q2|RFX1_01|RGAANNTTC_HSF1_01|TCF4_Q5|TGANTCA_AP1_C|TGASTMAGC_NFE2_01|TGGAAA_NFAT_Q4_01	AACTTT_UNKNOWN|AP1_01|AP1_C|AP1_Q4_01|AP1_Q6|AP1_Q6_01|ATF4_Q2|BACH1_01|BACH2_01|CTTTGA_LEF1_Q2|GGGCGGR_SP1_Q6|GGGTGGRR_PAX4_03|GTGGGTGK_UNKNOWN|HSF1_01|LEF1_Q6|NFE2_01|NRF2_Q4|P53_DECAMER_Q2|RFX1_01|RGAANNTTC_HSF1_01|TCF4_Q5|TGANTCA_AP1_C|TGASTMAGC_NFE2_01|TGGAAA_NFAT_Q4_01	TRUE					proteins(3754)									0.0676588	0.0898494	0.112267	0.0964194	0.0300848	0.0721736	0.0561358	-0.0719388	0.17445	-0.0152611	0.153524	0.16887	-0.154272	-0.273695	-0.00231717	-0.193333	-0.0326957	-0.201821	-0.11154	-0.265431	-0.147296
Abcd2	84356	ENSRNOG00000015538		path:rno02010|path:rno04146	path:hsa02010|path:hsa04146	GO:0000038|GO:0005515|GO:0005524|GO:0005777|GO:0005778|GO:0006635|GO:0009617|GO:0016021|GO:0032000|GO:0042626|GO:0042760|GO:0042803|GO:0043217|GO:0055085|GO:1900016|GO:1903427|GO:1990535|GO:2001280	GO:0000038|GO:0005515|GO:0005524|GO:0005777|GO:0005778|GO:0005829|GO:0006635|GO:0016021|GO:0032000|GO:0042626|GO:0042760|GO:0042803|GO:0043217|GO:0055085|GO:1900016|GO:1903427|GO:1990535|GO:2001280		R-HSA-1369062	R-RNO-1369062|R-RNO-382551|R-RNO-382556|R-RNO-9603798|R-RNO-9609507	R-HSA-1369062|R-HSA-382551|R-HSA-382556|R-HSA-9603798|R-HSA-9609507		ALPHACP1_01|CTGCAGY_UNKNOWN|CTTTGA_LEF1_Q2|GR_Q6|LEF1_Q6|TAL1ALPHAE47_01|TAL1BETAE47_01|TAL1BETAITF2_01|TCF4_Q5|TGGAAA_NFAT_Q4_01|VDR_Q6|WTTGKCTG_UNKNOWN	ALPHACP1_01|CTGCAGY_UNKNOWN|CTTTGA_LEF1_Q2|GR_Q6|LEF1_Q6|TAL1ALPHAE47_01|TAL1BETAE47_01|TAL1BETAITF2_01|TCF4_Q5|TGGAAA_NFAT_Q4_01|VDR_Q6|WTTGKCTG_UNKNOWN	TRUE														0.0273027	-0.00214724	0.00246135	-0.20906	-0.060712	0.0155456	0.0709218	-0.172941	0.0990392	-0.208892	0.147976	-0.387876	0.0292374	-0.313252	0.0168385	-0.198976	0.120881	-0.223284	0.112304	0.190035	0.327309
Abcd3	25270	ENSRNOG00000011929		path:rno02010|path:rno04146	path:hsa02010|path:hsa04146		GO:0005324|GO:0005515|GO:0005524|GO:0005739|GO:0005777|GO:0005778|GO:0005782|GO:0005829|GO:0006633|GO:0006635|GO:0007031|GO:0014070|GO:0015910|GO:0016020|GO:0016021|GO:0016887|GO:0042493|GO:0042626|GO:0042760|GO:0042803|GO:0043231|GO:0043621|GO:0055085			R-RNO-1369062|R-RNO-382551|R-RNO-382556|R-RNO-9603798|R-RNO-9609507	R-HSA-1369062|R-HSA-382551|R-HSA-382556|R-HSA-9603798|R-HSA-9609507				TRUE					proteins(3754)									0.1801	0.124336	0.0532741	-0.0712244	0.0680657	0.0324876	0.0559999	-0.245215	0.12688	-0.240588	-0.15314	-0.275435	-0.215771	-0.439208	-0.0539753	-0.186851	-0.229587	-0.219965	0.213357	0.278847	-0.048412
Abcd4	299196	ENSRNOG00000011964		path:rno02010|path:rno04146	path:hsa02010|path:hsa04146		GO:0005524|GO:0005765|GO:0005777|GO:0005778|GO:0005789|GO:0009235|GO:0016021|GO:0042626|GO:0043190|GO:0055085|GO:1990830			R-RNO-1430728|R-RNO-196741|R-RNO-196849|R-RNO-196854	R-HSA-1430728|R-HSA-1643685|R-HSA-196741|R-HSA-196849|R-HSA-196854|R-HSA-3296469|R-HSA-3296482|R-HSA-5619084|R-HSA-5619115|R-HSA-5668914|R-HSA-5683329		AML1_01|AML1_Q6|OSF2_Q6|SCGGAAGY_ELK1_02|STAT_Q6	AML1_01|AML1_Q6|OSF2_Q6|SCGGAAGY_ELK1_02|STAT_Q6	TRUE														-0.161744	-0.0709072	0.0808489	0.121189	-0.0620811	0.0231307	0.0795899	0.0745517	-0.0861286	-0.0709477	-0.152522	0.0241729	0.272169	0.135077	0.0530835	0.227742	0.215567	0.14686	-0.161068	-0.00998244	0.383668
Abce1	361390	ENSRNOG00000018345				GO:0003674|GO:0005506|GO:0005524|GO:0005575|GO:0005737|GO:0005739|GO:0005829|GO:0006415|GO:0008150|GO:0016887|GO:0060698|GO:0060702	GO:0000054|GO:0005506|GO:0005515|GO:0005524|GO:0005737|GO:0005739|GO:0005759|GO:0005829|GO:0006413|GO:0006415|GO:0016020|GO:0016032|GO:0016887|GO:0043024|GO:0051607|GO:0060338|GO:0060698|GO:0060702		R-HSA-8983711|R-HSA-909733	R-RNO-1169410|R-RNO-1280215|R-RNO-168256|R-RNO-8983711|R-RNO-909733|R-RNO-913531	R-HSA-1169410|R-HSA-1280215|R-HSA-168256|R-HSA-8983711|R-HSA-909733|R-HSA-913531		ATF_B|ATF3_Q6|CAGCTG_AP4_Q5|CREB_01|CREB_Q3|CREB_Q4_01|CREBP1CJUN_01|E2F1_Q3|GKCGCNNNNNNNTGAYG_UNKNOWN|MYCMAX_B|TGACGTCA_ATF3_Q6|TGANTCA_AP1_C|TGAYRTCA_ATF3_Q6|YGCGYRCGC_UNKNOWN|YY1_02	ATF_B|ATF3_Q6|CAGCTG_AP4_Q5|CREB_01|CREB_Q3|CREB_Q4_01|CREBP1CJUN_01|E2F1_Q3|GKCGCNNNNNNNTGAYG_UNKNOWN|MYCMAX_B|TGACGTCA_ATF3_Q6|TGANTCA_AP1_C|TGAYRTCA_ATF3_Q6|YGCGYRCGC_UNKNOWN|YY1_02	TRUE					proteins(3754)									0.0841739	0.0550877	0.0487965	0.0147397	0.0311915	0.00601862	-0.000728626	-0.00168987	0.0280818	-0.0297501	0.14103	0.0117176	-0.0913969	-0.0555678	-0.0724069	-0.132871	-0.0249562	-0.0478917	0.336792	0.35653	-0.0472252
Abcf1	85493	ENSRNOG00000000799				GO:0005524|GO:0005635|GO:0005654|GO:0005737|GO:0005829|GO:0005840|GO:0006412|GO:0006413|GO:0008494|GO:0016887|GO:0042254|GO:0042788|GO:0043022|GO:0045727	GO:0003723|GO:0005515|GO:0005524|GO:0005635|GO:0005654|GO:0005829|GO:0005840|GO:0006412|GO:0006954|GO:0008135|GO:0016020|GO:0016887|GO:0055085	R-RNO-382556		R-RNO-382551|R-RNO-382556	R-HSA-382551|R-HSA-382556				TRUE					proteins(3754)									-0.00285969	0.0536165	-0.12731	-0.0777718	0.057603	0.043838	0.129755	0.165592	0.0560897	0.126533	0.30277	0.0499989	-0.0968628	-0.0114367	0.0343128	0.179786	-0.0286568	-0.0632976	0.0673864	0.221842	0.0667097
Abcf2	311959	ENSRNOG00000010609				GO:0005524|GO:0016887							AACTTT_UNKNOWN|AP2_Q3|CATTGTYY_SOX9_B1|CTTTGA_LEF1_Q2|E2F_Q3|E2F_Q4_01|E2F1_Q3|GATTGGY_NFY_Q6_01|GFI1_01|HNF4_Q6|NFY_01|NFY_Q6|NFY_Q6_01|SOX9_B1|TGTTTGY_HNF3_Q6		FALSE					proteins(3754)									0.0865407	0.0480397	0.0522455	-1.99088e-05	0.0545036	0.0202663	0.0731934	-0.0714871	0.100323	0.0277983	0.248753	0.0529132	-0.190797	-0.181139	-0.0422746	-0.068203	-0.0941425	-0.11756	-0.0381192	-0.0632831	-0.0716281
Abcf3	287982	ENSRNOG00000001710					GO:0005515|GO:0005524|GO:0016020|GO:0016887|GO:0045296|GO:0051607						AP1_01|AP1_C|AP1_Q4_01|BACH2_01|E4F1_Q6|GATA1_05|GATAAGR_GATA_C|NFE2_01|RCGCANGCGY_NRF1_Q6|TGACCTY_ERR1_Q2|TGANNYRGCA_TCF11MAFG_01|TGANTCA_AP1_C|TGASTMAGC_NFE2_01|TGCTGAY_UNKNOWN	AP1_01|AP1_C|AP1_Q4_01|BACH2_01|E4F1_Q6|GATA1_05|GATAAGR_GATA_C|NFE2_01|RCGCANGCGY_NRF1_Q6|TGACCTY_ERR1_Q2|TGANNYRGCA_TCF11MAFG_01|TGANTCA_AP1_C|TGASTMAGC_NFE2_01|TGCTGAY_UNKNOWN	TRUE					proteins(3754)									0.0172315	-0.0319948	-0.0236826	-0.14012	0.0479214	0.0247726	0.0380283	-0.174043	0.128789	-0.108758	-0.00477911	-0.120278	-0.197673	-0.226403	0.00306492	-0.040564	-0.237306	-0.116879	-0.104875	-0.146121	-0.087712
Abcg1	85264	ENSRNOG00000001158		path:rno02010	path:hsa02010	GO:0005524|GO:0005548|GO:0005739|GO:0005768|GO:0005886|GO:0006355|GO:0008203|GO:0009897|GO:0010033|GO:0010872|GO:0010875|GO:0010888|GO:0015914|GO:0016021|GO:0017127|GO:0019534|GO:0030301|GO:0032367|GO:0033344|GO:0033700|GO:0033993|GO:0034041|GO:0034374|GO:0034375|GO:0034436|GO:0034437|GO:0042626|GO:0042632|GO:0042803|GO:0042987|GO:0043531|GO:0043691|GO:0045542|GO:0046982|GO:0055037|GO:0055085|GO:…	GO:0000139|GO:0005524|GO:0005543|GO:0005548|GO:0005739|GO:0005768|GO:0005789|GO:0005794|GO:0005886|GO:0006355|GO:0008203|GO:0009720|GO:0009897|GO:0010033|GO:0010745|GO:0010872|GO:0010875|GO:0010887|GO:0015485|GO:0016021|GO:0017127|GO:0019534|GO:0032367|GO:0033344|GO:0033700|GO:0033993|GO:0034041|GO:0034374|GO:0034375|GO:0034436|GO:0034437|GO:0042626|GO:0042632|GO:0042803|GO:0042987|GO:0043531|GO:…		R-HSA-1369062|R-HSA-8964058	R-RNO-1369062|R-RNO-174824|R-RNO-382551|R-RNO-382556|R-RNO-8963899|R-RNO-8964058	R-HSA-1369062|R-HSA-174824|R-HSA-382551|R-HSA-382556|R-HSA-8963899|R-HSA-8964058		CTGCAGY_UNKNOWN|DR4_Q2|ETS1_B|LXR_DR4_Q3|LXR_Q3	CTGCAGY_UNKNOWN|DR4_Q2|ETS1_B|LXR_DR4_Q3|LXR_Q3	TRUE														-0.0285829	0.0384423	0.0379361	0.159253	-0.076991	-0.0238962	-0.0916346	0.22353	-0.00997358	0.174745	-0.00138822	0.188551	-0.055834	0.238322	-0.0277227	0.167814	0.0361524	0.274167	-0.193736	-0.172843	-0.559028
Abcg2	312382	ENSRNOG00000007041		path:rno01523|path:rno02010|path:rno04976	path:hsa01523|path:hsa02010|path:hsa04976	GO:0005524|GO:0005634|GO:0005886|GO:0006855|GO:0007568|GO:0008092|GO:0010039|GO:0015238|GO:0015747|GO:0015893|GO:0016020|GO:0016021|GO:0016324|GO:0019389|GO:0031966|GO:0032496|GO:0032868|GO:0042626|GO:0042802|GO:0042803|GO:0043278|GO:0046415|GO:0046618|GO:0046983|GO:0051593|GO:0060136|GO:0071392|GO:0071549|GO:0097744|GO:1904479|GO:1904612	GO:0005215|GO:0005515|GO:0005524|GO:0005634|GO:0005886|GO:0006855|GO:0006879|GO:0008559|GO:0016021|GO:0031966|GO:0042493|GO:0042626|GO:0042802|GO:0042803|GO:0042908|GO:0046415|GO:0055085	R-RNO-917937		R-RNO-382551|R-RNO-917937	R-HSA-1430728|R-HSA-2161517|R-HSA-2161522|R-HSA-382551|R-HSA-917937		AR_Q2|TATAAA_TATA_01	AR_Q2|TATAAA_TATA_01	TRUE														-0.00765758	0.114796	-0.0929834	-0.0233271	-0.0660936	-0.0598229	0.0662335	0.03005	-0.00669008	-0.10205	0.0731894	0.153457	0.158501	-0.0532864	-0.0303417	-0.0553478	0.161905	0.137434	0.415001	0.448011	0.546417
Abcg3	498327														TRUE														0.0140731	0.00464438	0.097674	0.0749417	-0.00296139	0.0125575	0.0442306	-0.0409037	0.230595	-0.134099	0.00432372	0.069882	0.11591	-0.0291346	0.0730702	-0.0583913	0.0254263	-0.0517953	-0.0373681	0.162977	-0.085447
Abcg3l1	289453	ENSRNOG00000030216		path:rno02010		GO:0005524|GO:0016021|GO:0042626		R-RNO-917937			R-HSA-1430728|R-HSA-2161517|R-HSA-2161522|R-HSA-382551|R-HSA-917937		AR_Q2|TATAAA_TATA_01		FALSE														-0.059969	0.0681386	-0.000716503	-0.0771195	-0.0370406	-0.0712075	0.0607691	0.0701267	-0.0397117	0.0186505	-0.216679	-0.150522	0.223975	0.0416539	0.0432961	0.362064	0.032331	0.107055	-0.223807	0.118288	1.06567
Abcg3l2	360910														TRUE														0.131387	0.0307328	0.0427315	0.00282775	-0.054974	-0.0165831	-0.0039324	0.0878757	0.0693531	-0.0633385	-0.0747176	0.141238	-0.181	-0.103898	0.0220206	0.0545707	-0.0856018	-0.00151519	-0.0570539	0.393633	-0.0222824
Abcg3l3	305142	ENSRNOG00000039890				GO:0005524|GO:0016021		R-RNO-917937			R-HSA-1430728|R-HSA-2161517|R-HSA-2161522|R-HSA-382551|R-HSA-917937		AR_Q2|TATAAA_TATA_01		FALSE					proteins(3754)									0.00710733	0.0559209	0.0608295	0.177676	0.00587432	-0.00267646	0.0652825	0.248745	0.0946653	-0.0291941	-0.0596505	0.519819	0.159851	0.23028	0.188218	0.210054	0.187963	0.330139	0.214278	0.533702	0.500624
Abcg3l4	360997														TRUE														-0.102321	-0.0497607	-0.0198877	0.0429543	-0.0348883	-0.0441561	0.024188	0.136616	-0.00292669	-0.0539266	-0.071264	0.123407	0.13864	0.0961662	0.00415841	0.060908	0.0306865	0.136556	-0.198174	0.822345	1.06891
Abcg4	300664	ENSRNOG00000008862		path:rno02010	path:hsa02010	GO:0005524|GO:0005886|GO:0016021|GO:0033344|GO:0042803|GO:0046982|GO:1990830	GO:0005515|GO:0005524|GO:0005886|GO:0016021|GO:0033344|GO:0042626|GO:0042803|GO:0046982|GO:0055085|GO:1990830	R-RNO-1369062	R-HSA-1369062	R-RNO-1369062|R-RNO-382551|R-RNO-382556	R-HSA-1369062|R-HSA-382551|R-HSA-382556		CACCCBINDINGFACTOR_Q6|FXR_Q3|GGGTGGRR_PAX4_03|MEIS1_01|PAX4_03|SREBP1_Q6|TEF1_Q6|TFIIA_Q6|TGACAGNY_MEIS1_01	CACCCBINDINGFACTOR_Q6|FXR_Q3|GGGTGGRR_PAX4_03|MEIS1_01|PAX4_03|SREBP1_Q6|TEF1_Q6|TFIIA_Q6|TGACAGNY_MEIS1_01	TRUE														-0.0255322	0.00240266	0.105848	0.305393	0.000463713	0.0653453	0.0361017	0.0196426	0.0934764	-0.119767	-0.254517	-0.0542061	0.0418285	0.178967	0.0589278	-0.146419	-0.161843	0.0318148	-0.233089	0.0258983	0.223945
Abcg5	114628	ENSRNOG00000005250		path:rno02010|path:rno04975|path:rno04976|path:rno04979	path:hsa02010|path:hsa04975|path:hsa04976|path:hsa04979	GO:0005524|GO:0005887|GO:0007584|GO:0007588|GO:0010212|GO:0010949|GO:0016020|GO:0016324|GO:0016887|GO:0017127|GO:0033344|GO:0042493|GO:0042626|GO:0042632|GO:0043190|GO:0043235|GO:0045177|GO:0045796|GO:0046872|GO:0046982	GO:0005515|GO:0005524|GO:0005886|GO:0005887|GO:0007584|GO:0007588|GO:0010212|GO:0010949|GO:0016324|GO:0016887|GO:0017127|GO:0030299|GO:0033344|GO:0042493|GO:0042626|GO:0042632|GO:0043190|GO:0043235|GO:0045796|GO:0046872|GO:0046982|GO:0055085		R-HSA-1369062|R-HSA-5679090|R-HSA-5679096	R-RNO-1369062|R-RNO-382551|R-RNO-382556	R-HSA-1369062|R-HSA-1643685|R-HSA-382551|R-HSA-382556|R-HSA-5619084|R-HSA-5619115|R-HSA-5679090|R-HSA-5679096		AP3_Q6|GATA1_04|GATA3_01|IK2_01|LMO2COM_02	AP3_Q6|GATA1_04|GATA3_01|IK2_01|LMO2COM_02	TRUE														0.0214182	0.0361393	0.0169327	0.0250758	-0.00250931	0.0177893	-0.00983742	0.0323779	0.00103228	0.128401	0.00281569	-0.163775	0.0382445	0.114496	-0.0113981	0.0749736	0.130191	0.0952966	0.20028	0.317642	0.10881
Abcg8	155192	ENSRNOG00000005420		path:rno02010|path:rno04975|path:rno04976|path:rno04979	path:hsa02010|path:hsa04975|path:hsa04976|path:hsa04979	GO:0005524|GO:0005887|GO:0007584|GO:0007588|GO:0010949|GO:0015914|GO:0015918|GO:0016324|GO:0016887|GO:0017127|GO:0033344|GO:0042493|GO:0042626|GO:0042632|GO:0043190|GO:0043235|GO:0045796|GO:0046872|GO:0046982|GO:0055092	GO:0005515|GO:0005524|GO:0005886|GO:0005887|GO:0007584|GO:0007588|GO:0010949|GO:0015914|GO:0016324|GO:0016887|GO:0017127|GO:0030299|GO:0033344|GO:0042493|GO:0042626|GO:0042632|GO:0043190|GO:0043235|GO:0045796|GO:0046872|GO:0046982|GO:0055085	R-RNO-1369062	R-HSA-1369062|R-HSA-5679090|R-HSA-5679096	R-RNO-1369062|R-RNO-382551|R-RNO-382556	R-HSA-1369062|R-HSA-1643685|R-HSA-382551|R-HSA-382556|R-HSA-5619084|R-HSA-5619115|R-HSA-5679090|R-HSA-5679096		AP3_Q6|GATA1_04|GATA3_01|GR_Q6_01|LMO2COM_02	AP3_Q6|GATA1_04|GATA3_01|GR_Q6_01|LMO2COM_02	TRUE														-0.00434562	0.00522228	-0.0466308	-0.0223239	0.044626	0.0247382	0.00668916	0.127274	0.00303426	0.124483	0.106086	0.146046	-0.00798266	0.18835	0.0458893	0.151593	0.0576109	0.0711732	0.414522	0.232473	0.725857
Abhd1	313917	ENSRNOG00000025689				GO:0044255|GO:0051793	GO:0003674|GO:0005515|GO:0008150|GO:0016021|GO:0016298|GO:0034338|GO:0044255|GO:0047372|GO:0051792|GO:0051793						AP2_Q3|AP3_Q6|EGR_Q6|GCCATNTTG_YY1_Q6|GGGCGGR_SP1_Q6|GGGTGGRR_PAX4_03|SP1_Q4_01|SP1_Q6|YY1_02|YY1_Q6	AP2_Q3|AP3_Q6|EGR_Q6|GCCATNTTG_YY1_Q6|GGGCGGR_SP1_Q6|GGGTGGRR_PAX4_03|SP1_Q4_01|SP1_Q6|YY1_02|YY1_Q6	TRUE														0.0258373	-0.061912	-0.00269374	-0.139497	0.0357431	-0.0149745	0.0726532	-0.357323	-0.0632355	-0.379135	-0.253048	-0.286897	-0.0374767	-0.2619	0.0338069	0.0550803	-0.296361	-0.142396	-0.156024	-0.272921	-0.256992
Abhd10	303953	ENSRNOG00000054334				GO:0004553|GO:0005739|GO:0005829|GO:0019391|GO:0102390	GO:0004553|GO:0005739|GO:0005759|GO:0005829|GO:0019391|GO:0052695|GO:0102390			R-RNO-1430728|R-RNO-156580|R-RNO-156588|R-RNO-211859	R-HSA-1430728|R-HSA-156580|R-HSA-156588|R-HSA-211859		RCGCANGCGY_NRF1_Q6	RCGCANGCGY_NRF1_Q6	TRUE					proteins(3754)									0.0209218	0.0109863	0.0219938	0.0738496	0.0158747	0.00753934	-0.00292732	NA	-0.00722968	0.0437336	NA	-0.0154901	-0.0277664	-0.0224846	-0.0143758	0.0254864	-0.0324275	-0.019497	-0.0267541	-0.0184924	0
Abhd11	360831	ENSRNOG00000018910				GO:0003674|GO:0003824|GO:0005575|GO:0005739|GO:0008150	GO:0003674|GO:0005575|GO:0005739|GO:0008150|GO:0016787						ATF4_Q2|CEBPDELTA_Q6|GGATTA_PITX2_Q2|GGGCGGR_SP1_Q6|HLF_01	ATF4_Q2|CEBPDELTA_Q6|GGATTA_PITX2_Q2|GGGCGGR_SP1_Q6|HLF_01	TRUE					proteins(3754)									-0.0514571	-0.0747684	-0.0613525	-0.245552	-0.0859786	-0.0254979	-0.0536896	-0.21392	-0.0246098	-0.181161	-0.0408695	-0.179605	-0.13129	-0.232583	-0.00313832	0.0765601	-0.0898304	-0.175413	-0.0610237	-0.206415	-0.114062
Abhd12	499913	ENSRNOG00000036934				GO:0002084|GO:0004622|GO:0005737|GO:0006660|GO:0007628|GO:0008474|GO:0010996|GO:0016021|GO:0032281|GO:0032839|GO:0046464|GO:0046475|GO:0047372|GO:0052651	GO:0002084|GO:0004622|GO:0005886|GO:0006660|GO:0007628|GO:0008474|GO:0010996|GO:0016021|GO:0032281|GO:0032839|GO:0046464|GO:0046475|GO:0047372|GO:0052651			R-RNO-109582|R-RNO-114508|R-RNO-162582|R-RNO-372790|R-RNO-388396|R-RNO-416476|R-RNO-426048|R-RNO-76002	R-HSA-109582|R-HSA-114508|R-HSA-162582|R-HSA-372790|R-HSA-388396|R-HSA-416476|R-HSA-426048|R-HSA-76002				TRUE					proteins(3754)									-0.00587488	-0.0135081	0.0449905	0.0723696	0.0101366	-0.00587627	-0.00206459	-0.0904249	0.0652166	-0.0298433	0.0981281	-0.047445	-0.00306293	-0.0312528	0.0356035	-0.152107	-0.0165899	-0.0260969	-0.0683043	-0.276212	-0.188901
Abhd12b	408202	ENSRNOG00000026855													TRUE														NA	NA	NA	NA	NA	NA	NA	NA	NA	NA	NA	NA	NA	NA	NA	NA	NA	NA	0	0.0159603	0
Abhd13	306630	ENSRNOG00000014598				GO:0002084|GO:0005737|GO:0008474|GO:0032839	GO:0002084|GO:0008474|GO:0016020|GO:0016021|GO:0032839						TGCGCANK_UNKNOWN	TGCGCANK_UNKNOWN	TRUE														0.0478506	0.0302684	-0.0213574	-0.05502	-0.0208866	-0.0298178	0.0897008	-0.0240523	-0.0688116	-0.0155659	-0.118116	-0.0729008	0.0439891	-0.0255288	-0.00709723	0.120924	-0.0591244	-0.0720646	0.174781	0.155195	0.0973114
Abhd14a	300982	ENSRNOG00000011936					GO:0005737|GO:0016021|GO:0016787						GTTGNYNNRGNAAC_UNKNOWN|RCGCANGCGY_NRF1_Q6|RFX1_02|TGCGCANK_UNKNOWN	GTTGNYNNRGNAAC_UNKNOWN|RCGCANGCGY_NRF1_Q6|RFX1_02|TGCGCANK_UNKNOWN	TRUE														-0.0636525	-0.039287	-0.0276809	-0.0722368	-0.0564892	0.0396014	-0.0217669	0.0156964	0.144984	-0.105147	-0.0184779	-0.18067	-0.164645	-0.10625	0.0606112	-0.0685477	-0.138891	-0.165832	-0.0744461	-0.0855486	-0.251585
Abhd14b	300983	ENSRNOG00000012073				GO:0005634|GO:0005730|GO:0005829|GO:0016787|GO:0045944	GO:0005515|GO:0005634|GO:0005730|GO:0005737|GO:0005829|GO:0016787|GO:0045944|GO:0050427|GO:0070062	R-RNO-156584	R-HSA-156584	R-RNO-1430728|R-RNO-156580|R-RNO-156584|R-RNO-211859	R-HSA-1430728|R-HSA-156580|R-HSA-156584|R-HSA-211859		RCGCANGCGY_NRF1_Q6|TGCGCANK_UNKNOWN	RCGCANGCGY_NRF1_Q6|TGCGCANK_UNKNOWN	TRUE					proteins(3754)						LV AOB-F vs. LV Sham-LF(550)			0.0517444	-0.0152232	0.0519062	-0.0278607	-0.0585131	-0.020982	0.0446267	-0.329268	-0.0263496	-0.201199	-0.319601	-0.23608	0.0515713	-0.232778	0.0574667	-0.0988212	-0.0893528	-0.110182	-0.0880478	-0.369676	-0.309436
Abhd15	303343	ENSRNOG00000015002				GO:0016787	GO:0005576|GO:0016020|GO:0016787|GO:0044255						CTTTGA_LEF1_Q2|GATTGGY_NFY_Q6_01|GGGCGGR_SP1_Q6|LEF1_Q6|MYB_Q3|MYB_Q6|RCGCANGCGY_NRF1_Q6|SMAD3_Q6|YGCGYRCGC_UNKNOWN	CTTTGA_LEF1_Q2|GATTGGY_NFY_Q6_01|GGGCGGR_SP1_Q6|LEF1_Q6|MYB_Q3|MYB_Q6|RCGCANGCGY_NRF1_Q6|SMAD3_Q6|YGCGYRCGC_UNKNOWN	TRUE														0.101185	0.10188	-0.00534497	-0.0569203	0.00837521	-0.0611593	0.0383928	-0.0705879	0.175909	-0.0540332	0.313145	0.13785	-0.194672	-0.42433	-0.0354943	-0.518873	-0.0555402	-0.0900837	-0.142743	-0.0379164	0.07886
Abhd16a	361796	ENSRNOG00000056637					GO:0004622|GO:0005515|GO:0016021|GO:0047372|GO:0052651|GO:1905344						AP4_Q5|ATF_B|ATF3_Q6|CAGCTG_AP4_Q5|CREB_01|CREB_02|CREB_Q2|CREB_Q2_01|CREB_Q4|CREBP1_Q2|CREBP1CJUN_01|GGGCGGR_SP1_Q6|IRF1_01|IRF2_01|IRF7_01|STTTCRNTTT_IRF_Q6|TAL1ALPHAE47_01|TAL1BETAE47_01|TAL1BETAITF2_01|TGACGTCA_ATF3_Q6|TGAYRTCA_ATF3_Q6	AP4_Q5|ATF_B|ATF3_Q6|CAGCTG_AP4_Q5|CREB_01|CREB_02|CREB_Q2|CREB_Q2_01|CREB_Q4|CREBP1_Q2|CREBP1CJUN_01|GGGCGGR_SP1_Q6|IRF1_01|IRF2_01|IRF7_01|STTTCRNTTT_IRF_Q6|TAL1ALPHAE47_01|TAL1BETAE47_01|TAL1BETAITF2_01|TGACGTCA_ATF3_Q6|TGAYRTCA_ATF3_Q6	TRUE					proteins(3754)									0.00585156	0.039225	-0.0873415	-0.0605972	0.0284005	0.0112778	-0.00775136	-0.16832	0.010936	-0.037208	0.25825	-0.130327	-0.116317	-0.210635	0.0239746	-0.174785	0.00725089	-0.167672	-0.143958	-0.323326	0.119164
Abhd16b	311720	ENSRNOG00000015067					GO:0016787								TRUE														0.00161089	0.00211903	-0.00223662	-0.00386361	6.44712e-06	-0.00112782	NA	0.00866531	-0.00722968	NA	NA	NA	-0.00147061	0.0104404	NA	NA	-0.00227501	NA	-0.0443664	0.240034	0.79276
Abhd17a	299617	ENSRNOG00000018212		path:rno00062	path:hsa00062	GO:0002084|GO:0005886|GO:0008474|GO:0010008|GO:0014069|GO:0018345|GO:0030054|GO:0043197|GO:0055038|GO:0072657|GO:0098978|GO:0099031|GO:0099033|GO:0099175|GO:1902817|GO:1905668	GO:0002084|GO:0005515|GO:0005886|GO:0008474|GO:0010008|GO:0016020|GO:0018345|GO:0030054|GO:0043197|GO:0055038|GO:0072657|GO:0098978|GO:0099031|GO:0099033|GO:0099175|GO:1902817|GO:1905668								TRUE														-0.145819	-0.126041	-0.0917665	0.0184984	-0.0307377	-0.00889238	-0.061547	0.119116	-0.112888	0.119133	0.173886	0.0403843	0.0841025	0.12386	0.109181	0.0550785	0.110728	0.0127512	-0.141432	-0.277366	0.171496
Abhd17b	309399	ENSRNOG00000012514		path:rno00062	path:hsa00062	GO:0002084|GO:0005886|GO:0008474|GO:0014069|GO:0018345|GO:0030054|GO:0043197|GO:0055038|GO:0098978|GO:0099031|GO:0099033|GO:0099175|GO:1902473|GO:1902817|GO:1902950|GO:1905668	GO:0002084|GO:0008474|GO:0016020|GO:0018345|GO:0030054|GO:0043197|GO:0055038|GO:0098978|GO:0099031|GO:0099033|GO:1902473|GO:1902817|GO:1902950|GO:1905668							AACTTT_UNKNOWN|AP1_01|CACGTG_MYC_Q2|CART1_01|GATTGGY_NFY_Q6_01|GGATTA_PITX2_Q2|NCX_01|NF1_Q6|NF1_Q6_01|NKX25_02|NMYC_01|RNGTGGGC_UNKNOWN|RRCCGTTA_UNKNOWN|S8_01|TGACCTY_ERR1_Q2|TGCTGAY_UNKNOWN|TTANTCA_UNKNOWN|TTGTTT_FOXO4_01|USF_01|USF_C|USF_Q6_01|YAATNRNNNYNATT_UNKNOWN	FALSE														0.0830972	0.0266584	0.0446361	-0.0147218	0.0118355	-0.000185407	-0.0299498	-0.0508385	-0.0323662	-0.107416	0.062388	-0.0171635	-0.143246	-0.119779	-0.131353	-0.0896802	-0.128115	-0.119674	-0.051562	0.139574	0.0489049
Abhd17c	361601	ENSRNOG00000012683		path:rno00062	path:hsa00062	GO:0002084|GO:0008474|GO:0014069|GO:0018345|GO:0030054|GO:0043197|GO:0045211|GO:0055038|GO:0098978|GO:0099175|GO:1902817|GO:1905668	GO:0002084|GO:0008474|GO:0014069|GO:0018345|GO:0030054|GO:0043197|GO:0045211|GO:0055038|GO:0098978|GO:0099175|GO:1902817|GO:1905668								TRUE														0.0798761	-0.00114775	-0.0944557	-0.0997677	-0.0259599	-0.030761	-0.0287746	0.0337635	0.0317839	0.22232	0.2236	-0.0399079	-0.132518	0.0393874	0.152588	0.169952	0.0745595	0.00404841	-0.0936414	-0.20372	-0.114373
Abhd2	293050	ENSRNOG00000017120				GO:0036126|GO:0044255|GO:0051793	GO:0001669|GO:0003707|GO:0007340|GO:0009611|GO:0016021|GO:0016298|GO:0030336|GO:0032570|GO:0034338|GO:0036126|GO:0042562|GO:0043401|GO:0044255|GO:0046464|GO:0047372|GO:0048240|GO:0051792|GO:0051793|GO:0097524						AP1_Q4|AP1_Q6|CMYB_01|CTTTGA_LEF1_Q2|CTTTGT_LEF1_Q2|GGGCGGR_SP1_Q6|GGGYGTGNY_UNKNOWN|LEF1_Q6|MYB_Q3|MYB_Q5_01|OLF1_01|PAX4_01|TCF4_Q5|TGACAGNY_MEIS1_01|TGANTCA_AP1_C|TTCNRGNNNNTTC_HSF_Q6	AP1_Q4|AP1_Q6|CMYB_01|CTTTGA_LEF1_Q2|CTTTGT_LEF1_Q2|GGGCGGR_SP1_Q6|GGGYGTGNY_UNKNOWN|LEF1_Q6|MYB_Q3|MYB_Q5_01|OLF1_01|PAX4_01|TCF4_Q5|TGACAGNY_MEIS1_01|TGANTCA_AP1_C|TTCNRGNNNNTTC_HSF_Q6	TRUE	PABRVdecomp	WH+CM(47)	RV PAB-F(648)						RV PAB-F- vs. RV Sham-RF(648)		LV AOB-F vs. LV Sham-LF(550)			0.00487752	0.202402	0.0739865	0.325185	0.0915099	0.0399507	0.0491302	0.460101	0.0889844	0.369674	0.800021	0.58722	0.127891	0.23693	-0.00268153	0.0495014	0.334329	0.271162	0.120822	-0.0695306	0.593513
Abhd3	291793	ENSRNOG00000029370				GO:0004623|GO:0044255|GO:0046470|GO:0047372|GO:0051793	GO:0004623|GO:0005575|GO:0005886|GO:0006656|GO:0008970|GO:0016021|GO:0016298|GO:0034338|GO:0044255|GO:0046470|GO:0047372|GO:0051792|GO:0051793|GO:0052739|GO:0052740|GO:0102567|GO:0102568	R-RNO-1483191		R-RNO-1430728|R-RNO-1483191|R-RNO-1483206|R-RNO-1483257|R-RNO-556833	R-HSA-1430728|R-HSA-1483191|R-HSA-1483206|R-HSA-1483257|R-HSA-556833		HSF1_01|HSF2_01|PBX1_02|RGAANNTTC_HSF1_01|RORA1_01|SF1_Q6|TGACCTTG_SF1_Q6|TGACCTY_ERR1_Q2	HSF1_01|HSF2_01|PBX1_02|RGAANNTTC_HSF1_01|RORA1_01|SF1_Q6|TGACCTTG_SF1_Q6|TGACCTY_ERR1_Q2	TRUE														0.122045	0.0179853	0.0911274	0.046271	-0.100563	-0.0277901	-0.0238695	-0.0283149	-0.154472	-0.0949459	-0.236508	-0.353678	-0.07919	0.154825	-0.0115725	-0.00980386	-0.0416255	-0.0420774	-0.342842	0.320115	-0.33655
Abhd4	364380	ENSRNOG00000009244				GO:0055088	GO:0005789|GO:0005811|GO:0016042|GO:0016787|GO:0036152|GO:0052689|GO:0055088	R-RNO-1482839		R-RNO-1430728|R-RNO-1482839|R-RNO-1483206|R-RNO-1483257|R-RNO-556833	R-HSA-1430728|R-HSA-1482839|R-HSA-1483206|R-HSA-1483257|R-HSA-556833		AACTTT_UNKNOWN|AP1_01|AP1_C|AP1_Q4|AP1_Q4_01|AP1_Q6|AP1_Q6_01|AP4_Q5|AP4_Q6|BACH1_01|CAGCTG_AP4_Q5|CAGGTG_E12_Q6|CP2_01|FOXM1_01|HEB_Q6|NFE2_01|NRF2_Q4|TGANTCA_AP1_C|TGASTMAGC_NFE2_01	AACTTT_UNKNOWN|AP1_01|AP1_C|AP1_Q4|AP1_Q4_01|AP1_Q6|AP1_Q6_01|AP4_Q5|AP4_Q6|BACH1_01|CAGCTG_AP4_Q5|CAGGTG_E12_Q6|CP2_01|FOXM1_01|HEB_Q6|NFE2_01|NRF2_Q4|TGANTCA_AP1_C|TGASTMAGC_NFE2_01	TRUE														-0.0374801	-0.0111317	0.0803635	0.110152	-0.0072346	-0.00340825	-0.0853219	0.0274401	0.0584836	0.0959187	0.124042	0.110351	-0.0709586	-0.0262829	-0.11218	-0.198634	-0.0372368	-0.154229	-0.0435781	-0.106139	-0.087084
Abhd5	316122	ENSRNOG00000000221		path:rno04923	path:hsa04923	GO:0006654|GO:0055088	GO:0003841|GO:0004806|GO:0005811|GO:0005829|GO:0006631|GO:0006654|GO:0010891|GO:0010898|GO:0030154|GO:0042171|GO:0051006|GO:0052689|GO:0055088				R-HSA-1430728|R-HSA-163560|R-HSA-556833|R-HSA-8979227		RCGCANGCGY_NRF1_Q6|TGACAGNY_MEIS1_01|TGCCAAR_NF1_Q6|TGGAAA_NFAT_Q4_01	RCGCANGCGY_NRF1_Q6|TGACAGNY_MEIS1_01|TGCCAAR_NF1_Q6|TGGAAA_NFAT_Q4_01	TRUE														0.0465456	0.100349	0.116973	0.211426	0.0400442	0.0538943	0.101339	0.0930602	0.246852	0.0843546	0.524741	0.419146	-0.0479824	-0.0539104	-0.222076	-0.486251	0.0445808	-0.140255	0.167052	0.196835	0.11908
Abhd6	305795	ENSRNOG00000008167		path:rno04723	path:hsa04723	GO:0004620|GO:0005739|GO:0009395|GO:0016021|GO:0030336|GO:0032281|GO:0046464|GO:0046889|GO:0047372|GO:0060292|GO:0098978|GO:0098982|GO:0099055|GO:0099178|GO:0120163|GO:2000124	GO:0004620|GO:0005739|GO:0005886|GO:0009395|GO:0016021|GO:0030336|GO:0032281|GO:0046464|GO:0046889|GO:0047372|GO:0060292|GO:0098978|GO:0098982|GO:0099055|GO:0120163|GO:2000124			R-RNO-109582|R-RNO-114508|R-RNO-162582|R-RNO-372790|R-RNO-388396|R-RNO-416476|R-RNO-426048|R-RNO-76002	R-HSA-109582|R-HSA-114508|R-HSA-162582|R-HSA-372790|R-HSA-388396|R-HSA-416476|R-HSA-426048|R-HSA-76002		CEBP_Q2_01	CEBP_Q2_01	TRUE														0.119599	0.174734	0.0417011	0.0280763	0.0138984	-0.0202287	0.0400548	-0.11691	0.0367979	0.0397984	0.133169	-0.00778877	0.00826136	-0.0507373	0.0146366	0.120824	0.122325	0.107805	0.140932	0.181727	0.187031
Abhd8	306338	ENSRNOG00000000054				GO:0052689	GO:0052689|GO:0055088|GO:0070062						AML_Q6|CREBP1_01|E4BP4_01|GATA2_01|GGGAGGRR_MAZ_Q6|GTTRYCATRR_UNKNOWN|HLF_01|NFKAPPAB_01|RACCACAR_AML_Q6|SPZ1_01|TGACCTY_ERR1_Q2|TTAYRTAA_E4BP4_01|ZIC1_01	AML_Q6|CREBP1_01|E4BP4_01|GATA2_01|GGGAGGRR_MAZ_Q6|GTTRYCATRR_UNKNOWN|HLF_01|NFKAPPAB_01|RACCACAR_AML_Q6|SPZ1_01|TGACCTY_ERR1_Q2|TTAYRTAA_E4BP4_01|ZIC1_01	TRUE														-0.0522231	-0.0755453	0.00649723	-0.0302113	-0.0649678	0.0119842	-0.0914135	0.00260683	0.0275103	0.135827	-0.0557263	-0.0711101	-0.0794963	-0.0204863	-0.00270467	0.107338	-0.0142904	-0.0172244	-0.194202	-0.370889	-0.144092
Abi1	79249	ENSRNOG00000031325				GO:0001756|GO:0005515|GO:0005634|GO:0005737|GO:0005856|GO:0008134|GO:0008154|GO:0014069|GO:0017124|GO:0018108|GO:0030027|GO:0030054|GO:0030175|GO:0030296|GO:0030426|GO:0031209|GO:0031252|GO:0032433|GO:0035855|GO:0043005|GO:0045211|GO:0048813|GO:0061098|GO:0072673|GO:0098978|GO:0099527	GO:0001756|GO:0005515|GO:0005634|GO:0005783|GO:0005829|GO:0005856|GO:0007169|GO:0008092|GO:0008154|GO:0008285|GO:0014069|GO:0016032|GO:0017124|GO:0018108|GO:0030027|GO:0030054|GO:0030296|GO:0030426|GO:0031209|GO:0032433|GO:0035855|GO:0038096|GO:0045211|GO:0045296|GO:0048010|GO:0048813|GO:0061098|GO:0070062|GO:0072673	R-RNO-2029482|R-RNO-4420097|R-RNO-5663213		R-RNO-162582|R-RNO-168249|R-RNO-168256|R-RNO-194138|R-RNO-194315|R-RNO-195258|R-RNO-2029480|R-RNO-2029482|R-RNO-4420097|R-RNO-5663213|R-RNO-9006934	R-HSA-162582|R-HSA-168249|R-HSA-168256|R-HSA-194138|R-HSA-194315|R-HSA-195258|R-HSA-2029480|R-HSA-2029482|R-HSA-4420097|R-HSA-5663213|R-HSA-9006934		CTGYNNCTYTAA_UNKNOWN|CTTTGT_LEF1_Q2|GGGTGGRR_PAX4_03|GGGYGTGNY_UNKNOWN|HNF3_Q6|HNF3ALPHA_Q6|HNF6_Q6|MCAATNNNNNGCG_UNKNOWN|PU1_Q6|RCGCANGCGY_NRF1_Q6|RGAGGAARY_PU1_Q6|SYATTGTG_UNKNOWN	CTGYNNCTYTAA_UNKNOWN|CTTTGT_LEF1_Q2|GGGTGGRR_PAX4_03|GGGYGTGNY_UNKNOWN|HNF3_Q6|HNF3ALPHA_Q6|HNF6_Q6|MCAATNNNNNGCG_UNKNOWN|PU1_Q6|RCGCANGCGY_NRF1_Q6|RGAGGAARY_PU1_Q6|SYATTGTG_UNKNOWN	TRUE					proteins(3754)									0.0444711	0.0652732	-0.038879	0.0612849	0.0366462	-0.00518874	0.013956	0.0641729	0.00963396	0.0852794	0.0930413	0.136146	0.10363	0.171897	0.0361286	0.0982584	0.13223	0.160295	0.21781	0.290881	0.219253
Abi2	286928	ENSRNOG00000017707		path:rno04810	path:hsa04810	GO:0005829|GO:0005884|GO:0005912|GO:0005913|GO:0007611|GO:0016358|GO:0016477|GO:0016601|GO:0017124|GO:0018108|GO:0030027|GO:0030425|GO:0031209|GO:0031625|GO:0032433|GO:0043010|GO:0043197|GO:0045186|GO:0048365|GO:0061001|GO:0070064|GO:0070309|GO:0098871|GO:0098974|GO:0098978|GO:2000601	GO:0003677|GO:0005515|GO:0005634|GO:0005737|GO:0005829|GO:0005856|GO:0005912|GO:0007010|GO:0008093|GO:0008154|GO:0016032|GO:0016477|GO:0016601|GO:0017124|GO:0018108|GO:0019900|GO:0030027|GO:0031209|GO:0031625|GO:0032433|GO:0043197|GO:0048365|GO:0061001|GO:0070064|GO:0070309|GO:2000601				R-HSA-162582|R-HSA-168249|R-HSA-168256|R-HSA-194138|R-HSA-194315|R-HSA-195258|R-HSA-2029480|R-HSA-2029482|R-HSA-4420097|R-HSA-5663213|R-HSA-9006934		AHR_Q5|ARGGGTTAA_UNKNOWN|CAGCTG_AP4_Q5|CTTTAAR_UNKNOWN|E2F_Q4|E2F1_Q3_01|EFC_Q6|EGR_Q6|GGGAGGRR_MAZ_Q6|GGGCGGR_SP1_Q6|GGGTGGRR_PAX4_03|HIF1_Q3|NRF1_Q6|PAX4_03	AHR_Q5|ARGGGTTAA_UNKNOWN|CAGCTG_AP4_Q5|CTTTAAR_UNKNOWN|E2F_Q4|E2F1_Q3_01|EFC_Q6|EGR_Q6|GGGAGGRR_MAZ_Q6|GGGCGGR_SP1_Q6|GGGTGGRR_PAX4_03|HIF1_Q3|NRF1_Q6|PAX4_03	TRUE														0.035943	0.042222	-0.00953792	0.0422254	0.0450968	-0.0536039	0.0547699	0.050201	0.216812	0.0105939	0.252352	0.174068	0.00754903	-0.00506275	0.0315235	-0.19626	-0.0418936	0.051889	0.166691	0.20786	0.0524892
Abi3	303476	ENSRNOG00000005575					GO:0005515|GO:0005737|GO:0016020|GO:0017124|GO:0018108|GO:0030027|GO:0030334|GO:0042802						AP1_01|AP1_Q4|AP1_Q6|AP1_Q6_01|AP1FJ_Q2|BACH1_01|BACH2_01|CACBINDINGPROTEIN_Q6|CCCNNGGGAR_OLF1_01|CEBP_01|CREL_01|ELF1_Q6|GATTGGY_NFY_Q6_01|GGGAGGRR_MAZ_Q6|GGGTGGRR_PAX4_03|IRF7_01|NFAT_Q4_01|NFKAPPAB65_01|NFY_C|NFY_Q6_01|PAX4_03|PU1_Q6|RGAGGAARY_PU1_Q6|STAT6_02|TGANTCA_AP1_C|TGGAAA_NFAT_Q4_01	AP1_01|AP1_Q4|AP1_Q6|AP1_Q6_01|AP1FJ_Q2|BACH1_01|BACH2_01|CACBINDINGPROTEIN_Q6|CCCNNGGGAR_OLF1_01|CEBP_01|CREL_01|ELF1_Q6|GATTGGY_NFY_Q6_01|GGGAGGRR_MAZ_Q6|GGGTGGRR_PAX4_03|IRF7_01|NFAT_Q4_01|NFKAPPAB65_01|NFY_C|NFY_Q6_01|PAX4_03|PU1_Q6|RGAGGAARY_PU1_Q6|STAT6_02|TGANTCA_AP1_C|TGGAAA_NFAT_Q4_01	TRUE														-0.119705	-0.0519698	-0.185074	-0.0668664	-0.0415181	-0.0310889	-0.0771056	0.12479	-0.246572	0.247349	0.0136043	0.060614	-0.0308766	0.1104	-0.0283987	0.370208	-0.0487045	0.030641	0.00882472	0.0551602	0.121292
Abl1	311860	ENSRNOG00000047356		path:rno04012|path:rno04014|path:rno04110|path:rno04360|path:rno04722|path:rno05200|path:rno05206|path:rno05220|path:rno05416	path:hsa04012|path:hsa04014|path:hsa04110|path:hsa04360|path:hsa04722|path:hsa05130|path:hsa05131|path:hsa05200|path:hsa05206|path:hsa05220|path:hsa05416	GO:0000287|GO:0000400|GO:0000405|GO:0001726|GO:0001784|GO:0001843|GO:0001922|GO:0001934|GO:0002322|GO:0002333|GO:0004672|GO:0004713|GO:0004715|GO:0005080|GO:0005515|GO:0005524|GO:0005634|GO:0005654|GO:0005730|GO:0005737|GO:0005739|GO:0005783|GO:0005829|GO:0006468|GO:0006909|GO:0006974|GO:0006975|GO:0006979|GO:0007173|GO:0007204|GO:0007229|GO:0007611|GO:0008022|GO:0008306|GO:0009791|GO:0010595|GO:…	GO:0000278|GO:0000287|GO:0000400|GO:0000405|GO:0001784|GO:0001843|GO:0001922|GO:0001934|GO:0002322|GO:0002333|GO:0003677|GO:0003713|GO:0003785|GO:0004515|GO:0004672|GO:0004713|GO:0004715|GO:0005080|GO:0005515|GO:0005524|GO:0005634|GO:0005654|GO:0005730|GO:0005737|GO:0005739|GO:0005829|GO:0006298|GO:0006355|GO:0006464|GO:0006468|GO:0006897|GO:0006914|GO:0006974|GO:0006975|GO:0006979|GO:0007050|GO:…	R-RNO-2029482|R-RNO-375170|R-RNO-428890|R-RNO-5663213|R-RNO-5685938|R-RNO-5693565|R-RNO-69231|R-RNO-8939236		R-RNO-1266738|R-RNO-162582|R-RNO-1640170|R-RNO-168249|R-RNO-168256|R-RNO-194315|R-RNO-195258|R-RNO-2029480|R-RNO-2029482|R-RNO-212436|R-RNO-453279|R-RNO-525793|R-RNO-5663213|R-RNO-5685938|R-RNO-5693532|R-RNO-5693538|R-RNO-5693565|R-RNO-5693567|R-RNO-5693606|R-RNO-69231|R-RNO-69236|R-RNO-69278|R-RNO-73857|R-RNO-73894|R-RNO-74160|R-RNO-8878171|R-RNO-8939236	R-HSA-109582|R-HSA-1266738|R-HSA-162582|R-HSA-1640170|R-HSA-168249|R-HSA-168256|R-HSA-194315|R-HSA-195258|R-HSA-2029480|R-HSA-2029482|R-HSA-212436|R-HSA-376176|R-HSA-422475|R-HSA-428890|R-HSA-453279|R-HSA-525793|R-HSA-5663213|R-HSA-5685938|R-HSA-5693532|R-HSA-5693538|R-HSA-5693565|R-HSA-5693567|R-HSA-5693606|R-HSA-69231|R-HSA-69236|R-HSA-69278|R-HSA-73857|R-HSA-73894|R-HSA-74160|R-HSA-8878166|R-H…		AACTTT_UNKNOWN|CAGCTG_AP4_Q5|CCAWNWWNNNGGC_UNKNOWN|CTTTGT_LEF1_Q2|ER_Q6|GATA1_02|GATA3_01|GGATTA_PITX2_Q2|GGGAGGRR_MAZ_Q6|GGGCGGR_SP1_Q6|KMCATNNWGGA_UNKNOWN|LEF1_Q6|LMO2COM_02|OCT_C|POU3F2_02|PPARA_02|RYTTCCTG_ETS2_B|SRF_C|SRF_Q6|TGACATY_UNKNOWN|TGACCTY_ERR1_Q2|TGGAAA_NFAT_Q4_01|TTANTCA_UNKNOWN|TTCYRGAA_UNKNOWN	AACTTT_UNKNOWN|CAGCTG_AP4_Q5|CCAWNWWNNNGGC_UNKNOWN|CTTTGT_LEF1_Q2|ER_Q6|GATA1_02|GATA3_01|GGATTA_PITX2_Q2|GGGAGGRR_MAZ_Q6|GGGCGGR_SP1_Q6|KMCATNNWGGA_UNKNOWN|LEF1_Q6|LMO2COM_02|OCT_C|POU3F2_02|PPARA_02|RYTTCCTG_ETS2_B|SRF_C|SRF_Q6|TGACATY_UNKNOWN|TGACCTY_ERR1_Q2|TGGAAA_NFAT_Q4_01|TTANTCA_UNKNOWN|TTCYRGAA_UNKNOWN	TRUE													RV AOB-F vs. RV Sham-LF(312)	0.0134841	0.0509156	0.0690139	0.155793	-0.00805589	-0.016078	0.0618844	0.0080715	0.398597	0.123216	0.419029	0.690274	-0.00738347	-0.163699	-0.110324	-0.477336	0.0654466	0.0235424	-0.0500528	-0.159685	0.229872
Abl2	304883	ENSRNOG00000004305		path:rno04012|path:rno04014|path:rno05416	path:hsa04012|path:hsa04014|path:hsa05416	GO:0000287|GO:0001784|GO:0001843|GO:0001891|GO:0002118|GO:0003674|GO:0004713|GO:0005524|GO:0005575|GO:0005623|GO:0006468|GO:0006909|GO:0006930|GO:0007015|GO:0007173|GO:0007204|GO:0007612|GO:0007628|GO:0008150|GO:0008542|GO:0009791|GO:0010863|GO:0010976|GO:0015629|GO:0016322|GO:0018108|GO:0021587|GO:0022408|GO:0022414|GO:0030027|GO:0030036|GO:0030145|GO:0030154|GO:0030182|GO:0031223|GO:0032092|GO:…	GO:0000287|GO:0001784|GO:0003785|GO:0004672|GO:0004713|GO:0004715|GO:0005515|GO:0005524|GO:0005829|GO:0006464|GO:0007155|GO:0007165|GO:0007204|GO:0010506|GO:0010863|GO:0010976|GO:0015629|GO:0018108|GO:0030100|GO:0030145|GO:0030154|GO:0030155|GO:0035024|GO:0035640|GO:0038083|GO:0042127|GO:0051015|GO:0051353|GO:0071300|GO:2000145|GO:2000249	R-RNO-428890			R-HSA-1266738|R-HSA-376176|R-HSA-422475|R-HSA-428890		CAGGTG_E12_Q6|HNF3B_01|MEIS1_01|MYOD_Q6|OCT1_07|TGACAGNY_MEIS1_01|TGIF_01|TTANTCA_UNKNOWN	CAGGTG_E12_Q6|HNF3B_01|MEIS1_01|MYOD_Q6|OCT1_07|TGACAGNY_MEIS1_01|TGIF_01|TTANTCA_UNKNOWN	TRUE		WH(627)	RV PAB-F(648)						RV PAB-F- vs. RV Sham-RF(648)				RV AOB-F vs. RV Sham-LF(312)	0.0299524	0.0853032	0.0833513	0.171367	0.0219044	-0.00334222	0.188167	0.196488	0.441172	0.339468	0.651421	0.714032	0.0643809	-0.00660353	0.0167849	-0.1848	0.156198	0.184329	-0.034958	0.0319315	-0.135459
Ablim2	360958	ENSRNOG00000007882		path:rno04360	path:hsa04360	GO:0003779|GO:0005737|GO:0006351|GO:0015629|GO:0030016|GO:0030036|GO:0045944|GO:0046872	GO:0005737|GO:0006351|GO:0015629|GO:0030032|GO:0030036|GO:0046872|GO:0051015		R-HSA-418885		R-HSA-1266738|R-HSA-373752|R-HSA-418885|R-HSA-422475		ACTAYRNNNCCCR_UNKNOWN|ATF3_Q6|GGAMTNNNNNTCCY_UNKNOWN|NFAT_Q4_01|NKX25_02|POU6F1_01|TGAYRTCA_ATF3_Q6|TGCCAAR_NF1_Q6|TGGAAA_NFAT_Q4_01|YATTNATC_UNKNOWN	ACTAYRNNNCCCR_UNKNOWN|ATF3_Q6|GGAMTNNNNNTCCY_UNKNOWN|NFAT_Q4_01|NKX25_02|POU6F1_01|TGAYRTCA_ATF3_Q6|TGCCAAR_NF1_Q6|TGGAAA_NFAT_Q4_01|YATTNATC_UNKNOWN	TRUE					proteins(3754)									-0.00325091	-0.110849	0.0401843	-0.0562834	-0.0347554	-0.0598032	0.0351206	-0.180291	0.13472	0.00619719	-0.105565	-0.0870477	-0.168655	-0.294753	0.0931446	-0.0608805	-0.156119	-0.0697176	-0.324441	-0.257727	-0.484295
Ablim3	307395	ENSRNOG00000019365		path:rno04360	path:hsa04360	GO:0001725|GO:0006351|GO:0015629|GO:0030027|GO:0030032|GO:0030036|GO:0045202|GO:0045944|GO:0046872|GO:0060271|GO:0098978	GO:0001725|GO:0005515|GO:0005737|GO:0006351|GO:0015629|GO:0030027|GO:0030032|GO:0030036|GO:0045944|GO:0046872|GO:0051015|GO:0060271|GO:0098978|GO:1903955		R-HSA-418885		R-HSA-1266738|R-HSA-373752|R-HSA-418885|R-HSA-422475		CAGGTA_AREB6_01|CAGGTG_E12_Q6|CATTGTYY_SOX9_B1|E12_Q6|E47_01|FOXO1_01|FOXO4_01|GGGCGGR_SP1_Q6|MYOD_01|PAX8_B|RP58_01|RTAAACA_FREAC2_01|TGTYNNNNNRGCARM_UNKNOWN|TTGTTT_FOXO4_01|WTTGKCTG_UNKNOWN|YATTNATC_UNKNOWN|ZF5_B	CAGGTA_AREB6_01|CAGGTG_E12_Q6|CATTGTYY_SOX9_B1|E12_Q6|E47_01|FOXO1_01|FOXO4_01|GGGCGGR_SP1_Q6|MYOD_01|PAX8_B|RP58_01|RTAAACA_FREAC2_01|TGTYNNNNNRGCARM_UNKNOWN|TTGTTT_FOXO4_01|WTTGKCTG_UNKNOWN|YATTNATC_UNKNOWN|ZF5_B	TRUE					proteins(3754)									-0.0431271	-0.0439001	0.0661028	0.0783668	-0.0336008	-0.051068	0.0487811	-0.19265	0.071759	-0.153046	0.0689483	0.364212	0.257223	0.00613167	0.0886465	0.0323829	0.187709	0.101269	0.0264115	0.223982	0.505312
Abo	100301568	ENSRNOG00000046958		path:rno00601|path:rno01100	path:hsa00601|path:hsa01100	GO:0005794	GO:0000166|GO:0003823|GO:0004380|GO:0004381|GO:0005576|GO:0005794|GO:0005975|GO:0006486|GO:0016021|GO:0016757|GO:0030145|GO:0030259|GO:0031982|GO:0032580			R-RNO-1430728|R-RNO-71387|R-RNO-9033658|R-RNO-9033807	R-HSA-1430728|R-HSA-71387|R-HSA-9033658|R-HSA-9033807				TRUE														0.0128515	0.0134085	-0.0769992	-0.0268292	0.125931	0.106265	-0.0719533	0.272317	-0.0823132	0.0407954	-0.0053779	0.094996	-0.147599	0.170865	-0.00883594	-0.0555773	0.062122	0.0696408	-0.205024	-0.241399	0.000954744
Abo2	296504	ENSRNOG00000045801		path:rno00601|path:rno01100	path:hsa00601|path:hsa01100	GO:0004380|GO:0005794	GO:0000166|GO:0003823|GO:0004380|GO:0004381|GO:0005576|GO:0005794|GO:0005975|GO:0006486|GO:0016021|GO:0016757|GO:0030145|GO:0030259|GO:0031982|GO:0032580			R-RNO-1430728|R-RNO-71387|R-RNO-9033658|R-RNO-9033807	R-HSA-1430728|R-HSA-71387|R-HSA-9033658|R-HSA-9033807				TRUE														0.00346225	0.0112107	NA	0.0172687	-0.00270426	-0.0022817	NA	0.0171861	NA	-0.00503873	-0.0171884	NA	-0.00715354	0.0278233	NA	-0.0157801	NA	NA	0.125645	-0.00156425	-0.053672
Abr	287537	ENSRNOG00000056837				GO:0002692|GO:0005089|GO:0005096|GO:0005829|GO:0005886|GO:0007420|GO:0030036|GO:0030336|GO:0032496|GO:0035023|GO:0035556|GO:0042472|GO:0043114|GO:0043314|GO:0043547|GO:0050728|GO:0050766|GO:0050804|GO:0050885|GO:0060313|GO:0098685|GO:0098978|GO:0099092	GO:0002692|GO:0005089|GO:0005096|GO:0005829|GO:0005886|GO:0007186|GO:0007264|GO:0007420|GO:0016020|GO:0030036|GO:0032496|GO:0035023|GO:0042472|GO:0043065|GO:0043114|GO:0043314|GO:0043547|GO:0050728|GO:0050766|GO:0050804|GO:0050885|GO:0051056|GO:0060313|GO:0098685|GO:0098978|GO:0099092			R-RNO-162582|R-RNO-193648|R-RNO-193704|R-RNO-194315|R-RNO-194840|R-RNO-204998|R-RNO-73887	R-HSA-162582|R-HSA-193648|R-HSA-193704|R-HSA-194315|R-HSA-194840|R-HSA-204998|R-HSA-372790|R-HSA-388396|R-HSA-416482|R-HSA-73887		AACWWCAANK_UNKNOWN|ACAWYAAAG_UNKNOWN|ACCTGTTG_UNKNOWN|AP4_Q5|AP4_Q6_01|ATF3_Q6|CAGCTG_AP4_Q5|CAGGTG_E12_Q6|CCCNNGGGAR_OLF1_01|CREB_Q2_01|CREBP1_Q2|CTCNANGTGNY_UNKNOWN|CTTTGA_LEF1_Q2|E47_02|FXR_IR1_Q6|GCANCTGNY_MYOD_Q6|GGGCGGR_SP1_Q6|GGGTGGRR_PAX4_03|GGGYGTGNY_UNKNOWN|HNF4ALPHA_Q6|IK1_01|LEF1_Q6|MAZR_01|RP58_01|RYTTCCTG_ETS2_B|SREBP1_01|SRF_Q4|SRF_Q5_01|SRF_Q6|T3R_Q6|TATAAA_TATA_01|TBP_01|TCANNTGA…	AACWWCAANK_UNKNOWN|ACAWYAAAG_UNKNOWN|ACCTGTTG_UNKNOWN|AP4_Q5|AP4_Q6_01|ATF3_Q6|CAGCTG_AP4_Q5|CAGGTG_E12_Q6|CCCNNGGGAR_OLF1_01|CREB_Q2_01|CREBP1_Q2|CTCNANGTGNY_UNKNOWN|CTTTGA_LEF1_Q2|E47_02|FXR_IR1_Q6|GCANCTGNY_MYOD_Q6|GGGCGGR_SP1_Q6|GGGTGGRR_PAX4_03|GGGYGTGNY_UNKNOWN|HNF4ALPHA_Q6|IK1_01|LEF1_Q6|MAZR_01|RP58_01|RYTTCCTG_ETS2_B|SREBP1_01|SRF_Q4|SRF_Q5_01|SRF_Q6|T3R_Q6|TATAAA_TATA_01|TBP_01|TCANNTGA…	TRUE														-0.0117112	0.0663915	0.0874049	0.10311	-0.0252626	-0.0294764	-0.0394846	0.0691877	-0.0308459	0.086916	0.0119235	0.228891	0.0421041	0.0122121	-0.0728353	-0.0187491	0.0378493	0.103654	-0.147648	-0.134654	-0.180953
Abra	286965	ENSRNOG00000007999				GO:0003779|GO:0005886|GO:0006606|GO:0015629|GO:0030016|GO:0030017|GO:0035025|GO:0045893|GO:0045944|GO:0051091	GO:0003779|GO:0005886|GO:0006606|GO:0015629|GO:0030017|GO:0035025|GO:0045893|GO:0045944|GO:0051091						MEF2_02|RORA1_01|TGACCTY_ERR1_Q2|TGCCAAR_NF1_Q6|TGGAAA_NFAT_Q4_01|TTGTTT_FOXO4_01	MEF2_02|RORA1_01|TGACCTY_ERR1_Q2|TGCCAAR_NF1_Q6|TGGAAA_NFAT_Q4_01|TTGTTT_FOXO4_01	TRUE					proteins(3754)									-0.00768408	-0.0543853	-0.106883	-0.103038	-0.0320854	0.0098837	-0.0347704	-0.259015	-0.273126	-0.302529	-0.0560717	-0.406848	-0.274566	-0.21874	-0.13799	-0.128868	-0.139772	-0.26471	0.0334315	0.47583	-0.373691
Abracl	685045	ENSRNOG00000051450					GO:0032970								TRUE														-0.0558725	0.0169009	-0.187007	-0.215487	-0.100981	-0.0303366	-0.151815	-0.0367259	-0.34772	-0.090259	-0.081899	-0.322728	0.0225916	-0.0359472	-0.141262	-0.0250818	0.130676	-0.0780263	0.00730975	0.0392597	-0.279957
Abt1	306960	ENSRNOG00000017585				GO:0000447|GO:0000472|GO:0000480	GO:0000447|GO:0000472|GO:0000480|GO:0003677|GO:0003713|GO:0003723|GO:0005515|GO:0005634|GO:0005667|GO:0005730|GO:0006357|GO:0006366|GO:0021522|GO:0034462|GO:1903508						AAAYRNCTG_UNKNOWN|HNF3B_01	AAAYRNCTG_UNKNOWN|HNF3B_01	TRUE														-0.114601	-0.0754157	-0.146643	-0.153875	-0.0264071	-0.011981	-0.011132	-0.0486564	-0.244164	-0.142869	-0.128933	-0.203091	-0.00926464	-0.0946638	0.00440212	-0.00540893	-0.174105	-0.152158	-0.0986222	-0.0269581	0.173556
Abtb1	297432	ENSRNOG00000015762				GO:0000151|GO:0003746|GO:0005730|GO:0005829|GO:0005886|GO:0006414	GO:0000151|GO:0003746|GO:0005515|GO:0005730|GO:0005829|GO:0005886|GO:0006414						FOXO3_01|FREAC2_01|GGGCGGR_SP1_Q6|RTAAACA_FREAC2_01	FOXO3_01|FREAC2_01|GGGCGGR_SP1_Q6|RTAAACA_FREAC2_01	TRUE														0.03529	-0.0585407	-0.030038	-0.0711432	0.0528571	0.0313251	-0.0208472	-0.0246714	0.148222	0.0772505	0.143061	0.121804	-0.224524	-0.0203193	0.0221158	0.115741	-0.0698272	0.081156	-0.201758	-0.0490317	0.0308647
Abtb2	171440	ENSRNOG00000008510				GO:0005634|GO:0005654|GO:0046982|GO:0097237	GO:0003674|GO:0005634|GO:0005654|GO:0046982|GO:0097237						AHRARNT_01|AP4_Q5|AP4_Q6|AR_01|CAGCTG_AP4_Q5|CAGGTG_E12_Q6|CATRRAGC_UNKNOWN|COUP_DR1_Q6|DR1_Q3|FOXM1_01|GATTGGY_NFY_Q6_01|GNCF_01|HEN1_01|HEN1_02|KRCTCNNNNMANAGC_UNKNOWN|MTF1_Q4|MYCMAX_B|OCT_C|OCT_Q6|OCT1_B|SF1_Q6|TGACAGNY_MEIS1_01|TGACCTTG_SF1_Q6|TGACCTY_ERR1_Q2|TGIF_01|XBP1_01|YATGNWAAT_OCT_C|ZID_01	AHRARNT_01|AP4_Q5|AP4_Q6|AR_01|CAGCTG_AP4_Q5|CAGGTG_E12_Q6|CATRRAGC_UNKNOWN|COUP_DR1_Q6|DR1_Q3|FOXM1_01|GATTGGY_NFY_Q6_01|GNCF_01|HEN1_01|HEN1_02|KRCTCNNNNMANAGC_UNKNOWN|MTF1_Q4|MYCMAX_B|OCT_C|OCT_Q6|OCT1_B|SF1_Q6|TGACAGNY_MEIS1_01|TGACCTTG_SF1_Q6|TGACCTY_ERR1_Q2|TGIF_01|XBP1_01|YATGNWAAT_OCT_C|ZID_01	TRUE														0.150293	0.0763879	0.0326637	-0.00922511	0.116823	0.0407857	-0.0486885	-0.0361974	0.35898	0.105027	0.342211	0.25446	-0.337852	-0.193059	0.105706	0.0167387	-0.0388529	-0.00429747	0.0166061	-0.213275	0.00142039
Ac1576	102552783	ENSRNOG00000058372													TRUE														0.194482	0.101764	-0.0950767	0.0863782	0.0674957	0.0639415	0.122064	0.00608212	0.23173	-0.0919326	0.369723	-0.123927	-0.206455	-0.0158331	0.208819	-0.169568	0.010192	-0.184572	0.0203695	-0.0735317	0.0794665
Acaa1a	24157	ENSRNOG00000032908		path:rno00071|path:rno00280|path:rno00592|path:rno01040|path:rno01100|path:rno01212|path:rno03320|path:rno04146	path:hsa00071|path:hsa00280|path:hsa00592|path:hsa01040|path:hsa01100|path:hsa01212|path:hsa03320|path:hsa04146	GO:0003988|GO:0006635|GO:0010124	GO:0000038|GO:0003988|GO:0005515|GO:0005576|GO:0005777|GO:0005782|GO:0005829|GO:0006625|GO:0006635|GO:0008206|GO:0008775|GO:0010124|GO:0016020|GO:0016401|GO:0033540|GO:0035580|GO:0036109|GO:0043231|GO:0043312		R-HSA-2046106|R-HSA-390247|R-HSA-6798695|R-HSA-9033241|R-HSA-9033500	R-RNO-1430728|R-RNO-168249|R-RNO-168256|R-RNO-2046104|R-RNO-2046106|R-RNO-390247|R-RNO-390918|R-RNO-556833|R-RNO-6798695|R-RNO-8978868|R-RNO-9033241|R-RNO-9609507	R-HSA-1430728|R-HSA-168249|R-HSA-168256|R-HSA-2046104|R-HSA-2046106|R-HSA-390247|R-HSA-390918|R-HSA-556833|R-HSA-6798695|R-HSA-8978868|R-HSA-9033241|R-HSA-9033500|R-HSA-9609507				TRUE					proteins(3754)									-0.0555069	-0.0870771	-0.104091	-0.224311	-0.0753827	-0.0364657	-0.0364599	-0.104143	-0.0663452	-0.218974	-0.261485	-0.197798	-0.0556851	-0.170523	0.0167836	0.084918	-0.216101	-0.119099	-0.144664	-0.285613	-0.183146
Acaa1b	501072			path:rno00071|path:rno00280|path:rno00592|path:rno01040|path:rno01100|path:rno01212|path:rno03320|path:rno04146	path:hsa00071|path:hsa00280|path:hsa00592|path:hsa01040|path:hsa01100|path:hsa01212|path:hsa03320|path:hsa04146	GO:0005515|GO:0005777|GO:0006635|GO:0010124	GO:0000038|GO:0003988|GO:0005515|GO:0005576|GO:0005777|GO:0005782|GO:0005829|GO:0006625|GO:0006635|GO:0008206|GO:0008775|GO:0010124|GO:0016020|GO:0016401|GO:0033540|GO:0035580|GO:0036109|GO:0043231|GO:0043312		R-HSA-2046106|R-HSA-390247|R-HSA-6798695|R-HSA-9033241|R-HSA-9033500		R-HSA-1430728|R-HSA-168249|R-HSA-168256|R-HSA-2046104|R-HSA-2046106|R-HSA-390247|R-HSA-390918|R-HSA-556833|R-HSA-6798695|R-HSA-8978868|R-HSA-9033241|R-HSA-9033500|R-HSA-9609507				TRUE					proteins(3754)									-0.0652308	-0.176522	-0.0193906	-0.190823	0.0162039	0.0693826	-0.0096463	-0.272826	0.0156331	-0.123944	-0.314775	-0.369588	-0.128081	-0.230522	-0.0303396	0.156143	-0.178721	-0.309364	0.417691	0.776816	-0.10315
Acaa2	170465	ENSRNOG00000013766		path:rno00062|path:rno00071|path:rno00280|path:rno01100|path:rno01212	path:hsa00062|path:hsa00071|path:hsa00280|path:hsa01100|path:hsa01212	GO:0003985|GO:0003988|GO:0005739|GO:0005759|GO:0006084|GO:0006635|GO:0016747|GO:0071456|GO:1901029|GO:1902109	GO:0003723|GO:0003985|GO:0003988|GO:0005515|GO:0005739|GO:0005759|GO:0006635|GO:0006695|GO:0071456|GO:1901029|GO:1902109		R-HSA-77289	R-RNO-1430728|R-RNO-556833|R-RNO-77289|R-RNO-8978868	R-HSA-1430728|R-HSA-556833|R-HSA-77289|R-HSA-8978868		CAGGTG_E12_Q6|CEBPB_01|CRX_Q4|GGATTA_PITX2_Q2|MYAATNNNNNNNGGC_UNKNOWN|MYOD_Q6_01|SRF_Q6|WTTGKCTG_UNKNOWN	CAGGTG_E12_Q6|CEBPB_01|CRX_Q4|GGATTA_PITX2_Q2|MYAATNNNNNNNGGC_UNKNOWN|MYOD_Q6_01|SRF_Q6|WTTGKCTG_UNKNOWN	TRUE					proteins(3754)									0.0287488	-0.0553103	-0.111256	-0.241667	-0.0378239	-0.00496329	0.0185697	-0.418408	-0.0607369	-0.381255	-0.271974	-0.327667	-0.110612	-0.468462	0.0824708	-0.190538	-0.352294	-0.261926	0.00686183	-0.183859	-0.224791
Acaca	60581	ENSRNOG00000034013		path:rno00061|path:rno00620|path:rno00640|path:rno01100|path:rno01212|path:rno04152|path:rno04910|path:rno04922	path:hsa00061|path:hsa00620|path:hsa00640|path:hsa01100|path:hsa01212|path:hsa04152|path:hsa04910|path:hsa04922	GO:0001650|GO:0001894|GO:0003989|GO:0004075|GO:0005524|GO:0005829|GO:0006084|GO:0006629|GO:0006633|GO:0009374|GO:0014070|GO:0015629|GO:0019538|GO:0019900|GO:0042493|GO:0042802|GO:0046872|GO:0051289|GO:0055088|GO:0071380|GO:2001295	GO:0001650|GO:0001894|GO:0003989|GO:0004075|GO:0005515|GO:0005524|GO:0005829|GO:0006084|GO:0006633|GO:0006853|GO:0015629|GO:0019538|GO:0031325|GO:0042802|GO:0045540|GO:0046872|GO:0046949|GO:0051289|GO:0055088|GO:0071380|GO:2001295		R-HSA-163765|R-HSA-196780|R-HSA-200425|R-HSA-2426168|R-HSA-3371599|R-HSA-75105	R-RNO-1430728|R-RNO-163685|R-RNO-163765|R-RNO-196780|R-RNO-196849|R-RNO-196854|R-RNO-200425|R-RNO-556833|R-RNO-75105|R-RNO-8978868	R-HSA-1430728|R-HSA-163685|R-HSA-163765|R-HSA-1643685|R-HSA-1655829|R-HSA-196780|R-HSA-196849|R-HSA-196854|R-HSA-200425|R-HSA-2426168|R-HSA-3296482|R-HSA-3323169|R-HSA-3371599|R-HSA-556833|R-HSA-5668914|R-HSA-75105|R-HSA-8957322|R-HSA-8978868		ALPHACP1_01|CACGTG_MYC_Q2|CART1_01|CCAATNNSNNNGCG_UNKNOWN|CTTTGT_LEF1_Q2|DR4_Q2|EVI1_04|FAC1_01|FOX_Q2|FOXD3_01|FOXJ2_01|FOXO3_01|GATA1_01|GGGCGGR_SP1_Q6|HFH4_01|HNF3_Q6|HNF3ALPHA_Q6|IPF1_Q4|LXR_DR4_Q3|LXR_Q3|MYOGNF1_01|NFY_01|RTTTNNNYTGGM_UNKNOWN|SMAD4_Q6|TFIIA_Q6|TGACAGNY_MEIS1_01|TGGAAA_NFAT_Q4_01|TST1_01|TTGTTT_FOXO4_01|USF_Q6_01|WTTGKCTG_UNKNOWN|YAATNRNNNYNATT_UNKNOWN|YGCGYRCGC_UNKNOWN|YNGTT…	ALPHACP1_01|CACGTG_MYC_Q2|CART1_01|CCAATNNSNNNGCG_UNKNOWN|CTTTGT_LEF1_Q2|DR4_Q2|EVI1_04|FAC1_01|FOX_Q2|FOXD3_01|FOXJ2_01|FOXO3_01|GATA1_01|GGGCGGR_SP1_Q6|HFH4_01|HNF3_Q6|HNF3ALPHA_Q6|IPF1_Q4|LXR_DR4_Q3|LXR_Q3|MYOGNF1_01|NFY_01|RTTTNNNYTGGM_UNKNOWN|SMAD4_Q6|TFIIA_Q6|TGACAGNY_MEIS1_01|TGGAAA_NFAT_Q4_01|TST1_01|TTGTTT_FOXO4_01|USF_Q6_01|WTTGKCTG_UNKNOWN|YAATNRNNNYNATT_UNKNOWN|YGCGYRCGC_UNKNOWN|YNGTT…	TRUE					proteins(3754)									0.0434226	0.0706518	0.0939442	0.105365	0.032223	0.0114537	0.0429411	-0.105944	0.587181	-0.0172217	0.268757	0.34329	-0.042162	-0.191484	-0.160548	-0.490201	-0.0262016	-0.106144	0.0870481	0.200612	0.110092
Acacb	116719	ENSRNOG00000000658		path:rno00061|path:rno00620|path:rno00640|path:rno01100|path:rno04152|path:rno04910|path:rno04920|path:rno04922|path:rno04931	path:hsa00061|path:hsa00620|path:hsa00640|path:hsa01100|path:hsa04152|path:hsa04910|path:hsa04920|path:hsa04922|path:hsa04931	GO:0003989|GO:0005524|GO:0005634|GO:0005739|GO:0006084|GO:0006633|GO:0009374|GO:0010629|GO:0010884|GO:0010906|GO:0014070|GO:0031667|GO:0031999|GO:0042493|GO:0042802|GO:0043086|GO:0046322|GO:0046872|GO:0050995|GO:0051289|GO:0060421|GO:0097009|GO:2001295	GO:0003989|GO:0004075|GO:0005515|GO:0005524|GO:0005634|GO:0005739|GO:0005741|GO:0005829|GO:0006084|GO:0006633|GO:0006853|GO:0009374|GO:0010629|GO:0010884|GO:0010906|GO:0012505|GO:0014070|GO:0031325|GO:0031667|GO:0031999|GO:0042493|GO:0042802|GO:0043086|GO:0045540|GO:0046872|GO:0051289|GO:0060421|GO:0097009|GO:2001295			R-RNO-1430728|R-RNO-163685|R-RNO-163765|R-RNO-196780|R-RNO-196849|R-RNO-196854|R-RNO-200425|R-RNO-556833|R-RNO-8978868	R-HSA-1430728|R-HSA-163685|R-HSA-163765|R-HSA-1655829|R-HSA-196780|R-HSA-196849|R-HSA-196854|R-HSA-200425|R-HSA-2426168|R-HSA-556833|R-HSA-8957322|R-HSA-8978868				TRUE					proteins(3754)									0.110357	0.0884298	0.137797	0.0830066	0.0585071	0.0341901	0.20068	-0.261708	0.641827	-0.259217	-0.0712638	0.226469	-0.16117	-0.435108	-0.0350141	-0.406039	-0.190347	-0.13202	-0.158803	-0.173632	-0.239112
Acad10	304500	ENSRNOG00000037815								R-RNO-1430728|R-RNO-556833|R-RNO-77289|R-RNO-8978868	R-HSA-1430728|R-HSA-556833|R-HSA-77289|R-HSA-8978868				TRUE														0.0313382	0.0179281	-0.0271726	-0.18684	0.0117957	0.0341894	0.0160809	-0.293176	0.0405069	-0.261399	-0.14706	-0.232527	-0.111011	-0.424104	0.00782411	-0.0608698	-0.272776	-0.254738	-0.083286	-0.188231	-0.28297
Acad11	315973	ENSRNOG00000010940				GO:0004466|GO:0005634|GO:0005777|GO:0017099|GO:0031966|GO:0033539|GO:0050660|GO:0070991	GO:0003995|GO:0004466|GO:0005634|GO:0005743|GO:0005777|GO:0006635|GO:0017099|GO:0031966|GO:0033539|GO:0050660|GO:0070991			R-RNO-1430728|R-RNO-556833|R-RNO-77289|R-RNO-8978868	R-HSA-1430728|R-HSA-556833|R-HSA-77289|R-HSA-8978868		CETS1P54_01|HAND1E47_01|NRF2_01|SCGGAAGY_ELK1_02	CETS1P54_01|HAND1E47_01|NRF2_01|SCGGAAGY_ELK1_02	TRUE														0.104004	0.0559325	0.0849699	-0.00544937	0.126745	0.0708695	0.138666	-0.134148	0.215753	-0.054185	0.151836	-0.115339	0.0429204	-0.11618	0.0149513	-0.118964	-0.0511974	-0.154094	0.0390989	0.0401155	-0.0683311
Acad9	294973	ENSRNOG00000014178				GO:0005739	GO:0000062|GO:0001676|GO:0004466|GO:0005515|GO:0005634|GO:0005739|GO:0005743|GO:0017099|GO:0030425|GO:0031966|GO:0032981|GO:0050660|GO:0051791|GO:0055114|GO:0070991	R-RNO-6799198		R-RNO-1428517|R-RNO-1430728|R-RNO-163200|R-RNO-611105|R-RNO-6799198	R-HSA-1428517|R-HSA-1430728|R-HSA-163200|R-HSA-611105|R-HSA-6799198				TRUE					proteins(3754)									0.0992304	0.0985755	0.00505187	-0.0375998	0.119428	0.0685483	0.00255149	0.115566	0.201676	0.148664	0.342044	0.232326	-0.181464	0.101145	0.0691132	0.111319	0.0202101	0.0521482	0.13503	0.0300947	-0.177881
Acadl	25287	ENSRNOG00000012966		path:rno00071|path:rno01100|path:rno01212|path:rno03320	path:hsa00071|path:hsa01100|path:hsa01212|path:hsa03320	GO:0005739|GO:0019254|GO:0033539|GO:0042758	GO:0000062|GO:0001659|GO:0004466|GO:0005739|GO:0005759|GO:0006635|GO:0016401|GO:0019254|GO:0031966|GO:0033539|GO:0042413|GO:0042758|GO:0044242|GO:0045717|GO:0046322|GO:0050660|GO:0051289|GO:0055114|GO:0090181|GO:0120162			R-RNO-1430728|R-RNO-556833|R-RNO-77286|R-RNO-77289|R-RNO-77310|R-RNO-8978868	R-HSA-1430728|R-HSA-556833|R-HSA-77285|R-HSA-77286|R-HSA-77288|R-HSA-77289|R-HSA-77310|R-HSA-8978868				TRUE					proteins(3754)									0.0436276	0.0435326	-0.101569	-0.218041	0.0354104	0.0520207	0.102596	-0.160113	-0.0641634	-0.228094	0.00576192	-0.198243	-0.00906027	-0.211443	0.10042	0.173396	-0.105519	-0.125551	0.176831	0.116113	-0.0726145
Acadm	24158	ENSRNOG00000009845		path:rno00071|path:rno00280|path:rno00410|path:rno00640|path:rno01100|path:rno01200|path:rno01212|path:rno03320	path:hsa00071|path:hsa00280|path:hsa00410|path:hsa00640|path:hsa01100|path:hsa01200|path:hsa01212|path:hsa03320	GO:0005739|GO:0006635|GO:0070991	GO:0003995|GO:0005634|GO:0005739|GO:0005759|GO:0006635|GO:0016607|GO:0019216|GO:0019254|GO:0030424|GO:0031966|GO:0033539|GO:0042802|GO:0045329|GO:0050660|GO:0051791|GO:0051793|GO:0055114|GO:0070991	R-RNO-77348	R-HSA-1989781|R-HSA-77288|R-HSA-77346|R-HSA-77348	R-RNO-1430728|R-RNO-556833|R-RNO-77286|R-RNO-77289|R-RNO-77348|R-RNO-8978868	R-HSA-1430728|R-HSA-1989781|R-HSA-400206|R-HSA-556833|R-HSA-77286|R-HSA-77288|R-HSA-77289|R-HSA-77346|R-HSA-77348|R-HSA-8978868				TRUE					proteins(3754)						LV AOB-F vs. LV Sham-LF(550)			0.101242	0.0717672	-0.0702985	-0.207665	0.023448	0.0619172	0.052882	-0.396313	0.0801217	-0.203902	0.0285451	-0.267126	-0.112871	-0.448865	0.0523426	-0.194963	-0.227803	-0.369603	0.267893	0.266038	-0.172316
Acads	64304	ENSRNOG00000001177		path:rno00071|path:rno00280|path:rno00650|path:rno01100|path:rno01200|path:rno01212	path:hsa00071|path:hsa00280|path:hsa00650|path:hsa01100|path:hsa01200|path:hsa01212	GO:0000062|GO:0003995|GO:0004085|GO:0005654|GO:0005739|GO:0005759|GO:0006635|GO:0031966|GO:0033539|GO:0042594|GO:0046359|GO:0050660|GO:0051289|GO:0051384	GO:0003995|GO:0004085|GO:0005634|GO:0005654|GO:0005739|GO:0005759|GO:0006635|GO:0033539|GO:0046359|GO:0050660		R-HSA-77350|R-HSA-77352	R-RNO-1430728|R-RNO-556833|R-RNO-77286|R-RNO-77289|R-RNO-77352|R-RNO-8978868	R-HSA-1430728|R-HSA-556833|R-HSA-77286|R-HSA-77289|R-HSA-77350|R-HSA-77352|R-HSA-8978868				TRUE					proteins(3754)									0.0174152	-0.0369252	-0.130234	-0.291231	0.0260196	0.0357521	0.0468437	-0.360277	0.0238062	-0.209557	0.0461178	-0.250865	-0.15342	-0.38979	0.0649381	-0.0200563	-0.282358	-0.302966	-0.017881	-0.245166	-0.0432067
Acadsb	25618	ENSRNOG00000020624		path:rno00071|path:rno00280|path:rno01100|path:rno01212	path:hsa00071|path:hsa00280|path:hsa01100|path:hsa01212		GO:0003995|GO:0005739|GO:0005759|GO:0006631|GO:0009083|GO:0050660|GO:0055114		R-HSA-70895	R-RNO-1430728|R-RNO-70895|R-RNO-71291	R-HSA-1430728|R-HSA-70895|R-HSA-71291		AHR_Q5|CAGGTG_E12_Q6|CART1_01|FAC1_01|GGGCGGR_SP1_Q6|MEIS1_01|MYOD_Q6|PAX2_01|PAX8_01|S8_01|SP3_Q3|TAATTA_CHX10_01|TGACAGNY_MEIS1_01|TGIF_01|WTGAAAT_UNKNOWN|YAATNRNNNYNATT_UNKNOWN|YNGTTNNNATT_UNKNOWN	AHR_Q5|CAGGTG_E12_Q6|CART1_01|FAC1_01|GGGCGGR_SP1_Q6|MEIS1_01|MYOD_Q6|PAX2_01|PAX8_01|S8_01|SP3_Q3|TAATTA_CHX10_01|TGACAGNY_MEIS1_01|TGIF_01|WTGAAAT_UNKNOWN|YAATNRNNNYNATT_UNKNOWN|YNGTTNNNATT_UNKNOWN	TRUE					proteins(3754)									0.0628618	0.0701201	0.0990487	0.0643177	0.0266426	0.0208677	0.0364205	-0.129497	0.805577	-0.000947055	0.234153	0.143649	-0.0813651	-0.260235	-0.046935	-0.663807	-0.022855	-0.113944	0.318676	0.35777	-0.292747
Acadvl	25363	ENSRNOG00000018114		path:rno00071|path:rno01100|path:rno01212	path:hsa00071|path:hsa01100|path:hsa01212	GO:0000062|GO:0005739	GO:0000062|GO:0001659|GO:0004466|GO:0005634|GO:0005730|GO:0005739|GO:0005743|GO:0005759|GO:0005829|GO:0006635|GO:0009409|GO:0015980|GO:0017099|GO:0030855|GO:0031966|GO:0033539|GO:0036498|GO:0042645|GO:0045717|GO:0046322|GO:0050660|GO:0090181		R-HSA-381038|R-HSA-77305	R-RNO-1430728|R-RNO-556833|R-RNO-77286|R-RNO-77289|R-RNO-77305|R-RNO-8978868	R-HSA-1430728|R-HSA-381038|R-HSA-381070|R-HSA-381119|R-HSA-392499|R-HSA-556833|R-HSA-77286|R-HSA-77289|R-HSA-77305|R-HSA-8978868		AP1_Q2_01|BACH1_01|BACH2_01|CRX_Q4|GGATTA_PITX2_Q2|PPAR_DR1_Q2|PTF1BETA_Q6|TCCCRNNRTGC_UNKNOWN|TGANTCA_AP1_C	AP1_Q2_01|BACH1_01|BACH2_01|CRX_Q4|GGATTA_PITX2_Q2|PPAR_DR1_Q2|PTF1BETA_Q6|TCCCRNNRTGC_UNKNOWN|TGANTCA_AP1_C	TRUE					proteins(3754)									0.0202752	-0.0977353	-0.0268031	-0.223802	0.000522425	0.00754353	0.0650568	-0.362762	-0.0593452	-0.41609	-0.30045	-0.262115	-0.13032	-0.445457	-0.0268137	-0.121705	-0.35018	-0.224857	0.00674943	-0.102328	-0.21941
Acan	58968	ENSRNOG00000028992				GO:0001501|GO:0007417				R-RNO-1430728|R-RNO-1474228|R-RNO-1474244|R-RNO-1630316|R-RNO-1638074|R-RNO-2022854|R-RNO-2022857|R-RNO-3000178|R-RNO-71387	R-HSA-1430728|R-HSA-1474228|R-HSA-1474244|R-HSA-1630316|R-HSA-1638074|R-HSA-1643685|R-HSA-2022854|R-HSA-2022857|R-HSA-3000178|R-HSA-3560782|R-HSA-3656225|R-HSA-3656243|R-HSA-3656244|R-HSA-3781865|R-HSA-71387		AACTTT_UNKNOWN|AREB6_01|CACBINDINGPROTEIN_Q6|CACGTG_MYC_Q2|CEBP_Q2_01|CEBPB_01|CEBPB_02|CREL_01|DBP_Q6|GGGAGGRR_MAZ_Q6|GGGTGGRR_PAX4_03|MEIS1BHOXA9_01|NFKAPPAB_01|NFKAPPAB65_01|NFKB_C|PAX4_03|TTGCWCAAY_CEBPB_02		FALSE														0.00404935	0.0199113	0.0220924	0.0687064	-0.0249045	-0.024266	0.00285237	0.0967133	0.00742205	0.0593294	0.0587671	0.305169	-0.0276583	0.0787022	0.0188315	0.0443743	0.0351348	0.255246	-0.161304	-0.496053	0.0822939
Acap1	287443	ENSRNOG00000015674		path:rno04144	path:hsa04144	GO:0005096|GO:0043547|GO:0046872	GO:0005096|GO:0005515|GO:0015031|GO:0016020|GO:0043547|GO:0046872|GO:0055038						CAGGTG_E12_Q6|E12_Q6|ETS_Q4|ETS1_B|GCANCTGNY_MYOD_Q6|GGGAGGRR_MAZ_Q6|LMO2COM_01|MYOD_01|MYOD_Q6_01|RYTTCCTG_ETS2_B|TGGAAA_NFAT_Q4_01	CAGGTG_E12_Q6|E12_Q6|ETS_Q4|ETS1_B|GCANCTGNY_MYOD_Q6|GGGAGGRR_MAZ_Q6|LMO2COM_01|MYOD_01|MYOD_Q6_01|RYTTCCTG_ETS2_B|TGGAAA_NFAT_Q4_01	TRUE		WH(627)	RV PAB-F(648)						RV PAB-F- vs. RV Sham-RF(648)					-0.115529	-0.163994	-0.0898809	-0.174619	-0.129141	-0.0249674	-0.0121761	-0.332698	-0.327811	-0.329985	-0.58732	-0.28418	0.160558	-0.222968	0.0724466	0.042422	-0.0984393	0.00992877	-0.374614	0.115753	0.697029
Acap2	619382	ENSRNOG00000001730		path:rno04144	path:hsa04144	GO:0005096|GO:0010008|GO:0017137|GO:0032456|GO:0043547|GO:0046872|GO:0080025|GO:1990090	GO:0005096|GO:0010008|GO:0016020|GO:0017137|GO:0032456|GO:0043547|GO:0046872|GO:0080025|GO:1990090						CTTTGA_LEF1_Q2|ER_Q6_01|GGGCGGR_SP1_Q6|MEF2_01|STAT6_02	CTTTGA_LEF1_Q2|ER_Q6_01|GGGCGGR_SP1_Q6|MEF2_01|STAT6_02	TRUE					proteins(3754)								RV AOB-F vs. RV Sham-LF(312)	0.0362627	0.0705468	0.0965134	0.181258	0.00085893	-0.0142461	0.00933883	0.0872933	0.230853	0.184874	0.174707	0.552023	0.0827233	0.0357548	-0.153775	-0.182514	0.0666019	0.0997816	0.0924148	0.385071	0.362687
Acap3	313772	ENSRNOG00000022307		path:rno04144	path:hsa04144		GO:0001764|GO:0005096|GO:0010975|GO:0030426|GO:0043547|GO:0046872						ARNT_02|CACGTG_MYC_Q2|MAX_01|MYC_Q2|NFKB_C|NFKB_Q6_01|RYTTCCTG_ETS2_B|TGACATY_UNKNOWN|TGAYRTCA_ATF3_Q6|USF_C|USF_Q6|USF_Q6_01|USF2_Q6	ARNT_02|CACGTG_MYC_Q2|MAX_01|MYC_Q2|NFKB_C|NFKB_Q6_01|RYTTCCTG_ETS2_B|TGACATY_UNKNOWN|TGAYRTCA_ATF3_Q6|USF_C|USF_Q6|USF_Q6_01|USF2_Q6	TRUE														-0.0373115	-0.00904044	-0.0440178	0.0361478	-0.11569	-0.0876865	0.0892308	0.27114	-0.0206273	0.114325	-0.158355	0.143698	0.084098	0.129235	0.0373833	0.179329	0.0243106	0.116196	0.00834554	-0.0806979	0.268928
Acat1	25014	ENSRNOG00000007862		path:rno00071|path:rno00072|path:rno00280|path:rno00310|path:rno00380|path:rno00620|path:rno00630|path:rno00640|path:rno00650|path:rno00900|path:rno01100|path:rno01200|path:rno01212	path:hsa00071|path:hsa00072|path:hsa00280|path:hsa00310|path:hsa00380|path:hsa00620|path:hsa00630|path:hsa00640|path:hsa00650|path:hsa00900|path:hsa01100|path:hsa01200|path:hsa01212		GO:0001889|GO:0003985|GO:0003988|GO:0005739|GO:0005759|GO:0006085|GO:0006550|GO:0006635|GO:0007420|GO:0009083|GO:0009725|GO:0014070|GO:0015936|GO:0015937|GO:0016453|GO:0019899|GO:0034435|GO:0042594|GO:0042803|GO:0046356|GO:0046872|GO:0046951|GO:0046952|GO:0050662|GO:0051260|GO:0060612|GO:0070062|GO:0072229|GO:1902224|GO:1902860			R-RNO-1430728|R-RNO-70895|R-RNO-71291	R-HSA-1430728|R-HSA-556833|R-HSA-70895|R-HSA-71291|R-HSA-74182|R-HSA-77108|R-HSA-77111		TGACCTY_ERR1_Q2	TGACCTY_ERR1_Q2	TRUE					proteins(3754)									0.0334012	-0.0784617	-0.034196	-0.274091	-0.0155401	-0.019286	0.0860782	-0.328962	-0.0324184	-0.312869	-0.221773	-0.283976	-0.127255	-0.363539	-0.0175894	-0.000672737	-0.28076	-0.17806	0.0666678	0.0196925	-0.299096
Acat2	308100	ENSRNOG00000019189		path:rno00071|path:rno00072|path:rno00280|path:rno00310|path:rno00380|path:rno00620|path:rno00630|path:rno00640|path:rno00650|path:rno00900|path:rno01100|path:rno01200|path:rno01212|path:rno04975	path:hsa00071|path:hsa00072|path:hsa00280|path:hsa00310|path:hsa00380|path:hsa00620|path:hsa00630|path:hsa00640|path:hsa00650|path:hsa00900|path:hsa01100|path:hsa01200|path:hsa01212|path:hsa04975	GO:0001889|GO:0003985|GO:0005634|GO:0005730|GO:0005737|GO:0005777|GO:0005829|GO:0006695|GO:0007420|GO:0016747|GO:0019408|GO:0031670|GO:0045797|GO:0046952|GO:0071398	GO:0003985|GO:0003988|GO:0005515|GO:0005634|GO:0005730|GO:0005737|GO:0005739|GO:0005829|GO:0006629|GO:0006635|GO:0006695|GO:0070062		R-HSA-191273		R-HSA-1430728|R-HSA-191273|R-HSA-556833|R-HSA-8957322		GGGCGGR_SP1_Q6	GGGCGGR_SP1_Q6	TRUE					proteins(3754)									-0.15967	-0.097824	-0.113934	-0.116027	-0.0787655	-0.0243175	-0.0420408	0.0814812	0.230834	-0.0743872	-0.109446	0.114569	-0.028912	0.119601	-0.0189012	-0.232197	-0.204578	-0.0346038	-0.0152825	0.0442818	-0.0438586
Acbd3	289312	ENSRNOG00000003185					GO:0000062|GO:0000139|GO:0005515|GO:0005739|GO:0005794|GO:0006694|GO:0016020|GO:0034237			R-RNO-199991|R-RNO-199992|R-RNO-432722|R-RNO-5653656	R-HSA-199991|R-HSA-199992|R-HSA-432722|R-HSA-5653656		AACTTT_UNKNOWN|CYTAGCAAY_UNKNOWN|GGGYGTGNY_UNKNOWN|GR_01|PR_02|RFX1_01|STAT_Q6|TGGAAA_NFAT_Q4_01|TTCNRGNNNNTTC_HSF_Q6	AACTTT_UNKNOWN|CYTAGCAAY_UNKNOWN|GGGYGTGNY_UNKNOWN|GR_01|PR_02|RFX1_01|STAT_Q6|TGGAAA_NFAT_Q4_01|TTCNRGNNNNTTC_HSF_Q6	TRUE					proteins(3754)									0.00747813	0.00889162	-0.0429516	-0.0738447	-0.0139385	0.00487241	0.0822658	0.115054	-0.0577403	-0.0152207	-0.144767	-0.125084	0.094756	0.165313	0.0486975	0.308717	0.0301634	0.108178	0.0577647	0.158646	0.0306992
Acbd4	303577	ENSRNOG00000003108				GO:0000062|GO:0008289	GO:0000062|GO:0008289		R-HSA-390918	R-RNO-1430728|R-RNO-390918|R-RNO-556833|R-RNO-8978868	R-HSA-1430728|R-HSA-390918|R-HSA-556833|R-HSA-8978868		CCANNAGRKGGC_UNKNOWN|OCT1_01|OCT1_04|OCT1_B|YATGNWAAT_OCT_C|YRCCAKNNGNCGC_UNKNOWN	CCANNAGRKGGC_UNKNOWN|OCT1_01|OCT1_04|OCT1_B|YATGNWAAT_OCT_C|YRCCAKNNGNCGC_UNKNOWN	TRUE														-0.0707488	-0.069663	-0.0924775	-0.102331	-0.0149462	0.0147949	-0.0158442	0.170638	-0.00890188	0.0647491	0.100051	0.0963647	0.00810223	0.0382627	0.0632598	0.0211241	0.136919	-0.0162263	-0.0289591	-0.188643	0.0540389
Acbd5	307170	ENSRNOG00000017642				GO:0000062|GO:0005634|GO:0005654|GO:0005777|GO:0005778|GO:0008289|GO:0016021|GO:0016236|GO:0030242|GO:0035973	GO:0000062|GO:0003674|GO:0005634|GO:0005654|GO:0005777|GO:0005778|GO:0008289|GO:0009062|GO:0016020|GO:0016021|GO:0016236|GO:0030242|GO:0035973			R-RNO-1430728|R-RNO-390918|R-RNO-556833|R-RNO-8978868|R-RNO-9603798|R-RNO-9609507	R-HSA-1430728|R-HSA-390918|R-HSA-556833|R-HSA-8978868|R-HSA-9603798|R-HSA-9609507		AACTTT_UNKNOWN|ACTAYRNNNCCCR_UNKNOWN|CART1_01|CP2_01|GGAMTNNNNNTCCY_UNKNOWN|GGGCGGR_SP1_Q6|GGGTGGRR_PAX4_03|GGGYGTGNY_UNKNOWN|SCGGAAGY_ELK1_02|SP1_Q6_01|STAT_01|TAATTA_CHX10_01|YCATTAA_UNKNOWN	AACTTT_UNKNOWN|ACTAYRNNNCCCR_UNKNOWN|CART1_01|CP2_01|GGAMTNNNNNTCCY_UNKNOWN|GGGCGGR_SP1_Q6|GGGTGGRR_PAX4_03|GGGYGTGNY_UNKNOWN|SCGGAAGY_ELK1_02|SP1_Q6_01|STAT_01|TAATTA_CHX10_01|YCATTAA_UNKNOWN	TRUE		WH(627)	RV PAB-F(648)		proteins(3754)				RV PAB-F- vs. RV Sham-RF(648)					0.109989	0.111685	0.115282	0.173255	0.0332715	-0.00501727	0.0558391	0.204482	0.347457	0.113374	0.642198	0.399144	-0.141374	0.0115373	-0.130426	-0.302177	0.144587	0.00718422	0.403215	0.607768	0.0650637
Acbd6	289125	ENSRNOG00000003550				GO:0000062|GO:0005737|GO:0008289	GO:0000062|GO:0005829|GO:0006637|GO:0008289	R-RNO-77289		R-RNO-1430728|R-RNO-556833|R-RNO-77289|R-RNO-8978868	R-HSA-1430728|R-HSA-556833|R-HSA-77289|R-HSA-8978868		E2F_02|E2F_Q3_01|E2F_Q4|E2F_Q4_01|E2F_Q6|E2F_Q6_01|E2F1_Q3|E2F1_Q4_01|E2F1_Q6|E2F1_Q6_01|E2F1DP1_01|E2F1DP1RB_01|E2F1DP2_01|E2F4DP1_01|E2F4DP2_01|SGCGSSAAA_E2F1DP2_01|STAT4_01|STAT6_02|YCATTAA_UNKNOWN	E2F_02|E2F_Q3_01|E2F_Q4|E2F_Q4_01|E2F_Q6|E2F_Q6_01|E2F1_Q3|E2F1_Q4_01|E2F1_Q6|E2F1_Q6_01|E2F1DP1_01|E2F1DP1RB_01|E2F1DP2_01|E2F4DP1_01|E2F4DP2_01|SGCGSSAAA_E2F1DP2_01|STAT4_01|STAT6_02|YCATTAA_UNKNOWN	TRUE														-0.0936229	-0.134883	-0.153558	-0.256389	-0.0766428	-0.0826559	0.0214566	-0.143439	-0.0731831	-0.146597	-0.150554	-0.159594	0.00649475	-0.118569	-0.000753433	0.0419948	-0.110219	-0.0232261	-0.0563221	-0.0605956	-0.254116
Acbd7	361277	ENSRNOG00000016480				GO:0000062	GO:0000062|GO:0008289			R-RNO-1430728|R-RNO-556833|R-RNO-77289|R-RNO-8978868	R-HSA-1430728|R-HSA-556833|R-HSA-77289|R-HSA-8978868				TRUE														0.0120806	-0.0371586	-0.00569919	-0.024151	-0.0264649	-0.0445024	-0.0116945	-0.00188577	-0.122085	-0.00188629	0.0601672	0.00224546	0.0096703	0.126018	-0.0156205	0.139772	0.0793179	0.126911	0.221099	0.334171	0.317553
Accs	311218	ENSRNOG00000009199				GO:0003824|GO:0009058|GO:0016847|GO:0030170|GO:0042802	GO:0005515|GO:0016847|GO:0030170|GO:0042218|GO:0042802|GO:0042803								TRUE														-0.026072	-0.132017	0.190523	0.111364	0.0112982	0.0336564	0.0268315	0.201006	-0.137348	0.247835	-0.127695	0.202369	-0.0318839	0.183733	-0.0587482	0.303118	0.0711285	0.0343074	0.0394295	0.0866888	0.238781
Accsl	690470	ENSRNOG00000042533					GO:0003824|GO:0009058|GO:0030170								TRUE														-0.00438006	0.00542517	-0.0202025	-0.0752732	0.0140401	-0.00625422	0.00777529	0.0617763	-0.00325082	0.0691978	-0.181601	-0.0242957	0.00812341	-0.00696055	-0.00584172	0.0681221	-0.0249447	-0.0257248	-0.220523	-0.225453	0.0366614
Acd	307798	ENSRNOG00000038973				GO:0000723|GO:0000783|GO:0000784|GO:0001501|GO:0001655|GO:0006886|GO:0016233|GO:0016604|GO:0030326|GO:0031848|GO:0032202|GO:0032211|GO:0032212|GO:0035282|GO:0042162|GO:0044877|GO:0051973|GO:0060381|GO:0070182|GO:0070187|GO:0070198|GO:0070200|GO:1902496|GO:1905324	GO:0000723|GO:0000783|GO:0000784|GO:0001501|GO:0001655|GO:0005515|GO:0005654|GO:0006886|GO:0016233|GO:0016604|GO:0030326|GO:0031848|GO:0032202|GO:0032211|GO:0032212|GO:0035282|GO:0042162|GO:0044877|GO:0051973|GO:0060381|GO:0070182|GO:0070187|GO:0070198|GO:0070200|GO:1902496|GO:1902990|GO:1905324	R-RNO-2559586		R-RNO-110330|R-RNO-110331|R-RNO-157579|R-RNO-1640170|R-RNO-171306|R-RNO-2262752|R-RNO-2559583|R-RNO-2559586|R-RNO-73884|R-RNO-73886|R-RNO-73894|R-RNO-73927|R-RNO-73929|R-RNO-8953897	R-HSA-110328|R-HSA-110329|R-HSA-110330|R-HSA-110331|R-HSA-1221632|R-HSA-1474165|R-HSA-1500620|R-HSA-157579|R-HSA-1640170|R-HSA-171306|R-HSA-2262752|R-HSA-2559583|R-HSA-2559586|R-HSA-73884|R-HSA-73886|R-HSA-73894|R-HSA-73927|R-HSA-73928|R-HSA-73929|R-HSA-8953897				TRUE														-0.118004	-0.078068	-0.0684843	0.0419342	-0.0121052	-0.0681605	0.0153183	0.0367526	-0.0963939	-0.0430844	-0.172436	0.043803	0.142673	0.0833033	0.155294	0.285251	-0.0945764	0.14599	-0.176251	-0.0179583	0.0238432
Ace	24310	ENSRNOG00000062101		path:rno04614|path:rno04924|path:rno05142|path:rno05410	path:hsa04614|path:hsa04924|path:hsa05142|path:hsa05410	GO:0001666|GO:0001822|GO:0002446|GO:0003081|GO:0003084|GO:0003779|GO:0004175|GO:0004180|GO:0005615|GO:0005737|GO:0005764|GO:0005768|GO:0005886|GO:0006508|GO:0006518|GO:0007283|GO:0007420|GO:0007565|GO:0007568|GO:0008144|GO:0008217|GO:0008233|GO:0008237|GO:0008238|GO:0008240|GO:0008241|GO:0008270|GO:0008584|GO:0009792|GO:0009897|GO:0009925|GO:0010608|GO:0010629|GO:0010815|GO:0014910|GO:0016021|GO:…	GO:0001822|GO:0001974|GO:0002003|GO:0002019|GO:0002446|GO:0002474|GO:0003081|GO:0003084|GO:0004175|GO:0004180|GO:0005576|GO:0005615|GO:0005764|GO:0005768|GO:0005886|GO:0006508|GO:0007283|GO:0008144|GO:0008217|GO:0008237|GO:0008238|GO:0008239|GO:0008240|GO:0008241|GO:0008270|GO:0009897|GO:0010608|GO:0010629|GO:0014910|GO:0016021|GO:0019229|GO:0031404|GO:0031434|GO:0031711|GO:0032091|GO:0032092|GO:…		R-HSA-2022377	R-RNO-2022377|R-RNO-2980736|R-RNO-392499	R-HSA-2022377|R-HSA-2980736|R-HSA-392499		CAGCTG_AP4_Q5|CEBPDELTA_Q6|EGR_Q6|EGR1_01|HEN1_01|NGFIC_01|SP1_Q2_01|SP1_Q4_01|SP1_Q6|SP1_Q6_01|TATAAA_TATA_01	CAGCTG_AP4_Q5|CEBPDELTA_Q6|EGR_Q6|EGR1_01|HEN1_01|NGFIC_01|SP1_Q2_01|SP1_Q4_01|SP1_Q6|SP1_Q6_01|TATAAA_TATA_01	TRUE					proteins(3754)								RV AOB-F vs. RV Sham-LF(312)	-0.0422413	0.00322066	0.0820612	0.101872	-0.011685	-0.0272299	0.244524	0.0955403	0.201354	0.166139	0.00994889	0.699622	0.295445	0.217647	0.162136	0.322282	0.0804052	0.292412	-0.136065	-0.200157	0.846313
Ace2	302668	ENSRNOG00000031665		path:rno04614|path:rno04974	path:hsa04614|path:hsa04974	GO:0003081|GO:0005615|GO:0005886	GO:0001618|GO:0001817|GO:0002003|GO:0003051|GO:0003081|GO:0004175|GO:0004180|GO:0004181|GO:0005515|GO:0005576|GO:0005615|GO:0005737|GO:0005886|GO:0008237|GO:0008238|GO:0008241|GO:0008270|GO:0009986|GO:0015827|GO:0016021|GO:0019229|GO:0031526|GO:0032800|GO:0042127|GO:0045121|GO:0046718|GO:0046813|GO:0050727|GO:0051957|GO:0060452|GO:0070062|GO:0097746|GO:1903598|GO:1903779|GO:2000379			R-RNO-2022377|R-RNO-2980736|R-RNO-392499	R-HSA-2022377|R-HSA-2980736|R-HSA-392499		CEBPB_01|CTTTAAR_UNKNOWN|IK2_01|IK3_01|TAATTA_CHX10_01|TGACCTY_ERR1_Q2|TGGAAA_NFAT_Q4_01|WTGAAAT_UNKNOWN	CEBPB_01|CTTTAAR_UNKNOWN|IK2_01|IK3_01|TAATTA_CHX10_01|TGACCTY_ERR1_Q2|TGGAAA_NFAT_Q4_01|WTGAAAT_UNKNOWN	TRUE														-0.0927513	-0.0518829	0.00141815	0.151543	-0.0669828	0.00892247	0.0826349	-0.173135	0.0857883	0.0983197	0.322132	0.0166852	0.115811	-0.244208	-0.100485	-0.282867	-0.0191553	-0.130619	0.363135	0.697615	0.489928
Ace3	498012	ENSRNOG00000007467		path:rno04614|path:rno04924|path:rno05142|path:rno05410											TRUE														-0.00196943	-0.00296654	0.00315555	-0.00386361	-0.00565129	-0.00462177	NA	NA	NA	NA	NA	NA	NA	NA	-0.00248422	NA	NA	NA	0.0404985	-0.0724287	-0.1142
Acer1	301118	ENSRNOG00000047368		path:rno00600|path:rno01100|path:rno04071	path:hsa00600|path:hsa01100|path:hsa04071	GO:0005783|GO:0006665|GO:0008544|GO:0010446|GO:0016021|GO:0017040|GO:0019216|GO:0030148|GO:0030154|GO:0030216|GO:0033561|GO:0046512|GO:0046514|GO:0048733|GO:0071277|GO:0071633	GO:0005783|GO:0005789|GO:0006665|GO:0008544|GO:0010446|GO:0016021|GO:0017040|GO:0019216|GO:0030148|GO:0030154|GO:0030216|GO:0033561|GO:0046512|GO:0046514|GO:0048733|GO:0071277|GO:0071633|GO:0102121	R-RNO-1660661	R-HSA-1660661	R-RNO-1430728|R-RNO-1660661|R-RNO-428157|R-RNO-556833				NFAT_Q4_01	FALSE														-0.000447196	0.0236377	-0.0170319	-0.0272101	-0.00191756	5.8514e-05	0.00338864	NA	-0.0188597	0.0115623	NA	NA	0.0210232	-0.0483581	NA	0.0269775	-0.00227501	-0.00474469	-0.00379266	-0.00131741	0.00511523
Acer2	313339	ENSRNOG00000007637		path:rno00600|path:rno01100|path:rno04071	path:hsa00600|path:hsa01100|path:hsa04071	GO:0001953|GO:0003674|GO:0005575|GO:0005794|GO:0006919|GO:0006974|GO:0008150|GO:0008284|GO:0010506|GO:0010942|GO:0017040|GO:0030173|GO:0030330|GO:0032526|GO:0033629|GO:0035690|GO:0042981|GO:0046512|GO:0046514|GO:0071633|GO:0090285	GO:0000139|GO:0001953|GO:0005794|GO:0006919|GO:0006974|GO:0008284|GO:0010506|GO:0010942|GO:0017040|GO:0030148|GO:0030173|GO:0030330|GO:0032526|GO:0033629|GO:0035690|GO:0042981|GO:0046512|GO:0046514|GO:0071633|GO:0090285|GO:0102121		R-HSA-1660661	R-RNO-1430728|R-RNO-1660661|R-RNO-428157|R-RNO-556833	R-HSA-1430728|R-HSA-1660661|R-HSA-428157|R-HSA-556833				TRUE														-0.0677087	-0.0770916	0.0851858	0.0113218	-0.0193765	-0.0563882	0.149514	-0.224935	0.128727	-0.233001	-0.273034	-0.0289741	0.120894	-0.170336	0.0970322	0.0468541	-0.0468627	0.195124	0.0948309	0.156993	0.659505
Ache	83817	ENSRNOG00000050841		path:rno00564|path:rno04725	path:hsa00564|path:hsa04725	GO:0001507|GO:0001919|GO:0002076|GO:0003990|GO:0004104|GO:0005518|GO:0005576|GO:0005604|GO:0005615|GO:0005635|GO:0005737|GO:0005788|GO:0005791|GO:0005794|GO:0005886|GO:0006581|GO:0007155|GO:0007416|GO:0008291|GO:0009897|GO:0009986|GO:0016020|GO:0016787|GO:0017171|GO:0019695|GO:0030054|GO:0030424|GO:0030425|GO:0030673|GO:0031225|GO:0031594|GO:0031623|GO:0033265|GO:0042166|GO:0042734|GO:0042803|GO:…	GO:0001507|GO:0001540|GO:0001919|GO:0002076|GO:0003990|GO:0004104|GO:0005515|GO:0005518|GO:0005576|GO:0005604|GO:0005615|GO:0005634|GO:0005794|GO:0005886|GO:0006260|GO:0006581|GO:0006656|GO:0007155|GO:0007399|GO:0007416|GO:0007517|GO:0008283|GO:0009611|GO:0009986|GO:0016020|GO:0016787|GO:0017171|GO:0030054|GO:0031225|GO:0031594|GO:0031623|GO:0032223|GO:0042136|GO:0042166|GO:0042803|GO:0042982|GO:…		R-HSA-112311|R-HSA-1483191|R-HSA-422085		R-HSA-112311|R-HSA-112315|R-HSA-112316|R-HSA-1430728|R-HSA-1483191|R-HSA-1483206|R-HSA-1483257|R-HSA-2980736|R-HSA-392499|R-HSA-422085|R-HSA-556833				TRUE														0.00454058	-0.151386	0.102493	-0.207042	-0.103559	-0.0723704	0.00129447	-0.398199	0.104378	-0.358012	-0.452486	-0.323937	-0.159375	-0.484458	-0.0373849	-0.267281	-0.20054	-0.151597	-0.138844	-0.190725	-0.593642
Acin1	305884	ENSRNOG00000013533		path:rno03013|path:rno03015|path:rno03040	path:hsa03013|path:hsa03015|path:hsa03040		GO:0003676|GO:0003723|GO:0005515|GO:0005634|GO:0005654|GO:0005730|GO:0005829|GO:0005886|GO:0006397|GO:0008380|GO:0016607|GO:0016887|GO:0019899|GO:0030218|GO:0030263|GO:0045657|GO:0061574			R-RNO-109581|R-RNO-111465|R-RNO-5357801|R-RNO-75153	R-HSA-109581|R-HSA-111465|R-HSA-5357801|R-HSA-75153		AML_Q6|AML1_01|AML1_Q6|CACBINDINGPROTEIN_Q6|COREBINDINGFACTOR_Q6|CRGAARNNNNCGA_UNKNOWN|CTGCAGY_UNKNOWN|CTTTGA_LEF1_Q2|E2F_Q6_01|ELK1_01|FOXM1_01|GABP_B|GGCKCATGS_UNKNOWN|GGGTGGRR_PAX4_03|HMX1_01|IRF1_01|MGGAAGTG_GABP_B|NKX22_01|NRF2_01|OSF2_Q6|P300_01|PAX4_03|RACCACAR_AML_Q6|RCGCANGCGY_NRF1_Q6|SCGGAAGY_ELK1_02|TCF1P_Q6|TCF4_Q5|TGTTTGY_HNF3_Q6|TTF1_Q6|TTGTTT_FOXO4_01	AML_Q6|AML1_01|AML1_Q6|CACBINDINGPROTEIN_Q6|COREBINDINGFACTOR_Q6|CRGAARNNNNCGA_UNKNOWN|CTGCAGY_UNKNOWN|CTTTGA_LEF1_Q2|E2F_Q6_01|ELK1_01|FOXM1_01|GABP_B|GGCKCATGS_UNKNOWN|GGGTGGRR_PAX4_03|HMX1_01|IRF1_01|MGGAAGTG_GABP_B|NKX22_01|NRF2_01|OSF2_Q6|P300_01|PAX4_03|RACCACAR_AML_Q6|RCGCANGCGY_NRF1_Q6|SCGGAAGY_ELK1_02|TCF1P_Q6|TCF4_Q5|TGTTTGY_HNF3_Q6|TTF1_Q6|TTGTTT_FOXO4_01	TRUE					proteins(3754)									-0.010309	-0.0249445	0.0191067	-0.0512712	0.0153944	0.0190014	0.0880594	-0.0537051	0.0211316	-0.0995953	-0.258421	-0.0490621	-0.0393488	-0.0054683	0.0384731	0.255697	-0.136519	0.115177	-0.096465	0.142959	-0.0149322
Ackr2	140473	ENSRNOG00000019472				GO:0005044|GO:0005654|GO:0005769|GO:0005829|GO:0005884|GO:0005886|GO:0005887|GO:0006898|GO:0006935|GO:0006954|GO:0006955|GO:0007165|GO:0007186|GO:0009897|GO:0016493|GO:0019956|GO:0019957|GO:0031965|GO:0043231|GO:0055037|GO:0060326|GO:0070098	GO:0004950|GO:0005044|GO:0005654|GO:0005769|GO:0005829|GO:0005884|GO:0005886|GO:0005887|GO:0006898|GO:0006935|GO:0006954|GO:0006955|GO:0007186|GO:0007204|GO:0007275|GO:0009897|GO:0016493|GO:0019722|GO:0019956|GO:0019957|GO:0031965|GO:0043231|GO:0055037|GO:0060326|GO:0070098								TRUE														0.0372405	0.266448	0.0621655	0.354948	0.00606118	0.0906044	-0.0494864	0.43029	0.0483601	0.503069	0.4841	0.533072	0.150351	0.50977	0.0851413	0.356583	0.43371	0.249323	0.0535442	0.461999	1.81027
Ackr3	84348	ENSRNOG00000019622		path:rno04060	path:hsa04060	GO:0001525|GO:0001570|GO:0005044|GO:0005634|GO:0005737|GO:0005768|GO:0005769|GO:0005886|GO:0005905|GO:0006955|GO:0007155|GO:0007186|GO:0009897|GO:0009986|GO:0015026|GO:0016021|GO:0016493|GO:0016494|GO:0019957|GO:0019958|GO:0031623|GO:0043231|GO:0048471|GO:0055037|GO:0060326|GO:0070098|GO:0070374|GO:1902230|GO:1905322	GO:0001525|GO:0001570|GO:0005044|GO:0005515|GO:0005634|GO:0005768|GO:0005769|GO:0005886|GO:0005905|GO:0006935|GO:0006955|GO:0007155|GO:0007186|GO:0007204|GO:0009897|GO:0009986|GO:0015026|GO:0016021|GO:0016032|GO:0016493|GO:0016494|GO:0019722|GO:0019956|GO:0019957|GO:0019958|GO:0031623|GO:0043231|GO:0048471|GO:0055037|GO:0060326|GO:0070098|GO:0070374|GO:1902230|GO:1905322			R-RNO-162582|R-RNO-372790|R-RNO-373076|R-RNO-375276|R-RNO-380108|R-RNO-388396|R-RNO-418594|R-RNO-500792	R-HSA-162582|R-HSA-372790|R-HSA-373076|R-HSA-375276|R-HSA-380108|R-HSA-388396|R-HSA-418594|R-HSA-500792			AACTTT_UNKNOWN|AP3_Q6|AR_Q6|ARP1_01|CAGGTA_AREB6_01|CAGGTG_E12_Q6|CIZ_01|CRX_Q4|CTTTGT_LEF1_Q2|FOXJ2_02|GCTNWTTGK_UNKNOWN|GGATTA_PITX2_Q2|HEN1_01|IK1_01|SMAD3_Q6|T3R_Q6|TCCATTKW_UNKNOWN|TGACCTY_ERR1_Q2|TGGAAA_NFAT_Q4_01|TTANTCA_UNKNOWN|YATTNATC_UNKNOWN	FALSE														-0.0088869	0.065238	0.0276099	0.0641318	-0.0442041	0.0754921	-0.0634143	0.106136	-0.177239	-0.0679954	-0.291637	-0.221469	0.230498	0.374043	0.0329287	0.153069	0.0478392	0.0470568	-0.204345	-0.235294	0.371846
Acly	24159	ENSRNOG00000016924		path:rno00020|path:rno01100	path:hsa00020|path:hsa01100	GO:0005829	GO:0003878|GO:0005515|GO:0005524|GO:0005576|GO:0005654|GO:0005829|GO:0005886|GO:0006085|GO:0006101|GO:0006107|GO:0006633|GO:0006695|GO:0008610|GO:0009346|GO:0015936|GO:0016020|GO:0031325|GO:0035578|GO:0043312|GO:0046872|GO:0046949|GO:0048037|GO:0070062|GO:1904813	R-RNO-163765|R-RNO-6798695|R-RNO-75105		R-RNO-1430728|R-RNO-163685|R-RNO-163765|R-RNO-168249|R-RNO-168256|R-RNO-556833|R-RNO-6798695|R-RNO-75105|R-RNO-8978868	R-HSA-1430728|R-HSA-163685|R-HSA-163765|R-HSA-168249|R-HSA-168256|R-HSA-556833|R-HSA-6798695|R-HSA-75105|R-HSA-8978868		CACGTG_MYC_Q2|CAGGTG_E12_Q6|CEBP_01|CEBPB_02|GATA1_01|GGGCGGR_SP1_Q6|KCCGNSWTTT_UNKNOWN|SMTTTTGT_UNKNOWN|SP1_01|SP1_Q2_01|TAL1ALPHAE47_01|TAL1BETAE47_01|TAL1BETAITF2_01|TGGAAA_NFAT_Q4_01	CACGTG_MYC_Q2|CAGGTG_E12_Q6|CEBP_01|CEBPB_02|GATA1_01|GGGCGGR_SP1_Q6|KCCGNSWTTT_UNKNOWN|SMTTTTGT_UNKNOWN|SP1_01|SP1_Q2_01|TAL1ALPHAE47_01|TAL1BETAE47_01|TAL1BETAITF2_01|TGGAAA_NFAT_Q4_01	TRUE					proteins(3754)									-0.000205725	0.00184331	0.0832804	0.0914031	-0.0489919	-0.0352876	-0.0622784	0.103603	-0.0676765	0.0262002	-0.22426	0.11292	0.066609	0.147826	-0.100233	0.0729097	0.030438	0.0650889	-0.179867	-0.0401911	0.190937
Acmsd	171385	ENSRNOG00000003884		path:rno00380|path:rno01100	path:hsa00380|path:hsa01100	GO:0001760|GO:0005575|GO:0005737|GO:0005829|GO:0006569|GO:0007568|GO:0008270|GO:0016787|GO:0019748|GO:0046872|GO:0051259|GO:1904985	GO:0001760|GO:0005515|GO:0005737|GO:0005829|GO:0006569|GO:0008270|GO:0016787|GO:0019748|GO:0051259|GO:1904985|GO:1905004|GO:1905012		R-HSA-71240		R-HSA-1430728|R-HSA-6788656|R-HSA-71240|R-HSA-71291		AACTTT_UNKNOWN|CAGCTG_AP4_Q5|CTTTGT_LEF1_Q2|FOXM1_01|NKX61_01|PAX4_04|TGACATY_UNKNOWN|TGGAAA_NFAT_Q4_01|YTATTTTNR_MEF2_02	AACTTT_UNKNOWN|CAGCTG_AP4_Q5|CTTTGT_LEF1_Q2|FOXM1_01|NKX61_01|PAX4_04|TGACATY_UNKNOWN|TGGAAA_NFAT_Q4_01|YTATTTTNR_MEF2_02	TRUE														0.140339	0.0678577	0.0358905	-0.0622959	0.00684558	0.0407505	0.053933	-0.17728	0.446113	0.0638874	0.0564444	0.046689	-0.210329	-0.362113	0.08126	-0.445685	-0.140778	-0.196794	0.301272	0.334535	-0.384124
Acnat2	313220	ENSRNOG00000051912				GO:0005777|GO:0006631|GO:0006637|GO:0016410|GO:0016790|GO:0047617									TRUE														NA	NA	NA	NA	NA	NA	NA	NA	NA	NA	NA	NA	NA	NA	NA	NA	NA	NA	0	0	0
Aco1	50655	ENSRNOG00000005849		path:rno00020|path:rno00630|path:rno01100|path:rno01200|path:rno01210|path:rno01230	path:hsa00020|path:hsa00630|path:hsa01100|path:hsa01200|path:hsa01210|path:hsa01230	GO:0005829|GO:0051539	GO:0003723|GO:0003994|GO:0005515|GO:0005737|GO:0005739|GO:0005783|GO:0005794|GO:0005829|GO:0006099|GO:0006101|GO:0006417|GO:0006879|GO:0009791|GO:0010040|GO:0030350|GO:0046872|GO:0050892|GO:0051538|GO:0051539|GO:0070062		R-HSA-917937	R-RNO-382551|R-RNO-917937	R-HSA-382551|R-HSA-917937		TGANNYRGCA_TCF11MAFG_01|TGCCAAR_NF1_Q6|TGGAAA_NFAT_Q4_01	TGANNYRGCA_TCF11MAFG_01|TGCCAAR_NF1_Q6|TGGAAA_NFAT_Q4_01	TRUE					proteins(3754)									0.0270756	-0.0443639	0.0599932	-0.00471288	-0.00715662	-0.0179927	0.0959142	-0.0785681	0.126668	-0.0804901	-0.0655455	0.072632	-0.18334	-0.279577	-0.13374	-0.287826	-0.278834	-0.119099	-0.0619012	-0.12749	-0.243621
Aco2	79250	ENSRNOG00000024128		path:rno00020|path:rno00630|path:rno01100|path:rno01200|path:rno01210|path:rno01230	path:hsa00020|path:hsa00630|path:hsa01100|path:hsa01200|path:hsa01210|path:hsa01230	GO:0001889|GO:0003994|GO:0005506|GO:0005515|GO:0005739|GO:0006099|GO:0006101|GO:0006102|GO:0035900|GO:0051538|GO:0051539	GO:0001889|GO:0003994|GO:0005506|GO:0005739|GO:0005759|GO:0005829|GO:0006091|GO:0006099|GO:0006101|GO:0006102|GO:0035900|GO:0051538|GO:0051539	R-RNO-71403		R-RNO-1428517|R-RNO-1430728|R-RNO-71403|R-RNO-71406	R-HSA-1268020|R-HSA-1428517|R-HSA-1430728|R-HSA-71403|R-HSA-71406|R-HSA-9609507		CTTTGT_LEF1_Q2|E2F_02|E2F_Q4|E2F_Q6|E2F1_Q6|E2F1_Q6_01|E2F1DP1_01|E2F1DP2_01|E2F4DP1_01|E2F4DP2_01|ER_Q6_01|ERR1_Q2|GATTGGY_NFY_Q6_01|GGGCGGR_SP1_Q6|GKCGCNNNNNNNTGAYG_UNKNOWN|HSF_Q6|NKX62_Q2|RORA1_01|SCGGAAGY_ELK1_02|SGCGSSAAA_E2F1DP2_01|TGACCTTG_SF1_Q6|TGACCTY_ERR1_Q2|VDR_Q6|WHN_B	CTTTGT_LEF1_Q2|E2F_02|E2F_Q4|E2F_Q6|E2F1_Q6|E2F1_Q6_01|E2F1DP1_01|E2F1DP2_01|E2F4DP1_01|E2F4DP2_01|ER_Q6_01|ERR1_Q2|GATTGGY_NFY_Q6_01|GGGCGGR_SP1_Q6|GKCGCNNNNNNNTGAYG_UNKNOWN|HSF_Q6|NKX62_Q2|RORA1_01|SCGGAAGY_ELK1_02|SGCGSSAAA_E2F1DP2_01|TGACCTTG_SF1_Q6|TGACCTY_ERR1_Q2|VDR_Q6|WHN_B	TRUE					proteins(3754)									0.109371	0.0508048	0.0636197	-0.072023	0.103161	0.0486804	0.0220385	-0.264688	0.149981	-0.0592379	0.198968	-0.0454614	-0.286071	-0.417758	-0.0550402	-0.222246	-0.239762	-0.269706	-0.0619215	-0.247163	-0.201667
Acot1	50559	ENSRNOG00000055221		path:rno00062|path:rno01040|path:rno01100		GO:0000038|GO:0001676|GO:0005829|GO:0006637|GO:0010667|GO:0016290|GO:0016790|GO:0047617|GO:0052689|GO:0102991				R-RNO-1430728|R-RNO-556833|R-RNO-77289|R-RNO-8978868|R-RNO-9033241|R-RNO-9609507	R-HSA-1430728|R-HSA-556833|R-HSA-77289|R-HSA-8978868				TRUE														-0.0228597	-0.0571701	-0.004017	-0.142064	-0.051976	0.0233136	-0.0481458	-0.200434	-0.0765163	-0.0450569	-0.343694	-0.274068	0.00167287	-0.166578	0.00822326	-0.116831	-0.085086	-0.205855	-0.499414	-0.22376	-0.480076
Acot11	100363074	ENSRNOG00000007837				GO:0000062|GO:0005829|GO:0006637|GO:0036042	GO:0000062|GO:0005829|GO:0006631|GO:0006637|GO:0008289|GO:0009266|GO:0009409|GO:0016290|GO:0035556|GO:0036042|GO:0047617|GO:0052689|GO:0070062|GO:0120163|GO:1900535			R-RNO-1430728|R-RNO-556833|R-RNO-77289|R-RNO-8978868	R-HSA-1430728|R-HSA-556833|R-HSA-77289|R-HSA-8978868		CAGGTG_E12_Q6|GGGAGGRR_MAZ_Q6|GGGCGGR_SP1_Q6	CAGGTG_E12_Q6|GGGAGGRR_MAZ_Q6|GGGCGGR_SP1_Q6	TRUE					proteins(3754)									0.0742516	0.0586096	0.0932705	0.0724979	0.0413534	0.0185807	0.164504	-0.243027	0.600229	-0.141233	-0.0259535	0.218888	-0.134381	-0.493341	-0.0901993	-0.710955	-0.212047	-0.199807	-0.0227496	-0.0749158	-0.166144
Acot12	170570	ENSRNOG00000061414		path:rno00620	path:hsa00620	GO:0000062|GO:0003986|GO:0005524|GO:0005829|GO:0006084|GO:0006090|GO:0006637|GO:0008289|GO:0016290|GO:0036042|GO:0042803|GO:0047617|GO:0051289|GO:0052689|GO:1900535	GO:0000062|GO:0003986|GO:0005524|GO:0005829|GO:0006084|GO:0006090|GO:0006637|GO:0008289|GO:0016290|GO:0036042|GO:0047617|GO:0052689|GO:1900535		R-HSA-77289	R-RNO-1430728|R-RNO-556833|R-RNO-77289|R-RNO-8978868					TRUE														0.00161089	NA	-0.00260242	-0.00121386	-0.00270426	-0.0022817	0.00526947	0.00866531	NA	-0.00496956	0.00948811	NA	0.0117895	0.0173384	-0.000759269	-0.000179674	0.0103642	NA	-0.390309	-0.254614	-0.0392628
Acot13	291135	ENSRNOG00000018415				GO:0005739|GO:0047617|GO:0051289|GO:0120163	GO:0005634|GO:0005739|GO:0005819|GO:0005829|GO:0006637|GO:0047617|GO:0051289|GO:0120163	R-RNO-77289	R-HSA-77289	R-RNO-1430728|R-RNO-556833|R-RNO-77289|R-RNO-8978868	R-HSA-1430728|R-HSA-556833|R-HSA-77289|R-HSA-8978868		NRF1_Q6|RCGCANGCGY_NRF1_Q6|TGCGCANK_UNKNOWN	NRF1_Q6|RCGCANGCGY_NRF1_Q6|TGCGCANK_UNKNOWN	TRUE					proteins(3754)						LV AOB-F vs. LV Sham-LF(550)			0.00518933	-0.0516107	-0.0976897	-0.22367	-0.0174309	-0.0142999	0.00829816	-0.40363	-0.254583	-0.40299	-0.329187	-0.438659	0.00917626	-0.257502	0.0509896	0.0214403	-0.169387	-0.134351	0.0729441	-0.066094	-0.339783
Acot2	192272	ENSRNOG00000010134		path:rno00062|path:rno01040|path:rno01100|path:rno04913	path:hsa00062|path:hsa01040|path:hsa01100|path:hsa04913	GO:0000038|GO:0001666|GO:0001676|GO:0005102|GO:0005739|GO:0005759|GO:0006631|GO:0006637|GO:0009725|GO:0016290|GO:0016790|GO:0031667|GO:0042493|GO:0042760|GO:0047617|GO:0052689|GO:0070849|GO:0102991	GO:0000038|GO:0001676|GO:0005102|GO:0005515|GO:0005739|GO:0005759|GO:0005782|GO:0005829|GO:0006625|GO:0006631|GO:0006637|GO:0016290|GO:0047617|GO:0052689|GO:0102991	R-RNO-77289|R-RNO-9033241	R-HSA-77289|R-HSA-9033241	R-RNO-1430728|R-RNO-556833|R-RNO-77289|R-RNO-8978868|R-RNO-9033241|R-RNO-9609507	R-HSA-1430728|R-HSA-556833|R-HSA-77289|R-HSA-8978868				TRUE					proteins(3754)						LV AOB-F vs. LV Sham-LF(550)			0.103389	0.0250433	-0.0170576	-0.214358	-0.00378218	0.0359277	0.0609618	-0.510791	-0.07521	-0.418074	-0.278305	-0.428958	-0.0845818	-0.550623	0.0481422	-0.262707	-0.263666	-0.376921	-0.135476	-0.173744	-0.279723
Acot3	314304	ENSRNOG00000053460		path:rno00062|path:rno01040|path:rno01100	path:hsa00062|path:hsa01040|path:hsa01100	GO:0000038|GO:0001676|GO:0005829|GO:0006631|GO:0006637|GO:0032788|GO:0032789|GO:0047617	GO:0000038|GO:0001676|GO:0005829|GO:0006631|GO:0006637|GO:0016290|GO:0047617|GO:0052689|GO:0102991		R-HSA-77289	R-RNO-1430728|R-RNO-556833|R-RNO-77289|R-RNO-8978868|R-RNO-9033241|R-RNO-9609507	R-HSA-1430728|R-HSA-556833|R-HSA-77289|R-HSA-8978868				TRUE														0.0373947	-0.0999816	0.0562748	-0.140943	0.0489815	0.00821357	-0.0806194	-0.290969	-0.109391	-0.283621	-0.277019	-0.276303	-0.104621	-0.238809	0.0097993	0.0466535	-0.246019	-0.103136	-0.159587	-0.228545	-0.230309
Acot4	681337	ENSRNOG00000046864		path:rno00062|path:rno01040|path:rno01100	path:hsa00062|path:hsa01040|path:hsa01100	GO:0047617	GO:0000038|GO:0001676|GO:0004778|GO:0005102|GO:0005777|GO:0005782|GO:0005829|GO:0006104|GO:0006625|GO:0006631|GO:0006637|GO:0016290|GO:0019605|GO:0032788|GO:0032789|GO:0043648|GO:0043649|GO:0046459|GO:0047617|GO:0052689|GO:0102991	R-RNO-390247|R-RNO-9033241	R-HSA-390247|R-HSA-9033241	R-RNO-1430728|R-RNO-390247|R-RNO-390918|R-RNO-556833|R-RNO-8978868|R-RNO-9033241|R-RNO-9609507	R-HSA-1430728|R-HSA-390247|R-HSA-390918|R-HSA-556833|R-HSA-8978868|R-HSA-9033241|R-HSA-9609507				TRUE					proteins(3754)									-0.102255	-0.00984118	-0.0219919	-0.171739	-0.026054	-0.0245649	-0.0311493	-0.311887	-0.0483635	-0.265372	0.0909782	-0.313293	0.125871	-0.223819	0.0395392	-0.0394271	0.105199	-0.0650211	-0.665031	-0.657048	-0.291929
Acot5	503049	ENSRNOG00000032508		path:rno00062|path:rno01040|path:rno01100		GO:0000038|GO:0001676|GO:0005829|GO:0006637|GO:0032788|GO:0032789				R-RNO-1430728|R-RNO-556833|R-RNO-77289|R-RNO-8978868|R-RNO-9033241|R-RNO-9609507	R-HSA-1430728|R-HSA-556833|R-HSA-77289|R-HSA-8978868				TRUE														NA	NA	0.00159791	NA	NA	NA	NA	NA	NA	NA	NA	NA	NA	NA	-0.000759269	NA	NA	NA	0	0	0.00490622
Acot6	299193	ENSRNOG00000029637				GO:0005829|GO:0006631|GO:0006637|GO:0047617				R-RNO-1430728|R-RNO-390247|R-RNO-390918|R-RNO-556833|R-RNO-8978868	R-HSA-1430728|R-HSA-390247|R-HSA-390918|R-HSA-556833|R-HSA-8978868				TRUE														-0.0136382	-0.00116695	0.00315247	0.00510768	0.00608282	0.0191255	-0.000903044	0.0591087	-0.0408309	-0.0102407	0.0242235	0.0388114	0.00515946	0.0699101	-0.00247853	-0.0105598	0.00325545	-0.0112405	0.0949103	0	0.180085
Acot7	26759	ENSRNOG00000010580		path:rno00062|path:rno01040	path:hsa00062|path:hsa01040	GO:0000062|GO:0005654|GO:0005829|GO:0006637|GO:0009062|GO:0015937|GO:0016290|GO:0016790|GO:0036042|GO:0036114|GO:0036116|GO:0042802|GO:0042803|GO:0043005|GO:0044297|GO:0047617|GO:0051792|GO:0052689|GO:0102991|GO:1900535	GO:0000062|GO:0005515|GO:0005654|GO:0005739|GO:0005829|GO:0006637|GO:0015937|GO:0016290|GO:0036042|GO:0036114|GO:0036116|GO:0042803|GO:0047617|GO:0051792|GO:0052689|GO:0070062|GO:0102991|GO:1900535	R-RNO-77289		R-RNO-1430728|R-RNO-556833|R-RNO-77289|R-RNO-8978868	R-HSA-1430728|R-HSA-556833|R-HSA-77289|R-HSA-8978868		COUP_01|HNF4_01|HNF4_01_B|HSF_Q6|HSF1_01|HSF2_01|PPAR_DR1_Q2|RGAANNTTC_HSF1_01|RGAGGAARY_PU1_Q6|TTCNRGNNNNTTC_HSF_Q6|TTCYRGAA_UNKNOWN	COUP_01|HNF4_01|HNF4_01_B|HSF_Q6|HSF1_01|HSF2_01|PPAR_DR1_Q2|RGAANNTTC_HSF1_01|RGAGGAARY_PU1_Q6|TTCNRGNNNNTTC_HSF_Q6|TTCYRGAA_UNKNOWN	TRUE					proteins(3754)									-0.040785	-0.091438	-0.134273	-0.161173	-0.0535925	-0.0104175	-0.0563309	-0.237278	-0.107563	-0.338268	-0.189381	-0.222013	-0.0942486	-0.287399	-0.0140363	-0.273035	-0.218533	-0.292744	-0.0673664	-0.257617	-0.231377
Acot8	170588	ENSRNOG00000015187		path:rno00120|path:rno01100|path:rno04146	path:hsa00120|path:hsa01100|path:hsa04146	GO:0005102|GO:0005777|GO:0005782|GO:0006637|GO:0007031|GO:0009062|GO:0016290|GO:0016559|GO:0033882|GO:0043649|GO:0045225|GO:0047617|GO:0052689|GO:0052815|GO:0052816	GO:0003986|GO:0005102|GO:0005515|GO:0005782|GO:0005829|GO:0006625|GO:0006637|GO:0006699|GO:0009062|GO:0016032|GO:0016289|GO:0016290|GO:0016559|GO:0033540|GO:0033882|GO:0036109|GO:0043649|GO:0045225|GO:0047617|GO:0052689|GO:0052815|GO:0052816	R-RNO-193368|R-RNO-389887|R-RNO-390247|R-RNO-9033241		R-RNO-1430728|R-RNO-192105|R-RNO-193368|R-RNO-194068|R-RNO-389887|R-RNO-390247|R-RNO-390918|R-RNO-556833|R-RNO-8957322|R-RNO-8978868|R-RNO-9033241|R-RNO-9609507	R-HSA-1430728|R-HSA-192105|R-HSA-193368|R-HSA-194068|R-HSA-2046104|R-HSA-2046106|R-HSA-389887|R-HSA-390247|R-HSA-390918|R-HSA-556833|R-HSA-8957322|R-HSA-8978868|R-HSA-9033241|R-HSA-9609507		CACBINDINGPROTEIN_Q6|COUP_01|COUP_DR1_Q6|DR1_Q3|GATTGGY_NFY_Q6_01|GGGTGGRR_PAX4_03|HNF4_01|HNF4_01_B|MZF1_01|PPAR_DR1_Q2|PPARA_02|PPARG_01|TGACCTY_ERR1_Q2|VDR_Q6	CACBINDINGPROTEIN_Q6|COUP_01|COUP_DR1_Q6|DR1_Q3|GATTGGY_NFY_Q6_01|GGGTGGRR_PAX4_03|HNF4_01|HNF4_01_B|MZF1_01|PPAR_DR1_Q2|PPARA_02|PPARG_01|TGACCTY_ERR1_Q2|VDR_Q6	TRUE					proteins(3754)									-0.0345166	-0.0595013	-0.14653	-0.175687	-0.00560772	0.0274223	0.0454826	-0.0523479	-0.146861	-0.159628	-0.351601	-0.326478	-0.00557957	0.0179754	0.0552359	0.196537	-0.114791	-0.0843585	-0.037054	-0.2081	-0.0241437
Acot9	302640	ENSRNOG00000003782				GO:0003986|GO:0005739|GO:0006637|GO:0047617	GO:0003986|GO:0005739|GO:0005759|GO:0006637|GO:0047617|GO:0052689	R-RNO-77289	R-HSA-77289	R-RNO-1430728|R-RNO-556833|R-RNO-77289|R-RNO-8978868	R-HSA-1430728|R-HSA-556833|R-HSA-77289|R-HSA-8978868		IK3_01|ZIC3_01	IK3_01|ZIC3_01	TRUE					proteins(3754)									0.0964345	0.127423	-0.0322568	-0.0412036	0.0433927	0.0708919	-0.0121732	0.0510709	-0.084958	-0.0381125	0.116905	-0.024217	-0.0184312	0.00775622	0.0394402	0.0112205	0.0474252	-0.0605979	0.261605	0.235286	0.0437961
Acox1	50681	ENSRNOG00000008755		path:rno00071|path:rno00592|path:rno01040|path:rno01100|path:rno01212|path:rno03320|path:rno04024|path:rno04146	path:hsa00071|path:hsa00592|path:hsa01040|path:hsa01100|path:hsa01212|path:hsa03320|path:hsa04024|path:hsa04146	GO:0000038|GO:0003997|GO:0005102|GO:0005504|GO:0005634|GO:0005654|GO:0005730|GO:0005737|GO:0005777|GO:0005778|GO:0005782|GO:0005886|GO:0006091|GO:0006629|GO:0006635|GO:0006693|GO:0007283|GO:0016401|GO:0016559|GO:0019395|GO:0030165|GO:0033540|GO:0042632|GO:0042803|GO:0043231|GO:0047485|GO:0050660|GO:0055088|GO:0071949	GO:0000038|GO:0003997|GO:0005102|GO:0005504|GO:0005634|GO:0005654|GO:0005730|GO:0005777|GO:0005778|GO:0005782|GO:0005829|GO:0005886|GO:0006091|GO:0006625|GO:0006629|GO:0006693|GO:0007283|GO:0016020|GO:0016401|GO:0019216|GO:0019395|GO:0030165|GO:0033540|GO:0036109|GO:0043231|GO:0047485|GO:0050660|GO:0055088|GO:0071949			R-RNO-1430728|R-RNO-390247|R-RNO-390918|R-RNO-556833|R-RNO-8978868|R-RNO-9033241|R-RNO-9609507	R-HSA-1430728|R-HSA-1989781|R-HSA-2046104|R-HSA-2046106|R-HSA-390247|R-HSA-390918|R-HSA-400206|R-HSA-556833|R-HSA-8978868|R-HSA-9033241|R-HSA-9033500|R-HSA-9609507				TRUE					proteins(3754)									0.0949896	0.0878455	0.0897476	0.0604957	0.0541804	0.0256879	0.048448	-0.292851	0.514548	-0.0628742	0.365724	0.103804	-0.177017	-0.351421	-0.097845	-0.692135	-0.0871511	-0.187335	-0.0114755	-0.078049	-0.130511
Acox2	252898	ENSRNOG00000007378		path:rno00120|path:rno01100|path:rno03320|path:rno04146	path:hsa00120|path:hsa01100|path:hsa03320|path:hsa04146	GO:0003997|GO:0005102|GO:0005504|GO:0005777|GO:0005829|GO:0006631|GO:0006635|GO:0010942|GO:0033540|GO:0033791|GO:0043231|GO:0050660|GO:0071949|GO:1902884	GO:0003997|GO:0005102|GO:0005504|GO:0005777|GO:0005782|GO:0005829|GO:0006625|GO:0006699|GO:0010942|GO:0033540|GO:0033791|GO:0042803|GO:0043231|GO:0050660|GO:0055088|GO:0071949|GO:1902884		R-HSA-193368|R-HSA-389887|R-HSA-9033241	R-RNO-1430728|R-RNO-192105|R-RNO-193368|R-RNO-194068|R-RNO-389887|R-RNO-390918|R-RNO-556833|R-RNO-8957322|R-RNO-8978868|R-RNO-9033241|R-RNO-9609507	R-HSA-1430728|R-HSA-192105|R-HSA-193368|R-HSA-194068|R-HSA-389887|R-HSA-390918|R-HSA-556833|R-HSA-8957322|R-HSA-8978868|R-HSA-9033241|R-HSA-9609507		PAX4_01	PAX4_01	TRUE														-0.0118777	-0.141721	0.0398756	-0.335327	0.00807855	-0.0881067	-0.0569141	-0.41757	0.0970177	-0.491083	-0.459213	-0.299626	-0.29019	-0.531443	0.0127249	-0.305098	-0.447001	-0.152148	-0.138753	-0.141889	-0.332379
Acox3	83522	ENSRNOG00000008474		path:rno00071|path:rno00592|path:rno01040|path:rno01100|path:rno01212|path:rno03320|path:rno04024|path:rno04146	path:hsa00071|path:hsa00592|path:hsa01040|path:hsa01100|path:hsa01212|path:hsa03320|path:hsa04024|path:hsa04146	GO:0003997|GO:0005102|GO:0005504|GO:0005777|GO:0006635|GO:0016402|GO:0033540|GO:0050660|GO:0071949	GO:0003997|GO:0005102|GO:0005504|GO:0005777|GO:0005782|GO:0005829|GO:0006625|GO:0016020|GO:0016402|GO:0033540|GO:0050660|GO:0055088|GO:0071949		R-HSA-389887|R-HSA-9033241	R-RNO-1430728|R-RNO-389887|R-RNO-390918|R-RNO-556833|R-RNO-8978868|R-RNO-9033241|R-RNO-9609507	R-HSA-1430728|R-HSA-389887|R-HSA-390918|R-HSA-556833|R-HSA-8978868|R-HSA-9033241|R-HSA-9609507		CAGGTG_E12_Q6|CREB_Q3|MYOD_Q6_01|STAT5A_02	CAGGTG_E12_Q6|CREB_Q3|MYOD_Q6_01|STAT5A_02	TRUE					proteins(3754)									0.0949732	0.118677	0.147763	0.204235	0.049485	0.0421458	0.0338759	0.0238007	0.336288	0.0608408	0.457584	0.357802	-0.103407	-0.127003	-0.09214	-0.414289	0.0542594	-0.0722002	-0.0392795	-0.201035	-0.0382379
Acoxl	296138	ENSRNOG00000016179				GO:0005777|GO:0055088	GO:0003674|GO:0003997|GO:0005504|GO:0005575|GO:0005777|GO:0005782|GO:0008150|GO:0033540|GO:0050660|GO:0055088		R-HSA-389887	R-RNO-1430728|R-RNO-389887|R-RNO-390918|R-RNO-556833|R-RNO-8978868	R-HSA-1430728|R-HSA-389887|R-HSA-390918|R-HSA-556833|R-HSA-8978868		AACTTT_UNKNOWN|RORA1_01	AACTTT_UNKNOWN|RORA1_01	TRUE														-0.0413473	-0.00135815	-0.0118642	0.0193424	0.0413706	0.0169425	-0.00408464	0.147755	0.0395413	0.0593623	0.0193734	0.0225089	0.0131608	0.208839	0.00583239	0.1514	-0.0706053	0.00536691	-0.723928	-0.846412	1.02886
Acp1	24161	ENSRNOG00000005260		path:rno00730|path:rno00740|path:rno01100|path:rno04520									TGCGCANK_UNKNOWN		FALSE					proteins(3754)									0.0676403	0.0447016	-0.0506491	-0.048121	-0.0180075	0.00470771	-0.0276807	-0.0385186	0.180613	0.0225617	0.257175	0.0477802	-0.112066	-0.0255716	0.166574	-0.173851	0.163228	-0.0318382	0.0646897	0.204022	-0.303153
Acp2	24162	ENSRNOG00000013594		path:rno00740|path:rno01100|path:rno04142	path:hsa00740|path:hsa01100|path:hsa04142		GO:0001501|GO:0003993|GO:0005764|GO:0005765|GO:0007040|GO:0016020|GO:0016021|GO:0016311|GO:0043202|GO:0070062						CETS1P54_01|ELK1_02|GABP_B|MGGAAGTG_GABP_B|NRF2_01|SCGGAAGY_ELK1_02|TCANNTGAY_SREBP1_01	CETS1P54_01|ELK1_02|GABP_B|MGGAAGTG_GABP_B|NRF2_01|SCGGAAGY_ELK1_02|TCANNTGAY_SREBP1_01	TRUE														-0.023343	0.0386715	0.0127289	0.0640906	0.027763	-0.0170805	-0.142626	0.121923	0.089342	0.0363323	-0.106184	-0.0368232	-0.0701274	0.0189513	0.0682275	0.0833952	-0.108875	0.0280892	-0.156782	-0.00687324	-0.121688
Acp5	25732	ENSRNOG00000046261		path:rno00740|path:rno01100|path:rno04142|path:rno04380|path:rno05323	path:hsa00740|path:hsa01100|path:hsa04142|path:hsa04380|path:hsa05323	GO:0045453	GO:0001503|GO:0003993|GO:0005764|GO:0005829|GO:0006771|GO:0008198|GO:0008199|GO:0016021|GO:0016311|GO:0032496|GO:0032691|GO:0032695|GO:0032720|GO:0032929|GO:0034097|GO:0045019|GO:0045453|GO:0050728|GO:0050830|GO:0060349			R-RNO-1430728|R-RNO-196843|R-RNO-196849|R-RNO-196854	R-HSA-1430728|R-HSA-196843|R-HSA-196849|R-HSA-196854				TRUE														-0.0614235	-0.0581239	0.0258143	0.0976695	-0.0939985	0.168534	-0.188997	0.0401724	-0.163685	0.0266195	-0.133861	-0.106613	-0.138488	0.272117	0.0049553	0.0808423	0.379175	-0.0527987	-0.14429	-0.0512409	0.295083
Acp6	295305	ENSRNOG00000017494				GO:0002244|GO:0005737|GO:0005739|GO:0006644|GO:0016311|GO:0052642|GO:2001311	GO:0002244|GO:0003993|GO:0005737|GO:0005739|GO:0005759|GO:0006644|GO:0006654|GO:0016311|GO:0052642|GO:2001311			R-RNO-1430728|R-RNO-1483166|R-RNO-1483206|R-RNO-1483257|R-RNO-556833	R-HSA-1430728|R-HSA-1483166|R-HSA-1483206|R-HSA-1483257|R-HSA-556833		AACWWCAANK_UNKNOWN|ACTWSNACTNY_UNKNOWN|FOXJ2_01|GGAMTNNNNNTCCY_UNKNOWN|HFH8_01|NKX25_02|OCT1_03|RRAGTTGT_UNKNOWN|S8_01|TAATTA_CHX10_01|TTANTCA_UNKNOWN	AACWWCAANK_UNKNOWN|ACTWSNACTNY_UNKNOWN|FOXJ2_01|GGAMTNNNNNTCCY_UNKNOWN|HFH8_01|NKX25_02|OCT1_03|RRAGTTGT_UNKNOWN|S8_01|TAATTA_CHX10_01|TTANTCA_UNKNOWN	TRUE					proteins(3754)									-0.0146793	-0.0328746	-0.107643	-0.0733033	-0.015864	0.0396088	0.091873	0.0440781	-0.0781236	-0.00533668	-0.128953	-0.110257	-0.00817011	-0.0292814	-0.00518762	0.0644739	-0.152661	-0.128402	0.0128454	-0.0950291	-0.14638
Acpp	56780	ENSRNOG00000011820					GO:0003993|GO:0005515|GO:0005615|GO:0005634|GO:0005765|GO:0005886|GO:0006144|GO:0006772|GO:0008253|GO:0009117|GO:0012506|GO:0016021|GO:0016311|GO:0016791|GO:0030175|GO:0035577|GO:0042131|GO:0042802|GO:0042803|GO:0043312|GO:0046085|GO:0051289|GO:0051930|GO:0052642|GO:0060168|GO:0070062		R-HSA-6798695	R-RNO-168249|R-RNO-168256|R-RNO-6798695	R-HSA-168249|R-HSA-168256|R-HSA-6798695		BACH1_01|BACH2_01|TGANTCA_AP1_C	BACH1_01|BACH2_01|TGANTCA_AP1_C	TRUE														-0.00114059	0.038782	0.096114	0.0688001	-0.0198657	0.00452498	-0.0130005	0.00365694	0.0595019	0.0317981	-0.0225185	0.084692	0.034623	0.0335601	0.0256794	-0.0639047	0.0943746	0.00764346	0.106664	0.291718	0.194367
Acpt	308569	ENSRNOG00000021659				GO:0004725|GO:0005515|GO:0010955|GO:0010977|GO:0016021|GO:0030971|GO:0042476|GO:0045211|GO:0048168|GO:0120154|GO:1990264	GO:0003993|GO:0004725|GO:0010955|GO:0010977|GO:0016021|GO:0030971|GO:0042476|GO:0045211|GO:0048168|GO:0120154|GO:1990264							COUP_DR1_Q6|GGATTA_PITX2_Q2	FALSE														-0.0495806	-0.0427195	-0.0376315	0.0538401	-0.00723994	0.0326888	-0.0319004	0.127125	-0.0251403	0.0744104	0.0377926	0.137556	0.0388302	0.176939	0.0404707	0.0290945	0.0301032	0.00264348	0.0220036	-0.198616	-0.00266834
Acr	24163	ENSRNOG00000029762				GO:0004252	GO:0002020|GO:0002077|GO:0003677|GO:0004040|GO:0004252|GO:0005507|GO:0005515|GO:0005537|GO:0005576|GO:0005634|GO:0005798|GO:0007190|GO:0007338|GO:0007339|GO:0007340|GO:0007341|GO:0008144|GO:0008270|GO:0032991|GO:0042806|GO:0043159|GO:0048545	R-RNO-1300645	R-HSA-1300645	R-RNO-1187000|R-RNO-1300645|R-RNO-1474165	R-HSA-1187000|R-HSA-1300645|R-HSA-1474165		CACBINDINGPROTEIN_Q6|GATTGGY_NFY_Q6_01|GCTNWTTGK_UNKNOWN|GGGTGGRR_PAX4_03|NFY_01|NFY_C|NFY_Q6|NFY_Q6_01|TGACCTY_ERR1_Q2|TGCTGAY_UNKNOWN	CACBINDINGPROTEIN_Q6|GATTGGY_NFY_Q6_01|GCTNWTTGK_UNKNOWN|GGGTGGRR_PAX4_03|NFY_01|NFY_C|NFY_Q6|NFY_Q6_01|TGACCTY_ERR1_Q2|TGCTGAY_UNKNOWN	TRUE														0.06152	0.205197	-0.0247563	0.000795132	-0.00216705	-0.00867294	-0.00220774	0.0341054	-0.103097	0.0724489	-0.0802634	0.454348	0.153892	0.0354083	0.0791571	0.247741	0.265578	0.394517	0.0801749	0.786638	0.735186
Acrbp	500316	ENSRNOG00000017399				GO:0001669|GO:0002080|GO:0005576|GO:0031410	GO:0001669|GO:0002080|GO:0003674|GO:0005576|GO:0005634|GO:0008150								TRUE														0.0600127	0.0614836	-0.0638681	0.0689842	0.0152595	0.0021213	0.0264882	0.114313	-0.0830581	-0.244177	-0.542993	0.17783	0.0694825	0.248251	0.22563	0.357493	-0.233456	0.331225	-0.0780513	-0.0763206	-0.0260777
Acrv1	60353	ENSRNOG00000008508				GO:0001669	GO:0001669|GO:0007275						HP1SITEFACTOR_Q6|SYATTGTG_UNKNOWN|TTCYRGAA_UNKNOWN	HP1SITEFACTOR_Q6|SYATTGTG_UNKNOWN|TTCYRGAA_UNKNOWN	TRUE														NA	NA	NA	NA	NA	NA	NA	NA	NA	NA	NA	NA	NA	NA	NA	NA	NA	NA	0.0480839	0	-0.0276678
Acsbg1	171410	ENSRNOG00000011381		path:rno00061|path:rno00071|path:rno01100|path:rno01212|path:rno03320|path:rno04920	path:hsa00061|path:hsa00071|path:hsa01100|path:hsa01212|path:hsa03320|path:hsa04920	GO:0000038|GO:0001552|GO:0001676|GO:0003674|GO:0004467|GO:0005524|GO:0005737|GO:0005777|GO:0005783|GO:0005794|GO:0031410|GO:0031957|GO:0042759|GO:0051384|GO:0102391	GO:0000038|GO:0001676|GO:0004467|GO:0005524|GO:0005737|GO:0005783|GO:0005829|GO:0031410|GO:0031957|GO:0035338|GO:0042552|GO:0051384|GO:0102391	R-RNO-75876	R-HSA-75876	R-RNO-1430728|R-RNO-556833|R-RNO-75105|R-RNO-75876|R-RNO-8978868	R-HSA-1430728|R-HSA-556833|R-HSA-75105|R-HSA-75876|R-HSA-8978868		AACTTT_UNKNOWN|IRF7_01|OCT1_B|RGAGGAARY_PU1_Q6|SF1_Q6|WTGAAAT_UNKNOWN	AACTTT_UNKNOWN|IRF7_01|OCT1_B|RGAGGAARY_PU1_Q6|SF1_Q6|WTGAAAT_UNKNOWN	TRUE														0.00385563	0.0709016	0.0331685	0.100261	-0.0620082	-0.0248559	0.0273038	0.025599	0.0735921	0.184712	-0.0351218	0.0175113	0.0610981	0.0109361	0.030462	0.249572	0.0262162	0.0102592	0.0309274	-0.323588	0.357146
Acsbg2	301120	ENSRNOG00000045947		path:rno00061|path:rno00071|path:rno01100|path:rno01212|path:rno03320|path:rno04920	path:hsa00061|path:hsa00071|path:hsa01100|path:hsa01212|path:hsa03320|path:hsa04920	GO:0001676|GO:0003674|GO:0004467|GO:0005524|GO:0005575|GO:0005737|GO:0005739|GO:0005829|GO:0006631|GO:0007275|GO:0007283|GO:0008150|GO:0016020|GO:0030154|GO:0047617|GO:0102391	GO:0001676|GO:0004467|GO:0005524|GO:0005737|GO:0005739|GO:0005829|GO:0006631|GO:0007275|GO:0007283|GO:0016020|GO:0030154|GO:0035338|GO:0047617|GO:0102391	R-RNO-75876	R-HSA-75876	R-RNO-1430728|R-RNO-556833|R-RNO-75105|R-RNO-75876|R-RNO-8978868	R-HSA-1430728|R-HSA-556833|R-HSA-75105|R-HSA-75876|R-HSA-8978868				TRUE														-0.00196943	-0.00296654	-0.00415388	-0.00119112	0.0013618	NA	-0.00907367	0.00866531	NA	0.00374155	0.00948811	0.0110423	NA	0.0173384	NA	-0.000182615	0.00657242	0.0106742	-0.11907	-0.313178	-0.0258946
Acsf2	619561	ENSRNOG00000003330				GO:0005524|GO:0005739|GO:0006631|GO:0016874	GO:0003996|GO:0005515|GO:0005524|GO:0005759|GO:0006631|GO:0006637	R-RNO-77289		R-RNO-1430728|R-RNO-556833|R-RNO-77289|R-RNO-8978868	R-HSA-1430728|R-HSA-556833|R-HSA-77289|R-HSA-8978868		AACTTT_UNKNOWN|HNF4_01|RTAAACA_FREAC2_01|SP1_Q6|SP1_Q6_01	AACTTT_UNKNOWN|HNF4_01|RTAAACA_FREAC2_01|SP1_Q6|SP1_Q6_01	TRUE					proteins(3754)									0.152561	0.086572	0.117014	-0.0925477	0.102105	0.0648995	0.0305923	-0.341198	0.146139	-0.175073	0.0472764	-0.225243	-0.375978	-0.560145	-0.171867	-0.464804	-0.320194	-0.487514	-0.0984238	-0.091716	-0.347428
Acsl1	25288	ENSRNOG00000010633		path:rno00061|path:rno00071|path:rno01100|path:rno01212|path:rno03320|path:rno04146|path:rno04216|path:rno04714|path:rno04920	path:hsa00061|path:hsa00071|path:hsa01100|path:hsa01212|path:hsa03320|path:hsa04146|path:hsa04216|path:hsa04714|path:hsa04920		GO:0001676|GO:0004467|GO:0005524|GO:0005739|GO:0005741|GO:0005778|GO:0005789|GO:0005886|GO:0007584|GO:0008610|GO:0014070|GO:0016020|GO:0016021|GO:0019216|GO:0019432|GO:0033211|GO:0034201|GO:0035338|GO:0036109|GO:0042178|GO:0042493|GO:0043651|GO:0044539|GO:0071902|GO:0102391|GO:0120162			R-RNO-1430728|R-RNO-2046104|R-RNO-2046106|R-RNO-556833|R-RNO-75105|R-RNO-75876|R-RNO-8978868	R-HSA-1430728|R-HSA-1989781|R-HSA-2046104|R-HSA-2046105|R-HSA-2046106|R-HSA-400206|R-HSA-556833|R-HSA-75105|R-HSA-75876|R-HSA-8978868		RTAAACA_FREAC2_01	RTAAACA_FREAC2_01	TRUE					proteins(3754)						LV AOB-F vs. LV Sham-LF(550)			0.145613	0.0502457	0.0473122	-0.12339	0.0333676	0.0059808	0.0816504	-0.448625	0.235749	-0.311508	-0.0338913	-0.280683	-0.272894	-0.561005	-0.0163039	-0.353398	-0.282422	-0.308983	0.0745386	0.0895732	-0.381365
Acsl3	114024	ENSRNOG00000014718		path:rno00061|path:rno00071|path:rno01100|path:rno01212|path:rno03320|path:rno04146|path:rno04216|path:rno04714|path:rno04920	path:hsa00061|path:hsa00071|path:hsa01100|path:hsa01212|path:hsa03320|path:hsa04146|path:hsa04216|path:hsa04714|path:hsa04920	GO:0001676|GO:0004467|GO:0005524|GO:0005575|GO:0005741|GO:0005778|GO:0005783|GO:0005789|GO:0005794|GO:0005811|GO:0006633|GO:0007420|GO:0007584|GO:0014070|GO:0016021|GO:0019901|GO:0019904|GO:0034379|GO:0042998|GO:0044539|GO:0048471|GO:0051047|GO:0102391|GO:2001247	GO:0001676|GO:0004467|GO:0005524|GO:0005741|GO:0005778|GO:0005783|GO:0005789|GO:0005794|GO:0005811|GO:0006633|GO:0007420|GO:0007584|GO:0014070|GO:0016020|GO:0016021|GO:0019901|GO:0019904|GO:0034379|GO:0035338|GO:0042998|GO:0044539|GO:0048471|GO:0051047|GO:0102391|GO:2001247	R-RNO-75876		R-RNO-1430728|R-RNO-163685|R-RNO-400451|R-RNO-422356|R-RNO-434313|R-RNO-556833|R-RNO-75105|R-RNO-75876|R-RNO-8978868	R-HSA-1430728|R-HSA-163685|R-HSA-400451|R-HSA-422356|R-HSA-434313|R-HSA-556833|R-HSA-75105|R-HSA-75876|R-HSA-8978868		AP2_Q3|CTTTGA_LEF1_Q2|DR4_Q2|LXR_DR4_Q3|LXR_Q3|PAX4_01|RORA2_01|TGANTCA_AP1_C|WGGAATGY_TEF1_Q6	AP2_Q3|CTTTGA_LEF1_Q2|DR4_Q2|LXR_DR4_Q3|LXR_Q3|PAX4_01|RORA2_01|TGANTCA_AP1_C|WGGAATGY_TEF1_Q6	TRUE														0.0150172	0.0682022	0.0926832	0.0353609	-0.0202429	0.0130333	-0.028092	0.004033	-0.00838027	-0.108282	-0.040053	-0.132434	0.0237539	0.0341748	-0.184594	-0.0375944	-0.157286	-0.0109809	0.0186893	0.289142	0.0593659
Acsl4	113976	ENSRNOG00000019180		path:rno00061|path:rno00071|path:rno01100|path:rno01212|path:rno03320|path:rno04146|path:rno04216|path:rno04714|path:rno04920	path:hsa00061|path:hsa00071|path:hsa01100|path:hsa01212|path:hsa03320|path:hsa04146|path:hsa04216|path:hsa04714|path:hsa04920	GO:0001676|GO:0004467|GO:0005524|GO:0005737|GO:0005739|GO:0005777|GO:0005783|GO:0005811|GO:0006629|GO:0006631|GO:0007584|GO:0008610|GO:0015908|GO:0019432|GO:0030182|GO:0030307|GO:0031957|GO:0031966|GO:0032307|GO:0035338|GO:0043025|GO:0044233|GO:0047676|GO:0060136|GO:0060996|GO:0070672|GO:0102391	GO:0001676|GO:0004467|GO:0005524|GO:0005737|GO:0005741|GO:0005778|GO:0005789|GO:0005811|GO:0006629|GO:0007584|GO:0015908|GO:0016020|GO:0016021|GO:0019432|GO:0031957|GO:0035338|GO:0043025|GO:0044233|GO:0047676|GO:0060136|GO:0060996|GO:0070062|GO:0070672|GO:0102391	R-RNO-75876		R-RNO-1430728|R-RNO-163685|R-RNO-400451|R-RNO-422356|R-RNO-434313|R-RNO-556833|R-RNO-75105|R-RNO-75876|R-RNO-8978868	R-HSA-1430728|R-HSA-163685|R-HSA-400451|R-HSA-422356|R-HSA-434313|R-HSA-556833|R-HSA-75105|R-HSA-75876|R-HSA-8978868		AACTTT_UNKNOWN|AHRARNT_01|AREB6_01|CAGCTG_AP4_Q5|CAGGTG_E12_Q6|CDC5_01|CEBPGAMMA_Q6|E4BP4_01|ELF1_Q6|ETS_Q4|GTGGGTGK_UNKNOWN|HLF_01|MGGAAGTG_GABP_B|RGAGGAARY_PU1_Q6|RGTTAMWNATT_HNF1_01|RNGTGGGC_UNKNOWN|RORA1_01|TGANTCA_AP1_C|TTANTCA_UNKNOWN|TTGTTT_FOXO4_01|YGCGYRCGC_UNKNOWN|YNGTTNNNATT_UNKNOWN|ZIC1_01	AACTTT_UNKNOWN|AHRARNT_01|AREB6_01|CAGCTG_AP4_Q5|CAGGTG_E12_Q6|CDC5_01|CEBPGAMMA_Q6|E4BP4_01|ELF1_Q6|ETS_Q4|GTGGGTGK_UNKNOWN|HLF_01|MGGAAGTG_GABP_B|RGAGGAARY_PU1_Q6|RGTTAMWNATT_HNF1_01|RNGTGGGC_UNKNOWN|RORA1_01|TGANTCA_AP1_C|TTANTCA_UNKNOWN|TTGTTT_FOXO4_01|YGCGYRCGC_UNKNOWN|YNGTTNNNATT_UNKNOWN|ZIC1_01	TRUE														0.027345	0.0218563	0.0330701	0.0122742	-0.118733	-0.083715	0.0382637	0.103388	-0.0732053	-0.0342147	-0.0602501	-0.104207	0.270799	0.12691	-0.00515054	-0.0167373	0.196031	-0.0550829	0.358913	0.603408	0.496675
Acsl5	94340	ENSRNOG00000016265		path:rno00061|path:rno00071|path:rno01100|path:rno01212|path:rno03320|path:rno04146|path:rno04216|path:rno04714|path:rno04920	path:hsa00061|path:hsa00071|path:hsa01100|path:hsa01212|path:hsa03320|path:hsa04146|path:hsa04216|path:hsa04714|path:hsa04920	GO:0001676|GO:0003824|GO:0004467|GO:0005524|GO:0005634|GO:0005730|GO:0005739|GO:0005741|GO:0005783|GO:0005789|GO:0006631|GO:0007584|GO:0008654|GO:0009744|GO:0009749|GO:0010747|GO:0010867|GO:0015908|GO:0016021|GO:0032000|GO:0032869|GO:0035338|GO:0070723|GO:0102391|GO:2001236	GO:0001676|GO:0004467|GO:0005524|GO:0005634|GO:0005730|GO:0005739|GO:0005741|GO:0005789|GO:0016020|GO:0016021|GO:0035338|GO:0102391			R-RNO-1430728|R-RNO-556833|R-RNO-75105|R-RNO-75876|R-RNO-8978868	R-HSA-1430728|R-HSA-556833|R-HSA-75105|R-HSA-75876|R-HSA-8978868		AML1_01|AML1_Q6|CAGGTA_AREB6_01|CEBP_C|CEBP_Q2_01|CEBP_Q3|CEBPB_01|CTTTGA_LEF1_Q2|ELF1_Q6|ETS_Q4|HNF4_01_B|IRF_Q6|LEF1_Q2|MGGAAGTG_GABP_B|P53_02|PEA3_Q6|RYTTCCTG_ETS2_B|T3R_Q6|TEL2_Q6	AML1_01|AML1_Q6|CAGGTA_AREB6_01|CEBP_C|CEBP_Q2_01|CEBP_Q3|CEBPB_01|CTTTGA_LEF1_Q2|ELF1_Q6|ETS_Q4|HNF4_01_B|IRF_Q6|LEF1_Q2|MGGAAGTG_GABP_B|P53_02|PEA3_Q6|RYTTCCTG_ETS2_B|T3R_Q6|TEL2_Q6	TRUE														-0.15908	-0.131355	-0.140194	-0.081078	-0.0816703	-0.0524628	-0.0724084	0.107364	-0.185138	0.040673	-0.100465	0.0260128	0.162812	0.195854	-0.0522791	0.0949869	0.0610035	0.0307967	0.19753	0.486829	0.721915
Acsl6	117243	ENSRNOG00000026745		path:rno00061|path:rno00071|path:rno01100|path:rno01212|path:rno03320|path:rno04146|path:rno04216|path:rno04714|path:rno04920	path:hsa00061|path:hsa00071|path:hsa01100|path:hsa01212|path:hsa03320|path:hsa04146|path:hsa04216|path:hsa04714|path:hsa04920	GO:0001666|GO:0001676|GO:0004467|GO:0005524|GO:0005634|GO:0005741|GO:0005778|GO:0005789|GO:0007405|GO:0007584|GO:0008654|GO:0009629|GO:0010747|GO:0010976|GO:0015908|GO:0016020|GO:0016021|GO:0019432|GO:0019899|GO:0032869|GO:0035338|GO:0042803|GO:0048545|GO:0048666|GO:0102391	GO:0001676|GO:0004467|GO:0005524|GO:0005741|GO:0005778|GO:0005789|GO:0005886|GO:0006637|GO:0007405|GO:0016021|GO:0035338|GO:0042803|GO:0102391			R-RNO-1430728|R-RNO-556833|R-RNO-75105|R-RNO-75876|R-RNO-8978868	R-HSA-1430728|R-HSA-556833|R-HSA-75105|R-HSA-75876|R-HSA-8978868				TRUE					proteins(3754)									0.0427204	0.00276233	-0.0427684	-0.223266	0.0302823	-0.0081254	0.0506467	-0.329982	0.0386239	-0.142803	0.0710415	-0.16798	-0.204654	-0.344913	-0.0542878	-0.175481	-0.113488	-0.0892837	0.0334342	0.134102	-0.0870279
Acsm1	361638	ENSRNOG00000042084		path:rno00650|path:rno01100	path:hsa00650|path:hsa01100		GO:0003996|GO:0004321|GO:0005524|GO:0005525|GO:0005759|GO:0006633|GO:0006637|GO:0006805|GO:0015645|GO:0015980|GO:0018874|GO:0019395|GO:0019605|GO:0042632|GO:0046872|GO:0047760|GO:0070062|GO:0072562			R-RNO-1430728|R-RNO-156580|R-RNO-156587|R-RNO-159424|R-RNO-177128|R-RNO-177135|R-RNO-211859	R-HSA-1430728|R-HSA-156580|R-HSA-156587|R-HSA-159424|R-HSA-177135|R-HSA-177162|R-HSA-211859				TRUE														NA	NA	0.00365943	NA	NA	NA	-0.00292732	NA	NA	NA	NA	0.0110423	NA	NA	-0.00265248	NA	NA	0.0106742	-0.319431	-0.290552	-0.551399
Acsm2a	246263	ENSRNOG00000042084		path:rno00650|path:rno01100	path:hsa00650|path:hsa01100	GO:0003674|GO:0003824|GO:0003996|GO:0004321|GO:0005524|GO:0005575|GO:0008150|GO:0015645|GO:0036112|GO:0046872|GO:0047760	GO:0003996|GO:0004321|GO:0005524|GO:0005739|GO:0005759|GO:0006633|GO:0006637|GO:0015645|GO:0036112|GO:0042593|GO:0046872|GO:0047760|GO:0070328		R-HSA-177128	R-RNO-1430728|R-RNO-156580|R-RNO-156587|R-RNO-159424|R-RNO-177128|R-RNO-177135|R-RNO-211859	R-HSA-1430728|R-HSA-156580|R-HSA-156587|R-HSA-159424|R-HSA-177135|R-HSA-177162|R-HSA-211859				TRUE														NA	NA	NA	NA	NA	NA	NA	0.00866531	NA	0.00374155	NA	-0.034963	NA	0.0173384	NA	0.0118524	NA	0.0106742	0	0	0.0460236
Acsm3	24763	ENSRNOG00000032246		path:rno00650|path:rno01100	path:hsa00650|path:hsa01100	GO:0003674|GO:0003996|GO:0005524|GO:0005575|GO:0005759|GO:0006633|GO:0006637|GO:0008150|GO:0015645|GO:0046872|GO:0047760	GO:0003674|GO:0003996|GO:0004321|GO:0005524|GO:0005575|GO:0005759|GO:0006633|GO:0006637|GO:0008217|GO:0015645|GO:0042632|GO:0046872|GO:0047760				R-HSA-1430728|R-HSA-556833|R-HSA-77286|R-HSA-77289|R-HSA-77352|R-HSA-8978868		AR_Q6|BRN2_01|TGTTTGY_HNF3_Q6	AR_Q6|BRN2_01|TGTTTGY_HNF3_Q6	TRUE														-0.00196943	-0.000423753	NA	0.00675957	0.00427062	0.00540154	0.00285237	-0.00856747	NA	0.00374155	NA	NA	0.00800093	-0.00163101	NA	-0.000195518	-0.00985854	-0.0121925	-0.0254461	0.110258	-0.0973316
Acsm4	353317	ENSRNOG00000014726		path:rno00650|path:rno01100	path:hsa00650|path:hsa01100	GO:0005759|GO:0006633|GO:0006637|GO:0015645	GO:0003996|GO:0004321|GO:0005524|GO:0005759|GO:0006633|GO:0006637|GO:0015645|GO:0046872|GO:0047760		R-HSA-177128	R-RNO-1430728|R-RNO-156580|R-RNO-156587|R-RNO-159424|R-RNO-177128|R-RNO-211859	R-HSA-1430728|R-HSA-156580|R-HSA-156587|R-HSA-159424|R-HSA-177128|R-HSA-211859				TRUE														NA	NA	NA	NA	NA	NA	NA	NA	NA	NA	NA	NA	NA	NA	NA	NA	NA	NA	-0.10992	-0.202591	0.361356
Acsm5	361637	ENSRNOG00000031211		path:rno00650|path:rno01100	path:hsa00650|path:hsa01100	GO:0003674|GO:0003824|GO:0003996|GO:0005524|GO:0005525|GO:0005575|GO:0006637|GO:0008150|GO:0015645|GO:0046872|GO:0047760	GO:0003996|GO:0004321|GO:0005524|GO:0005525|GO:0005759|GO:0006633|GO:0006637|GO:0015645|GO:0046872|GO:0047760		R-HSA-177128	R-RNO-1430728|R-RNO-156580|R-RNO-156587|R-RNO-159424|R-RNO-177128|R-RNO-211859	R-HSA-1430728|R-HSA-156580|R-HSA-156587|R-HSA-159424|R-HSA-177128|R-HSA-211859				TRUE														-0.00196943	-0.00296654	-0.00223662	0.0192585	6.44712e-06	2.6065e-05	NA	0.0234363	0.00490305	0.00374155	-0.00772136	0.0598722	NA	0.0414812	0.0101789	-0.025774	0.00657242	0.0597316	0.0103337	0	0.00701267
Acss1	296259	ENSRNOG00000007102		path:rno00010|path:rno00620|path:rno00630|path:rno00640|path:rno01100|path:rno01200	path:hsa00010|path:hsa00620|path:hsa00630|path:hsa00640|path:hsa01100|path:hsa01200	GO:0003987|GO:0005524|GO:0005739|GO:0005759|GO:0006085|GO:0016208|GO:0019413|GO:0019427|GO:0019542	GO:0003987|GO:0005515|GO:0005524|GO:0005759|GO:0006069|GO:0006085|GO:0016208|GO:0019413|GO:0019427|GO:0019542		R-HSA-71384	R-RNO-1430728|R-RNO-211859|R-RNO-211945|R-RNO-71384	R-HSA-1430728|R-HSA-211859|R-HSA-211945|R-HSA-71384		GGGCGGR_SP1_Q6|TGGAAA_NFAT_Q4_01	GGGCGGR_SP1_Q6|TGGAAA_NFAT_Q4_01	TRUE					proteins(3754)						LV AOB-F vs. LV Sham-LF(550)			0.140926	0.0216329	0.0441839	-0.16556	0.0409372	0.00806798	0.0860852	-0.455166	0.242846	-0.2146	-0.144806	-0.210594	-0.307228	-0.639637	-0.175502	-0.484441	-0.475843	-0.330943	-0.0824157	-0.195603	-0.32052
Acss2	311569	ENSRNOG00000018755		path:rno00010|path:rno00620|path:rno00630|path:rno00640|path:rno01100|path:rno01200	path:hsa00010|path:hsa00620|path:hsa00630|path:hsa00640|path:hsa01100|path:hsa01200	GO:0003987|GO:0005654|GO:0005737|GO:0005829|GO:0006085|GO:0008610|GO:0016021|GO:0016208|GO:0019413|GO:0019427|GO:0019542|GO:0043231	GO:0003987|GO:0005524|GO:0005654|GO:0005737|GO:0005759|GO:0005829|GO:0006069|GO:0008610|GO:0016208|GO:0019413|GO:0019427|GO:0019542|GO:0043231		R-HSA-2151201|R-HSA-71384	R-RNO-1430728|R-RNO-1592230|R-RNO-1852241|R-RNO-211859|R-RNO-211945|R-RNO-2151201|R-RNO-71384	R-HSA-1430728|R-HSA-1592230|R-HSA-1852241|R-HSA-211859|R-HSA-211945|R-HSA-2151201|R-HSA-71384		AACTTT_UNKNOWN|IRF1_Q6	AACTTT_UNKNOWN|IRF1_Q6	TRUE					proteins(3754)						LV AOB-F vs. LV Sham-LF(550)			0.175975	0.00524718	0.0957132	-0.0650237	0.0642009	0.063245	0.045916	-0.356121	0.130833	-0.240374	-0.110986	-0.200858	-0.322383	-0.450167	-0.0780309	-0.260188	-0.339519	-0.319003	-0.0444468	-0.161659	-0.254251
Acss3	314800	ENSRNOG00000004448		path:rno00640|path:rno01100	path:hsa00640|path:hsa01100		GO:0003987|GO:0005524|GO:0005759|GO:0046951	R-RNO-77111	R-HSA-77111	R-RNO-1430728|R-RNO-556833|R-RNO-74182|R-RNO-77111	R-HSA-1430728|R-HSA-556833|R-HSA-74182|R-HSA-77111		CTTTGA_LEF1_Q2	CTTTGA_LEF1_Q2	TRUE														0.0654336	0.0851209	0.096088	0.0541684	0.0217118	0.00308915	0.0489765	-0.0938697	0.0954799	-0.187647	-0.0884066	-0.0233537	-0.0724406	-0.342142	-0.0920961	-0.740918	-0.191253	-0.273447	0.0529514	0.276187	-0.197056
Acta1	29437	ENSRNOG00000017786					GO:0001725|GO:0005200|GO:0005515|GO:0005524|GO:0005615|GO:0005829|GO:0005865|GO:0005884|GO:0006936|GO:0009612|GO:0009991|GO:0010226|GO:0010628|GO:0015629|GO:0017022|GO:0030017|GO:0030027|GO:0030049|GO:0030175|GO:0030240|GO:0043503|GO:0043531|GO:0044297|GO:0048545|GO:0048741|GO:0070062|GO:0071417|GO:0072562|GO:0090131	R-RNO-390522		R-RNO-390522|R-RNO-397014	R-HSA-390522|R-HSA-397014	upreg	AMEF2_Q6|AP4_Q6_01|AREB6_01|AREB6_03|CAGCTG_AP4_Q5|CAGGTA_AREB6_01|CAGGTG_E12_Q6|CCAWWNAAGG_SRF_Q4|COUP_DR1_Q6|CTAWWWATA_RSRFC4_Q2|DR4_Q2|E2A_Q2|GCANCTGNY_MYOD_Q6|GGGCGGR_SP1_Q6|LBP1_Q6|LXR_DR4_Q3|MMEF2_Q6|MSX1_01|MYOD_Q6_01|PAX5_01|RSRFC4_01|SRF_C|SRF_Q4|SRF_Q5_01|SRF_Q6|TATA_01|TATAAA_TATA_01|TBP_01|TEF1_Q6|TGGNNNNNNKCCAR_UNKNOWN|TTCYRGAA_UNKNOWN|WGGAATGY_TEF1_Q6|YNGTTNNNATT_UNKNOWN	AMEF2_Q6|AP4_Q6_01|AREB6_01|AREB6_03|CAGCTG_AP4_Q5|CAGGTA_AREB6_01|CAGGTG_E12_Q6|CCAWWNAAGG_SRF_Q4|COUP_DR1_Q6|CTAWWWATA_RSRFC4_Q2|DR4_Q2|E2A_Q2|GCANCTGNY_MYOD_Q6|GGGCGGR_SP1_Q6|LBP1_Q6|LXR_DR4_Q3|MMEF2_Q6|MSX1_01|MYOD_Q6_01|PAX5_01|RSRFC4_01|SRF_C|SRF_Q4|SRF_Q5_01|SRF_Q6|TATA_01|TATAAA_TATA_01|TBP_01|TEF1_Q6|TGGNNNNNNKCCAR_UNKNOWN|TTCYRGAA_UNKNOWN|WGGAATGY_TEF1_Q6|YNGTTNNNATT_UNKNOWN	TRUE	PABRVdecom_comp	WH+CM(47)	RV PAB-F(648)		proteins(3754)				RV PAB-F- vs. RV Sham-RF(648)		LV AOB-F vs. LV Sham-LF(550)			-0.0199467	0.295296	-0.0335959	0.459502	0.088829	0.0741568	-0.115729	0.778911	0.167997	0.763932	1.06284	0.347571	-0.0990467	0.387689	0.176048	0.103776	0.18072	0.114791	0.163715	-0.03827	1.66498
Acta2	81633	ENSRNOG00000058039		path:rno04270|path:rno04371|path:rno04926	path:hsa04270|path:hsa04371|path:hsa04926		GO:0005524|GO:0005615|GO:0005737|GO:0005829|GO:0006936|GO:0008217|GO:0009615|GO:0010628|GO:0014829|GO:0015629|GO:0019901|GO:0030027|GO:0030175|GO:0030485|GO:0032991|GO:0044297|GO:0045893|GO:0070062|GO:0072144|GO:0090131			R-RNO-397014|R-RNO-445355	R-HSA-157118|R-HSA-162582|R-HSA-397014|R-HSA-445355|R-HSA-9013694|R-HSA-9013695				TRUE					proteins(3754)									-0.04584	-0.0077489	-0.0469899	-0.00214753	-0.0986202	-0.0830378	0.0921816	-0.0658113	-0.213665	-0.339603	-0.08207	-0.14728	0.0728497	0.0508767	0.138668	0.172956	0.053577	0.0975305	-0.248843	-0.0602203	0.859749
Actb	81822	ENSRNOG00000034254		path:rno04015|path:rno04145|path:rno04210|path:rno04390|path:rno04510|path:rno04520|path:rno04530|path:rno04611|path:rno04670|path:rno04714|path:rno04810|path:rno04919|path:rno04921|path:rno04971|path:rno05100|path:rno05132|path:rno05164|path:rno05205|path:rno05225|path:rno05410|path:rno05412|path:rno05414|path:rno05416|path:rno05418	path:hsa04015|path:hsa04145|path:hsa04210|path:hsa04390|path:hsa04510|path:hsa04520|path:hsa04530|path:hsa04611|path:hsa04670|path:hsa04714|path:hsa04810|path:hsa04919|path:hsa04921|path:hsa04971|path:hsa05100|path:hsa05110|path:hsa05130|path:hsa05131|path:hsa05132|path:hsa05164|path:hsa05205|path:hsa05225|path:hsa05410|path:hsa05412|path:hsa05414|path:hsa05416|path:hsa05418	GO:0000079|GO:0001725|GO:0002102|GO:0005515|GO:0005524|GO:0005634|GO:0005737|GO:0005829|GO:0005856|GO:0005886|GO:0005925|GO:0007409|GO:0007623|GO:0009612|GO:0014069|GO:0015629|GO:0019894|GO:0019901|GO:0022898|GO:0030424|GO:0030863|GO:0030957|GO:0032091|GO:0032991|GO:0035267|GO:0035902|GO:0036464|GO:0042802|GO:0044305|GO:0045121|GO:0048488|GO:0048870|GO:0050998|GO:0051621|GO:0060041|GO:0071257|GO:…	GO:0000079|GO:0000790|GO:0000978|GO:0000980|GO:0001895|GO:0005200|GO:0005515|GO:0005524|GO:0005615|GO:0005634|GO:0005654|GO:0005737|GO:0005829|GO:0005856|GO:0005886|GO:0005925|GO:0015629|GO:0016020|GO:0016579|GO:0019894|GO:0019901|GO:0021762|GO:0022898|GO:0030863|GO:0030957|GO:0031492|GO:0031982|GO:0032091|GO:0032991|GO:0034329|GO:0035267|GO:0036464|GO:0038096|GO:0042802|GO:0043044|GO:0044305|GO:…			R-RNO-1266738|R-RNO-1500931|R-RNO-157858|R-RNO-162582|R-RNO-168249|R-RNO-168256|R-RNO-190828|R-RNO-190873|R-RNO-194138|R-RNO-194315|R-RNO-195258|R-RNO-196025|R-RNO-199991|R-RNO-2029480|R-RNO-2029482|R-RNO-212165|R-RNO-2682334|R-RNO-373760|R-RNO-392499|R-RNO-3928662|R-RNO-418990|R-RNO-421270|R-RNO-422475|R-RNO-437239|R-RNO-4420097|R-RNO-445095|R-RNO-446353|R-RNO-446728|R-RNO-5250913|R-RNO-5250924|…	R-HSA-109582|R-HSA-1266738|R-HSA-1445148|R-HSA-1500931|R-HSA-157858|R-HSA-162582|R-HSA-1643685|R-HSA-168249|R-HSA-168256|R-HSA-190828|R-HSA-190873|R-HSA-194138|R-HSA-194315|R-HSA-195258|R-HSA-196025|R-HSA-199991|R-HSA-2029480|R-HSA-2029482|R-HSA-212165|R-HSA-2682334|R-HSA-3214847|R-HSA-3247509|R-HSA-373760|R-HSA-389957|R-HSA-389958|R-HSA-390450|R-HSA-390466|R-HSA-391251|R-HSA-392499|R-HSA-3928662…		AAANWWTGC_UNKNOWN|AACTTT_UNKNOWN|AP2_Q6|AP4_Q6_01|CAGCTG_AP4_Q5|CCAWWNAAGG_SRF_Q4|CTTTGT_LEF1_Q2|GABP_B|GATTGGY_NFY_Q6_01|GCANCTGNY_MYOD_Q6|GCTNWTTGK_UNKNOWN|GGGAGGRR_MAZ_Q6|GGGYGTGNY_UNKNOWN|HEB_Q6|HNF4_01_B|IK2_01|MGGAAGTG_GABP_B|NFY_01|RAAGNYNNCTTY_UNKNOWN|RCGCANGCGY_NRF1_Q6|RYTTCCTG_ETS2_B|SCGGAAGY_ELK1_02|SRF_C|SRF_Q4|SRF_Q5_01|SRF_Q6|TATA_C|TATAAA_TATA_01	AAANWWTGC_UNKNOWN|AACTTT_UNKNOWN|AP2_Q6|AP4_Q6_01|CAGCTG_AP4_Q5|CCAWWNAAGG_SRF_Q4|CTTTGT_LEF1_Q2|GABP_B|GATTGGY_NFY_Q6_01|GCANCTGNY_MYOD_Q6|GCTNWTTGK_UNKNOWN|GGGAGGRR_MAZ_Q6|GGGYGTGNY_UNKNOWN|HEB_Q6|HNF4_01_B|IK2_01|MGGAAGTG_GABP_B|NFY_01|RAAGNYNNCTTY_UNKNOWN|RCGCANGCGY_NRF1_Q6|RYTTCCTG_ETS2_B|SCGGAAGY_ELK1_02|SRF_C|SRF_Q4|SRF_Q5_01|SRF_Q6|TATA_C|TATAAA_TATA_01	TRUE					proteins(3754)	LV PAB-H vs. LV Sham H(36)				LV AOB-H vs. LV Sham-H(82)				-0.222816	-0.220467	-0.0104165	0.0391855	-0.141581	-0.0762347	-0.14098	0.0290225	-0.220367	-0.0779295	-0.175492	-0.0449377	0.312898	0.277221	0.0917499	0.00567164	0.226298	0.0147917	-0.289319	-0.194863	0.259007
Actbl2	294732	ENSRNOG00000043292				GO:0005524|GO:0045202|GO:0098978	GO:0003674|GO:0005515|GO:0005524|GO:0005615|GO:0005737|GO:0005856|GO:0008150|GO:0070062|GO:0098978								TRUE					proteins(3754)									NA	NA	0.00159791	NA	NA	NA	NA	NA	NA	NA	NA	NA	NA	NA	-0.000759269	NA	NA	NA	0.105412	-0.305747	-0.0963301
Actc1	29275	ENSRNOG00000008536		path:rno04260|path:rno04261|path:rno05410|path:rno05414	path:hsa04260|path:hsa04261|path:hsa05410|path:hsa05414		GO:0005524|GO:0005615|GO:0005737|GO:0005829|GO:0005884|GO:0005925|GO:0010628|GO:0016020|GO:0016887|GO:0017022|GO:0030017|GO:0030027|GO:0030048|GO:0030049|GO:0030175|GO:0030240|GO:0031032|GO:0031674|GO:0033275|GO:0042643|GO:0043066|GO:0044297|GO:0045471|GO:0055003|GO:0055008|GO:0060047|GO:0060048|GO:0070062|GO:0072562|GO:0090131|GO:0098978	R-RNO-390522	R-HSA-390522	R-RNO-390522|R-RNO-397014	R-HSA-390522|R-HSA-397014		CAGCTG_AP4_Q5|CCAWWNAAGG_SRF_Q4|CHOP_01|EVI1_03|EVI1_04|EVI1_05|GGGAGGRR_MAZ_Q6|GGGTGGRR_PAX4_03|MEF2_02|MEF2_03|MEF2_Q6_01|MYB_Q3|MYB_Q5_01|PAX4_01|PAX5_01|RSRFC4_01|RSRFC4_Q2|SREBP1_Q6|SRF_C|SRF_Q4|SRF_Q5_01|SRF_Q6|TAAWWATAG_RSRFC4_Q2|TATAAA_TATA_01|WWTAAGGC_UNKNOWN|YCATTAA_UNKNOWN|YTATTTTNR_MEF2_02	CAGCTG_AP4_Q5|CCAWWNAAGG_SRF_Q4|CHOP_01|EVI1_03|EVI1_04|EVI1_05|GGGAGGRR_MAZ_Q6|GGGTGGRR_PAX4_03|MEF2_02|MEF2_03|MEF2_Q6_01|MYB_Q3|MYB_Q5_01|PAX4_01|PAX5_01|RSRFC4_01|RSRFC4_Q2|SREBP1_Q6|SRF_C|SRF_Q4|SRF_Q5_01|SRF_Q6|TAAWWATAG_RSRFC4_Q2|TATAAA_TATA_01|WWTAAGGC_UNKNOWN|YCATTAA_UNKNOWN|YTATTTTNR_MEF2_02	TRUE														0.0130186	0.0710962	-0.00621475	0.0537251	0.0805852	0.0860069	0.0154944	0.0346661	-0.0454087	0.109908	0.238862	0.122091	-0.0294234	0.0301316	0.164722	0.241803	0.0903466	0.0368492	0.000501674	-0.236738	-0.0334036
Actg1	287876	ENSRNOG00000036701		path:rno04015|path:rno04145|path:rno04210|path:rno04390|path:rno04510|path:rno04520|path:rno04530|path:rno04611|path:rno04670|path:rno04714|path:rno04810|path:rno04919|path:rno04921|path:rno05100|path:rno05132|path:rno05164|path:rno05205|path:rno05225|path:rno05410|path:rno05412|path:rno05414|path:rno05416|path:rno05418	path:hsa04015|path:hsa04145|path:hsa04210|path:hsa04390|path:hsa04510|path:hsa04520|path:hsa04530|path:hsa04611|path:hsa04670|path:hsa04714|path:hsa04810|path:hsa04919|path:hsa04921|path:hsa05100|path:hsa05110|path:hsa05130|path:hsa05131|path:hsa05132|path:hsa05164|path:hsa05205|path:hsa05225|path:hsa05410|path:hsa05412|path:hsa05414|path:hsa05416|path:hsa05418	GO:0003674|GO:0005200|GO:0005522|GO:0005524|GO:0005829|GO:0005856|GO:0005884|GO:0005886|GO:0005925|GO:0009612|GO:0015629|GO:0030016|GO:0031625|GO:0031941|GO:0042802|GO:0044305|GO:0045214|GO:0045335|GO:0048488|GO:0051592|GO:0070062|GO:0071346|GO:0097433|GO:0098685|GO:0098871|GO:0098973|GO:0098974|GO:0099143	GO:0001895|GO:0005200|GO:0005515|GO:0005522|GO:0005524|GO:0005615|GO:0005634|GO:0005829|GO:0005856|GO:0005884|GO:0005886|GO:0005925|GO:0009612|GO:0016020|GO:0030016|GO:0031625|GO:0031941|GO:0034329|GO:0038096|GO:0042802|GO:0044305|GO:0045214|GO:0045335|GO:0048013|GO:0048488|GO:0051592|GO:0061024|GO:0070062|GO:0070527|GO:0071346|GO:0072562|GO:0097433|GO:0098685|GO:0098871|GO:0098973|GO:0098974|GO:…		R-HSA-1445148|R-HSA-190873|R-HSA-196025|R-HSA-2029482|R-HSA-3928662|R-HSA-3928665|R-HSA-418990|R-HSA-437239|R-HSA-4420097|R-HSA-445095|R-HSA-446353|R-HSA-5626467|R-HSA-5663213|R-HSA-5663220|R-HSA-5674135|R-HSA-6802946|R-HSA-6802948|R-HSA-6802949|R-HSA-6802952|R-HSA-6802955|R-HSA-8856828	R-RNO-109582|R-RNO-114608|R-RNO-1266738|R-RNO-1500931|R-RNO-157858|R-RNO-162582|R-RNO-168249|R-RNO-168256|R-RNO-190828|R-RNO-190873|R-RNO-194138|R-RNO-194315|R-RNO-195258|R-RNO-196025|R-RNO-199991|R-RNO-2029480|R-RNO-2029482|R-RNO-2682334|R-RNO-373760|R-RNO-3928662|R-RNO-418990|R-RNO-421270|R-RNO-422475|R-RNO-437239|R-RNO-4420097|R-RNO-445095|R-RNO-446353|R-RNO-446728|R-RNO-5626467|R-RNO-5653656|…	R-HSA-1266738|R-HSA-1445148|R-HSA-1500931|R-HSA-157858|R-HSA-162582|R-HSA-1643685|R-HSA-168249|R-HSA-168256|R-HSA-190828|R-HSA-190873|R-HSA-194138|R-HSA-194315|R-HSA-195258|R-HSA-196025|R-HSA-199991|R-HSA-2029480|R-HSA-2029482|R-HSA-2682334|R-HSA-373760|R-HSA-3928662|R-HSA-3928665|R-HSA-418990|R-HSA-421270|R-HSA-422475|R-HSA-437239|R-HSA-4420097|R-HSA-445095|R-HSA-446353|R-HSA-446728|R-HSA-562646…				TRUE														-0.175294	-0.144684	-0.0244201	0.0519662	-0.06199	-0.00948571	-0.136973	-0.106014	-0.0894856	-0.197822	-0.120978	-0.0858105	0.417348	0.239159	0.193456	-0.0745944	0.303281	-0.0144253	-0.364516	-0.220875	0.0130768
Actg2	25365	ENSRNOG00000029401		path:rno04270	path:hsa04270		GO:0005524|GO:0005615|GO:0005737|GO:0005829|GO:0006936|GO:0010628|GO:0030027|GO:0030175|GO:0032982|GO:0044297|GO:0070062|GO:0071944|GO:0072562|GO:0090131			R-RNO-397014|R-RNO-445355	R-HSA-397014|R-HSA-445355		CAGCTG_AP4_Q5|CCAWWNAAGG_SRF_Q4|CTTTAAR_UNKNOWN|HAND1E47_01|HEB_Q6|MMEF2_Q6|NF1_Q6|OCT1_01|POU3F2_02|RFX1_01|SRF_01|SRF_C|SRF_Q4|SRF_Q5_01|SRF_Q6|TATAAA_TATA_01|TCANNTGAY_SREBP1_01|TFIIA_Q6|TGCCAAR_NF1_Q6|WWTAAGGC_UNKNOWN|YATGNWAAT_OCT_C|YY1_01	CAGCTG_AP4_Q5|CCAWWNAAGG_SRF_Q4|CTTTAAR_UNKNOWN|HAND1E47_01|HEB_Q6|MMEF2_Q6|NF1_Q6|OCT1_01|POU3F2_02|RFX1_01|SRF_01|SRF_C|SRF_Q4|SRF_Q5_01|SRF_Q6|TATAAA_TATA_01|TCANNTGAY_SREBP1_01|TFIIA_Q6|TGCCAAR_NF1_Q6|WWTAAGGC_UNKNOWN|YATGNWAAT_OCT_C|YY1_01	TRUE														-0.0756158	-0.0341084	-0.0777281	-0.0757638	-0.0885011	-0.0720086	-0.00184327	-0.158494	-0.0430336	-0.562377	-0.0177205	-0.492221	-0.0827584	-0.0139804	0.137	-0.0271097	0.172253	0.048405	-0.362798	-0.467236	0.601527
Actl11	316000	ENSRNOG00000032642													TRUE														-0.00863373	-0.0013726	-0.000891192	-0.00173553	0.00271716	0.00233383	0.00285237	0.00866531	0.00504191	0.00374155	0.0449483	-0.0174072	-0.00132511	-0.0315814	-0.000527491	-0.0121003	0.0482448	0.0214136	0.475423	0.110254	0.395947
Actl6a	361925	ENSRNOG00000011553		path:rno04714|path:rno05225	path:hsa04714|path:hsa05225		GO:0000790|GO:0000978|GO:0000980|GO:0001825|GO:0003407|GO:0003682|GO:0003713|GO:0005515|GO:0005634|GO:0005654|GO:0005886|GO:0006281|GO:0006310|GO:0006338|GO:0006357|GO:0007165|GO:0016514|GO:0016579|GO:0021510|GO:0031011|GO:0031492|GO:0032991|GO:0035267|GO:0040008|GO:0043044|GO:0043967|GO:0043968|GO:0071564|GO:1903508			R-RNO-212436|R-RNO-3214858|R-RNO-3247509|R-RNO-392499|R-RNO-4839726|R-RNO-5688426|R-RNO-5689603|R-RNO-5696394|R-RNO-5696398|R-RNO-5696399|R-RNO-597592|R-RNO-73857|R-RNO-73894|R-RNO-74160|R-RNO-8878171|R-RNO-8939243	R-HSA-212436|R-HSA-3214847|R-HSA-3214858|R-HSA-3247509|R-HSA-392499|R-HSA-4839726|R-HSA-5688426|R-HSA-5689603|R-HSA-5696394|R-HSA-5696398|R-HSA-5696399|R-HSA-597592|R-HSA-73857|R-HSA-73894|R-HSA-74160|R-HSA-8878171|R-HSA-8939243		ALPHACP1_01|CTTTGT_LEF1_Q2|GATTGGY_NFY_Q6_01|GGGCGGR_SP1_Q6|NFY_01|NFY_C|NFY_Q6|NFY_Q6_01|TGATTTRY_GFI1_01	ALPHACP1_01|CTTTGT_LEF1_Q2|GATTGGY_NFY_Q6_01|GGGCGGR_SP1_Q6|NFY_01|NFY_C|NFY_Q6|NFY_Q6_01|TGATTTRY_GFI1_01	TRUE		WH(627)		RV PAB-H(36)	proteins(3754)			RV PAB-H vs. RV Sham-H(36)						0.070318	-0.00136816	0.0456356	0.00495219	0.136075	0.0337036	-0.0549197	0.0996089	-0.0135248	0.0248014	0.0119482	-0.016849	-0.0781152	0.0577789	-0.0161485	0.0637413	-0.0570186	-0.0400168	0.0471424	0.0922425	-0.0351276
Actl6b	288563	ENSRNOG00000001408		path:rno04714|path:rno05225	path:hsa04714|path:hsa05225		GO:0003713|GO:0005200|GO:0005634|GO:0005730|GO:0006325|GO:0006338|GO:0006357|GO:0007010|GO:0016514|GO:0021510|GO:0071565|GO:1903508		R-HSA-3214858|R-HSA-8939243	R-RNO-212436|R-RNO-3214858|R-RNO-3247509|R-RNO-4839726|R-RNO-73857|R-RNO-74160|R-RNO-8878171|R-RNO-8939243	R-HSA-212436|R-HSA-3214858|R-HSA-3247509|R-HSA-4839726|R-HSA-73857|R-HSA-74160|R-HSA-8878171|R-HSA-8939243				TRUE														NA	NA	NA	0.00263779	NA	NA	NA	NA	NA	NA	NA	NA	NA	NA	NA	-0.00458323	NA	NA	0	0	0
Actl7a	298017	ENSRNOG00000016641				GO:0001673|GO:0005515|GO:0005575|GO:0005737|GO:0005794|GO:0005856|GO:0008150|GO:0031514|GO:0032991	GO:0001673|GO:0005200|GO:0005515|GO:0005634|GO:0005737|GO:0005794|GO:0005856|GO:0007010|GO:0031514|GO:0032991							TGACATY_UNKNOWN|TGAYRTCA_ATF3_Q6	FALSE														NA	NA	NA	NA	NA	NA	NA	NA	NA	NA	NA	NA	NA	NA	NA	NA	NA	NA	-0.420201	-0.70047	-0.211824
Actl7b	313183	ENSRNOG00000016621				GO:0005737|GO:0005856	GO:0005200|GO:0005737|GO:0007010|GO:0015629							YGACNNYACAR_UNKNOWN	FALSE														-0.0137209	-0.0314671	-0.0333598	-0.12882	0.0605905	0.0398676	0.0618636	0.140217	-0.0251591	-0.0545949	-0.116255	-0.0181791	0.156231	0.122839	-0.05104	0.242584	-0.228244	-0.037963	-0.109913	-0.412259	0.0478194
Actl9	314659	ENSRNOG00000049571					GO:0005737|GO:0005856							SYATTGTG_UNKNOWN|TGAYRTCA_ATF3_Q6	FALSE														NA	0.00211903	NA	NA	NA	NA	NA	NA	NA	NA	NA	NA	NA	-0.00163101	NA	NA	NA	NA	0	0	0.0508186
Actl9b	292516	ENSRNOG00000026033				GO:0005737|GO:0005856									TRUE														NA	NA	NA	NA	NA	NA	NA	NA	NA	NA	NA	NA	NA	NA	NA	NA	NA	NA	NA	NA	NA
Actn1	81634	ENSRNOG00000056756		path:rno04510|path:rno04520|path:rno04530|path:rno04670|path:rno04810|path:rno05146|path:rno05203|path:rno05322	path:hsa04510|path:hsa04520|path:hsa04530|path:hsa04670|path:hsa04810|path:hsa05146|path:hsa05203|path:hsa05322	GO:0001725|GO:0001726|GO:0003725|GO:0005178|GO:0005509|GO:0005515|GO:0005634|GO:0005737|GO:0005829|GO:0005884|GO:0005886|GO:0005903|GO:0005911|GO:0005915|GO:0005916|GO:0005923|GO:0005925|GO:0007015|GO:0016328|GO:0017166|GO:0019904|GO:0030017|GO:0030018|GO:0030027|GO:0030054|GO:0030168|GO:0030220|GO:0030374|GO:0030486|GO:0030864|GO:0031252|GO:0036344|GO:0042383|GO:0042803|GO:0042995|GO:0043197|GO:…	GO:0001725|GO:0001726|GO:0002576|GO:0003725|GO:0005178|GO:0005509|GO:0005515|GO:0005576|GO:0005615|GO:0005737|GO:0005829|GO:0005884|GO:0005886|GO:0005903|GO:0005911|GO:0005916|GO:0005925|GO:0007015|GO:0017166|GO:0030018|GO:0030168|GO:0030220|GO:0030374|GO:0031093|GO:0031143|GO:0036344|GO:0042803|GO:0042981|GO:0042995|GO:0044325|GO:0048041|GO:0051015|GO:0051017|GO:0051271|GO:0051639|GO:0051764|GO:…	R-RNO-114608|R-RNO-446388	R-HSA-114608|R-HSA-3000170|R-HSA-373753|R-HSA-446388	R-RNO-109582|R-RNO-114608|R-RNO-1500931|R-RNO-446353|R-RNO-446388|R-RNO-446728|R-RNO-76002|R-RNO-76005	R-HSA-109582|R-HSA-114608|R-HSA-1474244|R-HSA-1500931|R-HSA-3000170|R-HSA-3000171|R-HSA-373753|R-HSA-446353|R-HSA-446388|R-HSA-446728|R-HSA-76002|R-HSA-76005		CCCNNNNNNAAGWT_UNKNOWN|CP2_02|CREL_01|GATA2_01|GATA4_Q3|GGGCGGR_SP1_Q6|IK1_01|IK2_01|IK3_01|MAF_Q6|MCAATNNNNNGCG_UNKNOWN|NFKAPPAB_01|NFKB_Q6|NFKB_Q6_01|NGFIC_01|PAX8_01|PAX8_B|RYTTCCTG_ETS2_B|SRF_01|SRF_C|SRF_Q4|SRF_Q5_01|SRF_Q6|STAT4_01|STAT5A_03|STAT5A_04|STAT6_01|TCANNTGAY_SREBP1_01|YY1_01	CCCNNNNNNAAGWT_UNKNOWN|CP2_02|CREL_01|GATA2_01|GATA4_Q3|GGGCGGR_SP1_Q6|IK1_01|IK2_01|IK3_01|MAF_Q6|MCAATNNNNNGCG_UNKNOWN|NFKAPPAB_01|NFKB_Q6|NFKB_Q6_01|NGFIC_01|PAX8_01|PAX8_B|RYTTCCTG_ETS2_B|SRF_01|SRF_C|SRF_Q4|SRF_Q5_01|SRF_Q6|STAT4_01|STAT5A_03|STAT5A_04|STAT6_01|TCANNTGAY_SREBP1_01|YY1_01	TRUE					proteins(3754)								RV AOB-F vs. RV Sham-LF(312)	-0.0706838	0.0307359	0.0700695	0.17274	-0.00253632	-0.0153628	0.0403811	0.229008	0.023546	0.137216	-0.00154591	0.3559	0.155661	0.241155	0.0689987	0.235881	0.151398	0.247532	-0.110794	0.10624	0.621582
Actn2	291245	ENSRNOG00000017833		path:rno05412	path:hsa05412	GO:0005509|GO:0005515|GO:0005546|GO:0005829|GO:0005886|GO:0005925|GO:0006936|GO:0008092|GO:0019904|GO:0030017|GO:0030018|GO:0030035|GO:0030175|GO:0030274|GO:0030374|GO:0030375|GO:0030864|GO:0031432|GO:0042391|GO:0042802|GO:0042803|GO:0043267|GO:0043268|GO:0044325|GO:0045214|GO:0046983|GO:0048041|GO:0051015|GO:0051289|GO:0051373|GO:0051695|GO:0055013|GO:0070080|GO:0072659|GO:0086097|GO:0098839|GO:…	GO:0000165|GO:0002576|GO:0005178|GO:0005509|GO:0005515|GO:0005546|GO:0005576|GO:0005829|GO:0005856|GO:0005884|GO:0005886|GO:0005925|GO:0007155|GO:0008092|GO:0008307|GO:0019904|GO:0030018|GO:0030035|GO:0030049|GO:0030175|GO:0030274|GO:0030375|GO:0030864|GO:0031093|GO:0031143|GO:0031432|GO:0042391|GO:0042802|GO:0042803|GO:0042981|GO:0043197|GO:0043267|GO:0043268|GO:0044325|GO:0045214|GO:0046983|GO:…	R-RNO-114608|R-RNO-390522|R-RNO-438066|R-RNO-5673001	R-HSA-114608|R-HSA-373753|R-HSA-390522|R-HSA-438066|R-HSA-442982|R-HSA-5673001|R-HSA-9617324|R-HSA-9620244	R-RNO-109582|R-RNO-112314|R-RNO-112315|R-RNO-112316|R-RNO-114608|R-RNO-162582|R-RNO-390522|R-RNO-397014|R-RNO-438066|R-RNO-442755|R-RNO-5673001|R-RNO-5683057|R-RNO-5684996|R-RNO-76002|R-RNO-76005	R-HSA-109582|R-HSA-112314|R-HSA-112315|R-HSA-112316|R-HSA-114608|R-HSA-1500931|R-HSA-162582|R-HSA-373753|R-HSA-390522|R-HSA-397014|R-HSA-438064|R-HSA-438066|R-HSA-442742|R-HSA-442755|R-HSA-442982|R-HSA-5673001|R-HSA-5683057|R-HSA-5684996|R-HSA-76002|R-HSA-76005|R-HSA-9609736|R-HSA-9617324|R-HSA-9620244		CAGGTG_E12_Q6|HSF1_01|HSF2_01|MEIS1BHOXA9_01|RGAANNTTC_HSF1_01|SMAD3_Q6|TATAAA_TATA_01	CAGGTG_E12_Q6|HSF1_01|HSF2_01|MEIS1BHOXA9_01|RGAANNTTC_HSF1_01|SMAD3_Q6|TATAAA_TATA_01	TRUE					proteins(3754)									0.047292	0.0181283	0.0524848	-0.00966891	0.0744967	0.0417273	0.116702	-0.168284	0.121543	-0.0704401	0.14493	0.0746316	-0.145291	-0.310867	-0.0669108	-0.10605	-0.169996	-0.142073	-0.0145114	-0.0727799	-0.135379
Actn3	171009	ENSRNOG00000019745		path:rno05412				R-RNO-390522		R-RNO-390522|R-RNO-397014	R-HSA-1500931|R-HSA-373753|R-HSA-390522|R-HSA-397014		AREB6_01|CAGCTG_AP4_Q5|CAGGTG_E12_Q6|CEBPGAMMA_Q6|CREL_01|CTAWWWATA_RSRFC4_Q2|E12_Q6|E2F1_Q6_01|GATA1_01|GCANCTGNY_MYOD_Q6|HNF4ALPHA_Q6|LBP1_Q6|MYOD_Q6|MYOD_Q6_01|NFKAPPAB_01|NFKAPPAB65_01|PAX_Q6|PITX2_Q2|ZID_01		FALSE					proteins(3754)									-0.0036223	-0.102763	0.0241068	0.0025809	0.0435847	-0.0307898	-0.0241796	0.150371	-0.0248528	-0.100656	-0.018031	-0.196813	-0.0323652	0.458666	-0.0307928	0.0801339	-0.124169	-0.0593336	-0.00973747	-0.14765	0.408885
Actn4	63836	ENSRNOG00000020433		path:rno04510|path:rno04520|path:rno04530|path:rno04670|path:rno04810|path:rno05146|path:rno05203|path:rno05322	path:hsa04510|path:hsa04520|path:hsa04530|path:hsa04670|path:hsa04810|path:hsa05146|path:hsa05203|path:hsa05322	GO:0000977|GO:0001666|GO:0001725|GO:0001882|GO:0003713|GO:0003779|GO:0005509|GO:0005515|GO:0005634|GO:0005737|GO:0005829|GO:0005903|GO:0005911|GO:0015031|GO:0015629|GO:0016604|GO:0030018|GO:0030050|GO:0030335|GO:0030374|GO:0030863|GO:0031143|GO:0031490|GO:0032991|GO:0033209|GO:0035257|GO:0035357|GO:0042803|GO:0042974|GO:0042981|GO:0043005|GO:0044325|GO:0044877|GO:0047485|GO:0048384|GO:0048471|GO:…	GO:0000977|GO:0001666|GO:0001725|GO:0001882|GO:0002576|GO:0003713|GO:0003723|GO:0003779|GO:0005178|GO:0005509|GO:0005515|GO:0005576|GO:0005615|GO:0005634|GO:0005737|GO:0005829|GO:0005903|GO:0005911|GO:0005925|GO:0015031|GO:0015629|GO:0016604|GO:0030018|GO:0030050|GO:0030335|GO:0030374|GO:0030863|GO:0031093|GO:0031143|GO:0031490|GO:0032417|GO:0032991|GO:0033209|GO:0035257|GO:0035357|GO:0042803|GO:…			R-RNO-109582|R-RNO-114608|R-RNO-76002|R-RNO-76005	R-HSA-109582|R-HSA-114608|R-HSA-1500931|R-HSA-373753|R-HSA-76002|R-HSA-76005		AP3_Q6|E2F1_Q4|GGGCGGR_SP1_Q6|MTF1_Q4|PAX2_01|TGANTCA_AP1_C	AP3_Q6|E2F1_Q4|GGGCGGR_SP1_Q6|MTF1_Q4|PAX2_01|TGANTCA_AP1_C	TRUE					proteins(3754)									-0.135249	-0.0690899	-0.0187506	0.0511527	-0.0651617	-0.0525558	0.0355512	0.194942	-0.138245	0.09023	-0.0283968	0.225017	0.169646	0.207238	0.0467911	0.257444	0.0731799	0.162877	-0.142738	0.0456601	0.364471
Actr10	299121	ENSRNOG00000007504				GO:0003674|GO:0005575|GO:0005869|GO:0007018|GO:0008150	GO:0005515|GO:0005576|GO:0005829|GO:0005869|GO:0006888|GO:0007018|GO:0019886|GO:0035578|GO:0043312|GO:1904813		R-HSA-2132295|R-HSA-3371497|R-HSA-6798695|R-HSA-6807878|R-HSA-6811436	R-RNO-1280218|R-RNO-168249|R-RNO-168256|R-RNO-199977|R-RNO-199991|R-RNO-2132295|R-RNO-2262752|R-RNO-3371497|R-RNO-392499|R-RNO-446203|R-RNO-5653656|R-RNO-597592|R-RNO-6798695|R-RNO-6807878|R-RNO-6811436|R-RNO-6811442|R-RNO-8856688|R-RNO-8953897|R-RNO-948021	R-HSA-1280218|R-HSA-168249|R-HSA-168256|R-HSA-199977|R-HSA-199991|R-HSA-2132295|R-HSA-2262752|R-HSA-3371497|R-HSA-392499|R-HSA-446203|R-HSA-5653656|R-HSA-597592|R-HSA-6798695|R-HSA-6807878|R-HSA-6811436|R-HSA-6811442|R-HSA-8856688|R-HSA-8953897|R-HSA-948021		CDC5_01|GGATTA_PITX2_Q2|NKX62_Q2|TAATTA_CHX10_01	CDC5_01|GGATTA_PITX2_Q2|NKX62_Q2|TAATTA_CHX10_01	TRUE					proteins(3754)								RV AOB-F vs. RV Sham-LF(312)	0.0463094	-0.018017	-0.0848486	-0.166547	-0.0278815	-0.0536078	0.00645773	-0.172778	-0.0483957	-0.150102	-0.1444	-0.30194	-0.0696884	-0.159906	-0.136633	-0.25888	-0.177706	-0.14541	-0.0987109	-0.233007	-0.168537
Actr1a	294010	ENSRNOG00000019725					GO:0000086|GO:0002177|GO:0005515|GO:0005524|GO:0005737|GO:0005813|GO:0005814|GO:0005829|GO:0005869|GO:0005875|GO:0006888|GO:0007283|GO:0010389|GO:0015630|GO:0016192|GO:0019886|GO:0030137|GO:0070062|GO:0097711|GO:0099738	R-RNO-2132295|R-RNO-2565942|R-RNO-3371497|R-RNO-380259|R-RNO-380270|R-RNO-380284|R-RNO-380320|R-RNO-5620912|R-RNO-6807878|R-RNO-6811436|R-RNO-8854518		R-RNO-1280218|R-RNO-1640170|R-RNO-168256|R-RNO-1852241|R-RNO-199977|R-RNO-199991|R-RNO-2132295|R-RNO-2262752|R-RNO-2565942|R-RNO-3371497|R-RNO-380259|R-RNO-380270|R-RNO-380284|R-RNO-380287|R-RNO-380320|R-RNO-392499|R-RNO-446203|R-RNO-453274|R-RNO-5617833|R-RNO-5620912|R-RNO-5653656|R-RNO-597592|R-RNO-6807878|R-RNO-6811436|R-RNO-6811442|R-RNO-68877|R-RNO-68886|R-RNO-69275|R-RNO-69278|R-RNO-8854518…	R-HSA-1280218|R-HSA-1640170|R-HSA-168256|R-HSA-1852241|R-HSA-199977|R-HSA-199991|R-HSA-2132295|R-HSA-2262752|R-HSA-2565942|R-HSA-3371497|R-HSA-380259|R-HSA-380270|R-HSA-380284|R-HSA-380287|R-HSA-380320|R-HSA-392499|R-HSA-446203|R-HSA-453274|R-HSA-5617833|R-HSA-5620912|R-HSA-5653656|R-HSA-597592|R-HSA-6807878|R-HSA-6811436|R-HSA-6811442|R-HSA-68877|R-HSA-68886|R-HSA-69275|R-HSA-69278|R-HSA-8854518…		ACTAYRNNNCCCR_UNKNOWN|AP1_Q2|AP2_Q6|ARGGGTTAA_UNKNOWN|CTTTGA_LEF1_Q2|CTTTGT_LEF1_Q2|ERR1_Q2|EVI1_05|GATA1_01|GATA1_02|GATTGGY_NFY_Q6_01|GCTNWTTGK_UNKNOWN|GGATTA_PITX2_Q2|GGGAGGRR_MAZ_Q6|GGGTGGRR_PAX4_03|LEF1_Q2|NFKB_Q6|NRF1_Q6|RCGCANGCGY_NRF1_Q6|SF1_Q6|SMAD_Q6|TGACAGNY_MEIS1_01|TGCGCANK_UNKNOWN|WCAANNNYCAG_UNKNOWN	ACTAYRNNNCCCR_UNKNOWN|AP1_Q2|AP2_Q6|ARGGGTTAA_UNKNOWN|CTTTGA_LEF1_Q2|CTTTGT_LEF1_Q2|ERR1_Q2|EVI1_05|GATA1_01|GATA1_02|GATTGGY_NFY_Q6_01|GCTNWTTGK_UNKNOWN|GGATTA_PITX2_Q2|GGGAGGRR_MAZ_Q6|GGGTGGRR_PAX4_03|LEF1_Q2|NFKB_Q6|NRF1_Q6|RCGCANGCGY_NRF1_Q6|SF1_Q6|SMAD_Q6|TGACAGNY_MEIS1_01|TGCGCANK_UNKNOWN|WCAANNNYCAG_UNKNOWN	TRUE					proteins(3754)									0.0310632	0.0573996	0.00842969	0.0235955	0.0451777	0.0484897	0.00864593	0.102988	0.0653393	0.100041	0.204938	0.155227	-0.0740626	0.0124951	-0.0454361	-0.0137483	0.0296051	0.0447824	-0.0497554	-0.18497	0.0308072
Actr1b	316333	ENSRNOG00000016789					GO:0005515|GO:0005524|GO:0005576|GO:0005737|GO:0005813|GO:0005829|GO:0005869|GO:0015630|GO:0016020|GO:0019886|GO:0034774|GO:0043312|GO:0070062|GO:1904813			R-RNO-1280218|R-RNO-168249|R-RNO-168256|R-RNO-2132295|R-RNO-6798695	R-HSA-1280218|R-HSA-168249|R-HSA-168256|R-HSA-2132295|R-HSA-6798695		CCTNTMAGA_UNKNOWN|CTGCAGY_UNKNOWN|CTTTAAR_UNKNOWN|GATTGGY_NFY_Q6_01|STAT_Q6|TFIIA_Q6|TGAYRTCA_ATF3_Q6	CCTNTMAGA_UNKNOWN|CTGCAGY_UNKNOWN|CTTTAAR_UNKNOWN|GATTGGY_NFY_Q6_01|STAT_Q6|TFIIA_Q6|TGAYRTCA_ATF3_Q6	TRUE					proteins(3754)									0.0761004	0.0765336	-0.00718409	0.0203479	0.0726787	0.0780713	0.00709013	0.0593067	0.0987265	0.131985	0.298604	0.167433	-0.179925	-0.0465652	0.0126871	0.0256593	0.013835	-0.0930524	-0.0413349	-0.195173	-0.053917
Actr2	289820	ENSRNOG00000004959		path:rno04530	path:hsa04530		GO:0005200|GO:0005524|GO:0005576|GO:0005634|GO:0005737|GO:0005829|GO:0005885|GO:0005925|GO:0007163|GO:0008306|GO:0008356|GO:0014069|GO:0015629|GO:0016020|GO:0016344|GO:0016482|GO:0030027|GO:0030478|GO:0033206|GO:0034314|GO:0035578|GO:0035861|GO:0035902|GO:0035984|GO:0038096|GO:0043312|GO:0045471|GO:0045944|GO:0048013|GO:0051015|GO:0051653|GO:0060271|GO:0061003|GO:0061024|GO:0061825|GO:0070062|GO:…			R-RNO-1266738|R-RNO-162582|R-RNO-168249|R-RNO-168256|R-RNO-194315|R-RNO-195258|R-RNO-199991|R-RNO-2029480|R-RNO-2029482|R-RNO-2682334|R-RNO-3928662|R-RNO-422475|R-RNO-5653656|R-RNO-5663213|R-RNO-6798695|R-RNO-8856828	R-HSA-1266738|R-HSA-162582|R-HSA-168249|R-HSA-168256|R-HSA-194315|R-HSA-195258|R-HSA-199991|R-HSA-2029480|R-HSA-2029482|R-HSA-2682334|R-HSA-3928662|R-HSA-422475|R-HSA-5653656|R-HSA-5663213|R-HSA-6798695|R-HSA-8856828		CETS1P54_01|ELK1_02|ETS2_B|GGGCGGR_SP1_Q6|MAF_Q6|NRF2_01|PU1_Q6|RYTTCCTG_ETS2_B|SCGGAAGY_ELK1_02	CETS1P54_01|ELK1_02|ETS2_B|GGGCGGR_SP1_Q6|MAF_Q6|NRF2_01|PU1_Q6|RYTTCCTG_ETS2_B|SCGGAAGY_ELK1_02	TRUE					proteins(3754)									0.0347321	0.0806203	0.0387724	0.162492	0.00871678	-0.0214227	-0.0212454	0.0503984	0.188974	0.136101	0.379846	0.335327	0.0519486	-0.0291409	-0.18656	-0.409818	0.13687	-0.0039146	0.321429	0.452542	0.206346
Actr3	81732	ENSRNOG00000003206		path:rno04530	path:hsa04530	GO:0000139|GO:0001726|GO:0002102|GO:0003779|GO:0005200|GO:0005515|GO:0005524|GO:0005634|GO:0005737|GO:0005884|GO:0005885|GO:0005903|GO:0005911|GO:0007163|GO:0007283|GO:0008356|GO:0010592|GO:0010763|GO:0016344|GO:0030027|GO:0030056|GO:0030517|GO:0030838|GO:0031252|GO:0032092|GO:0032355|GO:0033206|GO:0034314|GO:0035861|GO:0035984|GO:0043519|GO:0045666|GO:0045944|GO:0048471|GO:0048708|GO:0048711|GO:…	GO:0005200|GO:0005515|GO:0005524|GO:0005634|GO:0005737|GO:0005829|GO:0005885|GO:0005903|GO:0005911|GO:0005925|GO:0007163|GO:0008356|GO:0015629|GO:0016020|GO:0016344|GO:0030027|GO:0033206|GO:0034314|GO:0035861|GO:0038096|GO:0045944|GO:0048013|GO:0051015|GO:0051653|GO:0060271|GO:0061024|GO:0070062|GO:0070358|GO:0071346			R-RNO-1266738|R-RNO-162582|R-RNO-168249|R-RNO-168256|R-RNO-194315|R-RNO-195258|R-RNO-199991|R-RNO-2029480|R-RNO-2029482|R-RNO-2682334|R-RNO-3928662|R-RNO-422475|R-RNO-5653656|R-RNO-5663213|R-RNO-8856828	R-HSA-1266738|R-HSA-162582|R-HSA-168249|R-HSA-168256|R-HSA-194315|R-HSA-195258|R-HSA-199991|R-HSA-2029480|R-HSA-2029482|R-HSA-2682334|R-HSA-3928662|R-HSA-422475|R-HSA-5653656|R-HSA-5663213|R-HSA-8856828		AACTTT_UNKNOWN|AR_Q6|CTTTGA_LEF1_Q2|CTTTGT_LEF1_Q2|ETS_Q4|ETS2_B|GGGAGGRR_MAZ_Q6|HOXA4_Q2|NERF_Q2|SRF_01|SRF_C|SRF_Q5_01|SRF_Q6|TATAAA_TATA_01|WGTTNNNNNAAA_UNKNOWN	AACTTT_UNKNOWN|AR_Q6|CTTTGA_LEF1_Q2|CTTTGT_LEF1_Q2|ETS_Q4|ETS2_B|GGGAGGRR_MAZ_Q6|HOXA4_Q2|NERF_Q2|SRF_01|SRF_C|SRF_Q5_01|SRF_Q6|TATAAA_TATA_01|WGTTNNNNNAAA_UNKNOWN	TRUE					proteins(3754)									0.0538477	0.0939292	0.0376828	0.105193	0.0523954	0.0399616	-0.106293	0.0926448	0.0733371	0.150072	0.271999	0.179118	0.00537147	0.0979277	0.047252	-0.126219	0.176075	-0.0132536	0.0802654	0.184242	0.0709774
Actr3b	362298	ENSRNOG00000031855		path:rno04530	path:hsa04530	GO:0005524|GO:0005885|GO:0034314	GO:0003674|GO:0003779|GO:0005524|GO:0005737|GO:0005885|GO:0008150|GO:0034314|GO:0042995|GO:0070062						CGTSACG_PAX3_B|FOXM1_01|GATTGGY_NFY_Q6_01|GTGACGY_E4F1_Q6|GTTGNYNNRGNAAC_UNKNOWN|MEF2_Q6_01|P53_02|RFX1_02|RSRFC4_01|RSRFC4_Q2|TGACCTY_ERR1_Q2|TGGAAA_NFAT_Q4_01|TNCATNTCCYR_UNKNOWN|YTATTTTNR_MEF2_02	CGTSACG_PAX3_B|FOXM1_01|GATTGGY_NFY_Q6_01|GTGACGY_E4F1_Q6|GTTGNYNNRGNAAC_UNKNOWN|MEF2_Q6_01|P53_02|RFX1_02|RSRFC4_01|RSRFC4_Q2|TGACCTY_ERR1_Q2|TGGAAA_NFAT_Q4_01|TNCATNTCCYR_UNKNOWN|YTATTTTNR_MEF2_02	TRUE														0.0749122	-0.0269749	0.0547286	-0.0768502	0.0305034	-0.0196302	0.0941955	-0.261883	0.296765	0.014621	0.17435	0.00859977	-0.190007	-0.515742	-0.072431	-0.371146	-0.242057	-0.375939	-0.0374958	-0.0257467	-0.212807
Actr5	362258	ENSRNOG00000023989					GO:0005515|GO:0005634|GO:0005654|GO:0005737|GO:0006302|GO:0006310|GO:0016579|GO:0031011|GO:0070914		R-HSA-5689603|R-HSA-5696394	R-RNO-392499|R-RNO-5688426|R-RNO-5689603|R-RNO-5696394|R-RNO-5696398|R-RNO-5696399|R-RNO-597592|R-RNO-73894	R-HSA-392499|R-HSA-5688426|R-HSA-5689603|R-HSA-5696394|R-HSA-5696398|R-HSA-5696399|R-HSA-597592|R-HSA-73894		GGGCGGR_SP1_Q6	GGGCGGR_SP1_Q6	TRUE														-0.110624	-0.182155	-0.096715	-0.269422	-0.0554703	-0.0528025	-0.0193381	0.032557	-0.0481743	-0.113048	-0.17241	-0.0380379	-0.0431078	-0.0229999	-0.0323855	0.258929	-0.2201	0.0516786	-0.126746	-0.265725	-0.0826014
Actr6	314718	ENSRNOG00000007875				GO:0003674|GO:0005575|GO:0005634|GO:0006338|GO:0008150	GO:0005515|GO:0005634|GO:0005737|GO:0005856|GO:0006338						MGGAAGTG_GABP_B|SCGGAAGY_ELK1_02	MGGAAGTG_GABP_B|SCGGAAGY_ELK1_02	TRUE														0.17514	0.0818222	-0.0317792	-0.100057	0.0359267	0.0233494	-0.0310507	0.0711633	-0.0683854	0.024159	0.0204015	-0.169309	-0.143715	-4.87058e-05	0.048001	0.124283	-0.142635	-0.132151	0.203923	0.336913	-0.130193
Actr8	361107	ENSRNOG00000015280					GO:0005515|GO:0005524|GO:0005634|GO:0005654|GO:0005813|GO:0006281|GO:0006310|GO:0006338|GO:0007049|GO:0016579|GO:0031011|GO:0051301		R-HSA-5689603|R-HSA-5696394	R-RNO-392499|R-RNO-5688426|R-RNO-5689603|R-RNO-5696394|R-RNO-5696398|R-RNO-5696399|R-RNO-597592|R-RNO-73894	R-HSA-392499|R-HSA-5688426|R-HSA-5689603|R-HSA-5696394|R-HSA-5696398|R-HSA-5696399|R-HSA-597592|R-HSA-73894		GCCATNTTG_YY1_Q6|GGCNKCCATNK_UNKNOWN|GGCNNMSMYNTTG_UNKNOWN|NFMUE1_Q6|YY1_02	GCCATNTTG_YY1_Q6|GGCNKCCATNK_UNKNOWN|GGCNNMSMYNTTG_UNKNOWN|NFMUE1_Q6|YY1_02	TRUE														0.0716112	0.0225849	-0.0487646	-0.0820327	0.0348026	0.0398973	0.0180298	-0.095255	-0.0220452	-0.0881616	0.0692857	-0.0237521	-0.103027	-0.139891	0.00618229	-0.0157433	-0.123593	-0.0818469	0.0275448	0.00404132	0.0597834
Actrt1	302796	ENSRNOG00000003456				GO:0003682|GO:0005634|GO:0005737|GO:0005856|GO:0008589|GO:0045892	GO:0003682|GO:0005634|GO:0005737|GO:0005856|GO:0008589|GO:0045892							RFX1_02	FALSE														NA	NA	NA	NA	NA	NA	NA	NA	NA	NA	NA	NA	NA	NA	NA	NA	NA	NA	NA	NA	NA
Actrt2	298671	ENSRNOG00000012586					GO:0005737|GO:0005856								TRUE														NA	NA	NA	NA	NA	NA	NA	NA	NA	NA	NA	NA	NA	NA	NA	NA	NA	NA	0	0	0
Actrt3	365763	ENSRNOG00000027908					GO:0001673|GO:0005737|GO:0005856								TRUE														0.00146193	-0.0119653	0.0137753	0.0443342	-0.0200586	0.00600558	-0.00252392	-0.0253493	-0.00722968	-0.00366352	-0.0128721	0.0122344	0.00457153	0.0275121	-0.0169254	0.00564371	0.0108593	-0.0398916	0.220463	0.235277	-0.00118262
Acvr1	79558	ENSRNOG00000005033		path:rno04060|path:rno04350|path:rno04550|path:rno05418	path:hsa04060|path:hsa04350|path:hsa04550|path:hsa05418	GO:0000082|GO:0001569|GO:0001655|GO:0001701|GO:0001702|GO:0001707|GO:0001755|GO:0002526|GO:0003143|GO:0003148|GO:0003181|GO:0003183|GO:0003203|GO:0003274|GO:0003289|GO:0004672|GO:0004674|GO:0004675|GO:0005025|GO:0005524|GO:0005887|GO:0006468|GO:0007179|GO:0007281|GO:0007368|GO:0007369|GO:0007389|GO:0007498|GO:0007507|GO:0009968|GO:0010862|GO:0016361|GO:0018107|GO:0019838|GO:0030278|GO:0030335|GO:…	GO:0000082|GO:0001569|GO:0001701|GO:0001702|GO:0001707|GO:0001755|GO:0002526|GO:0003143|GO:0003148|GO:0003181|GO:0003183|GO:0003203|GO:0003274|GO:0003289|GO:0004672|GO:0004674|GO:0004675|GO:0005024|GO:0005025|GO:0005515|GO:0005524|GO:0005887|GO:0006468|GO:0007179|GO:0007281|GO:0007368|GO:0007389|GO:0007507|GO:0009968|GO:0010862|GO:0016361|GO:0017046|GO:0018107|GO:0019838|GO:0030278|GO:0030335|GO:…						AAAYRNCTG_UNKNOWN|AGCYRWTTC_UNKNOWN|AP2REP_01|AP4_Q6_01|CAGCTG_AP4_Q5|CEBP_C|CTGCAGY_UNKNOWN|E2A_Q2|GATA_C|GCANCTGNY_MYOD_Q6|GGATTA_PITX2_Q2|GGGAGGRR_MAZ_Q6|GGGTGGRR_PAX4_03|HEB_Q6|NF1_Q6|NF1_Q6_01|NFAT_Q6|NFY_C|PIT1_Q6|PITX2_Q2|RP58_01|SMAD3_Q6|SRF_C|TAL1ALPHAE47_01|TGCCAAR_NF1_Q6|TGIF_01|TGTTTGY_HNF3_Q6|TTANTCA_UNKNOWN|TTCYRGAA_UNKNOWN|TTGTTT_FOXO4_01|WTTGKCTG_UNKNOWN|YCATTAA_UNKNOWN|YNGTTNNNAT…	AAAYRNCTG_UNKNOWN|AGCYRWTTC_UNKNOWN|AP2REP_01|AP4_Q6_01|CAGCTG_AP4_Q5|CEBP_C|CTGCAGY_UNKNOWN|E2A_Q2|GATA_C|GCANCTGNY_MYOD_Q6|GGATTA_PITX2_Q2|GGGAGGRR_MAZ_Q6|GGGTGGRR_PAX4_03|HEB_Q6|NF1_Q6|NF1_Q6_01|NFAT_Q6|NFY_C|PIT1_Q6|PITX2_Q2|RP58_01|SMAD3_Q6|SRF_C|TAL1ALPHAE47_01|TGCCAAR_NF1_Q6|TGIF_01|TGTTTGY_HNF3_Q6|TTANTCA_UNKNOWN|TTCYRGAA_UNKNOWN|TTGTTT_FOXO4_01|WTTGKCTG_UNKNOWN|YCATTAA_UNKNOWN|YNGTTNNNAT…	TRUE														0.0442699	0.0739512	0.122999	0.161089	-0.0241161	-0.0353096	0.0211962	0.0279229	0.240531	0.105495	0.204144	0.208489	-0.0880237	-0.0380008	-0.0181156	-0.0884257	0.0657467	-0.0951382	-0.136801	-0.18917	-0.0528952
Acvr1b	29381	ENSRNOG00000006934		path:rno04060|path:rno04350|path:rno04550	path:hsa04060|path:hsa04350|path:hsa04550	GO:0005024|GO:0005887|GO:0007389|GO:0019838|GO:0032924|GO:0046332|GO:0048179|GO:0048185	GO:0000082|GO:0001701|GO:0001942|GO:0004674|GO:0004675|GO:0005024|GO:0005025|GO:0005515|GO:0005524|GO:0005829|GO:0005886|GO:0005887|GO:0006355|GO:0006468|GO:0007165|GO:0007178|GO:0007179|GO:0007389|GO:0007417|GO:0009986|GO:0010629|GO:0010862|GO:0016361|GO:0017002|GO:0018107|GO:0019838|GO:0030308|GO:0031625|GO:0032924|GO:0032927|GO:0034711|GO:0038092|GO:0043235|GO:0045648|GO:0045944|GO:0046332|GO:…	R-RNO-1502540		R-RNO-1502540|R-RNO-162582|R-RNO-9006936	R-HSA-1181150|R-HSA-1266738|R-HSA-1433617|R-HSA-1502540|R-HSA-162582|R-HSA-9006936		AFP1_Q6|CACBINDINGPROTEIN_Q6|CAGGTG_E12_Q6|CTTTGA_LEF1_Q2|CTTTGT_LEF1_Q2|FOXO4_02|LEF1_Q6|TTGTTT_FOXO4_01	AFP1_Q6|CACBINDINGPROTEIN_Q6|CAGGTG_E12_Q6|CTTTGA_LEF1_Q2|CTTTGT_LEF1_Q2|FOXO4_02|LEF1_Q6|TTGTTT_FOXO4_01	TRUE														0.0848023	0.0845177	0.110472	0.20425	0.0261878	0.0157853	0.0263166	-0.19442	0.325911	0.257321	0.320303	0.312535	-0.148194	-0.136252	-0.0319145	-0.217008	0.043395	-0.0286653	-0.0211806	-0.0906727	0.121262
Acvr1c	245921	ENSRNOG00000004828		path:rno04060|path:rno04350|path:rno04550	path:hsa04060|path:hsa04350|path:hsa04550	GO:0005025|GO:0007179|GO:0043235|GO:0046332|GO:0048179	GO:0002021|GO:0004674|GO:0005024|GO:0005025|GO:0005524|GO:0005886|GO:0005887|GO:0006468|GO:0007179|GO:0007389|GO:0009749|GO:0016361|GO:0019838|GO:0019915|GO:0030154|GO:0030262|GO:0032868|GO:0032924|GO:0038092|GO:0038100|GO:0043235|GO:0043280|GO:0046332|GO:0046676|GO:0046872|GO:0048179|GO:0048185|GO:1901164|GO:1901383		R-HSA-1181150|R-HSA-1433617|R-HSA-1502540	R-RNO-1502540|R-RNO-162582|R-RNO-9006936	R-HSA-1181150|R-HSA-1266738|R-HSA-1433617|R-HSA-1502540|R-HSA-162582|R-HSA-9006936		AACTTT_UNKNOWN|AP4_01|CTTTAAR_UNKNOWN|FOXJ2_02|GTGGGTGK_UNKNOWN|LFA1_Q6|OCT1_02|RTAAACA_FREAC2_01|TGACATY_UNKNOWN|YTAAYNGCT_UNKNOWN	AACTTT_UNKNOWN|AP4_01|CTTTAAR_UNKNOWN|FOXJ2_02|GTGGGTGK_UNKNOWN|LFA1_Q6|OCT1_02|RTAAACA_FREAC2_01|TGACATY_UNKNOWN|YTAAYNGCT_UNKNOWN	TRUE														0.00248628	0.00325557	0.00302028	0.00510568	0.00325885	-0.0022817	-0.00907367	NA	NA	NA	0.00948811	-0.0154901	-0.00431208	-0.00852897	-0.00248422	-0.0112624	-0.00116683	NA	0.559443	-0.305921	-0.0221212
Acvr2a	29263	ENSRNOG00000005334		path:rno04060|path:rno04350|path:rno04550|path:rno05418	path:hsa04060|path:hsa04350|path:hsa04550|path:hsa05418	GO:0001702|GO:0001934|GO:0004674|GO:0004675|GO:0005024|GO:0005524|GO:0005737|GO:0006468|GO:0007283|GO:0007368|GO:0007498|GO:0008584|GO:0009952|GO:0009966|GO:0009986|GO:0010033|GO:0010862|GO:0015026|GO:0016021|GO:0017002|GO:0019838|GO:0030165|GO:0030325|GO:0030501|GO:0030509|GO:0030510|GO:0032924|GO:0032927|GO:0034673|GO:0034711|GO:0042713|GO:0043084|GO:0043235|GO:0043621|GO:0045648|GO:0045669|GO:…	GO:0001702|GO:0001934|GO:0004674|GO:0004675|GO:0005024|GO:0005026|GO:0005515|GO:0005524|GO:0005737|GO:0005886|GO:0005887|GO:0006468|GO:0007178|GO:0007179|GO:0007283|GO:0007368|GO:0007389|GO:0007498|GO:0009952|GO:0009986|GO:0010862|GO:0015026|GO:0017002|GO:0019838|GO:0030165|GO:0030501|GO:0030509|GO:0030510|GO:0032924|GO:0032927|GO:0034673|GO:0034711|GO:0034713|GO:0042713|GO:0043084|GO:0043235|GO:…			R-RNO-1502540|R-RNO-162582|R-RNO-201451|R-RNO-9006936	R-HSA-1181150|R-HSA-1266738|R-HSA-1433617|R-HSA-1502540|R-HSA-162582|R-HSA-201451|R-HSA-9006936		AMEF2_Q6|AML_Q6|AREB6_01|CAGGTG_E12_Q6|CATTGTYY_SOX9_B1|CDP_02|CDPCR3HD_01|CEBP_01|CEBPB_01|CETS1P54_01|COREBINDINGFACTOR_Q6|CREB_Q3|CTTTGT_LEF1_Q2|DR3_Q4|ELK1_02|FAC1_01|GATA1_03|GGAANCGGAANY_UNKNOWN|GGGCGGR_SP1_Q6|GR_Q6|HNF1_01|HNF1_C|HNF1_Q6|KCCGNSWTTT_UNKNOWN|MMEF2_Q6|MYCMAX_B|NRF2_01|PAX3_B|PAX6_01|PR_Q2|PTF1BETA_Q6|RACCACAR_AML_Q6|RNCTGNYNRNCTGNY_UNKNOWN|RNGTGGGC_UNKNOWN|SCGGAAGY_ELK1_02|SM…	AMEF2_Q6|AML_Q6|AREB6_01|CAGGTG_E12_Q6|CATTGTYY_SOX9_B1|CDP_02|CDPCR3HD_01|CEBP_01|CEBPB_01|CETS1P54_01|COREBINDINGFACTOR_Q6|CREB_Q3|CTTTGT_LEF1_Q2|DR3_Q4|ELK1_02|FAC1_01|GATA1_03|GGAANCGGAANY_UNKNOWN|GGGCGGR_SP1_Q6|GR_Q6|HNF1_01|HNF1_C|HNF1_Q6|KCCGNSWTTT_UNKNOWN|MMEF2_Q6|MYCMAX_B|NRF2_01|PAX3_B|PAX6_01|PR_Q2|PTF1BETA_Q6|RACCACAR_AML_Q6|RNCTGNYNRNCTGNY_UNKNOWN|RNGTGGGC_UNKNOWN|SCGGAAGY_ELK1_02|SM…	TRUE														0.0696874	0.0737783	0.119126	0.255063	0.0317564	-0.00787653	0.0916557	0.062022	0.256197	-0.0508814	0.306385	0.336089	0.0559144	0.0376924	0.0297041	-0.103158	0.084529	0.112713	0.140263	0.340136	0.136277
Acvr2b	25366	ENSRNOG00000014477		path:rno04060|path:rno04350|path:rno04550|path:rno05418	path:hsa04060|path:hsa04350|path:hsa04550|path:hsa05418	GO:0019838|GO:0032924|GO:0046332|GO:0048179	GO:0000122|GO:0001702|GO:0001822|GO:0001946|GO:0001974|GO:0004674|GO:0004712|GO:0005024|GO:0005026|GO:0005515|GO:0005524|GO:0005737|GO:0005886|GO:0005887|GO:0006355|GO:0006468|GO:0007165|GO:0007178|GO:0007179|GO:0007368|GO:0007389|GO:0007498|GO:0007507|GO:0009749|GO:0009791|GO:0009952|GO:0016362|GO:0019838|GO:0030073|GO:0030324|GO:0030501|GO:0030509|GO:0031016|GO:0032147|GO:0032924|GO:0032927|GO:…		R-HSA-1181150|R-HSA-1433617|R-HSA-1502540|R-HSA-201451	R-RNO-1502540|R-RNO-162582|R-RNO-201451|R-RNO-9006936	R-HSA-1181150|R-HSA-1266738|R-HSA-1433617|R-HSA-1502540|R-HSA-162582|R-HSA-201451|R-HSA-9006936		AP2_Q6_01|CACGTG_MYC_Q2|CAGGTG_E12_Q6|CAGNYGKNAAA_UNKNOWN|CTTTGT_LEF1_Q2|FAC1_01|GGGCGGR_SP1_Q6|IK1_01|IK2_01|PAX4_03|USF_C	AP2_Q6_01|CACGTG_MYC_Q2|CAGGTG_E12_Q6|CAGNYGKNAAA_UNKNOWN|CTTTGT_LEF1_Q2|FAC1_01|GGGCGGR_SP1_Q6|IK1_01|IK2_01|PAX4_03|USF_C	TRUE														0.0651909	0.121143	-0.112494	0.0483637	-0.065221	-0.0346638	0.0323576	0.164293	-0.11028	0.207705	-0.35298	-0.180367	0.0629932	-0.38499	0.0372219	-0.0589287	-0.346823	-0.12293	-0.128838	0.0371179	-0.315818
Acvrl1	25237	ENSRNOG00000028713		path:rno04060	path:hsa04060	GO:0046332|GO:0098821	GO:0001525|GO:0001666|GO:0001701|GO:0001936|GO:0001937|GO:0001938|GO:0001946|GO:0001955|GO:0001974|GO:0002043|GO:0003203|GO:0004674|GO:0004675|GO:0005024|GO:0005025|GO:0005515|GO:0005524|GO:0005886|GO:0005887|GO:0006275|GO:0006355|GO:0006468|GO:0007162|GO:0007165|GO:0007179|GO:0007389|GO:0008015|GO:0008217|GO:0008285|GO:0009986|GO:0010596|GO:0010629|GO:0010862|GO:0016361|GO:0019838|GO:0019901|GO:…		R-HSA-201451	R-RNO-162582|R-RNO-201451|R-RNO-9006936	R-HSA-162582|R-HSA-201451|R-HSA-9006936		CACBINDINGPROTEIN_Q6|GGATTA_PITX2_Q2|LMO2COM_02|PU1_Q6|RGAGGAARY_PU1_Q6	CACBINDINGPROTEIN_Q6|GGATTA_PITX2_Q2|LMO2COM_02|PU1_Q6|RGAGGAARY_PU1_Q6	TRUE														-0.106031	-0.0527874	0.0195463	0.143463	-0.00730565	-0.0195713	-0.0115625	0.014374	-0.204719	0.0248604	-0.0906377	0.194847	0.215872	0.212034	0.0279971	0.297886	0.0740245	0.136169	0.0404355	0.144486	0.754541
Acy1	300981	ENSRNOG00000011189		path:rno00220|path:rno01100|path:rno01210|path:rno01230	path:hsa00220|path:hsa01100|path:hsa01210|path:hsa01230	GO:0004046	GO:0004046|GO:0005515|GO:0005829|GO:0006508|GO:0006520|GO:0006805|GO:0008237|GO:0042802|GO:0046872|GO:0070062	R-RNO-5423646	R-HSA-5423646|R-HSA-5579007	R-RNO-1430728|R-RNO-211859|R-RNO-5423646				CACGTG_MYC_Q2|CTTTGT_LEF1_Q2|DR4_Q2|GGGCGGR_SP1_Q6|LXR_Q3|MAX_01|MYCMAX_01|MYCMAX_02|MYCMAX_B|OLF1_01|RNGTGGGC_UNKNOWN|USF_Q6	FALSE														-0.0328301	-0.180515	-0.0687057	-0.306529	-0.0253579	-0.0277442	0.0279649	-0.356171	-0.0760975	-0.341448	-0.426822	-0.344067	-0.19184	-0.440794	-0.157803	-0.121174	-0.434784	-0.291427	-0.186174	-0.266472	-0.288342
Acy3	293653	ENSRNOG00000017901				GO:0004046|GO:0005737|GO:0016020|GO:0016324|GO:0016788|GO:0042802|GO:0046872	GO:0003674|GO:0004046|GO:0005515|GO:0005829|GO:0006805|GO:0008150|GO:0016032|GO:0016324|GO:0016788|GO:0042802|GO:0046872|GO:0070062	R-RNO-5423646		R-RNO-1430728|R-RNO-211859|R-RNO-5423646				CATRRAGC_UNKNOWN|ETS2_B|RYTTCCTG_ETS2_B|SMAD4_Q6|STAT5A_01|TAL1BETAE47_01|TAL1BETAITF2_01|TTANTCA_UNKNOWN	FALSE														-0.022602	0.0473044	-0.0639531	0.14991	-0.103092	-0.0807583	-0.0251723	-0.0558418	0.0385578	0.0694416	-0.204241	-0.0484499	-0.0505094	-0.146548	0.239689	-0.0698811	0.158226	0.0464767	-0.358395	-0.0705591	0.615563
Acyp1	299203	ENSRNOG00000006744		path:rno00620	path:hsa00620		GO:0003998|GO:0006796						GATTGGY_NFY_Q6_01|NFY_01|NFY_C|NFY_Q6|SCGGAAGY_ELK1_02	GATTGGY_NFY_Q6_01|NFY_01|NFY_C|NFY_Q6|SCGGAAGY_ELK1_02	TRUE					proteins(3754)									-0.0321827	-0.0132099	-0.100175	-0.133501	0.0241407	0.0597402	0.0520658	-0.0254566	-0.0739272	-0.109209	0.050161	-0.197062	0.145218	0.0912563	0.152815	0.2252	0.116423	0.0365773	0.135179	0.298784	-0.215176
Acyp2	364224	ENSRNOG00000042419		path:rno00620	path:hsa00620	GO:0003998	GO:0003998|GO:0005515|GO:0006796|GO:0042802						OCT1_05|PBX1_01|TBP_01|TGGAAA_NFAT_Q4_01	OCT1_05|PBX1_01|TBP_01|TGGAAA_NFAT_Q4_01	TRUE					proteins(3754)								RV AOB-F vs. RV Sham-LF(312)	0.0451781	0.0657358	-0.0898735	-0.169861	0.0155861	0.0473828	-0.0866369	-0.203094	-0.138682	-0.144332	0.0572851	-0.273435	0.0333921	-0.0875309	0.0934359	-0.0473802	0.138516	-0.0737829	0.0674344	0.0716459	-0.200626
Ada	24165	ENSRNOG00000010265		path:rno00230|path:rno01100|path:rno05340	path:hsa00230|path:hsa01100|path:hsa05340	GO:0005829|GO:0060169	GO:0001666|GO:0001821|GO:0001829|GO:0001883|GO:0001889|GO:0001890|GO:0002314|GO:0002636|GO:0002686|GO:0002906|GO:0004000|GO:0005515|GO:0005615|GO:0005764|GO:0005829|GO:0005886|GO:0006154|GO:0006157|GO:0007155|GO:0007568|GO:0008270|GO:0009168|GO:0009897|GO:0009986|GO:0010460|GO:0016020|GO:0030054|GO:0030890|GO:0032261|GO:0032839|GO:0033089|GO:0033197|GO:0033632|GO:0042110|GO:0042323|GO:0042542|GO:…	R-RNO-74217	R-HSA-74217	R-RNO-1430728|R-RNO-15869|R-RNO-74217|R-RNO-8956321	R-HSA-1430728|R-HSA-15869|R-HSA-74217|R-HSA-8956321		GGGTGGRR_PAX4_03|HFH4_01	GGGTGGRR_PAX4_03|HFH4_01	TRUE					proteins(3754)									-0.0500847	0.0559162	-0.0401248	0.119998	-0.0134074	0.0116071	-0.114373	0.147191	-0.438724	0.0159948	-0.0300286	0.0238464	0.0537929	0.201097	-0.240442	0.108364	0.0097401	0.0144421	-0.165892	-0.0391324	0.364452
Adad1	294979	ENSRNOG00000017246				GO:0003723|GO:0003725|GO:0003726|GO:0004000|GO:0005634|GO:0005730|GO:0006382|GO:0006396|GO:0006417|GO:0007275|GO:0007286|GO:0008251	GO:0003725|GO:0003726|GO:0005634|GO:0005730|GO:0005737|GO:0006382|GO:0006396|GO:0007275|GO:0007286|GO:0008251								TRUE														-0.0416195	0.0032633	0.0289534	0.0565624	0.0156486	0.0400106	0.00394492	-0.0900633	0.0273966	-0.0102407	0.0248809	0.00653249	0.0205597	-0.122336	0.014677	-0.129798	0.0308822	-0.0416707	-0.0175462	0.0921358	-0.136579
Adal	311352	ENSRNOG00000012166				GO:0006154				R-RNO-1430728|R-RNO-15869|R-RNO-74217|R-RNO-8956321	R-HSA-1430728|R-HSA-15869|R-HSA-2161522|R-HSA-2161541|R-HSA-74217|R-HSA-8956321				TRUE														0.0619574	0.0544683	0.110053	0.0284755	0.0452578	-0.00295395	0.0300429	0.0617372	0.156898	0.0354228	0.0023588	0.151188	-0.0830766	0.112023	0.144003	0.0986833	0.0180691	0.13049	0.202964	0.0951203	-0.231021
Adam10	29650	ENSRNOG00000054257		path:rno05010	path:hsa05010|path:hsa05120		GO:0000139|GO:0001701|GO:0004175|GO:0004222|GO:0005102|GO:0005178|GO:0005515|GO:0005634|GO:0005737|GO:0005788|GO:0005794|GO:0005798|GO:0005802|GO:0005886|GO:0005925|GO:0006468|GO:0006509|GO:0007162|GO:0007219|GO:0007229|GO:0007267|GO:0007283|GO:0008021|GO:0008237|GO:0008284|GO:0009986|GO:0010820|GO:0014069|GO:0016020|GO:0016021|GO:0016485|GO:0017124|GO:0019901|GO:0022617|GO:0030307|GO:0030335|GO:…			R-RNO-1474228|R-RNO-1474244|R-RNO-157118|R-RNO-162582|R-RNO-168249|R-RNO-168256|R-RNO-381426|R-RNO-392499|R-RNO-597592|R-RNO-6798695|R-RNO-8957275|R-RNO-9012852|R-RNO-9013507	R-HSA-1266738|R-HSA-1442490|R-HSA-1474228|R-HSA-1474244|R-HSA-157118|R-HSA-162582|R-HSA-1643685|R-HSA-168249|R-HSA-168256|R-HSA-177929|R-HSA-1980143|R-HSA-1980145|R-HSA-2122948|R-HSA-2644602|R-HSA-2644603|R-HSA-2644606|R-HSA-2660825|R-HSA-2660826|R-HSA-2682334|R-HSA-2691230|R-HSA-2691232|R-HSA-2894858|R-HSA-2894862|R-HSA-2979096|R-HSA-381426|R-HSA-392499|R-HSA-3928665|R-HSA-422475|R-HSA-5663202|R…		CACGTG_MYC_Q2|CAGGTG_E12_Q6|CDPCR1_01|CDPCR3HD_01|CGTSACG_PAX3_B|GGGCGGR_SP1_Q6|GTGACGY_E4F1_Q6|MCAATNNNNNGCG_UNKNOWN|NMYC_01|NRF1_Q6|RCGCANGCGY_NRF1_Q6|RYTTCCTG_ETS2_B|SP1_01|SP1_Q2_01|TATAAA_TATA_01|TFIII_Q6|USF_01|USF_Q6|USF_Q6_01	CACGTG_MYC_Q2|CAGGTG_E12_Q6|CDPCR1_01|CDPCR3HD_01|CGTSACG_PAX3_B|GGGCGGR_SP1_Q6|GTGACGY_E4F1_Q6|MCAATNNNNNGCG_UNKNOWN|NMYC_01|NRF1_Q6|RCGCANGCGY_NRF1_Q6|RYTTCCTG_ETS2_B|SP1_01|SP1_Q2_01|TATAAA_TATA_01|TFIII_Q6|USF_01|USF_Q6|USF_Q6_01	TRUE		WH(627)	RV PAB-F(648)						RV PAB-F- vs. RV Sham-RF(648)					0.0254981	0.0595929	0.0664891	0.156588	0.0263052	-0.00535833	0.0406027	0.146739	0.244883	0.118032	0.347049	0.493991	0.0711861	0.0542143	-0.0313614	-0.134676	0.117162	0.102198	0.317356	0.606448	-0.0125276
Adam11	360638	ENSRNOG00000002753					GO:0004222|GO:0005178|GO:0005886|GO:0006508|GO:0007229|GO:0008237|GO:0016021|GO:0062023	R-RNO-5682910		R-RNO-1266738|R-RNO-5682910	R-HSA-1266738|R-HSA-5682910		AAAYWAACM_HFH4_01|AFP1_Q6|AREB6_02|ATF3_Q6|BRN2_01|CAGGTG_E12_Q6|CART1_01|CDP_01|CDX2_Q5|CTAWWWATA_RSRFC4_Q2|CTGCAGY_UNKNOWN|ETS1_B|GCANCTGNY_MYOD_Q6|GCCATNTTG_YY1_Q6|GGCNKCCATNK_UNKNOWN|GGCNNMSMYNTTG_UNKNOWN|GGGAGGRR_MAZ_Q6|GGGTGGRR_PAX4_03|HAND1E47_01|HNF1_01|HNF1_C|HNF1_Q6|HP1SITEFACTOR_Q6|LHX3_01|MEF2_02|MEF2_03|MEF2_Q6_01|MMEF2_Q6|MSX1_01|MYOD_Q6|MYOGENIN_Q6|NKX3A_01|NKX62_Q2|PAX4_02|POU6F1_…	AAAYWAACM_HFH4_01|AFP1_Q6|AREB6_02|ATF3_Q6|BRN2_01|CAGGTG_E12_Q6|CART1_01|CDP_01|CDX2_Q5|CTAWWWATA_RSRFC4_Q2|CTGCAGY_UNKNOWN|ETS1_B|GCANCTGNY_MYOD_Q6|GCCATNTTG_YY1_Q6|GGCNKCCATNK_UNKNOWN|GGCNNMSMYNTTG_UNKNOWN|GGGAGGRR_MAZ_Q6|GGGTGGRR_PAX4_03|HAND1E47_01|HNF1_01|HNF1_C|HNF1_Q6|HP1SITEFACTOR_Q6|LHX3_01|MEF2_02|MEF2_03|MEF2_Q6_01|MMEF2_Q6|MSX1_01|MYOD_Q6|MYOGENIN_Q6|NKX3A_01|NKX62_Q2|PAX4_02|POU6F1_…	TRUE														-0.034607	0.0307829	0.0449598	0.069064	0.0324472	0.0532375	-0.0391438	-0.0406649	-0.00616719	-0.0647498	0.17259	0.137882	0.0821687	0.0195216	-0.0603172	-0.00406823	0.0407452	-0.0551645	-0.285077	-0.299225	-0.723289
Adam15	57025	ENSRNOG00000020590				GO:0001525|GO:0001669|GO:0001953|GO:0002418|GO:0004222|GO:0005178|GO:0005912|GO:0006508|GO:0006915|GO:0007229|GO:0008237|GO:0008584|GO:0009986|GO:0016021|GO:0017124|GO:0030308|GO:0030336|GO:0030574|GO:0031514|GO:0042246|GO:0045087|GO:0046872|GO:0060317|GO:0070062|GO:0098609|GO:1900121|GO:1904628|GO:1990910	GO:0001525|GO:0001669|GO:0001953|GO:0002418|GO:0004222|GO:0005178|GO:0005515|GO:0005886|GO:0005912|GO:0006508|GO:0006915|GO:0007160|GO:0007229|GO:0008237|GO:0008584|GO:0009986|GO:0016021|GO:0017124|GO:0022617|GO:0030198|GO:0030308|GO:0030336|GO:0030574|GO:0031514|GO:0042246|GO:0045087|GO:0046872|GO:0060317|GO:0070062|GO:1900121|GO:1904628|GO:1990910		R-HSA-1474228|R-HSA-8941237	R-RNO-1474228|R-RNO-1474244|R-RNO-8941237	R-HSA-1474228|R-HSA-1474244|R-HSA-8941237		AP1_C|AP1_Q2_01|AP1_Q4_01|CATTGTYY_SOX9_B1|ETS1_B|GGGAGGRR_MAZ_Q6|HEN1_02|IK3_01|IRF_Q6|IRF1_Q6|ISRE_01|NRF2_Q4|P300_01|PU1_Q6|PXR_Q2|RGAANNTTC_HSF1_01|RGAGGAARY_PU1_Q6|RYTTCCTG_ETS2_B|SP1_Q6_01|TGACCTY_ERR1_Q2|TGANTCA_AP1_C|TGASTMAGC_NFE2_01|TGTTTGY_HNF3_Q6	AP1_C|AP1_Q2_01|AP1_Q4_01|CATTGTYY_SOX9_B1|ETS1_B|GGGAGGRR_MAZ_Q6|HEN1_02|IK3_01|IRF_Q6|IRF1_Q6|ISRE_01|NRF2_Q4|P300_01|PU1_Q6|PXR_Q2|RGAANNTTC_HSF1_01|RGAGGAARY_PU1_Q6|RYTTCCTG_ETS2_B|SP1_Q6_01|TGACCTY_ERR1_Q2|TGANTCA_AP1_C|TGASTMAGC_NFE2_01|TGTTTGY_HNF3_Q6	TRUE											LV AOB-F vs. LV Sham-LF(550)			-0.0888182	0.0461778	-0.0292227	0.213558	0.000630729	0.0133797	-0.138678	0.239453	-0.287414	0.18763	0.148169	0.17117	0.0570253	0.305905	-0.158617	0.188045	0.13452	0.101448	-0.146824	-0.0378948	0.761777
Adam17	57027	ENSRNOG00000060694		path:rno04330|path:rno05010	path:hsa04330|path:hsa05010|path:hsa05120	GO:0001666|GO:0001934|GO:0002467|GO:0002532|GO:0004175|GO:0004222|GO:0005112|GO:0005138|GO:0005178|GO:0005737|GO:0005829|GO:0005886|GO:0005887|GO:0005911|GO:0005925|GO:0006508|GO:0006509|GO:0007155|GO:0007173|GO:0007219|GO:0007220|GO:0007229|GO:0007283|GO:0008237|GO:0008284|GO:0009986|GO:0010820|GO:0010976|GO:0010977|GO:0015629|GO:0016020|GO:0016021|GO:0016324|GO:0017124|GO:0030165|GO:0030183|GO:…	GO:0001666|GO:0001934|GO:0002446|GO:0002467|GO:0002690|GO:0004175|GO:0004222|GO:0005112|GO:0005138|GO:0005178|GO:0005515|GO:0005737|GO:0005829|GO:0005886|GO:0005887|GO:0005911|GO:0005925|GO:0006508|GO:0006509|GO:0007155|GO:0007173|GO:0007219|GO:0007220|GO:0008233|GO:0008237|GO:0008284|GO:0009986|GO:0010820|GO:0015629|GO:0016020|GO:0016324|GO:0017124|GO:0030165|GO:0030183|GO:0030307|GO:0030335|GO:…			R-RNO-162582|R-RNO-193692|R-RNO-193704|R-RNO-73887|R-RNO-75893	R-HSA-1236394|R-HSA-1251985|R-HSA-1280215|R-HSA-1442490|R-HSA-1474228|R-HSA-1474244|R-HSA-157118|R-HSA-162582|R-HSA-1643685|R-HSA-168256|R-HSA-177929|R-HSA-193692|R-HSA-193704|R-HSA-1980143|R-HSA-2122948|R-HSA-2644602|R-HSA-2644603|R-HSA-2644606|R-HSA-2660825|R-HSA-2660826|R-HSA-2691230|R-HSA-2691232|R-HSA-2894858|R-HSA-2894862|R-HSA-5358346|R-HSA-5358351|R-HSA-5362798|R-HSA-5663202|R-HSA-73887|R…		AACTTT_UNKNOWN|GGGAGGRR_MAZ_Q6|GGGCGGR_SP1_Q6|GGGYGTGNY_UNKNOWN|LXR_Q3|SP1_Q6_01	AACTTT_UNKNOWN|GGGAGGRR_MAZ_Q6|GGGCGGR_SP1_Q6|GGGYGTGNY_UNKNOWN|LXR_Q3|SP1_Q6_01	TRUE														-0.0197494	0.0092626	0.0345492	0.0965823	0.034132	-0.0104094	0.0221738	0.0873774	-0.0365325	0.0612362	0.00602234	0.218025	0.151084	0.189519	0.00715465	0.185642	0.05014	0.142871	0.173598	0.560846	0.199537
Adam19	303068	ENSRNOG00000042980				GO:0001890|GO:0003674|GO:0004222|GO:0005575|GO:0005634|GO:0005794|GO:0006509|GO:0007507|GO:0008150|GO:0009897|GO:0010628|GO:0016021|GO:0017124|GO:2000049	GO:0001890|GO:0004222|GO:0005515|GO:0005634|GO:0005794|GO:0005886|GO:0006509|GO:0010628|GO:0016021|GO:0017124|GO:0030198|GO:0046872|GO:0062023|GO:2000049		R-HSA-8941237	R-RNO-1474244|R-RNO-8941237	R-HSA-1474244|R-HSA-8941237		CTTTGT_LEF1_Q2|GGGAGGRR_MAZ_Q6|LEF1_Q6	CTTTGT_LEF1_Q2|GGGAGGRR_MAZ_Q6|LEF1_Q6	TRUE														0.186779	0.150269	0.141891	0.116633	0.13423	0.0735369	0.230015	-0.169324	0.337081	-0.0723034	0.0959676	0.0398799	-0.00676917	-0.169634	0.0675336	-0.140836	0.0224353	0.0179573	-0.275511	-0.385425	-0.399966
Adam1a	56777	ENSRNOG00000001347													TRUE														-0.217753	-0.188882	0.136743	-0.00910192	-0.000159742	-0.00331184	0.0208617	-0.103415	-0.185955	-0.227597	-0.185748	-0.208243	0.107206	0.130148	-0.0908122	0.462914	0.0384063	0.243086	0.0221091	-0.0588092	-0.143514
Adam2	56806	ENSRNOG00000017027				GO:0001669|GO:0003674|GO:0004222|GO:0006508|GO:0007155|GO:0007229|GO:0007283|GO:0007338|GO:0008542|GO:0008584|GO:0009986|GO:0010628|GO:0016021|GO:0030534|GO:0032991	GO:0004222|GO:0005178|GO:0005886|GO:0005887|GO:0006508|GO:0007155|GO:0007339|GO:0007342|GO:0008237|GO:0008542|GO:0009986|GO:0010628|GO:0030534|GO:0032991							MAF_Q6|MYB_Q5_01|MYB_Q6	FALSE														0.0051912	NA	-0.000702727	-0.0018357	-0.000187655	0.00371837	-0.00292732	NA	0.0249027	-0.0102407	NA	-0.0154901	-0.00715354	NA	0.0197545	-0.0106654	-0.0139153	-0.0192092	-0.235434	0.0772745	0.0758953
Adam23	301460	ENSRNOG00000012424				GO:0004222|GO:0006508|GO:0098978|GO:0099056|GO:1990830	GO:0004222|GO:0005178|GO:0005515|GO:0005576|GO:0005886|GO:0005887|GO:0006508|GO:0007155|GO:0007417|GO:0008237|GO:0098978|GO:0099056|GO:1990830	R-RNO-5682910	R-HSA-5682910	R-RNO-1266738|R-RNO-5682910	R-HSA-1266738|R-HSA-5682910		AACTTT_UNKNOWN|AP2_Q3|E2F1_Q3_01|FOXJ2_02|GGGCGGR_SP1_Q6|HFH3_01|IRF1_Q6|MEF2_02|RSRFC4_01|STAT5A_03|STAT6_01|TAAWWATAG_RSRFC4_Q2|TGANNYRGCA_TCF11MAFG_01|TGGNNNNNNKCCAR_UNKNOWN|TST1_01|YTATTTTNR_MEF2_02	AACTTT_UNKNOWN|AP2_Q3|E2F1_Q3_01|FOXJ2_02|GGGCGGR_SP1_Q6|HFH3_01|IRF1_Q6|MEF2_02|RSRFC4_01|STAT5A_03|STAT6_01|TAAWWATAG_RSRFC4_Q2|TGANNYRGCA_TCF11MAFG_01|TGGNNNNNNKCCAR_UNKNOWN|TST1_01|YTATTTTNR_MEF2_02	TRUE														-0.0893255	-0.0711153	0.0310453	0.0457492	-0.063272	-0.0427017	-0.0706164	0.000792004	0.113969	-0.0598563	-0.0851184	0.471169	0.181492	-0.0419188	-0.060847	-0.495663	-0.0445558	0.0765277	0.0880853	0.263388	0.826212
Adam26a	290763														TRUE														NA	NA	NA	NA	NA	NA	NA	NA	NA	NA	NA	NA	NA	NA	NA	NA	NA	NA	NA	NA	NA
Adam28	290344	ENSRNOG00000014518					GO:0004222|GO:0005576|GO:0005739|GO:0005886|GO:0006508|GO:0007283|GO:0008237|GO:0016021|GO:0046872						HP1SITEFACTOR_Q6|RACCACAR_AML_Q6|TTGTTT_FOXO4_01	HP1SITEFACTOR_Q6|RACCACAR_AML_Q6|TTGTTT_FOXO4_01	TRUE														NA	NA	NA	NA	NA	NA	NA	NA	NA	NA	NA	NA	NA	NA	NA	NA	NA	NA	NA	NA	NA
Adam30	690547	ENSRNOG00000019044					GO:0004222|GO:0005886|GO:0006508|GO:0007339|GO:0008237|GO:0008270|GO:0009897|GO:0016021|GO:0031902|GO:1990913								TRUE														-0.0218014	-0.0240517	-0.0186032	-0.0277469	0.0115889	0.0053886	-0.000851087	0.00849699	-0.0109212	-0.0621638	-0.00641149	0.0120383	0.00350877	0.0196444	0.00902055	0.0280632	0.0113823	-0.00967104	-0.0646531	0.531054	-0.309744
Adam32	361170	ENSRNOG00000025728					GO:0004222|GO:0006508|GO:0016021								TRUE														-0.0724979	-0.0443758	0.0167796	0.0288726	-0.00574168	-0.00774937	-0.0204383	-0.0378944	0.0311733	0.0807236	-0.0419149	0.166223	0.000492972	0.0427619	0.0222608	0.325738	0.0476155	0.0556351	-0.434093	0.153476	0.0586301
Adam34	685846	ENSRNOG00000038743													TRUE														NA	NA	NA	NA	NA	NA	NA	NA	NA	NA	NA	NA	NA	NA	NA	NA	NA	NA	NA	NA	NA
Adam3a	57021	ENSRNOG00000017554													TRUE														NA	NA	NA	NA	-0.00134891	-0.00112782	NA	NA	NA	NA	NA	NA	NA	NA	NA	NA	NA	NA	0	0	-0.0124999
Adam4	57022	ENSRNOG00000038275													TRUE														0.107659	0.0565286	-0.0205015	-0.0135281	0.0257613	0.0946561	0.0479391	-0.0763558	0.0424381	0.0444277	0.064359	-0.0905043	-0.0193631	0.0828036	0.0358719	0.280393	0.0448745	-0.031239	0.0553416	0.352847	0.0750048
Adam4l1	500688														TRUE														-0.00540662	0.0221973	0.186558	0.135039	-0.0430333	0.0437672	0.0593824	0.283261	0.254737	-0.0784425	-0.343122	-0.203845	0.0407847	0.275741	0.186485	0.409077	-0.0749142	0.115124	-0.0557189	0.445699	-0.0193571
Adam5	498654	ENSRNOG00000017518													TRUE														NA	NA	NA	NA	NA	NA	NA	NA	NA	NA	NA	NA	NA	NA	NA	NA	NA	NA	0	0	0
Adam6	192271	ENSRNOG00000037524													TRUE														NA	NA	NA	NA	0.0013618	NA	NA	NA	-0.00722968	-0.0102407	NA	NA	NA	NA	NA	NA	-0.00227501	NA	NA	NA	NA
Adam7	29641	ENSRNOG00000014054				GO:0003674|GO:0004175|GO:0004222|GO:0005886|GO:0006508|GO:0007229|GO:0008150|GO:0016021|GO:0045177	GO:0004222|GO:0005886|GO:0006508|GO:0016021							AR_01|AR_Q2	FALSE														NA	NA	NA	NA	NA	NA	NA	NA	NA	NA	NA	NA	NA	NA	NA	NA	NA	NA	0	0	0
Adam9	290834	ENSRNOG00000017231					GO:0000186|GO:0004222|GO:0005080|GO:0005178|GO:0005515|GO:0005518|GO:0005615|GO:0005925|GO:0006509|GO:0007155|GO:0007160|GO:0007179|GO:0007229|GO:0008237|GO:0009986|GO:0010042|GO:0016021|GO:0016323|GO:0016477|GO:0017124|GO:0030216|GO:0031233|GO:0033627|GO:0033630|GO:0033631|GO:0034241|GO:0034612|GO:0034616|GO:0042117|GO:0042542|GO:0043236|GO:0046872|GO:0050714|GO:0051044|GO:0051088|GO:0051384|GO:…		R-HSA-1442490		R-HSA-1442490|R-HSA-1474228|R-HSA-1474244		AACTTT_UNKNOWN|AHRARNT_01|CEBP_Q2_01|CREB_Q2|CREBP1_Q2|CTTTGA_LEF1_Q2|DR4_Q2|ERR1_Q2|GGATTA_PITX2_Q2|TAATTA_CHX10_01|TCF4_Q5|TGACCTY_ERR1_Q2|TGGAAA_NFAT_Q4_01	AACTTT_UNKNOWN|AHRARNT_01|CEBP_Q2_01|CREB_Q2|CREBP1_Q2|CTTTGA_LEF1_Q2|DR4_Q2|ERR1_Q2|GGATTA_PITX2_Q2|TAATTA_CHX10_01|TCF4_Q5|TGACCTY_ERR1_Q2|TGGAAA_NFAT_Q4_01	TRUE		WH(627)	RV PAB-F(648)						RV PAB-F- vs. RV Sham-RF(648)					0.0341596	0.114203	0.0885575	0.161815	0.0346286	0.0155188	0.051879	0.172428	0.358207	0.223752	0.509312	0.433649	0.0107601	0.0636695	-0.121879	-0.251997	0.111723	0.00628357	0.1979	0.381404	0.0989366
Adamdec1	290338	ENSRNOG00000030724													TRUE														-0.00196943	-0.00296654	NA	NA	NA	NA	NA	NA	NA	NA	NA	NA	NA	NA	NA	NA	NA	NA	0	0	0.00490622
Adamts1	79252	ENSRNOG00000001607				GO:0001542|GO:0001822|GO:0003674|GO:0004222|GO:0005604|GO:0006508|GO:0007229|GO:0008201|GO:0008270|GO:0010976|GO:0030728|GO:0031012|GO:0031410|GO:0044691|GO:0060347|GO:0062023|GO:0071305|GO:0071374|GO:0071380|GO:1900087|GO:1904707|GO:1904754	GO:0001542|GO:0001822|GO:0004222|GO:0005604|GO:0006508|GO:0007229|GO:0008201|GO:0008237|GO:0008270|GO:0008285|GO:0031410|GO:0060347|GO:0062023|GO:1900087|GO:1904707|GO:1904754	R-RNO-5173214	R-HSA-1474228|R-HSA-5083635|R-HSA-5173214	R-RNO-392499|R-RNO-5173105|R-RNO-5173214|R-RNO-597592	R-HSA-1474228|R-HSA-1474244|R-HSA-1643685|R-HSA-3781865|R-HSA-3906995|R-HSA-392499|R-HSA-5083635|R-HSA-5173105|R-HSA-5173214|R-HSA-597592		GGGAGGRR_MAZ_Q6|PU1_Q6|TATA_01|TATAAA_TATA_01|TTCYRGAA_UNKNOWN|ZIC2_01|ZIC3_01	GGGAGGRR_MAZ_Q6|PU1_Q6|TATA_01|TATAAA_TATA_01|TTCYRGAA_UNKNOWN|ZIC2_01|ZIC3_01	TRUE													RV AOB-F vs. RV Sham-LF(312)	-0.00984537	0.00755372	0.03144	0.0932675	0.0114876	0.0364472	-0.07108	0.0991761	-0.0697058	0.0844967	-0.362637	0.512394	0.0769333	0.127594	9.394e-05	0.216312	0.010549	0.183441	-0.0679091	0.049101	0.123906
Adamts10	314655	ENSRNOG00000008857					GO:0001527|GO:0003674|GO:0004222|GO:0005515|GO:0006508|GO:0008150|GO:0046872|GO:0062023	R-RNO-5173214		R-RNO-392499|R-RNO-5173105|R-RNO-5173214|R-RNO-597592	R-HSA-1643685|R-HSA-3781865|R-HSA-3906995|R-HSA-392499|R-HSA-5083635|R-HSA-5173105|R-HSA-5173214|R-HSA-597592		RP58_01|TAATTA_CHX10_01|TGTTTGY_HNF3_Q6|WTTGKCTG_UNKNOWN|YTAATTAA_LHX3_01	RP58_01|TAATTA_CHX10_01|TGTTTGY_HNF3_Q6|WTTGKCTG_UNKNOWN|YTAATTAA_LHX3_01	TRUE													RV AOB-F vs. RV Sham-LF(312)	-0.026332	-0.054296	0.0862051	0.10517	0.0225529	0.00670131	0.19529	0.265759	-0.0468156	0.109135	-0.276025	0.469835	0.291316	0.335183	0.102835	0.471097	0.110897	0.383003	-0.0860962	0.399768	0.437205
Adamts12	294809	ENSRNOG00000018865					GO:0004222|GO:0005515|GO:0007160|GO:0016477|GO:0030167|GO:0032331|GO:0046872|GO:0050727|GO:0051603|GO:0062023|GO:0071347|GO:0071356|GO:0071773|GO:1901509|GO:1902203|GO:1902548|GO:2001113	R-RNO-5173214		R-RNO-392499|R-RNO-5173105|R-RNO-5173214|R-RNO-597592	R-HSA-1643685|R-HSA-3781865|R-HSA-3906995|R-HSA-392499|R-HSA-5083635|R-HSA-5173105|R-HSA-5173214|R-HSA-597592		CTTTGA_LEF1_Q2|CTTTGT_LEF1_Q2|GGGTGGRR_PAX4_03|MEF2_02|MEF2_Q6_01|MZF1_01|PAX4_03|SRF_Q6|TGACATY_UNKNOWN|YTATTTTNR_MEF2_02	CTTTGA_LEF1_Q2|CTTTGT_LEF1_Q2|GGGTGGRR_PAX4_03|MEF2_02|MEF2_Q6_01|MZF1_01|PAX4_03|SRF_Q6|TGACATY_UNKNOWN|YTATTTTNR_MEF2_02	TRUE														0.0914164	0.0699601	0.161576	0.0929781	0.0578243	0.037767	0.0681692	-0.466055	0.184918	-0.426831	-0.366528	-0.234157	-0.189548	-0.522941	-0.23162	-0.442837	-0.305248	-0.145586	-0.0736219	0.166004	-0.366511
Adamts14	309837	ENSRNOG00000000563				GO:0003674|GO:0004222|GO:0005575|GO:0005576|GO:0006508|GO:0008150|GO:0008233|GO:0008237|GO:0030199	GO:0004222|GO:0005576|GO:0006508|GO:0030199|GO:0030574|GO:0046872		R-HSA-1650814|R-HSA-5083635|R-HSA-5173214	R-RNO-1474244|R-RNO-1474290|R-RNO-1650814|R-RNO-392499|R-RNO-5173105|R-RNO-5173214|R-RNO-597592	R-HSA-1474244|R-HSA-1474290|R-HSA-1643685|R-HSA-1650814|R-HSA-3781865|R-HSA-3906995|R-HSA-392499|R-HSA-5083635|R-HSA-5173105|R-HSA-5173214|R-HSA-597592		AAAYWAACM_HFH4_01|ER_Q6_02|FOX_Q2|HFH3_01|HFH4_01|HNF3_Q6|HNF3ALPHA_Q6|RNGTGGGC_UNKNOWN|TAAWWATAG_RSRFC4_Q2|TGACCTY_ERR1_Q2|TGANTCA_AP1_C|TGGAAA_NFAT_Q4_01|YTATTTTNR_MEF2_02	AAAYWAACM_HFH4_01|ER_Q6_02|FOX_Q2|HFH3_01|HFH4_01|HNF3_Q6|HNF3ALPHA_Q6|RNGTGGGC_UNKNOWN|TAAWWATAG_RSRFC4_Q2|TGACCTY_ERR1_Q2|TGANTCA_AP1_C|TGGAAA_NFAT_Q4_01|YTATTTTNR_MEF2_02	TRUE														-0.0193677	-0.121737	-0.0457037	-0.0891042	-0.0237601	-0.0768862	0.0528464	-0.202848	-0.08488	0.153034	-0.073984	-0.0707375	0.0996024	-0.00833639	0.028847	0.283276	0.212057	0.18331	-0.294664	-0.13716	0.386551
Adamts15	300474	ENSRNOG00000009892					GO:0004222|GO:0005615|GO:0006508|GO:0008201|GO:0008270|GO:0009986|GO:0050840|GO:0062023	R-RNO-5173214	R-HSA-5083635|R-HSA-5173214	R-RNO-392499|R-RNO-5173105|R-RNO-5173214|R-RNO-597592	R-HSA-1643685|R-HSA-3781865|R-HSA-3906995|R-HSA-392499|R-HSA-5083635|R-HSA-5173105|R-HSA-5173214|R-HSA-597592		CAGGTA_AREB6_01|CAGGTG_E12_Q6|EGR2_01|ER_Q6_02|GATTGGY_NFY_Q6_01|GGGAGGRR_MAZ_Q6|RNGTGGGC_UNKNOWN|TATA_01	CAGGTA_AREB6_01|CAGGTG_E12_Q6|EGR2_01|ER_Q6_02|GATTGGY_NFY_Q6_01|GGGAGGRR_MAZ_Q6|RNGTGGGC_UNKNOWN|TATA_01	TRUE		WH(627)	RV PAB-F(648)						RV PAB-F- vs. RV Sham-RF(648)					-0.130058	-0.222912	-0.134026	-0.0886192	-0.154713	-0.0863604	-0.062237	0.061985	-0.0426482	-0.11999	-0.499302	-0.0222699	-0.15624	-0.282679	-0.0457759	-0.520129	0.0358171	-0.123804	-0.0381731	-0.100376	0.788695
Adamts18	361412	ENSRNOG00000011575					GO:0001654|GO:0004222|GO:0005576|GO:0006508|GO:0046872|GO:0090331		R-HSA-1474228|R-HSA-5083635|R-HSA-5173214	R-RNO-392499|R-RNO-5173105|R-RNO-5173214|R-RNO-597592					TRUE														0.0334505	0.0109903	0.144562	0.0675919	-0.00163894	-0.0179801	-0.0157016	0.0353311	0.0149892	0.0127875	0.00948811	0.0829318	-0.0399049	0.0562735	-0.0581667	-0.0838394	-0.0596172	0.0468292	0.153271	0.0445435	-0.343446
Adamts19	361332	ENSRNOG00000019577				GO:0004222|GO:0006508|GO:0007229				R-RNO-392499|R-RNO-5173105|R-RNO-5173214|R-RNO-597592	R-HSA-1643685|R-HSA-3781865|R-HSA-3906995|R-HSA-392499|R-HSA-5083635|R-HSA-5173105|R-HSA-5173214|R-HSA-597592		AREB6_01|ARNT_01|CACGTG_MYC_Q2|CAGGTA_AREB6_01|CAGGTG_E12_Q6|COUP_DR1_Q6|CTTTGA_LEF1_Q2|CTTTGT_LEF1_Q2|DR1_Q3|GATTGGY_NFY_Q6_01|HNF4_01|HNF4_01_B|HNF4_DR1_Q3|MYCMAX_01|NFY_C|OCT1_Q6|PPAR_DR1_Q2|TCF4_Q5|WTGAAAT_UNKNOWN		FALSE														0.102516	0.149762	0.153443	0.302715	0.120793	0.0622752	0.0286406	0.00199993	0.341662	0.0848463	0.420022	0.144153	-0.0257833	0.155901	0.158832	0.0681383	0.127266	0.216149	0.202017	0.392031	0.372598
Adamts2	287899	ENSRNOG00000061484				GO:0003674|GO:0004222|GO:0005575|GO:0006508|GO:0007229|GO:0007283|GO:0008150|GO:0008233|GO:0008270|GO:0016485|GO:0030199|GO:0030324|GO:0031012|GO:0043588|GO:0062023	GO:0004222|GO:0005576|GO:0007283|GO:0008237|GO:0008270|GO:0016485|GO:0030199|GO:0030324|GO:0030574|GO:0043588|GO:0062023		R-HSA-1650814|R-HSA-5083635|R-HSA-5173214	R-RNO-1474244|R-RNO-1474290|R-RNO-1650814|R-RNO-392499|R-RNO-5173105|R-RNO-5173214|R-RNO-597592	R-HSA-1474244|R-HSA-1474290|R-HSA-1643685|R-HSA-1650814|R-HSA-3781865|R-HSA-3906995|R-HSA-392499|R-HSA-5083635|R-HSA-5173105|R-HSA-5173214|R-HSA-597592		AACTTT_UNKNOWN|CAGCTG_AP4_Q5|CEBP_Q2_01|CEBP_Q3|CTGCAGY_UNKNOWN|E2F_02|E2F_03|E2F_Q3|E2F_Q3_01|E2F_Q4|E2F_Q4_01|E2F_Q6|E2F_Q6_01|E2F1_Q3|E2F1_Q4_01|E2F1_Q6|E2F1_Q6_01|E2F1DP1_01|E2F1DP1RB_01|E2F1DP2_01|E2F4DP1_01|E2F4DP2_01|GCGNNANTTCC_UNKNOWN|GGGCGGR_SP1_Q6|HEN1_02|HSF1_01|HSF2_01|RGAANNTTC_HSF1_01|RNGTGGGC_UNKNOWN|RP58_01|SGCGSSAAA_E2F1DP2_01|TGGAAA_NFAT_Q4_01	AACTTT_UNKNOWN|CAGCTG_AP4_Q5|CEBP_Q2_01|CEBP_Q3|CTGCAGY_UNKNOWN|E2F_02|E2F_03|E2F_Q3|E2F_Q3_01|E2F_Q4|E2F_Q4_01|E2F_Q6|E2F_Q6_01|E2F1_Q3|E2F1_Q4_01|E2F1_Q6|E2F1_Q6_01|E2F1DP1_01|E2F1DP1RB_01|E2F1DP2_01|E2F4DP1_01|E2F4DP2_01|GCGNNANTTCC_UNKNOWN|GGGCGGR_SP1_Q6|HEN1_02|HSF1_01|HSF2_01|RGAANNTTC_HSF1_01|RNGTGGGC_UNKNOWN|RP58_01|SGCGSSAAA_E2F1DP2_01|TGGAAA_NFAT_Q4_01	TRUE														-0.0703033	-0.0796719	0.0664307	-0.00902716	-0.113786	-0.0302877	-0.055428	0.114317	-0.0100678	0.0302754	-0.0443759	0.0586031	0.00594585	-0.0615184	-0.217141	-0.442464	-0.0859257	-0.252816	-0.0541439	0.0926969	0.967607
Adamts3	305253	ENSRNOG00000027463					GO:0004175|GO:0004222|GO:0005515|GO:0005576|GO:0005615|GO:0008201|GO:0008270|GO:0010573|GO:0016485|GO:0030199|GO:0030574|GO:0031012|GO:0032964|GO:0062023|GO:0070062|GO:0097435|GO:1900748	R-RNO-1650814|R-RNO-5173214	R-HSA-1650814|R-HSA-5083635|R-HSA-5173214	R-RNO-1474244|R-RNO-1474290|R-RNO-1650814|R-RNO-392499|R-RNO-5173105|R-RNO-5173214|R-RNO-597592	R-HSA-1474244|R-HSA-1474290|R-HSA-1643685|R-HSA-1650814|R-HSA-3781865|R-HSA-3906995|R-HSA-392499|R-HSA-5083635|R-HSA-5173105|R-HSA-5173214|R-HSA-597592		ARNT_02|ATF1_Q6|ATF6_01|CACGTG_MYC_Q2|E4F1_Q6|EGR_Q6|ETS2_B|EVI1_02|EVI1_03|EVI1_05|GATA1_03|GATAAGR_GATA_C|GGGAGGRR_MAZ_Q6|MAX_01|MYB_Q5_01|MYB_Q6|MYCMAX_03|RNGTGGGC_UNKNOWN|RYTTCCTG_ETS2_B|S8_01|SP3_Q3|TGACAGNY_MEIS1_01|USF_Q6	ARNT_02|ATF1_Q6|ATF6_01|CACGTG_MYC_Q2|E4F1_Q6|EGR_Q6|ETS2_B|EVI1_02|EVI1_03|EVI1_05|GATA1_03|GATAAGR_GATA_C|GGGAGGRR_MAZ_Q6|MAX_01|MYB_Q5_01|MYB_Q6|MYCMAX_03|RNGTGGGC_UNKNOWN|RYTTCCTG_ETS2_B|S8_01|SP3_Q3|TGACAGNY_MEIS1_01|USF_Q6	TRUE														0.0726781	0.0434355	0.0296779	-0.00442758	-0.0167319	-0.0282121	-0.0223864	0.0340868	0.0669382	0.00610844	-0.283159	0.238187	-0.0955974	-0.19435	-0.0234394	-0.418111	-0.0995073	-0.0529398	-0.234708	0.0174799	-0.436419
Adamts4	66015	ENSRNOG00000003538				GO:0002020|GO:0004222|GO:0005576|GO:0005615|GO:0006508|GO:0008237|GO:0016607|GO:0042742|GO:0044691|GO:0046872	GO:0001501|GO:0002020|GO:0004222|GO:0005515|GO:0005576|GO:0005615|GO:0006508|GO:0008233|GO:0008237|GO:0016607|GO:0022617|GO:0046872|GO:0062023		R-HSA-1474228|R-HSA-5083635|R-HSA-5173214	R-RNO-1474228|R-RNO-1474244|R-RNO-392499|R-RNO-5173105|R-RNO-5173214|R-RNO-597592	R-HSA-1474228|R-HSA-1474244|R-HSA-1643685|R-HSA-3781865|R-HSA-3906995|R-HSA-392499|R-HSA-5083635|R-HSA-5173105|R-HSA-5173214|R-HSA-597592		AML1_01|AML1_Q6|AP2REP_01|CACBINDINGPROTEIN_Q6|CAGCTG_AP4_Q5|CAGGTA_AREB6_01|CCCNNGGGAR_OLF1_01|CTTTGT_LEF1_Q2|DR3_Q4|DR4_Q2|ETS_Q4|ETS1_B|GGATTA_PITX2_Q2|GGGAGGRR_MAZ_Q6|LFA1_Q6|LXR_DR4_Q3|LYF1_01|NERF_Q2|P53_02|P53_DECAMER_Q2|PEA3_Q6|PITX2_Q2|RYTTCCTG_ETS2_B|SMAD4_Q6|STAT_01|STAT5A_01|STAT5B_01|TEL2_Q6|TGCTGAY_UNKNOWN|TGGAAA_NFAT_Q4_01|TTANTCA_UNKNOWN|TTCYNRGAA_STAT5B_01|VDR_Q6	AML1_01|AML1_Q6|AP2REP_01|CACBINDINGPROTEIN_Q6|CAGCTG_AP4_Q5|CAGGTA_AREB6_01|CCCNNGGGAR_OLF1_01|CTTTGT_LEF1_Q2|DR3_Q4|DR4_Q2|ETS_Q4|ETS1_B|GGATTA_PITX2_Q2|GGGAGGRR_MAZ_Q6|LFA1_Q6|LXR_DR4_Q3|LYF1_01|NERF_Q2|P53_02|P53_DECAMER_Q2|PEA3_Q6|PITX2_Q2|RYTTCCTG_ETS2_B|SMAD4_Q6|STAT_01|STAT5A_01|STAT5B_01|TEL2_Q6|TGCTGAY_UNKNOWN|TGGAAA_NFAT_Q4_01|TTANTCA_UNKNOWN|TTCYNRGAA_STAT5B_01|VDR_Q6	TRUE														0.00682969	0.062025	0.0506336	0.164572	0.000932244	-0.0669677	-0.0283615	0.116686	-0.00106501	0.168984	0.0399472	0.1775	0.0293795	0.171257	-0.0158972	0.230325	0.0152491	0.132416	-0.461278	-0.333689	0.291137
Adamts5	304135	ENSRNOG00000057794					GO:0004222|GO:0005178|GO:0005515|GO:0005576|GO:0005615|GO:0005788|GO:0006508|GO:0008201|GO:0008237|GO:0008270|GO:0022617|GO:0031012|GO:0042742|GO:0044691|GO:0050840|GO:0062023|GO:0120163			R-RNO-1474228|R-RNO-1474244|R-RNO-392499|R-RNO-5173105|R-RNO-5173214|R-RNO-597592	R-HSA-1474228|R-HSA-1474244|R-HSA-1643685|R-HSA-3781865|R-HSA-3906995|R-HSA-392499|R-HSA-5083635|R-HSA-5173105|R-HSA-5173214|R-HSA-597592		AACTTT_UNKNOWN|AP2_Q6_01|CATTGTYY_SOX9_B1|CCTNTMAGA_UNKNOWN|CEBP_Q2_01|CEBPB_01|CTGYNNCTYTAA_UNKNOWN|CTTTAAR_UNKNOWN|CTTTGT_LEF1_Q2|GCANCTGNY_MYOD_Q6|GCCNNNWTAAR_UNKNOWN|GGGAGGRR_MAZ_Q6|GGGCGGR_SP1_Q6|GGGTGGRR_PAX4_03|NFKB_Q6|NKX25_01|POU1F1_Q6|TATAAA_TATA_01|TFIIA_Q6|TITF1_Q3|WTGAAAT_UNKNOWN|YNGTTNNNATT_UNKNOWN|YNTTTNNNANGCARM_UNKNOWN	AACTTT_UNKNOWN|AP2_Q6_01|CATTGTYY_SOX9_B1|CCTNTMAGA_UNKNOWN|CEBP_Q2_01|CEBPB_01|CTGYNNCTYTAA_UNKNOWN|CTTTAAR_UNKNOWN|CTTTGT_LEF1_Q2|GCANCTGNY_MYOD_Q6|GCCNNNWTAAR_UNKNOWN|GGGAGGRR_MAZ_Q6|GGGCGGR_SP1_Q6|GGGTGGRR_PAX4_03|NFKB_Q6|NKX25_01|POU1F1_Q6|TATAAA_TATA_01|TFIIA_Q6|TITF1_Q3|WTGAAAT_UNKNOWN|YNGTTNNNATT_UNKNOWN|YNTTTNNNANGCARM_UNKNOWN	TRUE														0.0161653	-0.0655104	0.074523	0.0647814	-0.0485424	-0.0558972	-0.0173961	-0.0254808	0.021517	0.130757	-0.063499	0.33179	0.204653	0.174958	-0.00703011	-0.40614	0.0650445	0.0014769	0.0412799	0.316764	0.568225
Adamts7	315879	ENSRNOG00000028036					GO:0004222|GO:0005515|GO:0005576|GO:0005788|GO:0008237|GO:0009986|GO:0032331|GO:0046872|GO:0051603|GO:0071347|GO:0071356|GO:0071773			R-RNO-392499|R-RNO-5173105|R-RNO-5173214|R-RNO-597592	R-HSA-1643685|R-HSA-3781865|R-HSA-3906995|R-HSA-392499|R-HSA-5083635|R-HSA-5173105|R-HSA-5173214|R-HSA-597592		RYTTCCTG_ETS2_B|SP3_Q3|TGGNNNNNNKCCAR_UNKNOWN	RYTTCCTG_ETS2_B|SP3_Q3|TGGNNNNNNKCCAR_UNKNOWN	TRUE		WH(627)	RV PAB-F(648)						RV PAB-F- vs. RV Sham-RF(648)					-0.014879	-0.133823	0.0921563	-0.0185594	-0.00651887	-0.0658284	0.205111	-0.273171	0.21857	-0.302744	-0.498478	-0.0734878	-0.119664	-0.357339	0.0622366	-0.0484176	-0.324087	-0.00286196	-0.194752	-0.207397	-0.284937
Adamts9	312566	ENSRNOG00000023257					GO:0003179|GO:0003229|GO:0004222|GO:0005615|GO:0005783|GO:0006508|GO:0006516|GO:0007275|GO:0008237|GO:0008270|GO:0009617|GO:0009986|GO:0010596|GO:0015031|GO:0016192|GO:0030198|GO:0031012|GO:0035909|GO:0043231|GO:0045636|GO:0062023|GO:0090673|GO:1903671	R-RNO-5173214	R-HSA-1474228|R-HSA-5083635|R-HSA-5173214	R-RNO-392499|R-RNO-5173105|R-RNO-5173214|R-RNO-597592	R-HSA-1474228|R-HSA-1474244|R-HSA-1643685|R-HSA-3781865|R-HSA-3906995|R-HSA-392499|R-HSA-5083635|R-HSA-5173105|R-HSA-5173214|R-HSA-597592		AACTTT_UNKNOWN|AAGWWRNYGGC_UNKNOWN|CACBINDINGPROTEIN_Q6|CDC5_01|CTTTGT_LEF1_Q2|DBP_Q6|E2F_Q6_01|E2F1_Q4|GGGAGGRR_MAZ_Q6|GGGTGGRR_PAX4_03|HSF1_01|MMEF2_Q6|MTF1_Q4|RGAANNTTC_HSF1_01|RNGTGGGC_UNKNOWN|SPZ1_01|STAT_01|STAT5A_01|STAT5B_01|TTCYNRGAA_STAT5B_01	AACTTT_UNKNOWN|AAGWWRNYGGC_UNKNOWN|CACBINDINGPROTEIN_Q6|CDC5_01|CTTTGT_LEF1_Q2|DBP_Q6|E2F_Q6_01|E2F1_Q4|GGGAGGRR_MAZ_Q6|GGGTGGRR_PAX4_03|HSF1_01|MMEF2_Q6|MTF1_Q4|RGAANNTTC_HSF1_01|RNGTGGGC_UNKNOWN|SPZ1_01|STAT_01|STAT5A_01|STAT5B_01|TTCYNRGAA_STAT5B_01	TRUE														-0.00465224	-0.0224025	0.0139128	0.00505438	-0.000247	-0.0952342	0.016675	-0.154071	0.0315713	-0.128592	0.018116	0.246197	0.0413863	-0.120735	-0.143431	-0.124969	-0.0444296	-0.00950047	0.0454438	0.144862	0.271865
Adamtsl3	308787	ENSRNOG00000010840					GO:0005515|GO:0005576|GO:0006508|GO:0008233|GO:0043231			R-RNO-392499|R-RNO-5173105|R-RNO-5173214|R-RNO-597592	R-HSA-1643685|R-HSA-3781865|R-HSA-3906995|R-HSA-392499|R-HSA-5083635|R-HSA-5173105|R-HSA-5173214|R-HSA-597592		AACTTT_UNKNOWN|CACCCBINDINGFACTOR_Q6|E2F1_Q4|ER_Q6_02|GGGCGGR_SP1_Q6|NERF_Q2|PAX5_02|RYTTCCTG_ETS2_B|STAT_01|STAT5A_01|STAT5B_01|TGACCTY_ERR1_Q2|TGGAAA_NFAT_Q4_01|TTCYNRGAA_STAT5B_01	AACTTT_UNKNOWN|CACCCBINDINGFACTOR_Q6|E2F1_Q4|ER_Q6_02|GGGCGGR_SP1_Q6|NERF_Q2|PAX5_02|RYTTCCTG_ETS2_B|STAT_01|STAT5A_01|STAT5B_01|TGACCTY_ERR1_Q2|TGGAAA_NFAT_Q4_01|TTCYNRGAA_STAT5B_01	TRUE														-0.06742	0.0343489	-0.0866309	0.0932955	-0.074056	-0.0771357	0.0287313	0.223801	0.0637439	0.158116	-0.00146046	0.253992	0.213003	0.3398	0.026175	0.0261024	0.179714	0.156126	0.0852792	0.547018	0.737739
Adamtsl4	310670	ENSRNOG00000049385					GO:0002020|GO:0002064|GO:0005515|GO:0005614|GO:0005788|GO:0006508|GO:0006915|GO:0008233|GO:0030198|GO:0043065|GO:0062023	R-RNO-5173214		R-RNO-392499|R-RNO-5173105|R-RNO-5173214|R-RNO-597592	R-HSA-1643685|R-HSA-3781865|R-HSA-3906995|R-HSA-392499|R-HSA-5083635|R-HSA-5173105|R-HSA-5173214|R-HSA-597592		GGGAGGRR_MAZ_Q6|MAZ_Q6|SP3_Q3|TGGAAA_NFAT_Q4_01	GGGAGGRR_MAZ_Q6|MAZ_Q6|SP3_Q3|TGGAAA_NFAT_Q4_01	TRUE					proteins(3754)									0.0494861	-0.0289488	0.152628	-0.0257466	0.0486479	0.0337474	0.137155	-0.0107548	0.159606	-0.0270636	-0.326119	0.0501962	-0.1908	-0.189843	-0.0975661	0.115425	-0.278046	-0.00519621	-0.143927	-0.170202	-0.0150465
Adamtsl5	314626	ENSRNOG00000033787				GO:0001527|GO:0005576|GO:0008201|GO:0031012	GO:0001527|GO:0005576|GO:0008201|GO:0031012			R-RNO-392499|R-RNO-5173105|R-RNO-5173214|R-RNO-597592	R-HSA-1643685|R-HSA-3781865|R-HSA-3906995|R-HSA-392499|R-HSA-5083635|R-HSA-5173105|R-HSA-5173214|R-HSA-597592		CGGAARNGGCNG_UNKNOWN|ER_Q6|GGGAGGRR_MAZ_Q6|GGGCGGR_SP1_Q6|GGGTGGRR_PAX4_03|IK1_01|SCGGAAGY_ELK1_02|SF1_Q6|TGACCTTG_SF1_Q6|TGACCTY_ERR1_Q2	CGGAARNGGCNG_UNKNOWN|ER_Q6|GGGAGGRR_MAZ_Q6|GGGCGGR_SP1_Q6|GGGTGGRR_PAX4_03|IK1_01|SCGGAAGY_ELK1_02|SF1_Q6|TGACCTTG_SF1_Q6|TGACCTY_ERR1_Q2	TRUE														0.0564417	0.0539193	0.0286098	0.118631	0.112765	0.0634004	0.0557108	-0.0301858	0.332764	0.0271725	0.317497	0.181206	-0.229484	-0.0521224	0.124691	-0.0920064	0.109455	-0.033661	-0.140672	-0.224748	0.290576
Adap1	171097	ENSRNOG00000054033				GO:0005096|GO:0005547|GO:0005634|GO:0005737|GO:0005829|GO:0005886|GO:0043087|GO:0043547|GO:0046872|GO:0048016|GO:1902936	GO:0005096|GO:0005515|GO:0005547|GO:0005634|GO:0005737|GO:0005829|GO:0005886|GO:0007166|GO:0043087|GO:0043533|GO:0043547|GO:0046872|GO:1902936						ATF_B|ATF3_Q6|ATF4_Q2|CREB_01|CREB_02|CREB_Q2|CREB_Q2_01|CREB_Q4_01|CREBP1CJUN_01|ELF1_Q6|GGGAGGRR_MAZ_Q6|RGAGGAARY_PU1_Q6|STAT4_01|STAT6_02|TGACGTCA_ATF3_Q6|TGAYRTCA_ATF3_Q6	ATF_B|ATF3_Q6|ATF4_Q2|CREB_01|CREB_02|CREB_Q2|CREB_Q2_01|CREB_Q4_01|CREBP1CJUN_01|ELF1_Q6|GGGAGGRR_MAZ_Q6|RGAGGAARY_PU1_Q6|STAT4_01|STAT6_02|TGACGTCA_ATF3_Q6|TGAYRTCA_ATF3_Q6	TRUE														-0.0559207	-0.267355	0.01507	-0.0183591	-0.0904402	-0.0808962	-0.170238	-0.169368	-0.0572825	-0.0987862	-0.185278	0.16843	-0.0590704	0.0423715	-0.131359	-0.305558	-0.132328	0.313759	-0.112231	-0.0654434	0.116643
Adap2	56826	ENSRNOG00000037148				GO:0005096|GO:0005545|GO:0005546|GO:0005547|GO:0005737|GO:0005740|GO:0005886|GO:0007507|GO:0016020|GO:0043325|GO:0043533|GO:0043547|GO:0046872|GO:1902936	GO:0005096|GO:0005515|GO:0005546|GO:0005547|GO:0005737|GO:0005740|GO:0005886|GO:0007507|GO:0030674|GO:0043325|GO:0043533|GO:0043547|GO:0046872						GGGCGGR_SP1_Q6|PPARA_02|STAT1_02|STAT1_03|TGANTCA_AP1_C	GGGCGGR_SP1_Q6|PPARA_02|STAT1_02|STAT1_03|TGANTCA_AP1_C	TRUE														-0.070357	0.0762739	-0.14817	-0.024745	-0.0532392	-0.0494197	-0.101202	0.263383	-0.12558	0.155778	0.00984051	0.0671708	-0.0262113	-0.0455406	-0.0211952	-0.0560191	0.0305719	-0.0244088	-0.0165927	-0.046935	-0.109648
Adar	81635	ENSRNOG00000020744		path:rno04623|path:rno05162|path:rno05164	path:hsa04623|path:hsa05162|path:hsa05164	GO:0001649|GO:0001701|GO:0002244|GO:0002566|GO:0003674|GO:0003677|GO:0003723|GO:0003726|GO:0005634|GO:0005654|GO:0005730|GO:0005737|GO:0006382|GO:0006397|GO:0006606|GO:0006611|GO:0008150|GO:0009615|GO:0016553|GO:0016607|GO:0030218|GO:0031047|GO:0031054|GO:0035196|GO:0035280|GO:0035455|GO:0043066|GO:0044387|GO:0044530|GO:0045070|GO:0045071|GO:0045087|GO:0046872|GO:0051607|GO:0060216|GO:0060339|GO:…	GO:0003677|GO:0003723|GO:0003725|GO:0003726|GO:0005515|GO:0005634|GO:0005654|GO:0005730|GO:0005737|GO:0006382|GO:0006396|GO:0006397|GO:0008251|GO:0009615|GO:0016020|GO:0016553|GO:0031054|GO:0035280|GO:0035455|GO:0044387|GO:0044530|GO:0045070|GO:0045087|GO:0046872|GO:0051607|GO:0060337		R-HSA-75102|R-HSA-77042|R-HSA-909733	R-RNO-75064|R-RNO-75072|R-RNO-75102|R-RNO-77042|R-RNO-8953854	R-HSA-1280215|R-HSA-168256|R-HSA-75064|R-HSA-75072|R-HSA-75102|R-HSA-77042|R-HSA-8953854|R-HSA-909733|R-HSA-913531		ICSBP_Q6|IRF_Q6|IRF7_01	ICSBP_Q6|IRF_Q6|IRF7_01	TRUE														0.0450028	0.074677	0.0762171	0.101144	0.0117835	-0.0115097	0.127591	-0.0383246	0.245288	-0.0819559	0.173279	0.236783	-0.00415776	-0.165703	-0.111333	-0.282484	-0.00461775	-0.082168	-0.0560358	0.0308854	-0.155084
Adarb1	25367	ENSRNOG00000001227				GO:0003725|GO:0003726|GO:0005730|GO:0005737	GO:0003723|GO:0003725|GO:0003726|GO:0003729|GO:0005515|GO:0005634|GO:0005654|GO:0005730|GO:0005737|GO:0005829|GO:0006382|GO:0006396|GO:0006397|GO:0007274|GO:0008251|GO:0008285|GO:0021610|GO:0021618|GO:0021965|GO:0030336|GO:0035264|GO:0044387|GO:0045070|GO:0045087|GO:0046872|GO:0050884|GO:0051607|GO:0051726|GO:0060384|GO:0060415|GO:0061744|GO:0097049		R-HSA-75102|R-HSA-77042	R-RNO-75064|R-RNO-75072|R-RNO-75102|R-RNO-77042|R-RNO-8953854	R-HSA-75064|R-HSA-75072|R-HSA-75102|R-HSA-77042|R-HSA-8953854				TRUE														0.0401878	0.0970548	0.104461	0.126243	-0.00182504	0.00937675	0.0723557	0.14541	0.119163	0.06871	-0.209	0.166215	-0.0532021	-0.0340555	-0.0785705	-0.0214781	-0.0118686	0.103999	0.156758	0.133638	0.283619
Adarb2	117088	ENSRNOG00000030775				GO:0003725|GO:0005634|GO:0005730|GO:0005737|GO:0006382|GO:0006396|GO:0008251	GO:0003723|GO:0003725|GO:0003726|GO:0003727|GO:0004000|GO:0005634|GO:0005730|GO:0005737|GO:0006382|GO:0006396|GO:0006397|GO:0008251|GO:0046872						ATF1_Q6|ATF3_Q6|CEBPGAMMA_Q6|GATTGGY_NFY_Q6_01|TAATTA_CHX10_01|TAAYNRNNTCC_UNKNOWN|TGACATY_UNKNOWN|TGAYRTCA_ATF3_Q6|TGCCAAR_NF1_Q6|TGCTGAY_UNKNOWN|TGTTTGY_HNF3_Q6|TTGTTT_FOXO4_01|WGTTNNNNNAAA_UNKNOWN|YNGTTNNNATT_UNKNOWN	ATF1_Q6|ATF3_Q6|CEBPGAMMA_Q6|GATTGGY_NFY_Q6_01|TAATTA_CHX10_01|TAAYNRNNTCC_UNKNOWN|TGACATY_UNKNOWN|TGAYRTCA_ATF3_Q6|TGCCAAR_NF1_Q6|TGCTGAY_UNKNOWN|TGTTTGY_HNF3_Q6|TTGTTT_FOXO4_01|WGTTNNNNNAAA_UNKNOWN|YNGTTNNNATT_UNKNOWN	TRUE														-0.0195227	-0.0276437	0.00309705	-0.00386361	-0.00328944	-0.00340546	0.00777221	NA	NA	NA	-0.0171884	0.0224133	0.0200939	-0.00852897	-0.00244638	NA	-0.00606677	0.0201406	0.243248	0.147214	-0.0597565
Adat1	690810	ENSRNOG00000019434				GO:0003723|GO:0008033|GO:0008251	GO:0003723|GO:0008033|GO:0008251|GO:0046872		R-HSA-6782315		R-HSA-6782315|R-HSA-72306|R-HSA-8953854				TRUE														0.204866	0.0664103	0.0831595	0.0726771	-0.0505425	-0.0171395	-0.0040403	-0.111782	-0.0634774	-0.0711406	-0.159628	-0.0444554	-0.156167	0.0904589	-0.11111	0.13202	-0.124743	0.024181	0.0524682	0.00597219	0.221679
Adat2	361453	ENSRNOG00000046983				GO:0052717|GO:0052718	GO:0002100|GO:0005515|GO:0005654|GO:0006400|GO:0008270|GO:0052717|GO:0052718		R-HSA-6782315		R-HSA-6782315|R-HSA-72306|R-HSA-8953854				TRUE														0.013121	-0.0958238	0.0581724	-0.00825884	-0.0620908	0.0100142	-0.0542363	0.123593	-0.0655168	-0.102324	0.0256906	0.144672	0.109601	0.300316	-0.0130074	0.122942	0.168907	0.0330329	0.133855	0.213753	0.0668949
Adat3	100125374						GO:0002100|GO:0005654|GO:0006400|GO:0046872|GO:0052717|GO:0052718				R-HSA-6782315|R-HSA-72306|R-HSA-8953854		CYTAGCAAY_UNKNOWN|GGGCGGR_SP1_Q6|TCCCRNNRTGC_UNKNOWN	CYTAGCAAY_UNKNOWN|GGGCGGR_SP1_Q6|TCCCRNNRTGC_UNKNOWN	TRUE														0.0324267	-0.11856	-0.0560404	-0.0125274	-0.0198766	0.00950489	0.0387764	0.196338	-0.106427	0.196691	0.1984	-0.135164	0.0245282	0.337248	0.0564662	0.333616	0.0686993	-0.106095	-0.405827	-0.348356	-0.0426214
Adck1	366698	ENSRNOG00000012685				GO:0004672|GO:0005524|GO:0006468	GO:0004674|GO:0005515|GO:0005524|GO:0005576|GO:0006468						ACTAYRNNNCCCR_UNKNOWN|CACGTG_MYC_Q2|CDPCR3HD_01|GGGCGGR_SP1_Q6|SP1_Q2_01|SP1_Q4_01|SP1_Q6_01|TATAAA_TATA_01	ACTAYRNNNCCCR_UNKNOWN|CACGTG_MYC_Q2|CDPCR3HD_01|GGGCGGR_SP1_Q6|SP1_Q2_01|SP1_Q4_01|SP1_Q6_01|TATAAA_TATA_01	TRUE					proteins(3754)									0.124288	-0.00303169	0.0308549	-0.0771688	0.0930876	0.12296	0.00915889	-0.0769883	0.0547946	-0.044915	0.20507	-0.0113257	-0.283818	-0.235896	-0.129397	-0.0928634	-0.039025	-0.203673	-0.145464	-0.248201	-0.062195
Adck2	312258	ENSRNOG00000010005					GO:0004674|GO:0005515|GO:0005524|GO:0006468|GO:0016021								TRUE														-0.0170883	0.0115364	-0.00675762	-0.0792578	0.125234	0.0253688	-0.0235448	-0.136216	0.0887185	-0.0406684	-0.0449472	0.0913832	-0.0549591	-0.203639	-0.0179576	-0.0294268	-0.16585	-0.0505793	-0.116588	-0.206599	-0.099127
Adck3	360887	ENSRNOG00000043201				GO:0004672|GO:0005524|GO:0005739|GO:0006468|GO:0006744|GO:0016021|GO:0016301|GO:0016310|GO:0031314|GO:0043531	GO:0004672|GO:0005515|GO:0005524|GO:0005739|GO:0006468|GO:0006744|GO:0016021|GO:0016301|GO:0016310|GO:0031314|GO:0043531							CTGCAGY_UNKNOWN|NFY_01|RTAAACA_FREAC2_01	FALSE														0.0869072	-0.0455715	0.00410124	-0.211969	0.0560165	0.0241561	0.0659749	-0.347335	0.103297	-0.247111	-0.0553179	-0.238812	-0.26297	-0.427375	0.00261958	-0.141161	-0.312313	-0.255778	-0.158575	-0.300024	-0.214813
Adck4	308453	ENSRNOG00000020848				GO:0006744|GO:0031314	GO:0004672|GO:0005524|GO:0005739|GO:0005829|GO:0005886|GO:0006468|GO:0006744|GO:0016021|GO:0016301|GO:0021692|GO:0031314							AP1_01|AP1_C|AP1_Q2_01|AP1_Q4_01|AP1_Q6|AP4_01|ARGGGTTAA_UNKNOWN|ATF4_Q2|BACH1_01|BACH2_01|CCGNMNNTNACG_UNKNOWN|CREL_01|CTTTAAR_UNKNOWN|CYTAGCAAY_UNKNOWN|EFC_Q6|FOXM1_01|GGGCGGR_SP1_Q6|GGGYGTGNY_UNKNOWN|MIF1_01|NFKAPPAB65_01|NRF2_Q4|PTF1BETA_Q6|RFX1_01|RREB1_01|SCGGAAGY_ELK1_02|STAT_01|STAT_Q6|STAT1_02|STAT1_03|STAT5A_01|STAT5B_01|TATAAA_TATA_01|TGACATY_UNKNOWN|TGANTCA_AP1_C|TGASTMAGC_NFE2_01|TTC…	FALSE														-0.0753696	0.03235	-0.0224538	0.0307482	-0.0119531	-0.0133491	0.0813974	0.22614	0.183687	0.143703	0.0291661	0.0990664	0.128988	0.0856128	0.184039	0.230156	0.175119	0.177045	-0.117803	-0.0692867	0.23094
Adck5	362943	ENSRNOG00000030334				GO:0016021	GO:0004674|GO:0005515|GO:0006468|GO:0016021						GGGYGTGNY_UNKNOWN|TGCGCANK_UNKNOWN	GGGYGTGNY_UNKNOWN|TGCGCANK_UNKNOWN	TRUE														-0.0329827	-0.0654765	0.0106914	-0.0269503	0.00681401	0.00146234	-0.107182	-0.142006	-0.0308471	-0.0411438	-0.261476	-0.117214	0.0406989	-0.0993956	0.100149	0.216269	-0.0328733	0.0116927	-0.168296	-0.230774	-0.0566228
Adcy1	305509	ENSRNOG00000059479		path:rno00230|path:rno01522|path:rno04015|path:rno04020|path:rno04022|path:rno04024|path:rno04062|path:rno04072|path:rno04114|path:rno04211|path:rno04213|path:rno04261|path:rno04270|path:rno04371|path:rno04540|path:rno04611|path:rno04713|path:rno04714|path:rno04720|path:rno04723|path:rno04724|path:rno04725|path:rno04727|path:rno04750|path:rno04911|path:rno04912|path:rno04913|path:rno04914|path:rn…	path:hsa00230|path:hsa01522|path:hsa04015|path:hsa04020|path:hsa04022|path:hsa04024|path:hsa04062|path:hsa04072|path:hsa04114|path:hsa04211|path:hsa04213|path:hsa04261|path:hsa04270|path:hsa04371|path:hsa04540|path:hsa04611|path:hsa04713|path:hsa04714|path:hsa04720|path:hsa04723|path:hsa04724|path:hsa04725|path:hsa04727|path:hsa04750|path:hsa04911|path:hsa04912|path:hsa04913|path:hsa04914|path:hs…	GO:0004016|GO:0005524|GO:0005634|GO:0005737|GO:0005886|GO:0005887|GO:0006171|GO:0007189|GO:0007409|GO:0007420|GO:0007616|GO:0007623|GO:0008294|GO:0010226|GO:0014069|GO:0032793|GO:0042493|GO:0042752|GO:0046872|GO:0050804|GO:0098685|GO:0098686|GO:0098978|GO:0099061|GO:0150076|GO:1900273|GO:2000300	GO:0003091|GO:0004016|GO:0005516|GO:0005524|GO:0005634|GO:0005737|GO:0005886|GO:0005887|GO:0006171|GO:0007186|GO:0007189|GO:0007190|GO:0007193|GO:0007409|GO:0007420|GO:0007616|GO:0007623|GO:0008294|GO:0010226|GO:0019933|GO:0032793|GO:0034199|GO:0042752|GO:0045121|GO:0046872|GO:0070062|GO:0071277|GO:0071377|GO:0098685|GO:0098686|GO:0098978|GO:0099061|GO:0150076|GO:1900273|GO:1904322|GO:2000300	R-RNO-163615|R-RNO-170660|R-RNO-170670|R-RNO-418597|R-RNO-5610787		R-RNO-111885|R-RNO-111931|R-RNO-111933|R-RNO-111996|R-RNO-111997|R-RNO-112040|R-RNO-112043|R-RNO-112314|R-RNO-112315|R-RNO-112316|R-RNO-1489509|R-RNO-162582|R-RNO-163615|R-RNO-170660|R-RNO-170670|R-RNO-372790|R-RNO-388396|R-RNO-418594|R-RNO-418597|R-RNO-5358351|R-RNO-5610787|R-RNO-9006925|R-RNO-977443|R-RNO-977444|R-RNO-991365	R-HSA-111885|R-HSA-111931|R-HSA-111933|R-HSA-111996|R-HSA-111997|R-HSA-112040|R-HSA-112043|R-HSA-112314|R-HSA-112315|R-HSA-112316|R-HSA-1430728|R-HSA-1489509|R-HSA-162582|R-HSA-163359|R-HSA-163615|R-HSA-163685|R-HSA-164378|R-HSA-170660|R-HSA-170670|R-HSA-372790|R-HSA-382551|R-HSA-388396|R-HSA-418555|R-HSA-418594|R-HSA-418597|R-HSA-432040|R-HSA-438064|R-HSA-442720|R-HSA-442755|R-HSA-445717|R-HSA-5…		ERR1_Q2|TGACCTTG_SF1_Q6|TGACCTY_ERR1_Q2|TGCCAAR_NF1_Q6	ERR1_Q2|TGACCTTG_SF1_Q6|TGACCTY_ERR1_Q2|TGCCAAR_NF1_Q6	TRUE														0.0356383	0.080758	0.0393825	0.0604916	0.00234608	0.00868324	0.120521	-0.138375	0.661081	-0.181751	0.120298	0.030164	-0.0292471	-0.219932	-0.0354698	-1.04294	0.0759887	-0.126359	0.037311	-0.21407	-0.143334
Adcy10	59320	ENSRNOG00000053410		path:rno00230|path:rno04024|path:rno04371|path:rno04713|path:rno04714	path:hsa00230|path:hsa04024|path:hsa04371|path:hsa04713|path:hsa04714	GO:0000287|GO:0003351|GO:0004016|GO:0005524|GO:0005634|GO:0005737|GO:0005739|GO:0005829|GO:0006171|GO:0007283|GO:0015630|GO:0016020|GO:0016324|GO:0030145|GO:0030424|GO:0030425|GO:0030426|GO:0031514|GO:0035556|GO:0043025|GO:0043065|GO:0045177|GO:0045178|GO:0048471|GO:0051117|GO:0071241|GO:0071890	GO:0000287|GO:0003351|GO:0004016|GO:0005524|GO:0005634|GO:0005737|GO:0005739|GO:0005829|GO:0006171|GO:0007283|GO:0015630|GO:0016324|GO:0030145|GO:0030425|GO:0030426|GO:0031514|GO:0035556|GO:0043025|GO:0043065|GO:0045178|GO:0048471|GO:0051117|GO:0071241|GO:0071890		R-HSA-5610787	R-RNO-162582|R-RNO-5358351|R-RNO-5610787	R-HSA-162582|R-HSA-5358351|R-HSA-5610787		ALPHACP1_01|CATTGTYY_SOX9_B1|GGGAGGRR_MAZ_Q6|GGGYGTGNY_UNKNOWN|MAZ_Q6|NFY_C|TGACAGNY_MEIS1_01|TGGAAA_NFAT_Q4_01|TGIF_01	ALPHACP1_01|CATTGTYY_SOX9_B1|GGGAGGRR_MAZ_Q6|GGGYGTGNY_UNKNOWN|MAZ_Q6|NFY_C|TGACAGNY_MEIS1_01|TGGAAA_NFAT_Q4_01|TGIF_01	TRUE														0.0278566	-0.0776695	-0.00850513	-0.0377783	-0.0746718	0.0209837	-0.0107239	0.0526798	0.0821352	-0.0466912	0.0201895	0.245369	0.102447	0.554746	0.0575228	-0.0571721	0.117092	0.153037	0.105554	0.187024	0.816632
Adcy2	81636	ENSRNOG00000032150		path:rno00230|path:rno01522|path:rno04015|path:rno04020|path:rno04022|path:rno04024|path:rno04062|path:rno04072|path:rno04114|path:rno04211|path:rno04213|path:rno04261|path:rno04270|path:rno04371|path:rno04540|path:rno04611|path:rno04713|path:rno04714|path:rno04723|path:rno04724|path:rno04725|path:rno04727|path:rno04750|path:rno04911|path:rno04912|path:rno04913|path:rno04914|path:rno04915|path:rn…	path:hsa00230|path:hsa01522|path:hsa04015|path:hsa04020|path:hsa04022|path:hsa04024|path:hsa04062|path:hsa04072|path:hsa04114|path:hsa04211|path:hsa04213|path:hsa04261|path:hsa04270|path:hsa04371|path:hsa04540|path:hsa04611|path:hsa04713|path:hsa04714|path:hsa04723|path:hsa04724|path:hsa04725|path:hsa04727|path:hsa04750|path:hsa04911|path:hsa04912|path:hsa04913|path:hsa04914|path:hsa04915|path:hs…	GO:0000166|GO:0000287|GO:0004016|GO:0005515|GO:0005524|GO:0005737|GO:0005886|GO:0005887|GO:0006171|GO:0007188|GO:0007189|GO:0008179|GO:0016020|GO:0016021|GO:0019933|GO:0030145|GO:0030425|GO:0031683|GO:0032991|GO:0035556|GO:0045121|GO:0046982|GO:1904322	GO:0000287|GO:0003091|GO:0004016|GO:0005524|GO:0005737|GO:0005886|GO:0005887|GO:0006171|GO:0007186|GO:0007188|GO:0007189|GO:0007190|GO:0007193|GO:0008179|GO:0016020|GO:0019933|GO:0030145|GO:0030425|GO:0034199|GO:0045121|GO:0046982|GO:0071377|GO:1904322		R-HSA-163359|R-HSA-163615|R-HSA-164378|R-HSA-170660|R-HSA-170670|R-HSA-418555|R-HSA-418594|R-HSA-418597|R-HSA-432040|R-HSA-5610787	R-RNO-111885|R-RNO-111931|R-RNO-111933|R-RNO-111996|R-RNO-111997|R-RNO-112040|R-RNO-112043|R-RNO-112314|R-RNO-112315|R-RNO-112316|R-RNO-1489509|R-RNO-162582|R-RNO-163615|R-RNO-170660|R-RNO-170670|R-RNO-372790|R-RNO-388396|R-RNO-418594|R-RNO-418597|R-RNO-5358351|R-RNO-5610787|R-RNO-9006925|R-RNO-977443|R-RNO-977444|R-RNO-991365	R-HSA-111885|R-HSA-111931|R-HSA-111933|R-HSA-111996|R-HSA-111997|R-HSA-112040|R-HSA-112043|R-HSA-112314|R-HSA-112315|R-HSA-112316|R-HSA-1430728|R-HSA-1489509|R-HSA-162582|R-HSA-163359|R-HSA-163615|R-HSA-163685|R-HSA-164378|R-HSA-170660|R-HSA-170670|R-HSA-372790|R-HSA-382551|R-HSA-388396|R-HSA-418555|R-HSA-418594|R-HSA-418597|R-HSA-432040|R-HSA-445717|R-HSA-5358351|R-HSA-5610787|R-HSA-9006925|R-HS…		AACTTT_UNKNOWN|CCCNNNNNNAAGWT_UNKNOWN|ELK1_01|MEF2_02|MEF2_03|MEF2_04|RSRFC4_01|SREBP1_01|TGGAAA_NFAT_Q4_01|VDR_Q6|YTTCCNNNGGAMR_UNKNOWN	AACTTT_UNKNOWN|CCCNNNNNNAAGWT_UNKNOWN|ELK1_01|MEF2_02|MEF2_03|MEF2_04|RSRFC4_01|SREBP1_01|TGGAAA_NFAT_Q4_01|VDR_Q6|YTTCCNNNGGAMR_UNKNOWN	TRUE														0.0564608	0.0304822	0.121548	0.108831	0.00518353	0.0165409	0.0118929	0.429002	-0.0781876	0.223592	0.125203	0.161339	-0.155328	0.191374	-0.245436	-0.246006	0.118865	-0.179594	-0.179171	0.154374	0.602033
Adcy3	64508	ENSRNOG00000003999		path:rno00230|path:rno01522|path:rno04015|path:rno04020|path:rno04022|path:rno04024|path:rno04062|path:rno04072|path:rno04114|path:rno04211|path:rno04213|path:rno04261|path:rno04270|path:rno04371|path:rno04540|path:rno04611|path:rno04713|path:rno04714|path:rno04723|path:rno04724|path:rno04725|path:rno04727|path:rno04740|path:rno04750|path:rno04911|path:rno04912|path:rno04913|path:rno04914|path:rn…	path:hsa00230|path:hsa01522|path:hsa04015|path:hsa04020|path:hsa04022|path:hsa04024|path:hsa04062|path:hsa04072|path:hsa04114|path:hsa04211|path:hsa04213|path:hsa04261|path:hsa04270|path:hsa04371|path:hsa04540|path:hsa04611|path:hsa04713|path:hsa04714|path:hsa04723|path:hsa04724|path:hsa04725|path:hsa04727|path:hsa04740|path:hsa04750|path:hsa04911|path:hsa04912|path:hsa04913|path:hsa04914|path:hs…	GO:0004016|GO:0005516|GO:0005524|GO:0005634|GO:0005737|GO:0005794|GO:0005886|GO:0005887|GO:0005929|GO:0006171|GO:0007189|GO:0007338|GO:0007340|GO:0007608|GO:0008294|GO:0008355|GO:0016020|GO:0016021|GO:0030317|GO:0045121|GO:0046872|GO:1904322	GO:0003091|GO:0004016|GO:0005516|GO:0005524|GO:0005737|GO:0005794|GO:0005886|GO:0005887|GO:0005929|GO:0006171|GO:0007165|GO:0007186|GO:0007189|GO:0007190|GO:0007193|GO:0007338|GO:0007340|GO:0007608|GO:0008355|GO:0016020|GO:0016021|GO:0030317|GO:0034199|GO:0046872|GO:0071377|GO:1904322	R-RNO-163615|R-RNO-170660|R-RNO-170670|R-RNO-418597|R-RNO-5610787		R-RNO-111885|R-RNO-111931|R-RNO-111933|R-RNO-111996|R-RNO-111997|R-RNO-112040|R-RNO-112043|R-RNO-112314|R-RNO-112315|R-RNO-112316|R-RNO-1489509|R-RNO-162582|R-RNO-163615|R-RNO-170660|R-RNO-170670|R-RNO-372790|R-RNO-388396|R-RNO-418594|R-RNO-418597|R-RNO-5358351|R-RNO-5610787|R-RNO-9006925|R-RNO-977443|R-RNO-977444|R-RNO-991365	R-HSA-111885|R-HSA-111931|R-HSA-111933|R-HSA-111996|R-HSA-111997|R-HSA-112040|R-HSA-112043|R-HSA-112314|R-HSA-112315|R-HSA-112316|R-HSA-1430728|R-HSA-1489509|R-HSA-162582|R-HSA-163359|R-HSA-163615|R-HSA-163685|R-HSA-164378|R-HSA-170660|R-HSA-170670|R-HSA-372790|R-HSA-382551|R-HSA-388396|R-HSA-418555|R-HSA-418594|R-HSA-418597|R-HSA-432040|R-HSA-445717|R-HSA-5358351|R-HSA-5610787|R-HSA-9006925|R-HS…		CACGTG_MYC_Q2|NMYC_01|PR_Q2|USF_C|WGTTNNNNNAAA_UNKNOWN	CACGTG_MYC_Q2|NMYC_01|PR_Q2|USF_C|WGTTNNNNNAAA_UNKNOWN	TRUE														-0.108717	-0.132647	-0.0177133	-0.0358883	-0.0890707	-0.085851	0.0717117	-0.105705	-0.021403	-0.37296	-0.20944	-0.0874006	0.194191	-0.120073	0.139088	-0.223432	-0.0737089	-0.0237531	0.109574	0.124607	0.749932
Adcy4	54223	ENSRNOG00000020401		path:rno00230|path:rno01522|path:rno04015|path:rno04020|path:rno04022|path:rno04024|path:rno04062|path:rno04072|path:rno04114|path:rno04211|path:rno04213|path:rno04261|path:rno04270|path:rno04371|path:rno04540|path:rno04611|path:rno04713|path:rno04714|path:rno04723|path:rno04724|path:rno04725|path:rno04727|path:rno04742|path:rno04750|path:rno04911|path:rno04912|path:rno04913|path:rno04914|path:rn…	path:hsa00230|path:hsa01522|path:hsa04015|path:hsa04020|path:hsa04022|path:hsa04024|path:hsa04062|path:hsa04072|path:hsa04114|path:hsa04211|path:hsa04213|path:hsa04261|path:hsa04270|path:hsa04371|path:hsa04540|path:hsa04611|path:hsa04713|path:hsa04714|path:hsa04723|path:hsa04724|path:hsa04725|path:hsa04727|path:hsa04742|path:hsa04750|path:hsa04911|path:hsa04912|path:hsa04913|path:hsa04914|path:hs…	GO:0004016|GO:0005887|GO:0007189	GO:0003091|GO:0004016|GO:0005080|GO:0005515|GO:0005524|GO:0005737|GO:0005886|GO:0005887|GO:0006171|GO:0007186|GO:0007188|GO:0007189|GO:0007190|GO:0007193|GO:0016020|GO:0030425|GO:0034199|GO:0046872|GO:0071377	R-RNO-163615|R-RNO-170660|R-RNO-170670|R-RNO-418597|R-RNO-5610787	R-HSA-163359|R-HSA-163615|R-HSA-164378|R-HSA-170660|R-HSA-170670|R-HSA-418555|R-HSA-418594|R-HSA-418597|R-HSA-432040|R-HSA-5610787	R-RNO-111885|R-RNO-111931|R-RNO-111933|R-RNO-111996|R-RNO-111997|R-RNO-112040|R-RNO-112043|R-RNO-112314|R-RNO-112315|R-RNO-112316|R-RNO-1489509|R-RNO-162582|R-RNO-163615|R-RNO-170660|R-RNO-170670|R-RNO-372790|R-RNO-388396|R-RNO-418594|R-RNO-418597|R-RNO-5358351|R-RNO-5610787|R-RNO-9006925|R-RNO-977443|R-RNO-977444|R-RNO-991365	R-HSA-111885|R-HSA-111931|R-HSA-111933|R-HSA-111996|R-HSA-111997|R-HSA-112040|R-HSA-112043|R-HSA-112314|R-HSA-112315|R-HSA-112316|R-HSA-1430728|R-HSA-1489509|R-HSA-162582|R-HSA-163359|R-HSA-163615|R-HSA-163685|R-HSA-164378|R-HSA-170660|R-HSA-170670|R-HSA-372790|R-HSA-382551|R-HSA-388396|R-HSA-418555|R-HSA-418594|R-HSA-418597|R-HSA-432040|R-HSA-445717|R-HSA-5358351|R-HSA-5610787|R-HSA-9006925|R-HS…		CAGCTG_AP4_Q5|CCCNNGGGAR_OLF1_01|ETS_Q4|GGGAGGRR_MAZ_Q6|RGAGGAARY_PU1_Q6|RYTTCCTG_ETS2_B|SREBP_Q3|TGGAAA_NFAT_Q4_01	CAGCTG_AP4_Q5|CCCNNGGGAR_OLF1_01|ETS_Q4|GGGAGGRR_MAZ_Q6|RGAGGAARY_PU1_Q6|RYTTCCTG_ETS2_B|SREBP_Q3|TGGAAA_NFAT_Q4_01	TRUE														-0.0630564	-0.0190201	0.0918909	0.183093	0.0158033	0.0159626	0.043631	-0.0570857	-0.0616357	0.0064157	-0.175039	0.107389	0.225789	0.26965	0.126069	0.527617	0.112907	0.286032	-0.105847	0.351274	0.624468
Adcy5	64532	ENSRNOG00000002229		path:rno00230|path:rno01522|path:rno04015|path:rno04022|path:rno04024|path:rno04062|path:rno04072|path:rno04114|path:rno04211|path:rno04213|path:rno04261|path:rno04270|path:rno04371|path:rno04540|path:rno04611|path:rno04713|path:rno04714|path:rno04723|path:rno04724|path:rno04725|path:rno04726|path:rno04727|path:rno04728|path:rno04750|path:rno04911|path:rno04912|path:rno04913|path:rno04914|path:rn…	path:hsa00230|path:hsa01522|path:hsa04015|path:hsa04022|path:hsa04024|path:hsa04062|path:hsa04072|path:hsa04114|path:hsa04211|path:hsa04213|path:hsa04261|path:hsa04270|path:hsa04371|path:hsa04540|path:hsa04611|path:hsa04713|path:hsa04714|path:hsa04723|path:hsa04724|path:hsa04725|path:hsa04726|path:hsa04727|path:hsa04728|path:hsa04750|path:hsa04911|path:hsa04912|path:hsa04913|path:hsa04914|path:hs…	GO:0001973|GO:0004016|GO:0005524|GO:0005768|GO:0005886|GO:0005929|GO:0006171|GO:0007189|GO:0007191|GO:0007195|GO:0007204|GO:0007420|GO:0007507|GO:0007568|GO:0007626|GO:0008179|GO:0008294|GO:0010977|GO:0016020|GO:0016021|GO:0042383|GO:0043278|GO:0045111|GO:0045121|GO:0046872|GO:0046982|GO:0050885|GO:0061178|GO:0097110|GO:1904322	GO:0001973|GO:0003091|GO:0004016|GO:0005524|GO:0005886|GO:0005887|GO:0005929|GO:0006171|GO:0007186|GO:0007189|GO:0007190|GO:0007191|GO:0007193|GO:0007195|GO:0007204|GO:0007626|GO:0008179|GO:0016021|GO:0034199|GO:0045111|GO:0046872|GO:0046982|GO:0050885|GO:0061178|GO:0071377|GO:0097110|GO:1904322			R-RNO-111885|R-RNO-111931|R-RNO-111933|R-RNO-111996|R-RNO-111997|R-RNO-112040|R-RNO-112043|R-RNO-112314|R-RNO-112315|R-RNO-112316|R-RNO-1430728|R-RNO-1489509|R-RNO-162582|R-RNO-163615|R-RNO-163685|R-RNO-170660|R-RNO-170670|R-RNO-372790|R-RNO-388396|R-RNO-400042|R-RNO-418594|R-RNO-418597|R-RNO-422356|R-RNO-5358351|R-RNO-5610787|R-RNO-9006925|R-RNO-977443|R-RNO-977444|R-RNO-991365	R-HSA-111885|R-HSA-111931|R-HSA-111933|R-HSA-111996|R-HSA-111997|R-HSA-112040|R-HSA-112043|R-HSA-112314|R-HSA-112315|R-HSA-112316|R-HSA-1430728|R-HSA-1489509|R-HSA-162582|R-HSA-163359|R-HSA-163615|R-HSA-163685|R-HSA-164378|R-HSA-170660|R-HSA-170670|R-HSA-372790|R-HSA-381676|R-HSA-382551|R-HSA-388396|R-HSA-400042|R-HSA-418555|R-HSA-418594|R-HSA-418597|R-HSA-422356|R-HSA-432040|R-HSA-445717|R-HSA-5…		CACCCBINDINGFACTOR_Q6|TGACAGNY_MEIS1_01	CACCCBINDINGFACTOR_Q6|TGACAGNY_MEIS1_01	TRUE					proteins(3754)									0.0934134	0.0964284	0.093796	0.0821015	0.0747701	0.0410648	0.0261435	-0.0257798	0.479134	0.0811804	0.383519	0.254395	-0.236307	-0.222363	-0.0332001	-0.324429	-0.0421559	-0.0791561	-0.147746	-0.311478	-0.271043
Adcy6	25289	ENSRNOG00000054757		path:rno00230|path:rno01522|path:rno04015|path:rno04022|path:rno04024|path:rno04062|path:rno04072|path:rno04114|path:rno04211|path:rno04213|path:rno04261|path:rno04270|path:rno04371|path:rno04540|path:rno04611|path:rno04713|path:rno04714|path:rno04723|path:rno04724|path:rno04725|path:rno04727|path:rno04742|path:rno04750|path:rno04911|path:rno04912|path:rno04913|path:rno04914|path:rno04915|path:rn…	path:hsa00230|path:hsa01522|path:hsa04015|path:hsa04022|path:hsa04024|path:hsa04062|path:hsa04072|path:hsa04114|path:hsa04211|path:hsa04213|path:hsa04261|path:hsa04270|path:hsa04371|path:hsa04540|path:hsa04611|path:hsa04713|path:hsa04714|path:hsa04723|path:hsa04724|path:hsa04725|path:hsa04727|path:hsa04742|path:hsa04750|path:hsa04911|path:hsa04912|path:hsa04913|path:hsa04914|path:hsa04915|path:hs…	GO:0004016|GO:0005887|GO:0006171|GO:0007189	GO:0003091|GO:0004016|GO:0005080|GO:0005515|GO:0005524|GO:0005886|GO:0005887|GO:0005929|GO:0006171|GO:0007186|GO:0007189|GO:0007190|GO:0007193|GO:0007212|GO:0010977|GO:0016020|GO:0019901|GO:0031226|GO:0032420|GO:0034199|GO:0035811|GO:0046872|GO:0071377|GO:0071380|GO:0071870|GO:0097746|GO:1904117|GO:1904322			R-RNO-111885|R-RNO-111931|R-RNO-111933|R-RNO-111996|R-RNO-111997|R-RNO-112040|R-RNO-112043|R-RNO-112314|R-RNO-112315|R-RNO-112316|R-RNO-1430728|R-RNO-1489509|R-RNO-162582|R-RNO-163615|R-RNO-163685|R-RNO-170660|R-RNO-170670|R-RNO-372790|R-RNO-388396|R-RNO-400042|R-RNO-418594|R-RNO-418597|R-RNO-422356|R-RNO-5358351|R-RNO-5610787|R-RNO-9006925|R-RNO-977443|R-RNO-977444|R-RNO-991365	R-HSA-111885|R-HSA-111931|R-HSA-111933|R-HSA-111996|R-HSA-111997|R-HSA-112040|R-HSA-112043|R-HSA-112314|R-HSA-112315|R-HSA-112316|R-HSA-1430728|R-HSA-1489509|R-HSA-162582|R-HSA-163359|R-HSA-163615|R-HSA-163685|R-HSA-164378|R-HSA-170660|R-HSA-170670|R-HSA-372790|R-HSA-381676|R-HSA-382551|R-HSA-388396|R-HSA-400042|R-HSA-418555|R-HSA-418594|R-HSA-418597|R-HSA-422356|R-HSA-432040|R-HSA-445717|R-HSA-5…		AACTTT_UNKNOWN|AR_02|AR_03|GATA1_02|GATA6_01|GCANCTGNY_MYOD_Q6|GR_01|GR_Q6|HAND1E47_01|HSF1_01|IK2_01|LMO2COM_02|MEF2_Q6_01|OLF1_01|PR_01|PR_02|RGAANNTTC_HSF1_01|TGACATY_UNKNOWN|TTF1_Q6	AACTTT_UNKNOWN|AR_02|AR_03|GATA1_02|GATA6_01|GCANCTGNY_MYOD_Q6|GR_01|GR_Q6|HAND1E47_01|HSF1_01|IK2_01|LMO2COM_02|MEF2_Q6_01|OLF1_01|PR_01|PR_02|RGAANNTTC_HSF1_01|TGACATY_UNKNOWN|TTF1_Q6	TRUE					proteins(3754)									0.131895	0.0405212	0.165019	0.0254526	0.0227062	0.0137592	0.0874567	-0.389696	0.224589	-0.374933	-0.298105	-0.133372	-0.364053	-0.447395	-0.164926	-0.283799	-0.433938	-0.187433	-0.0474274	-0.0882639	-0.179873
Adcy7	84420	ENSRNOG00000014776		path:rno00230|path:rno01522|path:rno04015|path:rno04020|path:rno04022|path:rno04024|path:rno04062|path:rno04072|path:rno04114|path:rno04211|path:rno04213|path:rno04261|path:rno04270|path:rno04371|path:rno04540|path:rno04611|path:rno04713|path:rno04714|path:rno04723|path:rno04724|path:rno04725|path:rno04727|path:rno04750|path:rno04911|path:rno04912|path:rno04913|path:rno04914|path:rno04915|path:rn…	path:hsa00230|path:hsa01522|path:hsa04015|path:hsa04020|path:hsa04022|path:hsa04024|path:hsa04062|path:hsa04072|path:hsa04114|path:hsa04211|path:hsa04213|path:hsa04261|path:hsa04270|path:hsa04371|path:hsa04540|path:hsa04611|path:hsa04713|path:hsa04714|path:hsa04723|path:hsa04724|path:hsa04725|path:hsa04727|path:hsa04750|path:hsa04911|path:hsa04912|path:hsa04913|path:hsa04914|path:hsa04915|path:hs…	GO:0002819|GO:0004016|GO:0005524|GO:0005887|GO:0006171|GO:0007165|GO:0007189|GO:0016020|GO:0016021|GO:0046872|GO:0060135|GO:0071285|GO:0071361|GO:1900016	GO:0002819|GO:0003091|GO:0004016|GO:0005524|GO:0005886|GO:0005887|GO:0006171|GO:0007186|GO:0007189|GO:0007190|GO:0007193|GO:0016021|GO:0034199|GO:0046872|GO:0060135|GO:0071285|GO:0071361|GO:0071377|GO:1900016			R-RNO-111885|R-RNO-111931|R-RNO-111933|R-RNO-111996|R-RNO-111997|R-RNO-112040|R-RNO-112043|R-RNO-112314|R-RNO-112315|R-RNO-112316|R-RNO-1489509|R-RNO-162582|R-RNO-163615|R-RNO-170660|R-RNO-170670|R-RNO-372790|R-RNO-388396|R-RNO-418594|R-RNO-418597|R-RNO-5358351|R-RNO-5610787|R-RNO-9006925|R-RNO-977443|R-RNO-977444|R-RNO-991365	R-HSA-111885|R-HSA-111931|R-HSA-111933|R-HSA-111996|R-HSA-111997|R-HSA-112040|R-HSA-112043|R-HSA-112314|R-HSA-112315|R-HSA-112316|R-HSA-1430728|R-HSA-1489509|R-HSA-162582|R-HSA-163359|R-HSA-163615|R-HSA-163685|R-HSA-164378|R-HSA-170660|R-HSA-170670|R-HSA-372790|R-HSA-382551|R-HSA-388396|R-HSA-418555|R-HSA-418594|R-HSA-418597|R-HSA-432040|R-HSA-445717|R-HSA-5358351|R-HSA-5610787|R-HSA-9006925|R-HS…				TRUE	PABRVdecom_comp	CM(177)									LV AOB-F vs. LV Sham-LF(550)			-0.0166102	0.0306984	0.0118541	0.202677	-0.00594402	0.00334043	-0.100074	0.524131	0.202424	0.482482	0.140754	0.541232	0.130176	0.468063	0.0255394	0.00355603	0.274041	0.202968	0.00324622	0.347074	1.25089
Adcy8	29241	ENSRNOG00000004890		path:rno00230|path:rno01522|path:rno04015|path:rno04020|path:rno04022|path:rno04024|path:rno04062|path:rno04072|path:rno04114|path:rno04211|path:rno04213|path:rno04261|path:rno04270|path:rno04371|path:rno04540|path:rno04611|path:rno04713|path:rno04714|path:rno04720|path:rno04723|path:rno04724|path:rno04725|path:rno04727|path:rno04742|path:rno04750|path:rno04911|path:rno04912|path:rno04913|path:rn…	path:hsa00230|path:hsa01522|path:hsa04015|path:hsa04020|path:hsa04022|path:hsa04024|path:hsa04062|path:hsa04072|path:hsa04114|path:hsa04211|path:hsa04213|path:hsa04261|path:hsa04270|path:hsa04371|path:hsa04540|path:hsa04611|path:hsa04713|path:hsa04714|path:hsa04720|path:hsa04723|path:hsa04724|path:hsa04725|path:hsa04727|path:hsa04742|path:hsa04750|path:hsa04911|path:hsa04912|path:hsa04913|path:hs…	GO:0006171|GO:0007189	GO:0003091|GO:0003779|GO:0004016|GO:0005516|GO:0005524|GO:0005886|GO:0005887|GO:0005901|GO:0005905|GO:0006171|GO:0007165|GO:0007186|GO:0007189|GO:0007190|GO:0007193|GO:0007204|GO:0007611|GO:0007613|GO:0007616|GO:0007626|GO:0008294|GO:0010255|GO:0014069|GO:0015629|GO:0016020|GO:0016323|GO:0016324|GO:0030054|GO:0030424|GO:0030425|GO:0030665|GO:0031915|GO:0032793|GO:0032809|GO:0034199|GO:0035774|GO:…		R-HSA-163359|R-HSA-163615|R-HSA-164378|R-HSA-170660|R-HSA-170670|R-HSA-381676|R-HSA-418555|R-HSA-418594|R-HSA-418597|R-HSA-432040|R-HSA-442720|R-HSA-5610787	R-RNO-111885|R-RNO-111931|R-RNO-111933|R-RNO-111996|R-RNO-111997|R-RNO-112040|R-RNO-112043|R-RNO-112314|R-RNO-112315|R-RNO-112316|R-RNO-1489509|R-RNO-162582|R-RNO-163615|R-RNO-170660|R-RNO-170670|R-RNO-372790|R-RNO-388396|R-RNO-418594|R-RNO-418597|R-RNO-5358351|R-RNO-5610787|R-RNO-9006925|R-RNO-977443|R-RNO-977444|R-RNO-991365				AACTTT_UNKNOWN|AP1_Q2_01|AP1_Q4_01|AP3_Q6|ATF_01|ATF_B|ATF3_Q6|CAGCTG_AP4_Q5|CAGGTG_E12_Q6|CCAWYNNGAAR_UNKNOWN|CCTNTMAGA_UNKNOWN|CREB_01|CREB_Q2|CREB_Q4|CREB_Q4_01|CREBP1CJUN_01|E2F_Q3|E2F1_Q3|EGR_Q6|FXR_IR1_Q6|GGGCGGR_SP1_Q6|GGGYGTGNY_UNKNOWN|HSF1_01|LMO2COM_01|MEIS1_01|MEIS1AHOXA9_01|PAX2_02|RGAANNTTC_HSF1_01|SMAD_Q6|TCANNTGAY_SREBP1_01|TCF1P_Q6|TGACAGNY_MEIS1_01|TGACGTCA_ATF3_Q6|TGANTCA_AP1_C|…	FALSE														-0.00196943	0.00333158	-0.00950213	-0.0317171	-0.0085488	-0.00814657	NA	NA	NA	-0.0102407	NA	NA	NA	-0.00852897	-0.00738629	-0.00458323	NA	-0.00063298	0	0.0365861	-0.0353074
Adcyap1	24166	ENSRNOG00000049882		path:rno04024|path:rno04080|path:rno04713|path:rno04911|path:rno04924	path:hsa04024|path:hsa04080|path:hsa04713|path:hsa04911|path:hsa04924	GO:0007218|GO:0031175|GO:0043204|GO:0045944|GO:0051428|GO:0070374	GO:0001541|GO:0001662|GO:0001821|GO:0002865|GO:0002878|GO:0005102|GO:0005184|GO:0005515|GO:0005576|GO:0005615|GO:0007186|GO:0007189|GO:0007190|GO:0007204|GO:0007218|GO:0007267|GO:0007565|GO:0008277|GO:0008284|GO:0010469|GO:0010656|GO:0010976|GO:0016521|GO:0019233|GO:0019933|GO:0021983|GO:0030073|GO:0031175|GO:0031858|GO:0032755|GO:0032880|GO:0034260|GO:0042594|GO:0043005|GO:0043195|GO:0043204|GO:…	R-RNO-418555|R-RNO-420092		R-RNO-162582|R-RNO-372790|R-RNO-373080|R-RNO-388396|R-RNO-418555|R-RNO-420092|R-RNO-500792	R-HSA-162582|R-HSA-166520|R-HSA-187015|R-HSA-187024|R-HSA-187037|R-HSA-372790|R-HSA-373080|R-HSA-388396|R-HSA-418555|R-HSA-420092|R-HSA-500792|R-HSA-9006934		AR_Q2|ATF_01|BRN2_01|CCCNNGGGAR_OLF1_01|CTAWWWATA_RSRFC4_Q2|CTTTAAR_UNKNOWN|CTTTGT_LEF1_Q2|ER_Q6|GATA1_05|GATA6_01|GATAAGR_GATA_C|HOXA4_Q2|HSF_Q6|NRF2_Q4|PAX4_04|PBX1_02|POU1F1_Q6|POU6F1_01|RORA1_01|RORA2_01|RSRFC4_01|RTAAACA_FREAC2_01|STAT6_02|TGCCAAR_NF1_Q6|TGCTGAY_UNKNOWN|TST1_01|TTANTCA_UNKNOWN|TTANWNANTGGM_UNKNOWN|TTF1_Q6|XBP1_01|YAATNRNNNYNATT_UNKNOWN|YTATTTTNR_MEF2_02	AR_Q2|ATF_01|BRN2_01|CCCNNGGGAR_OLF1_01|CTAWWWATA_RSRFC4_Q2|CTTTAAR_UNKNOWN|CTTTGT_LEF1_Q2|ER_Q6|GATA1_05|GATA6_01|GATAAGR_GATA_C|HOXA4_Q2|HSF_Q6|NRF2_Q4|PAX4_04|PBX1_02|POU1F1_Q6|POU6F1_01|RORA1_01|RORA2_01|RSRFC4_01|RTAAACA_FREAC2_01|STAT6_02|TGCCAAR_NF1_Q6|TGCTGAY_UNKNOWN|TST1_01|TTANTCA_UNKNOWN|TTANWNANTGGM_UNKNOWN|TTF1_Q6|XBP1_01|YAATNRNNNYNATT_UNKNOWN|YTATTTTNR_MEF2_02	TRUE														0.0034285	-0.0809159	-0.019691	0.0286606	-0.014661	-0.00358751	-0.0179164	0.0430163	-0.0392698	0.0127473	0.00882465	-0.114468	-0.0527227	0.17921	0.00112376	-0.0281694	0.0667436	-0.0237245	0.0342381	0.307841	0.251892
Adcyap1r1	24167	ENSRNOG00000012098		path:rno04024|path:rno04080|path:rno04713|path:rno04911|path:rno04924	path:hsa04024|path:hsa04080|path:hsa04713|path:hsa04911|path:hsa04924	GO:0008528|GO:0017046	GO:0004999|GO:0005515|GO:0005768|GO:0005791|GO:0005886|GO:0005887|GO:0005901|GO:0005923|GO:0007166|GO:0007186|GO:0007202|GO:0007283|GO:0008179|GO:0008528|GO:0009986|GO:0010524|GO:0017046|GO:0019933|GO:0030154|GO:0030306|GO:0032355|GO:0033555|GO:0038023|GO:0042923|GO:0043005|GO:0043231|GO:0043235|GO:0043950|GO:0045471|GO:0046545|GO:0051057|GO:0060548|GO:0060732	R-RNO-418555|R-RNO-420092		R-RNO-162582|R-RNO-372790|R-RNO-373080|R-RNO-388396|R-RNO-418555|R-RNO-420092|R-RNO-500792	R-HSA-162582|R-HSA-166520|R-HSA-187015|R-HSA-187024|R-HSA-187037|R-HSA-372790|R-HSA-373080|R-HSA-388396|R-HSA-418555|R-HSA-420092|R-HSA-500792|R-HSA-9006934				TRUE														-0.13337	-0.116189	-0.0257765	-0.0290585	-0.0953895	-0.103719	0.0298606	-0.105141	0.194017	0.0710108	-0.0289427	0.00767	0.223778	-0.162196	0.0783395	-0.258882	0.100335	-0.204575	-0.2446	-0.158592	0.814322
Add1	24170	ENSRNOG00000013039				GO:0005856|GO:0030507|GO:0044853|GO:0051016|GO:1903142|GO:1903393	GO:0000902|GO:0001701|GO:0003723|GO:0003779|GO:0005198|GO:0005516|GO:0005634|GO:0005654|GO:0005737|GO:0005829|GO:0005856|GO:0005886|GO:0005913|GO:0005925|GO:0006884|GO:0008134|GO:0008290|GO:0014069|GO:0016604|GO:0020027|GO:0030036|GO:0030218|GO:0030507|GO:0032092|GO:0035264|GO:0036498|GO:0042803|GO:0044853|GO:0045296|GO:0046982|GO:0048873|GO:0051015|GO:0051016|GO:0051017|GO:0055085|GO:0071277|GO:…			R-RNO-109581|R-RNO-111465|R-RNO-264870|R-RNO-382551|R-RNO-5223345|R-RNO-5357801|R-RNO-75153	R-HSA-109581|R-HSA-111465|R-HSA-264870|R-HSA-381038|R-HSA-381070|R-HSA-381119|R-HSA-382551|R-HSA-392499|R-HSA-5223345|R-HSA-5357801|R-HSA-75153		AML_Q6|COREBINDINGFACTOR_Q6|GGGCGGR_SP1_Q6|GGGTGGRR_PAX4_03	AML_Q6|COREBINDINGFACTOR_Q6|GGGCGGR_SP1_Q6|GGGTGGRR_PAX4_03	TRUE					proteins(3754)									-0.0326435	0.0191141	0.0133351	0.100418	-0.0299946	0.0136933	-0.00162675	0.0596653	0.0785533	0.067891	0.118747	0.162438	-0.017085	-0.016244	-0.0522186	-0.165904	0.0381303	-0.0779431	-0.0992525	-0.0838757	0.0511661
Add2	24171	ENSRNOG00000015903				GO:0005198|GO:0014069|GO:0051015|GO:0051016	GO:0003779|GO:0005198|GO:0005516|GO:0005829|GO:0005856|GO:0007416|GO:0008290|GO:0014069|GO:0019901|GO:0030036|GO:0030097|GO:0030507|GO:0031410|GO:0032092|GO:0042803|GO:0044853|GO:0046982|GO:0050900|GO:0050901|GO:0051015|GO:0051016|GO:0051017|GO:0055085|GO:0065003	R-RNO-5223345		R-RNO-382551|R-RNO-5223345	R-HSA-382551|R-HSA-5223345				TRUE					proteins(3754)									0.0318436	-0.0290483	0.0354635	0.00384403	-0.0444187	0.0390756	0.012031	-0.0418864	-0.0326276	0.282886	0.0569708	0.414668	0.241953	0.426469	0.0196844	0.279055	0.23296	0.501062	0.0905727	-0.203166	0.296092
Add3	25230	ENSRNOG00000012820					GO:0000794|GO:0005198|GO:0005200|GO:0005516|GO:0005654|GO:0005829|GO:0005856|GO:0005886|GO:0005903|GO:0005911|GO:0005938|GO:0014069|GO:0016020|GO:0030507|GO:0044853|GO:0051015|GO:0051016|GO:0051017|GO:0055085			R-RNO-382551|R-RNO-5223345	R-HSA-382551|R-HSA-5223345		AAAYRNCTG_UNKNOWN|AACTTT_UNKNOWN|CAGGTG_E12_Q6|CCTNTMAGA_UNKNOWN|CHX10_01|CMYB_01|CTGCAGY_UNKNOWN|CTTTAAR_UNKNOWN|CTTTGA_LEF1_Q2|CTTTGT_LEF1_Q2|DR4_Q2|ELF1_Q6|GATA1_01|GATA1_03|GATAAGR_GATA_C|GCM_Q2|GFI1_01|GGATTA_PITX2_Q2|GGGAGGRR_MAZ_Q6|GGGTGGRR_PAX4_03|GTGGGTGK_UNKNOWN|HNF1_01|ISRE_01|LEF1_Q2|MMEF2_Q6|MYCMAX_02|MZF1_01|OCT1_07|P53_DECAMER_Q2|POU3F2_02|PPARA_02|RGAGGAARY_PU1_Q6|RNGTGGGC_UNKNOWN…	AAAYRNCTG_UNKNOWN|AACTTT_UNKNOWN|CAGGTG_E12_Q6|CCTNTMAGA_UNKNOWN|CHX10_01|CMYB_01|CTGCAGY_UNKNOWN|CTTTAAR_UNKNOWN|CTTTGA_LEF1_Q2|CTTTGT_LEF1_Q2|DR4_Q2|ELF1_Q6|GATA1_01|GATA1_03|GATAAGR_GATA_C|GCM_Q2|GFI1_01|GGATTA_PITX2_Q2|GGGAGGRR_MAZ_Q6|GGGTGGRR_PAX4_03|GTGGGTGK_UNKNOWN|HNF1_01|ISRE_01|LEF1_Q2|MMEF2_Q6|MYCMAX_02|MZF1_01|OCT1_07|P53_DECAMER_Q2|POU3F2_02|PPARA_02|RGAGGAARY_PU1_Q6|RNGTGGGC_UNKNOWN…	TRUE					proteins(3754)									-0.0116685	0.00459266	0.0180591	-0.0416118	-0.0581116	-0.000179742	0.0232562	0.0393741	-0.0743765	-0.0390501	-0.0586124	-0.10761	0.161496	0.0663194	-0.0860416	-0.0671598	0.0632631	-0.112179	0.088775	0.323538	0.0953496
Adgrb2	313058	ENSRNOG00000014375				GO:0004930|GO:0005813|GO:0005886|GO:0005887|GO:0007166|GO:0007186|GO:0007422|GO:0016525|GO:0033173|GO:0051965	GO:0004930|GO:0005515|GO:0005813|GO:0005886|GO:0005887|GO:0007166|GO:0007186|GO:0007189|GO:0007422|GO:0016021|GO:0016525|GO:0033173|GO:0051965							AACTTT_UNKNOWN|AP4_01|CACGTG_MYC_Q2|CAGGTG_E12_Q6|CCANNAGRKGGC_UNKNOWN|CCCNNGGGAR_OLF1_01|CTGCAGY_UNKNOWN|CTTTGA_LEF1_Q2|E2A_Q2|E2F_Q2|GATA4_Q3|GCANCTGNY_MYOD_Q6|GGGAGGRR_MAZ_Q6|GGGNRMNNYCAT_UNKNOWN|GGGTGGRR_PAX4_03|HNF4ALPHA_Q6|LEF1_Q2|MAZ_Q6|MAZR_01|NFKAPPAB_01|NFKB_C|NFKB_Q6_01|NMYC_01|OSF2_Q6|SP3_Q3|TGACATY_UNKNOWN|TGCTGAY_UNKNOWN|TGTTTGY_HNF3_Q6|TTF1_Q6|USF2_Q6|YCATTAA_UNKNOWN|YGCANTGCR_UNKN…	FALSE											LV AOB-F vs. LV Sham-LF(550)			-0.143822	-0.0462798	0.0138097	0.0710142	0.00814849	0.0573901	0.16313	0.521319	0.172552	0.322599	-0.0896155	0.397811	0.059451	0.250879	-0.0442134	0.127964	-0.109191	0.0955038	0.38024	0.16614	0.447246
Adgrb3	301309	ENSRNOG00000012045				GO:0005096|GO:0005886|GO:0005887|GO:0007166|GO:0007189|GO:0007520|GO:0016322|GO:0016525|GO:0043083|GO:0043547|GO:0048814|GO:0051965|GO:0061743|GO:0098794|GO:0099558	GO:0004930|GO:0005096|GO:0005515|GO:0005886|GO:0005887|GO:0007166|GO:0007186|GO:0007189|GO:0007520|GO:0016021|GO:0016322|GO:0016525|GO:0043083|GO:0043547|GO:0048814|GO:0051965|GO:0061743|GO:0098794|GO:0099558							AAAYRNCTG_UNKNOWN|AACTTT_UNKNOWN|AP3_Q6|AR_03|CAGCTG_AP4_Q5|CDC5_01|CTGCAGY_UNKNOWN|EGR2_01|FOXD3_01|FOXJ2_01|FOXJ2_02|FREAC7_01|GCM_Q2|GFI1_01|GR_01|GR_Q6|HEB_Q6|HFH3_01|HFH4_01|HFH8_01|HLF_01|HNF3_Q6|HNF3B_01|HNF6_Q6|IK1_01|IK3_01|MMEF2_Q6|NKX22_01|NKX61_01|POU3F2_01|PR_01|RAAGNYNNCTTY_UNKNOWN|RP58_01|RSRFC4_01|RSRFC4_Q2|RTAAACA_FREAC2_01|SREBP1_02|TATAAA_TATA_01|TGACAGNY_MEIS1_01|TGCGCANK_UNKN…	FALSE														-0.0364913	-0.0341935	-0.0127276	-0.0117928	-0.00621307	0.00581936	-0.00329286	0.00866531	0.0133282	-0.025262	0.0258651	0.0436919	0.0147262	-0.0160247	0.00958988	-0.029435	0.00454342	0.0186736	-0.304699	-0.449811	0.500246
Adgre1	316137	ENSRNOG00000046254				GO:0002250|GO:0005509|GO:0005886|GO:0007166|GO:0009897|GO:0071944	GO:0002250|GO:0004930|GO:0005509|GO:0005887|GO:0007155|GO:0007166|GO:0007186|GO:0007189|GO:0009897		R-HSA-373080	R-RNO-162582|R-RNO-372790|R-RNO-373080|R-RNO-500792					TRUE											LV AOB-F vs. LV Sham-LF(550)			-0.0575966	0.18986	-0.0256291	0.305476	-0.0851218	0.0102219	-0.233942	0.510858	-0.143198	0.383747	0.336444	0.248908	0.151699	0.377988	-0.108227	-0.249169	0.453203	0.0777033	-0.374387	0.0057279	0.795742
Adgre5	361383	ENSRNOG00000004489				GO:0003674|GO:0005509|GO:0005575|GO:0005887|GO:0007166|GO:0007189|GO:0008150|GO:0051965	GO:0004888|GO:0004930|GO:0005509|GO:0005515|GO:0005886|GO:0005887|GO:0005925|GO:0006954|GO:0006955|GO:0007155|GO:0007166|GO:0007186|GO:0007189|GO:0007267|GO:0016020|GO:0030667|GO:0043312|GO:0070062		R-HSA-373080|R-HSA-6798695	R-RNO-162582|R-RNO-168249|R-RNO-168256|R-RNO-372790|R-RNO-373080|R-RNO-500792|R-RNO-6798695	R-HSA-162582|R-HSA-168249|R-HSA-168256|R-HSA-372790|R-HSA-373080|R-HSA-500792|R-HSA-6798695			GGGTGGRR_PAX4_03	FALSE														-0.0109403	0.0539865	0.0824571	0.246501	0.0683652	0.0157342	-0.0933239	0.0582158	-0.155992	0.0354448	-0.207878	0.0853602	0.0265	0.152852	-0.045524	0.17517	-0.028382	0.16818	-0.0465925	0.381368	0.61347
Adgrf3	298857	ENSRNOG00000024766				GO:0004930|GO:0007166|GO:0007186|GO:0016021	GO:0004930|GO:0007166|GO:0007186|GO:0016021							AGCYRWTTC_UNKNOWN|GGGYGTGNY_UNKNOWN|WTGAAAT_UNKNOWN	FALSE														-0.00299452	-0.00550933	-0.00223662	-0.00386361	6.44712e-06	-0.00112782	NA	NA	NA	NA	NA	NA	-0.00147061	NA	NA	NA	-0.00227501	NA	0.285193	-0.555929	-0.284415
Adgrf5	245977	ENSRNOG00000011154					GO:0003094|GO:0004930|GO:0005886|GO:0006112|GO:0007166|GO:0007186|GO:0009986|GO:0016021|GO:0031410|GO:0042593|GO:0043031|GO:0043129|GO:0045177|GO:0045444|GO:0048821|GO:0061626|GO:0071073	R-RNO-5683826		R-RNO-392499|R-RNO-5683826	R-HSA-392499|R-HSA-5683826			CATTGTYY_SOX9_B1|GATA_C|GATA_Q6|GATA1_02	FALSE													RV AOB-F vs. RV Sham-LF(312)	0.00438755	0.0589066	0.0870276	0.140397	0.00649421	-0.0112141	0.0896828	-0.0761705	0.232421	-0.065645	0.0842166	0.574711	0.189128	-0.0448039	0.0216581	0.0366467	0.06977	0.113913	0.217012	0.564204	0.59745
Adgrg1	260326	ENSRNOG00000014963				GO:0001525|GO:0004930|GO:0005518|GO:0005576|GO:0007155|GO:0007166|GO:0007186|GO:0007266|GO:0007420|GO:0008201|GO:0008285|GO:0010573|GO:0016021|GO:0016477|GO:0021796|GO:0021801|GO:0021819|GO:0035025|GO:0045121|GO:0045785|GO:0050840|GO:0070528|GO:0072520|GO:0097451|GO:2000179|GO:2001223	GO:0001525|GO:0004930|GO:0005518|GO:0005887|GO:0007155|GO:0007166|GO:0007186|GO:0007189|GO:0007266|GO:0007267|GO:0007420|GO:0008201|GO:0008285|GO:0010573|GO:0016021|GO:0016477|GO:0021796|GO:0021801|GO:0021819|GO:0035025|GO:0045121|GO:0045785|GO:0050840|GO:0070062|GO:0070528|GO:0072520|GO:0097451|GO:2000179|GO:2001223							ATF4_Q2|BACH1_01|BACH2_01|GGGAGGRR_MAZ_Q6|RGAGGAARY_PU1_Q6|RNGTGGGC_UNKNOWN|TGANTCA_AP1_C	FALSE														-0.111951	-0.018757	-0.0274054	0.091225	-0.079774	-0.0686077	-0.0071795	0.129496	-0.106679	0.127649	0.0725446	0.335373	0.218691	0.111792	0.0687154	0.251541	0.102065	0.119125	0.075809	-0.142755	0.432381
Adgrg2	266735	ENSRNOG00000032472				GO:0004930|GO:0005829|GO:0005886|GO:0005887|GO:0007166|GO:0016324	GO:0004930|GO:0005829|GO:0005886|GO:0005887|GO:0007166|GO:0007186|GO:0007189|GO:0007283|GO:0009986|GO:0016021|GO:0016324|GO:0070062								TRUE		WH(627)	RV PAB-F(648)						RV PAB-F- vs. RV Sham-RF(648)					0.00377676	-0.0227936	0.0623238	0.0402536	-0.131809	0.0203646	0.058978	-0.0199197	-0.00426098	-0.221345	-0.59483	-0.0561577	0.216455	0.218417	-0.0630624	-0.0990752	0.0924033	0.144465	0.601933	1.03131	0.979178
Adgrg5	307645	ENSRNOG00000039891				GO:0004930|GO:0005887|GO:0007166	GO:0004930|GO:0005887|GO:0007166|GO:0007186|GO:0007189|GO:0016021								TRUE														-0.0341868	-0.0848036	-0.0311818	0.0336708	-0.0445399	-0.0715692	0.0276187	0.0688329	-0.20375	-0.133981	-0.14645	-0.0237399	0.117235	0.036223	-0.0427414	-0.144625	-0.191785	-0.0267545	-0.0589402	-0.0600465	0.338489
Adgrg7	304014	ENSRNOG00000048134|ENSRNOG00000001634				GO:0004930|GO:0005887|GO:0007189	GO:0004930|GO:0005515|GO:0005887|GO:0007166|GO:0007186|GO:0007189|GO:0016021								TRUE														NA	NA	NA	NA	NA	NA	NA	NA	NA	NA	NA	NA	NA	NA	NA	NA	NA	NA	NA	NA	NA
Adgrl1	65096	ENSRNOG00000029134				GO:0004930|GO:0005515|GO:0005886|GO:0007157|GO:0007166|GO:0007186|GO:0007420|GO:0014069|GO:0015643|GO:0016021|GO:0016524|GO:0030054|GO:0030246|GO:0030424|GO:0030426|GO:0035584|GO:0042734|GO:0043005|GO:0045202|GO:0050839|GO:0051965|GO:0090129|GO:0098978|GO:0099056	GO:0004930|GO:0005515|GO:0005886|GO:0005887|GO:0007157|GO:0007166|GO:0007186|GO:0007189|GO:0014069|GO:0016021|GO:0016524|GO:0030054|GO:0030246|GO:0030424|GO:0030426|GO:0035584|GO:0042734|GO:0043005|GO:0045202|GO:0050839|GO:0051965|GO:0090129							AHR_Q5|CAGGTG_E12_Q6|FOXO4_01|GATA4_Q3|GCCATNTTG_YY1_Q6|GGCNKCCATNK_UNKNOWN|GGCNNMSMYNTTG_UNKNOWN|GGGAGGRR_MAZ_Q6|MTF1_Q4|NKX3A_01|OCT_C|OCT1_05|PIT1_Q6|POU3F2_02|SREBP1_Q6|TATAAA_TATA_01|TGACCTY_ERR1_Q2|TTGTTT_FOXO4_01|VDR_Q3|VDR_Q6|YATGNWAAT_OCT_C|YY1_Q6	FALSE														-0.0713651	-0.0145471	0.0531256	0.156342	-6.52374e-05	-0.0619755	0.0391175	-0.0227633	0.0974669	0.0523322	0.107269	0.305143	0.0435645	-0.0508255	-0.0756527	0.00894292	0.0412642	0.0879959	0.0497983	-0.00229196	0.479206
Adgrl2	171447	ENSRNOG00000032660				GO:0004930|GO:0005887|GO:0007166|GO:0007186|GO:0007189|GO:0007420|GO:0009617|GO:0016021|GO:0030165|GO:0030246|GO:0043005|GO:0050808|GO:0051965|GO:0098978|GO:0099055	GO:0004930|GO:0005887|GO:0007166|GO:0007186|GO:0007189|GO:0007420|GO:0016021|GO:0016524|GO:0030246|GO:0043005							AACTTT_UNKNOWN|AACWWCAANK_UNKNOWN|CDP_02|CDPCR3_01|CRX_Q4|CTTTGA_LEF1_Q2|CTTTGT_LEF1_Q2|E2F_Q2|FOXO1_01|FOXO4_01|GGATTA_PITX2_Q2|HNF4_01_B|HNF4ALPHA_Q6|HNF6_Q6|IPF1_Q4|LEF1_Q2|MEIS1AHOXA9_01|MEIS1BHOXA9_01|MMEF2_Q6|NKX25_02|PAX2_02|PITX2_Q2|SRY_02|TAL1ALPHAE47_01|TAL1BETAITF2_01|TGANTCA_AP1_C|TGTTTGY_HNF3_Q6|TTANTCA_UNKNOWN|TTGTTT_FOXO4_01|ZF5_B	FALSE														0.0143883	0.0557206	0.0431006	0.071361	0.0357665	0.00693421	0.0124695	-0.0629062	-0.00808864	0.114003	0.247555	0.218962	0.0518784	-0.0752782	0.116204	0.141585	0.141241	0.0724685	0.0241368	0.117325	-0.0210191
Adgrl3	170641	ENSRNOG00000030149				GO:0001764|GO:0004930|GO:0005509|GO:0005575|GO:0005887|GO:0005911|GO:0007166|GO:0007186|GO:0007416|GO:0007420|GO:0016021|GO:0030246|GO:0030424|GO:0031987|GO:0042220|GO:0050808|GO:0051965|GO:0098742|GO:0098978	GO:0001764|GO:0004930|GO:0005509|GO:0005515|GO:0005887|GO:0005911|GO:0007166|GO:0007186|GO:0007189|GO:0007416|GO:0007420|GO:0016021|GO:0030246|GO:0030424|GO:0031987|GO:0042220|GO:0051965|GO:0098742|GO:0098978							AP2ALPHA_01|AP2GAMMA_01|AP4_Q6_01|ATGGYGGA_UNKNOWN|CAGCTG_AP4_Q5|CTTTGT_LEF1_Q2|FAC1_01|GCANCTGNY_MYOD_Q6|GGGAGGRR_MAZ_Q6|HEB_Q6|KCCGNSWTTT_UNKNOWN|SREBP1_Q6|TTGTTT_FOXO4_01|WTTGKCTG_UNKNOWN	FALSE														-0.0930815	-0.0630201	0.0333887	0.197921	-0.0781026	-0.0236607	0.0269258	0.0613664	0.0458986	-0.0340268	0.363348	0.268883	0.0531771	0.110183	-0.06851	-0.527119	0.266339	0.0506753	0.174555	0.272664	0.952328
Adgrl4	64124	ENSRNOG00000033940				GO:0004930|GO:0005509|GO:0005886|GO:0007166|GO:0031410|GO:0046983	GO:0004930|GO:0005509|GO:0005886|GO:0005887|GO:0007166|GO:0007186|GO:0007189|GO:0016021|GO:0031410|GO:0046983								TRUE														-0.0594637	-0.0290265	0.0300297	0.0265381	-0.0309318	-0.067784	0.0193464	-0.0573822	-0.273893	-0.141308	-0.145874	0.0391015	0.264144	0.116697	-0.0146158	0.215387	0.0637779	0.107387	0.251454	0.721465	0.623126
Adh1	24172	ENSRNOG00000012436		path:rno00010|path:rno00071|path:rno00350|path:rno00830|path:rno00980|path:rno00982|path:rno01100|path:rno05204	path:hsa00010|path:hsa00071|path:hsa00350|path:hsa00830|path:hsa00980|path:hsa00982|path:hsa01100|path:hsa05204	GO:0004745|GO:0005829|GO:0006069|GO:0042572	GO:0004022|GO:0004024|GO:0004745|GO:0005654|GO:0005829|GO:0005886|GO:0006069|GO:0008270|GO:0042572|GO:0042573	R-RNO-2161541|R-RNO-5365859|R-RNO-71384	R-HSA-5365859|R-HSA-71384	R-RNO-1430728|R-RNO-162582|R-RNO-211859|R-RNO-211945|R-RNO-2161522|R-RNO-2161541|R-RNO-5362517|R-RNO-5365859|R-RNO-71384|R-RNO-9006931	R-HSA-1430728|R-HSA-211859|R-HSA-211945|R-HSA-71384		GGGYGTGNY_UNKNOWN|OCT1_Q6	GGGYGTGNY_UNKNOWN	FALSE		WH(627)	RV PAB-F(648)			LV PAB-H vs. LV Sham H(36)			RV PAB-F- vs. RV Sham-RF(648)					-0.272567	-0.131012	-0.11178	-0.0957778	-0.150866	-0.0431651	-0.10148	-0.387182	-0.377983	-0.256499	-0.655701	-0.290152	0.155342	-0.659068	-0.0200275	-0.811778	0.0605303	-0.170124	0.433834	0.219445	1.0837
Adh4	29646	ENSRNOG00000046357		path:rno00010|path:rno00071|path:rno00350|path:rno00830|path:rno00980|path:rno00982|path:rno01100|path:rno05204	path:hsa00010|path:hsa00071|path:hsa00350|path:hsa00830|path:hsa00980|path:hsa00982|path:hsa01100|path:hsa05204	GO:0001523|GO:0003960|GO:0004022|GO:0004024|GO:0004032|GO:0004745|GO:0005503|GO:0005634|GO:0005829|GO:0006066|GO:0006067|GO:0006069|GO:0006081|GO:0007568|GO:0008270|GO:0016620|GO:0019115|GO:0019841|GO:0035276|GO:0042572|GO:0042698|GO:0046164|GO:0051287|GO:0051903|GO:1901661	GO:0001523|GO:0003960|GO:0004022|GO:0004024|GO:0004032|GO:0004745|GO:0005503|GO:0005634|GO:0005829|GO:0006066|GO:0006069|GO:0006081|GO:0008270|GO:0016620|GO:0019115|GO:0019841|GO:0035276|GO:0042572|GO:0046164|GO:0046294|GO:0051287|GO:0051903|GO:1901661		R-HSA-5365859|R-HSA-71384	R-RNO-1430728|R-RNO-162582|R-RNO-211859|R-RNO-211945|R-RNO-5362517|R-RNO-5365859|R-RNO-71384|R-RNO-9006931	R-HSA-1430728|R-HSA-211859|R-HSA-211945|R-HSA-71384				TRUE														NA	NA	NA	0.00263779	NA	NA	NA	NA	NA	-0.0102407	NA	NA	NA	NA	NA	-0.00458323	NA	NA	0.135638	0.104409	-0.936803
Adh5	100145871	ENSRNOG00000046357		path:rno00010|path:rno00071|path:rno00350|path:rno00830|path:rno00980|path:rno00982|path:rno01100|path:rno01200|path:rno05204	path:hsa00010|path:hsa00071|path:hsa00350|path:hsa00830|path:hsa00980|path:hsa00982|path:hsa01100|path:hsa01200|path:hsa05204	GO:0004024|GO:0046294	GO:0001523|GO:0003016|GO:0004024|GO:0005504|GO:0005739|GO:0005829|GO:0006069|GO:0008270|GO:0009055|GO:0018119|GO:0018467|GO:0022900|GO:0032496|GO:0042803|GO:0045777|GO:0046294|GO:0051409|GO:0051775|GO:0051903|GO:0070062		R-HSA-71384	R-RNO-1430728|R-RNO-162582|R-RNO-211859|R-RNO-211945|R-RNO-5362517|R-RNO-5365859|R-RNO-71384|R-RNO-9006931	R-HSA-1430728|R-HSA-211859|R-HSA-211945|R-HSA-71384				TRUE					proteins(3754)									0.00673013	-0.0463813	-0.115334	-0.175377	0.0172285	0.0153082	-0.00801791	-0.057237	-0.0254194	-0.131756	-0.118582	-0.133053	-0.146192	-0.162517	-0.0153397	-0.0744558	-0.266585	-0.116576	0.00804015	-0.137586	-0.182795
Adh6	310903	ENSRNOG00000012436		path:rno00010|path:rno00071|path:rno00350|path:rno00830|path:rno00980|path:rno00982|path:rno01100|path:rno05204	path:hsa00010|path:hsa00071|path:hsa00350|path:hsa00830|path:hsa00980|path:hsa00982|path:hsa01100|path:hsa05204	GO:0003674|GO:0004022|GO:0004024|GO:0004745|GO:0005575|GO:0005829|GO:0006069|GO:0008150|GO:0008270|GO:0016491|GO:0042572|GO:0045471|GO:0055114	GO:0004022|GO:0004024|GO:0004745|GO:0005829|GO:0006069|GO:0008270|GO:0042572|GO:0042573|GO:0045471|GO:0070062	R-RNO-2161541|R-RNO-5365859|R-RNO-71384	R-HSA-71384	R-RNO-1430728|R-RNO-162582|R-RNO-211859|R-RNO-211945|R-RNO-2161522|R-RNO-2161541|R-RNO-5362517|R-RNO-5365859|R-RNO-71384|R-RNO-9006931	R-HSA-1430728|R-HSA-211859|R-HSA-211945|R-HSA-71384		GGGYGTGNY_UNKNOWN|OCT1_Q6		FALSE														NA	0.00466182	NA	NA	-0.00134891	-0.00112782	NA	0.00866531	NA	0.00374155	NA	0.0110423	NA	0.00505512	NA	0.0118524	NA	0.0106742	0.0372208	0.0641449	-0.179395
Adh6a	295498	ENSRNOG00000012281				GO:0004024|GO:0006069|GO:0008270									TRUE														-0.00896823	-0.00123039	0.0106217	0.00263779	-0.00541405	-0.00531314	0.0121638	0.00866531	-0.0236333	-0.00318529	0.00348686	0.0224133	0.0319112	-0.00836738	0.0099691	0.129878	0.00773563	0.0053194	0	0	0
Adh7	171178	ENSRNOG00000032959		path:rno00010|path:rno00071|path:rno00350|path:rno00830|path:rno00980|path:rno00982|path:rno01100|path:rno05204	path:hsa00010|path:hsa00071|path:hsa00350|path:hsa00830|path:hsa00980|path:hsa00982|path:hsa01100|path:hsa05204	GO:0004024|GO:0004745|GO:0008270|GO:0042572|GO:0042573	GO:0001523|GO:0004022|GO:0004024|GO:0004031|GO:0004745|GO:0005829|GO:0005886|GO:0006068|GO:0006069|GO:0008270|GO:0009617|GO:0010430|GO:0019841|GO:0035276|GO:0042572|GO:0042573|GO:0045471|GO:0048019|GO:0055114|GO:2000272		R-HSA-71384	R-RNO-1430728|R-RNO-211859|R-RNO-211945|R-RNO-71384	R-HSA-212436|R-HSA-73857|R-HSA-74160			CEBP_Q2_01	FALSE														-0.00697108	0.113183	-0.0992955	-0.0689273	-0.0213843	0.0551776	0.0500401	0.399154	0.0373063	-0.0687895	-0.211855	0.220756	0.243245	0.395454	0.0606225	-0.140326	0.128932	0.0481901	-0.011398	-0.051063	0.497885
Adhfe1	362474	ENSRNOG00000007069				GO:0003674|GO:0005575|GO:0005739|GO:0006539|GO:0008150|GO:0046872|GO:0047988|GO:0055114	GO:0004022|GO:0005739|GO:0005759|GO:0006103|GO:0006539|GO:0046872|GO:0047988|GO:0055114		R-HSA-880009	R-RNO-1428517|R-RNO-1430728|R-RNO-71406|R-RNO-880009				AAANWWTGC_UNKNOWN|GATTGGY_NFY_Q6_01|YTATTTTNR_MEF2_02	FALSE					proteins(3754)									0.0469917	0.0109614	0.0120645	-0.167265	0.0531397	0.0461981	0.143766	-0.193179	0.107452	-0.182549	-0.0825126	-0.0439327	0.00477261	-0.167576	0.168282	0.127156	-0.14664	0.048688	-0.0976957	-0.0727039	-0.228338
Adi1	298934	ENSRNOG00000008950		path:rno00270|path:rno01100	path:hsa00270|path:hsa01100		GO:0005506|GO:0005515|GO:0005634|GO:0005737|GO:0005829|GO:0005886|GO:0006555|GO:0010309|GO:0016491|GO:0019509|GO:0055114	R-RNO-1237112	R-HSA-1237112	R-RNO-1237112|R-RNO-1430728|R-RNO-1614635|R-RNO-351202|R-RNO-71291	R-HSA-1237112|R-HSA-1430728|R-HSA-1614635|R-HSA-351202|R-HSA-71291				TRUE					proteins(3754)									0.0650117	-0.00353939	-0.00363275	-0.0763621	0.0262697	0.045036	-0.0611806	-0.202829	-0.146924	-0.196446	-0.0961761	-0.248071	-0.126584	-0.168277	-0.0539858	-0.102462	-0.138145	-0.185969	-0.00441304	-0.148564	-0.142372
Adipoq	246253	ENSRNOG00000001821		path:rno03320|path:rno04152|path:rno04211|path:rno04920|path:rno04930|path:rno04932	path:hsa03320|path:hsa04152|path:hsa04211|path:hsa04920|path:hsa04930|path:hsa04932	GO:0001666|GO:0001934|GO:0005102|GO:0005179|GO:0005581|GO:0005615|GO:0005783|GO:0006006|GO:0006635|GO:0007584|GO:0007623|GO:0009617|GO:0009744|GO:0009749|GO:0009967|GO:0009986|GO:0010469|GO:0010642|GO:0010739|GO:0010745|GO:0010804|GO:0010875|GO:0010906|GO:0014823|GO:0019395|GO:0030336|GO:0030853|GO:0031667|GO:0031953|GO:0032270|GO:0032720|GO:0032757|GO:0032869|GO:0032991|GO:0033034|GO:0033691|GO:…	GO:0001666|GO:0001934|GO:0005102|GO:0005125|GO:0005179|GO:0005201|GO:0005515|GO:0005576|GO:0005581|GO:0005615|GO:0005783|GO:0006006|GO:0006091|GO:0006635|GO:0007584|GO:0007623|GO:0009617|GO:0009744|GO:0009749|GO:0009967|GO:0009986|GO:0010469|GO:0010642|GO:0010739|GO:0010745|GO:0010804|GO:0010875|GO:0010906|GO:0014823|GO:0019395|GO:0030336|GO:0030853|GO:0031953|GO:0032270|GO:0032720|GO:0032757|GO:…		R-HSA-163680|R-HSA-381340	R-RNO-1430728|R-RNO-163680|R-RNO-163685	R-HSA-1266738|R-HSA-1430728|R-HSA-163680|R-HSA-163685|R-HSA-381340		COUP_DR1_Q6|TITF1_Q3	COUP_DR1_Q6|TITF1_Q3	TRUE					proteins(3754)									-0.00269245	-0.155592	-0.0619226	0.0246934	-0.0299975	0.00474897	0.0243348	0.158724	-0.0252547	0.0112258	-0.0821708	0.0583946	0.0259479	0.482292	0.0499963	-0.0619883	0.0162511	0.0240075	-0.403286	-0.0522202	0.25477
Adipor1	289036	ENSRNOG00000004143		path:rno04152|path:rno04211|path:rno04920|path:rno04932	path:hsa04152|path:hsa04211|path:hsa04920|path:hsa04932		GO:0005886|GO:0009755|GO:0010633|GO:0010719|GO:0010906|GO:0016020|GO:0016021|GO:0019216|GO:0019395|GO:0019901|GO:0030308|GO:0031226|GO:0033210|GO:0033211|GO:0038023|GO:0042304|GO:0042593|GO:0042802|GO:0046426|GO:0046427|GO:0046628|GO:0046872|GO:0046982|GO:0055100|GO:0097003|GO:0120162|GO:1901223	R-RNO-163680		R-RNO-1430728|R-RNO-163680|R-RNO-163685	R-HSA-1430728|R-HSA-163680|R-HSA-163685		AP2_Q6_01|E2F_Q2|GGGAGGRR_MAZ_Q6|GTGACGY_E4F1_Q6|TEF1_Q6	AP2_Q6_01|E2F_Q2|GGGAGGRR_MAZ_Q6|GTGACGY_E4F1_Q6|TEF1_Q6	TRUE														0.0383355	0.0830651	0.0297472	0.0873512	0.0274536	0.0381123	-0.0184925	0.00238181	0.032074	0.0880775	0.338919	0.0709222	-0.0643039	0.0137324	-0.00324206	-0.156856	0.109088	-0.0360228	-0.0855237	-0.198702	-0.0699809
Adipor2	312670	ENSRNOG00000007990		path:rno04152|path:rno04211|path:rno04920|path:rno04932	path:hsa04152|path:hsa04211|path:hsa04920|path:hsa04932	GO:0033211|GO:0038023	GO:0005886|GO:0007507|GO:0007565|GO:0007584|GO:0009755|GO:0016021|GO:0019395|GO:0030308|GO:0031226|GO:0033211|GO:0038023|GO:0042304|GO:0042593|GO:0042802|GO:0046326|GO:0046872|GO:0046982|GO:0055100|GO:0061042|GO:0097003|GO:0120162	R-RNO-163680	R-HSA-163680	R-RNO-1430728|R-RNO-163680|R-RNO-163685	R-HSA-1430728|R-HSA-163680|R-HSA-163685		PAX4_01|TAXCREB_02|TFIII_Q6	PAX4_01|TAXCREB_02|TFIII_Q6	TRUE		WH(627)	RV PAB-F(648)						RV PAB-F- vs. RV Sham-RF(648)					0.0584327	0.0682545	0.0816813	0.149912	0.0252444	-0.00101252	0.0166464	-0.0715243	0.359164	0.0387137	0.542952	0.441977	0.0112007	-0.138503	-0.143278	-0.613511	0.082097	-0.0637267	0.0309103	0.0132225	0.139758
Adk	25368	ENSRNOG00000012325		path:rno00230|path:rno01100	path:hsa00230|path:hsa01100	GO:0005634	GO:0003723|GO:0004001|GO:0005524|GO:0005634|GO:0005654|GO:0005829|GO:0006166|GO:0006175|GO:0009156|GO:0016310|GO:0043101|GO:0044209|GO:0046872		R-HSA-74217	R-RNO-1430728|R-RNO-15869|R-RNO-74217|R-RNO-8956321	R-HSA-1430728|R-HSA-15869|R-HSA-74217|R-HSA-8956321		CACGTG_MYC_Q2|CAGGTG_E12_Q6|CCAWNWWNNNGGC_UNKNOWN|CEBPDELTA_Q6|GCANCTGNY_MYOD_Q6|GCCATNTTG_YY1_Q6|GCGSCMNTTT_UNKNOWN|GGGCGGR_SP1_Q6|GRE_C|HIF1_Q3|MEF2_03|MIF1_01|MYC_Q2|NFMUE1_Q6|NKX3A_01|RFX1_02|RNGTGGGC_UNKNOWN|TATAAA_TATA_01|USF2_Q6|YY1_01|YY1_02|YY1_Q6	CACGTG_MYC_Q2|CAGGTG_E12_Q6|CCAWNWWNNNGGC_UNKNOWN|CEBPDELTA_Q6|GCANCTGNY_MYOD_Q6|GCCATNTTG_YY1_Q6|GCGSCMNTTT_UNKNOWN|GGGCGGR_SP1_Q6|GRE_C|HIF1_Q3|MEF2_03|MIF1_01|MYC_Q2|NFMUE1_Q6|NKX3A_01|RFX1_02|RNGTGGGC_UNKNOWN|TATAAA_TATA_01|USF2_Q6|YY1_01|YY1_02|YY1_Q6	TRUE					proteins(3754)						LV AOB-F vs. LV Sham-LF(550)			0.10456	0.0401142	0.0238186	-0.1142	0.100822	0.0677376	-0.00222955	-0.246607	0.034763	-0.0735115	0.0117638	-0.126912	-0.136603	-0.264527	0.0381298	-0.0917187	-0.161314	-0.206144	0.0220627	0.0117522	-0.207988
Adm	25026	ENSRNOG00000027030		path:rno04080|path:rno04270	path:hsa04080|path:hsa04270		GO:0001570|GO:0001666|GO:0001843|GO:0002026|GO:0002031|GO:0003073|GO:0005102|GO:0005179|GO:0005576|GO:0005615|GO:0005737|GO:0006954|GO:0007165|GO:0007186|GO:0007189|GO:0007204|GO:0007507|GO:0007565|GO:0007568|GO:0008209|GO:0008284|GO:0008285|GO:0009409|GO:0009611|GO:0010460|GO:0010469|GO:0031100|GO:0031102|GO:0031623|GO:0031700|GO:0032496|GO:0032868|GO:0035809|GO:0042475|GO:0042594|GO:0043065|GO:…		R-HSA-418555|R-HSA-419812	R-RNO-162582|R-RNO-372790|R-RNO-373080|R-RNO-388396|R-RNO-418555|R-RNO-419812|R-RNO-500792	R-HSA-162582|R-HSA-372790|R-HSA-373080|R-HSA-388396|R-HSA-418555|R-HSA-419812|R-HSA-500792		AACTTT_UNKNOWN|ACTWSNACTNY_UNKNOWN|CEBP_01|CHOP_01|DR4_Q2|GATA_Q6|GATA1_03|GATA1_04|HNF4_Q6|LFA1_Q6|LMO2COM_02|POU3F2_02|RFX1_01|RGAANNTTC_HSF1_01|TGANTCA_AP1_C|TGGAAA_NFAT_Q4_01|YATGNWAAT_OCT_C|ZF5_01	AACTTT_UNKNOWN|ACTWSNACTNY_UNKNOWN|CEBP_01|CHOP_01|DR4_Q2|GATA_Q6|GATA1_03|GATA1_04|HNF4_Q6|LFA1_Q6|LMO2COM_02|POU3F2_02|RFX1_01|RGAANNTTC_HSF1_01|TGANTCA_AP1_C|TGGAAA_NFAT_Q4_01|YATGNWAAT_OCT_C|ZF5_01	TRUE											LV AOB-F vs. LV Sham-LF(550)			-0.120366	-0.0542667	-0.0622911	-0.0453695	-0.0422186	0.0129897	-0.114215	0.375172	0.0487235	0.429656	0.325295	0.437842	0.0524455	0.280884	0.127914	0.399758	0.17736	0.137513	-0.0884509	0.0243857	0.502441
Adm2	399475	ENSRNOG00000029830				GO:0001525|GO:0005179|GO:0005576|GO:0006468|GO:0007189|GO:0007586|GO:0007631|GO:0010469|GO:0010628|GO:0044877|GO:0045766|GO:0045776	GO:0001525|GO:0005179|GO:0005576|GO:0006468|GO:0007186|GO:0007189|GO:0007586|GO:0007631|GO:0010469|GO:0010628|GO:0044877|GO:0045766|GO:0045776	R-RNO-418555|R-RNO-419812	R-HSA-418555|R-HSA-419812	R-RNO-162582|R-RNO-372790|R-RNO-373080|R-RNO-388396|R-RNO-418555|R-RNO-419812|R-RNO-500792				STAT3_02|TGGNNNNNNKCCAR_UNKNOWN	FALSE														0.00161089	NA	0.00159791	0.00263779	6.44712e-06	-0.00112782	NA	NA	-0.00722968	-0.0102407	NA	0.0224133	-0.00147061	NA	-0.000759269	-0.00458323	-0.00227501	0.0178697	-0.026127	-0.0236518	0
Adnp	64622	ENSRNOG00000010975				GO:0003677|GO:0003682|GO:0005507|GO:0005615|GO:0005634|GO:0005737|GO:0007614|GO:0009743|GO:0010035|GO:0010629|GO:0010835|GO:0010976|GO:0019934|GO:0030424|GO:0030425|GO:0031668|GO:0032091|GO:0032147|GO:0033484|GO:0042277|GO:0043025|GO:0043524|GO:0044849|GO:0045773|GO:0048487|GO:0050731|GO:0050805|GO:0051965	GO:0000981|GO:0003677|GO:0003682|GO:0005507|GO:0005515|GO:0005615|GO:0005634|GO:0005737|GO:0006357|GO:0007614|GO:0009743|GO:0010035|GO:0010629|GO:0010835|GO:0019934|GO:0030424|GO:0030425|GO:0031668|GO:0032091|GO:0032147|GO:0033484|GO:0042277|GO:0043025|GO:0043524|GO:0044849|GO:0045773|GO:0048487|GO:0050731|GO:0050805|GO:0051965						AACTTT_UNKNOWN|AP2REP_01|AR_01|AR_02|AR_03|AR_Q2|CACGTG_MYC_Q2|CAGGTG_E12_Q6|CATTGTYY_SOX9_B1|CCAWNWWNNNGGC_UNKNOWN|CIZ_01|CP2_02|CREB_01|CREB_Q2_01|CREBP1_01|CTGCAGY_UNKNOWN|CTTTGT_LEF1_Q2|DR4_Q2|E2F_01|E4BP4_01|E4F1_Q6|ELK1_01|ETS1_B|ETS2_B|EVI1_02|GCCATNTTG_YY1_Q6|GGATTA_PITX2_Q2|GGCNKCCATNK_UNKNOWN|GGCNNMSMYNTTG_UNKNOWN|GGGTGGRR_PAX4_03|GR_01|GR_Q6|GRE_C|GTGACGY_E4F1_Q6|HEN1_01|HLF_01|KCCGNSW…	AACTTT_UNKNOWN|AP2REP_01|AR_01|AR_02|AR_03|AR_Q2|CACGTG_MYC_Q2|CAGGTG_E12_Q6|CATTGTYY_SOX9_B1|CCAWNWWNNNGGC_UNKNOWN|CIZ_01|CP2_02|CREB_01|CREB_Q2_01|CREBP1_01|CTGCAGY_UNKNOWN|CTTTGT_LEF1_Q2|DR4_Q2|E2F_01|E4BP4_01|E4F1_Q6|ELK1_01|ETS1_B|ETS2_B|EVI1_02|GCCATNTTG_YY1_Q6|GGATTA_PITX2_Q2|GGCNKCCATNK_UNKNOWN|GGCNNMSMYNTTG_UNKNOWN|GGGTGGRR_PAX4_03|GR_01|GR_Q6|GRE_C|GTGACGY_E4F1_Q6|HEN1_01|HLF_01|KCCGNSW…	TRUE					proteins(3754)									0.0151563	-0.0144914	0.0145143	-0.0644495	-0.0220357	-0.0740115	0.081957	0.022588	-0.0043897	-0.0340688	-0.139135	-0.0756728	0.0425989	0.0451794	0.0132467	0.148675	-0.0662975	0.0704132	0.131202	0.158322	-0.153371
Adnp2	307236	ENSRNOG00000053370				GO:0003677|GO:0030182|GO:0030307|GO:0034599|GO:0060548|GO:0071300	GO:0000981|GO:0003674|GO:0003677|GO:0005515|GO:0005575|GO:0005634|GO:0006357|GO:0030182|GO:0030307|GO:0034599|GO:0046872|GO:0060548|GO:0071300						ALPHACP1_01|CREB_01|CREB_Q2_01|CREB_Q4_01|CREBP1CJUN_01|GGGCGGR_SP1_Q6|GGGTGGRR_PAX4_03|GTGACGY_E4F1_Q6|MGGAAGTG_GABP_B|OCT_C|OCT_Q6|OCT1_05|OCT1_06|OCT1_B|OCT1_Q5_01|OCT1_Q6|TGACGTCA_ATF3_Q6|TGAYRTCA_ATF3_Q6|USF_Q6_01|WTTGKCTG_UNKNOWN|YATGNWAAT_OCT_C	ALPHACP1_01|CREB_01|CREB_Q2_01|CREB_Q4_01|CREBP1CJUN_01|GGGCGGR_SP1_Q6|GGGTGGRR_PAX4_03|GTGACGY_E4F1_Q6|MGGAAGTG_GABP_B|OCT_C|OCT_Q6|OCT1_05|OCT1_06|OCT1_B|OCT1_Q5_01|OCT1_Q6|TGACGTCA_ATF3_Q6|TGAYRTCA_ATF3_Q6|USF_Q6_01|WTTGKCTG_UNKNOWN|YATGNWAAT_OCT_C	TRUE														0.0314112	0.0192192	0.0528655	-0.00953057	-0.0683504	-0.098989	0.0106206	-0.0104404	0.0383826	0.0879892	-0.0240015	0.00611337	0.0111933	-0.0363289	0.0218687	0.0922057	0.0668083	-0.0728993	-0.0612428	-0.0742525	-0.181789
Ado	309732	ENSRNOG00000000639		path:rno00430|path:rno01100	path:hsa00430|path:hsa01100		GO:0000098|GO:0005829|GO:0046872|GO:0047800|GO:0055114		R-HSA-1614558		R-HSA-1430728|R-HSA-1614558|R-HSA-1614635|R-HSA-71291		ACTAYRNNNCCCR_UNKNOWN|ACTWSNACTNY_UNKNOWN|AHR_Q5|AP4_01|CAGCTG_AP4_Q5|CREB_Q3|E2F_Q2|FXR_IR1_Q6|FXR_Q3|GCCATNTTG_YY1_Q6|GGAMTNNNNNTCCY_UNKNOWN|GGGCGGR_SP1_Q6|NRF1_Q6|P53_02|PXR_Q2|RRAGTTGT_UNKNOWN|TCANNTGAY_SREBP1_01|TCCCRNNRTGC_UNKNOWN|TGTTTGY_HNF3_Q6|TTGTTT_FOXO4_01|YGCGYRCGC_UNKNOWN|YY1_02|YY1_Q6|ZF5_01	ACTAYRNNNCCCR_UNKNOWN|ACTWSNACTNY_UNKNOWN|AHR_Q5|AP4_01|CAGCTG_AP4_Q5|CREB_Q3|E2F_Q2|FXR_IR1_Q6|FXR_Q3|GCCATNTTG_YY1_Q6|GGAMTNNNNNTCCY_UNKNOWN|GGGCGGR_SP1_Q6|NRF1_Q6|P53_02|PXR_Q2|RRAGTTGT_UNKNOWN|TCANNTGAY_SREBP1_01|TCCCRNNRTGC_UNKNOWN|TGTTTGY_HNF3_Q6|TTGTTT_FOXO4_01|YGCGYRCGC_UNKNOWN|YY1_02|YY1_Q6|ZF5_01	TRUE														-0.00983364	0.0465696	0.0847228	0.233488	-0.0691281	-0.0661845	-0.0854031	-0.0479067	-0.232666	0.15744	0.136499	-0.0180515	-0.129109	-0.0678595	-0.0979912	-0.178346	-0.0132401	-0.0969182	-0.0346248	-0.132006	0.0740364
Adora1	29290	ENSRNOG00000003442		path:rno04022|path:rno04024|path:rno04071|path:rno04080|path:rno04923|path:rno04924|path:rno05032	path:hsa04022|path:hsa04024|path:hsa04071|path:hsa04080|path:hsa04923|path:hsa04924|path:hsa05032		GO:0000186|GO:0001609|GO:0001659|GO:0001664|GO:0001666|GO:0001883|GO:0001973|GO:0002087|GO:0002674|GO:0002686|GO:0002793|GO:0003084|GO:0003085|GO:0003093|GO:0005515|GO:0005783|GO:0005886|GO:0005887|GO:0006612|GO:0006909|GO:0006954|GO:0007165|GO:0007186|GO:0007193|GO:0007267|GO:0007399|GO:0008285|GO:0014050|GO:0014069|GO:0016042|GO:0016323|GO:0030673|GO:0031072|GO:0031683|GO:0032229|GO:0032244|GO:…	R-RNO-417973|R-RNO-418594	R-HSA-417973|R-HSA-418594	R-RNO-162582|R-RNO-372790|R-RNO-373076|R-RNO-388396|R-RNO-417973|R-RNO-418038|R-RNO-418594|R-RNO-500792	R-HSA-162582|R-HSA-372790|R-HSA-373076|R-HSA-388396|R-HSA-417973|R-HSA-418038|R-HSA-418594|R-HSA-500792		CCANNAGRKGGC_UNKNOWN|CTTTGT_LEF1_Q2|GGATTA_PITX2_Q2|GR_Q6|NF1_Q6|OCT_C|OCT_Q6|OCT1_05|OCT1_B|OCT1_Q5_01|OCT1_Q6|PITX2_Q2|PU1_Q6|RGAGGAARY_PU1_Q6|SREBP_Q3|STAT_01|TGGAAA_NFAT_Q4_01|TTCYNRGAA_STAT5B_01|TTGTTT_FOXO4_01|YATGNWAAT_OCT_C	CCANNAGRKGGC_UNKNOWN|CTTTGT_LEF1_Q2|GGATTA_PITX2_Q2|GR_Q6|NF1_Q6|OCT_C|OCT_Q6|OCT1_05|OCT1_B|OCT1_Q5_01|OCT1_Q6|PITX2_Q2|PU1_Q6|RGAGGAARY_PU1_Q6|SREBP_Q3|STAT_01|TGGAAA_NFAT_Q4_01|TTCYNRGAA_STAT5B_01|TTGTTT_FOXO4_01|YATGNWAAT_OCT_C	TRUE														0.0525764	-0.102522	0.0669098	-0.0479893	-0.00178894	0.00974643	0.0534348	-0.291753	0.204176	-0.147337	0.2854	-0.0926511	-0.253296	-0.397426	-0.140648	-0.73855	-0.11321	-0.212293	-0.178883	-0.283681	-0.641838
Adora2a	25369	ENSRNOG00000001302		path:rno04015|path:rno04020|path:rno04024|path:rno04080|path:rno04270|path:rno05012|path:rno05034	path:hsa04015|path:hsa04020|path:hsa04024|path:hsa04080|path:hsa04270|path:hsa05012|path:hsa05034		GO:0000139|GO:0001609|GO:0001963|GO:0001973|GO:0001975|GO:0005515|GO:0005882|GO:0005886|GO:0005887|GO:0006355|GO:0006469|GO:0006909|GO:0006915|GO:0006954|GO:0006968|GO:0007186|GO:0007188|GO:0007189|GO:0007205|GO:0007267|GO:0007271|GO:0007417|GO:0007596|GO:0007600|GO:0007626|GO:0008015|GO:0008285|GO:0014049|GO:0014057|GO:0014061|GO:0014069|GO:0016020|GO:0019899|GO:0030425|GO:0030673|GO:0031000|GO:…		R-HSA-187024|R-HSA-417973|R-HSA-418555|R-HSA-5683826	R-RNO-162582|R-RNO-372790|R-RNO-373076|R-RNO-388396|R-RNO-392499|R-RNO-417973|R-RNO-418038|R-RNO-418555|R-RNO-500792|R-RNO-5683826	R-HSA-162582|R-HSA-166520|R-HSA-187015|R-HSA-187024|R-HSA-187037|R-HSA-372790|R-HSA-373076|R-HSA-388396|R-HSA-392499|R-HSA-417973|R-HSA-418038|R-HSA-418555|R-HSA-500792|R-HSA-5683826|R-HSA-9006934		AP1_Q2|AP1_Q2_01|AP1_Q4|AP1_Q6|CTGCAGY_UNKNOWN|GGGAGGRR_MAZ_Q6|GGGTGGRR_PAX4_03|OCT_C|OCT_Q6|OCT1_01|OCT1_07|OCT1_B|OCT1_Q5_01|OCT1_Q6|YATGNWAAT_OCT_C	AP1_Q2|AP1_Q2_01|AP1_Q4|AP1_Q6|CTGCAGY_UNKNOWN|GGGAGGRR_MAZ_Q6|GGGTGGRR_PAX4_03|OCT_C|OCT_Q6|OCT1_01|OCT1_07|OCT1_B|OCT1_Q5_01|OCT1_Q6|YATGNWAAT_OCT_C	TRUE														-0.047513	-0.0863449	-0.0571083	-0.00940679	-0.0312128	-0.0760938	-0.0831626	-0.103915	-0.178605	-0.20905	0.0962984	-0.230962	-0.299513	-0.181894	-0.394999	-0.271624	-0.3488	-0.274129	-0.00262621	-0.177987	0.665733
Adora2b	29316	ENSRNOG00000002922		path:rno04015|path:rno04020|path:rno04080|path:rno04270|path:rno05034	path:hsa04015|path:hsa04020|path:hsa04080|path:hsa04270|path:hsa05034		GO:0000187|GO:0001609|GO:0001973|GO:0002882|GO:0005886|GO:0005887|GO:0006968|GO:0007186|GO:0007189|GO:0007190|GO:0007254|GO:0007588|GO:0010575|GO:0010753|GO:0031284|GO:0031668|GO:0032722|GO:0032755|GO:0043306|GO:0044267|GO:0060087|GO:0098685|GO:0098978|GO:2000300		R-HSA-417973|R-HSA-418555|R-HSA-5683826	R-RNO-162582|R-RNO-372790|R-RNO-373076|R-RNO-388396|R-RNO-392499|R-RNO-417973|R-RNO-418038|R-RNO-418555|R-RNO-500792|R-RNO-5683826	R-HSA-162582|R-HSA-372790|R-HSA-373076|R-HSA-388396|R-HSA-392499|R-HSA-417973|R-HSA-418038|R-HSA-418555|R-HSA-500792|R-HSA-5683826		SMAD4_Q6	SMAD4_Q6	TRUE														0.0394183	0.0704285	0.0186942	-0.0602228	-0.0277611	0.00496622	0.0282	-0.230089	0.031645	0.0128842	-0.0309493	0.0892008	-0.174822	-0.182623	0.0163435	0.167688	-0.0760527	0.106853	-0.276681	-0.362207	-0.174463
Adora3	25370	ENSRNOG00000050743		path:rno04022|path:rno04071|path:rno04080						R-RNO-162582|R-RNO-372790|R-RNO-373076|R-RNO-388396|R-RNO-417973|R-RNO-418038|R-RNO-418594|R-RNO-500792	R-HSA-162582|R-HSA-372790|R-HSA-373076|R-HSA-388396|R-HSA-417973|R-HSA-418038|R-HSA-418594|R-HSA-500792		GATA_C|GATA_Q6|GATA1_03|IRF_Q6|IRF1_Q6|MAF_Q6|PU1_Q6|RGAGGAARY_PU1_Q6		FALSE														NA	NA	NA	NA	NA	NA	NA	NA	NA	NA	NA	NA	NA	NA	NA	NA	NA	NA	NA	NA	NA
Adpgk	315722	ENSRNOG00000026178		path:rno00010|path:rno01100|path:rno01200	path:hsa00010|path:hsa01100|path:hsa01200	GO:0005783|GO:0006006|GO:0016310|GO:0043843	GO:0005576|GO:0005783|GO:0005789|GO:0006006|GO:0016020|GO:0043843|GO:0046872|GO:0061621		R-HSA-70171	R-RNO-1430728|R-RNO-70171|R-RNO-70326|R-RNO-71387	R-HSA-1430728|R-HSA-70171|R-HSA-70326|R-HSA-71387		BRN2_01|CEBPGAMMA_Q6|CTTTGT_LEF1_Q2|GGGCGGR_SP1_Q6|GKCGCNNNNNNNTGAYG_UNKNOWN|GTGACGY_E4F1_Q6	BRN2_01|CEBPGAMMA_Q6|CTTTGT_LEF1_Q2|GGGCGGR_SP1_Q6|GKCGCNNNNNNNTGAYG_UNKNOWN|GTGACGY_E4F1_Q6	TRUE														-0.0308983	-0.106377	-0.0783729	-0.139844	-0.0697619	-0.0836109	-0.0282774	-0.0378396	-0.221526	0.0893252	-0.219817	-0.196155	-0.0563351	0.0669681	-0.0811906	0.195089	-0.0225371	-0.000592935	-0.0744724	-0.190079	-0.0806137
Adprh	25371	ENSRNOG00000027260				GO:0005096|GO:0006464|GO:0017137|GO:0090630	GO:0000287|GO:0003875|GO:0005096|GO:0005515|GO:0005615|GO:0005829|GO:0006464|GO:0006886|GO:0017137|GO:0030955|GO:0051725|GO:0090630								TRUE					proteins(3754)									-0.0024059	-0.0256374	-0.0916013	-0.058259	-0.0687565	-0.0290529	-0.0450031	-0.0195869	-0.0713944	-0.046685	-0.109321	-0.154648	-0.0326168	-0.060681	0.0422697	-0.061316	-0.0293223	-0.124595	-0.15692	-0.356209	-0.0317844
Adprhl1	290880	ENSRNOG00000062013				GO:0000287|GO:0003875|GO:0005096|GO:0005623|GO:0006886|GO:0051725	GO:0000287|GO:0003875|GO:0051725						CACGTG_MYC_Q2|EVI1_02|EVI1_03|EVI1_05|GATAAGR_GATA_C|NMYC_01|WGGAATGY_TEF1_Q6	CACGTG_MYC_Q2|EVI1_02|EVI1_03|EVI1_05|GATAAGR_GATA_C|NMYC_01|WGGAATGY_TEF1_Q6	TRUE					proteins(3754)						LV AOB-F vs. LV Sham-LF(550)			0.0617101	-0.0362595	0.0103675	-0.142269	0.0776287	-0.0147898	0.00759353	-0.415852	0.0346546	-0.277097	0.106213	-0.206007	-0.272717	-0.409207	-0.0930708	-0.311858	-0.240693	-0.212601	0.0551216	0.00485366	0.0170216
Adprhl2	362600	ENSRNOG00000010849				GO:0000287|GO:0004553|GO:0004649|GO:0005634|GO:0005654|GO:0005737|GO:0005739|GO:0006281|GO:0016604|GO:0061463|GO:0071451|GO:0090734	GO:0000287|GO:0004553|GO:0004649|GO:0005634|GO:0005654|GO:0005739|GO:0005759|GO:0006281|GO:0016604|GO:0061463|GO:0071451|GO:0090734			R-RNO-110362|R-RNO-110373|R-RNO-73884|R-RNO-73894|R-RNO-73933	R-HSA-110362|R-HSA-110373|R-HSA-73884|R-HSA-73894|R-HSA-73933				TRUE														-0.0764559	-0.117667	-0.0914562	-0.174594	-0.0596221	-0.0592746	0.0119072	-0.013392	0.00379709	0.0116952	-0.0999063	-0.106352	-0.0890799	-0.0662548	0.0512708	0.123947	-0.114309	-0.0797699	-0.171641	-0.104432	-0.219128
Adprm	287406	ENSRNOG00000003397		path:rno00230|path:rno00564	path:hsa00230|path:hsa00564		GO:0005829|GO:0034656|GO:0046872|GO:0047631|GO:0047734			R-RNO-1430728|R-RNO-15869|R-RNO-2393930|R-RNO-74259|R-RNO-8956319	R-HSA-1430728|R-HSA-15869|R-HSA-2393930|R-HSA-74259|R-HSA-8956319				TRUE														0.00441378	-0.057976	-0.048788	-0.0956902	-0.0581188	-0.0484347	-0.0447692	-0.148654	-0.13241	-0.104009	-0.0290258	-0.189333	-0.013126	-0.0664461	-0.048723	-0.135364	-0.0791137	-0.0620904	-0.0506227	-0.0705136	0.129056
Adra1a	29412	ENSRNOG00000009522		path:rno04020|path:rno04022|path:rno04080|path:rno04152|path:rno04261|path:rno04270|path:rno04970	path:hsa04020|path:hsa04022|path:hsa04080|path:hsa04152|path:hsa04261|path:hsa04270|path:hsa04970	GO:0004937|GO:0007200|GO:0007204|GO:0045907|GO:0045987|GO:0071880	GO:0001985|GO:0001994|GO:0001996|GO:0001997|GO:0003084|GO:0004935|GO:0004937|GO:0005515|GO:0005634|GO:0005737|GO:0005886|GO:0005887|GO:0005901|GO:0006915|GO:0006939|GO:0007165|GO:0007186|GO:0007188|GO:0007200|GO:0007202|GO:0007204|GO:0007267|GO:0007512|GO:0007568|GO:0008285|GO:0009725|GO:0010507|GO:0010613|GO:0030018|GO:0030315|GO:0031965|GO:0032230|GO:0035024|GO:0035556|GO:0042493|GO:0043410|GO:…	R-RNO-390696|R-RNO-416476|R-RNO-416482	R-HSA-390696|R-HSA-416476|R-HSA-416482	R-RNO-162582|R-RNO-372790|R-RNO-373076|R-RNO-375280|R-RNO-388396|R-RNO-390696|R-RNO-416476|R-RNO-416482|R-RNO-500792	R-HSA-162582|R-HSA-372790|R-HSA-373076|R-HSA-375280|R-HSA-388396|R-HSA-390696|R-HSA-416476|R-HSA-416482|R-HSA-500792		AACTTT_UNKNOWN|AP1_01|AP1_C|BACH1_01|BACH2_01|CAGGTG_E12_Q6|CHX10_01|COUP_01|CP2_02|CTCNANGTGNY_UNKNOWN|MEF2_02|NFE2_01|TGANTCA_AP1_C|TGASTMAGC_NFE2_01|WTGAAAT_UNKNOWN	AACTTT_UNKNOWN|AP1_01|AP1_C|BACH1_01|BACH2_01|CAGGTG_E12_Q6|CHX10_01|COUP_01|CP2_02|CTCNANGTGNY_UNKNOWN|MEF2_02|NFE2_01|TGANTCA_AP1_C|TGASTMAGC_NFE2_01|WTGAAAT_UNKNOWN	TRUE														0.0754224	0.102048	0.088031	0.170738	0.0231456	-0.00167047	0.0519355	-0.165174	0.575386	-0.0228597	0.460345	0.190623	-0.228968	-0.397851	0.0393191	-0.628874	0.0250323	-0.0398038	-0.0420046	-0.124172	-0.312723
Adra1b	24173	ENSRNOG00000060087		path:rno04020|path:rno04022|path:rno04080|path:rno04261|path:rno04270|path:rno04970	path:hsa04020|path:hsa04022|path:hsa04080|path:hsa04261|path:hsa04270|path:hsa04970	GO:0001994|GO:0005887|GO:0007204|GO:0045987|GO:0071880	GO:0001994|GO:0004935|GO:0004937|GO:0005515|GO:0005634|GO:0005737|GO:0005886|GO:0005887|GO:0005901|GO:0007186|GO:0007188|GO:0007200|GO:0007204|GO:0007267|GO:0007275|GO:0008283|GO:0031965|GO:0035556|GO:0042593|GO:0043410|GO:0045907|GO:0045987|GO:0046982|GO:0055117|GO:0071880				R-HSA-162582|R-HSA-372790|R-HSA-373076|R-HSA-375280|R-HSA-388396|R-HSA-390696|R-HSA-416476|R-HSA-416482|R-HSA-500792		AACTTT_UNKNOWN|ATF3_Q6|CAGGTG_E12_Q6|GCM_Q2|SREBP_Q3|TGACAGNY_MEIS1_01|TGACATY_UNKNOWN|TGAYRTCA_ATF3_Q6|YCATTAA_UNKNOWN	AACTTT_UNKNOWN|ATF3_Q6|CAGGTG_E12_Q6|GCM_Q2|SREBP_Q3|TGACAGNY_MEIS1_01|TGACATY_UNKNOWN|TGAYRTCA_ATF3_Q6|YCATTAA_UNKNOWN	TRUE														-0.0085476	-0.105288	0.0359596	-0.133734	-0.0313289	-0.0372913	0.0113039	-0.364921	0.0239359	-0.260979	-0.293915	-0.28265	-0.0917112	-0.329056	0.163854	-0.0226925	-0.237829	-0.0919762	-0.185433	-0.4578	-0.427008
Adra1d	29413	ENSRNOG00000021256		path:rno04020|path:rno04022|path:rno04080|path:rno04261|path:rno04270|path:rno04970	path:hsa04020|path:hsa04022|path:hsa04080|path:hsa04261|path:hsa04270|path:hsa04970	GO:0001986|GO:0001994|GO:0004935|GO:0004937|GO:0005829|GO:0005886|GO:0007568|GO:0016021|GO:0045907|GO:0060073|GO:0071875|GO:0071880	GO:0004935|GO:0004937|GO:0005515|GO:0005886|GO:0005887|GO:0006259|GO:0007186|GO:0007188|GO:0007267|GO:0007275|GO:0008283|GO:0008284|GO:0071880			R-RNO-162582|R-RNO-372790|R-RNO-373076|R-RNO-375280|R-RNO-388396|R-RNO-390696|R-RNO-416476|R-RNO-416482|R-RNO-500792				CACBINDINGPROTEIN_Q6	FALSE														-0.00712012	-0.10362	0.0344001	-0.172414	-0.10497	-0.0456864	-0.1344	-0.492523	-0.25104	-0.327974	-0.43504	-0.360177	-0.192897	-0.614152	0.0578852	-0.33004	-0.306943	-0.338361	-0.369317	-0.803689	-0.457916
Adra2a	25083	ENSRNOG00000047545		path:rno04022|path:rno04080	path:hsa04022|path:hsa04080	GO:0005887|GO:0007188|GO:0071880	GO:0001819|GO:0004935|GO:0004938|GO:0005515|GO:0005737|GO:0005886|GO:0005887|GO:0006940|GO:0007186|GO:0007188|GO:0007189|GO:0007193|GO:0007265|GO:0007266|GO:0008284|GO:0010700|GO:0016323|GO:0019229|GO:0019901|GO:0030036|GO:0030168|GO:0030335|GO:0031692|GO:0031696|GO:0031996|GO:0032147|GO:0032148|GO:0032795|GO:0032811|GO:0032870|GO:0035624|GO:0042593|GO:0042803|GO:0043235|GO:0043268|GO:0043406|GO:…		R-HSA-390696|R-HSA-392023|R-HSA-400042|R-HSA-418594|R-HSA-418597|R-HSA-5683826	R-RNO-109582|R-RNO-1430728|R-RNO-162582|R-RNO-163685|R-RNO-372790|R-RNO-373076|R-RNO-375280|R-RNO-388396|R-RNO-390696|R-RNO-392023|R-RNO-392499|R-RNO-400042|R-RNO-418594|R-RNO-418597|R-RNO-422356|R-RNO-500792|R-RNO-5683826|R-RNO-76002|R-RNO-76009	R-HSA-109582|R-HSA-1430728|R-HSA-162582|R-HSA-163685|R-HSA-372790|R-HSA-373076|R-HSA-375280|R-HSA-388396|R-HSA-390696|R-HSA-392023|R-HSA-392499|R-HSA-400042|R-HSA-418594|R-HSA-418597|R-HSA-422356|R-HSA-500792|R-HSA-5683826|R-HSA-76002|R-HSA-76009				TRUE														-0.0278199	-0.0544495	-0.0600174	0.11802	-0.0652815	-0.0386672	0.0360449	-0.0185855	-0.0215454	0.102659	0.00174244	0.272015	0.0811693	0.14156	0.0248097	0.204462	0.136028	0.178387	0.305983	0.111467	0.456431
Adra2b	24174	ENSRNOG00000013887		path:rno04022|path:rno04080	path:hsa04022|path:hsa04080	GO:0004935|GO:0005887|GO:0071880	GO:0000187|GO:0003056|GO:0004935|GO:0004938|GO:0005515|GO:0005886|GO:0005887|GO:0007186|GO:0007188|GO:0007267|GO:0007565|GO:0009986|GO:0010700|GO:0030168|GO:0032148|GO:0032811|GO:0035624|GO:0043410|GO:0045666|GO:0045777|GO:0051379|GO:0070474|GO:0071875|GO:0071880	R-RNO-390696|R-RNO-392023|R-RNO-418594|R-RNO-418597	R-HSA-390696|R-HSA-392023|R-HSA-418594|R-HSA-418597	R-RNO-109582|R-RNO-162582|R-RNO-372790|R-RNO-373076|R-RNO-375280|R-RNO-388396|R-RNO-390696|R-RNO-392023|R-RNO-418594|R-RNO-418597|R-RNO-500792|R-RNO-76002|R-RNO-76009	R-HSA-109582|R-HSA-162582|R-HSA-372790|R-HSA-373076|R-HSA-375280|R-HSA-388396|R-HSA-390696|R-HSA-392023|R-HSA-418594|R-HSA-418597|R-HSA-500792|R-HSA-76002|R-HSA-76009		CIZ_01|OLF1_01	CIZ_01|OLF1_01	TRUE														-0.117651	-0.106728	-0.0129412	-0.0142096	-0.0549184	-0.0906817	-0.0471224	0.116059	-0.122203	-0.198972	-0.273512	0.147255	-0.107528	-0.078748	-0.216989	-0.455721	-0.362865	-0.135563	-0.33684	-0.662727	0.49322
Adra2c	24175	ENSRNOG00000009299		path:rno04022|path:rno04080	path:hsa04022|path:hsa04080	GO:0071880	GO:0004935|GO:0004938|GO:0005515|GO:0005737|GO:0005768|GO:0005886|GO:0005887|GO:0007186|GO:0007188|GO:0007267|GO:0007565|GO:0010700|GO:0030168|GO:0031694|GO:0032148|GO:0032811|GO:0035624|GO:0042803|GO:0043025|GO:0043410|GO:0043679|GO:0045666|GO:0045907|GO:0046982|GO:0050796|GO:0051379|GO:0051930|GO:0070473|GO:0071875|GO:0071880|GO:0098978|GO:0099061	R-RNO-390696|R-RNO-392023|R-RNO-400042|R-RNO-418594|R-RNO-418597|R-RNO-5683826	R-HSA-390696|R-HSA-392023|R-HSA-400042|R-HSA-418594|R-HSA-418597|R-HSA-5683826	R-RNO-109582|R-RNO-1430728|R-RNO-162582|R-RNO-163685|R-RNO-372790|R-RNO-373076|R-RNO-375280|R-RNO-388396|R-RNO-390696|R-RNO-392023|R-RNO-392499|R-RNO-400042|R-RNO-418594|R-RNO-418597|R-RNO-422356|R-RNO-500792|R-RNO-5683826|R-RNO-76002|R-RNO-76009	R-HSA-109582|R-HSA-1430728|R-HSA-162582|R-HSA-163685|R-HSA-372790|R-HSA-373076|R-HSA-375280|R-HSA-388396|R-HSA-390696|R-HSA-392023|R-HSA-392499|R-HSA-400042|R-HSA-418594|R-HSA-418597|R-HSA-422356|R-HSA-500792|R-HSA-5683826|R-HSA-76002|R-HSA-76009		AP2_Q3|AP2ALPHA_01|CACCCBINDINGFACTOR_Q6|CAGCTG_AP4_Q5|GCANCTGNY_MYOD_Q6|LMO2COM_01|PAX_Q6|TCF1P_Q6|TGANTCA_AP1_C|TTCYRGAA_UNKNOWN|VDR_Q3|WHN_B|ZF5_B	AP2_Q3|AP2ALPHA_01|CACCCBINDINGFACTOR_Q6|CAGCTG_AP4_Q5|GCANCTGNY_MYOD_Q6|LMO2COM_01|PAX_Q6|TCF1P_Q6|TGANTCA_AP1_C|TTCYRGAA_UNKNOWN|VDR_Q3|WHN_B|ZF5_B	TRUE														-0.0768396	0.0882333	-0.0649944	0.195329	-0.0849823	-0.0557809	-0.0837959	0.0734095	0.115286	0.188201	0.00250643	0.110236	0.160856	0.474122	0.384472	0.696866	0.232879	0.54184	0.150799	-0.0364656	0.413333
Adrb1	24925	ENSRNOG00000017002		path:rno04020|path:rno04022|path:rno04024|path:rno04080|path:rno04261|path:rno04540|path:rno04923|path:rno04924|path:rno04970|path:rno05414	path:hsa04020|path:hsa04022|path:hsa04024|path:hsa04080|path:hsa04261|path:hsa04540|path:hsa04923|path:hsa04924|path:hsa04970|path:hsa05414	GO:0001996|GO:0004935|GO:0005887|GO:0051379	GO:0001996|GO:0001997|GO:0002024|GO:0002025|GO:0004935|GO:0004939|GO:0004940|GO:0005088|GO:0005515|GO:0005769|GO:0005886|GO:0005887|GO:0007186|GO:0007188|GO:0007190|GO:0009409|GO:0030165|GO:0031649|GO:0031694|GO:0040015|GO:0042596|GO:0043547|GO:0046982|GO:0050873|GO:0051379|GO:0051380|GO:0060078|GO:0071880|GO:0098685|GO:0099061|GO:0099579|GO:0120162		R-HSA-390696|R-HSA-418555	R-RNO-162582|R-RNO-372790|R-RNO-373076|R-RNO-375280|R-RNO-388396|R-RNO-390696|R-RNO-418555|R-RNO-500792	R-HSA-162582|R-HSA-372790|R-HSA-373076|R-HSA-375280|R-HSA-388396|R-HSA-390696|R-HSA-418555|R-HSA-500792		AP2_Q6_01|CAGGTG_E12_Q6|CCCNNGGGAR_OLF1_01|FREAC4_01|GATTGGY_NFY_Q6_01|GCANCTGNY_MYOD_Q6|GGGCGGR_SP1_Q6|GGGYGTGNY_UNKNOWN|RTAAACA_FREAC2_01|SP1_Q2_01|SPZ1_01|VDR_Q3|WTTGKCTG_UNKNOWN	AP2_Q6_01|CAGGTG_E12_Q6|CCCNNGGGAR_OLF1_01|FREAC4_01|GATTGGY_NFY_Q6_01|GCANCTGNY_MYOD_Q6|GGGCGGR_SP1_Q6|GGGYGTGNY_UNKNOWN|RTAAACA_FREAC2_01|SP1_Q2_01|SPZ1_01|VDR_Q3|WTTGKCTG_UNKNOWN	TRUE														0.0620141	0.018596	0.0921346	-0.0040414	0.0327562	0.0131336	-0.129842	-0.155712	0.340287	0.0903285	0.442609	0.110524	-0.348053	-0.175884	-0.0290715	-0.263245	-0.104917	-0.221606	-0.19551	-0.328883	-0.485033
Adrb2	24176	ENSRNOG00000019217		path:rno04020|path:rno04022|path:rno04024|path:rno04080|path:rno04261|path:rno04923|path:rno04924|path:rno04970	path:hsa04020|path:hsa04022|path:hsa04024|path:hsa04080|path:hsa04261|path:hsa04923|path:hsa04924|path:hsa04970	GO:0004941|GO:0005887|GO:0007188|GO:0045986|GO:0051379	GO:0001540|GO:0002024|GO:0002025|GO:0002028|GO:0002032|GO:0004935|GO:0004941|GO:0005515|GO:0005634|GO:0005764|GO:0005768|GO:0005769|GO:0005886|GO:0005887|GO:0006898|GO:0007166|GO:0007171|GO:0007186|GO:0007188|GO:0007190|GO:0008179|GO:0008333|GO:0009409|GO:0010008|GO:0010739|GO:0015459|GO:0016020|GO:0016324|GO:0016579|GO:0030501|GO:0030665|GO:0031398|GO:0031649|GO:0040015|GO:0042803|GO:0043235|GO:…	R-RNO-390696|R-RNO-418555|R-RNO-5689880|R-RNO-8856825|R-RNO-8856828	R-HSA-390696|R-HSA-418555|R-HSA-5689880|R-HSA-8856825|R-HSA-8856828	R-RNO-162582|R-RNO-199991|R-RNO-372790|R-RNO-373076|R-RNO-375280|R-RNO-388396|R-RNO-390696|R-RNO-392499|R-RNO-418555|R-RNO-500792|R-RNO-5653656|R-RNO-5688426|R-RNO-5689880|R-RNO-597592|R-RNO-8856825|R-RNO-8856828	R-HSA-162582|R-HSA-199991|R-HSA-372790|R-HSA-373076|R-HSA-375280|R-HSA-388396|R-HSA-390696|R-HSA-392499|R-HSA-418555|R-HSA-500792|R-HSA-5653656|R-HSA-5688426|R-HSA-5689880|R-HSA-597592|R-HSA-8856825|R-HSA-8856828		AACTTT_UNKNOWN|CAGGTA_AREB6_01|CAGGTG_E12_Q6|CEBP_C|CEBP_Q2|CEBP_Q2_01|CEBPA_01|CEBPB_01|CEBPB_02|COUP_01|CREBP1_01|CTTTGT_LEF1_Q2|E4BP4_01|GTGACGY_E4F1_Q6|HLF_01|HNF4_01|LHX3_01|PAX2_01|SOX5_01|SOX9_B1|TGCCAAR_NF1_Q6|TTAYRTAA_E4BP4_01	AACTTT_UNKNOWN|CAGGTA_AREB6_01|CAGGTG_E12_Q6|CEBP_C|CEBP_Q2|CEBP_Q2_01|CEBPA_01|CEBPB_01|CEBPB_02|COUP_01|CREBP1_01|CTTTGT_LEF1_Q2|E4BP4_01|GTGACGY_E4F1_Q6|HLF_01|HNF4_01|LHX3_01|PAX2_01|SOX5_01|SOX9_B1|TGCCAAR_NF1_Q6|TTAYRTAA_E4BP4_01	TRUE														-0.160469	-0.101905	-0.0393648	-0.00934479	-0.127188	-0.0288875	0.0939271	-0.0742356	0.0500741	-0.111654	0.0366324	-0.173226	0.210492	0.27029	-0.0351923	0.307061	0.0660865	0.0781581	-0.261497	-0.0124455	0.57272
Adrb3	25645	ENSRNOG00000012674		path:rno04020|path:rno04022|path:rno04080|path:rno04714|path:rno04923|path:rno04924|path:rno04970	path:hsa04020|path:hsa04022|path:hsa04080|path:hsa04714|path:hsa04923|path:hsa04924|path:hsa04970	GO:0005887|GO:0007188|GO:0051379|GO:0071880	GO:0002025|GO:0002032|GO:0004935|GO:0004939|GO:0005515|GO:0005886|GO:0005887|GO:0005975|GO:0006091|GO:0006112|GO:0006898|GO:0007186|GO:0007187|GO:0007188|GO:0007190|GO:0015052|GO:0042803|GO:0043235|GO:0043410|GO:0051379|GO:0051380|GO:0071880|GO:0120162		R-HSA-390696|R-HSA-418555	R-RNO-162582|R-RNO-372790|R-RNO-373076|R-RNO-375280|R-RNO-388396|R-RNO-390696|R-RNO-418555|R-RNO-500792				CTGYNNCTYTAA_UNKNOWN|CTTTAAR_UNKNOWN|RYTTCCTG_ETS2_B	FALSE														0.0051912	0.00211903	-0.000319351	-0.00386361	0.0013618	NA	0.00285237	0.0383458	NA	NA	-0.0331944	-0.0113073	-0.000744285	0.074829	-0.000759269	NA	-0.00227501	0.0178697	-0.0104287	-0.00179261	-0.0194947
Adrbk1	25238	ENSRNOG00000018985		path:rno04062|path:rno04144|path:rno04340|path:rno04724|path:rno04740|path:rno05032	path:hsa04062|path:hsa04144|path:hsa04340|path:hsa04724|path:hsa04740|path:hsa05032		GO:0002029|GO:0003108|GO:0004672|GO:0004703|GO:0005515|GO:0005524|GO:0005737|GO:0005829|GO:0005886|GO:0005929|GO:0007186|GO:0007213|GO:0007217|GO:0007507|GO:0016020|GO:0018105|GO:0018107|GO:0019079|GO:0031623|GO:0031694|GO:0031755|GO:0033605|GO:0045988|GO:0046718|GO:0047696|GO:0060048		R-HSA-111933|R-HSA-416476|R-HSA-418555|R-HSA-5635838|R-HSA-8856825	R-RNO-111885|R-RNO-111933|R-RNO-111996|R-RNO-111997|R-RNO-112040|R-RNO-112043|R-RNO-1489509|R-RNO-162582|R-RNO-199991|R-RNO-372790|R-RNO-388396|R-RNO-416476|R-RNO-418555|R-RNO-418594|R-RNO-5358351|R-RNO-5632684|R-RNO-5635838|R-RNO-5653656|R-RNO-8856825|R-RNO-8856828|R-RNO-9006925	R-HSA-111885|R-HSA-111933|R-HSA-111996|R-HSA-111997|R-HSA-112040|R-HSA-112043|R-HSA-1489509|R-HSA-162582|R-HSA-199991|R-HSA-372790|R-HSA-388396|R-HSA-416476|R-HSA-418555|R-HSA-418594|R-HSA-5358351|R-HSA-5632684|R-HSA-5635838|R-HSA-5653656|R-HSA-8856825|R-HSA-8856828|R-HSA-9006925			AACTTT_UNKNOWN|AP4_01|AP4_Q5|AP4_Q6|CAGCTG_AP4_Q5|CAGGTG_E12_Q6|CEBPDELTA_Q6|CTTTGA_LEF1_Q2|HOXA4_Q2|LEF1_Q2|MYB_Q6|NFAT_Q4_01|NFAT_Q6|PEA3_Q6|TGAYRTCA_ATF3_Q6|TTCYRGAA_UNKNOWN|WGTTNNNNNAAA_UNKNOWN	FALSE														0.0128892	0.0258838	0.092926	0.132344	-0.0239997	-0.0355729	-0.12687	-0.0665379	0.0417677	0.0553396	0.0983146	0.12016	-0.105362	-0.0262163	-0.0871812	-0.215701	-0.0295885	-0.099716	-0.0971507	-0.153899	-0.0456108
Adrbk2	25372	ENSRNOG00000059456		path:rno04062|path:rno04144|path:rno04340|path:rno04724|path:rno04740|path:rno05032	path:hsa04062|path:hsa04144|path:hsa04340|path:hsa04724|path:hsa04740|path:hsa05032		GO:0004672|GO:0004703|GO:0005524|GO:0005829|GO:0005886|GO:0006468|GO:0007165|GO:0007186|GO:0031623|GO:0047696		R-HSA-418555|R-HSA-8856825	R-RNO-162582|R-RNO-199991|R-RNO-372790|R-RNO-388396|R-RNO-418555|R-RNO-5653656|R-RNO-8856825|R-RNO-8856828	R-HSA-162582|R-HSA-199991|R-HSA-372790|R-HSA-388396|R-HSA-418555|R-HSA-5653656|R-HSA-8856825|R-HSA-8856828				TRUE														0.0014528	-0.0208497	0.00226814	0.00474443	-0.0175727	-0.0345612	-0.0470456	0.321137	-0.0741639	-0.121978	0.142213	0.148803	-0.056924	0.179307	-0.14929	-0.320839	0.15308	0.0281607	0.405659	0.33034	0.266594
Adrm1	65138	ENSRNOG00000055984		path:rno03050|path:rno05169	path:hsa03050|path:hsa05169	GO:0000502|GO:0001541|GO:0002020|GO:0005654|GO:0005829|GO:0005886|GO:0006368|GO:0007286|GO:0010950|GO:0033081|GO:0042699|GO:0043248|GO:0048477|GO:0048538|GO:0060009|GO:0060399|GO:0060612|GO:0061133|GO:0070628|GO:0072520	GO:0000502|GO:0002020|GO:0005515|GO:0005654|GO:0005829|GO:0005886|GO:0006368|GO:0006511|GO:0008541|GO:0010950|GO:0016579|GO:0043130|GO:0043248|GO:0061133|GO:0070628	R-RNO-5689603|R-RNO-5689880		R-RNO-392499|R-RNO-5688426|R-RNO-5689603|R-RNO-5689880|R-RNO-597592	R-HSA-392499|R-HSA-5688426|R-HSA-5689603|R-HSA-5689880|R-HSA-597592		CTTTGT_LEF1_Q2	CTTTGT_LEF1_Q2	TRUE					proteins(3754)									-0.065913	-0.112248	-0.0586579	-0.096432	-0.0178289	-0.00145135	0.0201794	-0.0961012	-0.121519	-0.116376	-0.0398999	-0.100967	-0.0692793	-0.0807509	-0.00237703	0.0270766	-0.158014	-0.0909775	0.0169789	-0.194597	-0.0745736
Adsl	315150	ENSRNOG00000018655		path:rno00230|path:rno00250|path:rno01100	path:hsa00230|path:hsa00250|path:hsa01100	GO:0004018|GO:0044208|GO:0070626	GO:0001666|GO:0004018|GO:0005829|GO:0006164|GO:0006167|GO:0006189|GO:0007584|GO:0009060|GO:0009168|GO:0014850|GO:0042594|GO:0044208|GO:0051262|GO:0070626	R-RNO-73817	R-HSA-73817	R-RNO-1430728|R-RNO-15869|R-RNO-73817|R-RNO-8956320	R-HSA-1430728|R-HSA-15869|R-HSA-73817|R-HSA-8956320		GCGNNANTTCC_UNKNOWN|GGCNRNWCTTYS_UNKNOWN|STAT6_02	GCGNNANTTCC_UNKNOWN|GGCNRNWCTTYS_UNKNOWN|STAT6_02	TRUE					proteins(3754)						LV AOB-F vs. LV Sham-LF(550)			0.0653625	-0.0520514	0.00589016	-0.179797	0.00699136	-0.00642512	-0.00583459	-0.284288	-0.0497996	-0.207888	-0.110832	-0.203806	-0.166143	-0.23979	-0.0255143	0.016893	-0.215932	-0.143909	-0.0674647	-0.137927	-0.189638
Adss	289276	ENSRNOG00000004481		path:rno00230|path:rno00250|path:rno01100	path:hsa00230|path:hsa00250|path:hsa01100	GO:0005737|GO:0044208	GO:0000287|GO:0002376|GO:0004019|GO:0005515|GO:0005525|GO:0005737|GO:0005829|GO:0005886|GO:0006167|GO:0006531|GO:0009168|GO:0014074|GO:0042301|GO:0044208|GO:0046040|GO:0060359|GO:0070062|GO:0071257	R-RNO-73817	R-HSA-73817	R-RNO-1430728|R-RNO-15869|R-RNO-73817|R-RNO-8956320	R-HSA-1430728|R-HSA-15869|R-HSA-73817|R-HSA-8956320		ACTAYRNNNCCCR_UNKNOWN|ARNT_01|CACGTG_MYC_Q2|CHOP_01|CTCNANGTGNY_UNKNOWN|CTTTGT_LEF1_Q2|EGR_Q6|EGR1_01|GGGCGGR_SP1_Q6|GGGYGTGNY_UNKNOWN|MAX_01|MYC_Q2|MYCMAX_02|MYCMAX_03|NGFIC_01|NMYC_01|RAAGNYNNCTTY_UNKNOWN|SP1_Q6_01|TCCCRNNRTGC_UNKNOWN|TTGTTT_FOXO4_01|USF2_Q6|ZID_01	ACTAYRNNNCCCR_UNKNOWN|ARNT_01|CACGTG_MYC_Q2|CHOP_01|CTCNANGTGNY_UNKNOWN|CTTTGT_LEF1_Q2|EGR_Q6|EGR1_01|GGGCGGR_SP1_Q6|GGGYGTGNY_UNKNOWN|MAX_01|MYC_Q2|MYCMAX_02|MYCMAX_03|NGFIC_01|NMYC_01|RAAGNYNNCTTY_UNKNOWN|SP1_Q6_01|TCCCRNNRTGC_UNKNOWN|TTGTTT_FOXO4_01|USF2_Q6|ZID_01	TRUE					proteins(3754)									0.00663698	0.0162824	-0.0441979	-0.00757672	-0.0629353	-0.0442279	-0.0823392	0.20389	-0.0729897	0.0152314	-0.0124155	-0.161138	0.0718023	0.158	-0.0470283	-0.087565	0.0437658	-0.0678101	0.221934	0.58781	-0.058605
Adtrp	361228	ENSRNOG00000014481				GO:0001934|GO:0002042|GO:0002686|GO:0003332|GO:0005886|GO:0005901|GO:0009986|GO:0010628|GO:0016020|GO:0016021|GO:0016787|GO:0030195|GO:0042758|GO:0043491|GO:0050709|GO:0071383|GO:0140052|GO:1903038|GO:2000402	GO:0001934|GO:0002042|GO:0002686|GO:0003332|GO:0005901|GO:0009986|GO:0010628|GO:0016020|GO:0016021|GO:0016787|GO:0030195|GO:0042758|GO:0043491|GO:0050709|GO:0071383|GO:0140052|GO:1903038|GO:2000402							CCTNTMAGA_UNKNOWN|DBP_Q6|HFH4_01|HNF3_Q6|HNF3ALPHA_Q6|TATA_C|TATAAA_TATA_01|TGACATY_UNKNOWN|TGTTTGY_HNF3_Q6|TTGTTT_FOXO4_01	FALSE														-0.0542045	-0.0292279	-0.000120021	-0.0429226	0.00303003	0.0199377	0.00183273	-0.0175241	-0.0679023	-0.322255	-0.139155	-0.00149266	0.113015	0.0277945	-0.0277632	-0.27846	0.0600477	0.0351073	-0.11752	-0.225855	-0.188941
Aebp1	305494	ENSRNOG00000013720				GO:0003714|GO:0006518	GO:0000122|GO:0000977|GO:0001227|GO:0003714|GO:0004181|GO:0005201|GO:0005516|GO:0005518|GO:0005576|GO:0005615|GO:0005634|GO:0005737|GO:0006518|GO:0008270|GO:0016485|GO:0062023|GO:0070062|GO:1904026						TGANTCA_AP1_C	TGANTCA_AP1_C	TRUE	PABRVcomp	CM(177)									LV AOB-F vs. LV Sham-LF(550)			-0.0956227	-0.0737253	0.0289636	0.0662749	-0.100755	0.045679	-0.108929	0.340422	-0.0474703	0.15969	0.0188317	0.0663651	-0.0289652	0.312794	-0.0845544	0.0898545	0.119017	0.0478004	-0.237284	-0.116271	1.19575
Aebp2	297705	ENSRNOG00000008929					GO:0000122|GO:0000978|GO:0000981|GO:0001227|GO:0003714|GO:0005634|GO:0005654|GO:0006325|GO:0035098|GO:0045814|GO:0046872	R-RNO-212300|R-RNO-3214841		R-RNO-212165|R-RNO-212300|R-RNO-3214841|R-RNO-3247509|R-RNO-4839726|R-RNO-74160	R-HSA-212165|R-HSA-212300|R-HSA-3214841|R-HSA-3247509|R-HSA-4839726|R-HSA-74160		CDPCR3HD_01|CMYB_01|GATA1_01|GCCATNTTG_YY1_Q6|GGGAGGRR_MAZ_Q6|KMCATNNWGGA_UNKNOWN|MAZR_01|NKX22_01|TGGAAA_NFAT_Q4_01|TGIF_01|TITF1_Q3|ZF5_01|ZIC1_01	CDPCR3HD_01|CMYB_01|GATA1_01|GCCATNTTG_YY1_Q6|GGGAGGRR_MAZ_Q6|KMCATNNWGGA_UNKNOWN|MAZR_01|NKX22_01|TGGAAA_NFAT_Q4_01|TGIF_01|TITF1_Q3|ZF5_01|ZIC1_01	TRUE														0.104818	0.0650581	0.110854	0.177765	0.0394643	0.0337889	0.0145118	0.0728152	0.322806	0.0714234	0.370775	0.263659	-0.0688308	0.104158	0.030383	-0.216728	0.0831145	-0.100132	0.119047	0.181058	0.0222533
Aen	361594	ENSRNOG00000018421				GO:0003676|GO:0004527|GO:0005634|GO:0005654|GO:0005730|GO:0010212|GO:0031965|GO:0042771|GO:0090305	GO:0003676|GO:0004527|GO:0005515|GO:0005634|GO:0005654|GO:0005730|GO:0010212|GO:0031965|GO:0042771|GO:0090305						CACGTG_MYC_Q2|GATTGGY_NFY_Q6_01|NMYC_01|P53_02|USF_C	CACGTG_MYC_Q2|GATTGGY_NFY_Q6_01|NMYC_01|P53_02|USF_C	TRUE														-0.0314186	-0.0111677	-0.112504	-0.107156	-0.0238984	-0.059487	0.0165555	0.166971	0.000884044	0.0796721	0.119847	-0.00053301	-0.00652099	0.106037	-0.000373182	0.201271	-0.0169768	0.102693	-0.142982	-0.214841	0.117736
Aes	29466	ENSRNOG00000052025				GO:0000122|GO:0001501|GO:0003714|GO:0005634|GO:0005667|GO:0006355|GO:0006357|GO:0010629|GO:0016055|GO:0031668|GO:0032091|GO:0040008|GO:0042802|GO:0045892|GO:0060761|GO:0070491|GO:0070555|GO:0090090|GO:1903507|GO:2000210	GO:0000122|GO:0003714|GO:0005515|GO:0005634|GO:0005667|GO:0007275|GO:0009887|GO:0010629|GO:0016055|GO:0032091|GO:0045892|GO:0060761|GO:0070491|GO:0070555|GO:0090090|GO:2000210		R-HSA-4641265		R-HSA-162582|R-HSA-195253|R-HSA-195721|R-HSA-4641265				TRUE														-0.0599056	-0.0236363	-0.0324066	-0.0113751	-0.0258962	0.00301752	-0.000429235	-0.036318	-0.152525	0.0645443	0.120106	9.91012e-06	0.0930844	0.0963453	0.0600985	0.0935516	0.134547	0.0836842	-0.02349	-0.186688	-0.234415
Afap1	140935	ENSRNOG00000060665				GO:0003779|GO:0005515|GO:0005737|GO:0005829|GO:0005884|GO:0005925|GO:0007165|GO:0009966|GO:0015629|GO:0017124|GO:0042169|GO:0051493|GO:0071260	GO:0003779|GO:0005829|GO:0005925|GO:0009966|GO:0015629|GO:0051493						ALPHACP1_01|CTTTGT_LEF1_Q2|STAT4_01|STAT5A_04|TITF1_Q3	ALPHACP1_01|CTTTGT_LEF1_Q2|STAT4_01|STAT5A_04|TITF1_Q3	TRUE														0.0354693	0.0553837	0.214137	0.267627	0.0157563	-0.000305722	0.081519	0.0507313	0.397672	-0.00901695	0.15895	0.540159	0.0205294	-0.032018	-0.00824089	-0.163862	0.0245511	0.145326	-0.171211	-0.134706	-0.0540449
Afap1l1	291565	ENSRNOG00000019403					GO:0002102|GO:0005515|GO:0005737|GO:0030054|GO:0071437								TRUE														-0.025149	-0.044728	-0.0234257	-0.0331171	-0.0272574	-0.0951414	0.0333935	-0.204714	0.0128033	-0.15777	0.0697156	-0.115227	0.09465	-0.118145	0.00655542	-0.0147558	-0.019416	-0.101898	-0.0432083	0.113777	-0.115017
Afap1l2	292130	ENSRNOG00000017164					GO:0005737|GO:0005829|GO:0005886|GO:0006954|GO:0007346|GO:0017124|GO:0030296|GO:0032675|GO:0032757|GO:0035591|GO:0042169|GO:0045742|GO:0045893|GO:0061098								TRUE														-0.0768031	-0.137241	0.156168	0.0455723	-0.0871081	-0.0781625	-0.0386477	-0.0591387	-0.0935106	-0.135564	-0.195332	0.0621848	0.157956	0.126726	-0.0334495	0.24133	0.030381	0.150067	-0.16686	0.374211	0.690543
Aff1	305152	ENSRNOG00000002232		path:rno05202	path:hsa05202	GO:0003690|GO:0003700|GO:0005634|GO:0008023|GO:0032783	GO:0003690|GO:0003700|GO:0005515|GO:0005634|GO:0006355|GO:0008023|GO:0032783						RYTTCCTG_ETS2_B|TTCYNRGAA_STAT5B_01	RYTTCCTG_ETS2_B|TTCYNRGAA_STAT5B_01	TRUE														0.0144127	0.0515618	0.152052	0.184488	0.00205877	0.00503923	0.0107059	-0.104779	0.568653	0.0689597	0.186577	0.456964	-0.0145971	-0.122983	0.000688439	-0.29721	0.0416159	-0.0521195	0.0305556	-0.0535686	-0.20292
Aff3	363220	ENSRNOG00000018830				GO:0003690|GO:0005634|GO:0005654|GO:0005829|GO:0006355|GO:0016604|GO:0032783|GO:0034612|GO:0035116	GO:0003690|GO:0003700|GO:0005634|GO:0005654|GO:0005829|GO:0006355|GO:0008023|GO:0016604|GO:0032783|GO:0034612|GO:0035116						AACTTT_UNKNOWN|AACWWCAANK_UNKNOWN|AFP1_Q6|ALPHACP1_01|AMEF2_Q6|AREB6_01|AREB6_02|CAGGTG_E12_Q6|CAGNYGKNAAA_UNKNOWN|CEBPB_01|CHX10_01|CTTTAAR_UNKNOWN|CTTTGA_LEF1_Q2|CTTTGT_LEF1_Q2|DBP_Q6|E47_02|FAC1_01|FOXD3_01|GR_Q6|GR_Q6_01|HNF3_Q6|HNF3ALPHA_Q6|HNF3B_01|LEF1_Q6|MSX1_01|OCT1_02|OLF1_01|PTF1BETA_Q6|TAATTA_CHX10_01|TAL1ALPHAE47_01|TAL1BETAE47_01|TAL1BETAITF2_01|TGGAAA_NFAT_Q4_01|TGTTTGY_HNF3_Q6|TTG…	AACTTT_UNKNOWN|AACWWCAANK_UNKNOWN|AFP1_Q6|ALPHACP1_01|AMEF2_Q6|AREB6_01|AREB6_02|CAGGTG_E12_Q6|CAGNYGKNAAA_UNKNOWN|CEBPB_01|CHX10_01|CTTTAAR_UNKNOWN|CTTTGA_LEF1_Q2|CTTTGT_LEF1_Q2|DBP_Q6|E47_02|FAC1_01|FOXD3_01|GR_Q6|GR_Q6_01|HNF3_Q6|HNF3ALPHA_Q6|HNF3B_01|LEF1_Q6|MSX1_01|OCT1_02|OLF1_01|PTF1BETA_Q6|TAATTA_CHX10_01|TAL1ALPHAE47_01|TAL1BETAE47_01|TAL1BETAITF2_01|TGGAAA_NFAT_Q4_01|TGTTTGY_HNF3_Q6|TTG…	TRUE														0.0129273	0.0589163	0.131364	0.127292	-0.0256332	-0.0135851	-0.0131923	0.168331	0.138019	0.0698592	0.00462423	0.233867	-0.0251263	0.0312553	-0.186751	-0.369858	-0.118649	-0.159374	0.167357	0.119612	0.206718
Aff4	303132	ENSRNOG00000006965				GO:0005634	GO:0001650|GO:0003690|GO:0003700|GO:0005515|GO:0005634|GO:0005654|GO:0006355|GO:0006366|GO:0006368|GO:0007286|GO:0008023|GO:0032783|GO:0035327			R-RNO-112382|R-RNO-674695|R-RNO-73857|R-RNO-74160|R-RNO-75955	R-HSA-112382|R-HSA-674695|R-HSA-73857|R-HSA-74160|R-HSA-75955		AAANWWTGC_UNKNOWN|ARNT_02|ATF_B|ATF1_Q6|CACGTG_MYC_Q2|CAGCTG_AP4_Q5|CATRRAGC_UNKNOWN|CGTSACG_PAX3_B|CREB_01|CREB_Q2_01|CREB_Q3|CREB_Q4_01|CREBP1_Q2|CREBP1CJUN_01|CTTTGT_LEF1_Q2|EN1_01|GGGCGGR_SP1_Q6|GGGTGGRR_PAX4_03|GTGACGY_E4F1_Q6|HMEF2_Q6|MYB_Q5_01|MYCMAX_03|MYOD_Q6_01|NF1_Q6|NF1_Q6_01|OSF2_Q6|PXR_Q2|RAAGNYNNCTTY_UNKNOWN|SP1_01|SREBP1_01|TCANNTGAY_SREBP1_01|TGACGTCA_ATF3_Q6|TGAYRTCA_ATF3_Q6|TGC…	AAANWWTGC_UNKNOWN|ARNT_02|ATF_B|ATF1_Q6|CACGTG_MYC_Q2|CAGCTG_AP4_Q5|CATRRAGC_UNKNOWN|CGTSACG_PAX3_B|CREB_01|CREB_Q2_01|CREB_Q3|CREB_Q4_01|CREBP1_Q2|CREBP1CJUN_01|CTTTGT_LEF1_Q2|EN1_01|GGGCGGR_SP1_Q6|GGGTGGRR_PAX4_03|GTGACGY_E4F1_Q6|HMEF2_Q6|MYB_Q5_01|MYCMAX_03|MYOD_Q6_01|NF1_Q6|NF1_Q6_01|OSF2_Q6|PXR_Q2|RAAGNYNNCTTY_UNKNOWN|SP1_01|SREBP1_01|TCANNTGAY_SREBP1_01|TGACGTCA_ATF3_Q6|TGAYRTCA_ATF3_Q6|TGC…	TRUE														0.037888	0.0877907	0.105705	0.146549	0.046903	0.0035527	0.0485521	0.123786	0.0541362	0.0943799	0.13026	0.30322	0.0831107	0.0664212	-0.0702297	-0.0106131	0.0296986	0.131224	0.195823	0.287797	0.141796
Afg3l1	361436	ENSRNOG00000026994				GO:0005743|GO:0034982|GO:0042407									TRUE					proteins(3754)									-0.0356345	-0.0529737	-0.00647882	-0.0643712	0.0338969	0.0115061	-0.0267955	0.0805143	0.0745581	0.0630645	0.287257	0.157509	-0.148984	-0.056121	-0.0410415	-0.102957	-0.0373436	-0.0965751	-0.037315	-0.102018	-0.0812312
Afg3l2	307350	ENSRNOG00000017965				GO:0003674|GO:0004222|GO:0005524|GO:0005739|GO:0005743|GO:0005745|GO:0006508|GO:0007005|GO:0007409|GO:0007528|GO:0008053|GO:0008150|GO:0008237|GO:0008270|GO:0016485|GO:0016540|GO:0021675|GO:0034982|GO:0036444|GO:0040014|GO:0042407|GO:0042552|GO:0048747|GO:0051560|GO:0060013	GO:0004222|GO:0005515|GO:0005524|GO:0005739|GO:0005743|GO:0005745|GO:0006508|GO:0006851|GO:0007409|GO:0007528|GO:0008053|GO:0008237|GO:0008270|GO:0016485|GO:0016540|GO:0021675|GO:0034982|GO:0036444|GO:0040014|GO:0042407|GO:0042552|GO:0048747|GO:0051082|GO:0051560|GO:0060013				R-HSA-382551|R-HSA-8949215|R-HSA-8949664		ERR1_Q2|RORA1_01|SF1_Q6|TGACCTTG_SF1_Q6|TGACCTY_ERR1_Q2	ERR1_Q2|RORA1_01|SF1_Q6|TGACCTTG_SF1_Q6|TGACCTY_ERR1_Q2	TRUE					proteins(3754)									0.0901941	0.0586286	-0.0273652	-0.120932	0.0902607	0.0478445	0.0246807	-0.165069	0.126661	-0.0732779	0.130247	0.031623	-0.197839	-0.247745	0.0234458	-0.0364124	-0.132587	-0.0997967	0.0597881	0.0968189	-0.0995863
Afm	282708	ENSRNOG00000002878				GO:0005615|GO:0008431|GO:0046872|GO:0050821|GO:0051180|GO:0071693	GO:0005515|GO:0005576|GO:0005615|GO:0008431|GO:0050821|GO:0051180|GO:0070062|GO:0071693|GO:0072562							HNF1_01|HNF1_C|HNF1_Q6|TATAAA_TATA_01	FALSE					proteins(3754)									NA	NA	NA	NA	NA	NA	NA	0.00866531	NA	0.00374155	NA	NA	NA	0.0173384	NA	0.0118524	NA	NA	0.00235367	-0.000957528	0
Afmid	688283	ENSRNOG00000050205		path:rno00380|path:rno00630|path:rno01100	path:hsa00380|path:hsa00630|path:hsa01100	GO:0004061|GO:0005634|GO:0005737|GO:0005829|GO:0019441|GO:0034354	GO:0004061|GO:0005634|GO:0005737|GO:0005829|GO:0019441|GO:0034354		R-HSA-71240		R-HSA-1430728|R-HSA-6788656|R-HSA-71240|R-HSA-71291				TRUE														0.00728303	0.0715506	0.0203119	-0.0102684	0.0219609	0.102006	0.000557048	-0.0752452	0.285941	0.0636391	0.417973	0.0706541	-0.283679	-0.269167	5.35409e-06	-0.0413911	0.0315757	-0.123767	-0.0820497	-0.124506	-0.400558
Afp	24177	ENSRNOG00000002889		path:rno04390	path:hsa04390		GO:0001542|GO:0005515|GO:0005615|GO:0005788|GO:0042448|GO:0043687|GO:0044267|GO:0046872|GO:0060395	R-RNO-381426|R-RNO-8957275		R-RNO-381426|R-RNO-392499|R-RNO-597592|R-RNO-8957275				CDP_01|ERR1_Q2|HNF1_01|HNF1_C|HNF1_Q6|HP1SITEFACTOR_Q6|PAX4_02|STAT1_03|TAATTA_CHX10_01|TATAAA_TATA_01|YGTCCTTGR_UNKNOWN	FALSE														NA	NA	NA	0.00263779	NA	NA	NA	NA	NA	NA	NA	NA	NA	NA	NA	-0.00458323	NA	NA	NA	NA	NA
Aftph	305544	ENSRNOG00000005411				GO:0005737|GO:0008565|GO:0030276|GO:0032588|GO:0046907	GO:0005634|GO:0005737|GO:0005794|GO:0005829|GO:0008565|GO:0015031|GO:0030121|GO:0030276|GO:0032588|GO:0043231|GO:0046907								TRUE														0.0728372	0.0736298	0.0275563	0.0502738	-0.0154541	0.018349	0.0227847	-0.113702	0.1056	-0.0114145	0.060143	-0.0769117	0.0171665	-0.0177257	0.0202813	0.0245795	0.101593	-0.00424034	0.210329	0.378193	-0.0460487
Aga	290923	ENSRNOG00000000108		path:rno00511|path:rno04142	path:hsa00511|path:hsa04142	GO:0003948|GO:0005615|GO:0005764|GO:0005783|GO:0006508|GO:0006517|GO:0008150|GO:0008233|GO:0016787|GO:0043621|GO:0051604	GO:0003948|GO:0005576|GO:0005615|GO:0005737|GO:0005764|GO:0005783|GO:0006508|GO:0006517|GO:0008233|GO:0016787|GO:0035578|GO:0043312|GO:0043621|GO:0051604	R-RNO-6798695		R-RNO-168249|R-RNO-168256|R-RNO-6798695	R-HSA-168249|R-HSA-168256|R-HSA-6798695		CRX_Q4|GGATTA_PITX2_Q2|RRAGTTGT_UNKNOWN	CRX_Q4|GGATTA_PITX2_Q2|RRAGTTGT_UNKNOWN	TRUE														-0.137378	-0.0642291	-0.080736	-0.0843902	-0.0808836	0.00235189	-0.00300427	0.21008	-0.0633215	0.0801011	-0.16593	-0.0485309	0.115737	0.0376211	-0.0758684	0.111032	0.00964238	-0.062598	0.135576	0.515747	0.159238
Agap1	316611	ENSRNOG00000019476		path:rno04144	path:hsa04144	GO:0003924|GO:0005096|GO:0005525|GO:0005543|GO:0007165|GO:0016020|GO:0043547|GO:0046872	GO:0003924|GO:0005096|GO:0005525|GO:0005543|GO:0005634|GO:0005737|GO:0015031|GO:0043547|GO:0046872						AP2_Q6_01|CTGCAGY_UNKNOWN|GGGCGGR_SP1_Q6|HIF1_Q3|HIF1_Q5|NGFIC_01|RNGTGGGC_UNKNOWN|TCF4_Q5|YGCANTGCR_UNKNOWN	AP2_Q6_01|CTGCAGY_UNKNOWN|GGGCGGR_SP1_Q6|HIF1_Q3|HIF1_Q5|NGFIC_01|RNGTGGGC_UNKNOWN|TCF4_Q5|YGCANTGCR_UNKNOWN	TRUE														-0.0159389	0.0313083	0.0537544	0.103556	-0.00275638	-0.0212732	0.00676053	0.123999	0.128318	0.0517955	0.181255	0.141518	0.0679864	0.0191089	-0.0624321	-0.167594	0.0680094	-0.00611319	-0.0505145	-0.0411144	-0.0396448
Agap2	65218	ENSRNOG00000025584		path:rno04068|path:rno04144	path:hsa04068|path:hsa04144	GO:0003924|GO:0005096|GO:0005515|GO:0005525|GO:0005634|GO:0005730|GO:0005739|GO:0005829|GO:0014068|GO:0019901|GO:0030295|GO:0032147|GO:0033601|GO:0042177|GO:0043066|GO:0043524|GO:0043547|GO:0045944|GO:0046427|GO:0046872|GO:0060749|GO:2001240	GO:0003924|GO:0005096|GO:0005515|GO:0005525|GO:0005634|GO:0005730|GO:0005737|GO:0005739|GO:0015031|GO:0016020|GO:0042177|GO:0043524|GO:0043547|GO:0046872|GO:0061903|GO:0070062				R-HSA-1266738|R-HSA-373752|R-HSA-422475		CAGCTG_AP4_Q5|CAGGTG_E12_Q6|ETS_Q4|ETS1_B|FXR_IR1_Q6|GGGAGGRR_MAZ_Q6|GGGCGGR_SP1_Q6|GTTRYCATRR_UNKNOWN|LMO2COM_01|MGGAAGTG_GABP_B|PAX3_B|PR_01|RAAGNYNNCTTY_UNKNOWN|RFX1_02|RGAGGAARY_PU1_Q6|RYTTCCTG_ETS2_B|SMAD4_Q6|STAT_Q6|TEL2_Q6|TGACCTY_ERR1_Q2|TGCCAAR_NF1_Q6|VDR_Q3	CAGCTG_AP4_Q5|CAGGTG_E12_Q6|ETS_Q4|ETS1_B|FXR_IR1_Q6|GGGAGGRR_MAZ_Q6|GGGCGGR_SP1_Q6|GTTRYCATRR_UNKNOWN|LMO2COM_01|MGGAAGTG_GABP_B|PAX3_B|PR_01|RAAGNYNNCTTY_UNKNOWN|RFX1_02|RGAGGAARY_PU1_Q6|RYTTCCTG_ETS2_B|SMAD4_Q6|STAT_Q6|TEL2_Q6|TGACCTY_ERR1_Q2|TGCCAAR_NF1_Q6|VDR_Q3	TRUE														-0.0825347	-0.087074	0.0417916	0.0479442	-0.0877951	-0.103697	0.0539416	-0.272683	-0.00498369	-0.233995	-0.041218	0.0070389	0.176776	-0.329761	0.0498156	-0.247193	-0.0824948	-0.127077	0.265542	-0.0469664	0.708373
Agap3	362300	ENSRNOG00000012764		path:rno04144	path:hsa04144	GO:0043161	GO:0003924|GO:0005096|GO:0005525|GO:0005634|GO:0005737|GO:0007165|GO:0016020|GO:0031593|GO:0034614|GO:0043161|GO:0043547|GO:0046872|GO:0071944						CAGGTG_E12_Q6|CHX10_01|E12_Q6|GATTGGY_NFY_Q6_01|GR_Q6|LMO2COM_01|MYOD_01|MYOD_Q6_01|NFY_Q6_01|NGFIC_01|PAX4_02|TAATTA_CHX10_01|TGACCTY_ERR1_Q2|TGCTGAY_UNKNOWN|TTANTCA_UNKNOWN|YAATNANRNNNCAG_UNKNOWN|YCATTAA_UNKNOWN	CAGGTG_E12_Q6|CHX10_01|E12_Q6|GATTGGY_NFY_Q6_01|GR_Q6|LMO2COM_01|MYOD_01|MYOD_Q6_01|NFY_Q6_01|NGFIC_01|PAX4_02|TAATTA_CHX10_01|TGACCTY_ERR1_Q2|TGCTGAY_UNKNOWN|TTANTCA_UNKNOWN|YAATNANRNNNCAG_UNKNOWN|YCATTAA_UNKNOWN	TRUE														-0.0313483	0.0248092	-0.0119046	0.0836643	0.00623868	0.0302655	0.0295319	0.161404	0.0750827	0.193436	0.247456	0.169001	-0.119614	0.038268	0.0770025	0.0989204	0.0772442	0.0138193	-0.0153101	-0.0423845	0.0629142
Agbl4	100911395	ENSRNOG00000033097				GO:0004181|GO:0005794|GO:0005814|GO:0005829|GO:0015631|GO:0035608|GO:0035609|GO:0035610|GO:0036064|GO:0051607	GO:0004181|GO:0005794|GO:0005814|GO:0005829|GO:0006508|GO:0008270|GO:0015631|GO:0035608|GO:0035609|GO:0035610|GO:0036064|GO:0051607		R-HSA-8955332		R-HSA-392499|R-HSA-597592|R-HSA-8955332		AMEF2_Q6|CDPCR1_01|CDX2_Q5|OCT1_04|STAT5A_04|TTGTTT_FOXO4_01	AMEF2_Q6|CDPCR1_01|CDX2_Q5|OCT1_04|STAT5A_04|TTGTTT_FOXO4_01	TRUE														NA	NA	NA	NA	6.44712e-06	-0.00112782	NA	NA	NA	-0.0102407	NA	NA	NA	NA	NA	NA	-0.00227501	NA	0.00199364	-0.00131755	-0.0064462
Agbl5	362710	ENSRNOG00000008612					GO:0004181|GO:0005634|GO:0005737|GO:0005829|GO:0006508|GO:0008270|GO:0015630|GO:0015631|GO:0030496|GO:0035608|GO:0035611|GO:0045171|GO:0051607|GO:0072686		R-HSA-8955332		R-HSA-392499|R-HSA-597592|R-HSA-8955332		AP4_Q6_01|AREB6_04|CAGCTG_AP4_Q5|CAGGTA_AREB6_01|CMYB_01|CTTTGA_LEF1_Q2|ETS2_B|GCANCTGNY_MYOD_Q6|GGGAGGRR_MAZ_Q6|GGGCGGR_SP1_Q6|GGGTGGRR_PAX4_03|HEB_Q6|IK2_01|MYB_Q6|RRCCGTTA_UNKNOWN|RYTTCCTG_ETS2_B|SMAD4_Q6|SP1_Q2_01|SP1_Q4_01|SP1_Q6|SP1_Q6_01|SP3_Q3|TGANTCA_AP1_C|TTGTTT_FOXO4_01	AP4_Q6_01|AREB6_04|CAGCTG_AP4_Q5|CAGGTA_AREB6_01|CMYB_01|CTTTGA_LEF1_Q2|ETS2_B|GCANCTGNY_MYOD_Q6|GGGAGGRR_MAZ_Q6|GGGCGGR_SP1_Q6|GGGTGGRR_PAX4_03|HEB_Q6|IK2_01|MYB_Q6|RRCCGTTA_UNKNOWN|RYTTCCTG_ETS2_B|SMAD4_Q6|SP1_Q2_01|SP1_Q4_01|SP1_Q6|SP1_Q6_01|SP3_Q3|TGANTCA_AP1_C|TTGTTT_FOXO4_01	TRUE														-0.0353933	0.0108229	0.0736809	0.100233	-0.0131393	-0.0613427	0.139575	0.0698558	0.0730403	0.157989	0.204336	0.259563	0.211049	0.0808605	0.144776	0.105742	0.246097	0.312052	-0.0107828	-0.178202	-0.165293
Ager	81722	ENSRNOG00000000439		path:rno04933	path:hsa04933	GO:0001540|GO:0001650|GO:0001666|GO:0001914|GO:0001933|GO:0001934|GO:0001937|GO:0005515|GO:0005576|GO:0005615|GO:0005737|GO:0005829|GO:0005886|GO:0006954|GO:0007162|GO:0007259|GO:0007420|GO:0007611|GO:0008201|GO:0009100|GO:0009750|GO:0009925|GO:0009986|GO:0010255|GO:0010508|GO:0010596|GO:0010628|GO:0010718|GO:0010763|GO:0014002|GO:0014823|GO:0014911|GO:0016021|GO:0016324|GO:0030054|GO:0030324|GO:…	GO:0001540|GO:0001650|GO:0001666|GO:0001914|GO:0001934|GO:0004888|GO:0005044|GO:0005515|GO:0005576|GO:0005886|GO:0005887|GO:0006898|GO:0006954|GO:0007166|GO:0007611|GO:0009611|GO:0009986|GO:0010255|GO:0014002|GO:0016324|GO:0030054|GO:0031175|GO:0032693|GO:0032735|GO:0034116|GO:0038023|GO:0042104|GO:0042535|GO:0042802|GO:0043507|GO:0044548|GO:0044877|GO:0045056|GO:0045080|GO:0045087|GO:0045410|GO:…			R-RNO-1280215|R-RNO-166016|R-RNO-166058|R-RNO-166166|R-RNO-168138|R-RNO-168142|R-RNO-168164|R-RNO-168176|R-RNO-168179|R-RNO-168181|R-RNO-168188|R-RNO-168249|R-RNO-168256|R-RNO-168898|R-RNO-168928|R-RNO-181438|R-RNO-445989|R-RNO-446652|R-RNO-449147|R-RNO-879415|R-RNO-9020702|R-RNO-933542|R-RNO-937061|R-RNO-975138|R-RNO-975155|R-RNO-975871	R-HSA-1280215|R-HSA-166016|R-HSA-166058|R-HSA-166166|R-HSA-168138|R-HSA-168142|R-HSA-168164|R-HSA-168176|R-HSA-168179|R-HSA-168181|R-HSA-168188|R-HSA-168249|R-HSA-168256|R-HSA-168898|R-HSA-168928|R-HSA-181438|R-HSA-445989|R-HSA-446652|R-HSA-449147|R-HSA-879415|R-HSA-9020702|R-HSA-933542|R-HSA-937061|R-HSA-975138|R-HSA-975155|R-HSA-975871		ACAWNRNSRCGG_UNKNOWN|AR_Q2|CAGGTA_AREB6_01|CEBP_Q3|GCCATNTTG_YY1_Q6|GGGTGGRR_PAX4_03|MYB_Q3|NRF1_Q6|PAX2_02|PAX4_03|RCGCANGCGY_NRF1_Q6|RFX1_02|SMAD3_Q6|SMAD4_Q6|SP3_Q3|SREBP_Q3|SREBP1_Q6|TGACAGNY_MEIS1_01|TGCCAAR_NF1_Q6|TGTYNNNNNRGCARM_UNKNOWN	ACAWNRNSRCGG_UNKNOWN|AR_Q2|CAGGTA_AREB6_01|CEBP_Q3|GCCATNTTG_YY1_Q6|GGGTGGRR_PAX4_03|MYB_Q3|NRF1_Q6|PAX2_02|PAX4_03|RCGCANGCGY_NRF1_Q6|RFX1_02|SMAD3_Q6|SMAD4_Q6|SP3_Q3|SREBP_Q3|SREBP1_Q6|TGACAGNY_MEIS1_01|TGCCAAR_NF1_Q6|TGTYNNNNNRGCARM_UNKNOWN	TRUE														-0.0996452	-0.118965	-0.0852549	-0.141247	-0.07291	-0.0580949	-0.0615147	-0.302696	-0.288066	-0.27456	-0.00497824	-0.264761	0.231802	-0.236987	-0.0199005	-0.0373661	0.166256	-0.0300118	-0.071075	0.048381	0.136395
Agfg1	363266	ENSRNOG00000015619		path:rno05164	path:hsa05164		GO:0001675|GO:0003677|GO:0003723|GO:0005096|GO:0005515|GO:0005643|GO:0005829|GO:0006406|GO:0007275|GO:0007289|GO:0031410|GO:0042995|GO:0043025|GO:0043231|GO:0043547|GO:0045109|GO:0046872|GO:0061024			R-RNO-199991|R-RNO-5653656|R-RNO-8856825|R-RNO-8856828	R-HSA-199991|R-HSA-5653656|R-HSA-8856825|R-HSA-8856828				TRUE					proteins(3754)									0.116476	0.140773	0.0864723	0.0851932	0.086022	0.0152103	0.0473924	0.0431541	0.0879918	0.038143	0.143725	0.0987896	-0.0337239	0.017054	0.0395224	-0.0138561	0.0247521	0.0405875	0.0884416	0.167212	-0.0688918
Agfg2	304375	ENSRNOG00000001404				GO:0005096|GO:0043547|GO:0046872							AHR_Q5|AHRARNT_01|ALPHACP1_01|ARP1_01|CTTTGA_LEF1_Q2|E2F_03|E2F_Q3_01|E2F_Q4_01|E2F_Q6_01|E2F1_Q4_01|GATTGGY_NFY_Q6_01|GGGCGGR_SP1_Q6|NFY_01|NFY_C|NFY_Q6|NFY_Q6_01|RCGCANGCGY_NRF1_Q6|TCF4_Q5|WTGAAAT_UNKNOWN		FALSE					proteins(3754)									0.0461782	0.0261612	-0.0275747	-0.145899	0.037979	0.0345488	0.0123202	-0.0388544	0.132402	0.00707714	0.0845018	-0.0869071	-0.260179	-0.270556	-0.0400857	-0.120089	-0.137073	-0.240176	-0.0531745	-0.191284	-0.077895
Agk	502749	ENSRNOG00000011509		path:rno00561|path:rno01100	path:hsa00561|path:hsa01100		GO:0001729|GO:0003951|GO:0004143|GO:0005524|GO:0005739|GO:0005741|GO:0005743|GO:0005758|GO:0005829|GO:0031305|GO:0042721|GO:0043231|GO:0045039|GO:0046474|GO:0046513|GO:0046834|GO:0047620		R-HSA-1483206|R-HSA-6802952	R-RNO-1430728|R-RNO-1483206|R-RNO-1483257|R-RNO-556833	R-HSA-1430728|R-HSA-1483206|R-HSA-1483257|R-HSA-1643685|R-HSA-556833|R-HSA-5663202|R-HSA-6802952|R-HSA-6802957		CTTTGT_LEF1_Q2	CTTTGT_LEF1_Q2	TRUE					proteins(3754)									0.0244084	0.00931275	-0.00247634	-0.0701965	0.110434	0.023871	-0.0659751	-0.116114	-0.0419865	-0.149049	0.176814	-0.00243207	-0.287682	-0.258549	0.0190191	-0.238056	-0.115425	-0.158943	0.0180345	0.0523397	-0.0899439
Agl	362029	ENSRNOG00000016214		path:rno00500|path:rno01100	path:hsa00500|path:hsa01100	GO:0004133|GO:0004134|GO:0004135|GO:0005634|GO:0005737|GO:0005977|GO:0005978|GO:0005980|GO:0007584|GO:0009725|GO:0016234|GO:0016529|GO:0030246|GO:0030247|GO:0031593|GO:0051384	GO:0004133|GO:0004134|GO:0004135|GO:0005515|GO:0005576|GO:0005634|GO:0005737|GO:0005829|GO:0005978|GO:0005980|GO:0007584|GO:0016234|GO:0016529|GO:0030247|GO:0031593|GO:0034774|GO:0043033|GO:0043312|GO:0051384|GO:0102500|GO:1904813	R-RNO-6798695|R-RNO-70221	R-HSA-6798695|R-HSA-70221	R-RNO-1430728|R-RNO-168249|R-RNO-168256|R-RNO-6798695|R-RNO-70221|R-RNO-71387|R-RNO-8982491	R-HSA-1430728|R-HSA-168249|R-HSA-168256|R-HSA-6798695|R-HSA-70221|R-HSA-71387|R-HSA-8982491		AFP1_Q6|CAGGTG_E12_Q6|GABP_B|MGGAAGTG_GABP_B|NERF_Q2|NRF2_01|RNGTGGGC_UNKNOWN|SCGGAAGY_ELK1_02|SRF_Q6|STAT_Q6|STAT1_02|TEL2_Q6|TMTCGCGANR_UNKNOWN|TTGTTT_FOXO4_01	AFP1_Q6|CAGGTG_E12_Q6|GABP_B|MGGAAGTG_GABP_B|NERF_Q2|NRF2_01|RNGTGGGC_UNKNOWN|SCGGAAGY_ELK1_02|SRF_Q6|STAT_Q6|STAT1_02|TEL2_Q6|TMTCGCGANR_UNKNOWN|TTGTTT_FOXO4_01	TRUE					proteins(3754)									0.190323	0.155892	0.104632	-0.02148	0.0909552	0.0485681	0.11758	-0.23315	0.296611	-0.132572	0.0921195	-0.0297584	-0.190936	-0.361692	-0.0534919	-0.194569	-0.188209	-0.113538	0.306764	0.308783	-0.148082
Agmat	298607	ENSRNOG00000012315		path:rno00330|path:rno01100	path:hsa00330|path:hsa01100	GO:0005739|GO:0008295|GO:0008783|GO:0033388|GO:0046872	GO:0005739|GO:0008295|GO:0008783|GO:0033388|GO:0046872|GO:0097055	R-RNO-351143		R-RNO-1430728|R-RNO-351143|R-RNO-351202|R-RNO-71291	R-HSA-1430728|R-HSA-351143|R-HSA-351202|R-HSA-71291		CACGTG_MYC_Q2|HNF4_Q6|MYC_Q2|USF2_Q6	CACGTG_MYC_Q2|HNF4_Q6|MYC_Q2|USF2_Q6	TRUE														0.0182224	0.0284584	0.00561947	0.126345	-0.00143701	-0.00338321	-0.0285744	0.00391835	0.0469665	-0.0351616	-0.173843	0.115682	-0.0617365	-0.0561753	0.0158319	-0.0947701	-0.0848869	0.0448086	0.237239	0.252468	-0.426886
Agmo	362732	ENSRNOG00000023116				GO:0005506|GO:0005783|GO:0005789|GO:0006643|GO:0008610|GO:0016021|GO:0046485|GO:0050479|GO:0055114	GO:0005506|GO:0005783|GO:0005789|GO:0006643|GO:0016021|GO:0019432|GO:0046485|GO:0050479|GO:0055114			R-RNO-1430728|R-RNO-556833|R-RNO-75109|R-RNO-8979227	R-HSA-1430728|R-HSA-556833|R-HSA-75109|R-HSA-8979227				TRUE														-0.112592	-0.102193	-0.0496274	-0.0176323	0.0502926	0.00945441	-0.00710575	0.207081	-0.00738895	0.168138	0.0218897	-0.247902	0.0953738	0.349558	0.111818	0.293673	-0.0502233	-0.0778818	0.361215	0.0666985	0.960136
Ago1	313594	ENSRNOG00000055915				GO:0000932|GO:0000956|GO:0000978|GO:0000993|GO:0001047|GO:0003674|GO:0003723|GO:0003725|GO:0003727|GO:0004521|GO:0005575|GO:0005634|GO:0005737|GO:0005829|GO:0005844|GO:0008150|GO:0010501|GO:0010586|GO:0010628|GO:0016442|GO:0016525|GO:0031054|GO:0035068|GO:0035196|GO:0035198|GO:0035278|GO:0035279|GO:0035280|GO:0044212|GO:0045944|GO:0070578|GO:0090625|GO:1901224|GO:1990904	GO:0000932|GO:0000956|GO:0000978|GO:0000993|GO:0001047|GO:0003723|GO:0003725|GO:0003727|GO:0004521|GO:0005515|GO:0005634|GO:0005654|GO:0005737|GO:0005829|GO:0005844|GO:0007223|GO:0010501|GO:0010586|GO:0010628|GO:0010629|GO:0016442|GO:0016525|GO:0031054|GO:0035068|GO:0035194|GO:0035196|GO:0035198|GO:0035278|GO:0035279|GO:0035280|GO:0045652|GO:0045944|GO:0060964|GO:0070578|GO:0090502|GO:0090625|GO:…	R-RNO-203927|R-RNO-426486|R-RNO-426496|R-RNO-5578749	R-HSA-1912408|R-HSA-203927|R-HSA-2559580|R-HSA-2559585|R-HSA-4086398|R-HSA-426486|R-HSA-426496|R-HSA-5578749|R-HSA-5628897|R-HSA-5687128|R-HSA-8934593|R-HSA-8936459|R-HSA-8943723|R-HSA-8948700|R-HSA-8986944|R-HSA-9018519|R-HSA-9022692	R-RNO-203927|R-RNO-211000|R-RNO-426486|R-RNO-426496|R-RNO-5578749|R-RNO-74160	R-HSA-1257604|R-HSA-157118|R-HSA-162582|R-HSA-1912408|R-HSA-1912422|R-HSA-195721|R-HSA-203927|R-HSA-211000|R-HSA-212436|R-HSA-2262752|R-HSA-2559580|R-HSA-2559583|R-HSA-2559585|R-HSA-3700989|R-HSA-3858494|R-HSA-4086398|R-HSA-426486|R-HSA-426496|R-HSA-5578749|R-HSA-5628897|R-HSA-5683057|R-HSA-5687128|R-HSA-6807070|R-HSA-73857|R-HSA-74160|R-HSA-8878171|R-HSA-8934593|R-HSA-8936459|R-HSA-8939211|R-HSA…			AML1_01|AML1_Q6|CAGGTG_E12_Q6|CTCNANGTGNY_UNKNOWN|CTGCAGY_UNKNOWN|CTTTGT_LEF1_Q2|E12_Q6|E2F_Q2|E47_01|EFC_Q6|EGR_Q6|ETF_Q6|GGGCGGR_SP1_Q6|GGGTGGRR_PAX4_03|GGGYGTGNY_UNKNOWN|GTGGGTGK_UNKNOWN|HEN1_01|HNF4_Q6|LEF1_Q6|MYAATNNNNNNNGGC_UNKNOWN|MYOD_01|MYOD_Q6|MYOD_Q6_01|MYOGENIN_Q6|MZF1_01|OSF2_Q6|RACCACAR_AML_Q6|RCGCANGCGY_NRF1_Q6|SP1_Q2_01|T3R_Q6|TEF1_Q6|TGCGCANK_UNKNOWN|TITF1_Q3|VDR_Q6|YRCCAKNNGNCGC…	FALSE														-0.0139765	-0.0287331	0.113439	0.130059	-0.0888193	-0.0815756	0.110637	-0.0346381	-0.00594343	0.0295175	-0.194714	0.140561	0.121441	-0.00119016	-0.0770713	-0.0271334	-0.0919264	-0.0266427	-0.0986725	0.0181683	0.0592986
Ago2	59117	ENSRNOG00000008533				GO:0000340|GO:0000932|GO:0000993|GO:0001047|GO:0003674|GO:0003723|GO:0003725|GO:0003727|GO:0003729|GO:0003743|GO:0004521|GO:0005515|GO:0005575|GO:0005634|GO:0005654|GO:0005737|GO:0005739|GO:0005829|GO:0005844|GO:0005845|GO:0006355|GO:0006413|GO:0008022|GO:0008150|GO:0009791|GO:0010501|GO:0010586|GO:0010628|GO:0016442|GO:0030054|GO:0030154|GO:0030425|GO:0031047|GO:0031054|GO:0035068|GO:0035087|GO:…	GO:0000340|GO:0000932|GO:0000993|GO:0001047|GO:0003723|GO:0003725|GO:0003727|GO:0003743|GO:0004521|GO:0005515|GO:0005634|GO:0005654|GO:0005737|GO:0005829|GO:0005844|GO:0005845|GO:0006412|GO:0006413|GO:0007223|GO:0008022|GO:0009791|GO:0010501|GO:0010586|GO:0010628|GO:0010629|GO:0016020|GO:0016442|GO:0030054|GO:0030422|GO:0030425|GO:0031047|GO:0031054|GO:0035068|GO:0035087|GO:0035194|GO:0035196|GO:…			R-RNO-203927|R-RNO-211000|R-RNO-426486|R-RNO-426496|R-RNO-5578749|R-RNO-74160	R-HSA-1257604|R-HSA-157118|R-HSA-162582|R-HSA-1912408|R-HSA-1912422|R-HSA-195721|R-HSA-203927|R-HSA-211000|R-HSA-212436|R-HSA-3700989|R-HSA-3858494|R-HSA-4086398|R-HSA-426486|R-HSA-426496|R-HSA-5578749|R-HSA-5628897|R-HSA-5683057|R-HSA-5687128|R-HSA-6807070|R-HSA-73857|R-HSA-74160|R-HSA-8878171|R-HSA-8934593|R-HSA-8939211|R-HSA-8943723|R-HSA-8948700|R-HSA-8986944|R-HSA-9006925|R-HSA-9006931|R-HSA…			AACTTT_UNKNOWN|ARNT_01|CACGTG_MYC_Q2|CTTTGT_LEF1_Q2|MAX_01|MYCMAX_01|NKX25_01|PAX4_01|TGACATY_UNKNOWN|TGAYRTCA_ATF3_Q6|USF_C|WGTTNNNNNAAA_UNKNOWN	FALSE					proteins(3754)									0.0476718	0.139379	0.0959702	0.281199	0.0313653	0.032161	0.0440338	-0.0479061	0.275434	0.291111	0.441414	0.385663	-0.0947311	-0.163039	0.0272989	-0.201987	0.0432622	0.0348669	-0.0933569	-0.130346	-0.00369317
Ago3	313593	ENSRNOG00000034269				GO:0000794|GO:0000932|GO:0003674|GO:0003723|GO:0003725|GO:0003727|GO:0004521|GO:0005575|GO:0005654|GO:0005737|GO:0006402|GO:0008150|GO:0010501|GO:0010628|GO:0016442|GO:0031054|GO:0035068|GO:0035196|GO:0035198|GO:0035278|GO:0035279|GO:0035280|GO:0036464|GO:0070578|GO:0072091|GO:0090502|GO:0090624|GO:0090625|GO:1901224	GO:0000794|GO:0000932|GO:0003723|GO:0003725|GO:0003727|GO:0004521|GO:0005515|GO:0005654|GO:0005737|GO:0005829|GO:0006402|GO:0007223|GO:0010501|GO:0010628|GO:0010629|GO:0016020|GO:0016442|GO:0031054|GO:0035068|GO:0035194|GO:0035196|GO:0035198|GO:0035278|GO:0035279|GO:0035280|GO:0036464|GO:0045652|GO:0046872|GO:0070578|GO:0072091|GO:0090502|GO:0090624|GO:0090625|GO:1901224	R-RNO-203927|R-RNO-426486|R-RNO-426496		R-RNO-203927|R-RNO-211000|R-RNO-426486|R-RNO-426496|R-RNO-74160	R-HSA-1257604|R-HSA-157118|R-HSA-162582|R-HSA-1912408|R-HSA-1912422|R-HSA-195721|R-HSA-203927|R-HSA-211000|R-HSA-212436|R-HSA-2262752|R-HSA-2559580|R-HSA-2559583|R-HSA-2559585|R-HSA-3700989|R-HSA-3858494|R-HSA-4086398|R-HSA-426486|R-HSA-426496|R-HSA-5628897|R-HSA-5683057|R-HSA-5687128|R-HSA-6807070|R-HSA-73857|R-HSA-74160|R-HSA-8878171|R-HSA-8934593|R-HSA-8936459|R-HSA-8939211|R-HSA-8943723|R-HSA…			E4BP4_01|ETF_Q6|HLF_01|SP3_Q3|TGGAAA_NFAT_Q4_01	FALSE														0.0409425	0.0841444	0.160834	0.219562	0.0386453	-0.0366989	-0.0155941	0.0116995	0.165699	0.129622	-0.118444	0.353775	-0.0632895	-0.0529783	0.0397134	-0.017381	-0.0694931	0.0663638	0.020908	0.180751	-0.102487
Ago4	298533	ENSRNOG00000025596				GO:0000932|GO:0003674|GO:0003723|GO:0003725|GO:0003727|GO:0003743|GO:0005575|GO:0005634|GO:0005654|GO:0005737|GO:0005829|GO:0006402|GO:0006413|GO:0007130|GO:0007140|GO:0008150|GO:0008584|GO:0010501|GO:0010586|GO:0016442|GO:0016604|GO:0022604|GO:0031054|GO:0035068|GO:0035196|GO:0035198|GO:0035278|GO:0035279|GO:0035280|GO:0043066|GO:0070578|GO:0090625		R-RNO-203927|R-RNO-426486|R-RNO-426496		R-RNO-203927|R-RNO-211000|R-RNO-426486|R-RNO-426496|R-RNO-74160	R-HSA-1257604|R-HSA-157118|R-HSA-162582|R-HSA-1912408|R-HSA-1912422|R-HSA-195721|R-HSA-203927|R-HSA-211000|R-HSA-212436|R-HSA-2262752|R-HSA-2559580|R-HSA-2559583|R-HSA-2559585|R-HSA-3700989|R-HSA-3858494|R-HSA-4086398|R-HSA-426486|R-HSA-426496|R-HSA-5628897|R-HSA-5683057|R-HSA-5687128|R-HSA-6807070|R-HSA-73857|R-HSA-74160|R-HSA-8878171|R-HSA-8934593|R-HSA-8936459|R-HSA-8939211|R-HSA-8943723|R-HSA…				TRUE														0.096722	0.0944473	0.0475547	0.26034	0.0108736	0.00365631	0.0715241	0.134183	0.13149	0.0128149	-0.0875256	0.471847	0.196969	0.207912	0.0895065	-0.284837	0.0195018	0.184489	-0.152666	0.246722	0.300187
Agpat1	406165	ENSRNOG00000000437		path:rno00561|path:rno00564|path:rno01100|path:rno04072|path:rno04975	path:hsa00561|path:hsa00564|path:hsa01100|path:hsa04072|path:hsa04975	GO:0001819|GO:0003841|GO:0005783|GO:0006654|GO:0016021	GO:0001819|GO:0001961|GO:0003841|GO:0005515|GO:0005783|GO:0005789|GO:0006644|GO:0006654|GO:0016020|GO:0016021|GO:0016024|GO:0031325	R-RNO-1483166|R-RNO-163765	R-HSA-1483166|R-HSA-163765	R-RNO-1430728|R-RNO-1483166|R-RNO-1483206|R-RNO-1483257|R-RNO-163685|R-RNO-163765|R-RNO-556833	R-HSA-1430728|R-HSA-1483166|R-HSA-1483206|R-HSA-1483257|R-HSA-163685|R-HSA-163765|R-HSA-556833		AP1FJ_Q2|COUP_DR1_Q6|CREB_02|CREB_Q2|CREB_Q4|CREBP1_Q2|CTTTAAR_UNKNOWN|CTTTGA_LEF1_Q2|E4F1_Q6|ELF1_Q6|ETS_Q4|GATTGGY_NFY_Q6_01|GCCATNTTG_YY1_Q6|GGGAGGRR_MAZ_Q6|GGGCGGR_SP1_Q6|GTGACGY_E4F1_Q6|HIF1_Q3|HIF1_Q5|HNF4_01|HNF4_01_B|HNF4_Q6|HSF1_01|NERF_Q2|NFKAPPAB_01|NFY_01|NFY_Q6_01|RYTTCCTG_ETS2_B|TEL2_Q6|TGCCAAR_NF1_Q6	AP1FJ_Q2|COUP_DR1_Q6|CREB_02|CREB_Q2|CREB_Q4|CREBP1_Q2|CTTTAAR_UNKNOWN|CTTTGA_LEF1_Q2|E4F1_Q6|ELF1_Q6|ETS_Q4|GATTGGY_NFY_Q6_01|GCCATNTTG_YY1_Q6|GGGAGGRR_MAZ_Q6|GGGCGGR_SP1_Q6|GTGACGY_E4F1_Q6|HIF1_Q3|HIF1_Q5|HNF4_01|HNF4_01_B|HNF4_Q6|HSF1_01|NERF_Q2|NFKAPPAB_01|NFY_01|NFY_Q6_01|RYTTCCTG_ETS2_B|TEL2_Q6|TGCCAAR_NF1_Q6	TRUE														0.00932777	0.0128436	0.0161564	0.125112	-0.0118697	0.0201446	0.0138459	-0.0533817	0.0457896	0.0779256	0.150235	-0.0627296	-0.0644155	0.0122217	0.0362516	-0.126685	0.0257696	-0.0681864	-0.0297346	-0.14771	-0.182778
Agpat2	311821	ENSRNOG00000019466		path:rno00561|path:rno00564|path:rno01100|path:rno04072|path:rno04975	path:hsa00561|path:hsa00564|path:hsa01100|path:hsa04072|path:hsa04975	GO:0001819|GO:0003674|GO:0003841|GO:0005575|GO:0005783|GO:0006654|GO:0008544|GO:0016021|GO:0042493	GO:0001819|GO:0001961|GO:0003841|GO:0005783|GO:0005789|GO:0005886|GO:0006644|GO:0006654|GO:0008544|GO:0016021|GO:0016024|GO:0035579|GO:0042493|GO:0043312		R-HSA-1483166|R-HSA-6798695	R-RNO-1430728|R-RNO-1483166|R-RNO-1483206|R-RNO-1483257|R-RNO-168249|R-RNO-168256|R-RNO-556833|R-RNO-6798695	R-HSA-1430728|R-HSA-1483166|R-HSA-1483206|R-HSA-1483257|R-HSA-168249|R-HSA-168256|R-HSA-556833|R-HSA-6798695		GGGCGGR_SP1_Q6|SCGGAAGY_ELK1_02	GGGCGGR_SP1_Q6|SCGGAAGY_ELK1_02	TRUE														0.0810833	0.0624153	0.0766921	0.14069	-0.0425342	-0.0182998	-0.0322806	-0.16568	0.0679349	-0.0143634	0.249088	-0.13768	-0.1594	-0.205255	-0.000631959	-0.484941	0.0898751	-0.306814	-0.0473899	-0.317297	0.282034
Agpat3	294324	ENSRNOG00000001205		path:rno00561|path:rno00564|path:rno01100|path:rno04072	path:hsa00561|path:hsa00564|path:hsa01100|path:hsa04072	GO:0003841|GO:0005783|GO:0016021|GO:0016746|GO:0042171	GO:0000139|GO:0003841|GO:0005635|GO:0005783|GO:0005789|GO:0005886|GO:0006644|GO:0006654|GO:0008654|GO:0016020|GO:0016021|GO:0016024|GO:0016746	R-RNO-1483166|R-RNO-6811436		R-RNO-1430728|R-RNO-1483166|R-RNO-1483206|R-RNO-1483257|R-RNO-199991|R-RNO-556833|R-RNO-5653656|R-RNO-6811436|R-RNO-6811442|R-RNO-8856688	R-HSA-1430728|R-HSA-1483166|R-HSA-1483206|R-HSA-1483257|R-HSA-199991|R-HSA-556833|R-HSA-5653656|R-HSA-6811436|R-HSA-6811442|R-HSA-8856688		VDR_Q6	VDR_Q6	TRUE					proteins(3754)									0.0376045	-0.0380959	0.0402425	-0.105388	0.0384307	-0.0157186	0.0112274	-0.29034	0.136555	-0.200597	-0.221905	-0.261601	-0.205095	-0.448426	-0.019047	-0.257498	-0.307132	-0.232541	-0.263039	-0.325137	-0.439165
Agpat4	170919	ENSRNOG00000017731		path:rno00561|path:rno00564|path:rno01100|path:rno04072	path:hsa00561|path:hsa00564|path:hsa01100|path:hsa04072	GO:0003841|GO:0005741|GO:0006644|GO:0016021|GO:0016024|GO:0042171|GO:0043170	GO:0003841|GO:0005515|GO:0005741|GO:0005789|GO:0006644|GO:0006654|GO:0008654|GO:0016021|GO:0016024|GO:0016746|GO:0043170	R-RNO-1483166		R-RNO-1430728|R-RNO-1483166|R-RNO-1483206|R-RNO-1483257|R-RNO-556833	R-HSA-1430728|R-HSA-1483166|R-HSA-1483206|R-HSA-1483257|R-HSA-556833		AACTTT_UNKNOWN|AML_Q6|AP1_Q2_01|ATF_01|ATF_B|ATF3_Q6|CREBP1_Q2|CTTTAAR_UNKNOWN|CTTTGT_LEF1_Q2|FREAC3_01|GATA3_01|GFI1_01|GGGAGGRR_MAZ_Q6|GGGTGGRR_PAX4_03|GTTGNYNNRGNAAC_UNKNOWN|HNF6_Q6|IK2_01|IRF7_01|LMO2COM_02|MAF_Q6|MGGAAGTG_GABP_B|MZF1_01|OSF2_Q6|RACCACAR_AML_Q6|SMAD_Q6|SMAD3_Q6|TATA_C|TATAAA_TATA_01|TGANTCA_AP1_C|TGATTTRY_GFI1_01|TGGAAA_NFAT_Q4_01	AACTTT_UNKNOWN|AML_Q6|AP1_Q2_01|ATF_01|ATF_B|ATF3_Q6|CREBP1_Q2|CTTTAAR_UNKNOWN|CTTTGT_LEF1_Q2|FREAC3_01|GATA3_01|GFI1_01|GGGAGGRR_MAZ_Q6|GGGTGGRR_PAX4_03|GTTGNYNNRGNAAC_UNKNOWN|HNF6_Q6|IK2_01|IRF7_01|LMO2COM_02|MAF_Q6|MGGAAGTG_GABP_B|MZF1_01|OSF2_Q6|RACCACAR_AML_Q6|SMAD_Q6|SMAD3_Q6|TATA_C|TATAAA_TATA_01|TGANTCA_AP1_C|TGATTTRY_GFI1_01|TGGAAA_NFAT_Q4_01	TRUE														-0.0894008	-0.128653	-0.0303798	-0.12227	-0.0629989	-0.00255751	-0.159208	0.15036	-0.320683	-0.0647247	-0.297442	-0.122103	-0.0573809	0.18465	-0.260103	0.0522608	-0.134154	-0.0650238	-0.149645	-0.0619311	0.493751
Agpat5	306582	ENSRNOG00000028623		path:rno00561|path:rno00564|path:rno01100|path:rno04072	path:hsa00561|path:hsa00564|path:hsa01100|path:hsa04072	GO:0002244|GO:0003841|GO:0005739|GO:0006639|GO:0016021	GO:0002244|GO:0003841|GO:0005515|GO:0005635|GO:0005739|GO:0005741|GO:0005789|GO:0006639|GO:0006644|GO:0006654|GO:0008654|GO:0016021|GO:0016024|GO:0016746		R-HSA-1483166	R-RNO-1430728|R-RNO-1483166|R-RNO-1483206|R-RNO-1483257|R-RNO-556833	R-HSA-1430728|R-HSA-1483166|R-HSA-1483206|R-HSA-1483257|R-HSA-556833				TRUE					proteins(3754)									0.0426686	0.00303412	0.0892038	-0.0049105	0.0225117	0.00256568	0.00448457	0.108885	0.0887886	0.0791884	0.153973	0.0985928	-0.0931655	0.079241	-0.000617102	0.102413	0.0620366	-0.00454712	0.0105921	0.0981575	-0.0274743
Agpat6	290843	ENSRNOG00000018077		path:rno00561|path:rno00564|path:rno01100	path:hsa00561|path:hsa00564|path:hsa01100		GO:0002071|GO:0003841|GO:0004366|GO:0005783|GO:0005789|GO:0006631|GO:0006637|GO:0006654|GO:0006656|GO:0007595|GO:0008610|GO:0016020|GO:0016021|GO:0016024|GO:0019432|GO:0040014|GO:0046339|GO:0102420	R-RNO-1483166	R-HSA-1483166	R-RNO-1430728|R-RNO-1483166|R-RNO-1483206|R-RNO-1483257|R-RNO-556833	R-HSA-1430728|R-HSA-1483166|R-HSA-1483206|R-HSA-1483257|R-HSA-556833			CTTTGT_LEF1_Q2|GGGCGGR_SP1_Q6|HNF4ALPHA_Q6|YGCGYRCGC_UNKNOWN	FALSE														-0.0304413	-0.016313	-0.0688071	0.0119326	-0.0269561	-0.0108933	-0.0341333	-0.000559538	0.0657199	0.0320303	0.11253	0.0262418	-0.0743936	-0.0823518	-0.086502	-0.0917698	-0.0343593	-0.167117	-0.0139847	-0.0553569	0.158677
Agpat9	305166	ENSRNOG00000002159		path:rno00561|path:rno00564|path:rno01100	path:hsa00561|path:hsa00564|path:hsa01100	GO:0003841|GO:0004366|GO:0005783|GO:0005789|GO:0016021|GO:0016024|GO:0019432|GO:0032006|GO:0102420	GO:0003841|GO:0004366|GO:0005783|GO:0005789|GO:0006654|GO:0016021|GO:0016024|GO:0019432|GO:0032006|GO:0102420	R-RNO-1483166	R-HSA-1483166	R-RNO-1430728|R-RNO-1483166|R-RNO-1483206|R-RNO-1483257|R-RNO-556833	R-HSA-1430728|R-HSA-1483166|R-HSA-1483206|R-HSA-1483257|R-HSA-556833			AP1_01|AP1_Q6|BACH2_01|COUP_01|RGAGGAARY_PU1_Q6|TGANTCA_AP1_C|TGGAAA_NFAT_Q4_01	FALSE														0.174107	0.102259	0.197828	0.151376	0.0179768	0.0301872	0.0240988	-0.265948	0.203454	-0.0932167	-0.0797608	0.0334129	-0.201752	-0.32628	-0.00319211	-0.405502	-0.273081	-0.318167	-0.2809	-0.244068	-0.399785
Agps	84114	ENSRNOG00000001547		path:rno00565|path:rno01100|path:rno04146	path:hsa00565|path:hsa01100|path:hsa04146	GO:0005730|GO:0005739|GO:0005777|GO:0008609|GO:0008610|GO:0008611|GO:0016491|GO:0055114|GO:0071949	GO:0005515|GO:0005730|GO:0005739|GO:0005777|GO:0005778|GO:0005782|GO:0005829|GO:0006625|GO:0008609|GO:0008610|GO:0008611|GO:0016020|GO:0016491|GO:0055114|GO:0071949		R-HSA-75896|R-HSA-9033241|R-HSA-9033500	R-RNO-1430728|R-RNO-556833|R-RNO-75896|R-RNO-9033241|R-RNO-9609507	R-HSA-1430728|R-HSA-556833|R-HSA-75896|R-HSA-9033241|R-HSA-9033500|R-HSA-9609507		CAGGTA_AREB6_01|COUP_01|COUP_DR1_Q6|DR1_Q3|ER_Q6|GGGAGGRR_MAZ_Q6|HNF4_01_B|HNF4_DR1_Q3|HNF4ALPHA_Q6|PPAR_DR1_Q2|PPARG_01|TGACCTY_ERR1_Q2	CAGGTA_AREB6_01|COUP_01|COUP_DR1_Q6|DR1_Q3|ER_Q6|GGGAGGRR_MAZ_Q6|HNF4_01_B|HNF4_DR1_Q3|HNF4ALPHA_Q6|PPAR_DR1_Q2|PPARG_01|TGACCTY_ERR1_Q2	TRUE		WH(627)	RV PAB-F(648)						RV PAB-F- vs. RV Sham-RF(648)					0.0458963	0.0696273	0.119476	0.203007	0.0161797	0.0125085	0.0991388	0.0559032	0.471709	-0.0121116	0.549352	0.39544	-0.00651691	-0.0977262	-0.0624489	-0.527536	0.0486807	-0.0797297	0.352053	0.442025	-0.0821156
Agr2	298961	ENSRNOG00000005023				GO:0002162|GO:0003674|GO:0005154|GO:0005575|GO:0005615|GO:0005783|GO:0008150|GO:0010628|GO:0010811|GO:0034976|GO:0042803|GO:0045742|GO:0048546|GO:0048639|GO:0060480|GO:0060548|GO:0070254|GO:1903078|GO:1903896|GO:1903899	GO:0002162|GO:0005154|GO:0005515|GO:0005615|GO:0005783|GO:0010628|GO:0010811|GO:0034976|GO:0042803|GO:0045742|GO:0048546|GO:0048639|GO:0060480|GO:0060548|GO:0070254|GO:1903078|GO:1903896|GO:1903899						CAGGTA_AREB6_01|GGGTGGRR_PAX4_03|GTGGGTGK_UNKNOWN|NF1_Q6|TGANTCA_AP1_C|TGATTTRY_GFI1_01|TGCCAAR_NF1_Q6|TTGTTT_FOXO4_01	CAGGTA_AREB6_01|GGGTGGRR_PAX4_03|GTGGGTGK_UNKNOWN|NF1_Q6|TGANTCA_AP1_C|TGATTTRY_GFI1_01|TGCCAAR_NF1_Q6|TTGTTT_FOXO4_01	TRUE														0.0448724	0.210787	-0.0639952	0.0221249	-0.0179064	0.0463243	-0.126637	-0.0407822	-0.145533	-0.141746	-0.614291	-0.182452	-0.126484	-0.219865	-0.0400013	-0.164758	0.0696391	0.0217132	0.562099	0.380888	0.506531
Agr3	298959	ENSRNOG00000004994				GO:0002162|GO:0005783|GO:0043231	GO:0002162|GO:0005515|GO:0005783|GO:0008150|GO:0043231|GO:0060548							CAGGTG_E12_Q6|CDX2_Q5|HAND1E47_01|HNF1_C|HNF4_Q6|MMEF2_Q6|TATAAA_TATA_01	FALSE														NA	NA	NA	NA	0.0013618	NA	NA	NA	NA	NA	NA	NA	NA	NA	NA	NA	-0.00227501	NA	0.199508	0.859788	0.813749
Agrn	25592	ENSRNOG00000020205		path:rno04512	path:hsa04512		GO:0001523|GO:0002162|GO:0005200|GO:0005201|GO:0005509|GO:0005515|GO:0005576|GO:0005604|GO:0005796|GO:0005829|GO:0005886|GO:0006024|GO:0006027|GO:0007010|GO:0007165|GO:0007213|GO:0016021|GO:0030054|GO:0030198|GO:0033691|GO:0035374|GO:0043113|GO:0043202|GO:0043236|GO:0043395|GO:0043547|GO:0045162|GO:0045202|GO:0045887|GO:0045944|GO:0050808|GO:0051491|GO:0062023|GO:0070062		R-HSA-1971475|R-HSA-2022928|R-HSA-2024096|R-HSA-216083|R-HSA-3000171|R-HSA-3000178|R-HSA-3560783|R-HSA-3560801|R-HSA-3656237|R-HSA-3656253|R-HSA-419037|R-HSA-4420332|R-HSA-975634	R-RNO-1430728|R-RNO-1474244|R-RNO-162582|R-RNO-1630316|R-RNO-1638091|R-RNO-1793185|R-RNO-196854|R-RNO-1971475|R-RNO-2022928|R-RNO-2024096|R-RNO-2187338|R-RNO-3000178|R-RNO-372790|R-RNO-388396|R-RNO-418594|R-RNO-6806667|R-RNO-71387|R-RNO-975634	R-HSA-1266738|R-HSA-1430728|R-HSA-1474244|R-HSA-162582|R-HSA-1630316|R-HSA-1638091|R-HSA-1643685|R-HSA-1793185|R-HSA-196854|R-HSA-1971475|R-HSA-2022928|R-HSA-2024096|R-HSA-216083|R-HSA-2187338|R-HSA-3000171|R-HSA-3000178|R-HSA-3560782|R-HSA-3560783|R-HSA-3560801|R-HSA-3656237|R-HSA-3656253|R-HSA-372790|R-HSA-375165|R-HSA-3781865|R-HSA-388396|R-HSA-418594|R-HSA-419037|R-HSA-422475|R-HSA-4420332|R-…				TRUE					proteins(3754)								RV AOB-F vs. RV Sham-LF(312)	-0.0502988	-0.0476497	0.0151417	0.0686295	-0.0422185	-0.0556505	0.0989772	0.1246	-0.0802339	0.0945643	-0.166422	0.292921	0.14417	0.120188	-0.00463755	0.326861	-0.00231236	0.167139	-0.0604261	0.141757	0.576092
Agrp	25582	ENSRNOG00000039001		path:rno04920	path:hsa04920		GO:0005102|GO:0005184|GO:0005615|GO:0005796|GO:0007218|GO:0007623|GO:0007631|GO:0008343|GO:0009755|GO:0010469|GO:0032868|GO:0042755|GO:0043025|GO:0048571|GO:0060135|GO:0060259|GO:2000253				R-HSA-212436|R-HSA-73857|R-HSA-74160|R-HSA-9614085|R-HSA-9615017		AR_01|ARNT_02|CACGTG_MYC_Q2|GGGNRMNNYCAT_UNKNOWN|OCT1_06|SRF_Q4|STAT_01|STAT5A_01|STAT5B_01|TTCYNRGAA_STAT5B_01|USF_Q6|USF_Q6_01|YGACNNYACAR_UNKNOWN	AR_01|ARNT_02|CACGTG_MYC_Q2|GGGNRMNNYCAT_UNKNOWN|OCT1_06|SRF_Q4|STAT_01|STAT5A_01|STAT5B_01|TTCYNRGAA_STAT5B_01|USF_Q6|USF_Q6_01|YGACNNYACAR_UNKNOWN	TRUE														-0.0374339	0.0138379	-0.0642609	0.00058594	-0.012534	-0.0112916	-0.0240265	0.0523658	0.0244543	0.125412	-0.0896677	0.194051	0.0700645	0.0694498	0.0326441	0.0356288	-0.0985422	0.275918	0.0147136	0.25681	-0.229262
Agt	24179	ENSRNOG00000018445		path:rno04072|path:rno04080|path:rno04261|path:rno04270|path:rno04614|path:rno04924|path:rno04925|path:rno04927|path:rno04931|path:rno04933|path:rno04934|path:rno05200|path:rno05410|path:rno05414	path:hsa04072|path:hsa04080|path:hsa04261|path:hsa04270|path:hsa04614|path:hsa04924|path:hsa04925|path:hsa04927|path:hsa04931|path:hsa04933|path:hsa04934|path:hsa05200|path:hsa05410|path:hsa05414	GO:0004867|GO:0010951	GO:0001558|GO:0001819|GO:0001822|GO:0001974|GO:0002016|GO:0002018|GO:0002019|GO:0002027|GO:0002034|GO:0003014|GO:0003051|GO:0003331|GO:0004867|GO:0005179|GO:0005515|GO:0005576|GO:0005615|GO:0005829|GO:0006606|GO:0006883|GO:0007166|GO:0007186|GO:0007199|GO:0007200|GO:0007202|GO:0007204|GO:0007263|GO:0007267|GO:0007565|GO:0007568|GO:0008083|GO:0008217|GO:0008306|GO:0010469|GO:0010536|GO:0010595|GO:…	R-RNO-2022377|R-RNO-375276|R-RNO-416476|R-RNO-418594	R-HSA-1989781|R-HSA-2022377|R-HSA-375276|R-HSA-416476|R-HSA-418594	R-RNO-162582|R-RNO-2022377|R-RNO-2980736|R-RNO-372790|R-RNO-373076|R-RNO-375276|R-RNO-388396|R-RNO-392499|R-RNO-416476|R-RNO-418594|R-RNO-500792	R-HSA-1430728|R-HSA-162582|R-HSA-1989781|R-HSA-2022377|R-HSA-2980736|R-HSA-372790|R-HSA-373076|R-HSA-375276|R-HSA-388396|R-HSA-392499|R-HSA-400206|R-HSA-416476|R-HSA-418594|R-HSA-500792|R-HSA-556833		PAX4_03|RGTTAMWNATT_HNF1_01|RYTTCCTG_ETS2_B|STAT_01|TATA_01|TATAAA_TATA_01|TBP_01|TTCYNRGAA_STAT5B_01	PAX4_03|RGTTAMWNATT_HNF1_01|RYTTCCTG_ETS2_B|STAT_01|TATA_01|TATAAA_TATA_01|TBP_01|TTCYNRGAA_STAT5B_01	TRUE					proteins(3754)									-0.000670295	-0.166229	-0.0582182	0.000326125	-0.0233288	0.00110497	0.0271682	0.137693	-0.0341307	-0.158332	0.0446994	0.0903588	0.0349021	0.343207	0.0478398	-0.0157879	0.158163	0.000474485	-0.453275	-0.326643	0.157889
Agtpbp1	290986	ENSRNOG00000018651				GO:0001754|GO:0004181|GO:0005634|GO:0005730|GO:0005737|GO:0005739|GO:0005829|GO:0006508|GO:0007005|GO:0007628|GO:0008270|GO:0015631|GO:0021702|GO:0021772|GO:0035609|GO:0035610|GO:0042133|GO:0043231|GO:0050905|GO:0060041	GO:0001754|GO:0004181|GO:0005634|GO:0005730|GO:0005737|GO:0005739|GO:0005829|GO:0006508|GO:0007005|GO:0008270|GO:0015631|GO:0021702|GO:0021772|GO:0035609|GO:0035610|GO:0043231|GO:0050905				R-HSA-392499|R-HSA-597592|R-HSA-8955332		BRN2_01|MEF2_01|YTATTTTNR_MEF2_02	BRN2_01|MEF2_01|YTATTTTNR_MEF2_02	TRUE					proteins(3754)									0.17183	0.18454	0.109209	0.0943863	0.105904	0.0375804	0.0740572	-0.0644105	0.238438	0.0400575	0.313426	0.0612642	-0.173607	-0.190838	-0.0752792	-0.207976	-0.00679967	-0.107916	0.192969	0.19691	-0.141505
Agtr1a	24180	ENSRNOG00000018346		path:rno04020|path:rno04022|path:rno04072|path:rno04080|path:rno04261|path:rno04270|path:rno04371|path:rno04614|path:rno04924|path:rno04925|path:rno04927|path:rno04933|path:rno04934|path:rno05200	path:hsa04020|path:hsa04022|path:hsa04072|path:hsa04080|path:hsa04261|path:hsa04270|path:hsa04371|path:hsa04614|path:hsa04924|path:hsa04925|path:hsa04927|path:hsa04933|path:hsa04934|path:hsa05200	GO:0005886|GO:0006954|GO:0007204	GO:0001558|GO:0001596|GO:0001822|GO:0002018|GO:0002034|GO:0003081|GO:0004930|GO:0004945|GO:0005515|GO:0005886|GO:0005887|GO:0006954|GO:0007186|GO:0007200|GO:0007204|GO:0007266|GO:0010744|GO:0010873|GO:0016021|GO:0019229|GO:0019722|GO:0031711|GO:0032270|GO:0032430|GO:0033864|GO:0034374|GO:0035813|GO:0038166|GO:0042127|GO:0046982|GO:0050727|GO:0050729|GO:0051482|GO:0060326|GO:0086097|GO:0097746|GO:…	R-RNO-375276|R-RNO-416476|R-RNO-8856825|R-RNO-8856828		R-RNO-162582|R-RNO-199991|R-RNO-372790|R-RNO-373076|R-RNO-375276|R-RNO-388396|R-RNO-416476|R-RNO-500792|R-RNO-5653656|R-RNO-8856825|R-RNO-8856828	R-HSA-162582|R-HSA-199991|R-HSA-372790|R-HSA-373076|R-HSA-375276|R-HSA-388396|R-HSA-416476|R-HSA-500792|R-HSA-5653656|R-HSA-8856825|R-HSA-8856828		TATAAA_TATA_01|TGACAGNY_MEIS1_01|TGACATY_UNKNOWN	TATAAA_TATA_01|TGACAGNY_MEIS1_01|TGACATY_UNKNOWN	TRUE														-0.0728662	0.0501475	0.0195547	-0.0306637	-0.0472337	-0.0341291	-0.00468033	-0.269916	-0.0746846	-0.3268	0.0661333	-0.0910485	0.134531	-0.485742	-0.14681	-0.504346	-0.012478	-0.215661	-0.0112867	0.152329	0.838075
Agtr1b	81638	ENSRNOG00000010640		path:rno04020|path:rno04022|path:rno04072|path:rno04080|path:rno04261|path:rno04270|path:rno04371|path:rno04614|path:rno04924|path:rno04925|path:rno04927|path:rno04933|path:rno04934|path:rno05200		GO:0001596|GO:0004930|GO:0006954		R-RNO-375276|R-RNO-416476|R-RNO-8856825|R-RNO-8856828			R-HSA-162582|R-HSA-199991|R-HSA-372790|R-HSA-373076|R-HSA-375276|R-HSA-388396|R-HSA-416476|R-HSA-500792|R-HSA-5653656|R-HSA-8856825|R-HSA-8856828		TATAAA_TATA_01|TGACAGNY_MEIS1_01|TGACATY_UNKNOWN		FALSE														-0.00196943	-0.00296654	NA	0.00263779	NA	NA	NA	NA	NA	NA	NA	NA	NA	NA	NA	-0.00458323	NA	NA	0.0313898	0	0.0842438
Agtr2	24182	ENSRNOG00000050006		path:rno04080|path:rno04261|path:rno04614	path:hsa04080|path:hsa04261|path:hsa04614	GO:0004930|GO:0004945	GO:0001974|GO:0001991|GO:0002018|GO:0002033|GO:0002035|GO:0004930|GO:0004945|GO:0005515|GO:0005886|GO:0005887|GO:0006883|GO:0006954|GO:0007166|GO:0007186|GO:0007199|GO:0007263|GO:0007420|GO:0008134|GO:0008217|GO:0008284|GO:0010459|GO:0010700|GO:0021695|GO:0030308|GO:0032304|GO:0032516|GO:0035556|GO:0035566|GO:0035640|GO:0035815|GO:0035932|GO:0038166|GO:0042306|GO:0042311|GO:0042416|GO:0043537|GO:…	R-RNO-375276|R-RNO-418594		R-RNO-162582|R-RNO-372790|R-RNO-373076|R-RNO-375276|R-RNO-388396|R-RNO-418594|R-RNO-500792	R-HSA-162582|R-HSA-372790|R-HSA-373076|R-HSA-375276|R-HSA-388396|R-HSA-418594|R-HSA-500792		GTTRYCATRR_UNKNOWN|HNF1_01|HNF1_Q6|NFAT_Q6|POU3F2_02|TGATTTRY_GFI1_01|TGGAAA_NFAT_Q4_01|TTCYRGAA_UNKNOWN|TTGTTT_FOXO4_01|TTTNNANAGCYR_UNKNOWN|WGTTNNNNNAAA_UNKNOWN|YATTNATC_UNKNOWN|YNGTTNNNATT_UNKNOWN|YYCATTCAWW_UNKNOWN	GTTRYCATRR_UNKNOWN|HNF1_01|HNF1_Q6|NFAT_Q6|POU3F2_02|TGATTTRY_GFI1_01|TGGAAA_NFAT_Q4_01|TTCYRGAA_UNKNOWN|TTGTTT_FOXO4_01|TTTNNANAGCYR_UNKNOWN|WGTTNNNNNAAA_UNKNOWN|YATTNATC_UNKNOWN|YNGTTNNNATT_UNKNOWN|YYCATTCAWW_UNKNOWN	TRUE														NA	NA	NA	NA	NA	0.00117995	NA	NA	NA	NA	NA	NA	NA	NA	NA	NA	NA	-0.00063298	0	0	0.00476721
Agtrap	298646	ENSRNOG00000008619				GO:0000139|GO:0001666|GO:0003674|GO:0004945|GO:0005575|GO:0005654|GO:0005789|GO:0005829|GO:0005886|GO:0005938|GO:0008217|GO:0016021|GO:0030659|GO:0038166|GO:0043231	GO:0000139|GO:0001666|GO:0004945|GO:0005515|GO:0005654|GO:0005789|GO:0005829|GO:0005886|GO:0005938|GO:0008217|GO:0016021|GO:0030659|GO:0038166|GO:0043231		R-HSA-6802952		R-HSA-1643685|R-HSA-5663202|R-HSA-6802952|R-HSA-6802957		TNCATNTCCYR_UNKNOWN	TNCATNTCCYR_UNKNOWN	TRUE														-0.000820506	-0.0238486	0.0712861	-0.0146611	-0.0297326	-0.0213145	-0.0812521	-0.150777	0.24163	0.0600237	0.137589	0.141759	-0.0771862	-0.225486	-0.0247316	-0.251486	0.0431308	-0.120746	-0.177543	-0.131293	0.189065
Agxt	24792	ENSRNOG00000023856		path:rno00250|path:rno00260|path:rno00630|path:rno01100|path:rno01200|path:rno04146	path:hsa00250|path:hsa00260|path:hsa00630|path:hsa01100|path:hsa01200|path:hsa04146	GO:0004760|GO:0008453	GO:0004760|GO:0005102|GO:0005515|GO:0005759|GO:0005777|GO:0005782|GO:0005829|GO:0006625|GO:0007219|GO:0008453|GO:0008483|GO:0009436|GO:0016597|GO:0019265|GO:0019448|GO:0030170|GO:0034641|GO:0042802|GO:0042803|GO:0042853|GO:0042866|GO:0043231|GO:0043621|GO:0046487|GO:0046724|GO:0051384|GO:0051591		R-HSA-389661|R-HSA-9033241	R-RNO-1430728|R-RNO-389661|R-RNO-71291|R-RNO-9033241|R-RNO-9609507					TRUE														NA	NA	NA	NA	NA	NA	NA	NA	NA	NA	NA	NA	NA	NA	NA	NA	NA	NA	0	0	0
Agxt2	83784	ENSRNOG00000017821		path:rno00250|path:rno00260|path:rno00270|path:rno00280|path:rno01100	path:hsa00250|path:hsa00260|path:hsa00270|path:hsa00280|path:hsa01100	GO:0009436|GO:0019481|GO:0045429	GO:0005739|GO:0005759|GO:0008453|GO:0009436|GO:0019265|GO:0019481|GO:0030170|GO:0045429|GO:0046487|GO:0047305	R-RNO-389661		R-RNO-1430728|R-RNO-389661|R-RNO-71291				CTTTGA_LEF1_Q2|HNF4_Q6|ISRE_01|WCAANNNYCAG_UNKNOWN	FALSE														-0.0174907	-0.02254	0.0413272	0.0269145	-0.0261098	-0.00470278	0.019386	0.0180061	0.0161317	-0.00278375	0.00948811	-0.0306515	0.0473788	0.0977773	-0.00847454	0.00969726	0.00657242	-0.0600114	0.0487027	0.156663	0.0374553
Ahctf1	360886	ENSRNOG00000023541					GO:0000777|GO:0000785|GO:0000981|GO:0003677|GO:0005634|GO:0005643|GO:0005654|GO:0005829|GO:0006357|GO:0007049|GO:0015031|GO:0016363|GO:0031080|GO:0031965|GO:0032465|GO:0051028|GO:0051292|GO:0051301|GO:0070062	R-RNO-141444|R-RNO-2467813|R-RNO-2500257|R-RNO-5663220|R-RNO-68877		R-RNO-141424|R-RNO-141444|R-RNO-162582|R-RNO-1640170|R-RNO-194315|R-RNO-195258|R-RNO-2467813|R-RNO-2500257|R-RNO-2555396|R-RNO-5663220|R-RNO-68877|R-RNO-68882|R-RNO-68886|R-RNO-69278|R-RNO-69618|R-RNO-69620	R-HSA-141424|R-HSA-141444|R-HSA-162582|R-HSA-1640170|R-HSA-194315|R-HSA-195258|R-HSA-2467813|R-HSA-2500257|R-HSA-2555396|R-HSA-5663220|R-HSA-68877|R-HSA-68882|R-HSA-68886|R-HSA-69278|R-HSA-69618|R-HSA-69620		ACTAYRNNNCCCR_UNKNOWN|CAGGTA_AREB6_01|E2F1_Q3_01|GATA6_01|GGGCGGR_SP1_Q6|MYCMAX_B|RGAANNTTC_HSF1_01	ACTAYRNNNCCCR_UNKNOWN|CAGGTA_AREB6_01|E2F1_Q3_01|GATA6_01|GGGCGGR_SP1_Q6|MYCMAX_B|RGAANNTTC_HSF1_01	TRUE														0.0593781	0.049132	0.109542	0.0510193	0.010944	-0.0127252	0.170543	-0.0165961	0.132374	-0.108659	-0.146632	0.0191626	0.0978708	-0.00408529	-0.01215	0.106001	-0.0919169	0.0354987	0.150668	0.445628	0.0487309
Ahcy	29443	ENSRNOG00000017777		path:rno00270|path:rno01100	path:hsa00270|path:hsa01100	GO:0001666|GO:0002439|GO:0004013|GO:0005507|GO:0005634|GO:0005829|GO:0006730|GO:0007584|GO:0019510|GO:0030554|GO:0033353|GO:0042470|GO:0042745|GO:0042802|GO:0043005|GO:0043621|GO:0051287|GO:0098604	GO:0000096|GO:0001666|GO:0002439|GO:0004013|GO:0005515|GO:0005634|GO:0005829|GO:0006730|GO:0007584|GO:0019510|GO:0030554|GO:0032259|GO:0033353|GO:0042470|GO:0042745|GO:0042802|GO:0043005|GO:0051287|GO:0070062	R-RNO-156581|R-RNO-1614635	R-HSA-156581|R-HSA-1614635|R-HSA-2408508|R-HSA-5578997	R-RNO-1430728|R-RNO-156580|R-RNO-156581|R-RNO-1614635|R-RNO-211859|R-RNO-71291	R-HSA-1430728|R-HSA-156580|R-HSA-156581|R-HSA-1614635|R-HSA-1643685|R-HSA-211859|R-HSA-2408508|R-HSA-2408522|R-HSA-5578997|R-HSA-5579029|R-HSA-5668914|R-HSA-71291		CTTTAAR_UNKNOWN|GGGCGGR_SP1_Q6|OCT1_02|OCT1_04	CTTTAAR_UNKNOWN|GGGCGGR_SP1_Q6|OCT1_02|OCT1_04	TRUE					proteins(3754)									0.0582073	0.117566	0.0686685	0.174188	0.0370437	0.0869331	-0.121459	0.0651774	0.133088	0.253561	0.238977	0.0834772	-0.135885	0.00953637	-0.0322708	-0.222527	0.0886783	-0.0526201	-0.217163	-0.3692	-0.129068
Ahcyl1	362013	ENSRNOG00000018569		path:rno00270|path:rno01100	path:hsa00270|path:hsa01100	GO:0005829|GO:0033353	GO:0003723|GO:0004013|GO:0005515|GO:0005737|GO:0005789|GO:0005829|GO:0006378|GO:0006611|GO:0006730|GO:0010765|GO:0016324|GO:0031440|GO:0032412|GO:0033353|GO:0038166|GO:0042045|GO:0042802|GO:0044070|GO:0051592|GO:0070062|GO:1903779	R-RNO-5578775		R-RNO-397014|R-RNO-5576891|R-RNO-5578775	R-HSA-111885|R-HSA-112040|R-HSA-112043|R-HSA-1280218|R-HSA-1430728|R-HSA-1489509|R-HSA-162582|R-HSA-163685|R-HSA-168249|R-HSA-168256|R-HSA-194138|R-HSA-2029480|R-HSA-2029485|R-HSA-2454202|R-HSA-2871809|R-HSA-372790|R-HSA-388396|R-HSA-397014|R-HSA-418594|R-HSA-422356|R-HSA-4420097|R-HSA-5218921|R-HSA-5576891|R-HSA-5578775|R-HSA-5607763|R-HSA-5607764|R-HSA-5621481|R-HSA-9006925|R-HSA-9006934|R-HSA-…		CAGGTG_E12_Q6|COUP_DR1_Q6|CTTTGA_LEF1_Q2|CTTTGT_LEF1_Q2|GTGGGTGK_UNKNOWN|HNF4_DR1_Q3|LEF1_Q2|PAX8_01|PAX8_B|RREB1_01|SYATTGTG_UNKNOWN|TCANNTGAY_SREBP1_01|TGACCTY_ERR1_Q2	CAGGTG_E12_Q6|COUP_DR1_Q6|CTTTGA_LEF1_Q2|CTTTGT_LEF1_Q2|GTGGGTGK_UNKNOWN|HNF4_DR1_Q3|LEF1_Q2|PAX8_01|PAX8_B|RREB1_01|SYATTGTG_UNKNOWN|TCANNTGAY_SREBP1_01|TGACCTY_ERR1_Q2	TRUE														0.0712783	0.0721433	0.100056	-0.0178567	0.0298328	0.00959218	0.0179336	-0.00840191	0.0181964	-0.0746976	-0.136907	-0.0655103	0.00874868	-0.0197811	-0.0231721	0.0597672	-0.0731791	0.00244497	0.0523079	0.117016	-0.0708612
Ahcyl2	312192	ENSRNOG00000039300		path:rno00270|path:rno01100	path:hsa00270|path:hsa01100	GO:0005829|GO:0006730|GO:0033353|GO:0043005|GO:0043231	GO:0004013|GO:0005515|GO:0005783|GO:0005829|GO:0006730|GO:0033353|GO:0043005	R-RNO-425381	R-HSA-425381	R-RNO-382551|R-RNO-425381|R-RNO-425393|R-RNO-425407	R-HSA-382551|R-HSA-425381|R-HSA-425393|R-HSA-425407		ACTWSNACTNY_UNKNOWN|CHOP_01|CTTTAAR_UNKNOWN|GGATTA_PITX2_Q2|GGGAGGRR_MAZ_Q6|PPARA_02|RYCACNNRNNRNCAG_UNKNOWN|SPZ1_01|WYAAANNRNNNGCG_UNKNOWN	ACTWSNACTNY_UNKNOWN|CHOP_01|CTTTAAR_UNKNOWN|GGATTA_PITX2_Q2|GGGAGGRR_MAZ_Q6|PPARA_02|RYCACNNRNNRNCAG_UNKNOWN|SPZ1_01|WYAAANNRNNNGCG_UNKNOWN	TRUE														0.0527517	0.111011	0.289791	0.25169	-0.0111612	-0.0767957	0.00205992	0.0883986	0.198722	-0.0626014	0.0574349	0.199699	0.174787	0.150845	-0.0928271	0.0542522	0.131925	0.171661	-0.0591307	0.27719	0.138396
Ahdc1	362617	ENSRNOG00000042855					GO:0003677								TRUE														0.0551311	0.0364709	0.145317	0.0630146	0.012706	0.0385395	0.0287712	-0.00924154	0.128398	-0.110794	-0.142402	0.00686993	-0.129891	-0.0875653	0.0708452	0.0381308	-0.142843	-0.131976	-0.0682053	-0.150207	-0.208215
Ahi1	308923	ENSRNOG00000013969				GO:0001738|GO:0001750|GO:0001947|GO:0002092|GO:0005515|GO:0005737|GO:0005813|GO:0005814|GO:0005911|GO:0005912|GO:0005929|GO:0006903|GO:0007169|GO:0007417|GO:0010628|GO:0010842|GO:0010976|GO:0016192|GO:0021510|GO:0030862|GO:0030902|GO:0032094|GO:0033365|GO:0034613|GO:0035844|GO:0035845|GO:0036038|GO:0036064|GO:0039008|GO:0039023|GO:0042462|GO:0042802|GO:0043066|GO:0045927|GO:0045944|GO:0046325|GO:…	GO:0001738|GO:0001947|GO:0002092|GO:0005515|GO:0005813|GO:0005814|GO:0005829|GO:0005911|GO:0005912|GO:0005929|GO:0007169|GO:0007417|GO:0010842|GO:0016192|GO:0030862|GO:0030902|GO:0034613|GO:0035844|GO:0035845|GO:0036038|GO:0036064|GO:0039008|GO:0039023|GO:0042802|GO:0043066|GO:0045944|GO:0050795|GO:0060271|GO:0065001|GO:0070121|GO:0070986|GO:0071599|GO:0097711|GO:0097730			R-RNO-1852241|R-RNO-5617833|R-RNO-5620912	R-HSA-1852241|R-HSA-5617833|R-HSA-5620912		ACCTGTTG_UNKNOWN|AREB6_02|ATF_B|ATF3_Q6|ATF4_Q2|CAGGTG_E12_Q6|CREB_01|CREB_Q2|CREB_Q2_01|CREB_Q4|CREB_Q4_01|CREBP1_Q2|CREBP1CJUN_01|E2A_Q2|HFH3_01|HNF3_Q6|MYOD_Q6_01|TGACGTCA_ATF3_Q6|TGANTCA_AP1_C|TGAYRTCA_ATF3_Q6|YGCANTGCR_UNKNOWN	ACCTGTTG_UNKNOWN|AREB6_02|ATF_B|ATF3_Q6|ATF4_Q2|CAGGTG_E12_Q6|CREB_01|CREB_Q2|CREB_Q2_01|CREB_Q4|CREB_Q4_01|CREBP1_Q2|CREBP1CJUN_01|E2A_Q2|HFH3_01|HNF3_Q6|MYOD_Q6_01|TGACGTCA_ATF3_Q6|TGANTCA_AP1_C|TGAYRTCA_ATF3_Q6|YGCANTGCR_UNKNOWN	TRUE														0.100159	0.00664851	0.0915914	-0.0448801	0.00588364	0.0140129	0.109187	-0.0596446	0.0435477	-0.0895723	-0.0337013	0.151616	0.00425043	-0.0656935	-0.103736	-0.0978353	-0.039827	-0.0236127	0.129357	0.338964	-0.0902991
Ahnak	191572	ENSRNOG00000057569				GO:0005634|GO:0005737|GO:0005829|GO:0005886|GO:0015629|GO:0030315|GO:0031982|GO:0042383|GO:0043034|GO:0043484|GO:0044291|GO:0044548|GO:0045121|GO:0051259|GO:0070062|GO:0097493|GO:1901385	GO:0003723|GO:0005515|GO:0005634|GO:0005737|GO:0005765|GO:0005829|GO:0005886|GO:0005925|GO:0015629|GO:0016020|GO:0030315|GO:0031982|GO:0042383|GO:0043034|GO:0043484|GO:0044291|GO:0044548|GO:0045121|GO:0045296|GO:0051259|GO:0070062|GO:0097493|GO:1901385						AP2ALPHA_01|CACCCBINDINGFACTOR_Q6|CEBP_C|CHOP_01|CREBP1_01|CTAWWWATA_RSRFC4_Q2|CTTTGA_LEF1_Q2|E4BP4_01|EGR2_01|GGGAGGRR_MAZ_Q6|GGGCGGR_SP1_Q6|GGGTGGRR_PAX4_03|GGGYGTGNY_UNKNOWN|IK1_01|IK2_01|LEF1_Q2|LYF1_01|MAZ_Q6|MYB_Q3|NCX_01|NGFIC_01|P53_02|RNGTGGGC_UNKNOWN|RTAAACA_FREAC2_01|SP1_Q4_01|SP3_Q3|T3R_Q6|TGANNYRGCA_TCF11MAFG_01|TGTTTGY_HNF3_Q6|TTAYRTAA_E4BP4_01|YCATTAA_UNKNOWN	AP2ALPHA_01|CACCCBINDINGFACTOR_Q6|CEBP_C|CHOP_01|CREBP1_01|CTAWWWATA_RSRFC4_Q2|CTTTGA_LEF1_Q2|E4BP4_01|EGR2_01|GGGAGGRR_MAZ_Q6|GGGCGGR_SP1_Q6|GGGTGGRR_PAX4_03|GGGYGTGNY_UNKNOWN|IK1_01|IK2_01|LEF1_Q2|LYF1_01|MAZ_Q6|MYB_Q3|NCX_01|NGFIC_01|P53_02|RNGTGGGC_UNKNOWN|RTAAACA_FREAC2_01|SP1_Q4_01|SP3_Q3|T3R_Q6|TGANNYRGCA_TCF11MAFG_01|TGTTTGY_HNF3_Q6|TTAYRTAA_E4BP4_01|YCATTAA_UNKNOWN	TRUE					proteins(3754)									0.0269133	0.0624282	0.1099	0.0926378	0.0184819	-0.00433036	0.112267	0.0349764	0.126378	0.0298435	-0.0416188	0.204109	0.0480451	-0.0161052	-0.123124	0.0219857	-0.143016	0.0581594	0.293558	0.436008	0.254702
Ahr	25690	ENSRNOG00000004342		path:rno04659|path:rno04934	path:hsa04659|path:hsa04934	GO:0009410|GO:0045944	GO:0000981|GO:0001094|GO:0001223|GO:0001568|GO:0003677|GO:0003700|GO:0004879|GO:0005515|GO:0005634|GO:0005654|GO:0005667|GO:0005737|GO:0005829|GO:0006355|GO:0006357|GO:0006366|GO:0006805|GO:0006915|GO:0007049|GO:0008134|GO:0009410|GO:0009636|GO:0010468|GO:0017025|GO:0019933|GO:0030522|GO:0030888|GO:0032922|GO:0032991|GO:0034752|GO:0035326|GO:0042803|GO:0044212|GO:0045892|GO:0045893|GO:0045944|GO:…		R-HSA-1989781|R-HSA-211945|R-HSA-211976|R-HSA-211981|R-HSA-8937144	R-RNO-1430728|R-RNO-211859|R-RNO-211897|R-RNO-211945|R-RNO-211976|R-RNO-211981|R-RNO-8937144	R-HSA-1430728|R-HSA-1989781|R-HSA-211859|R-HSA-211897|R-HSA-211945|R-HSA-211976|R-HSA-211981|R-HSA-400206|R-HSA-556833|R-HSA-8937144		AP3_Q6|AREB6_03|ATF4_Q2|CACBINDINGPROTEIN_Q6|CAGGTG_E12_Q6|CREB_02|GGGCGGR_SP1_Q6|GGGTGGRR_PAX4_03|MAZR_01|RGAGGAARY_PU1_Q6|TGACAGNY_MEIS1_01|TGIF_01	AP3_Q6|AREB6_03|ATF4_Q2|CACBINDINGPROTEIN_Q6|CAGGTG_E12_Q6|CREB_02|GGGCGGR_SP1_Q6|GGGTGGRR_PAX4_03|MAZR_01|RGAGGAARY_PU1_Q6|TGACAGNY_MEIS1_01|TGIF_01	TRUE														0.0439888	0.0301291	0.050918	-0.0266323	0.00524511	-0.030678	0.0010523	-0.0760482	-0.367496	-0.225241	-0.28726	0.0307543	0.309954	0.230881	0.0203978	0.367552	0.173437	0.328927	0.1624	0.612452	0.565825
Ahrr	498999	ENSRNOG00000014721				GO:0045944	GO:0000122|GO:0000981|GO:0003677|GO:0005515|GO:0005654|GO:0005829|GO:0006805|GO:0009410|GO:0045944|GO:0046983			R-RNO-1430728|R-RNO-211859|R-RNO-211897|R-RNO-211945|R-RNO-211976|R-RNO-211981|R-RNO-8937144	R-HSA-1430728|R-HSA-1989781|R-HSA-211859|R-HSA-211897|R-HSA-211945|R-HSA-211976|R-HSA-211981|R-HSA-400206|R-HSA-556833|R-HSA-8937144				TRUE														-0.0713098	-0.0439316	-0.108213	-0.0284869	0.0108959	0.0318856	-0.0112663	-0.00731848	0.0156481	0.0874673	0.00971662	0.0779896	-0.0128302	-0.0447379	0.0203966	0.181431	0.0223988	0.0575348	0.166743	-0.354837	-0.156901
Ahsa1	681996	ENSRNOG00000048981				GO:0001671|GO:0005829|GO:0032781|GO:0051087|GO:0051879	GO:0001671|GO:0005515|GO:0005783|GO:0005829|GO:0032781|GO:0045296|GO:0051087|GO:0051879|GO:0070062						TTCNRGNNNNTTC_HSF_Q6	TTCNRGNNNNTTC_HSF_Q6	TRUE					proteins(3754)									0.0256912	0.0182696	-0.0200701	-0.105806	0.0572738	0.044858	0.0231719	-0.0841432	-0.0976697	-0.1256	-0.122911	-0.196543	-0.134448	-0.149639	-0.0927273	0.111391	-0.21325	-0.0944839	0.155742	0.18075	-0.202141
Ahsa2	305577	ENSRNOG00000052142													TRUE														0.112736	0.111043	0.0222388	-0.040383	0.0764113	0.0640781	0.0792156	-0.106403	-0.026113	-0.250486	-0.175	-0.279311	-0.274749	9.46587e-06	-0.0771606	0.208949	-0.246191	0.0293401	0.178375	0.314518	-0.00372814
Ahsg	25373					GO:0005576|GO:0010951	GO:0001501|GO:0001503|GO:0002576|GO:0004869|GO:0005576|GO:0005615|GO:0005788|GO:0005794|GO:0006907|GO:0006953|GO:0010951|GO:0019210|GO:0030500|GO:0030502|GO:0031093|GO:0033673|GO:0034774|GO:0043312|GO:0043687|GO:0044267|GO:0046627|GO:0050727|GO:0050766|GO:0062023|GO:0070062|GO:0072562		R-HSA-114608|R-HSA-381426|R-HSA-6798695|R-HSA-8957275					CEBP_Q2|PR_Q2|TGCCAAR_NF1_Q6|TGTTTGY_HNF3_Q6	FALSE					proteins(3754)									NA	NA	NA	0.00263779	NA	0.00117995	NA	NA	0.00504191	0.00374155	NA	NA	NA	NA	0.0044946	0.00627536	NA	-0.00063298	0	0.0159609	0.0108322
Ahsp	293522	ENSRNOG00000020165				GO:0006457|GO:0030218|GO:0050821	GO:0005515|GO:0005737|GO:0005833|GO:0006457|GO:0020027|GO:0030097|GO:0030218|GO:0030492|GO:0050821|GO:0051082								TRUE														0.0414871	0.118955	-0.013822	-0.0181404	0.0195149	0.0117266	-0.0158037	0.0432145	-0.0639189	0.276665	0.00966771	0.393492	0.0802808	0.258621	-0.0421638	0.275647	0.0891009	0.502666	-0.0303329	-0.0617404	-0.0990974
aicda	399679	ENSRNOG00000015478		path:rno04672|path:rno05340	path:hsa04672|path:hsa05340	GO:0004126|GO:0016554|GO:0045869|GO:0051607|GO:0070383	GO:0000178|GO:0000932|GO:0003723|GO:0004126|GO:0005515|GO:0005634|GO:0005737|GO:0006397|GO:0008270|GO:0009972|GO:0010529|GO:0016445|GO:0016446|GO:0016554|GO:0030183|GO:0031625|GO:0033262|GO:0042742|GO:0042802|GO:0045190|GO:0045869|GO:0051607|GO:0070383|GO:0071222|GO:0080111|GO:0090310							AP4_Q6|AP4_Q6_01|CAGCTG_AP4_Q5|CAGGTA_AREB6_01|CDC5_01|CTGYNNCTYTAA_UNKNOWN|GCANCTGNY_MYOD_Q6|GGGAGGRR_MAZ_Q6|HMEF2_Q6|LBP1_Q6|MEF2_01|MMEF2_Q6|OCT1_06|YTATTTTNR_MEF2_02	FALSE														0.00161089	NA	NA	NA	NA	NA	-0.00292732	0.00866531	NA	NA	NA	NA	-0.00147061	0.0173384	NA	NA	NA	NA	-0.00977681	-0.00730156	0
Aida	682999	ENSRNOG00000058805				GO:0005737|GO:0019904|GO:0030178|GO:0043496|GO:0043508|GO:0046329	GO:0005515|GO:0005575|GO:0005737|GO:0009953|GO:0016020|GO:0019904|GO:0035091|GO:0043496|GO:0043508|GO:0046329|GO:0048264								TRUE														-0.102194	-0.024524	-0.0534178	0.0377807	-0.102791	-0.090443	-0.0590122	0.187162	-0.21527	0.110549	-0.0243589	0.00766576	0.122544	0.203274	-0.174527	-0.0122947	0.0799636	0.0221835	0.294521	0.512104	0.260642
Aif1	29427	ENSRNOG00000000853				GO:0001726|GO:0001891|GO:0001934|GO:0005509|GO:0005634|GO:0005737|GO:0005829|GO:0005884|GO:0006911|GO:0006954|GO:0008284|GO:0010629|GO:0014739|GO:0016601|GO:0021549|GO:0030027|GO:0030041|GO:0030046|GO:0030335|GO:0031668|GO:0032587|GO:0032870|GO:0034097|GO:0034599|GO:0042102|GO:0042116|GO:0042995|GO:0043066|GO:0043204|GO:0045429|GO:0048471|GO:0048661|GO:0048662|GO:0048678|GO:0050921|GO:0051015|GO:…	GO:0001726|GO:0001774|GO:0001891|GO:0001934|GO:0003674|GO:0005509|GO:0005634|GO:0005737|GO:0005829|GO:0005884|GO:0006911|GO:0006954|GO:0008284|GO:0010468|GO:0010629|GO:0014739|GO:0016601|GO:0021549|GO:0030027|GO:0030041|GO:0030046|GO:0030335|GO:0031668|GO:0032587|GO:0032870|GO:0034599|GO:0042102|GO:0042995|GO:0043066|GO:0043204|GO:0045429|GO:0048471|GO:0048661|GO:0048662|GO:0048678|GO:0050921|GO:…						ELF1_Q6|ICSBP_Q6|ISRE_01|MAF_Q6|TGCTGAY_UNKNOWN	ELF1_Q6|ICSBP_Q6|ISRE_01|MAF_Q6|TGCTGAY_UNKNOWN	TRUE														-0.212248	-0.00439448	-0.182842	0.0463664	-0.142452	0.0336981	-0.189162	0.427102	-0.252582	0.329767	0.109415	0.0436675	0.188399	0.376408	-0.161784	-0.282645	0.433433	0.00499343	-0.0648957	0.134435	0.452098
Aif1l	362107	ENSRNOG00000009951				GO:0005884|GO:0005925|GO:0015629|GO:0032587|GO:0032991|GO:0042995|GO:0051015|GO:0051017|GO:0097178	GO:0005509|GO:0005737|GO:0005884|GO:0005925|GO:0015629|GO:0032587|GO:0032991|GO:0042995|GO:0051015|GO:0051017|GO:0070062|GO:0097178						AP1_Q2_01|AP4_Q6|BACH1_01|CAGCTG_AP4_Q5|CTTTGA_LEF1_Q2|GATA_C|GATA_Q6|GATA1_04|GATAAGR_GATA_C|HNF4_DR1_Q3|LEF1_Q6|STAT5A_04|TGANTCA_AP1_C	AP1_Q2_01|AP4_Q6|BACH1_01|CAGCTG_AP4_Q5|CTTTGA_LEF1_Q2|GATA_C|GATA_Q6|GATA1_04|GATAAGR_GATA_C|HNF4_DR1_Q3|LEF1_Q6|STAT5A_04|TGANTCA_AP1_C	TRUE	PABRVdecomp	CM(177)									LV AOB-F vs. LV Sham-LF(550)		RV AOB-F vs. RV Sham-LF(312)	-0.127457	0.0756437	-0.0731383	0.133923	-0.113704	-0.0312892	0.0503935	0.471104	-0.0853275	0.375309	0.14884	0.509205	0.316875	0.638002	0.239806	0.506589	0.379192	0.409042	0.178336	0.264982	0.859789
Aifm1	83533	ENSRNOG00000006067		path:rno04210|path:rno04217	path:hsa04210|path:hsa04217	GO:0002931|GO:0003674|GO:0003677|GO:0005634|GO:0005737|GO:0005739|GO:0005743|GO:0005758|GO:0005829|GO:0006915|GO:0006919|GO:0009636|GO:0010942|GO:0016021|GO:0016174|GO:0016491|GO:0016651|GO:0030182|GO:0032981|GO:0043525|GO:0046983|GO:0048471|GO:0050660|GO:0051402|GO:0055114|GO:0070059|GO:0070301|GO:0071392|GO:0071732|GO:0071949|GO:0090650|GO:1902065|GO:1902510|GO:1904045	GO:0002931|GO:0003677|GO:0005515|GO:0005634|GO:0005739|GO:0005743|GO:0005758|GO:0005829|GO:0006915|GO:0006919|GO:0016174|GO:0016651|GO:0030261|GO:0043065|GO:0043525|GO:0046983|GO:0048471|GO:0051402|GO:0055114|GO:0070059|GO:0070301|GO:0071392|GO:0071732|GO:0071949|GO:0090650|GO:1902065|GO:1902510|GO:1904045						BRN2_01|CCAATNNSNNNGCG_UNKNOWN|EGR1_01|ERR1_Q2|GGGAGGRR_MAZ_Q6|RCGCANGCGY_NRF1_Q6|T3R_Q6|TEF_Q6|TGACCTY_ERR1_Q2|TGCGCANK_UNKNOWN|TGGAAA_NFAT_Q4_01	BRN2_01|CCAATNNSNNNGCG_UNKNOWN|EGR1_01|ERR1_Q2|GGGAGGRR_MAZ_Q6|RCGCANGCGY_NRF1_Q6|T3R_Q6|TEF_Q6|TGACCTY_ERR1_Q2|TGCGCANK_UNKNOWN|TGGAAA_NFAT_Q4_01	TRUE					proteins(3754)									0.0703015	-0.00199118	-0.0144251	-0.144601	0.0496643	0.0106778	0.0753229	-0.0498552	0.030057	-0.0781666	0.0945582	-0.0471045	-0.197824	-0.217969	0.0111901	0.108063	-0.199167	-0.0943383	0.285058	0.274727	-0.0854833
Aifm2	361843	ENSRNOG00000059445		path:rno04115	path:hsa04115	GO:0003677|GO:0004174|GO:0005737|GO:0005739|GO:0005741|GO:0005811|GO:0005829|GO:0008637|GO:0022904|GO:0043065|GO:0050660	GO:0003677|GO:0004174|GO:0005615|GO:0005737|GO:0005739|GO:0005741|GO:0005811|GO:0005829|GO:0008637|GO:0016021|GO:0022904|GO:0042981|GO:0043065|GO:0050660		R-HSA-6803204		R-HSA-212436|R-HSA-3700989|R-HSA-5633008|R-HSA-6803204|R-HSA-73857|R-HSA-74160				TRUE														0.0728066	0.00707836	0.0893063	0.0194951	-0.0227814	-0.00580223	-0.0625482	-0.24153	-0.0160977	-0.147433	-0.0233368	-0.100819	-0.238436	-0.300487	-0.183153	-0.331787	-0.10667	-0.215675	-0.0844802	-0.186956	-0.340235
[truncated: 16,910 more rows]
[truncated: 120 more columns]

## Sheet: differential expression
			Annotations													Filter											Differential Expression
Rat IDs				KEGG		GO		Reactome		Wikipathways		PCR	Transcription Factor Targets														Whole Heart Differential Expression																		Cardiac Myocytes Differential Expression
[truncated: 17,338 more rows]
[truncated: 67 more columns]

## Sheet: reads RPM normalized
Rat IDs				KEGG		GO		Reactome		Wikipathways		PCR	Transcription Factor Targets														Whole Heart - RPM
[truncated: 17,338 more rows]
[truncated: 158 more columns]
