# Supplementary material for: A common gene signature of the right ventricle in failing rat and human hearts
Source: Nat Cardiovasc Res. 2024 Jul 5;3(7):819–40. doi: 10.1038/s44161-024-00485-1 (PMC11358011; doi:10.1038/s44161-024-00485-1)
Supplement: Supplementary file 8 — Proteome data rat heart. [file 44161_2024_485_MOESM8_ESM.xlsx]

## Sheet: Sample_description
Animal	Group	Sex	LV (mg)	RV (mg)			TMT label	Mix1	Mix2	Mix3	Mix4	Mix5	Mix6	Mix7
76	AOB-F	m	50	34			TMT-126	AOB-F 25 LV	PAB-H 55 LV	Sham-H 119 LV	AOB-F 78 RV	AOB-H 116 RV	Sham-H 126 RV	Sham-LF 132 RV
25	AOB-F	m	56	53			TMT-127 N	AOB-H 7 LV	PAB-F 71 LV	Sham-LF 38 LV	Sham-RF 74 LV	PAB-F 135 RV	PAB-H 124 RV	Sham-RF 130 RV
77	AOB-F	m	60	26			TMT-127C	PAB-F 47 LV	AOB-H 54 LV	Sham-RF 62 LV	Sham-LF 45 LV	PAB-H 117 RV	PAB-F 141 RV	AOB-F 142 LV
79	AOB-F	f	64	21			TMT-128 N	PAB-H 50 LV	AOB-F 76 LV	AOB-F 76 RV	Sham-H 121 LV	Sham-H 121 RV	AOB-H 122 RV	AOB-H 9 LV
80	AOB-F	f	68	24			TMT-128C	Sham-H 53 LV	Sham-RF 44 RV	AOB-H 54 RV	PAB-H 117 LV	Sham-LF 45 RV	AOB-F 80 RV	PAB-F 214 LV
78	AOB-F	f	65	22			TMT-129 N	Sham-LF 24 LV	Sham-LF 33 RV	PAB-F 71 RV	PAB-F 135 LV	Sham-RF 74 RV	Sham-RF 130 LV	PAB-H 207 LV
142	AOB-F	f	38	38			TMT-129C	Sham-RF 41 LV	Sham-H 58 RV	PAB-H 55 RV	AOB-H 116 LV	AOB-F 79 LV	Sham-LF 132 LV	Sham-H 127 LV
49	AOB-F	m	55	62			TMT-130 N	AOB-F 25 RV	PAB-H 51 RV	Sham-H 119 RV	AOB-F 78 LV	AOB-H 118 LV	Sham-H 126 LV	Sham-LF 133 LV
9	AOB-H	m	31	22			TMT-130C	AOB-H 7 RV	PAB-F 68 RV	Sham-LF 38 RV	Sham-RF 63 RV	PAB-F 139 LV	PAB-H 124 LV	Sham-RF 131 LV
7	AOB-H	m	37	33			TMT-131 N	PAB-F 47 RV	AOB-H 52 RV	Sham-RF 62 RV	Sham-LF 42 RV	PAB-H 123 LV	PAB-F 141 LV	AOB-F 142 RV
57	AOB-H	f	35	35			TMT-131C	PAB-H 50 RV	AOB-F 49 RV	AOB-F 77 LV	Sham-H 120 RV	Sham-H 125 LV	AOB-H 122 LV	AOB-H 9 RV
52	AOB-H	f	73	23			TMT-132 N	Sham-H 53 RV	Sham-RF 44 LV	AOB-H 57 LV	PAB-H 115 RV	Sham-LF 72 LV	AOB-F 80 LV	PAB-F 214 RV
54	AOB-H	m	62	42			TMT-132C	Sham-LF 24 RV	Sham-LF 33 LV	PAB-F 128 LV	PAB-F 128 RV	Sham-RF 129 LV	Sham-RF 129 RV	PAB-H 207 RV
118	AOB-H	m	77	34			TMT-133 N	Sham-RF 41 RV	Sham-H 58 LV	PAB-H 115 LV	AOB-H 57 RV	AOB-F 79 RV	Sham-LF 72 RV	Sham-H 127 RV
122	AOB-H	f	47	31			TMT-133C	AOB-F 49 LV	PAB-H 51 LV	Sham-H 120 LV	AOB-F 77 RV	AOB-H 118 RV	Sham-H 125 RV	Sham-LF 133 RV
116	AOB-H	m	92	24			TMT-134 N	AOB-H 52 LV	PAB-F 68 LV	Sham-LF 42 LV	Sham-RF 63 LV	PAB-F 139 RV	PAB-H 123 RV	Sham-RF 131 RV
68	PAB-F	f	32	28			TMT-134C	no use	no use	no use	no use	no use	no use	no use
71	PAB-F	m	37	32			TMT-135 N	Pool	Pool	Pool	Pool	Pool	Pool	Pool
47	PAB-F	m	88	37
135	PAB-F	m	58	46				AOB-F LV	AOB-H LV	PAB-F LV	PAB-H LV	Sham-H LV	Sham-LF LV	Sham-RF LV
139	PAB-F	f	92	57				AOB-F 25 LV	AOB-H 7 LV	PAB-F 47 LV	PAB-H 50 LV	Sham-H 53 LV	Sham-LF 24 LV	Sham-RF 41 LV
141	PAB-F	f	74	49				AOB-F 49 LV	AOB-H 52 LV	PAB-F 68 LV	PAB-H 51 LV	Sham-H 58 LV	Sham-LF 33 LV	Sham-RF 44 LV
128	PAB-F	m	44	41				AOB-F 76 LV	AOB-H 54 LV	PAB-F 71 LV	PAB-H 55 LV	Sham-H 119 LV	Sham-LF 38 LV	Sham-RF 62 LV
214	PAB-F	f	66	67				AOB-F 77 LV	AOB-H 57 LV	PAB-F 128 LV	PAB-H 115 LV	Sham-H 120 LV	Sham-LF 42 LV	Sham-RF 63 LV
51	PAB-H	f	81	45				AOB-F 78 LV	AOB-H 116 LV	PAB-F 135 LV	PAB-H 117 LV	Sham-H 121 LV	Sham-LF 45 LV	Sham-RF 74 LV
55	PAB-H	m	60	31				AOB-F 79 LV	AOB-H 118 LV	PAB-F 139 LV	PAB-H 123 LV	Sham-H 125 LV	Sham-LF 72 LV	Sham-RF 129 LV
50	PAB-H	f	80	49				AOB-F 80 LV	AOB-H 122 LV	PAB-F 141 LV	PAB-H 124 LV	Sham-H 126 LV	Sham-LF 132 LV	Sham-RF 130 LV
123	PAB-H	f	48	27				AOB-F 142 LV	AOB-H 9 LV	PAB-F 214 LV	PAB-H 207 LV	Sham-H 127 LV	Sham-LF 133 LV	Sham-RF 131 LV
207	PAB-H	m	60	31
124	PAB-H	f	72	37				AOB-F RV	AOB-H RV	PAB-F RV	PAB-H RV	Sham-H RV	Sham-LF RV	Sham-RF RV
115	PAB-H	m	52	45				AOB-F 25 RV	AOB-H 7 RV	PAB-F 47 RV	PAB-H 50 RV	Sham-H 53 RV	Sham-LF 24 RV	Sham-RF 41 RV
117	PAB-H	m	80	43				AOB-F 49 RV	AOB-H 52 RV	PAB-F 68 RV	PAB-H 51 RV	Sham-H 58 RV	Sham-LF 33 RV	Sham-RF 44 RV
58	Sham-H	f	33	28				AOB-F 76 RV	AOB-H 54 RV	PAB-F 71 RV	PAB-H 55 RV	Sham-H 119 RV	Sham-LF 38 RV	Sham-RF 62 RV
53	Sham-H	m	66	28				AOB-F 77 RV	AOB-H 57 RV	PAB-F 128 RV	PAB-H 115 RV	Sham-H 120 RV	Sham-LF 42 RV	Sham-RF 63 RV
119	Sham-H	m	54	25				AOB-F 78 RV	AOB-H 116 RV	PAB-F 135 RV	PAB-H 117 RV	Sham-H 121 RV	Sham-LF 45 RV	Sham-RF 74 RV
120	Sham-H	m	43	36				AOB-F 79 RV	AOB-H 118 RV	PAB-F 139 RV	PAB-H 123 RV	Sham-H 125 RV	Sham-LF 72 RV	Sham-RF 129 RV
126	Sham-H	f	49	22				AOB-F 80 RV	AOB-H 122 RV	PAB-F 141 RV	PAB-H 124 RV	Sham-H 126 RV	Sham-LF 132 RV	Sham-RF 130 RV
121	Sham-H	m	80	25				AOB-F 142 RV	AOB-H 9 RV	PAB-F 214 RV	PAB-H 207 RV	Sham-H 127 RV	Sham-LF 133 RV	Sham-RF 131 RV
125	Sham-H	f	37	37
127	Sham-H	f	43	28
24	Sham-LF	m	63	25
33	Sham-LF	m	48	36
42	Sham-LF	f	25	36
38	Sham-LF	m	32	23
72	Sham-LF	m	26	33
132	Sham-LF	f	91	47
133	Sham-LF	f	77	49
45	Sham-LF	m	74	35
62	Sham-RF	f	60	27
63	Sham-RF	f	27	24
41	Sham-RF	m	45	24
44	Sham-RF	m	31	22
74	Sham-RF	m	61	28
130	Sham-RF	f	37	52
131	Sham-RF	f	46	41
129	Sham-RF	m	91	44

## Sheet: Perseus_export
Normalized protein intensities
LV_AOB-F_025	LV_AOB-F_049	LV_AOB-F_076	LV_AOB-F_077	LV_AOB-F_078	LV_AOB-F_079	LV_AOB-F_080	LV_AOB-F_142	LV_AOB-H_007	LV_AOB-H_009	LV_AOB-H_052	LV_AOB-H_054	LV_AOB-H_057	LV_AOB-H_116	LV_AOB-H_118	LV_AOB-H_122	LV_PAB-F_047	LV_PAB-F_068	LV_PAB-F_071	LV_PAB-F_128	LV_PAB-F_135	LV_PAB-F_139	LV_PAB-F_141	LV_PAB-F_214	LV_PAB-H_050	LV_PAB-H_051	LV_PAB-H_055	LV_PAB-H_115	LV_PAB-H_117	LV_PAB-H_123	LV_PAB-H_124	LV_PAB-H_207	LV_Sham-H_053	LV_Sham-H_058	LV_Sham-H_119	LV_Sham-H_120	LV_Sham-H_121	LV_Sham-H_125	LV_Sham-H_126	LV_Sham-H_127	LV_Sham-LF_024	LV_Sham-LF_033	LV_Sham-LF_038	LV_Sham-LF_042	LV_Sham-LF_045	LV_Sham-LF_072	LV_Sham-LF_132	LV_Sham-LF_133	LV_Sham-RF_041	LV_Sham-RF_044
-0.0307629	0.0386287	0.103419	0.0847413	-0.02009	0.0876429	-0.0891692	-0.0210723	-0.0214405	0.00848066	0.0330539	0.0262304	0.0236164	0.0962175	-0.00420612	-0.0361045	0.063736	0.0917271	-0.00173791	0.00417469	-0.0566781	0.103499	0.088526	-0.0182725	0.031096	0.103061	0.0595285	-0.0623968	-0.0662515	0.17289	0.0837429	-0.0586004	0.10213	0.0327151	-0.0590323	0.0639194	0.0292772	0.151575	0.0509283	-0.0274117	0.0348508	0.0709557	-0.0107256	0.0708622	0.0359562	0.132939	-0.012209	-0.0166704	0.0927351	-0.00924559
-0.0821943	-0.159717	-0.00615675	-0.0417231	-0.126726	-0.0404637	0.0377197	-0.113333	-0.0865215	-0.0607033	-0.027824	0.00919192	-0.0363867	-0.0849812	-0.0762682	-0.0553281	-0.108965	-0.0181921	-0.13746	-0.162074	-0.137113	-0.0634654	-0.0243734	0.000844498	0.0695507	0.0951109	-0.01016	-0.041357	-0.109115	0.0233327	0.037567	-0.0453853	-0.0179987	0.117929	-0.105821	-0.0923534	-0.0998505	0.0317531	0.00736211	-0.0257862	-0.160788	-0.124314	-0.146738	-0.0164096	-0.135305	-0.0421658	0.0134451	-0.0136253	-0.133298	-0.101648
0.174065	-0.0337606	-0.141606	-0.14071	-0.02009	-0.188231	0.123876	-0.245727	-0.0584331	-0.0332504	0.135579	0.207298	-0.100793	-0.0182201	-0.0325814	-0.274569	-0.136317	-0.266753	-0.139346	-0.217926	-0.158447	-0.128216	-0.0598038	0.276739	-0.0496909	-0.135838	-0.131929	0.0462697	0.0535074	-0.216957	0.232277	0.0579563	-0.125291	0.0245972	0.0285806	-0.148616	-0.181193	-0.285738	0.0776426	-0.105736	-0.193189	-0.149917	-0.0484706	-0.120196	-0.0801845	-0.111958	-0.0709611	-0.0852801	-0.182397	-0.151744
-0.0225899	0.0301677	-0.123162	0.00805531	-0.315464	-0.112605	0.00586745	-0.0615538	0.0708661	0.165567	-0.0500107	0.00690094	-0.131276	-0.132612	-0.0866637	-0.117988	0.0545701	-0.112667	-0.107581	-0.0216498	-0.223295	-0.113753	-0.0814176	0.0293538	0.0180745	-0.126065	-0.0742553	0.0480249	-0.281569	-0.106932	-0.104032	-0.0586004	0.0477087	0.0245972	-0.0590323	0.0241069	-0.325468	-0.180592	-0.102687	-0.157812	0.0385262	-0.161268	-0.0422966	-0.00948066	-0.288746	-0.160795	-0.122433	-0.096492	0.00907361	-0.0804421
0.156438	0.0930082	-0.301627	0.237161	-0.114291	-0.44834	-0.234322	-0.36192	-0.381219	-0.222027	0.19812	0.306792	-0.2209	-0.0182201	-0.169604	-0.494298	-0.35126	-0.329411	-0.326612	0.0993793	-0.209745	-0.293988	-0.307761	0.22795	-0.513994	-0.321522	-0.391774	0.0981782	-0.434086	-0.254139	-0.418034	-0.343689	-0.300689	-0.23814	0.0579781	-0.0808085	-0.526893	-0.321512	-0.307957	-0.440788	-0.247937	-0.283714	0.0418563	-0.0356114	-0.466887	-0.412175	-0.399166	-0.329167	-0.266281	-0.540482
-0.0595269	-0.0129362	-0.0185456	0.0463079	-0.0701308	0.00176209	0.0462862	-0.0210723	-0.0487421	-0.0836853	-0.0362183	-0.0546965	-0.0528871	-0.0504932	0.0566233	-0.0518167	-0.112156	-0.0243061	-0.0727692	0.0902869	0.00695243	-0.0481009	-0.0138854	-0.0807086	-0.0819684	-0.0572294	0.0339777	-0.0111856	-0.0832577	-0.062259	0.0424042	-0.0404591	-0.10136	-0.072774	-0.0179957	-0.00677429	-0.0676743	-0.080064	-0.0246574	-0.0803197	-0.0737968	-0.0412155	0.0407756	-0.0321038	-0.0836853	0.174494	0.0117704	-0.052141	-0.0095297	-0.00461577
0.0728856	-0.049382	-0.088564	-0.362885	0.0262231	-0.329564	0.00146889	-0.304151	0.190648	0.0998337	0.0581638	-0.0287632	-0.275459	0.359384	0.078398	-0.0908492	0.0864168	-0.222317	0.271336	-0.0373102	-0.0396532	-0.317716	-0.612383	0.0362598	0.125595	0.23565	-0.0229774	0.786711	0.409334	-0.147119	-0.222677	0.112365	0.104867	0.00659501	0.268604	0.151485	0.251208	-0.277356	-0.270936	-0.241106	0.0876815	0.156655	0.133905	-0.168865	0.00988515	0.0855209	-0.309506	-0.203109	-0.00713989	-0.226562
0.0146008	0.0584518	-0.0659312	-0.0530199	0.0204371	-0.06692	0.0434366	-0.00523556	0.0339784	0.0377634	0.0145908	0.040794	0.0210132	0.0974035	0.0970167	-0.0205366	0.0267443	0.0220043	-0.0351074	-0.015432	0.0798191	-0.019349	0.0613078	-0.0182725	-0.00653794	-0.021937	0.00528518	-0.0168043	0.103738	0.0233327	0.18424	-0.0371833	0.0772671	-0.0619313	0.0314068	0.036015	0.10745	-0.0164704	0.0934873	-0.0371997	0.0591486	0.014258	-0.0011869	0.0319505	0.0180778	-0.00333364	0	-0.0273768	0.157677	-0.131507
NaN	NaN	NaN	0.0796812	-0.890745	-0.595456	-0.164023	-0.124813	NaN	NaN	NaN	0.0463469	0.0249164	-0.393357	-0.319977	-0.0659061	NaN	NaN	NaN	0.205138	-0.534167	-0.19599	-0.254824	-0.0771596	NaN	NaN	NaN	0.0964726	-0.470803	-0.254139	0.636067	-0.136849	NaN	NaN	-0.0851498	0.104107	-0.777179	-0.453703	-0.201169	-0.156048	NaN	NaN	0.120945	0.199736	-0.274903	-0.308587	0.0117704	0.0257171	NaN	NaN
NaN	NaN	-0.0357483	0.0410972	-0.0028521	0.292796	-0.644844	NaN	NaN	NaN	-0.014331	0.00115324	-0.0377543	0.1844	-0.543694	NaN	NaN	-0.0789104	-0.31402	0.00278461	0.0275945	0.153254	-0.178354	NaN	NaN	-0.0913168	-0.170458	-0.12106	-0.119578	0.104856	-0.126372	NaN	NaN	-0.154434	-0.206206	-0.056606	-0.134494	0.145394	0.0455385	NaN	NaN	-0.0101903	-0.207809	-0.0854924	-0.108402	0.210583	-0.187076	NaN	NaN	-0.0659331
0.0377967	0.186629	0.101901	0.230398	0.172884	0.331057	0.00440285	0.223694	-0.057044	0.115582	-0.0726985	-0.0428345	-0.0556574	0.00256302	0.0841517	-0.0659061	0.33429	0.158865	0.0802186	0.350176	0.235824	0.20135	0.133031	-0.0375076	0.00988345	-0.0989808	-0.111025	0.156852	0.166365	-0.0328369	-0.200767	-0.00640275	0.0117112	-0.181245	0.124275	0.0783971	0.0741034	-0.00821012	-0.143149	0.0708024	0.193426	0.0977686	0.209448	0.123576	0.304997	-0.00667436	0.125131	0.207784	0.1772	0.213075
-0.0934662	-0.205855	-0.12817	-0.0733745	-0.123607	-0.0257758	0.108961	-0.0711888	-0.106546	-0.222027	-0.298414	-0.246638	0.0821067	-0.228266	-0.016903	0.0401341	-0.134694	-0.0552611	-0.530018	-0.170663	-0.147022	-0.0481009	0.141807	-0.0848811	0.131705	-0.381194	-0.263687	-0.200297	0.0580074	-0.180799	0.148402	-0.0371833	-0.0807619	-0.388052	-0.108801	-0.102539	0.0616627	-0.0829602	0.110935	0.0657173	-0.1397	-0.303405	-0.16444	0.0641582	0	-0.0370482	0.104651	0.107463	-0.0447647	-0.262659
0.0224265	-0.0249403	0.0145042	0.060531	0.0883668	0.0227661	-0.0209789	0.0314096	-0.0640028	-0.0252686	0.0501944	0.0529744	0.0301018	-0.0243577	-0.0225837	-0.0326328	-0.0774337	0.00184427	-0.0891698	0	0.0275945	0.0856026	0.0794969	0.0625584	-0.0463304	-0.0109347	-0.039838	-0.0643216	-0.0212285	0.0660806	-0.0112291	-0.0176722	0.0073307	-0.0368923	-0.0720275	-0.0286897	-0.0136619	0.0967131	-0.0163966	-0.0421161	-0.0209258	0.014258	-0.0191389	-0.00948066	-0.0116964	-0.106619	-0.0157134	0.061294	-0.0312703	-0.0201035
-0.00920251	-0.235115	-0.114852	-0.166814	NaN	NaN	-0.165937	-0.0425011	-0.157983	-0.168682	0.0228375	-0.114697	NaN	NaN	-0.160139	0.0616614	-0.247681	0.0705582	0.0257232	-0.129883	NaN	NaN	0.117131	0.0615502	0.0424057	-0.021937	0.0620566	-0.177593	NaN	NaN	-0.110873	0.0360314	-0.196554	0.0600208	-0.180789	-0.19793	NaN	NaN	-0.199325	-0.0209195	-0.291962	-0.250344	-0.23524	-0.0356114	NaN	NaN	-0.141195	-0.101323	-0.138649	-0.0185479
-0.0792226	-0.00321855	0.143863	-0.00362248	0.0562203	0.0157931	0.0562162	-0.0725713	0.233441	0.19915	0.0631134	0.0430184	0.208847	-0.0733713	0.174675	0.0455397	0.0499669	0.0741036	0.171377	-0.0436209	-0.042257	-0.0994328	0.0957181	-0.108785	0.220732	0.256034	0.328546	0.065482	0.103738	0.0674839	0.351249	-0.0702563	0.159847	0.360565	-0.151221	-0.0693638	0.121311	0.00168615	0.257736	0.138873	0.147307	0.202961	0.0288149	0.157312	0.0946915	0.142263	0.1094	0.0227142	0.0424399	0.275355
-0.163209	-0.125223	-0.180915	-0.0121186	0.108948	0.0589197	-0.118717	-0.0479157	0.0506426	0.135019	-0.123114	-0.0678907	0.145231	0.020355	0.0507626	0.0146957	0.0329708	-0.00452701	-0.0965103	-0.0388852	0.0492675	0.0448615	0.0503088	-0.166601	0.0742951	-0.0109347	0.039128	0.00899334	0.0414427	0.0856001	0.0600208	0.0444978	0.113045	-0.0315736	-0.0320047	0.0841493	0.103968	0.115724	0.148746	0.0640191	0.032394	0.0129686	-0.0215544	0.0319505	0.0552391	0.0251221	0.0449509	0.0859966	-0.0521938	-0.0901929
0.256481	0.262369	-0.0279048	-0.0967024	-0.0897526	NaN	0.0548021	-0.0330812	0.00528516	0	0.173555	0.265467	-0.107987	NaN	-0.0455428	-0.0119496	0.0267443	-0.299594	-0.158312	0.070594	0.147671	NaN	-0.172611	0.128084	-0.290436	-0.367761	-0.228288	-0.056634	-0.0410806	NaN	0.0488317	0.211597	-0.157358	-0.0946653	0.0579781	0.0300732	0.0545152	NaN	-0.244185	-0.128094	0.0543275	-0.0502076	0.204822	-0.0891121	0.0148057	NaN	-0.0983439	0.0406427	0.109338	0.046573
-0.0762649	-0.0516332	-0.244574	-0.228123	-0.311889	0.0105445	-0.0565284	-0.132041	-0.062608	-0.0204991	-0.155811	-0.242405	-0.096495	0.116233	-0.0282876	-0.196377	-0.149369	-0.323774	-0.187166	-0.272273	-0.125887	0.0590406	-0.110667	-0.0848811	-0.143166	-0.244926	-0.177725	-0.257269	-0.247056	0.115745	0.0164386	-0.122954	-0.152731	-0.240136	-0.215862	-0.207385	-0.313133	0.0580371	-0.0547475	-0.159577	-0.0482496	-0.180944	-0.152155	-0.400475	-0.259225	0.0267835	-0.190955	-0.158873	-0.0521938	-0.240898
-0.0032709	0.0386287	-0.00307513	-0.0682527	0.0014694	-0.0619252	0.084217	-0.0506318	0.160542	0.055587	0.0481928	0.0529744	0.0170988	0.0453371	0.0580847	0.123044	0.0204926	0.0864578	0.00609279	-0.0643188	-0.0215838	0.0131686	0.0776859	0.0513651	0.113305	-0.0274636	-0.0333264	0.0357002	-0.12835	0.0276655	0.0727148	0.0411165	0.0618596	-0.0298044	-0.0138216	-0.0149502	0.0292772	0.0300966	0.0292743	-0.0209195	0.027466	-0.10698	-0.0373815	-0.0764767	-0.0050024	-0.0353459	0.0151181	0.0376697	-0.0179347	0.00912696
-0.127761	-0.176138	0.00484928	-0.0980119	-0.254206	-0.112605	-0.126185	-0.137853	0.0607932	0.0487586	-0.00918925	-0.131166	0.110402	-0.135316	-0.0615515	-0.0623728	-0.0557623	0	0.134186	0.0069513	-0.138524	-0.074318	0.031833	-0.0649317	0.0821716	0.134489	0.227903	0.00899334	-0.0195852	-0.0938053	0.11485	0	0.0448615	0.28313	0.0157909	0.00151853	-0.0676743	0	0.160616	0.0606169	-0.10373	-0.0160469	-0.05967	-0.0532583	-0.0645232	0.0184597	0.0951138	-0.0916771	0.012457	0.157761
0.0859299	0.0291053	0.00323443	-0.0379816	-0.125166	-0.0803182	0.0674816	-0.0371099	0.041696	0.0405203	0.0768487	0.112004	0.0519156	0.00128233	-0.0240071	-0.00170229	-0.00444244	-0.0615305	0.0568971	-0.0723571	-0.0344633	-0.10578	-0.101472	0.110792	-0.0547448	-0.00363759	0.0582627	0.00360288	0.0353742	-0.00270537	0.0049487	0.0529219	0.0247739	0.0647922	-0.0291914	0.0211149	0.0110344	-0.0771741	-0.0615102	-0.0437585	-0.0518635	-0.0382307	-0.0264004	0.0370761	-0.0251668	-0.0234799	-0.0104597	-0.128999	0.00681238	-0.0468008
0.020479	-0.0652464	0.0789581	0.00537585	-0.187366	0.0993329	-0.0262645	-0.0144492	-0.0446103	0.011296	0.129112	-0.0475643	-0.086521	0.0600888	0.00606206	0.0847008	-0.0404791	0.116115	0.197002	-0.123195	-0.135705	0.258994	-0.22698	0.0523921	0.0758736	0.146896	0.273828	-0.287536	-0.0130298	-0.0750726	0.170892	0.194687	0.0102528	0.227968	0.00863536	-0.0808085	0.032904	0.122014	-0.0263144	-0.0112304	0.0699267	0.0783253	-0.0659404	-0.118351	0.00330168	0.0580411	0.0234584	0.0421274	-0.0324903	0.0859956
-0.139082	-0.0482581	-0.187857	0.00537585	-0.0404763	-0.0602639	-0.29314	-0.0629259	0.037843	0.0879053	-0.0425606	0.0639361	0.00923475	0.0576422	0.0226076	-0.0413255	-0.028367	-0.174084	-0.369271	-0.0216498	-0.0752848	-0.074318	-0.0923276	-0.0976105	-0.0114591	-0.0894058	-0.0742553	-0.0149294	-0.00813079	-0.0865687	-0.0519919	-0.0486786	0.130606	-0.154434	-0.0691286	0.033047	-0.0257076	-0.0815112	-0.125433	-0.0519946	-0.0232754	-0.0976154	-0.0361562	-0.100018	-0.171877	-0.0524479	-0.141195	-0.0725686	-0.0646854	-0.210595
0.102156	0.0312292	0.0712358	0.0187193	0.05339	-0.00480074	0.0618601	0.0948906	-0.062608	-0.0953059	0.0836484	-0.0068364	0.0620566	-0.00120571	-0.0154863	0.162292	0.0422643	0.00920098	-0.0333341	-0.049959	0.018001	-0.019349	0.0503088	0.0720485	0.0472286	0.071029	-0.0255565	-0.068178	0.0338534	0.0462904	0.0424042	0.120457	-0.0263878	0.0552347	-0.0305974	-0.0081336	0.152117	0.0726443	0.00368471	0.0674143	-0.03391	0.0168333	-0.0386082	-0.0356114	0.0584306	-0.0234799	0.0498716	0.0700585	0	-0.0326089
-0.0538088	-0.0183753	NaN	NaN	-0.02009	-0.0619252	-0.0475713	0.056594	0.0696111	-0.065599	NaN	NaN	0.144045	0.0391386	-0.144506	0.172393	0.108772	NaN	NaN	NaN	-0.0203035	0.0688835	-0.1899	0.0779603	-0.00490132	NaN	NaN	NaN	0.167758	0.0966358	-0.0306652	0.146096	0.122527	NaN	NaN	NaN	0.0776427	0.0742601	-0.173715	0.0775601	-0.0567003	NaN	NaN	NaN	-0.0201027	0.0334133	-0.118705	0.0845548	0.0325372	NaN
0.179666	0.0849799	0.114003	0.0489053	0.123855	0.11919	-0.0333371	0.0496437	0.0105491	0.00848066	0.109467	0.0972644	0.0262147	0.012761	-0.0140715	0.0401341	0.0204926	0.0473426	0.0406491	-0.016984	0.00972298	0.0305417	0.0722429	0.114018	-0.0263118	-0.0348585	-0.0178346	-0.058553	-0.0730319	-0.00135182	-0.0652601	-0.0144442	-0.0306018	0.08688	-0.0348242	-0.056606	-0.0413229	-0.0192347	-0.0346259	-0.0257862	0.0663445	0.064781	-0.0239748	0.011294	-0.101302	-0.0507298	0.0016863	-0.00755432	-0.0251893	-0.0420556
-0.00590016	0.0511924	0.0145042	0.0133981	-0.0806618	-0.0160604	-0.0529397	-0.0615538	-0.0336563	-0.0639654	0.00627833	-0.0114172	-0.105105	0.0279026	-0.0688902	-0.167963	-0.0344101	0.0110357	0.0376759	-0.0138814	-0.0779667	-0.0915377	-0.101472	-0.0730504	-0.0296311	0.0515098	-0.0281409	-0.0470703	-0.126592	-0.0286872	-0.0938262	-0.19009	-0.0320092	-0.105716	0	0.0285841	-0.103464	0.0400107	0.0274578	-0.0972187	-0.0174105	0.0181186	0.0178241	-0.0321038	-0.166339	0.0839169	-0.081862	-0.0709871	0.0336422	-0.00307567
0.354263	-0.279234	0.675751	0.834081	0.459848	0.0724962	0.351736	-0.0822907	-0.317101	-0.529402	0.0289794	-0.142711	-0.452291	-0.585753	-0.875272	0.377129	0.853115	1.71381	-0.118724	-0.7316	-0.42379	0.00146938	-0.343278	-0.278133	0.79694	0.778413	0	-0.0130563	-0.553796	-0.37066	-0.70416	-0.918435	-0.911627	0.768642	-0.463528	-0.442187	-0.652394	-0.406979	-0.730843	-0.424031	-0.514948	-0.0442067	1.04997	0.0924725	0.622575	-0.631398	-0.69748	-0.317935	-0.242512	0.0686016
0.0758736	0.149429	0.0758736	0.103545	0.168971	0.0555091	-0.0139576	0.167195	0.140477	0.0141059	0.0591554	0.0228429	0.0519156	0	0.115407	0.0201765	0.107292	0.0347177	0.0773231	0.00139275	0.162567	0.0660779	0.11002	-0.0140964	0.0327164	0.07426	0.0493679	-0.0623968	0.0459782	0.0362919	0.108676	0.0394233	0.0576289	-0.0422275	-0.0320047	-0.0923534	0.123036	0.0855235	0.040133	0.0623186	0.0900293	0.0795493	0.0407756	-0.00430272	0.107116	-0.00834717	0.151539	0.0227142	0.119588	0.0974813
-0.03489	0.121601	0.0112924	-0.0708106	0.0925065	0.0758736	-0.181328	-0.0357655	0.0339784	0.131153	-0.0629122	-0.0114172	-0.0979261	0.0465731	0.0970167	-0.0119496	0.355902	0.198977	-0.113143	-0.0723571	0.202696	0.0646734	-0.0490977	-0.221629	0.00659565	-0.0894058	-0.0178346	-0.0394559	0.0817823	0.0247786	-0.0274094	0.131722	0.20518	-0.0547404	-0.448073	-0.139571	0.102225	0.0151156	-0.15029	-0.00962085	0.284753	0.232547	-0.12931	-0.153741	0.149872	0.0267835	-0.081862	-0.0273768	0.182989	0.201105
-0.279471	-0.467507	-0.504049	-0.554994	-0.353564	-0.504656	0.649348	-0.855248	-0.559725	-0.670422	-0.46145	-0.485091	-0.384724	-0.412086	-0.480799	-0.542825	-0.379793	-0.768936	-0.65057	-0.627152	-0.832696	-0.570337	-0.695849	-0.095161	0.598351	0.247328	-0.744915	0.125245	-0.810826	-0.52044	-0.602963	-0.847908	-0.22063	-0.388052	-0.585489	-0.604886	-1.09067	-0.0990004	-0.708012	-0.776971	-0.520448	-0.425798	-0.401891	-0.487574	-0.932316	-0.683503	-0.855654	-0.907121	-0.68265	-0.0836853
-0.0488485	-0.084849	-0.0547406	-0.0606118	-0.0273364	0.0606229	-0.054733	-0.0479157	-0.0241453	-0.0428842	-0.0683374	-0.086135	0.0249164	-0.0967078	-0.0762682	0.100483	0.0667793	0.0952312	-0.0386583	-0.0836853	-0.0619653	-0.0665577	-0.0296415	-0.0288676	0.0616135	0.0982957	0.0416956	-0.0836853	-0.0511006	-0.0439679	0.0310949	0.00173329	0	0.0616127	-0.0836853	-0.0894578	0.0183532	-0.038744	-0.0312962	0.0758736	-0.0115766	-0.0487051	-0.0571718	0.0691889	0.0246016	-0.0907079	0.0433072	0.0450918	-0.0349346	-0.0201035
0.0607916	0.0428336	0.0415463	-0.00725624	0.0247788	0.0503799	0.0233287	-0.0398026	-0.0598231	0.0514938	0.160151	0.123452	0.135714	0.104498	-0.0282876	-0.0153794	-0.0374417	-0.0397029	0.0212157	0.0652934	0.0384748	0.0160788	-0.0173742	-0.0246027	-0.148521	-0.0685197	-0.0152713	0.00899334	0.0609996	0.00586884	0.0488317	-0.0536315	-0.0705801	0.0695505	0.102969	0.033047	0.0829377	0.0367127	-0.0163966	-0.0870578	-0.0080911	-0.074475	0.022234	0.0285249	0.0993616	0.114133	-0.052945	0.0181986	0.0113302	-0.0154406
-0.128563	-0.117981	0.124518	0.00537585	0.0966349	0.179018	-0.061925	-0.079506	-0.039122	0	-0.130031	-0.187424	-0.0822699	-0.132612	-0.110723	-0.0641383	-0.0359249	0.0473426	0.115943	0.0289568	0.0465774	0.0519685	0.148798	-0.141195	0.063204	0.0839161	0.147599	0.065482	-0.0113954	-0.0523783	0.0131639	-0.0144442	0.00879245	-0.0673438	0.0229105	-0.0793724	-0.0395809	0.00337063	0.0365207	0.079246	0.00378196	0.024527	-0.0398365	0.0591127	0.0742956	0.095113	0.117284	0.171451	0.00681238	0.174162
0.0230744	-0.0561507	-0.0201016	0.0872643	-0.150346	0.0417979	-0.128057	-0.0920854	-0.0309319	-0.00156746	-0.0500107	0.0628445	-0.129808	-0.0454696	-0.0440965	0.123044	-0.128219	-0.0868778	-0.0764002	-0.0836853	-0.217254	-0.144457	-0.0814176	0.0130837	0.124063	0.0612981	0.070866	-0.0720426	-0.16034	0.0674839	0.0520362	0.166643	-0.0633534	0	0.0186431	0.00606383	-0.0980468	0.109411	0.0383274	0.0842922	-0.0799668	-0.10073	-0.0484706	-0.0129418	-0.184872	-0.028555	0.0967067	0.0539507	-0.0312703	-0.221221
0.0981381	0.0396815	-0.233776	0.0489053	0	-0.0702587	0.28092	0.0510365	-0.0446103	-0.101986	-0.075982	0.059564	-0.0766222	-0.0746556	-0.042652	0.0741031	0.0728478	-0.218819	-0.0547304	-0.133239	-0.00251919	-0.0178517	-0.112511	0.187944	-0.0213457	-0.226277	-0.273088	-0.23384	-0.0561349	-0.0938053	-0.0274094	0.0713083	-0.0647957	-0.175464	-0.185518	-0.257347	-0.043067	-0.00409896	-0.179169	0.18548	-0.0057732	-0.296212	-0.152155	-0.0603683	0.0424096	0.0301014	-0.0873383	0.100341	0.0347457	-0.0739767
0.0403229	-0.0348684	-0.0420528	0.0985569	0.0688857	0.0606229	-0.058325	0.0989327	-0.0893633	-0.0623333	-0.0320122	-0.0788017	0.173371	-0.0940915	-0.0777487	0.147034	0.0329708	0.207223	-0.00173791	0.0465749	0.0303231	0.100761	0.174786	-0.0224838	0.0164395	0.0935161	0.162889	-0.101293	-0.0611848	0.0434408	0.223647	0.0138173	-0.0221868	0.18424	-0.00413158	0.0151128	0.131638	0.0531401	0.0165237	0.143751	0.0311636	0.0880845	-0.0011869	0.173147	0.0568359	-0.0576134	0.25319	0.148118	-0.00713989	0.0197058
0.0191774	0.0563828	0.238604	0.166723	0.143935	0.207391	0.7081	0.163346	-0.137166	-0.0820324	-0.279441	-0.304663	-0.162482	-0.383266	-0.379494	-0.162337	0.204883	0.321984	-0.183291	-0.109907	-0.0619653	0.141308	0.203811	-0.108157	0.614336	0.290407	-0.350951	-0.454164	-0.19666	-0.0108545	-0.257997	-0.302385	-0.086615	-0.0745879	-0.446154	-0.414141	-0.445182	-0.531952	-0.368179	-0.182706	0.297683	0.024527	0.161295	0.548344	0.0600241	0.362624	0.00673636	0.314298	0.102106	0.021211
0.0230744	-0.0482581	-0.0579295	-0.035494	-0.125166	0.0538013	0.0420096	0.060748	-0.0336563	-0.118814	-0.0246938	0.0273571	-0.0752142	0.127857	0.0300683	-0.112526	-0.0359249	-0.0981051	-0.118724	-0.00769593	0.00139323	0.0362866	0.0667831	0.0325518	-0.0717059	-0.0404254	-0.192386	0.128599	0.065477	0.0744788	0.0695505	0.0713083	-0.0998779	-0.230181	-0.160488	-0.0952556	0.032904	0.033408	0.0329005	-0.00962085	-0.0554892	-0.0293146	-0.239633	-0.157509	-0.069727	-0.028555	0.0726458	-0.0181952	-0.186587	-0.187823
0.16583	0.0890016	-0.33194	-0.213578	-0.315464	-0.226535	-0.236316	0.0426587	0.395796	0.341555	0.0884783	0.138883	0.0821067	0.232111	0.291613	0.136791	0.370979	-0.241705	-0.111287	-0.027894	-0.127285	-0.268862	-0.438764	-0.0193222	0.0663806	-0.0200989	0.0339777	0.392459	0.397409	-0.0707875	-0.0371972	0.296608	0.282147	-0.100182	0.141352	0.0955861	0.354335	-0.110785	-0.00490153	0.238601	0.29966	0.222762	-0.0131229	-0.26256	0.113294	0.00337147	-0.234213	0.0946194	0.212416	0.0686016
0.0396922	0.0563828	-0.00924436	0.0213718	-0.0186452	0.0349014	0.113044	0.0186452	-0.121038	-0.0380597	-0.0267795	-0.0558894	-0.0404928	-0.0429661	-0.0615515	-0.107081	0.0267443	0.0110357	-0.0227369	-0.0216498	0.0193757	-0.0148611	-0.0296415	0.0288188	-0.10443	-0.0855904	-0.0755981	-0.109174	-0.0427458	-0.0909059	-0.0552987	-0.0685858	-0.0793026	-0.0565349	-0.0836853	-0.0273095	-0.0170946	-0.0728501	-0.114896	-0.0160675	0.00126227	0.0296298	-0.0155254	0.0285249	0.105568	0.0334133	-0.0351151	-0.0474661	0.00227558	0.0181991
-0.0674759	-0.0977367	-0.219498	-0.107221	-0.00142559	-0.0371876	-0.113137	-0.156929	0.105523	0.0785563	-0.0650788	-0.0346048	0.161719	0.0416217	-0.0225837	-0.0430697	-0.00592613	-0.090077	0.0332049	-0.268587	0.00972298	-0.154289	-0.153603	-0.102546	-0.0888468	0.0807033	0.0658392	0.0339322	0.0847283	0.0462904	0.415377	0.0411165	0.0772671	0.111765	-0.0447393	-0.188542	0.00368537	-0.0457794	0.0329005	0.031435	0.0360771	-0.0532182	-0.0849635	-0.163178	0.0472324	-0.0819341	-0.0404446	-0.0505808	-0.00833405	-0.180884
0.186724	0.0563828	-0.253631	-0.135287	-0.0821729	-0.126401	0.0462862	-0.0906816	0.028808	0.0322326	0.0670563	-0.0125651	-0.0822699	-0.0810983	-0.016903	-0.198289	-0.00741173	-0.106177	0.148069	-0.049959	0.0330459	-0.144457	-0.132934	0.0508511	-0.184678	-0.147636	-0.0622342	-0.131026	-0.112595	-0.242712	-0.0225382	-0.0853722	-0.138941	0.0343336	-0.098402	-0.151644	-0.151157	-0.17283	-0.141369	-0.126363	0.0286996	0.024527	-0.0760459	-0.107327	-0.0184181	-0.0490134	-0.0351151	-0.0805007	-0.00475495	-0.0853097
-0.136638	-0.0732724	-0.143294	-0.00483244	-0.0716304	-0.142068	-0.0928345	-0.136397	-0.00399349	0.0650907	-0.048943	0.00575374	0.07212	-0.0682484	-0.00280271	-0.0500635	-0.0253545	0.00184427	0.0773231	0.0785059	-0.0672753	-0.0836853	-0.114358	-0.131907	0.00165122	0.0726454	0.17221	-0.0205595	-0.0444136	-0.0356108	-0.0371972	-0.121226	0.098016	0.0837429	0.0243299	0.0855836	0.00552564	-0.0109581	0.0705569	-0.131562	-0.0554892	0.00909225	-0.0215544	0.0758736	-0.0116964	-0.124481	0.046593	-0.0474661	-0.0435313	0.00912696
-0.0609645	0.00870904	-0.223054	0.0463079	-0.109657	-0.0870602	0.0477088	-0.0670504	-0.239915	-0.168682	-0.139329	-0.0800208	-0.103666	-0.0888768	-0.0762682	-0.270572	-0.192618	-0.133956	-0.177494	0.00139275	-0.00757391	-0.0650106	0.0503088	-0.0712996	-0.175563	-0.187534	-0.245093	-0.0299833	-0.171148	-0.00405979	-0.0192987	-0.228477	-0.251755	-0.150637	0.0243299	-0.0135839	-0.117995	-0.0164704	0.0455385	-0.257922	-0.0762609	-0.121146	-0.0312679	0.173147	-0.066256	0.0903241	0.128259	-0.150515	0.0769352	-0.136541
0.0589577	-0.0227474	-0.0755893	-0.095394	0.05339	0.0279775	-0.171692	-0.0479157	-0.0612149	-0.146127	0.02181	0.00115324	-0.0459868	-0.0354869	-0.130585	-0.0783318	-0.141198	-0.0459063	0.0974729	-0.0388852	-0.0267191	0.0405807	-0.108824	0.053417	-0.106171	-0.0609849	-0.032028	-0.0817396	-0.0311232	-0.0231745	0.152925	0.0411165	-0.143522	-0.0909975	0.0299944	-0.056606	-0.0623711	-0.0303487	-0.0992157	-0.0355642	-0.0470477	-0.074475	0.0472436	-0.0746791	-0.0285523	-0.0251696	-0.131788	-0.0459113	-0.0215561	-0.0918238
-0.0125225	-0.0698249	0.126015	-0.0442243	-0.175994	-0.0536362	0.0391509	0.039855	-0.040492	-0.0721513	0.0511942	0.0228429	-0.144559	0	-0.0126576	0.0670039	-0.0450471	0.056307	-0.0351074	0.0207469	-0.164201	-0.0634654	-0.0226207	0.0346736	-0.107914	0.12042	0.104302	-0.0623968	-0.123081	-0.00541594	0.0131639	0.102602	-0.0590363	0.14538	-0.0561614	-0.0608453	-0.103464	0.0531401	-0.0888454	0.0331647	-0.122855	0.0372456	0.00224442	-0.0854924	-0.0801845	0.040016	-0.00347935	-0.0366152	-0.0811337	0.00609062
0.0339885	0.0428336	0.129003	0.0093933	0.272251	0.0210251	-0.143108	-0.101957	-0.0724021	-0.0252686	0.0259129	0.10255	-0.0147032	-0.146196	-0.0866637	-0.101653	-0.0526928	-0.107797	-0.00347806	-0.0788195	-0.0435608	-0.129832	0.424153	-0.0637827	-0.0496909	-0.0685197	-0.0609055	0.113455	-0.12835	-0.0693623	0.0900116	-0.0437415	-0.0475902	-0.124292	-0.143546	-0.0836853	-0.0326298	-0.131656	0.00368471	-0.0290387	0.0421907	-0.0219283	-0.0965334	-0.0639348	-0.0627926	0.185101	0.0758736	0.148118	0.137797	0.134217
0.0722862	-0.0107688	-0.436932	-0.031772	-0.243972	-0.188231	-0.0910008	-0.244142	0.512775	0.0839061	0.321415	0.19569	-0.0556574	0.0539637	0.128007	-0.179272	0.27293	-0.0757351	0.136973	-0.0755849	-0.180166	-0.288567	-0.125479	-0.00892458	0.155922	0.0334137	0.24449	0.171626	-0.202181	-0.153179	-0.0322959	-0.421341	0.00293686	0.0115241	0.0826965	0.130769	-0.223387	-0.185272	0.105718	-0.428204	-0.0080911	-0.14508	-0.101714	0.117075	-0.213071	-0.110176	-0.222307	-0.400366	0.00454649	0.17552
0.156963	0.00109271	0.0681366	-0.0109013	-0.103502	0.185364	-0.103879	-0.00392458	0.17915	0.0377634	0.0680399	0.0529744	0.0620566	0.0734582	0.136349	0.0811755	0.0561013	-0.00452701	0.0495335	0.0546289	0.162567	0.14663	-0.0296415	-0.00278774	-0.0180436	-0.055354	0.191801	0.0793234	-0.0561349	0.18198	0.0837429	0.0845557	0.139975	0.107128	0.16209	0.0941616	0.0652255	0.165398	0.0723308	0.148617	0.133803	0.116915	0.0716804	0.113815	-0.0490103	0.0184597	0.0184592	-0.0121055	-0.0119247	-0.00153708
0.00866793	-0.177412	-0.0294698	NaN	-0.0317028	-0.172097	0.00146889	-0.0371099	-0.431905	-0.080381	-0.0425606	NaN	-0.020091	-0.079807	-0.0412085	-0.0998473	-0.247681	0.0758736	-0.141233	NaN	-0.0409547	-0.0404793	0.136547	0.0953301	-0.21606	0.0677914	-0.0242663	NaN	-0.183853	-0.0523783	0.0407932	0.064646	-0.0880823	0.119466	NaN	NaN	0.0292772	-0.10488	0.0165237	0.00703401	-0.07873	-0.0760062	NaN	NaN	-0.214969	-0.126278	0.0677914	0.0391569	-0.243983	0
-0.0481432	0.0470216	-0.0404738	0.035866	0.125203	-0.0938313	-0.0691475	0.0285832	0.107964	0.124686	0.0451825	0.0584683	0.0544584	0.113895	0.0798386	0	0.0391726	0.0455444	0.0227198	0.0863712	0.113535	0.063267	0.0539824	-0.027798	0.00988345	-0.120227	0.176846	0.0339322	0.0580074	0.0420138	-0.02416	0.0512404	0.0117112	-0.146849	0.0328178	0.122401	0.0882183	-0.0109581	0.014695	-0.0160675	0.0138103	0.0892994	0.0706296	0.0523621	0.133209	0.0251221	-0.0192246	0.00152516	0.0158293	-0.00615737
0.0853427	0.0890016	-0.0310373	0.0973067	-0.0567079	-0.011225	0.0993882	-0.0411512	0.0845907	0.166825	0.0187222	0.0584683	-0.0363867	0.0974035	0.119619	0.0652249	0.0773842	-0.308847	-0.26254	0.0626354	-0.0739462	0.0883705	0.0704244	0.0441238	0.024598	-0.0237774	-0.163233	0.099882	0.0624939	0.133264	0.149911	0.0960619	0.0938903	-0.301102	0.0143626	0.0870169	0.0347147	-0.0757309	0.121324	0.0589141	0.084151	-0.10698	0.0769195	0.00261312	0.0229731	0.0350664	0.00841603	0.0181986	0.101068	-0.0853097
0.211796	0.235699	0.0634766	0.0897822	-0.00428044	0.00352189	0.335521	0.0129346	-0.0350202	-0.0428842	0.277382	0.305026	0.0118613	0.137079	-0.057167	-0.169842	0.011068	-0.0725666	0.0287206	-0.0232086	0.018001	-0.112155	-0.153603	0.271562	-0.123682	-0.153565	-0.0877484	-0.0662489	0.00155543	-0.0923549	-0.172015	-0.00800806	-0.0720299	-0.015715	-0.0895526	-0.0231766	-0.0483096	-0.17283	-0.186469	-0.166658	-0.0470477	0.0155463	0.0396938	-0.0603683	0.034339	-0.0490134	-0.118705	-0.174038	-0.015527	-0.0675384
-0.0467347	-0.0953814	-0.184382	-0.0720918	0.0405859	0.127397	0.0448621	-0.250494	-0.109432	0.0391425	-0.142838	-0.188766	0.0758736	0.0890753	0.0300683	0.0811755	-0.0852524	-0.0852811	-0.131818	0.0967875	0.0889805	0.20135	0.0613078	-0.115738	0.113305	0.283304	-0.0648957	-0.129028	0.0624939	0.0305468	0.0456212	0.172916	-0.0235858	-0.0891665	-0.0998824	0.0898785	0.0383312	0.115724	-0.0114606	-0.0786398	-0.10373	0.217293	-0.103013	-0.127593	0.0536406	0.0661706	-0.0511536	-0.279276	0.00568015	-0.0611277
0.000670928	0.083972	0.0727833	0.179707	0.181973	0.0366281	-0.0245012	0.0935407	0.041696	0.0852405	0.032037	0.0704629	0.103079	0.131323	0.152895	0.117863	0.0698164	0.190694	0.0346967	0.152677	0.0573048	0.0688835	0.0649596	-0.0683951	0.0552358	0.125123	0.0670981	0.0724169	0.14954	0.240318	0.18424	0.0729703	0.14264	0.08688	0.132183	0.143233	0.128202	0.132965	0.0598761	-0.0241624	0.0876815	0.0660183	0.104775	0.0675133	0.105568	0.16382	0.117284	0.00457049	0.0641276	0.0227148
0.155912	0.119654	0.161514	0.0985569	0.108948	0.115896	0.0247742	0.0648895	0.0821058	0.0825707	0.224656	0.185925	0.00528518	0.146233	0.143265	0.0527225	0.107292	-0.0121032	0.134186	0.0465749	0.100668	0.0814411	0.0410936	0.121775	0.0456224	0.0661707	0.128532	-0.0130563	0.12538	0.05622	0.0805993	0.0120963	0.0925125	-0.0601306	0.0867741	0.0812759	0.0292772	-0.0303487	0.119596	0.0691089	0.108652	0.101381	0.10884	0.0250925	0.0915699	0.0871238	0.134499	0.0845548	-0.0131241	0.0787724
-0.0355806	-0.0561507	0.00484928	0.0720547	0.133261	0.0691119	-0.0315664	0.00144278	-0.191376	-0.115433	0.00209689	0.0430184	0.00528518	0.0329089	0.00151787	0.00552452	-0.112156	0.0455444	-0.0333341	0.0941912	0.12628	0.0102528	0.013173	-0.0130577	-0.182851	0.00337193	0.0170988	0.0689526	0.0891366	-0.0176847	-0.0192987	0.0444978	-0.0954425	-0.0493663	0.0840572	0.0697275	0.0882183	-0.0289543	0	0.00527813	-0.0799668	0.0347123	0.0461681	0.0285249	0.127107	0.0465933	0.010094	0.049528	-0.0913756	-0.0341791
0.0440935	-0.0918585	-0.0531491	-0.0901758	-0.0656418	-0.104043	-0.067339	-0.0725713	-0.0377533	-0.0787316	0.0541867	0.059564	0.0339777	-0.0504932	-0.0469905	0.025641	-0.1842	-0.0412512	-0.0946721	-0.136603	-0.0928234	-0.184193	-0.116206	0.0972272	-0.107914	-0.0422843	0.0733724	-0.0528027	-0.0918297	-0.079372	-0.00801281	-0.0290238	-0.0836853	-0.0351178	-0.0376495	-0.0865683	-0.0854741	-0.0685401	-0.023002	0.0192768	-0.101204	-0.169433	-0.0849635	-0.037368	-0.113747	-0.160795	-0.0351151	-0.0997112	-0.129301	-0.096728
-0.007219	-0.157214	-0.376608	-0.231054	-0.0375455	-0.0719309	-0.0855112	-0.0906816	-0.115222	-0.00785204	-0.154624	-0.187424	-0.0255005	-0.0108976	0.12242	-0.0500635	-0.377873	-0.180879	-0.30776	-0.0388852	-0.0305848	-0.133069	-0.0526586	-0.0672381	-0.204915	-0.0855904	-0.243556	-0.418644	-0.154963	-0.062259	0.111765	0.115606	-0.182312	-0.141181	-0.297442	-0.232936	-0.198326	-0.0975342	-0.0180455	-0.0290387	-0.0174105	-0.0234023	-0.366859	-0.334298	0.0148057	-0.113741	-0.0227433	0.118787	-0.0472356	-0.12482
-0.036272	-0.223044	-0.0967299	NaN	-0.0761386	-0.22469	-0.224383	-0.0330812	-0.0363863	-0.108695	0.0690222	NaN	0.215605	-0.0467235	-0.00561135	-0.0326328	-0.170832	0.0383338	-0.165959	NaN	-0.361086	-0.154289	-0.176438	-0.0294032	0.209137	0.110974	0.0442579	NaN	-0.0344354	0.0420138	0.0310949	0.0138173	0.0462856	0.0711338	NaN	NaN	-0.105273	-0.11969	-0.00163223	0.01404	-0.142314	0.0116778	NaN	NaN	-0.341209	-0.330824	-0.00696609	-0.150515	-0.213487	-0.0934567
0.070485	0.121601	0.0774164	0.0758736	0.125203	0.0623239	-0.0280301	0.120293	0.0236169	0.0197085	-0.00203486	-0.0334341	0.0480922	0.012761	0.00908393	0.0864617	0.162581	0.174011	0.100329	0.125023	0.10196	0.0744782	0.0758736	-0.102546	0.00824037	-0.0741922	0.0569961	0.0215075	0.0489944	0.0305468	-0.0274094	-0.0339142	0.0420091	-0.00871294	0.00576264	0.0492981	0.123036	-0.0671065	-0.0429798	-0.0470479	0.129269	0.104982	0.121947	0.142935	0.0962497	0.00673632	0.0887251	-0.00301699	0.137797	0.0989112
0.240087	0.262369	-0.0611249	-0.142069	NaN	-0.133345	-0.0368847	NaN	-0.0295715	-0.0986423	0.0166586	0.0951433	NaN	0.105677	-0.147618	NaN	0.0314165	-0.107797	0	-0.118198	NaN	-0.0727627	-0.144177	NaN	-0.0564328	-0.163489	-0.0622342	0.123566	NaN	-0.0851266	-0.114304	NaN	-0.351462	-0.139297	0.011502	-0.0537876	NaN	-0.155905	-0.173715	NaN	0.141698	-0.172712	0.00560206	-0.110994	NaN	0.0629233	-0.152551	NaN	0.175263	0.0874365
0.0668672	-0.0652464	0.281229	NaN	-0.136126	NaN	0.0233287	0.00144278	-0.0979265	-0.0820324	0.110411	NaN	-0.270553	NaN	0.146023	0.0899773	0.00475297	0.478718	0.322599	NaN	-0.0305848	NaN	0.0957181	-0.0104705	0.114846	0.200115	0.180312	NaN	0.0170211	NaN	0.104029	0.118842	0.0405807	0.185717	NaN	NaN	-0.158616	NaN	0.141929	0.101011	0.0458443	0.24333	NaN	NaN	-0.207393	NaN	0.114135	0.009127	-0.287497	0.210423
-0.12696	-0.213752	-0.735371	NaN	-0.105038	-0.311915	0.729529	-0.156929	-0.287003	0.0677942	-0.524543	NaN	-0.194445	-0.305538	-0.231109	-0.219458	-0.312233	-0.849638	-1.10388	NaN	-0.109242	-0.444551	-0.301569	-0.101308	-0.405679	-0.603409	-0.652184	NaN	-0.0730319	-0.40148	-0.315412	-0.20278	-0.41166	-0.498044	NaN	NaN	0.0527245	-0.221686	-0.249881	-0.403328	-0.393776	-0.379347	NaN	NaN	0.354912	-0.621658	0.267631	-0.286563	-0.316942	-0.985924
0.0521877	0.0779041	0.00484928	0.0160615	0.127894	0.127397	0.0175318	0.129537	0.0249165	0.0945448	0.0360995	-0.0206351	0.136908	0.0782845	0.0697263	0.217176	0.146777	0.0256461	0.0421336	0.0492649	0.13513	0.0702842	0.108239	0.0769794	0.0790253	-0.0109347	-0.00380043	-0.101293	0.0949937	-0.0822458	0.0616127	0.282	0.110324	0.0407932	0.0243299	0	0.119584	-0.03594	0.121324	0.161526	0.0687338	0.064781	-0.0300489	-0.0692989	0.0931313	0.168403	0.0998892	0.193087	-0.134634	0.0612943
-0.0616847	0.0407334	-0.0185456	0.145195	0.0131717	-0.18104	-0.0709581	0.176135	0.104301	0.0418966	-0.0781768	0.0318536	0.0157914	0.0428614	0.0941671	0.091732	-0.0268603	0.0652272	-0.238374	0.037117	-0.0699393	0.129263	0.138302	-0.120855	0.0213395	-0.0348585	0.039128	0.0896331	0.0123979	0.115745	-0.0635952	-0.105758	0.103499	-0.0565349	0.0299944	0.0913078	0.0509313	0.0498673	0.0670031	0.0486592	0.102863	0.039774	0.0111748	-0.028604	-0.00333349	0.216524	-0.085511	-0.0615343	0.0511669	0.127221
0.00932976	0.0728202	0.184747	0.0796812	0.0377249	0.0417979	0.0175318	0.110988	0.0696111	0.114276	0.107576	0.106761	0.0821067	0.130169	0.0984396	0.063444	0.127891	0.0776418	0.0317116	0.0954902	0.078505	0.0758736	0.0410936	-0.018797	0.0504362	0.035067	0.0105487	0.0810463	0.143889	0.0980089	0	0.00519485	0.0952671	0.00330077	0.0607462	0.0711759	0.180743	0.115724	-0.00326607	0.0417896	0.0615516	0.107378	0.0611242	0.0182071	0.122516	0.117282	-0.0209831	0.0106427	0.0169515	0.156386
0.0275911	0.0365199	-0.0755893	0.052792	0.0576331	-0.0803182	-0.058325	-0.019745	0.0339784	0.0528596	0.0601466	0.100439	0.00132303	0.0950299	0.0682757	-0.0588469	-0.0178512	-0.0166673	0.016695	0.0506079	-0.00251919	-0.00741135	-0.0173742	0.000281623	-0.0163946	-0.0311575	-0.038533	0.0339322	0.0444679	0.0716849	0.0456212	0	0.0533858	-0.00871294	0.0468511	0.0668261	0.00920015	0.0564063	0.0329005	-0.0503443	0.0591486	0.0435571	0	-0.0321038	-0.052445	-0.115526	-0.063732	-0.052141	0.0336422	-0.0341791
-0.115856	0.0216374	0.0478431	0.103545	-0.0596793	-0.0437465	-0.133685	-0.0157711	0.157023	0.166825	-0.0858971	-0.114697	-0.0214411	-0.0404677	0.0211111	-0.119813	0.0173572	0.0758736	-0.00870861	-0.0388852	-0.0357588	0.0604508	-0.0156289	-0.206915	0.176822	0.0547788	0.0833495	-0.0778541	0.042956	0.0993811	0.111765	-0.109182	0.113045	-0.0529471	-0.0418989	0.0653733	-0.0890565	0.110991	0.0509283	-0.0519946	0.177154	-0.0427102	0.0200315	0.0540524	-0.0576104	0.159223	-0.00871203	-0.0212496	0.117546	0.0845541
-0.0287095	0.351838	0.655505	0.732442	1.61426	1.15101	1.5699	-0.393607	-0.891008	-1.1493	-0.671938	-1.04339	-0.34268	-1.31465	-0.269712	-0.957833	0.425043	1.22317	0.96381	-0.525207	-0.463776	-0.542144	-0.377389	-0.0842829	1.18606	0.47917	-1.36704	-0.461353	-1.19208	-0.236226	-0.602963	-0.930022	-1.02424	0.566132	-1.05156	-0.802877	-1.49674	-0.931273	0.0616609	-0.932359	-0.122855	-0.151533	0.425952	0.698713	0.0327201	-0.336942	0.424002	-0.639255	-0.448327	0.458268
0.12905	0.0809423	0.134964	-0.028062	-0.0143204	0.0262423	0.0491305	0.0186452	0.0607932	0.122091	0.0748975	0.0844781	0.0870714	0.0842912	0.0360106	0.276822	0.0499669	0.0616644	-0.238374	-0.151833	-0.0203035	0.0688835	-0.0191211	0.0891198	0.0440146	0.118849	-0.108264	0.0339322	-0.0360938	0.114389	-0.237453	0.183836	0.0925125	-0.0873377	-0.16826	-0.101079	-0.0588449	0.0217904	-0.104425	0.0640191	0.10634	-0.00581367	-0.0571718	-0.157509	-0.061063	-0.173696	-0.044007	0.191744	0.00794353	-0.141592
-0.0376568	-0.0744243	0.0336404	0.107273	0.106221	-0.00159869	0.00440285	-0.0157711	0.00132346	0.00283241	-0.0257363	-0.0229514	0.0262147	-0.127223	-0.0440965	0	-0.0868215	0.0882158	0.108866	-0.0216498	-0.0113786	0.0073307	-0.0173742	-0.00738328	-0.00163234	0.0482343	0.0493679	-0.141047	-0.0527768	-0.00270537	0.0946976	-0.00640275	0.00586751	0.0488317	0.0840572	0.0256009	0.0383312	0.0350612	0.0292743	0.0623186	-0.0362872	0.0129686	-0.0143236	0.110549	0.0049501	0.0677917	0.0645476	0.0845548	-0.179613	0.00152515
0.270268	0.083972	-0.205353	-0.170989	-0.0989037	-0.145571	0.114402	-0.117626	0.0262152	0.145276	0.012519	0.152089	-0.0836853	0.0564173	0.0478239	-0.200203	-0.0148609	-0.375294	-0.282945	-0.106604	-0.0712735	-0.20618	0.0503088	0.391848	-0.0598142	-0.553242	-0.265249	-0.0875833	-0.0969956	-0.207428	-0.0972209	0.17448	0.0319801	-0.364292	-0.235386	-0.109863	-0.134494	-0.23945	-0.201169	-0.145508	-0.116444	-0.34364	-0.134643	-0.197593	-0.0766913	-0.0150553	-0.169727	-0.175732	-0.0349346	-0.343302
-0.0851801	-0.136184	-0.294143	-0.00846969	-0.00428044	0.0469522	0.113044	-0.0144492	-0.0268558	-0.166935	-0.117386	-0.0369501	0.0544584	-0.164095	-0.138301	-0.0430697	-0.22161	-0.00452701	-0.0209765	0.0262259	-0.0151957	-0.0465734	-0.0208704	0.0330829	-0.0819684	-0.0164275	-0.187969	0.0620044	-0.0228734	-0.0081326	0.157435	-0.050328	-0.125291	0.0016512	-0.0179957	0	0.0758736	-0.0786181	-0.0346259	-0.0144538	-0.170141	-0.241693	0.050463	0.0489774	0.108663	0.0807044	0.0742603	0.165993	-0.0659423	0.0346912
0.0503289	0.0543098	0.0446981	0.0292976	0.0276656	0.0157931	-0.118717	0.00576326	-0.110877	-0.0754379	0.0166586	-0.0206351	-0.0282138	-0.0292907	-0.0354511	-0.00170229	0.0376245	0.0455444	-0.0727692	-0.0467865	-0.010109	0.033417	-0.00866494	-0.0369632	0.00494932	-0.0293094	-0.00888563	-0.0817396	-0.02947	-0.0176847	0	-0.051979	0.00586751	-0.0457934	-0.0320047	-0.0439703	0.0347147	0.0134429	-0.0180455	0.00527813	-0.0268087	0.0129686	-0.0143236	0.0130247	-0.00834617	-0.0251696	0.0367173	-0.0319886	0.0292162	0.0257177
0.0428391	0.0354639	-0.151762	-0.028062	-0.0028521	-0.00319894	-0.116855	-0.0920854	-0.0640028	-0.0770837	-0.0299159	-0.0275981	-0.151997	-0.066971	-0.10618	-0.16421	-0.0588385	-0.137259	-0.13746	0.0207469	0.0758736	-0.0727627	-0.236872	-0.000252707	-0.141385	-0.218051	-0.174813	-0.0451639	-0.144264	-0.162321	-0.230048	-0.117775	-0.102843	-0.226214	-0.0376495	-0.0383932	-0.0818989	-0.12566	-0.292266	-0.17199	-0.0057732	-0.0914069	-0.0131229	-0.114669	-0.0942327	-0.028555	-0.204601	-0.132289	-0.00475495	-0.0326089
-0.0859288	-0.0663892	0.207646	NaN	0.0562203	0.204261	-0.00696444	0.132167	0.0758736	0.0280703	-0.0457464	NaN	0.136908	0.0241343	0.00908393	0.22045	0.0728478	0.114383	-0.0946721	NaN	-0.0012588	0.0744782	0.118904	0.131211	0.169388	0.198618	0.0197097	NaN	0.00776064	0.0276655	-0.0339277	0.602974	0.0730818	-0.658188	NaN	NaN	0.0829377	0.0967131	0.0201761	0.411458	-0.0115766	0.0473285	NaN	NaN	0.120982	0.0117709	-0.0493644	0.331547	-0.146724	-0.536102
-0.104946	-0.0652464	0.0650315	-0.0206766	-0.0273364	-0.0752804	0.167716	0.0454568	0.0658392	-0.0477234	-0.0288695	-0.10219	0.0607934	0.031659	0.0151099	0.0401341	0.13954	0.128187	-0.0174626	0.00833694	0.0344051	0.193659	0.101095	0.0130837	0.173853	0.206091	0.0994024	-0.0778541	-0.0261678	-0.025928	0.0424042	-0.0972314	0.159847	0.219315	0.19515	-0.0383932	0.027461	0.0839194	0.180788	0.198124	0.0299324	0.0103855	0.0156125	0.166831	0.0440188	-0.0353459	0.0449509	0.0421274	-0.0264029	-0.00770047
NaN	NaN	-0.601496	-0.62055	-0.517417	-0.493668	1.76665	-0.493722	NaN	NaN	-0.167751	-0.336366	-0.569806	-0.569923	-0.418749	-0.54752	NaN	-0.699644	-0.23438	-0.596973	-0.647031	-0.628422	-0.445472	0.0529048	NaN	-0.7546	-0.602121	-0.795452	-0.517372	-0.671378	-0.5983	-0.323883	NaN	0.200409	-0.400895	-0.171503	0.0864602	-0.453703	-0.441372	-0.453473	NaN	0.102583	-0.339276	-0.294979	0.233584	-0.304575	0.182083	-0.493901	NaN	-0.5537
0.0540411	0.085987	0.0462714	-0.0133375	0.0980085	0.0976673	0.0618601	0.196357	0.190648	0.103787	0.148393	0.0518726	0.0607934	0.311429	0.277801	0.262491	0.1881	0.119573	0.0671453	0.10841	0.0559685	0.292986	0.013173	0.0529048	0.146883	0.0151195	0.0683552	0.153552	0.171932	0.459904	0.360565	0.284932	0.149283	0.12713	0.147866	0.0285841	0.352815	0.241669	0.0987388	-0.0080134	0.126995	0.0372456	0.0483176	-0.140616	0.201782	0.381531	0.136055	0	0.323589	0.235428
0.0113115	0.190277	0.134964	NaN	-0.351726	-0.487111	0.24912	NaN	0.0531877	0.180592	0.0521926	NaN	-0.096495	0.0063969	-0.057167	NaN	0.0667793	0.0634464	0.0197106	NaN	-0.169982	-0.0899637	-0.12734	NaN	-0.107914	-0.0855904	-0.0139915	NaN	-0.497245	0.00146945	-0.0064073	NaN	-0.0880823	0.34724	NaN	NaN	0.0491363	0.228457	-0.0836853	NaN	-0.0542793	0.789182	NaN	NaN	-0.0100205	0.838119	-0.12804	NaN	0.00794353	1.03572
-0.220019	-0.209796	-0.131518	0.052792	-0.0028521	0.00176209	-0.171692	-0.0013068	-0.282053	-0.118814	-0.16057	-0.144001	0.0746239	-0.0862782	-0.0126576	-0.0641383	-0.364506	0.0829363	-0.297376	-0.0836853	-0.033169	-0.0821195	-0.0508776	-0.129939	-0.141385	0.0433088	-0.0622342	-0.041357	-0.0228734	-0.111337	0.0742947	-0.0371833	-0.373043	-0.196754	-0.0475858	-0.031455	0.12992	-0.00683838	-0.00163223	0.0926716	-0.0676607	-0.0698927	-0.0760459	0.0302386	0.0180778	-0.201687	-0.0280346	0.0568922	-0.165793	-0.103291
-0.0390449	-0.0393122	-0.0788226	0.0147305	-0.0463565	0.0349014	-0.061925	-0.0304027	-0.0106766	0.0252886	-0.185932	-0.149176	0.0352673	-0.171053	-0.100146	0.0238213	0.0499669	-0.0181921	-0.124323	-0.0967382	-0.0752848	-0.0208482	0.0686047	-0.0976105	0.19306	0.0284442	0.0531874	-0.0337664	-0.146042	-0.0273068	0.139319	0.0241061	0.0576289	0.0900116	0	-0.0383932	-0.00340489	-0.0109581	0.0616609	0.0623186	0.0470598	-0.166161	-0.0472334	0.121953	-0.0836853	-0.0541675	0.110979	0.0715148	0.0180722	-0.0804421
-0.111938	-0.11079	0.0942902	-0.123176	-0.14085	0.166257	0.0618601	-0.00392458	-0.251127	-0.146127	-0.0936771	-0.0666846	-0.216192	0.0114906	0.0841517	0.041938	-0.028367	0.0128686	0.0671453	-0.00461296	-0.00378117	-0.0044423	-0.0314015	0.0635651	0.102475	0.0482343	-0.0904646	0.0321626	-0.0146663	-0.0218001	0.11639	-0.0602601	-0.0576002	-0.133655	0.0370424	-0.0938038	-0.173633	0.0790962	-0.07683	0.11262	-0.0518635	-0.0397221	0.0233338	0.0370761	-0.124491	0.153076	-0.0983439	-0.00301699	-0.0659423	0.0166909
0.00866793	0.208327	0.0650315	0.171459	0.131921	0.0262423	-0.09467	0.158198	0.0858314	0.165567	0.0680399	0.122416	0.0365557	0.149648	0.185447	0.0310897	0.135182	0	0.045098	0.195532	0.206285	0.127918	0.00941875	-0.106905	0.00165122	-0.055354	0.0569961	0.140288	0.135375	0.0911283	0.0213383	0.125294	0.134629	-0.113122	0.22253	0.23027	0.179072	0.0807052	0.0201761	0.0122912	0.230572	0.119288	0.199244	0.0216532	0.136251	0.0531446	-0.0157134	-0.00755432	0.18395	0.0583616
-0.371925	-0.416272	-0.239165	-0.194933	-0.278385	-0.252602	-0.189075	-0.248903	0.234548	0.316928	-0.259503	-0.186083	0.152322	-0.171053	-0.0659502	-0.130804	-0.177501	0.184039	-0.00173791	-0.302095	-0.342559	-0.310374	-0.0243734	-0.306165	0.223618	0.217977	0.363127	0.276315	-0.0394164	-0.079372	0.0049487	-0.114332	0.0744782	0.1256	-0.114779	0.0419333	0.102225	-0.0192347	0.12305	-0.0702651	-0.102467	-0.0442067	-0.144039	0.272665	-0.108402	-0.338986	-0.0227433	-0.243365	-0.106915	-0.167102
NaN	NaN	-0.156866	-0.158508	-0.0686329	-0.818633	0.0786598	NaN	NaN	NaN	-0.189608	-0.15829	-0.162482	0.100956	-0.0268596	NaN	NaN	-0.239932	-0.230395	-0.181036	-0.197826	-0.391318	0.106455	NaN	NaN	-0.102825	-0.137563	-0.135028	-0.176581	-0.220149	-0.0619323	NaN	NaN	-0.202606	-0.260199	-0.229715	-0.240957	-0.290791	-0.335784	NaN	NaN	-0.253819	-0.148089	0.0506706	-0.267045	-0.403644	-0.432352	NaN	NaN	-0.126489
-0.115856	-0.0790442	0.0494133	-0.0145572	-0.03901	-0.100632	-0.0910008	-0.120496	0.112832	0.0825707	0.0875141	-0.0194786	-0.0528871	0.0190923	-0.0354511	-0.209803	0.0998684	0.0310945	-0.0139554	-0.0452027	-0.0139217	-0.126602	-0.0508776	-0.131907	-0.0530584	-0.00728229	0.00132303	0.0357002	0.0216303	-0.0865687	-0.0820014	-0.119499	0.0897526	0.0016512	0.105649	-0.0467679	-0.0926467	-0.0671065	-0.0480128	-0.053647	-0.0209258	0.0206859	0	-0.100018	0.0327201	-0.0336459	-0.063732	-0.102937	-0.112143	0.0903134
-0.00986511	-0.00968663	0.0209088	-0.0836853	0.290361	0.0366281	0.00146889	-0.14223	0.0339784	0.07453	0.0145908	0.125522	0.0796172	-0.143467	-0.0311483	0.00552452	-0.0450471	-0.24348	-0.0910018	-0.148435	-0.0593185	0.118471	0.412062	0.00196821	0.0131647	0.0871224	0.00791953	0.0844858	-0.02947	-0.00949309	0.0245972	-0.0192888	0.0044029	-0.0547404	-0.172945	-0.156201	-0.116172	-0.0556907	0.140221	0.0383449	0.0373022	0.0232479	-0.0913765	-0.0164096	-0.0732056	0.0758736	0.0935187	0.232838	0.0336422	0.19173
0.207443	-0.0348684	0.117015	0.0319289	0.0576331	-0.0503327	0.161159	-0.120496	-0.170028	-0.115433	0.242254	0.210181	0.0378423	0.031659	-0.0674193	0.0847008	0.0561013	-0.00301638	0.00761218	-0.0325945	-0.0318763	-0.199379	-0.118057	0.237612	0.114846	0.0951109	0.204324	0.0515302	0.0669668	0.0276655	0.0229689	0.113986	0.0146242	0.21642	0.012933	0.0478281	0.260827	0.0383625	-0.0279736	0.079246	-0.142314	0.014258	-0.105615	0.154127	0.110208	-0.115526	-0.0104597	-0.0662535	-0.0509526	0.0197058
-0.0342003	-0.0381994	0.0556791	0.0695025	-0.0244335	-0.102337	0.0262184	0.0370457	-0.0187414	-0.0284564	0.0135554	0.0780307	0.0288074	0.0152974	-0.0297175	0.129931	-0.0619214	-0.00755267	-0.131818	-0.138287	-0.298254	-0.0821195	0.106455	0.0309549	0.378942	0.128251	0.0969454	0	-0.273834	0.0632701	0.11639	0.0579563	0.098016	0.0632035	0.0314068	-0.0259301	-0.0694458	0.0284389	0.230273	0.199698	-0.07873	-0.207618	-0.104313	0.160491	0.0884429	-0.00166573	0.0284427	0.0845548	-0.112143	-0.0772059
-0.0881805	0.00327435	0.23022	0.0200464	0.0362923	NaN	NaN	0.0370457	-0.103667	-0.0607033	0.118868	0.0628445	-0.188296	NaN	NaN	0.0741031	-0.0481008	0.0687828	-0.124323	0.0666205	0.00139323	NaN	NaN	0.0136338	0.136273	0.191112	-0.039838	0.0810463	-0.182031	NaN	NaN	0.188495	-0.013824	0.108676	0.122953	0.0404559	0.0292772	NaN	NaN	-0.0160675	0.0758736	0.0258045	0.0558068	0.125198	0.00824211	NaN	NaN	0.0242164	0.087494	0.0539516
-0.0674759	-0.049382	-0.23557	-0.0517594	-0.0943206	-0.0569464	0.0744786	-0.145156	0.0339784	-0.0639654	-0.014331	-0.0535046	-0.0459868	-0.0454696	-0.00280271	-0.0801146	-0.129835	0.00736449	-0.126194	-0.118198	0.018001	0.119824	0.0336887	0.00196821	-0.0836853	0.0645478	-0.0702353	0.0107867	-0.0713343	0.0420138	-0.164907	-0.204602	-0.141994	0.185717	-0.185518	-0.108395	-0.153019	0.00841401	0.0580901	-0.152527	-0.174174	-0.137057	-0.0609213	-0.0461775	-0.216868	0.0547784	-0.0209831	-0.0537023	0.00113833	0.0729688
-0.164908	-0.0883477	-0.0483832	-0.120502	-0.0776446	-0.105752	-0.0928345	-0.103373	-0.260815	-0.200466	-0.15344	-0.211834	-0.116672	-0.202172	-0.175951	-0.223335	-0.149369	-0.0805002	-0.162132	-0.182773	-0.0540432	-0.144457	-0.0226207	-0.103788	-0.246161	-0.10475	-0.0755981	-0.229613	-0.0815486	-0.0836853	-0.172015	-0.147352	-0.154272	-0.072774	-0.201403	-0.166893	-0.0535689	-0.131656	-0.175531	-0.254169	-0.146247	-0.0532182	-0.16033	-0.166967	-0.0593362	-0.119102	-0.148757	-0.168966	-0.0836853	-0.0983659
0.292323	0.103946	-0.0263407	0.159586	-0.0215366	-0.00480074	0.203897	0.056594	0.257592	-0.0189123	0.18591	0.227333	0.0994024	0.0710382	0.0507626	0.0329021	0.0667793	-0.0868778	0.199674	-0.0436209	-0.0254332	-0.0208482	0.115356	0.185927	0.0931352	0.109394	0.13452	-0.0623968	-0.146042	0.0204368	0.0262239	0.0138173	-0.0954425	0.134759	0.0299944	-0.0750739	-0.0239817	-0.0471909	0.0165237	0.0105405	0.00126227	-0.0929565	-0.045997	-0.0710902	-0.0889509	-0.201687	0.182083	0.0361805	0.00794353	-0.12816
0.0263038	0.158855	0.00968435	0.103545	0.0604544	0.0623239	-0.058325	0.132167	-0.0282128	0.0336172	-0.103769	-0.0511246	0.00132303	-0.0108976	-0.0112455	0	0.0329708	0.0491389	-0.103882	0.103257	0.0954862	0.020433	0.0262541	-0.0655074	-0.0632031	-0.046009	-0.113793	0.00180202	0.00466129	0.00586884	-0.0619323	-0.0569422	-0.0263878	-0.109415	-0.0691286	0.0434092	-0.0326298	-0.0486042	-0.0346259	-0.0144538	0.131538	0.0194031	0.0852488	0.00609045	0.0472324	0.0201278	-0.0619297	0.0539507	0.162591	0.0816663
-0.0616847	-0.0359775	-0.11651	0.052792	0.138608	0.0538013	-0.139333	0.0635101	0.134516	0.155458	-0.126567	0.047454	0.180312	0.0914604	0.106947	0.0670039	0.0204926	0.0292801	0.0931781	0.0876778	0.063966	0.0319801	0.04294	-0.119571	-0.0379594	0.0167908	0.111618	0.210424	0.255705	0.205093	0.0915752	0.15561	0.161163	0.00659501	0.11233	0.196066	0.208927	0.156195	0.0741034	0.155084	0.0591486	-0.0263552	0.0547402	0.0891657	0.194468	-0.0455861	-0.00696609	0.115964	0.00113833	-0.0804421
0.0888579	-0.00537009	-0.0169916	0.0133981	-0.148759	-0.0453902	-0.0157103	0.117641	-0.0295715	-0.211209	0.0391359	0.125522	-0.132745	-0.00968191	-0.0733122	-0.108894	-0.124992	-0.0381556	-0.0209765	-0.0611155	-0.0126498	-0.101017	0.00565708	0.0569898	-0.114903	-0.0478743	0.00528518	0.0896331	-0.054455	-0.0425713	-0.119465	0.00692257	-0.260066	-0.141181	-0.0734791	0.00151853	-0.186885	-0.0946069	-0.0666008	0.0175332	-0.124142	-0.0175148	-0.0773159	0.0506706	-0.111964	-0.0610659	-0.154451	0.00152516	-0.0862429	-0.0547436
0.0716863	0.020566	0.0681366	-0.030534	-0.0360825	-0.267696	0.285751	-0.0767276	-0.188305	-0.205828	0.02181	0.103604	0.0378423	-0.0927856	-0.0527967	-0.0430697	-0.0178512	-0.148877	-0.220473	-0.0232086	-0.00757391	-0.137939	-0.0814176	0.193552	-0.134281	-0.0951446	-0.0742553	-0.018681	0.0906029	-0.0909059	-0.0404729	0.00519485	-0.013824	0.113308	-0.00551143	-0.0108557	0.0969851	-0.0585358	-0.0700032	-0.0355642	-0.178221	-0.226256	-0.0888068	-0.0981957	0.0821706	-0.146173	-0.0368901	-0.0678296	-0.0747789	-0.0373245
0.0558894	-0.0227474	0.0225058	0.0397913	0.0362923	0.0400763	0.0377197	0.0552067	-0.119582	-0.154763	0.0289794	0.0340954	-0.0309323	0.00384208	0.0740681	0.0201765	-0.107373	-0.0474615	-0.0174626	0.037117	0.0586397	0.0247739	0.0503088	0.06054	-0.139606	0.0201286	-0.0662285	-0.0130563	-0.0163039	-0.0495687	0.0049487	-0.00961439	-0.108793	-0.0873377	-0.016603	-0.0231766	0.0347147	-0.0714119	0.0219993	-0.00480328	-0.0824445	0.0168333	-0.0349321	-0.0356114	-0.0100205	0.0217942	0.0016863	0.0465721	-0.0836853	-0.00615737
-0.0859288	-0.124012	-0.0707525	-0.165426	0.135937	0.146936	-0.0965083	-0.111906	-0.0268558	-0.0541999	-0.0959111	-0.151773	0.17221	-0.169658	-0.0762682	0.0146957	0.011068	0.0183552	-0.0139554	-0.187992	-0.0606411	-0.0253552	0.0336887	-0.0860796	0.163417	0.0117712	0.0144826	-0.169407	-0.137171	-0.153179	0.0742947	-0.0486786	0.0348525	0.0488317	-0.00275306	-0.132081	-0.0395809	-0.103408	0.0934873	0.0486592	-0.0458466	-0.0248781	-0.0497096	0.019931	0.0262286	-0.0100216	0.0201273	-0.02431	-0.00118668	-0.109883
NaN	NaN	-0.343466	0.353302	-0.247375	0.0262423	-0.421681	-0.129145	NaN	NaN	-0.119673	0.120341	-0.0147032	-0.117851	-0.361186	0.185776	NaN	-0.0397029	0.172736	-0.252113	-0.148444	-0.0915377	-0.373088	-0.0541194	NaN	0.0234598	0.0907829	-0.246582	0.0639862	0.060454	-0.556945	-0.0031983	NaN	0.253657	0.19515	0.0726229	0.0563048	0.0201238	-0.403319	0.00703401	NaN	-0.0352524	-0.232321	0.00956097	-0.0285523	-0.199806	-0.303278	-0.00301699	NaN	0.178234
-0.0516782	-0.128863	-0.168843	-0.035494	-0.108116	0.00176209	0.0319805	-0.0601835	-0.113772	-0.080381	-0.0184635	-0.0217927	-0.0528871	-0.0980179	-0.0644825	0.0509296	-0.104191	-0.0678269	-0.102036	-0.0185374	-0.0659455	-0.0603792	-0.0996397	-0.0369632	-0.0396297	0.035067	-0.00888563	0	-0.0561349	-0.0665163	0.111765	0.0309307	-0.0235858	0.0391806	-0.0547284	-0.031455	-0.00852559	-0.0500185	-0.0429798	0.0606169	-0.0639952	-0.0914069	-0.0875242	-0.00602683	-0.0541648	-0.151641	0.0284427	0.0227142	-0.0634299	-0.0373245
-0.167465	-0.028239	-0.46593	-0.0206766	-0.0346212	-0.0160604	-0.494419	0.121618	-0.0794431	-0.0252686	-0.119673	-0.0642767	0.094484	0.00512031	-0.0911431	-0.123469	-0.129835	0.0292801	0.153586	0.0559666	0.0652943	0.0175315	-0.180274	-0.0933315	0.0294741	0.0726454	0.00264519	-0.0243235	0.250437	0.0814397	-0.0904389	0.113986	-0.0433231	-0.0855101	0.0826965	0.267512	0.0365242	0.12515	-0.170089	0.0555026	-0.0482496	0.0746459	0.196444	0.18571	0.113294	-0.241689	-0.0800403	0.0346903	-0.0288338	0.0257177
-0.0523877	-0.0359775	-0.0247787	0.035866	-0.0463565	-0.0355522	-0.216473	0.00720049	0.013173	-0.00313593	-0.0629122	-0.00569409	-0.0106768	-0.0618762	-0.0557089	-0.0239837	-0.139569	-0.0335249	-0.0601218	0.00417469	0.0506104	-0.0208482	-0.0455436	-0.0777493	-0.00981709	0.0758736	0.00264519	0.0303911	0.032331	0.0305468	0.0552347	-0.027397	0.0730818	-0.0404474	0.0468511	0.0884482	-0.022257	0.0677898	0.121324	0.0503725	0.0446277	0.0347123	0.0386109	0.100712	-0.0995319	0.0117709	-0.0583297	-0.02431	-0.0227659	0.0317057
-0.00787955	0.00762458	-0.0310373	-0.0785184	-0.16632	-0.177457	-0.0855112	-0.231534	-0.043236	0.054224	0.137419	0.0908889	-0.265665	-0.0606058	-0.136755	-0.229168	-0.0727626	-0.0820921	0.0495335	-0.126535	-0.291827	-0.247665	-0.270939	0.00588374	0.0164395	-0.0779833	-0.00253224	-0.0778541	-0.277697	-0.0765043	-0.0972209	-0.100637	0.0405807	-0.0637337	-0.0532967	-0.0286897	-0.300886	-0.0887711	-0.216003	-0.168433	-0.0579128	-0.0131156	-0.0373815	-0.136885	-0.438356	-0.122686	-0.250216	-0.206567	-0.00833405	0.0302109
-0.0404359	0.0269769	0.097339	-0.036737	-0.0215366	0.120834	-0.0855112	-0.0588143	0.264101	0.200379	0.0846163	0.0194452	0.0519156	0.124381	0.0624606	-0.0034057	0.233826	0.0128686	0.104604	-0.0123329	0.0719162	0.20135	-0.0777965	-0.0146166	0.182746	0.021795	0.111618	-0.0623968	0.0876684	0.145267	-0.14903	-0.0887512	0.316786	0.133236	-0.0575962	0.0211149	0.0310915	0.077486	-0.0163966	-0.0241624	0.0446277	0.119288	-0.0349321	-0.101842	0.131686	0.0839169	-0.144972	0.00609066	0.0413439	0.0816663
0.12575	0.0108749	0.196238	0.0424017	0.0334224	-0.00800951	-0.0836853	0.122941	0.0883089	-0.0204991	0.134658	0.0463469	-0.0322942	-0.0169967	0.0769563	0.141919	-0.0118767	0.0758736	0.18222	0.024858	0.0732365	-0.139566	-0.0633869	0.107548	-0.0213457	0.0919201	0.140481	0.111764	0.0669668	0.00293749	-0.00159919	0.172916	-0.0720299	0.0884463	0.130868	0.0434092	0.0899753	0.00505344	0.0419366	0.0809296	0.0519095	0.118102	0.079008	-0.0198848	0.067968	-0.0854383	-0.00696609	0.0874374	0.012457	0.0361815
-0.135826	-0.0393122	-0.0595264	-0.0170012	0.0391561	0.163052	-0.0511482	0.145243	0.141666	0.192992	-0.0781768	-0.0775842	0.1381	0.0637493	0.144645	0.185776	0.0894163	0.165612	-0.179424	-0.0200929	-0.0396532	0.161163	0.208886	-0.11829	0.270518	0.117277	0.0223154	-0.0451639	0.0550093	0.0993811	0.0821722	0.00692257	0.167721	0.130186	-0.016603	0.0211149	0.119584	0.156195	0.189129	0.172745	0.0958794	0.0321735	-0.0991206	0.0268095	0.122516	-0.0100216	0.142266	0.100341	0.0694824	0.0480513
-0.066749	-0.0249403	0.0368075	0.0553767	0.0660805	-0.029028	0.0102527	0.0552067	-0.0350202	-0.0125824	-0.00407371	0.00345595	0.13093	-0.0953989	-0.0368883	0.110931	-0.0133681	-0.00301638	-0.0873399	0.07982	0.018001	-0.031386	0.0521465	-0.0474086	0.0931352	0.0334137	0.0620566	0.104984	0.113876	0.00733263	-0.0144522	-0.0192888	0.0233284	0.0359511	0.101626	0.0241069	0.0794093	-0.0275618	0.0292743	0.0623186	-0.0256297	-0.0131156	0.0536724	0.0387813	0.0584306	-0.0370482	0.0629232	-0.0335292	-0.0095297	-0.0357513
-0.328392	-0.439092	0.0494133	-0.200638	-0.0567079	0.0960006	-0.102033	-0.337813	-0.288657	-0.107015	-0.356133	-0.546116	-0.125415	-0.353507	-0.305927	-0.0712205	-0.11856	0.441511	0.0346967	-0.322952	-0.250862	-0.0103866	0.0299754	-0.254931	0.127124	0.250235	0.0870714	-0.30947	-0.163934	-0.234609	-0.0736087	-0.321916	-0.128312	0.0663798	-0.120784	-0.317847	-0.149298	-0.00683838	-0.0213482	0.0775601	-0.250819	0.0270811	-0.307668	0.0858521	0.134731	-0.108397	0.186617	0.187707	-0.363417	0.0121573
0.047842	-0.0140217	0	-0.0268279	-0.0186452	0.0657213	0.130604	-0.0588143	-0.0418633	0.00707067	-0.0122713	0.0993814	-0.00933755	-0.0555387	0.0300683	0.172393	-0.0344101	-0.0397029	0.0903077	-0.0123329	-0.0254332	-0.155935	-0.0191211	-0.0267306	-0.0785404	-0.112472	0.039128	0.0392303	-0.0344354	-0.0425713	0.0647922	0.027522	-0.120771	0.143867	-0.0705772	-0.0580177	0.0110344	-0.0289543	-0.0496935	-0.00480328	-0.102467	-0.0442067	-0.025187	-0.0621507	-0.00333349	0.129819	0.0284427	0.0465721	-0.0684599	0.113133
0.266296	0.361148	0.0525493	0.172641	0.131921	0.0417979	0.134627	0.163346	0.0531877	-0.034852	0.274969	0.244232	-0.00666303	0.210651	0.200134	-0.0872633	0.280899	-0.0243061	0.192985	0.161358	0.208672	0.104867	0.0521465	0.161142	-0.251868	-0.280688	-0.0178346	-0.018681	0.204912	-0.0356108	-0.10574	-0.00640275	-0.120771	-0.144957	0.120305	0.129378	0.0952354	-0.118202	-0.0734131	-0.179126	0.122435	0.165826	0.17854	-0.033857	0.201782	0.0531446	-0.00696609	-0.0900754	0.0630535	0.0758736
0.00201067	-0.0584171	0.29877	NaN	-0.0686329	0.0279775	0.81136	0.0243326	-0.147534	-0.154763	-0.393028	NaN	-0.195986	-0.495688	-0.341324	-0.302812	0.185285	0.345005	-0.200802	NaN	-0.324312	-0.0994328	-0.0814176	-0.126026	1.3965	0.442055	-0.451982	NaN	-0.350916	-0.356403	-0.352874	-0.34968	-0.0291956	-0.163961	NaN	NaN	-0.612773	-0.335391	0.040133	0.174342	0.497145	0.0448155	NaN	NaN	-0.0285523	0.0967065	-0.0547382	0.194429	0.039149	0.176877
-0.205323	-0.0883477	-0.17573	-0.162654	NaN	-0.0972279	0.28213	-0.409752	-0.0709986	-0.0953059	-0.287528	-0.454074	NaN	-0.338908	-0.221214	-0.00681812	0.17681	-0.170698	0.015185	-0.0772015	NaN	-0.167504	-0.163081	-0.137193	-0.121923	-0.287075	-0.243556	-0.145071	NaN	-0.311108	-0.0719353	-0.314074	0.0391505	-0.100182	0.0975913	-0.0909052	NaN	-0.390541	-0.0785409	-0.0160675	0.0470598	-0.0278342	0.0737791	0.00609045	NaN	-0.338986	0.0498716	0.0627582	0.0630535	0.205106
-0.180411	-0.0977367	-0.0611249	-0.123176	0.0688857	0.140448	-0.303489	-0.0210723	0.0455377	0.118189	-0.0585935	-0.135001	0.0339777	0.0354047	0.114	0.119591	0.0788932	0.0310945	-0.0583228	0.177333	0.13008	0.129263	0.0539824	-0.223204	0.00165122	0.07426	0.159376	0.099882	0.112432	0.05622	0.0853125	0.220751	0.117117	-0.0280368	0.124275	0.180009	0.243152	0.0919267	0.0329005	0.148617	0.165082	0.152045	0.0976222	0.08751	0.173808	0.023459	-0.00522187	0.0917508	0.126705	0.14811
0.00267969	-0.0370879	-0.103294	-0.00362248	-0.159908	-0.35742	-0.00871033	-0.167321	0.0249165	-0.123898	-0.0174286	-0.00455289	0.070866	-0.0927856	-0.147618	-0.0872633	0.0484296	-0.0552611	-0.0818611	-0.0515477	-0.164201	-0.265307	-0.232908	-0.042984	-0.00326576	0.0284442	-0.01016	-0.0394559	-0.112595	-0.210597	-0.0176816	-0.00800806	0.063267	0.100924	-0.0676819	-0.0523808	-0.0448124	-0.254158	-0.123672	-0.0503443	-0.0627761	-0.0775382	-0.110838	-0.00948066	-0.128087	-0.162632	-0.0511536	-0.0805007	-0.0312703	-0.0739767
0.131241	0.0979945	0.00968435	-0.00483244	0.00293738	0.0417979	-0.100189	0.0621297	0.0783698	0.0405203	0.157449	0.101495	-0.044611	0.146233	0.0711749	0.1144	0.0698164	-0.0615305	0.0136735	-0.0232086	0.035763	0.00293686	-0.0832316	0.0759966	-0.027971	-0.139762	-0.012713	0.00360288	0.0624939	0.0993811	-0.0453994	0.0976994	0.123877	-0.0547404	0.0496414	0.0610063	0.102225	-0.0109581	-0.0346259	-0.0112304	0.131538	0.0385103	0.0852488	-0.0836853	0.0359562	-0.0593386	-0.158257	-0.0459113	0.0895934	0.0539516
-0.0259822	-0.011852	-0.158571	-0.0862772	-0.064149	-0.152601	-0.177467	-0.00523556	0.167551	0.175602	0.0581638	0.0747934	0.0746239	0.0782845	0.128007	0.0864617	-0.0148609	-0.0916791	-0.0157084	-0.00923962	0.031685	-0.0774339	-0.0156289	-0.101308	-0.0229995	-0.00910791	0.0197097	0.0321626	0.0520046	0.0856001	0.21642	0.144504	0.165101	0.0568315	0.0772409	0.101272	0.0310915	0.0217904	0.0934873	0.031435	0.0982119	0.0385103	0.0067188	-0.199525	-0.0050024	-0.0201048	-0.122433	-0.0552655	0.0576665	0.0361815
-0.212628	-0.187663	-0.0279048	-0.172384	-0.132985	-0.0769578	0	-0.0371099	-0.062608	-0.0204991	-0.115103	-0.0984643	-0.0487428	-0.115187	-0.0197403	-0.0783318	-0.134694	-0.0662502	-0.196895	-0.00615371	0.0289595	-0.00889852	0.0631343	-0.132565	-0.0446526	0.0982957	0.0957151	-0.0394559	0.0170211	-0.016316	-0.02416	-0.0047995	-0.0348287	-0.0440093	-0.0348242	-0.0300717	0.0563048	0.0855235	0.0365207	0.0909986	-0.0362872	0.0219675	-0.0011869	-0.172668	0.00988515	0	0.0033715	-0.03045	-0.137309	0.0612943
-0.0711229	-0.127648	0.12002	0.0213718	-0.177612	0.0452358	0.131946	0.0243326	-0.132748	-0.0364551	0.0729428	-0.141423	-0.0542716	-0.140744	0.0360106	0.110931	-0.102604	0.0473426	0.0859923	-0.189737	-0.152721	-0.118558	0.138302	0.0745194	0.0440146	0.123557	0.122517	0.0637441	-0.124835	-0.0594282	0.0016512	0.15086	-0.0547326	0.225089	-0.160488	-0.236165	-0.0765505	0	0.141929	0.104336	-0.0961711	-0.0322805	-0.196456	-0.00430272	-0.101302	0.00168684	0.188126	0.067143	-0.121349	0.0406438
0.0465949	0.0960028	NaN	0.0847413	0.121156	0.0724962	0.0604512	NaN	-0.00933698	0.0460179	NaN	0.0126199	0.160548	0.00128233	0.0580847	NaN	0.0468907	NaN	NaN	0.0221187	0.0679469	0.104867	0.294751	NaN	0.190119	NaN	NaN	-0.1072	0.0891366	0.133264	0.176838	NaN	0.155895	NaN	-0.108801	0.00908619	0.10048	0.0887282	-0.00653861	NaN	0.0829723	NaN	0.0695774	0.269688	0.0915699	0.0823118	0.114135	NaN	-0.0497121	NaN
0.0583451	-0.0595521	0.001618	0.0384842	-0.0731315	-0.14032	0.289364	0.0271677	-0.095066	-0.172181	-0.0847906	-0.0206351	0.101855	-0.193602	-0.0762682	0.00184333	-0.189245	-0.0583924	-0.0928361	-0.168942	-0.172882	-0.00741135	0.0740589	0.058514	0.07745	0.0067367	0.0144826	-0.192008	-0.116083	0.0334224	0.0790259	-0.0176722	-0.122276	0.22076	-0.0433182	-0.0851262	-0.0676743	-0.0164704	0.0455385	-0.0421161	-0.204202	-0.0945079	-0.133307	-0.0391258	-0.151661	-0.211124	0.0871239	-0.0916771	-0.202083	-0.187823
-0.0246231	-0.107213	0.0383886	-0.0417231	-0.396534	-0.029028	-0.238314	0.113653	0.347948	0.0839061	-0.123114	-0.107176	0.252159	0.0341573	-0.098641	-0.294694	-0.0868215	0.0473426	-0.019219	-0.452587	-0.0606411	-0.204476	0.0594788	-0.220844	0.438188	0.07426	-0.0281409	-0.307265	-0.194824	-0.0467652	-0.0820014	-0.316031	-0.263405	-0.0174699	-0.204603	-0.176128	-0.0239817	-0.00136497	-0.0147498	-0.218955	0.115563	-0.0457046	-0.0559245	-0.042648	-0.477995	0.0383678	0.121996	-0.282914	-0.210625	-0.0563369
0.0515688	0.0291053	0.0415463	-0.0888748	-0.150346	0.0122958	0.0604512	0.113653	0.100628	-0.0705106	0.140174	0.0562737	0.105524	0.00767226	0.0120999	0.179097	-0.0163556	-0.143887	0.159083	-0.103308	-0.0215838	-0.00295993	-0.00866494	0.0823536	0.169388	-0.0330068	0.146415	-0.0149294	0.210339	0.196149	0.164925	0.0546017	0.0146242	0.0197067	0.0854161	-0.0537876	0.262426	0.129843	-0.0446557	0.0435093	-0.0688853	-0.0960607	0	-0.161286	0.0115271	-0.0507298	-0.0368901	-0.18594	0.0203101	-0.00461577
0.00800525	-0.100098	-0.151762	0.0279801	-0.0404763	-0.0160604	-0.0727705	-0.0615538	-0.107988	-0.0936402	-0.139329	-0.0642767	-0.0653995	-0.0927856	-0.0311483	-0.0765511	-0.0557623	-0.153884	-0.192997	-0.015432	-0.0383538	0.00586751	0.0631343	-0.00278774	-0.0854039	-0.201711	-0.116566	-0.0093161	-0.0935498	-0.112809	-0.0274094	-0.0719283	-0.105815	-0.107565	-0.0152112	-0.106928	-0.173633	0.0201238	0.0491331	0.0122912	-0.0961711	-0.166161	-0.0709818	0.0489774	-0.0749477	-0.111958	-0.00347935	0.0450918	-0.10301	-0.126489
0.0339885	0.0594847	0.0209088	0.0872643	0.089748	0.0674178	-0.0800392	0.060748	-0.0446103	-0.0754379	0.0855831	0.104658	0.0326872	-0.0194451	-0.0440965	-0.0170968	-0.0313857	0.084698	-0.0800391	0.0166228	0.00139323	0.139975	0.0150473	0.0610454	0.00165122	-0.0311575	-0.0809836	-0.0489791	-0.0311232	-0.0453657	0.0327151	-0.0355477	0.0073307	0.0647922	0.0214893	0.0151128	-0.0378401	-0.0220048	-0.0871238	-0.0290387	0.0262308	0.00130274	0.0111748	-0.0550329	-0.0627926	-0.0167369	0.0903241	0.0627582	-0.0288338	-0.00307567
-0.0911954	0.0428336	0.016108	0.106032	0.0405859	0.10929	-0.0709581	0.0676433	0.0696111	0.131153	-0.0575165	-0.0137145	0.0480922	0.0902687	0.144645	0.0776429	0.0819072	0.124746	0.010646	0.104547	0.0758736	0.0319801	0.031833	-0.154081	0.0164395	0.0498726	0.0326872	0.099882	0.042956	0.191012	0.16343	0.117225	0.123877	0.0552347	0.0799712	0.122401	0.0437416	0.166928	0.0580901	-0.00480328	0.149543	0.103783	0.0706296	0.043887	0.113294	0.01679	0.0580406	0.067143	0.145793	0.0888755
-0.110377	-0.155965	-0.307265	-0.274392	NaN	0.0943327	NaN	0.0426587	-0.353108	-0.0986423	-0.106026	-0.384858	NaN	0.435708	NaN	0.169032	-0.179173	-0.0243061	-0.266601	-0.302095	NaN	0.154575	NaN	0.06054	-0.214197	-0.261667	-0.344274	-0.246582	NaN	0.111671	NaN	-0.415067	-0.263405	-0.00696715	-0.15276	-0.356233	NaN	0.360242	NaN	-0.0225401	-0.255155	-0.187564	0.0996709	-0.365997	NaN	0.16382	NaN	0.0598282	-0.135971	-0.282884
-0.149782	-0.114379	-0.0107909	-0.095394	-0.0128816	0.0227661	-0.120581	-0.0157711	0.0758736	0.129862	-0.048943	-0.0310962	0.120103	0.0818921	0.130793	0.131648	-0.063465	-0.0536981	-0.0818611	0.00833694	-0.0941835	0.0562158	0.00377345	-0.09884	0.122531	0.137599	0.178003	0.0480249	0.0216303	0.208909	0.111765	0.141318	0.141308	0.113308	0.11233	0.137707	0.0687817	0.137637	0.199088	0.166343	-0.0139066	0.0385103	-0.0484706	-0.0963752	0.0456264	0.0151186	-0.0351151	0.0845548	0.0511669	0.0287147
-0.00261549	0.0920079	NaN	0.0540848	-0.0882337	-0.133345	NaN	0.0186452	-0.0350202	-0.041274	NaN	0.023973	0.0352673	-0.241535	NaN	-0.119813	0.0407192	NaN	NaN	-0.0123329	-0.0435608	-0.292179	NaN	-0.00177227	0.0915735	NaN	NaN	0.215214	-0.054455	-0.0453657	NaN	-0.0853722	0.123877	NaN	-0.0124328	-0.0909052	-0.0413229	-0.1884	NaN	0.00878815	0.0663445	NaN	-0.0952418	-0.0585882	0.0552391	0.13138	NaN	-0.0366152	0.00681238	NaN
0.0371636	0.130317	0.0399683	0.140363	0.142605	-0.032287	-0.105727	0.0799703	-0.0106766	0.0238956	0.0340702	0.067204	0.0895471	0.0866853	0.0653712	0.00552452	0.0545701	0.105703	-0.00347806	0.0785059	0.035763	0.0117112	0.013173	-0.075982	-0.0463304	0.00505486	0.0429774	0.0672182	0.0338534	0.113031	-0.0225382	0.0696452	0.0247739	-0.0404474	0.0370424	0.104107	0.0110344	-0.0109581	0.0128645	0.00176113	0.0876815	0.039774	0.115918	0.126818	0.00659691	-0.028555	0.00841603	0.0166904	0.0801134	0.0450927
-0.036272	0.117704	0.110986	-0.00362248	0.0604544	0.0366281	0.10076	-0.114762	0.0733723	0.133732	0.0187222	0.0639361	0.00396562	0.0228758	0.0927408	0.0473381	0.011068	0.0365267	0.15083	-0.136603	-0.0241488	0.0856026	0.031833	0.054951	0.0915735	0.0100949	-0.01016	-0.0856334	-0.0327785	-0.0204266	0.111765	-0.0371833	0.162477	-0.0122103	-0.0532967	-0.0122194	0.117855	-0.03594	-0.00817784	0.0262344	0.0519095	-0.0607728	0.0122859	0.0353693	0.0327201	-0.0217913	0.103065	-0.0273768	0.00681238	-0.0436359
-0.118219	-0.127648	-0.0247787	-0.0194503	-0.0958468	0.0572153	0.0688838	0.0271677	-0.0200901	-0.0986423	-0.125415	-0.172763	0.0783705	-0.193602	-0.1414	0.133364	-0.0821202	0.210511	0.0802186	0.0438795	-0.0012588	0.131948	0.118904	0.0136338	0.140828	0.206091	0.213356	0.0392303	0.0935314	0.00733263	0.179803	0.0478724	-0.00137579	0.2579	0.0071997	-0.0594306	-0.0119477	0	0.167365	0.1405	-0.117723	-0.0160469	-0.0011869	0.207479	0.0278539	0.112556	0.281948	0.0212105	0.146788	0.077324
-0.52752	-0.525038	0.0112924	-0.169596	0.15453	0.122478	-0.220424	-0.156929	-1.05519	-1.13287	-0.225855	-0.400956	-0.116672	-0.406949	-0.249437	0.415766	0.231093	0.485787	-0.120588	0.173663	0.213434	0.163789	0.0939232	-0.264255	0.188647	0.156141	0.166392	-0.0318736	-0.0527768	-0.0822458	0.119466	0.280533	0.10213	0.037567	-0.15276	0.0226118	0.619701	0.169982	-0.0819685	0.33445	-0.730134	-0.586214	-0.00237454	0.703351	0.409775	-0.0907079	0.25319	0.426501	-0.00356415	0.0831107
0.0829887	0.0354639	0.0399683	0.0847413	0.0362923	0.0520917	0.0660785	0.0676433	-0.157983	-0.100313	0.00523468	-0.00797984	-0.0808558	-0.00604166	-0.0340153	0.0758736	0.011068	-0.0459063	0.0802186	0.027592	-0.0383538	0.0305417	0.0373945	0.0755046	-0.0700018	-0.00728229	-0.0556053	0.00719825	-0.00162292	0.0716849	0.0391806	0.105863	-0.0998779	-0.0052225	-0.0249818	-0.00677429	0.0238233	0.0400107	-0.116647	0.0691089	-0.00346009	0.108574	-0.00952869	0.107276	0.0584306	0.049872	-0.0227433	0.0480508	0.0533378	-0.0341791
0.0876883	0.124515	-0.161987	-0.274392	-0.0229842	0.0623239	-0.222402	-0.217497	0.176839	0.171847	-0.0510794	-0.141423	-0.137163	0.0478078	0.0769563	-0.207878	0.26893	-0.20491	0.157711	0.213488	0.24746	-0.0821195	-0.114358	-0.0193222	-0.292389	-0.332423	0.0339777	0.0179411	0.0520046	-0.241087	-0.28836	0.0103736	0.0869875	-0.202606	0.117651	-0.0273095	0	-0.242704	-0.128961	-0.328974	0.212671	0.176063	0.149642	-0.187963	0.271781	0.225394	-0.192898	-0.115911	0.10003	0.182295
-0.00392734	0.0428336	0.001618	-0.00604356	0.129238	-0.0619252	-0.126185	-0.0144492	0.0569961	0.0197085	0.0207818	0.0441289	0.148781	-0.0121149	-0.0956371	0.0310897	0.143886	0.0776418	-0.052937	0.037117	0.14016	-0.0328976	0.024391	-0.131907	0.229375	-0.0109347	0.126129	0.184655	0.00466129	0.0434408	0.097814	0.0960619	0.0772671	-0.0836853	0.0440556	-0.0356135	0.10571	0.0251174	-0.272863	0.031435	0.0555345	0.00650086	-0.0215544	0.113815	0.146855	-0.00500318	0.0234584	0.123012	0.186831	0.0642215
-0.0390449	0.0470216	-0.0404738	0.0897822	-0.0157606	-0.0355522	-0.334919	-0.0170946	-0.0418633	0.00283241	-0.0205358	0.0650261	0.0416956	0.0253916	-0.216292	-0.0553281	-0.0542268	0.0110357	-0.00173791	0.0438795	-0.0593185	-0.0044423	-0.293348	-0.0369632	0.031096	0.0267844	0.0582627	0.0793234	-0.0245198	0.0688853	-0.261761	0.0309307	0.0505496	0.0407932	0.0552045	0.105522	-0.064137	0.0284389	-0.242291	-0.0355642	-0.072567	-0.103851	0.0067188	0.042187	-0.0472959	-0.0421658	-0.286776	-0.0273768	0.0630535	-0.0627275
-0.0287095	-0.064105	-0.0967299	-0.0708106	-0.100435	-0.112605	-0.133685	-0.114762	-0.0254997	-0.0770837	-0.0404421	-0.0775842	-0.110876	-0.146196	-0.100146	-0.190656	-0.112156	-0.129016	-0.063726	-0.0723571	-0.076625	-0.136314	-0.147941	-0.0380525	-0.0649003	-0.163489	-0.0688983	-0.137032	-0.124835	-0.112809	-0.0989211	-0.232182	-0.110284	-0.0691519	-0.066236	-0.0894578	-0.119821	-0.193105	-0.175531	-0.166658	-0.0652158	-0.0487051	-0.0836853	-0.120196	-0.061063	-0.0854383	-0.148757	-0.172345	-0.0609235	-0.082063
0.441424	0.168195	0.145341	0.0200464	-0.0731315	-0.0209109	0.220392	0.0496437	-0.154989	-0.123898	0.238925	0.190818	0.00791953	0.0354047	-0.0762682	0.0527225	-0.108965	-0.107797	-0.139346	-0.118198	-0.0593185	-0.0712088	-0.0562275	0.460957	0.00330135	-0.0200989	-0.0986484	-0.135028	-0.0611848	-0.0108545	-0.0437555	-0.0031983	-0.110284	-0.00871294	-0.142017	-0.117227	-0.0854741	-0.0247804	-0.0163966	0.079246	-0.072567	-0.0683685	-0.05967	-0.0800774	-0.205504	-0.253299	-0.012209	-0.101323	-0.0559269	-0.165388
0.155385	0.0869928	0.0541147	0.0985569	0.0758736	0.0349014	0.0576293	-0.00261527	-0.0473634	-0.125597	0.204172	0.180027	0.0197097	0.0734582	0.00908393	-0.0343675	0.00475297	0.027464	0.0931781	0.00972169	0.016625	-0.0344107	-0.00346098	0.208886	-0.0229995	-0.0989808	-0.0463837	-0.0623968	-0.100449	0.0131717	-0.0602715	-0.131623	-0.044744	0.0148021	0.0229105	-0.0397856	-0.0395809	0	-0.0922947	-0.0569571	0.0373022	-0.0382307	-0.00594603	-0.0854924	-0.0679904	-0.0645254	-0.00871203	-0.082092	-0.0251893	-0.129832
0.119654	0.0829632	0.0758736	0.0424017	0.0660805	0.0140453	0.086987	0.0299969	0.0301024	0.0610257	0.116995	0.136837	0.0957151	0.0366506	0.0374923	0.0847008	0.00791356	0.102219	0.0421336	-0.108255	-0.0873997	0.0160788	0.0373945	0.114477	0.00330135	0.0951109	0.0833495	-0.00558418	-0.0511006	0.0646758	0.0900116	0.0529219	0.0391505	0.0900116	-0.0221831	0.00908619	0.0256431	0.0742601	0.0238206	0.0537939	0.0421907	-0.0131156	-0.0926636	-0.0164096	-0.0977639	-0.0732071	0.0580406	0.0197053	-0.0203477	-0.0579321
-0.160669	-0.304918	-0.339614	-0.259267	-0.419494	-0.121213	0.189791	-0.344654	0.146411	-0.0672347	-0.230959	-0.255154	-0.0993585	-0.0292907	-0.116805	0.177423	-0.028367	-0.106177	-0.0368817	-0.0420405	-0.14135	-0.0118767	-0.246822	0.0185598	-0.0147478	0.0134464	-0.220723	-0.0168043	0.0139408	-0.0693623	0.140837	0.76143	0.222922	0.0946976	0.0621283	-0.0938038	0.00368537	0.185169	0.233526	0.104336	-0.213928	-0.140261	-0.425865	-0.24857	0.15589	0.0301014	0.154619	-0.0181952	0.00681238	-0.173978
0.0958308	0.162601	0.0383886	0.0809484	0.0319856	0.0674178	0.0175318	0.102963	0.0544583	0.0932191	0.127257	0.150067	0.0468155	0.115064	0.184105	0.0201765	0.0788932	-0.0443531	-0.0052199	0.0785059	0.15514	-0.0696568	0.0484692	0.0196486	0.131705	-0.059106	-0.0178346	0.0775994	0.0565091	0.0688853	0.097814	0.15086	0.107598	-0.0457934	0.0426557	0.0404559	0.153814	0.0645449	0.0128645	0.0175332	0.151775	-0.00581367	0.0461681	-0.0356114	0.154387	0.0807044	0.0184592	-0.00906972	0.151751	-0.00307567
0.0403229	-0.08718	-0.156866	-0.036737	-0.0346212	0	-0.0262645	0.0271677	0.00923516	-0.0141626	0.0114815	0.091954	0.106746	0.0866853	0.0419286	0.121319	-0.0836853	-0.0964961	-0.0655306	-0.0755849	-0.076625	-0.0118767	0.0867237	0.0544401	0.0407946	0.0184605	0.00396562	0.0250665	-0.00324741	0.158488	0.137801	0.128511	0.0044029	0.0584267	0.0370424	0.0345317	0.063445	0.0629207	0.12305	0.124153	-0.041057	-0.116408	-0.0659404	-0.0550329	-0.0268585	-0.120893	0.0661703	0.0598282	-0.076047	-0.150048
0.0358954	-0.0205591	-0.0820629	0.0345549	0.0604544	0.0435177	-0.00522079	-0.14223	0.0184053	0.0391425	0.0176909	0.055175	0.0416956	-0.0182201	-0.0268596	-0.169842	0.0126429	0.0128686	-0.0280274	0.0330431	0.0384748	-0.00295993	-0.112511	0.0564808	-0.144949	-0.0798818	-0.0178346	0.028618	-0.0113954	-0.130598	-0.0437555	-0.0635851	0.00146938	0.0262239	0.0071997	-0.0176867	-0.14188	-0.185272	-0.111398	-0.0503443	-0.00230575	-0.0382307	-0.0179331	-0.0356114	0.0424096	0.0301014	-0.052945	0.0136695	-0.0684599	-0.0804421
0.0453455	0.103946	-0.106588	-0.17518	0.0058691	-0.011225	-0.160201	-0.110479	0.0696111	0.115582	-0.0661638	-0.11344	-0.143077	0.0266477	0.129401	-0.0623728	0.189506	-0.143887	0.0802186	0.227682	0.195489	-0.126602	-0.0651815	-0.0474086	-0.210478	-0.230405	0	0.0672182	0.0520046	-0.120192	-0.0786389	0.171349	0.043436	-0.167787	0.11233	0.0374968	0.119584	-0.157435	-0.0751207	-0.200728	0.167286	0.134603	0.148666	-0.10916	0.230718	0.201634	-0.144972	-0.0583964	0.139801	0.17552
NaN	NaN	0.238604	0.0720547	-0.0317028	-0.197266	0.115759	NaN	NaN	NaN	0.158351	-0.0357769	-0.020091	0.15871	0.171969	NaN	NaN	0.349574	0.261124	0.100673	0.0289595	0.0160788	0.143558	NaN	NaN	0.210558	0.21897	0.116831	0.0489944	0.131924	0.0774503	NaN	NaN	0.321623	0.129552	0.162416	-0.043067	0.0100918	0.0917335	NaN	NaN	0.244403	0.120945	0.0624781	0.119447	0.160757	-0.012209	NaN	NaN	0.226264
-0.0328231	0.00653874	0.121521	0.172641	0.018987	0.00879159	0.0533861	0.178679	0.0236169	0.0879053	0.0875141	0.086619	-0.0501229	-0.0429661	0.0226076	0.0165244	0.0157875	0.0509341	0.125794	0.0758736	0.0993746	0.0576289	0.0594788	0.0136338	0.0294741	0.115704	0.12131	-0.0797963	-0.017944	-0.030069	0.0327151	-0.0904437	0.0618596	0.0456212	0.0565922	0.0448836	-0.00340489	0.0201238	-0.00981815	-0.0904378	0.0970464	0.0535894	0.0353555	0.0370761	0.0805985	0.0151186	0.0234584	0.0257171	-0.0324903	0.024217
0.021778	-0.082523	0.0241012	-0.0669758	-0.0746343	-0.029028	-0.0565284	-0.0492731	0.106744	-0.0754379	0.169997	0.115137	0.0184049	-0.0182201	0.0241027	0.121319	-0.0743182	-0.0243061	-0.0157084	0.0506079	-0.0712735	-0.019349	-0.0226207	-0.0084102	-0.0547448	-0.0836853	0.0658392	0.0268431	0.00310886	-0.0722144	0.0663798	-0.0769562	0.020433	-0.0404474	0.159514	0.0522342	-0.00340489	-0.0178516	0.0110322	-0.0786398	-0.0362872	-0.0278342	0.0211335	-0.131304	-0.11911	0.0151186	0.0234584	-0.052141	-0.133298	-0.0138894
-0.320694	-0.23242	-0.0185456	NaN	-0.0552242	-0.0339188	-0.16211	NaN	-0.20218	-0.204039	-0.089224	NaN	0.359106	0.29637	0.0492943	NaN	-0.0193488	0.0634464	-0.272712	NaN	-0.084697	-0.444551	-0.0437694	NaN	-0.265263	0.0184605	0.1381	NaN	0.549897	-0.012218	-0.0972209	NaN	0.162477	-0.0873377	NaN	NaN	-0.0239817	-0.247601	0.014695	NaN	-0.15813	-0.130671	NaN	NaN	0.169347	-0.013376	-0.0511536	NaN	-0.348788	0.0524787
-0.0495547	-0.0606885	0.00323443	-0.117834	-0.129852	-0.0955288	0.0632675	-0.0157711	0.0197102	0.0294591	-0.0618309	-0.0630748	-0.044611	-0.0644209	0.0211111	-0.0944428	-0.101018	-0.111042	-0.0983502	0.0193737	0.0398287	-0.0481009	0.186792	-0.0890885	-0.0854039	0.0117712	0.0506424	0.0125777	0.0714267	-0.0865687	-0.0938262	-0.0371833	-0.0983976	-0.0655379	-0.169819	-0.0923534	0.0292772	0.0903283	0.0598761	0.101011	-0.041057	0.0598192	-0.0760459	-0.186044	-0.00667347	0.0758736	-0.133666	-0.0258427	-0.229359	0.103192
0.0680754	-0.0918585	-0.0467982	-0.219374	-0.278385	-0.215495	0.0448621	-0.203614	0.0569961	0.00283241	-0.0781768	-0.114697	-0.415339	-0.169658	-0.1414	-0.132642	0.0864168	-0.208375	-0.126194	-0.146739	-0.174336	-0.159231	-0.264878	0.101002	0.120997	-0.0330068	-0.133335	0.0810463	-0.0460825	-0.232994	-0.241169	-0.0820005	-0.0633534	-0.208478	-0.151221	-0.252429	-0.250798	-0.241076	-0.345838	-0.271124	-0.0542793	-0.143472	-0.112147	-0.205336	-0.155318	-0.00667436	-0.317847	-0.132289	0.00907361	-0.0885635
0.156438	0.154152	-0.103294	-0.0170012	-0.0927963	-0.0602639	0.123876	0.0676433	0.0981731	0.119491	0.0680399	0.134788	-0.0724025	0.163216	0.0345269	-0.229168	-0.11056	-0.124092	0.0627619	-0.0325945	-0.0833481	-0.110558	-0.0402266	0.0288188	-0.0615082	-0.0760865	-0.047697	0.00180202	-0.00487346	-0.0190548	-0.10916	-0.105758	-0.0954425	0.0164386	-0.143546	0.0211149	-0.0535689	-0.0960699	-0.00490153	-0.197108	-0.0115766	0.0270811	-0.0239748	-0.186044	-0.142554	-0.146173	-0.12804	-0.120806	-0.0119247	-0.0263431
0.029517	-0.0460143	-0.567564	-0.247305	-0.297683	-0.298324	-0.334919	-0.282741	0.129728	0.00283241	-0.125415	-0.0959879	-0.288632	-0.127223	-0.316451	-0.319165	-0.00741173	-0.182582	-0.316112	-0.303979	-0.390291	-0.341838	-0.542238	0.0399434	-0.0802536	0.00337193	-0.602121	-0.244452	-0.481767	-0.221748	-0.451642	-0.375912	-0.0390694	-0.353599	-0.63756	-0.228107	-0.829247	-0.367142	-0.144931	-0.391033	-0.0849277	-0.179294	-0.601579	-0.197593	-0.725354	-0.155296	-0.303278	-0.246918	0.105211	-0.642539
NaN	NaN	0.0835728	-0.0417231	0.0842144	0.0640232	NaN	0.0772406	NaN	NaN	0.0846163	-0.0287632	-0.0542716	-0.185095	NaN	-0.0998473	NaN	0.00368614	0.0917439	-0.0739703	0.018001	-0.0696568	NaN	0.093903	NaN	-0.0647482	0.1535	-0.435133	0.0935314	-0.153179	NaN	0.0478724	NaN	0.119466	-0.0110459	-0.166893	0.0201784	-0.0275618	NaN	-0.00640755	NaN	0.0372456	-0.0991206	0.0742049	0.0327201	-0.080185	NaN	-0.00906972	NaN	0.26771
-0.0158602	-0.149742	0.41143	-0.0231331	0.174186	0.40094	0.0980156	0.0772406	-0.0612149	-0.0770837	-0.170156	-0.124803	-0.327254	-0.0568033	-0.224504	-0.0102373	-0.102604	0.363212	-0.167876	-0.0138814	-0.10649	0.0842167	-0.0261277	0.228699	0.438188	0.448513	-0.410939	0.416779	-0.116083	-0.0636764	-0.110873	-0.224779	-0.180739	-0.00871294	-0.0179957	-0.173042	-0.233126	-0.0714119	-0.227217	-0.0421161	-0.0949159	-0.0175148	0.188942	0.263716	-0.15715	-0.0558894	-0.100185	0.226285	-0.126645	-0.25901
0.00201067	-0.212432	-0.0107909	0.0397913	0.0291072	0.0503799	0.155891	-0.146622	0.0696111	0.161784	0.172666	0.0540754	0.247782	0.0266477	0.134962	0.0292755	-0.046573	-0.238161	0.168653	-0.139974	0.00695243	-0.0931132	-0.0580148	0.114936	0	0.035067	0.103079	0.0357002	0.17332	0.106222	0.18424	0.0960619	0.113045	0.267758	-0.0179957	-0.101079	0.10571	0.139191	0.210639	0.207548	-0.0232754	-0.158015	-0.13732	-0.0216251	0.169347	-0.0167369	-0.0891679	-0.135586	-0.195013	0.111717
0.13831	0.246966	0.0634766	-0.00725624	-0.0626571	-0.0355522	0.178147	0.117641	0.175681	0.157992	0.201583	0.113049	0.136908	0.217128	0.215993	-0.00681812	0.159719	-0.0662502	-0.010456	0.0824443	0.228794	0.0800513	0.083114	0.029888	-0.00817671	-0.0404254	0	-0.0875833	0.12538	0.0533897	-0.110873	-0.0904437	0.135967	-0.146849	-0.00827557	-0.0231766	-0.0908507	0.0433026	0.0491331	0.0297031	0.140574	0.12638	0.0375269	-0.131304	0.139288	0.132939	-0.078221	-0.052141	0.0158293	0.187694
NaN	NaN	-0.0983683	-0.14071	0.115744	-0.0144467	NaN	0.24567	NaN	NaN	0.118868	0.0769527	-0.0214411	-0.0517524	NaN	-0.194469	NaN	-0.111042	-0.026262	-0.067529	-0.0527278	-0.00147901	NaN	0.24384	NaN	-0.0237774	-0.0609055	-0.0262079	0.103738	-0.0909059	NaN	-0.415067	NaN	0.0584267	-0.187098	-0.232936	-0.149298	-0.186834	NaN	-0.34476	NaN	-0.0775382	-0.121356	-0.0927397	0.0407983	0.0774854	NaN	-0.0381607	NaN	-0.0483861
-0.236025	-0.0790442	-0.170562	0.00269075	0.0505546	-0.0938313	-0.47824	0.00576326	-0.529565	-0.569688	-0.125415	-0.168797	-0.0907864	-0.14483	-0.0070175	0.0527225	0.00475297	-0.210111	-0.1526	-0.0772015	-0.0370555	0.170335	0.141807	-0.0748073	-0.465441	-0.533562	-0.131929	-0.242324	0.0920682	-0.18235	0.0148021	-0.0192888	-0.194965	-0.278497	-0.0221831	-0.111332	0.0128668	0.0217904	0.0238206	0.0175332	-0.340924	-0.38507	0.00336469	-0.163178	-0.0404551	0.0982978	0.21505	0.0317054	-0.0672003	-0.282884
-0.0573765	-0.0802025	0.162975	-0.0121186	0.0291072	0.130669	0.00879235	-0.0411512	-0.121038	-0.0770837	-0.104897	-0.209095	-0.0350214	0.0266477	-0.00140067	-0.0962425	-0.0223488	0.0776418	-0.102036	0.151432	0.063966	0.227951	0.0813067	-0.133883	-0.192008	0.0629238	-0.198299	0.0515302	0.10519	0.19871	0.266353	-0.0752785	-0.053301	-0.0386689	-0.00689306	0.0419333	-0.0659045	0.106245	0.0934873	-0.117736	0.116711	0.00520351	0.050463	0.0472819	0.0946915	0.305989	0.120427	-0.0121055	0.0630535	0.106039
0.0882734	0.0237764	0.0352247	-0.0133375	-0.0836853	-0.156128	0.0548021	0.038451	-0.112324	-0.0477234	0.0350854	0.0737124	-0.110876	0.00128233	-0.018321	-0.0483126	-0.141198	-0.0757351	-0.0475686	0.0166228	-0.0177468	-0.0665577	-0.0208704	0.0508511	-0.162887	-0.0572294	-0.0986484	0.0125777	-0.0901117	-0.016316	0.0424042	0.00864918	-0.10136	-0.0873377	-0.00827557	-0.00677429	-0.0136619	-0.0960699	0.0128645	-0.0820017	-0.0104134	0.00130274	0.029908	-0.0891121	-0.0679904	-0.0370482	-0.00871203	0.0436106	-0.00594649	-0.0216612
0.0546579	-0.0183753	-0.113196	0.0292976	0.0477134	0.0758736	-0.0529397	-0.0224009	0.0365559	-0.00785204	-0.0246938	-0.0788017	0.0275117	-0.0580695	-0.0513426	0.0238213	0.0743615	0.124746	-0.0280274	0.0262259	0.0344051	0	0.00188797	-0.0524333	0.034335	0.00841633	0.0118613	-0.00744954	-0.0561349	-0.0495687	0.0774503	-0.027397	-0.0193932	0.0131639	-0.0334138	-0.0356135	-0.00340489	-0.00273129	-0.0180455	0.0674143	0.0434098	0	0.0353555	0.134895	0.0148057	0	0.0677914	0.097483	0.0853903	0.0642215
-0.435598	-0.379857	-0.0643273	-0.131236	-0.00428044	-0.235795	-0.137448	-0.0767276	-0.0936382	-0.0141626	-0.228404	-0.270935	-0.00933755	-0.262482	-0.13985	0.100483	-0.214736	0.0741036	-0.250414	-0.0515477	0.016625	-0.0268602	0.088526	-0.34181	0.0695507	0.125123	0.147599	0.123566	0.0123979	0.0800501	0.203332	0.0189698	0.126573	0.0774503	-0.0676819	0.055164	0.0882183	0.157733	0.223752	0.194972	-0.0327233	-0.0607728	-0.0862431	0.328285	0.0600241	0.0100945	0.0284427	0.124418	0.0180722	-0.0547436
-0.0212381	-0.0813621	NaN	-0.319388	-0.0157606	NaN	-0.27059	-0.103373	-0.112324	-0.00942713	NaN	-0.315132	-0.00532772	NaN	-0.527187	-0.0588469	0.116153	NaN	NaN	-0.239426	0.0941875	NaN	-0.353865	0.0934265	0.230812	NaN	NaN	-0.23384	0.356148	NaN	-0.267424	0.0529219	0.134629	NaN	0.0786068	-0.554552	0.501671	NaN	0.100486	-0.0193004	0.0336228	NaN	0.0266258	-0.336393	0.256327	NaN	-0.694876	0.028714	-0.190792	NaN
-0.0432275	-0.322407	-0.0983683	-0.433916	-0.192268	-0.398094	-0.39081	-0.302491	-0.116674	-0.100313	-0.0246938	-0.263734	-0.214627	-0.413804	-0.568831	-0.34608	-0.312233	-0.0536981	-0.0727692	-0.454673	-0.181627	-0.460707	-0.612383	-0.0140964	-0.0888468	-0.0478743	0.0184049	-0.435133	-0.357004	-0.457697	-0.525505	-0.423438	-0.295543	0.00823968	-0.35891	-0.374058	-0.264674	-0.312909	-0.388758	-0.222626	-0.164787	-0.216059	-0.39345	-0.193734	-0.184872	-0.455505	-0.507695	-0.250479	-0.347175	-0.186085
-0.0488485	-0.126435	-0.103294	-0.158508	-0.240577	-0.112605	0.036287	-0.0384556	-0.0724021	-0.107015	-0.0618309	-0.045197	0.0275117	-0.0772284	-0.0268596	0.14533	-0.123381	-0.0319844	-0.103882	-0.146739	-0.130085	-0.184193	-0.0104034	0.0378415	0.0790253	0.0580418	0.0105487	0.110072	0.0368936	-0.0822458	0.16343	0.0343326	-0.0939672	0.204791	0.0285806	-0.0822463	0.0220018	-0.0671065	0.177442	0.182305	-0.12543	-0.114832	-0.202118	0.043887	-0.17929	-0.122686	0.204631	0.061294	-0.0324903	-0.082063
0.0509491	-0.0516332	-0.0983683	0.0371757	-0.203775	0.0417979	-0.128057	-0.0920854	0.037843	0.0155085	-0.131189	0.0518726	-0.174567	-0.0330046	-0.0440965	0.123044	-0.094691	-0.137259	-0.248401	-0.113218	-0.237	-0.120163	-0.0814176	0.0130837	0.157424	0.0234598	-0.106886	-0.119074	-0.252756	0.0276655	0.0520362	0.166643	-0.0433231	-0.0386689	-0.00275306	-0.0356135	-0.169867	0.0284389	0.0383274	0.0842922	-0.0579128	-0.137057	-0.0422966	-0.0251109	-0.122695	0.005055	0.0967067	0.0539507	-0.0349346	-0.230133
0.0734842	0.124515	0.522479	-0.216473	0.36856	NaN	NaN	0.0690186	-0.0282128	-0.168682	0.012519	-0.365838	-0.322152	NaN	NaN	-0.343995	0.412919	0.17736	0.00912959	-0.950942	-0.845306	NaN	NaN	-0.140526	0.602934	0.604684	-0.252807	-0.451774	-1.24826	NaN	NaN	-0.472464	0.229206	0.483269	-0.952856	-0.780708	-1.20847	NaN	NaN	-0.556473	0.132671	-0.0806083	0.552989	0.9808	-0.0819341	NaN	NaN	0.324179	0.194475	0.0583616
0.144767	0.0141155	0.13645	-0.133935	-0.0258843	-0.0160604	0.334355	0.0813335	-0.0363863	-0.065599	0.236421	0.0834058	-0.0106768	0.0502737	0.158369	0.135078	-0.112156	-0.0243061	0.0332049	-0.0901971	-0.076625	0.0519685	0.0466284	0.157327	0.107125	0.0117712	0.070866	-0.131026	-0.0764328	0.0674839	0.0742947	0.0663141	-0.013824	0.203332	-0.160488	-0.0594306	-0.022257	0.00337063	0.0670031	0.127435	-0.041057	0.12638	-0.0875242	-0.284781	-0.0541648	-0.209232	0.168407	0.0257171	-0.0546811	-0.0232203
-0.178669	-0.119184	-0.0201016	0.0397913	-0.0302457	0.0227661	-0.120581	-0.0131291	0.133321	0.105103	-0.0629122	0.175087	0.0493679	-0.00968191	-0.0644825	0.04374	0.0545701	0.0201809	0.0773231	0.135145	0.00139323	0.0131686	-0.0978087	-0.120213	0.219288	0.104646	0.109184	0.326398	-0.0245198	0.13594	0.0148021	-0.0047995	0.166411	0.0884463	0.188852	0.119601	0.150419	0.163868	-0.116647	0.0262344	-0.0303539	0.064781	0.151593	0.17944	0.0695524	0.023459	-0.0946676	0.00609066	0.0336422	0.0627587
0.0829887	-0.0151082	0.016108	-0.131236	-0.0463565	-0.208178	0.316763	-0.202081	0.0493681	-0.00156746	0.16105	0.0962042	0.0907829	-0.0580695	-0.0070175	-0.154864	-0.0557623	-0.0916791	0.0136735	-0.141662	-0.103744	-0.225047	-0.178354	0.134765	0.113305	0.156141	0.0696115	-0.0243235	0.155169	-0.126128	-0.128103	-0.0635851	0.00586751	0.133236	-0.0895526	-0.0894578	0.0846995	-0.0757309	-0.125433	-0.184499	-0.110069	-0.0487051	-0.133307	-0.168865	0.124048	-0.177401	-0.179343	-0.332931	-0.113453	0.179589
-0.0588092	-0.0895167	-0.133194	0.0566674	-0.0567079	0.0572153	-0.0800392	0.0593649	0.151138	0.0650907	0.0481928	-0.0275981	0.00923475	0.021616	0.279062	0.275236	-0.0557623	0.0401391	-0.0244983	0.0398261	0.278379	0.0688835	-0.0121435	-0.0294032	0.136273	-0.135838	-0.00888563	0.265504	0.34007	0.244042	0.178321	0.0258149	-0.0561655	0.00330077	-0.00137586	-0.0273095	0.252814	0.257678	-0.144931	-0.267341	0.0494871	0.0334435	-0.05967	0.149339	-0.101302	-0.278738	0.103065	0.205123	0.218021	0.279163
-0.0185433	0.11183	-0.187857	0.133082	0.126549	0.0842883	-0.212532	0.0894838	0.122514	0.192992	-0.0184635	-0.0570839	0.0670981	0.0938414	0.155634	0.0563031	-0.0223488	-0.056826	0.0524837	0.109695	0.0941875	0.0160788	0.00753884	-0.152024	-0.0346229	-0.0330068	0.0131726	0.130274	0.0935314	0.0758736	0.0837429	0.136526	0.0842167	-0.0511561	0.0813348	0.167852	0.124759	0.0433026	0.0274578	0.0417896	0.197729	0.140444	0.0986469	-0.125741	0.128635	-0.113741	-0.0727731	0.0272163	0.137797	0.13282
-0.215389	-0.185091	-0.141606	0.00671645	0.0262231	-0.0685886	-0.27059	-0.0465599	0.245572	0.283785	-0.144011	-0.0287632	0.0870714	-0.0268215	-0.0762682	-0.00852713	0.0314165	0.179032	0.0715159	-0.067529	-0.0901087	-0.0650106	-0.155494	-0.198589	0.19746	0.198618	0.171048	0.0637441	0.0459782	0.060454	-0.0904389	0.0512404	0.176852	0.152925	0.0552045	0.112579	0.0437416	0.10466	-0.00490153	0.0348932	0.102863	0.156655	-0.0324879	0.118703	0.0164423	-0.0995291	-0.0619297	0.128628	-0.129301	-0.150048
0.409317	0.439241	0.0958151	0.246125	0.131921	0.0452358	0.162473	0.213815	-0.20218	-0.16519	0.266075	0.246094	0.0582627	0.232111	0.243348	-0.0465627	0.229724	-0.0335249	-0.0928361	0.0745559	-0.107865	-0.00592611	0.0262541	0.261415	-0.0547448	-0.22216	-0.0165524	0.0896331	-0.277697	-0.0286872	0.100924	0.105863	-0.0793026	0.0600208	0.011502	0.156961	0.0238233	-0.166651	-0.0429798	-0.0503443	-0.0197527	-0.0293146	0.0122859	-0.129447	-0.300704	-0.120893	0.0580406	-0.215247	-0.114765	-0.0483861
0.0752771	0.0480659	-0.015439	0.0120645	0.146591	-0.190033	-0.0891692	0.0412575	-0.0695964	-0.0380597	0.0166586	0.0983235	0.0883099	-0.00846734	0.0870202	-0.0747722	-0.0313857	-0.130661	-0.0673374	-0.0388852	-0.0305848	-0.0650106	-0.0850467	0.093903	-0.10443	-0.110538	-0.106886	-0.075915	0.0170211	0.0842147	-0.0225382	-0.0290238	-0.053301	-0.0800404	-0.0954455	0.0315608	-0.0623711	-0.0628142	0.00368471	-0.0685958	-0.0422525	0.00520351	-0.05967	-0.0854924	0.0164423	-0.0336459	-0.012209	-0.124078	-0.0361587	-0.0869356
0.153804	-0.00968663	NaN	-0.13664	-0.218713	-0.114323	0.21407	0	-0.0227923	-0.161706	NaN	0.0273571	-0.15349	-0.235619	-0.0297175	0.0776429	0.0788932	NaN	NaN	-0.0467865	-0.084697	-0.214725	0.0373945	0.125839	0.0584276	NaN	NaN	-0.0993278	-0.0969956	-0.135083	-0.0853708	-0.0536315	-0.102843	NaN	0.0285806	-0.0722158	-0.057084	-0.134663	-0.0666008	-0.0989187	-0.0386695	NaN	0.0986469	-0.0909248	0.00824211	-0.0871928	-0.0386662	-0.1945	-0.174065	NaN
-0.00986511	0.00979247	-0.0107909	-0.0467305	0.0477134	0.171053	-0.0655323	0.00863634	-0.0133592	0.0322326	-0.100394	-0.10219	-0.043237	-0.0517524	-0.0513426	-0.0119496	-0.00592613	0.014699	-0.0928361	0.0411784	0.0666212	0.0505496	-0.0191211	-0.0795227	-0.0114591	-0.0478743	-0.0281409	-0.131026	-0.0146663	-0.00677384	-0.0306652	-0.027397	-0.0676847	-0.122425	0.0200671	-0.00541673	-0.0205345	0.0580371	0.0256401	0.0555026	0.0723088	0.0168333	0.0200315	0.0216532	0.0115271	0.049872	-0.0104597	0.0257171	0.00227558	0.00152515
0.0178732	0.0216374	-0.103294	-0.0785184	-0.0244335	0.00352189	-0.0529397	-0.0615538	0.0170992	0.0141059	0.0739207	0.0562737	0.0197097	0.021616	-0.0240071	0.0128651	-0.0088983	-0.124092	-0.0547304	-0.0772015	0.00556451	-0.0344107	-0.0473201	-0.0240722	0.00824037	-0.0422843	-0.0152713	0.0775994	0.0200954	0.0744788	-0.00320049	0.0326328	-0.0461667	-0.0946653	-0.104334	-0.117227	-0.0326298	0.137637	0.0347115	0.0227588	0.0373022	-0.0248781	-0.0811332	0.042187	-0.0507268	0.126694	-0.085511	-0.042806	0.00568015	-0.00924559
0.208413	0.311312	0.13645	0.160778	0.197422	-0.175668	0.0233287	-0.134944	0.0796165	0.0971916	0.252178	0.166143	0.070866	-0.0454696	0.106947	-0.186853	0.247421	0.370746	0.165925	0.342637	0.0889805	-0.414737	-0.0832316	0.0838105	0.453298	0.0935161	0.128532	-0.058553	0.162176	-0.0693623	0.172381	-0.184683	-0.00966179	0.0900116	-0.137438	0.0478281	0.102225	0.126716	-0.0246574	-0.0454024	0.310478	0.102583	-0.163068	0.0182071	0.237873	0.040016	-0.214415	-0.239821	0.1388	0.0715144
-0.0488485	-0.102464	-0.144984	-0.0555452	0.0276656	-0.206354	-0.256393	0.421855	0.112832	-0.205828	-0.0102155	-0.215954	0.0746239	-0.0901785	-0.177542	0.0847008	-0.254713	0.0110357	-0.0297944	-0.114876	-0.142766	-0.199379	-0.121764	0.0212778	-0.302188	-0.0874972	-0.0503275	-0.29847	-0.165735	-0.138082	-0.313464	0.172916	-0.212557	-0.122425	-0.199806	-0.0836853	-0.154883	-0.208909	0.0987388	0.436398	-0.0999441	-0.0592588	-0.0215544	-0.184126	-0.128087	-0.101299	-0.107569	0.168725	-0.203502	-0.0611277
-0.00787955	-0.0227474	0.16005	0.0707793	0.0688857	0.0708049	0.393733	-0.0670504	-0.0709986	0.00988881	-0.0672501	-0.0703064	-0.0487428	-0.0305273	-0.191946	-0.116165	-0.00444244	0.0899721	0.143917	-0.170663	0.0138686	-0.0696568	0.0206591	-0.063209	-0.0598142	0.0726454	0.171048	-0.263712	-0.0261678	0.166361	-0.0820014	-0.0404591	-0.145053	-0.0351178	-0.09397	-0.0865683	-0.0239817	0.156195	-0.0329602	0.0105405	0.0225178	0.229294	-0.00713888	0.113815	0.197397	0.283356	0.1094	-0.0366152	-0.0484731	0.0331994
0.0583451	-0.0140217	-0.00307513	0.050202	0.0925065	0.104318	NaN	NaN	0	-0.0787316	0.0360995	0.146013	0.0833495	0.0782845	NaN	NaN	-0.0238512	-0.215329	0.163192	-0.0515477	0.016625	0.0362866	NaN	NaN	-0.0530584	-0.128015	-0.0346257	0.191133	-0.0065016	-0.0765043	NaN	NaN	-0.0461667	0.097814	0.012933	-0.0467679	0.045542	0.0217904	NaN	NaN	-0.0664379	0.0460726	-0.0875242	-0.0408863	-0.110182	-0.0370482	NaN	NaN	-0.0939507	0.0197058
-0.0844324	-0.182525	-0.0659312	-0.144793	0.122506	-0.114323	0.134627	-0.202081	-0.0993592	-0.0380597	-0.164154	-0.0898197	0.0262147	-0.187924	-0.153864	-0.0765511	-0.11856	-0.0428014	-0.165959	-0.235821	-0.00251919	-0.265307	-0.123621	0.0735324	-0.0734121	-0.0836853	-0.051645	-0.324985	-0.02947	-0.012218	-0.0470454	-0.298508	-0.0749342	-0.026271	-0.282081	-0.278876	0.200683	-0.0192347	0.0847014	0.0909986	-0.179574	-0.278392	-0.254401	-0.172668	0.102468	0.00168684	0.359934	-0.02431	-0.235186	-0.119825
0.147438	0.233081	0.142383	0.216766	0.211437	0.0674178	-0.0315664	0.190069	0.15937	0.10773	0.173555	0.161143	0.225676	0.212814	0.151523	0.160602	0.206274	0.152093	0.134186	0.156405	0.177299	0.113045	0.0849201	-0.0140964	0.034335	0.0151195	0.147599	0.178153	0.195367	0.202543	0.09937	0.199315	0.174249	0.050435	0.164661	0.192068	0.189078	0.0694095	0.0741034	0.0348932	0.220073	0.132259	0.149642	0.0858521	0.140804	0.0251221	0.134499	0.049528	0.200173	0.103192
-0.223748	-0.310714	-0.349262	0.00805531	-0.134555	-0.0306567	-0.148787	-0.0533533	-0.103667	-0.113746	-0.32475	0.0791079	-0.208384	-0.432868	-0.206502	-0.0836853	-0.218168	0.0509341	-0.364957	0.07982	-0.208248	-0.0465734	-0.0777965	-0.254092	0.00165122	-0.0348585	-0.0268483	0.354596	0.0154817	-0.197968	-0.0586124	-0.0853722	0.0276607	-0.0764035	0.155642	0.0898785	0.152117	-0.03594	-0.13959	0.288673	-0.147561	-0.273089	-0.05967	0.126818	-0.142554	-0.320679	0.261869	0.0946194	-0.0913756	-0.310906
-0.00196049	-0.0618262	NaN	-0.0157788	NaN	0.0122958	0.0674816	0.0717645	-0.095066	0.0501272	NaN	-0.0160167	NaN	-0.0268215	-0.0807138	0.169032	-0.0572996	NaN	NaN	0.0179991	NaN	-0.0774339	0.0206591	0.0420374	0.0456224	NaN	NaN	0.199197	NaN	0.0291066	-0.0257839	0.238909	0.0247739	NaN	0.0621283	-0.132081	NaN	0.168456	-0.141369	0.01404	-0.0701111	NaN	0.079008	-0.00430272	NaN	0.0515091	-0.0928323	0.0331986	-0.117394	NaN
-0.257368	-0.231076	-0.0983683	-0.0505	-0.0360825	0.0486669	-0.113137	-0.110479	0.0210137	-0.00156746	-0.239953	-0.206364	-0.0738075	-0.131262	-0.0297175	-0.0170968	-0.134694	-0.0350668	-0.0910018	-0.0107853	0.00139323	-0.0344107	-0.0296415	-0.200093	-0.0632031	0.00337193	-0.0139915	-0.0243235	-0.0832577	-0.0439679	0.100924	-0.0355477	0.0218814	-0.0475787	-0.020786	-0.042574	-0.101656	0.0317531	0.0776426	0.0640191	0.0187936	-0.0517124	0.0067188	-0.00258028	-0.0490103	0.0515091	-0.0351151	0.0787732	-0.0191405	0.0257177
-0.011857	0.0718007	0.0478431	-0.0219041	0.133261	0.1534	0.10213	-0.0601835	-0.0160474	0.0169102	0.0680399	0.0374496	-0.066797	0.0253916	0.00303425	-0.0890551	0.0157875	0.0634464	0.016695	0	-0.00757391	0.0856026	-0.0633869	0.0152806	0.0900106	0.0661707	0.0783705	0.0125777	0.018559	-0.0425713	-0.0836853	-0.109182	-0.0152141	0.0016512	-0.0547284	-0.0397856	-0.0872644	-0.00546799	0.0580901	-0.00640755	0.084151	0.138111	0.0189282	-0.0497137	0.00824211	0.153076	-0.0157134	-0.0412561	-0.0459996	0.0480513
0.0998634	0.263218	0.0634766	0.050202	-0.0626571	-0.0144467	0.125224	0.117641	0.188356	0.174351	0.201583	0.117222	0.168722	0.237418	0.194809	-0.00681812	0.152542	-0.0662502	-0.010456	0.12248	0.240491	0.100761	0.088526	0.029888	-0.0496909	-0.0404254	0	0	0.126812	0.0533897	-0.17558	-0.0904437	0.151931	-0.146849	0.0894863	0.0404559	-0.0483096	0.0251174	0.00552433	0.0297031	0.162874	0.12638	0.0706296	-0.120196	0.130161	0.132939	-0.0800403	-0.052141	0.0236584	0.187694
0.0992888	0.00653874	-0.0467982	-0.0243636	-0.0596793	-0.0702587	0.169024	-0.0290658	0.101853	0.0691443	0.0670563	0.0661155	0.0506424	-0.0330046	0.019613	0.0864617	0.062212	-0.0932832	-0.165959	-0.05473	-0.0527278	-0.0836853	-0.0208704	0.237243	0.0504362	-0.0127639	-0.01016	0.0321626	0.100829	-0.0218001	0.0294725	0.172916	0.162477	0.146892	-0.0179957	0.0580883	0.0220018	-0.00136497	0.0201761	0.115923	-0.0554892	-0.10698	-0.0684583	0.0147542	0.0805985	-0.0336459	-0.0245051	-0.0273768	-0.00833405	-0.0452176
-0.16832	-0.132517	-0.0263407	0.0424017	0.0814393	0.140448	-0.09467	0.00576326	-0.0418633	0.0211056	-0.0825811	-0.0690978	0.0758736	-0.0108976	-0.0112455	0.0899773	-0.0298756	0.165612	-0.0404365	0.0344025	-0.0383538	0.121177	0.0849201	-0.135867	0.136273	0.168388	0.0883099	0.0303911	-0.00487346	0.114389	0.102478	0.10749	0.0925125	0.108676	0.0854161	0.0783971	0.0934832	0.183657	0.0864625	0.145375	-0.0057732	0.0721871	0	0.136506	0.0359562	-0.0370482	0.0758736	0.183659	-0.0361587	0.0436109
-0.0239447	-0.0572834	-0.0950931	-0.0404746	-0.0716304	-0.019292	-0.0727705	-0.00523556	-0.0780317	-0.034852	-0.0959111	0.00575374	-0.066797	-0.0733713	0.0226076	-0.00170229	-0.094691	-0.0090682	-0.115001	-0.00153635	-0.101005	-0.0374416	-0.0121435	0.0207353	-0.0329574	0.0267844	-0.0333264	0.0775994	-0.0278178	-0.0981663	0.0632035	-0.0192888	0.0660779	0.00823968	0.0772409	0.0507671	-0.0553253	-0.0514345	0.0292743	0.031435	-0.0197527	-0.143472	-0.0785866	-0.107327	-0.0942327	-0.0524479	-0.0104597	-0.00150751	0.0380498	-0.119825
-0.00655927	-0.0304441	-0.015439	0.0226963	0.0505546	0.0909912	-0.122447	-0.0850817	-0.0336563	-0.00313593	0.00836288	0.0430184	0.0595285	0.0539637	-0.0542516	-0.0119496	-0.0712089	-0.0166673	-0.0928361	0.00556388	-0.0474812	0.020433	-0.0705769	0.0430816	-0.0196936	0.0629238	-0.00761247	0.0810463	0.0246951	0.0491344	-0.0128399	0.00864918	0.0562158	0.0391806	0.00432419	0.0595481	0.0347147	0.0871269	-0.0196961	0.00703401	-0.031538	-0.0337655	-0.0361562	0.0658366	-0.0370452	0	-0.0727731	0.0181986	-0.0672003	-0.00615737
0.141547	0.00762458	0.0112924	-0.0243636	-0.0085746	0.104318	-0.0709581	0.00288464	-0.040492	-0.00313593	0.0411553	-0.0137145	0.0262147	0.120895	0.0580847	0.0952379	0.0157875	-0.140569	0.159083	0.0586379	0.125011	0.115761	0.125981	-0.0315517	0.00824037	0.0677914	-0.106886	0.0250665	0.0803075	-0.0909059	0.0727148	-0.0371833	-0.0235858	-0.0818617	0.0200671	0.0404559	0.0899753	-0.0303487	0.0969905	0.0909986	0.0746864	-0.0322805	-0.0671988	0.0607963	0.0164423	0.0807044	-0.118705	0.0946194	0.0468124	-0.0404769
-0.132587	-0.13496	0.547924	-0.147523	0.357157	0.682751	0.00586745	-0.0711888	-0.160984	-0.120507	-0.16057	-0.108426	-0.267292	-0.0342449	0.0151099	0.00184333	0.0453503	-0.109418	-0.0439987	0.00278461	0.0613055	-0.107371	-0.0633869	0.0564808	0.296925	0.0612981	-0.180643	0.0620044	-0.0410806	-0.150146	0.11485	-0.142092	-0.0720299	-0.270351	0.0186431	-0.202649	-0.0926467	0	-0.162861	0.0674143	0.00755221	-0.15477	-0.0239748	-0.0746791	-0.0871937	0.099888	-0.16781	0.0331986	-0.0227659	-0.0107917
0.152218	0.107896	-0.330027	0.0489053	0.0758736	-0.104043	0.4378	NaN	0.028808	0.01831	0.138338	0.189841	0.105524	0.1174	-0.262921	NaN	0.0728478	-0.229338	-0.165959	0.0316823	0.0248607	-0.204476	-0.477125	NaN	-0.107914	0.00168679	-0.0675626	0.0215075	0.0535074	0.0305468	-0.411811	NaN	0.135967	-0.222258	0.147866	0.207995	0.0073635	0.0855235	-0.730843	NaN	0.100539	0.0296298	0.0758736	-0.0710902	0.0213429	-0.1867	0.0935187	NaN	0.0292162	0.125818
-0.182158	-0.273614	-0.0467982	-0.00725624	-0.0716304	-0.0160604	-0.0104574	-0.19902	-0.0446103	-0.10366	-0.0914481	-0.0935163	-0.0501229	-0.105911	-0.0821989	0.100483	-0.286787	0.0723318	0.015185	-0.070746	-0.0955444	-0.080556	-0.0544425	-0.0167025	0.0647934	0.103061	0.00396562	-0.11115	-0.194824	-0.0397826	-0.0225382	-0.138594	-0.0720299	0.170892	-0.162038	-0.0370029	-0.14744	0.0823132	-0.039633	-0.0274117	-0.198682	-0.172712	-0.23524	0.204386	-0.155318	-0.0593386	0.054778	-0.0151471	-0.156218	-0.131507
-0.0874289	-0.479442	-0.167126	-0.0593427	0.0362923	-0.18643	0.0420096	0.00432464	-0.183712	-0.31526	-0.0618309	-0.207729	-0.0752142	-0.215146	-0.0484395	-0.204036	-0.213022	-0.0583924	-0.252429	-0.177571	0.0138686	-0.078994	0.0939232	0.0615502	-0.337964	0.071029	-0.141805	-0.208624	-0.062872	-0.174611	-0.10574	-0.325852	-0.331978	-0.266291	-0.176077	-0.228107	0.0616627	-0.140699	-0.0564358	-0.0752847	-0.10373	-0.0189846	-0.135981	-0.103668	0.0853094	0.0726457	0.151539	0.168725	-0.571163	-0.0853097
0.0871028	-0.133737	-0.11651	NaN	-0.156713	NaN	-0.0192212	-0.114762	-0.057044	-0.153032	0.0571709	NaN	-0.0612155	NaN	-0.0807138	-0.329466	-0.131452	0.0758736	-0.242378	NaN	-0.157014	NaN	-0.0296415	-0.0939405	-0.155688	0.136045	-0.104134	NaN	-0.182031	NaN	0.0016512	-0.438196	-0.0676847	0.0962564	NaN	NaN	-0.237037	NaN	-0.0196961	-0.215293	-0.205586	-0.195885	NaN	NaN	-0.137114	NaN	-0.156353	-0.254048	-0.235186	0.0166909
NaN	NaN	0.016108	-0.00968471	0.0262231	-0.0536362	NaN	-0.0104925	NaN	NaN	-0.158187	-0.0739393	-0.146044	-0.0517524	NaN	-0.0801146	NaN	-0.142227	-0.0891698	0.0928912	-0.00504396	0.0911328	NaN	-0.0896924	NaN	-0.0497414	-0.240487	0.0215075	-0.0561349	0.134603	NaN	-0.0586004	NaN	-0.0315736	-0.0235816	0.132159	-0.119821	0.244591	NaN	-0.0339303	NaN	-0.00145134	-0.0559245	0.113815	0.0391859	0.257521	NaN	0	NaN	-0.0310397
NaN	NaN	0.770301	NaN	-0.230443	0.319375	0.654025	0.154323	NaN	NaN	-0.170156	NaN	-0.163986	-0.120521	-0.533354	-0.0430697	NaN	0.517952	0.224822	NaN	-0.28066	0.103499	0.0758736	-0.0535567	NaN	0.823278	-0.60827	NaN	-0.470803	0.0966358	-0.393286	-0.195516	NaN	0.117929	NaN	NaN	-0.526893	-0.103408	-0.949207	-0.336848	NaN	0.217293	NaN	NaN	0.0758736	0.00337147	0.0855216	0.366661	NaN	0.22495
-0.0934662	-0.00321855	-0.088564	0.0771443	0.0146279	0.0909912	0.034853	0.136103	-0.0106766	0.055587	-0.16057	-0.0570839	-0.192905	0.0902687	0.0798386	-0.0588469	0.0267443	-0.101329	-0.1507	0.200344	-0.135705	0.107598	-0.0669785	-0.0813025	0.137793	0.00168679	0.0131726	0.0515302	0.065477	0.139945	0.124068	0.0103736	-0.089551	-0.163961	0.0398519	0.0927352	-0.223387	-0.00136497	0.0437385	-0.122907	0.0470598	0.00390449	0.209448	0.0472819	-0.0251668	0.0694112	0.0234584	-0.0741516	0.0158293	-0.12482
-0.0138556	-0.084849	0.0820363	0.00537585	0.0334224	-0.08875	0.0716838	0.0552067	-0.0254997	-0.117123	0.00314396	-0.0812409	-0.116672	-0.182273	-0.058627	0.12649	0.0126429	0.0220043	0.275147	0.00278461	0.0234913	-0.00741135	0.0776859	-0.00533556	-0.00490132	0.0201286	-0.113793	-0.0778541	0.141057	-0.0425713	0.0727148	-0.114332	-0.125291	-0.150637	0.0468511	-0.0880122	-0.00681702	-0.0714119	0.014695	-0.0769615	-0.00115214	-0.0337655	-0.0227641	-0.0585882	0.0915699	-0.0302501	0.171456	0.0212105	-0.109526	0.0030483
0.354263	-0.279234	0.173173	0.853217	0	-0.0536362	0.433453	0.490626	-0.317101	-0.529402	-0.279441	-0.233985	-0.705637	-0.773409	-0.545771	0.257689	0.853115	1.01225	-0.671092	-1.09813	-0.545979	-0.275997	0.0993041	-0.0575087	0.79694	0.678162	-0.223744	-0.12504	-0.943618	-0.399647	-0.256118	-0.622405	-0.911627	0.608905	-0.664375	-0.704774	-0.598152	-0.517931	-0.759188	-0.405386	-0.514948	0.178327	1.16756	-0.037368	-0.138926	-0.766208	-0.368758	0.330321	-0.242512	-0.106584
-0.00130631	0.083972	-0.215949	0.288969	0.0247788	-0.0736046	0.277287	0.0813335	0.0658392	0.0985136	-0.232239	0.118263	0.12131	0.0806906	0.0841517	0.162292	0.0173572	-0.143887	-0.553934	-0.0185374	-0.139936	0.0175315	0.0758736	-0.111933	0.148393	-0.059106	-0.237427	-0.183757	0.0246951	0.213981	0.0679662	-0.0047995	-0.0504427	-0.18511	-0.0880832	-0.0149502	-0.0395809	0.253327	0.136799	0.158308	0.0615516	-0.124314	0.0122859	-0.0603683	-0.0558868	0.273357	0.107818	0.0106427	-0.00713989	-0.187823
-0.113502	0.156036	NaN	NaN	0.350272	0.396742	1.01268	0.730206	-0.988727	-1.24823	NaN	NaN	-0.499988	-0.801837	-0.751647	-0.5952	0.0561013	NaN	NaN	NaN	-0.383355	0.207728	0.625391	-0.269414	1.1553	NaN	NaN	NaN	-0.813538	-0.0481661	-0.866387	-0.523089	-0.850887	NaN	NaN	NaN	-0.471981	-0.434821	-0.146715	-0.782176	0.248214	NaN	NaN	NaN	-0.196094	-0.330824	0.0117704	-0.34238	0.103142	NaN
0.0447198	0.104935	0.317446	-0.0530199	0.0434412	0.0792442	0.0772677	-0.11906	0.0870708	-0.0953059	0.135579	0.107812	0.0557277	0.0279026	0.0389726	-0.0343675	0.0499669	0.290829	0.294059	-0.160363	-0.00251919	-0.0103866	0.013173	-0.130594	-0.0888468	0.19562	0.17453	0.0947653	-0.0228734	0.0925071	0.0131639	-0.0290238	-0.113272	0.102478	-0.283779	-0.147104	0.0110344	0.0482286	0.167365	0.0842922	0.114414	0.312263	0.1139	0.138116	-0.110182	0.0482337	0.126696	0.0331986	0.186831	0.356994
-0.00920251	-0.0505069	0.194806	-0.095394	-0.126726	-0.133345	0.119823	-0.185338	-0.0865215	-0.110377	0.0561773	-0.0582795	-0.154985	-0.0849812	-0.0659502	0.131648	-0.0572996	0.107442	0.202341	-0.0452027	-0.0941835	-0.219876	-0.0349261	0.0705608	-0.162887	0.114129	-0.00888563	-0.10326	-0.0662515	-0.0808081	0	0.0713083	-0.0983976	0.152925	0.0328178	0.036015	0.0110344	-0.0599604	-0.102687	-0.0454024	-0.0812051	0.0435571	0.049391	0.0591127	-0.120902	0.041663	-0.0017391	0.118787	-0.0534369	0.21175
-0.248548	-0.239171	-0.182648	-0.0467305	0.00733236	-0.0128351	-0.00173857	0.00863634	-0.0612149	-0.0919766	-0.272751	-0.187424	0.0531874	-0.113857	0.0551603	-0.0308992	-0.240683	-0.0090682	-0.0673374	-0.131561	-0.113382	-0.0420006	0.0503088	-0.175125	-0.0463304	0.0100949	0.0733724	-0.129028	-0.0578163	0.0434408	0.140837	-0.0569422	-0.0778451	-0.0619313	-0.0910237	0.0580883	-0.057084	0.0935235	0.124774	0.0469441	-0.193189	-0.0397221	-0.110838	0.0658366	-0.131692	-0.138911	0.151539	-0.0350717	-0.216356	-0.0483861
-0.122177	-0.13496	-0.0918248	-0.159888	-0.125166	-0.06692	0.00733062	-0.15989	-0.043236	-0.0444954	-0.118529	-0.175414	0.0582627	-0.189341	-0.110723	-0.0944428	-0.121772	0.0491389	-0.0511459	-0.136603	-0.101005	-0.0634654	0.00565708	-0.0084102	0.0536372	0.110974	0.07212	0.00899334	0.010854	-0.0894586	0.0790259	-0.0128322	0.00879245	0.22076	-0.114779	-0.118705	-0.0962447	-0.0556907	0.0310883	-0.0112304	-0.0936626	-0.10698	-0.195045	0.043887	-0.0942327	-0.0924684	0.0903241	-0.0490225	-0.0239769	-0.0739767
-0.0232669	-0.0906868	1.43771	0.312536	0.293956	0.365639	1.05784	0.287437	-0.578158	-0.601767	-0.393028	-0.300206	-1.08156	-0.797051	-0.846539	-0.526494	0.09838	0.485787	0.243083	-0.0659232	-0.495609	0.114403	-0.00346098	0.00420899	0.408832	1.09526	-0.825356	-0.497734	-1.33268	-0.213773	-0.577488	-0.759464	-0.588813	-0.385879	-0.653137	-0.71171	-1.70336	-0.128655	-0.274793	-0.0836853	0.140574	-0.274855	0.395371	0.860395	-0.175579	-0.201687	0.183596	0.127226	0.129742	0.572074
0.00999118	0.0718007	0.479943	0.72393	0.345663	0.0538013	0.134627	0.130853	-0.50788	-0.553895	-0.702157	-0.640317	-0.877645	-0.666163	-0.618328	-0.0326328	0.0484296	0.262323	0.0974729	-0.0515477	0.00556451	0.609544	0.484926	-0.0921155	0.184223	-0.14961	-0.631081	-0.512495	-1.0315	-0.188575	-0.772785	-0.710736	-0.426667	-0.226214	-0.545655	-0.96103	-0.956389	-0.667286	-0.687983	-0.348731	0.129269	0.0880845	0.359886	0.891815	0.0049501	0.286201	0.726266	1.1163	0.0347457	0.380885
0.0198286	0.11575	0.112496	-0.18079	0.229078	-0.0719309	0.129261	0.191329	0.0907821	0.0141059	-0.133508	-0.0885902	-0.244692	-0.0169967	0.244639	0.170714	0.229724	-0.0757351	0.0317116	0.217051	0.190662	0.247895	0.218996	-0.0660837	0.00330135	0.0790953	0.0262147	0.197587	0.132526	-0.292405	0.0584267	0.0206836	-0.227123	-0.0245075	-0.0461617	-0.0750739	-0.0395809	-0.244335	0.143636	0.143751	0.322171	0.227121	-0.0521914	-0.351131	0.0568359	0.18812	0.218014	0.132825	0.0927351	0.0845541
0.0692813	-0.0437755	0.770301	NaN	NaN	0.319375	0.84529	0.154323	0.0796165	-0.146127	-0.170156	NaN	NaN	-0.120521	-0.667394	-0.0430697	-0.0899643	0.517952	0.224822	NaN	NaN	0.103499	-0.334854	-0.0535567	1.7853	0.823278	-0.60827	NaN	NaN	0.0966358	-0.619388	-0.195516	-0.947207	0.117929	NaN	NaN	NaN	-0.103408	-0.931775	-0.336848	0.461333	0.217293	NaN	NaN	NaN	0.00337147	0.313021	0.366661	0.782686	0.22495
0.0546579	-0.0021448	-0.0294698	0.0093933	-0.0537424	-0.0602639	0.034853	-0.0506318	0.105523	0.0596677	0.00209689	0.071547	0.00264519	-0.0708069	0.0478239	-0.0308992	-0.0496295	-0.0319844	-0.177494	-0.0420405	-0.130085	-0.128216	-0.108824	0.0670739	0.0504362	-0.0311575	-0.0542841	-0.0299833	-0.0146663	-0.0190548	0.0440135	0.0360314	0.0491299	-0.026271	0.0538158	0.0030351	-0.0153771	-0.0289543	0.0165237	0.0366199	0.0113108	-0.0653252	-0.0497096	0.00609045	-0.129889	0.00841654	0.0117704	-0.0852801	-0.0386109	-0.0853097
0.0314372	-0.116779	-0.106588	-0.0810994	-0.0157606	-0.112605	NaN	-0.217497	-0.110877	-0.142686	-0.0372724	0.0562737	0.00396562	0.169945	NaN	0.00552452	-0.174163	-0.0916791	-0.133696	0.0357602	-0.00884068	-0.261762	NaN	0.0201922	-0.0312935	-0.153565	-0.0796351	0.115144	-0.062872	0.0131717	NaN	0.31541	-0.0720299	0.102478	0.0243299	-0.0996208	0.128202	0.264905	NaN	-0.175554	-0.101204	-0.221148	-0.0900909	-0.217018	-0.0251668	0.750008	NaN	-0.0335292	-0.0119247	-0.186085
-0.0987973	-0.0618262	0.251097	0.0618165	-0.0085746	0.146936	0.412626	-0.0601835	-0.238321	-0.0364551	-0.0320122	-0.229798	0.103079	-0.251962	-0.153864	0.0598769	-0.290395	-0.0459063	-0.230395	-0.093464	-0.178705	0.0189832	-0.0580148	-0.145228	-0.134281	0	-0.106886	-0.200297	-0.171148	-0.00541594	0.0440135	-0.12815	-0.10136	0.0821722	-0.222339	-0.185427	0.00920015	0.117298	-0.0163966	0.1405	-0.120286	-0.0352524	-0.229409	0.113815	0.0246016	-0.00333364	0.195648	0.0181986	-0.112143	-0.170536
-0.310936	-0.384533	-0.432835	-0.539637	-0.7589	-0.44197	-0.647382	-0.594061	-0.567885	-0.670422	-0.328972	-0.466035	-0.408071	-0.346996	-0.441692	-0.651746	-0.566076	-0.473635	-0.395392	-0.525207	-0.425579	-0.383595	-0.54461	-0.164493	-0.206766	-0.312848	-0.213204	-0.6089	-0.668399	-0.548861	-0.492495	-0.589367	-0.380314	-0.173542	-0.63535	-0.542263	-0.837617	-0.597945	-0.76179	-0.751201	-0.50222	-0.542742	-0.422409	-0.628478	-0.897394	-0.464309	-0.777479	-0.604955	-0.220674	-0.463507
-0.0995626	0	-0.00307513	-0.111189	-0.0746343	0.102658	-0.0368847	0.0975865	0.0783698	0.0569486	-0.107156	-0.28694	-0.00266103	-0.115187	0.0270885	0.112666	0.0894163	-0.0916791	0.0227198	-0.027894	0.0384748	-0.0178517	-0.0208704	-0.103166	0.00165122	0.112552	0.00923475	-0.105229	0.0847283	0.0362919	0.0552347	-0.121226	0.033417	-0.0139618	0.16209	-0.104	0.0987337	0.0317531	-0.0819685	0.174342	-0.0591268	-0.0322805	-0.0191389	-0.0873012	0.111751	0.0903241	-0.0280346	0.125822	-0.0179347	0.0406438
0.00534797	-0.00107173	-0.0279048	-0.0231331	0.163736	-0.019292	0.114402	0.0894838	-0.0993592	0.0155085	-0.0575165	0.0340954	0	-0.168265	0.0300683	0.15722	-0.0511607	-0.122455	-0.052937	-0.0200929	0.0371196	-0.169164	0.0206591	0.0518788	-0.0413022	-0.0894058	-0.0972808	-0.0817396	0.042956	0.0247786	0.050435	-0.0989332	-0.0647957	-0.072774	-0.06335	-0.0342259	0	-0.101937	0.109197	0.0469441	-0.0949159	-0.074475	0.0067188	-0.0728839	-0.021789	0.110978	0.126696	0.0598282	-0.0672003	-0.116504
-0.0755277	0.0237764	-0.0659312	0.0540848	0.0604544	0.0520917	-0.126185	0.104303	0.00264518	0.0664431	0	0.00690094	0.0157914	0.168826	0.116812	0.102229	-0.0389594	-0.00603911	-0.019219	0.131358	0.112254	0.0786597	0.0558164	-0.0902971	-0.144949	-0.0894058	0.0696115	0.0602631	0.100829	0.114389	0.0359511	0.188495	0.020433	-0.162051	0.124275	0.134936	0.0952354	0.0596669	0.0491331	0.0909986	0.0923731	0.0610618	0.0695774	-0.0146749	0.05044	0.0547784	0.0201273	0.110302	0.165528	0.0406438
0.0614018	0.0999823	0.0650315	-0.0145572	0.0247788	0.00528055	-0.0565284	0.0200694	0.041696	0.0596677	0.158351	0.11618	0.00132303	0.106854	0.0492943	-0.0291678	0.0314165	-0.0166673	0.0598325	-0.0467865	0.0398287	-0.00592611	-0.0705769	0.0336137	-0.0263118	-0.0497414	0.0670981	0.00360288	0.0277538	-0.030069	-0.0586124	-0.00961439	0.0519685	-0.0280368	-0.0778438	0.0711759	-0.0500611	-0.0457794	0.00919808	-0.0112304	0.0506989	0.0535894	0.0122859	0.00261312	-0.0507268	0.00337147	-0.0601286	-0.082092	-0.00475495	0.0495286
0.0800337	0.143732	0.177523	0.0910389	0.0883668	-0.047036	-0.139333	-0.0344227	0.1104	0.102471	0.28618	0.347527	0.0858321	0.232111	0.167902	0.091732	0.0484296	0	0.108866	0.0479205	-0.00504396	-0.113753	-0.144177	-0.00329631	0.024598	0.0367185	0.216727	0.216808	0.132526	0.142608	0.124068	0.271699	0.13864	0.149911	0.153055	0.182698	0.114393	-0.00821012	-0.00817784	-0.0619349	0.154003	0.121656	0.0727301	-0.0479447	0	-0.0576134	-0.103873	-0.114283	0.156692	0.021211
0.0428391	0.0979945	-0.0531491	0.035866	0.0262231	0.0826085	NaN	0.0200694	0.0455377	0.0998337	0.0279584	0.0962042	-0.00532772	0.0722488	NaN	0.00552452	0.084915	-0.106177	0.0346967	-0.0869375	0.0234913	0.0405807	NaN	0.0108782	0.0962549	-0.0798818	-0.0542841	-0.10326	-0.0394164	0.00293749	NaN	-0.110897	0.210272	-0.156335	0.0398519	0.00606383	-0.022257	0.0416577	NaN	-0.0519946	0.148425	-0.0592588	0.0111748	0.00609045	-0.0801845	0.079096	NaN	-0.0412561	0.039149	0.00152515
-0.0307629	0.144684	0.0209088	0.0306139	-0.0143204	0.0245048	0.114402	-0.00786129	0.158197	0.201606	0.16105	0.0137603	0.117684	0.0878811	0.114	-0.0274381	0.119096	-0.130661	0.191644	0.0902869	0.0719162	-0.0681063	-0.0941529	-0.0151371	0.0131647	-0.00545905	0.310907	0.0107867	0.065477	0.0911283	-0.156067	0.0613042	0.235463	0.12713	0.0786068	0.171915	0.114393	0.0383625	-0.0734131	-0.13852	0.24098	0.241181	0.182334	-0.114669	-0.0593362	-0.173696	-0.240196	-0.0694076	0.119588	0.232816
NaN	NaN	-0.158571	NaN	0.59495	NaN	-0.196858	-0.393607	NaN	NaN	0.012519	-0.198208	-0.086521	NaN	0.00908393	-0.0291678	NaN	-0.0725666	0.854401	-0.146739	-0.42737	NaN	-0.129203	-0.0707174	NaN	0	0.0184049	-0.367783	-0.112595	NaN	-0.0736087	-0.0685858	NaN	0.296982	-0.185518	-0.0750739	-0.231173	NaN	0.0329005	0.202842	NaN	-0.584008	-0.0312679	-0.526987	0.187119	NaN	0.0855216	0.009127	NaN	-0.805847
0.311996	0.400556	0.248329	0.183226	0.0883668	-0.0955288	0.0175318	-0.0118101	-0.057044	-0.16519	0.447396	0.424094	0.115261	0.163216	0.144645	-0.0801146	0.127891	-0.0884764	0.0212157	0.109695	0.219363	-0.0223492	0.013173	0.200288	-0.144949	-0.22216	0.0821067	0.143613	-0.0113954	0.0362919	0.236576	0.0993351	-0.0518712	0.170892	0.16209	0.0855836	0.157202	-0.197827	-0.0547475	-0.305583	0.0212777	-0.182596	0.135885	-0.0873012	0.0262286	-0.486528	0.00673636	-0.163911	0.0314315	-0.00615737
-0.0896862	-0.177412	-0.244574	-0.123176	-0.156713	-0.0752804	0.0305421	-0.1914	-0.143081	-0.117123	-0.101518	-0.0558894	0.0157914	-0.151674	-0.153864	-0.119813	-0.155939	-0.0948887	-0.139346	-0.170663	-0.171431	-0.146091	-0.0687766	0.00532605	-0.0114591	-0.0256196	0.0275117	-0.173495	-0.153175	-0.0286872	0.0359511	-0.133363	-0.10136	0.146892	-0.0749325	-0.196361	-0.166108	-0.0946069	0.0201761	0.079246	-0.19182	-0.253819	-0.213529	-0.0112104	-0.135305	-0.0679925	0.0580406	0.135617	-0.153498	-0.116504
0.114062	0.290027	0.157119	0.0960555	0.175487	-0.0274014	0.0477088	0.288613	-0.0515035	0.0798954	0.118868	0.0529744	0.0771225	0.118566	0.155634	0.257689	0.222864	0.0794083	0.0197106	-0.0483718	0.119923	0.0477087	0.120676	0.117225	0.213495	-0.0497414	-0.039838	0.113455	0.100829	0.0646758	-0.0306652	-0.0144442	0.216611	-0.103869	0.0826965	0.0285841	0.114393	0.00168615	0.155538	0.187066	0.0470598	-0.0729458	0.0167187	-0.00948066	0.146855	-0.140723	0.0871239	0.090314	0.0726829	0.00760978
0.130146	0.113792	0.0415463	-0.0292972	0	0.00352189	-0.0315664	-0.0492731	0.0845907	0.0945448	0.0797682	0.00690094	-0.0515044	0.099773	0.0330422	0.025641	0.0773842	-0.0725666	-0.0855112	0.0479205	0.018001	-0.031386	-0.0669785	0.0158285	0.00330135	-0.0478743	-0.0411444	0.00360288	0.0368936	-0.0580152	-0.0421137	-0.0241484	0.0131686	-0.137414	-0.0179957	-0.0594306	0.0183532	-0.0642437	-0.118401	0.0175332	0.0446277	-0.0263552	-0.00237454	-0.140616	-0.00166566	0.0612978	-0.0727731	-0.112657	-0.0824086	0.0802199
0.129598	0.100975	-0.00924436	-0.0231331	0.0305469	0.0210251	-0.0139576	0.0157929	0.0895461	0.00988881	0.0421637	0.00804699	-0.0241461	0.0515048	0.0389726	-0.0553281	0.185285	-0.056826	0.0744222	0.0573029	0.145172	0.0590406	0	0.0261373	-0.0362901	-0.0704088	-0.0609055	0.0497784	0.0743928	-0.0481661	-0.0569548	-0.131623	0.0102528	-0.0855101	-0.0490113	0.00606383	0.117855	-0.00409896	-0.0547475	-0.0803197	0.0723088	0.115727	0.0536724	-0.166967	0.0946915	0.0982978	-0.0404446	-0.00301699	0.0853903	0.0642215
0.0509491	0.0819533	0.114003	0.0540848	0.11167	0.0589197	-0.0891692	-0.019745	-0.0515035	-0.10366	0.190288	0.124488	0.132128	0.0794882	0.0812773	-0.0308992	0.0345236	0.0437445	0.120173	0.171211	0.122469	0.0175315	-0.0544425	0.0529048	-0.113153	-0.00728229	0.0758736	0.0392303	0.122512	0.00440411	-0.0635952	0.00519485	-0.0235858	0.0115241	0.0717639	0.0434092	0.0794093	-0.0331414	-0.0480128	-0.112582	0.0212777	0.0206859	0.115918	-0.0818805	0.00165165	0.0967065	-0.044007	-0.111033	0.012457	0.159134
-0.254414	-0.174865	-0.0611249	-0.0914783	-0.0157606	0.114247	-0.187135	-0.0601835	0.0683553	0.159257	-0.0925619	-0.123535	0.103079	-0.0231273	0.0755127	0.148735	-0.0268603	0.0256461	-0.222453	-0.00153635	-0.051414	0.0276607	-0.0208704	-0.201601	0.120997	0.154604	0.140481	0.0913456	0.0550093	0.159803	0.1256	0.133325	0.20135	0.15443	0.100283	0.0610063	0.0882183	0.213655	0.0952398	0.161526	0.0249943	0.0334435	-0.0862431	0.00956097	0.0407983	0.106235	-0.0174679	0.058361	0.0292162	0.0642215
0.0806257	0.160729	0.104935	0.156003	0.165047	0.0589197	-0.058325	0.12822	0.0313956	0.0596677	0.112296	0.108861	0.122517	0.15532	0.0998604	0.0580912	0.0561013	0.124746	0.0787716	0.0993793	0.0758736	0.0744782	0.0722429	-0.0130577	-0.0213457	0.0433088	0.0796172	0.0724169	0.0861991	0.161117	0.0164386	0.110742	0.0800513	0.0310949	0.0881311	0.123799	0.0652255	0.0465883	0.0455385	0.0210187	0.0923731	0.096562	0.0800506	0.0607963	0.0695524	0.040016	0.0284427	0.0539507	0.0832826	0.0686016
-0.197206	-0.162226	-0.0420528	0.0682245	0.145264	0.0775598	-0.054733	-0.0170946	0.037843	0.206505	-0.148714	-0.186083	0.186069	-0.0194451	-0.0674193	0.0987366	-0.0420001	0.124746	-0.0475686	0.061304	0.0837531	0.096642	0.125981	-0.0963843	0.122531	0.129812	0.105524	0.0303911	0.264879	0.0276655	-0.140277	0.15561	0.122527	0.1256	0.181258	0.24965	0.346723	0.228457	-0.0346259	0.196548	-0.0542793	0.101381	0.202966	0.123576	0.280149	-0.0977609	-0.0386662	0.0391569	-0.157581	0.0568928
-0.0280268	-0.0426577	-0.108237	0.0107296	0.0448667	0.0400763	-0.191018	0.0496437	-0.0893633	-0.0639654	-0.0102155	-0.0715161	-0.0626087	-0.0268215	-0.0112455	0.109194	-0.0088983	0.00184427	-0.0818611	0.116103	0.0876756	0.0377193	0.0410936	-0.108785	-0.120165	-0.0293094	-0.109644	-0.0149294	-0.0261678	0.0117141	0.0229689	0.0960619	-0.0124352	-0.105716	0.0200671	0.027093	0.0256431	0.0596669	-0.0429798	0.110966	0.0758736	0.0283561	0.0331799	-0.0800774	0.0180778	-0.0871928	-0.00522187	0.132825	0.0247723	0.077324
0.0894419	-0.044894	0.00646254	-0.063153	-0.125166	-0.0955288	0.0758736	0.20636	0.0607932	0.0839061	-0.0457464	0.0441289	-0.116672	-0.120521	0.0374923	0.246435	-0.0696567	0.0723318	0.0495335	-0.0739703	-0.0579975	-0.0148611	0.0993041	0.0293538	0.0440146	-0.0609849	-0.051645	-0.123049	-0.110854	-0.0328369	0.201871	0.273175	-0.0836853	-0.00348014	-0.0193902	-0.0342259	-0.0836853	0.0100918	0.0634433	0.190233	0.00755221	-0.0622888	-0.112147	-0.00430272	-0.0593362	-0.0404581	0.213565	0.19577	-0.106915	-0.0279073
-0.11507	-0.0732724	-0.453433	-0.115171	-0.0958468	-0.0652535	-0.27059	-0.127699	-0.173056	-0.172181	-0.189608	-0.210464	-0.107987	0.116233	-0.149177	-0.181164	-0.094691	-0.114294	-0.0965103	-0.0967382	-0.183091	-0.074318	-0.106983	-0.198589	-0.22916	-0.197649	-0.151759	-0.202375	-0.34687	-0.1441	-0.235599	-0.234039	-0.117767	-0.240136	-0.246908	-0.141074	-0.284696	-0.0742901	-0.00981815	0.096012	-0.141007	-0.0914069	-0.163068	-0.250562	-0.278846	-0.0167369	-0.113128	0.211768	-0.154857	-0.103291
0.0847551	-0.00537009	-0.101651	-0.117834	-0.131418	-0.0938313	-0.0209789	0.00863634	-0.167007	-0.267938	-0.189608	-0.233985	-0.255944	-0.178053	-0.236083	-0.0553281	-0.0852524	-0.259553	-0.208643	-0.0983778	-0.0619653	-0.0696568	-0.138546	0.132546	-0.227282	-0.297769	-0.222232	-0.261562	-0.24516	-0.162321	-0.138532	-0.0921378	-0.111777	-0.128031	-0.160488	-0.255706	-0.282683	-0.185272	-0.0598171	-0.0836853	-0.0185811	-0.276622	-0.124001	-0.272625	-0.232144	-0.19605	-0.0873383	0.061294	-0.00475495	-0.208831
-0.218163	-0.212432	-0.622227	-0.0746583	0.102121	0.0993329	-0.118717	-0.220603	-0.381219	-0.412456	-0.476039	-0.072727	-0.0836853	0.0985891	-0.179135	-0.192561	-0.450654	-0.213588	-0.622751	0.0069513	0.232314	0.217875	-0.0366912	-0.172268	-0.337964	-0.319349	-0.410939	0.104984	0.337582	-0.115757	-0.0536448	-0.390223	-0.349679	-0.40554	-0.12229	-0.00541673	0.157202	0.0935235	-0.0279736	-0.246691	-0.206972	-0.392736	-0.130641	0.00261312	0.216315	0.162289	-0.212448	-0.336703	-0.257309	-0.390248
0.071086	0.120628	0.0431233	0.107273	0.0883668	0.0105445	0.00293682	0.0370457	0.013173	-0.0869963	0.164638	0.117222	-0.044611	-0.0392203	0.00908393	0.0687817	0.0157875	-0.152213	-0.162132	0.0262259	0.0465774	-0.080556	0.250657	0.0720485	-0.120165	-0.234542	-0.201265	0.0862034	-0.0477534	-0.0967112	-0.0955227	-0.00640275	-0.0376544	-0.131778	-0.0110459	0.0536998	0.116125	-0.0303487	0.0365207	-0.053647	0	-0.0472039	-0.0646834	0.0891657	-0.00333349	-0.0662581	0.046593	0.0166904	-0.0435313	0.0030483
-0.0390449	-0.0415412	-0.428748	-0.135287	0.0204371	-0.179247	0.0604512	-0.271361	0.0994012	-0.0332504	-0.247728	-0.315132	0.0352673	0.0914604	-0.319977	-0.313014	-0.14446	-0.34645	-0.728843	-0.243039	-0.147022	-0.381671	0.0484692	0.0341439	0.339118	-0.276444	-0.208713	-0.185815	-0.396117	-0.030069	-0.233746	-0.474631	-0.172901	-0.294907	-0.290593	-0.245899	-0.270655	-0.260745	0.167365	-0.116017	-0.0874164	-0.381252	-0.105615	0.0641582	-0.124491	-0.322703	0.128259	0.125822	0	-0.603173
-0.143997	-0.011852	0.00807424	-0.0530199	-0.0463565	-0.317776	-0.0637278	0.0813335	0.0455377	0.103787	-0.0205358	-0.213206	0.249972	-0.229733	0.0841517	0.306714	0.0314165	0.0987282	0.218245	0.0398261	0.131344	-0.179166	0.147053	-0.0777493	0.114846	0.131373	0.0771225	-0.0168043	0.196734	-0.105467	-0.0453994	0.0562798	0.252838	0.310717	-0.0152112	-0.0273095	0.278333	-0.0303487	0.116137	0.227795	0.0746864	0.171523	0.2076	0.0607963	0.193001	-0.146173	-0.0351151	0.120197	0.11345	0.389158
-0.1999	-0.294853	-0.0643273	-0.0862772	-0.131418	0.00352189	-0.00522079	-0.0836853	-0.135692	-0.142686	-0.197001	-0.196854	-0.0282138	-0.205043	-0.164864	0.0741031	-0.174163	0.0917271	-0.0873399	-0.109907	-0.169982	-0.0328976	-0.00519374	-0.0518725	0.100922	0.0645478	0.0696115	-0.0993278	-0.146042	-0.0523783	0.104029	-0.0552861	-0.0851495	0.105579	-0.113282	-0.123149	-0.103464	0.0482286	0.0758736	0.125795	-0.220929	-0.202577	-0.196456	0.0891657	-0.146191	0	0.192643	0.100341	-0.192197	-0.121488
0.0620112	0.0890016	-0.0357483	0.0332425	-0.0851996	0.019283	0.080051	-0.123372	0.1201	-0.0173275	0.0391359	0.0496652	-0.0268563	0.0403807	0.0566233	-0.153001	0.17964	-0.0243061	-0.116862	0.024858	0.185818	-0.0727627	-0.0156289	0.0304218	0.227938	-0.110538	-0.202751	0.05852	-0.254661	0.00293749	-0.0404729	0.00346491	0.043436	0.0600208	0.0772409	-0.0122194	0.103968	-0.0150901	0.0598761	-0.206175	0.065148	0.0410362	0.0748271	0.0285249	-0.052445	-0.0217913	-0.0351151	-0.082092	0.129742	-0.0853097
-0.107268	0.0625776	0.0927632	0.142782	0.129238	0.0976673	0.00146889	0.190069	0.15937	0.15292	-0.0393843	-0.00912439	0.256521	0.0539637	0.128007	0.20402	0.0968895	0.163928	0.0346967	0.14894	0.0465774	0.141308	0.169617	-0.116374	0.111762	0.118849	0.127331	0.0321626	0.110986	0.193583	0.226529	0.126903	0.215345	0.102478	0.141352	0.162416	0.0256431	0.10466	0.179116	0.196548	0.158446	0.0880845	0.177589	0.102356	0.07745	0.01679	0.179054	0.160515	0.158661	0.10888
-0.066749	-0.0271383	0.246944	-0.377749	0.175487	0.0657213	0.0102527	0.0621297	-0.157983	-0.0953059	-0.164154	-0.624389	-0.16851	-0.164095	-0.236083	0.00736239	0.0968895	0.379744	0.309018	-0.440133	0.0124882	0.0618596	0.0558164	0.0293538	-0.219792	-0.0497414	0.0339777	-0.896514	-0.12835	-0.154698	-0.142024	-0.15263	-0.0969192	-0.0422275	-0.500962	-0.587893	-0.0712195	-0.103408	-0.0598171	-0.0160675	0.00504019	0.0941456	-0.225056	-0.353246	0.32271	0.160757	0.240085	0.0715148	0.172352	0.361803
-0.0328231	-0.011852	0.524809	0.298662	0.176786	0.332512	-0.113137	0.053818	0.080862	0	0.00836288	-0.0310962	0.0506424	-0.0708069	-0.101652	0.100483	0.14822	0.175686	0.134186	0.027592	0.116094	-0.00295993	-0.0402266	-0.0541194	0.0616135	0.0317589	0.154678	0.0793234	0.018559	-0.0495687	-0.156067	0.0172538	-0.00275337	0.0456212	-0.154302	-0.0149502	0.133353	-0.0178516	-0.0362931	0.244747	0.138321	0.0917249	0.00783484	0.149339	0.151379	0.204622	0.0033715	0.139796	-0.0447647	0.156386
0.233597	0.258113	0.0383886	0.207599	0.0744788	-0.0820007	0.0305421	0.178679	-0.00132957	0.0308466	0.196385	0.271853	-0.0556574	0.139374	0.118216	0.103973	0.0894163	0.293968	0.0931781	0.125023	0.0425321	-0.031386	0.0299754	0.156902	-0.0312935	-0.102825	-0.0268483	0.0462697	0.11676	0.0448663	-0.0921318	0.136526	-0.0590363	0.050435	0.126916	0.126591	0.116125	-0.0303487	-0.0547475	-0.0241624	0.094712	0.0219675	0.0695774	-0.0692989	0.108663	-0.0387526	-0.0909993	-0.0335292	-0.0609235	-0.0310397
0.013287	0.0869928	0.203378	0.148808	0.0786591	-0.00640461	-0.00173857	0.109654	-0.057044	-0.0737936	0.184154	0.166143	0.07212	0.125541	0.0697263	0.124768	0.0804012	0.0201809	0.0787716	-0.00461296	0.00972298	0.0377193	0.0392453	0.0152806	-0.0632031	-0.0609849	0.0758736	0.0964726	-0.0344354	0.130583	-0.0128399	0.0360314	-0.0110478	0.111765	0.0552045	0.0913078	-0.0500611	0.026779	-0.0163966	0.0227588	0.00504019	0.0832142	0.0526037	0.019931	0.0213429	-0.0217913	-0.0262693	-0.0397072	-0.0497121	-0.0468008
0.039061	0.137046	0.00807424	-0.0121186	0.0842144	0.0349014	0.0291023	0.0948906	0.0506426	0.0225013	0.0481928	0.0385654	0.00923475	0.0551911	0.0463521	-0.0102373	0.0314165	-0.0166673	-0.0422165	-0.00461296	0.0705946	0.0533858	0.0299754	-0.00738328	-0.0598142	-0.0894058	-0.0582527	-0.155171	-0.00976206	0.0146275	0.00988272	0.0103736	0.0291019	-0.072774	-0.0193902	-0.0342259	-0.0465604	0.0367127	0.133371	0.0210187	0.0627518	0	0.0178241	-0.105497	-0.0319443	0.0871238	0.0201273	0	0.0779956	-0.0483861
NaN	NaN	-0.305383	0.0784132	0.0319856	-0.0144467	0.0491305	-0.0384556	NaN	NaN	-0.198238	0.482315	-0.0309323	0.0746667	0.05223	0.0383289	NaN	0.335831	-0.311931	-0.0627164	-0.11615	0.0291019	0.0975123	-0.00380538	NaN	0.101474	-0.565843	-0.202375	-0.102178	0.00293749	-0.0552987	0.130117	NaN	0.356579	-0.250219	-0.144086	-0.0908507	-0.0123339	-0.0246574	0.0657173	NaN	0.069723	-0.144039	-0.24857	-0.232144	0.0201278	0.0134451	0.198448	NaN	0.0888755
-0.147296	-0.0953814	-0.148369	0.0213718	-0.064149	0	-0.0368847	-0.0698079	-0.167007	0.0664431	-0.192067	-0.15829	-0.0879416	-0.0953989	-0.163287	-0.10346	-0.155939	0.0952312	-0.026262	0.0465749	-0.0280062	0.0319801	-0.0366912	-0.128631	-0.0819684	-0.0385678	-0.119345	-0.0224403	-0.137171	-0.00135182	-0.0752837	0.00173329	-0.176031	-0.0673438	-0.0676819	-0.0439703	-0.0783315	0.0350612	-0.0530614	0.159918	-0.072567	-0.0116522	-0.0497096	0.0742049	-0.0100205	0.079096	0.0350658	0.0917508	0.00907361	0.0421281
-0.152277	0.0605166	-0.134873	-0.00120607	-0.064149	0.140448	-0.054733	0.125583	-0.0160474	-0.0672347	-0.185932	-0.0511246	-0.265665	-0.105911	-0.0397668	-0.132642	0.186693	0.160554	0.12158	0.194326	0.0573048	0.0448615	0.0206591	-0.158913	-0.121923	-0.0256196	-0.131929	0.449154	-0.0918297	-0.139584	-0.0404729	-0.159696	-0.0590363	-0.432106	-0.00551143	-0.0467679	-0.0588449	-0.0946069	-0.07683	-0.0404759	0.0591486	0.0270811	0.220469	0.14614	0.0884429	0.368048	0.1094	0.145349	0.129742	0.0989112
-0.243702	-0.152226	-0.113196	0.0669456	0.0131717	0.00176209	-0.0928345	0.0482494	0.0442584	0.0664431	-0.0947936	0.0284828	0.112834	-0.0292907	0.128007	0.0776429	-0.0511607	0.0545178	-0.0244983	0.07982	-0.0241488	0	-0.0121435	-0.155457	0.0472286	0.0629238	0.0796172	0.0879194	0.11676	0.0716849	0.146892	0.0746301	0.103499	0.0148021	0.092193	0.161054	0.0705574	0.136081	0.0437385	0.0623186	0.0336228	0.0498366	0.0255295	0.0957737	0.0131669	-0.0387526	0.0919225	0.0642215	-0.0926624	-0.0123398
-0.0253024	-0.040426	0.118518	0.0897822	0.0883668	0.0469522	-0.0800392	0.0935407	0.0210137	0.0294591	-0.048943	0.0385654	0.0633189	-0.0305273	-0.0211611	0.091732	0.0126429	0.107442	-0.133696	-0.0804395	-0.0292949	0.0102528	0.0447851	-0.00227967	0.230812	0.14844	-0.0165524	-0.0149294	0.0277538	0.119807	0.0600208	-0.0322822	0.141308	-0.0280368	-0.0647923	0.0241069	0.0545152	0.0967131	0.110935	0.146997	-0.0127412	-0.0976154	-0.0264004	0.115446	-0.0353433	-0.135291	-0.0386662	0.067143	-0.0722471	-0.129832
-0.0740562	-0.10128	-0.11651	0.0107296	0.11031	-0.233939	0.0102527	-0.0850817	0.0582632	-0.00470644	-0.027824	0.00230498	-0.0120177	-0.0133337	0.0927408	-0.0500635	-0.0588385	-0.0725666	-0.135577	0.0221187	-0.033169	-0.159231	0.106455	-0.0927232	-0.0213457	-0.128015	-0.108264	0.0827669	0.0399278	-0.344053	0.179803	0.00346491	0.0772671	-0.0764035	-0.00413158	0.0419333	-0.0553253	-0.194678	0.100486	-0.0669281	0.0187936	-0.110116	-0.0422966	0.107276	-0.0387493	-0.108397	-0.0691509	-0.0568302	-0.133298	-0.0804421
-0.193632	-0.13008	-0.0643273	-0.0145572	0.0160822	0.0245048	-0.17554	-0.0411512	0.0721194	0.129862	-0.0639952	-0.0346048	0.116473	0.0478078	-0.018321	0.0899773	-0.0313857	0.230115	0.0744222	-0.00307368	-0.0955444	0.0160788	-0.0226207	-0.154768	0.0584276	0.168388	0.24449	0.143613	0.0861991	0.0800501	0.0915752	0.138125	0.119824	0.117929	0.092193	0.116796	0.0934832	0.118872	0.0437385	0.0909986	0.0348508	0.0510888	0.013396	0.130054	-0.0201027	-0.01842	-0.0601286	0.0700585	-0.00713989	0.0554229
0.12575	0.0417838	0.0128993	-0.0145572	0.0291072	-0.00480074	-0.128057	0.0894838	0.0696111	-0.0509581	0.0238637	-0.0275981	0.0746239	0.00384208	-0.113761	0.131648	-0.0238512	-0.00150721	0.0787716	-0.0595166	0.00139323	0.0590406	-0.0741827	0.0962796	-0.00163234	0.115704	0.0696115	-0.0149294	0.0891366	-0.00949309	0.0711338	0.0377279	0.020433	0.0472273	-0.00827557	-0.00270553	-0.123477	0.120443	0.0110322	0.233978	-0.0104134	-0.0322805	-0.0671988	0.000871607	-0.0593362	0.225394	0.0334126	0.168725	-0.10301	-0.024781
0.0288757	-0.00537009	0.097339	0.0292976	-0.0346212	0.0262423	-0.118717	0.102963	0.0262152	0.0772154	0.164638	0.125522	0.0845915	0.0253916	0.0419286	0.152134	0.0220582	0.0201809	-0.019219	-0.00769593	-0.0779667	0.0590406	0.00565708	-0.00227967	0.110218	0.140704	0.22009	0.0793234	0.0920682	0.145267	0.0213383	0.149273	0.196227	0.157435	0.0243299	0.0941616	0.136779	0.0919267	0.0310883	0.0691089	-0.0139066	-0.0412155	-0.0709818	-0.0303527	-0.0302472	-0.110176	-0.063732	-0.0836853	0.0435344	0.00457045
0.0198286	0.00327435	-0.0643273	-0.16127	-0.123607	-0.202713	-0.167853	0.0717645	0.0607932	-0.0141626	0.071964	0.0352146	0.0858321	-0.0644209	0.0285791	0.124768	-0.0758752	-0.111042	-0.0619231	-0.121527	-0.109242	-0.185872	-0.0296415	0.00644088	-0.00981709	-0.0367126	0.0197097	-0.093446	-0.0360938	-0.112809	-0.0685943	0.0309307	-0.0110478	-0.0422275	0.0285806	-0.0122194	-0.123477	-0.193105	0.00736211	0.0486592	-0.031538	-0.116408	-0.0978264	-0.226815	-0.0784371	-0.372041	0.00673636	0	-0.0361587	-0.177427
0.0668672	0.0625776	0.00968435	0.0213718	0.0102551	0.00879159	0.0646735	0.0356385	0.037843	-0.0444954	0.0581638	0.0273571	0.0301018	0.0063969	0.101281	0.117863	0.0804012	-0.0227754	0.046578	-0.0123329	0.063966	-0.00147901	0.106455	0.0655728	0.00165122	-0.0422843	-0.0542841	-0.0149294	-0.0195852	-0.0608425	0.0197067	-0.00961439	0.00586751	0.0049487	-0.0390648	-0.0622612	0.00184389	-0.0192347	0.0811757	0.01404	0.0262308	-0.00435818	0.0100627	0.00609045	0.0440188	-0.0319469	0.0167895	0.0773239	-0.0264029	0.0671433
0.251969	0.316968	0.164436	0.237161	-0.222054	0.00703692	0.0772677	0.171033	0.0170992	0.00988881	0.0114815	0.0363327	0.0506424	0.012761	0.0419286	-0.130804	0.0879176	-0.00452701	0.280214	0.207529	0.224087	0.0758736	0.0447851	0.0341439	-0.106171	-0.209862	0.0569961	-0.0451639	0.0384115	0.0646758	-0.0635952	-0.208251	-0.191791	-0.103869	0.0786068	0.075513	-0.0153771	-0.0471909	-0.125433	-0.193495	0.162874	0.107378	0.254637	0.0216532	0.16338	0.339374	0.0234584	-0.218733	0.0832826	0.123009
-0.147296	-0.100098	0.0494133	0.0384842	-0.0215366	-0.110888	-0.0637278	-0.307477	-0.107988	-0.328775	-0.159378	-0.00912439	0.0118613	0.0625301	0.114	-0.190656	-0.112156	-0.00755267	-0.0174626	-0.119862	-0.0228657	-0.0681063	0.1885	-0.173694	0.104027	0.0117712	-0.0918248	0.141951	-0.0713343	0.356044	0.0742947	-0.367793	-0.013824	-0.0601306	-0.195026	-0.148616	-0.0291653	0.559339	0.0455385	-0.191692	-0.116444	-0.0293146	-0.171323	0.0641582	-0.133498	0.153076	-0.0457911	-0.452511	-0.0497121	0.0166909
0.194696	-0.0561507	-0.215949	-0.533929	-0.150346	-0.237654	0.0462862	-0.315831	-0.0681959	-0.129	0.00104913	0.0273571	-0.121036	-0.109877	-0.138301	-0.27657	-0.0088983	-0.463296	0	-0.33253	-0.128684	-0.391318	-0.201523	0.276739	-0.0768294	-0.238688	-0.228288	-0.0318736	-0.0360938	-0.410684	-0.372952	-0.105758	-0.053301	-0.141181	-0.157391	-0.272214	-0.266665	-0.333648	-0.261331	-0.378833	-0.232221	-0.233096	-0.161698	-0.482997	-0.23791	-0.216811	-0.366606	-0.351889	-0.154857	-0.096728
-0.00590016	-0.029341	-0.10494	-0.0479856	-0.0317028	-0.00319894	-0.0910008	-0.0438526	-0.040492	-0.0189123	-0.0629122	0.00230498	-0.0241461	-0.0836853	-0.098641	0.0274594	-0.0665575	-0.0258387	-0.322405	-0.0467865	-0.0448663	-0.078994	-0.106983	-0.000758785	0.0821716	-0.0913168	-0.185034	-0.0817396	-0.0883954	-0.0938053	-0.0586124	-0.00961439	0.00293686	-0.0891665	-0.0390648	-0.0467679	-0.0747718	-0.0303487	-0.137814	0	-0.00346009	-0.10698	-0.0179331	0.0472819	-0.0645232	-0.0627948	-0.0836853	0.0598282	-0.00475495	-0.150048
0.103871	-0.0183753	0.0145042	0.117165	0.161112	NaN	0.0758736	0.149142	-0.277122	-0.13241	0.0700038	0.203442	0	NaN	-0.0836853	0.0952379	-0.180847	-0.122455	0.0121605	-0.0404621	-0.0487907	NaN	0.0262541	0.0774701	-0.027971	0.0184605	-0.0945497	0	-0.163934	NaN	-0.02416	-0.0820005	-0.110284	0.0327151	-0.0807612	-0.0286897	-0.0395809	NaN	-0.0196961	-0.102324	-0.141007	-0.156392	-0.112147	0.299235	-0.069727	NaN	-0.063732	-0.0366152	-0.222117	0.00760978
-0.0418301	-0.00644754	0.0288779	0.0489053	0.0646762	0.117544	-0.00173857	0.0552067	0.028808	0.0664431	-0.0299159	-0.0392999	0.0519156	0.0698264	0.0941671	0.0776429	0.09838	0.0776418	0.0257232	0.11098	0.114815	0.0562158	0.117131	-0.111302	0.063204	0.00505486	-0.0294352	-0.173495	0.018559	0.0491344	0.0727148	0.134927	0.0247739	-0.0122103	-0.0334138	0.0211149	0.102225	0.0807052	-0.00490153	0.0909986	0.079428	0.0795493	0.0558068	0.0523621	0.145344	-0.10307	0.0184592	0.143962	0.00341139	0.0539516
0.0119708	0.182968	-0.0294698	-0.17658	0.175487	0.0157931	-0.0764009	0.0454568	0.0493681	0.161784	-0.00305379	0.112004	0.0969454	0.115064	0.0884519	-0.053571	0.0283033	-0.165634	0.0960426	0.146442	0.0928875	0.119824	-0.0615945	0.000844498	-0.0888468	-0.213952	-0.0622342	-0.0224403	0.122512	0.0391557	-0.0685943	0.0878512	0.0869875	-0.242134	0.16209	0.0711759	0.19406	0.0983054	-0.0480128	-0.0836853	0.151775	-0.00581367	0.100693	-0.133162	0.146855	0.134497	-0.052945	0.0227142	0.110368	0.0106431
-0.141535	0.290027	-0.750446	-0.173781	-0.492787	-0.300258	-0.141219	0.16463	0.0620568	0.0487586	-0.348914	-0.045197	-0.160979	0.122058	0.129401	-0.684562	-0.113755	-0.678043	-0.453406	-0.016984	0.142669	-0.242414	-0.174523	-0.115738	-0.399405	-1.09825	-0.677986	-0.246582	-0.10391	-0.135083	-0.521064	-0.436079	-0.163554	-0.948091	-0.318201	0.0812759	-0.407932	-0.442343	-0.33779	-0.644885	0.0900293	-0.323377	-0.0203459	-0.417981	-0.286761	0.0465933	-0.484514	-0.493901	0.0424399	-0.277341
-0.0335114	-0.0315485	0.0128993	0.0872643	0.197422	-0.0437465	-0.061925	0.14394	-0.0528865	0.0155085	-0.0205358	-0.0068364	0.0746239	0.0661836	-0.0126576	0.0128651	-0.131452	0.0545178	-0.0368817	0.0398261	-0.0177468	0.0716835	0.0410936	-0.0440864	-0.0513736	0.021795	0.0582627	0.120202	0.00155543	0.10349	-0.0569548	-0.0160572	-0.0291956	0.00823968	0.0243299	0.0941616	-0.0448124	0.114148	0.107458	0.194972	-0.0374776	0.00909225	0.049391	0.0675133	-0.0100205	0.0547784	-0.0245051	0.0960522	-0.105612	-0.0169932
-0.0904403	0.0869928	0.112496	0.190236	0.205083	0.0708049	-0.0262645	0.213815	0.151138	0.161784	-0.027824	0.047454	0.192945	0.0673991	0.0639166	0.0329021	0.0713331	0.116115	0.0539563	0.116103	0.145172	0.139975	0.205504	-0.113832	0.116386	0.077485	0.147599	0.0637441	0.128242	0.0993811	0.0245972	0.0796004	0.0800513	0.0016512	0.130868	0.18404	0.0473401	0.0694095	0.227016	0.164739	0.151775	0.108574	0.194574	0.213648	0.113294	0.0134456	0.0887251	0.127226	0.134783	0.130023
0.0758736	-0.0359775	-0.0294698	-0.157129	-0.0927963	-0.100632	0.119823	-0.0767276	0.0429779	0.0487586	-0.0205358	0.0171746	0.00132303	-0.0733713	-0.0881552	-0.00170229	0.0220582	-0.104559	-0.0547304	-0.151833	-0.101005	-0.121771	-0.146058	0.161142	0.0456224	-0.122171	-0.0769425	-0.0394559	0.0338534	-0.0707875	-0.0322959	0.0613042	0.0660779	0.0245972	-0.0763873	-0.0523808	-0.0448124	-0.0401483	-0.0888454	-0.00962085	-0.072567	-0.151533	-0.0939518	-0.0198848	0.0115271	-0.0679925	-0.0891679	-0.102937	-0.0215561	-0.11319
-0.0762649	-0.0437755	0.0241012	-0.0429731	-0.00571061	-0.0736046	-0.0965083	-0.0506318	-0.00799915	-0.0268615	-0.0133005	-0.0836853	0.006603	-0.082391	0.0300683	0.0776429	-0.0743182	0.084698	-0.0836853	-0.0467865	-0.0370555	0.0131686	0.0262541	-0.0637827	0.0327164	0.0855198	0.0506424	-0.0778541	-0.0344354	-0.00135182	0.102478	0.115606	-0.0207895	0.155933	-0.00551143	-0.0149502	-0.0274356	0.0167867	0.0455385	0.0417896	-0.03391	0.0473285	0.00224442	0.019931	0.0180778	-0.0319469	0.00841603	-0.00755432	-0.0596722	0.117373
0.0888579	0.0237764	0.0431233	-0.0379816	-0.0157606	0.0758736	0.211533	0.0552067	0.00791994	0.00283241	0.131889	0.0962042	-0.0487428	0.0770797	0.104117	0.0509296	-0.0420001	-0.0583924	0.0960426	0.00139275	-0.0267191	-0.0328976	0.102883	0.136974	-0.107914	0.0100949	0.0582627	0.0179411	-0.0477534	0.0348579	0.102478	0.0444978	-0.0152141	0.0837429	0.0214893	0.0241069	0.13849	0.0612944	0.0347115	-0.00480328	-0.0579128	0.0296298	-0.0410658	-0.0836853	0.0790253	-0.013376	0.0350658	-0.0289124	-0.0422991	-0.0611277
-0.111157	0.0184204	0.0352247	0.00269075	0.0276656	0.114247	-0.143108	0.108318	0.209965	0.201606	-0.0858971	-0.132443	-0.0738075	-0.108553	-0.0557089	0.15722	0.183876	0.032907	0.0960426	0.0207469	0.146422	0.0925125	0.157501	-0.164493	0.198924	0.0482343	0.0920179	0.0125777	-0.0327785	0.010255	-0.0306652	0.0478724	0.063267	0.0407932	0.0426557	0.0478281	0.147019	0.110991	0.0776426	0.1405	0.119004	0.0892994	0.0044839	0.099068	0.114834	0.0151186	0.171456	0.22234	0.0801134	0.194414
0.021778	-0.0359775	-0.015439	0.0592443	-0.0287903	-0.00800951	0.167716	-0.121933	0.0493681	0.0623818	-0.0959111	0.00690094	-0.0528871	-0.103274	-0.0911431	-0.286615	0.0251838	-0.0662502	-0.143122	-0.0123329	-0.0606411	-0.03896	-0.0296415	0.0784503	0.0742951	-0.0127639	-0.0281409	-0.0262079	0.00776064	-0.139584	-0.170235	-0.19009	-0.0793026	-0.133655	-0.0763873	-0.0622612	-0.0926467	-0.0815112	0.0437385	-0.0569571	-0.0627761	-0.0775382	-0.0011869	0.0725344	-0.0421624	-0.0490134	-0.0457911	-0.137238	-0.160312	-0.0755906
0.0859299	0.0248444	-0.0595264	0.0133981	-0.0128816	0.0122958	0.0247742	0.00720049	0.0796165	0.0391425	0.0279584	0.067204	-0.0377543	0.0515048	0.0360106	-0.0465627	0.145332	-0.0820921	0.0406491	0.0330431	0.0465774	0.0319801	0.0187903	0.071553	-0.0547448	-0.0970615	-0.0891057	0.0689526	0.0308066	0.010255	-0.0128399	-0.133363	0.00879245	-0.0298044	-0.0778438	0	0.0437416	0.0100918	-0.00817784	-0.0290387	0.00504019	0.0672547	0.0044839	-0.110994	0.0440188	0.0807044	-0.0333424	0	-0.014325	0.0554229
-0.0934662	0.0779041	-0.0123385	0.0948036	0.0247788	0.114247	0.059041	0.0854145	0.0404128	0.0839061	-0.208193	-0.137565	-0.129808	0.0478078	0.0478239	-0.0119496	0.084915	-0.0227754	-0.0122046	0.126292	0.0732365	0.126573	0.138302	-0.13125	-0.0362901	-0.171468	-0.163233	-0.0375578	0.0246951	0.10349	0.0647922	-0.0635851	-0.0362411	-0.198703	-0.0348242	-0.0259301	0.153814	0.077486	-0.00981815	-0.0853711	0.148425	-0.00290407	0.0266258	-0.0356114	0.191532	0.218005	0.118856	0.0272163	0.106244	-0.0483861
-0.0453294	-0.00107173	0.377312	-0.231054	-0.223728	0.530164	0.444296	0.0772406	-0.228797	-0.175688	-0.0726985	-0.014865	-0.571857	0.210651	0.342001	0.128211	0.434674	-0.0964961	0.0272224	0.19794	0.42815	0.0911328	0.113579	0.240185	0.708177	0.118849	-0.300115	0.360474	0.195367	-0.127617	0.444637	-0.245222	0.0505496	-0.542647	0.12163	-0.277207	-0.0712195	0.191206	-0.175531	0.13398	0.255404	-0.0698927	0.180439	0.0641582	-0.0679904	0.339374	-0.258273	0.00152516	0.156692	0.256168
0.0882734	0.0594847	0.0942902	0.0279801	0.142605	-0.047036	0.027661	0.0356385	0.241173	0.0918925	0.0787958	0.0628445	0.0957151	0.0686134	0.105532	0.129931	0.0924097	0.0491389	0.111701	0.0902869	0.0275945	0.00146938	0.0299754	-0.0358762	0.131705	0.0951109	0.171048	0.111764	0.174708	-0.0467652	0.140837	0.105863	0.268788	-0.00173893	0.105649	0.118199	0.0580926	0.0383625	0.0634433	0.0192768	0.0935429	0.0746459	0.154513	-0.136885	0.0049501	0	0.0416623	-0.0490225	0.0598244	0.0181991
0.0607916	0.0594847	0.0352247	-0.0467305	-0.0404763	-0.173881	-0.126185	-0.00261527	0.00132346	-0.0364551	-0.0510794	-0.0475643	-0.0681963	-0.0862782	-0.00140067	0.0383289	0.0728478	-0.0397029	-0.00173791	0.0262259	0.0652943	-0.169164	-0.0243734	-0.0320903	-0.0871246	0.00168679	-0.0346257	0.0567751	0.00466129	-0.202689	-0.133309	-0.0769562	-0.0734812	-0.0298044	-0.0447393	0.00908619	0.0934832	-0.148281	-0.203016	-0.124634	0.0100594	0.0623028	-0.063428	-0.0603683	0.0742956	-0.146173	-0.0655366	-0.0868769	0.00227558	-0.0357513
0.0211288	0.0636064	0.0758736	0.112229	0.131921	0.0572153	-0.00696444	0.15303	0.094483	0.118189	0.032037	0.0737124	0.155854	0.141664	0.0682757	0.0952379	0.00317036	-0.0121032	0.0568971	0.151432	0.13008	0.0897526	0.0957181	-0.0135769	-0.00490132	0.0251229	0.114048	0.101585	0.110986	0.130583	-0.0160661	0.0394233	0.0175315	0.00659501	0.134809	0.113985	0.0292772	0.0433026	0.0794104	0.031435	0.113264	0.0941456	0.173777	0.0624781	0.0790253	0.0919215	-0.00696609	0.0331986	0.0662726	0.0989112
-0.0259822	0.0248444	0.0320545	0.0553767	0.0993802	0.112596	-0.09467	0.0440584	0.0582632	0.07453	0.010443	-0.0206351	0.148781	0.0478078	0.0595447	0.180769	0.14099	0.0969803	0.0917439	0.0652934	0.0967835	0.159847	0.145306	-0.122788	0.111762	0.139152	0.0858321	0.0844858	0.0876684	0.167669	0.0900116	0.105863	0.169029	0.166419	0.149165	0.169208	0.203985	0.169982	0.126497	0.182305	0.0900293	0.1252	0.0716804	0.113815	0.130161	0.0251221	0.010094	0.142575	0.0822271	0.0671433
0.0230744	0.17376	0.025695	0.00269075	0.137273	0.135565	-0.349787	0.213815	0.116471	0.0197085	-0.0351652	0.0485604	0.0105487	-0.0108976	-0.236083	0.00368483	0.13227	-0.179177	0.23137	0.0221187	0.29637	0.251604	-0.213225	-0.0251338	0.19159	0.12042	0.110402	-0.0280947	0.110986	-0.187016	-0.538903	0.0812534	0.0218814	-0.364292	-0.00413158	-0.0356135	0.00368537	-0.149802	0.040133	0.247811	0.122435	0.187341	0.186115	-0.028604	0.197397	-0.224426	-0.379556	0.164625	-0.0447647	0.0524787
-0.0674759	-0.27642	NaN	-0.232522	-0.249079	-0.778719	-0.309728	NaN	-0.478873	-0.704694	NaN	-0.689498	-0.257559	-0.55819	-0.484772	NaN	-0.256477	NaN	NaN	0.00278461	-0.144183	-0.395195	-0.195702	NaN	-0.0836853	NaN	NaN	-0.137032	-0.222591	-0.542719	-0.104032	NaN	-0.496341	NaN	-0.362509	-0.550443	-0.365139	-0.270688	-0.177349	NaN	-0.22656	NaN	-0.0824083	-0.385305	-0.0645232	0.444778	-0.10572	NaN	-0.0349346	NaN
-0.0919515	0.0375748	-0.0310373	0.0948036	0.00733236	-0.011225	0.0828296	-0.0864792	0.0506426	0.10773	-0.0542928	0.149055	0.00923475	0.0854886	0.148775	-0.130804	-0.0253545	-0.0757351	-0.192997	0.151432	0.0666212	0.121177	0.162703	-0.18672	-0.0480093	-0.0311575	-0.0769425	0.24054	0.0993724	0.0247786	0.160435	0.0976994	-0.00275337	-0.0619313	0.190114	0.222446	0.00920015	0.0317531	0.0934873	-0.173771	0.0627518	0.014258	0.0440143	0.011294	0.0884429	0.142263	0.010094	-0.238052	0.0180722	-0.0547436
0.0806257	0.0615474	0.0446981	-0.063153	-0.228761	-0.00640461	0.119823	0.00720049	-0.377672	-0.142686	-0.0184635	0.0704629	-0.328959	-0.0231273	-0.204878	-0.40123	-0.270662	0.102219	-0.026262	-0.133239	-0.107865	0.320322	-0.1707	0.099118	-0.132509	-0.189552	-0.393504	-0.0623968	0.0979142	-0.262364	-0.0870584	-0.122954	-0.295543	-0.175464	-0.169819	-0.0218021	-0.458528	-0.193105	-0.292266	-0.395121	-0.0256297	0.101381	-0.121356	0.107276	-0.294714	-0.013376	-0.260294	-0.28839	0.217089	-0.217671
0.0191774	-0.13496	0.0336404	-0.137995	-0.0244335	-0.126401	0.0233287	0.0426587	-0.0241453	-0.10366	-0.00407371	-0.0582795	-0.0528871	-0.135316	-0.0368883	0.0580912	-0.0978511	-0.0443531	0.046578	-0.141662	0.011106	-0.0650106	-0.0580148	-0.0109869	-0.203064	-0.0497414	0.0531874	-0.200297	-0.0427458	-0.106932	-0.0955227	0.0309307	-0.0662393	-0.0836853	-0.0924957	-0.130588	-0.0170946	-0.10488	-0.0615102	0.01404	-0.215325	-0.0352524	-0.0965334	-0.149981	-0.0100205	-0.13168	-0.0422252	-0.0366152	-0.225008	-0.0357513
0.154858	0.0237764	0.0225058	-0.115171	-0.0448843	-0.109174	0.106232	-0.261687	0.183761	0.120792	0.25053	0.19569	0.151143	-0.0108976	0.0595447	-0.0765511	-0.0344101	-0.0105847	0.107447	-0.283386	-0.127285	-0.247665	-0.163081	0.161564	0.0148029	0.134489	0.128532	-0.0778541	0.0714267	-0.101082	0.0327151	-0.0339142	0.172946	0.225089	-0.0998824	-0.0108557	-0.0361014	-0.038744	0.0580901	0.0417896	-0.0701111	-0.0714183	-0.278439	-0.355365	-0.108402	-0.166312	-0.198739	-0.254048	-0.125318	-0.0515616
0.0812171	0.0809423	0.0272872	0.0476073	-0.0448843	-0.0225308	-0.00871033	0.0703924	-0.00799915	-0.00156746	0.0875141	0.0737124	0.0157914	0.0190923	0.0682757	0.0616614	0.0345236	-0.00452701	-0.0244983	-0.00769593	-0.046173	-0.0511606	0.0867237	0.0924722	-0.00490132	-0.0704088	-0.012713	-0.0643216	-0.02947	-0.00405979	0.0962564	0.0562798	0.0604508	0.0407932	-0.0124328	0.018117	-0.0500611	-0.00958322	0.0563022	0.0826121	0.0138103	-0.0517124	-0.0609213	-0.118351	-0.0959969	-0.0370482	0.05967	0.0346903	0.0281069	-0.0294725
0.102728	-0.125223	-0.255449	-0.172384	-0.502996	-0.18104	0.00586745	-0.120496	-0.0936382	-0.163447	-0.0596715	-0.0034128	-0.219329	-0.158558	-0.271415	-0.141866	-0.160887	-0.250602	-0.019219	-0.221487	-0.211243	-0.297614	-0.370941	0.223055	-0.232923	-0.177476	-0.012713	-0.183757	-0.165735	-0.157742	-0.119465	0.00519485	-0.227123	0.0391806	-0.14661	-0.221697	-0.164232	-0.158967	-0.270936	-0.152527	-0.187723	-0.200901	-0.251431	-0.149981	-0.101302	-0.0234799	-0.122433	-0.133937	-0.199249	-0.0723644
-0.0131886	0.150375	0.0897061	0.152411	0.103489	0.135565	-0.0818611	0.125583	0.0683553	0.054224	0.0360995	0.080184	0.123722	0.0527347	0.0769563	-0.0448151	0	0.116115	0.0539563	-0.0310259	0.0221211	0.063267	0.12951	0.0399434	-0.0213457	0.0531454	0.140481	0	0.113876	0.0758736	0.0213383	0.0360314	0.119824	0.105579	0.064888	0.115392	-0.00852559	0.0383625	0.0670031	0.0893249	0.0434098	0.081994	0.0558068	0.0591127	-0.0714653	0.115708	0.0184592	-0.0443579	0.0303244	-0.0373245
-0.150612	-0.154717	-0.108237	0.0960555	-0.0346212	-0.0853715	-0.160201	-0.156929	-0.0173935	0.0155085	-0.188381	-0.109677	0.0994024	-0.119185	0.129401	-0.00170229	-0.0789941	-0.0997159	-0.303599	-0.0404621	-0.00757391	0	-0.0705769	-0.309899	0.0359526	-0.055354	-0.0490116	0.0215075	0.0489944	0.00586884	0.139319	0.123683	0.0702842	-0.015715	-0.0390648	-0.0081336	0.155509	0.0629207	0.0329005	-0.0652619	0.0100594	-0.121146	-0.0735113	-0.144356	0.0246016	-0.0524479	-0.0192246	-0.0166704	0.0576665	-0.00153708
0.0528062	0.020566	-0.0310373	0.052792	-0.0596793	-0.0257758	0.0131685	0.0496437	0.0326878	0.119491	0.109467	0.0855489	0.176846	0.112724	0.0898832	0.194092	-0.0852524	0.0598806	0.0642247	0.0357602	0.0221211	0.0491299	0.0503088	0.0513651	-0.13074	-0.0534809	-0.038533	0.0250665	0.159377	0.234091	0.0488317	0.188495	-0.00413228	0.113308	0.0731353	0.0374968	0.284657	0.213655	-0.0346259	0.110966	-0.0279892	-0.00581367	-0.0447621	-0.0216251	0.107116	0.0301014	0.0134451	0.00760983	0.0336422	0.115961
0.0371636	0.0789177	0.0681366	0.182054	-0.0836853	-0.116042	0.0548021	0.10162	0.0821058	0.180592	-0.0639952	-0.00797984	0.0981747	0.099773	0.272747	0.34226	0.122033	0.0987282	-0.0422165	0.222967	0.168725	0.20518	0.326757	-0.0104705	0.0115249	-0.0932295	-0.0424519	0.1585	-0.0427458	0.167669	0.225089	0.109116	0.134629	0.122536	0.205168	0.145989	-0.0694458	0.180628	0.280049	0.13071	0.156227	0.110963	0.141803	-0.0514849	0.107116	0.253176	0.250287	0.27157	0.0314315	0.128623
0.20257	0.170054	-0.0279048	0.0332425	-0.0404763	-0.0306567	-0.0457854	0.0662671	0.173364	0.119491	0.137419	0.187885	0.118894	0.216051	0.0812773	0.025641	0.0545701	-0.109418	0.0816641	0.0492649	0.0492675	0.0146242	-0.0633869	0.091038	0.0294741	-0.0127639	0.0569961	0.0706853	0.11676	0.121158	-0.0536448	0.0663141	0.121177	0.0407932	0.0935444	0.177316	0.0347147	0.0547743	0.0545125	-0.0032006	0.0603507	0.0206859	0.0842111	-0.0909248	-0.0593362	0.00337147	-0.187076	-0.0997112	0.0247723	-0.0310397
0.0911906	0.262369	-0.0467982	0.0540848	-0.131418	-0.0752804	-0.0529397	0.201367	0.188356	0.191757	0.0501944	-0.0034128	0.103079	0.162091	0.167902	0.123044	0.165437	-0.112667	0.271336	0.0506079	0.219363	-0.00889852	-0.00692877	0.0477561	0.00165122	0.0317589	0.111618	-0.0508897	0.20627	0.125205	0.0197067	0.136526	0.14663	-0.0227451	0.110997	0.0898785	0.153814	0.101486	0.0473367	0.207548	0.204155	0.177196	0.129934	-0.144356	0.0884429	0.195641	-0.063732	-0.0335292	0.226374	0.187694
0.222316	0.176531	-0.250002	-0.025595	0.00879468	-0.00159869	0.146627	0.140027	-0.106546	-0.115433	-0.00713978	0.10571	-0.149017	0.0698264	0.0927408	-0.123469	-0.0696567	-0.17578	-0.019219	0.0069513	0.166265	-0.031386	0.140055	0.191956	-0.259509	-0.403809	-0.485068	-0.0093161	-0.0832577	-0.114282	0.0164386	-0.0355477	-0.0969192	-0.507339	-0.18394	-0.048169	-0.0170946	-0.140699	-0.0329602	-0.107445	0.0543275	-0.185907	-0.0722458	-0.24857	-0.131692	0.0117709	-0.133666	-0.0537023	0.0325372	-0.264486
0.110683	0.0819533	-0.151762	-0.0342518	-0.129852	-0.300258	-0.0655323	-0.0808977	0.013173	-0.0953059	-0.0153625	0.00575374	-0.138639	-0.0517524	0.0404513	0.00736239	-0.0435227	-0.0741501	0.045098	0.00556388	-0.0619653	-0.218157	-0.0384581	-0.0240722	-0.0362901	-0.114407	-0.0622342	-0.0394559	-0.0377543	-0.239464	0.0568315	0.0478724	0.117117	-0.0637337	0.0579781	-0.0765052	-0.125308	-0.0873162	-0.023002	-0.145508	0.00126227	-0.0337655	-0.0239748	-0.197593	-0.103074	-0.276767	0.0367173	-0.175732	0.122644	-0.0138894
-0.169176	-0.221711	-0.129843	-0.0479856	-0.187366	-0.133345	-0.038661	-0.100542	-0.293632	-0.161706	-0.027824	-0.149176	-0.0808558	-0.238574	0.0255964	-0.188754	-0.00741173	0.00920098	-0.102036	-0.181036	-0.076625	-0.149365	-0.11991	0.054951	-0.118409	0.0134464	0.0197097	-0.210712	-0.100449	-0.294094	-0.213512	0.0579563	-0.108793	0.0440135	-0.158939	-0.129097	-0.0998505	-0.18215	-0.219732	-0.107445	-0.291962	0.0219675	-0.16444	-0.0251109	-0.113747	-0.144355	-0.0262693	-0.138891	-0.293633	-0.00924559
0.0577321	-0.0359775	-0.0675366	-0.0759437	-0.00428044	-0.0371876	0.0938901	-0.0492731	0.0197102	-0.0236767	0.0289794	0.0452383	-0.00266103	-0.0530132	-0.101652	0.00552452	-0.0481008	-0.0615305	-0.0139554	-0.093464	-0.105117	-0.0496303	-0.0455436	0.117682	-0.00326576	0.0117712	0.0365557	-0.0528027	-0.00976206	-0.012218	-0.0290365	0.0241061	0.00586751	0.08688	-0.0362364	-0.0370029	-0.0836853	-0.00136497	0.0256401	0	-0.0554892	-0.127488	-0.0913765	0.0182071	-0.110182	-0.080185	-0.0157134	-0.0583964	-0.0849636	-0.143279
-0.0432275	0.00436363	0.0650315	0.187903	0.0618629	-0.0209109	-0.09467	0.200116	0.00923516	0.0971916	0.0521926	0.0844781	0.178003	0.14052	0.0566233	0.147034	-0.116956	-0.00603911	-0.0122046	0.0573029	0.113535	0.0828298	0.160971	-0.0748073	0.128652	0.149983	0.133325	0.103285	0.215747	0.179389	0.190138	0.0155366	0.0391505	0.0663798	0.108326	0.192068	0.119584	0.177593	0.208993	0.079246	-0.0197527	0.0219675	0.0375269	0.0164815	-0.0251668	0.0301014	0.210592	-0.0412561	0.00454649	0.0874365
0.138851	0.0141155	0.0145042	-0.0379816	-0.0851996	-0.385781	0.146627	-0.100542	0.0758736	-0.163447	0.148393	0.047454	-0.00799964	-0.0593369	0.0120999	0.117863	-0.353145	-0.196282	0.00761218	-0.217926	-0.186024	-0.306717	-0.274992	0.145726	-0.166499	-0.0609849	0.0197097	-0.117089	-0.34687	-0.117234	-0.122915	-0.00640275	-0.146585	0.200409	-0.0475858	-0.127607	0.0310915	-0.0990004	-0.144931	-0.13852	-0.29346	-0.162897	-0.273893	-0.311424	-0.0679904	-0.117313	-0.114985	-0.187648	-0.25285	-0.208831
-0.118219	-0.122803	-0.0467982	-0.0530199	-0.0867158	NaN	0.106232	-0.0210723	-0.135692	-0.0574483	-0.0781768	-0.0114172	0.006603	NaN	0.031556	0.119591	-0.151009	0.102219	-0.103882	-0.0691367	-0.0409547	NaN	0.111801	0.0513651	0.0440146	0.0580418	-0.0648957	-0.0318736	-0.054455	NaN	0.121002	0.123683	-0.0193932	0.100924	-0.151221	-0.0636785	-0.0153771	NaN	0.0723308	0.102674	-0.156804	-0.0821459	-0.203538	0.0957737	-0.0050024	NaN	0.110979	0.0391569	-0.266281	-0.0357513
0.185218	0.0615474	-0.0918248	0.21219	0.226571	0.25519	-0.371255	0.0299969	0.0733723	0.106417	-0.0133005	-0.0357769	0.0416956	0	0.031556	-0.0570864	0.0376245	-0.0412512	0.117354	0.125023	0.128814	0.0175315	0.00565708	0.114936	-0.0362901	-0.0534809	0.0118613	0.05852	0.0262255	-0.0108545	-0.0160661	0.0241061	0.0175315	-0.100182	0.064888	0.0522342	-0.0274356	-0.0331414	-0.0213482	-0.0371997	0.120149	0.0721871	0.0779642	0.0353693	0.0711347	-0.00834717	-0.0139601	0.0302107	0.0314315	0.021211
0.147438	0.00327435	-0.167126	-0.217922	-0.311889	-0.262019	0.108961	-0.277851	-0.0459864	-0.0252686	0.137419	0.10255	-0.195986	-0.0255888	-0.0956371	-0.254679	-0.155939	-0.248818	-0.026262	-0.283386	-0.152721	-0.306717	-0.287207	0.247834	-0.106171	-0.171468	-0.133335	-0.173495	-0.0410806	-0.212184	-0.0786389	-0.0160572	-0.108793	-0.0245075	-0.135916	-0.207385	-0.116172	-0.197827	-0.171901	-0.350721	-0.148877	-0.167795	-0.165813	-0.435669	-0.131692	-0.0387526	-0.179343	-0.442341	-0.0276176	-0.12816
-0.0225899	0.0248444	0.0619202	0.115933	0.0175356	0.277852	-0.0174646	0.16463	-0.100794	0.0460179	0.0797682	0.0617521	0.145231	0.132477	0.0151099	0.246435	0.0126429	0.0811735	0.00761218	0.0344025	0.0758736	0.150607	0.00565708	0.0446441	0.0294741	0.0951109	0.0339777	0.0497784	0.0847283	0.115745	0.149911	0.105863	0.123877	0.122536	0.0935444	0.133548	0.0545152	0.0967131	-0.0429798	0.143751	0.112113	0.0783253	0.0611242	0.0974214	0.125578	0.0677917	0.026783	0.0888762	0.0380498	0.0257177
0.0788479	0.0636064	0.0619202	-0.0194503	0.0014694	-0.00319894	0.00733062	0.038451	0.0157918	-0.0300524	0.144748	0.0791079	-0.0391226	0.0478078	0.0898832	0.0292755	0.0667793	-0.111042	-0.0619231	-0.070746	0.00833815	0.0117112	-0.106983	0.113098	0.149901	0.12042	0.0301018	0.0445121	0.102284	-0.0650955	0.0131639	0.0461859	0.192373	-0.0174699	0.0440556	0.0711759	0.12992	-0.1605	-0.0480128	0.079246	0.0543275	0.0206859	-0.124001	-0.12389	0	0.0661706	0.123564	0.114551	0.0948244	-0.138223
-0.20351	-0.0482581	-0.123162	-0.028062	0.0058691	-0.0503327	-0.177467	-0.0878785	0.0595286	0.118189	-0.136997	-0.14788	0.0845915	0.0266477	0.00908393	-0.0890551	-0.0103868	0.0110357	0.0671453	0.0344025	0.0344051	-0.00889852	-0.0687766	-0.256614	-0.0413022	0.00337193	0.144045	0.143613	0.0979142	0.00146945	0.0962564	0.0696452	0.0688835	-0.0818617	0.109661	0.159691	0.10571	0.0547743	-0.00653861	-0.0112304	0.0373022	0.104982	-0.0011869	-0.0146749	0.0758736	0.253176	-0.0368901	0.0510038	0.0380498	0.0568928
0.00134122	-0.0618262	0.110986	-0.0133375	0.0674838	0.313503	0.0377197	0.0328205	-0.0418633	-0.11206	0.0709844	0.0769527	0.0480922	-0.0194451	0.0898832	0.283156	0.178226	0.0165283	-0.0583228	0.185857	0.274979	0.163789	0.318807	0.0764883	0.111762	-0.0647482	-0.0863924	0.141951	0.0758736	-0.0608425	0.113308	-0.050328	0.0786597	-0.0800404	0.0496414	-0.115751	0.167328	0.0855235	0.040133	0.229342	0.0187936	-0.0592588	0.166114	0.0825327	0.188591	-0.00834717	0.157693	0.252328	-0.15214	0.0816663
0.0894419	0.0940071	0.030467	-0.0268279	0.299927	0.0383531	-0.0104574	-0.0438526	-0.0147027	-0.00156746	0.012519	0.0148995	-0.0282138	0.100956	0.0595447	-0.127132	-0.0133681	-0.0583924	0.00609279	0	0.054631	-0.0774339	-0.0173742	0.0047678	-0.0513736	-0.072299	-0.0542841	-0.0337664	0.0308066	-0.00677384	-0.0736087	-0.133363	-0.0705801	-0.18511	0.0412545	0.0045502	0.00552564	-0.0685401	0.131655	-0.0719366	0.048274	0.00390449	0.0461681	-0.0675086	-0.066256	0.0151186	-0.0655366	-0.0741516	0.0958673	-0.0107917
-0.0411326	-0.100098	-0.0901934	-0.0194503	0.0434412	-0.0836853	0.0618601	0.0299969	-0.0446103	-0.0252686	-0.0748864	0	0.0288074	-0.147563	-0.0851741	-0.0188158	-0.0696567	0.0165283	0.0182035	0.00139275	-0.0435608	-0.0588388	-0.0121435	-0.0326294	0.111762	-0.055354	-0.00634055	-0.056634	-0.0245198	-0.176155	0.0520362	0.0529219	-0.0433231	-0.0475787	0.0989372	0.0166156	0.0598785	0.00168615	-0.0213482	0.0943424	-0.0567003	0.0219675	-0.0215544	0.113815	-0.0319443	-0.0116977	0.0871239	0.117376	-0.076047	-0.0436359
0.0453455	-0.00860581	-0.0901934	-0.00362248	0.0730825	0.0623239	-0.0104574	-0.0629259	-0.113772	-0.00313593	0.049194	0.133762	0.0378423	0.13478	0.0610037	-0.0413255	-0.11856	-0.115922	-0.165959	-0.0357366	-0.033169	0.0391505	-0.0669785	0.0239827	-0.0768294	-0.0311575	0.0105487	-0.0130563	0.0399278	0.113031	0.0131639	0.0326328	-0.0152141	-0.0673438	0.0426557	0.0463566	-0.0659045	0.0400107	-0.00653861	-0.0339303	-0.122855	-0.0714183	0.027721	-0.0585882	-0.0627926	0.0855209	-0.0909993	-0.0852801	-0.0926624	-0.14666
-0.0725877	0.11575	-0.0326058	0.0784132	0.0548056	0.137194	-0.133685	0.0593649	0.1104	0.168082	-0.0257363	0.00460542	0.0557277	0.186609	0.144645	0.0329021	0.19091	-0.0105847	0.175452	0.25678	0.18339	0.118471	-0.00346098	-0.164493	0.0131647	0.0251229	0.0808622	0.17326	0.16497	0.137276	0.0790259	0.09114	0.182044	-0.0368923	0.168508	0.214581	0.0899753	0.117298	0.0256401	0.00703401	0.238905	0.171523	0.217725	0.00609045	0.188591	0.109398	0	0.058361	0.208664	0.183647
0.0571183	0.0900046	0.12751	-0.0429731	0.0911282	0.0452358	-0.00347884	0.00576326	0.0957142	0.12857	0.0836484	0.0160376	0.0236164	-0.0492355	-0.15543	0.00736239	0.09838	0.084698	0.016695	0.0599716	0.00695243	0.00146938	0.013173	0.058514	0.131705	0.107814	0.0531874	-0.12504	-0.0195852	-0.0467652	-0.0128399	0.0189698	0.170335	-0.0928303	-0.0362364	0.0711759	0.0183532	-0.12566	0.283215	0.0486592	0.0817919	0.131085	-0.0709818	-0.10916	0.0131669	0.0217942	0.185107	0.052478	0.0468124	0.0287147
-0.0874289	-0.341698	-0.0772052	-0.216473	-0.357248	-0.142068	0.00146889	-0.186851	-0.0295715	-0.129	-0.100394	-0.11344	-0.0363867	-0.129915	-0.132125	0.0776429	-0.238939	-0.101329	-0.107581	-0.246662	-0.347584	-0.284965	-0.121764	0.0261373	-0.134281	-0.0932295	-0.0139915	-0.0432592	-0.271906	-0.0342234	0.0931367	-0.0112228	-0.0793026	0.190138	-0.0647923	-0.221697	-0.057084	-0.0331414	-0.106166	0.0383449	-0.28599	-0.238248	-0.202118	-0.170765	-0.162657	-0.0421658	-0.0174679	0.0539507	-0.318513	-0.168818
0.190723	0.235699	0.0225058	0.167909	-0.0731315	-0.0503327	0.0505503	0.132167	0.094483	0.133732	0.171778	0.2433	0.151143	0.156451	0.101281	-0.0570864	0.0015857	-0.111042	0.0917439	-0.0467865	0	-0.0359252	-0.0598038	0.119049	-0.0379594	0.071029	0.122517	-0.0093161	0.0444679	0.100752	-0.0144522	0.00864918	0.0362866	0.0915752	-0.00137586	0.0941616	-0.110714	-0.00273129	-0.0246574	-0.0144538	0.0711183	0.0610618	0.0706296	-0.153741	-0.0541648	0.0515091	-0.133666	-0.117541	0.121626	0.0257177
0.0490866	-0.0606885	-0.296011	-0.137995	-0.142428	NaN	0.0993882	-0.165832	0.121307	0.0141059	0.0571709	0.080184	0.136908	NaN	-0.0211611	-0.0801146	-0.101018	-0.158908	-0.210609	-0.167222	-0.114765	NaN	0.0187903	-0.0683951	0.110218	-0.187534	-0.211705	-0.210712	0	NaN	-0.0820014	-0.273541	-0.00551254	-0.111268	-0.14661	-0.166893	-0.258713	NaN	-0.039633	-0.128094	-0.110069	-0.25208	-0.244043	-0.12389	-0.151661	NaN	0.00841603	-0.0694076	-0.149429	-0.0950911
-0.101864	0.0687353	-0.0772052	0.035866	-0.0346212	-0.029028	-0.0655323	0.0662671	0.142853	0.166825	-0.193298	-0.210464	-0.0724025	0.0165637	0.0610037	-0.0518167	0.138089	-0.0181921	0.136973	0.23823	0.216994	0.0462856	0.0225259	-0.245777	-0.0974856	-0.072299	-0.00126571	0.0550285	0.0216303	0.0175352	0.0197067	-0.0371833	0.0405807	-0.152534	0.102969	0.108348	-0.0119477	0.00168615	0.0616609	-0.0619349	0.264589	0.208493	0.214973	-0.00430272	0.148364	0.136053	0.010094	0.0700585	0.247433	0.168714
-0.0232669	-0.084849	0.292046	-0.215024	-1.07934	-0.0652535	0.0233287	-0.294224	-0.176092	-0.0461086	0.114178	-0.160908	-1.17547	-0.15994	-0.172774	-0.41639	-0.326977	0.114383	0.180869	-0.248477	-1.03133	-0.031386	-0.136673	-0.0666604	-0.1521	0.0645478	0.129732	-0.018681	-1.47461	-0.127617	0.146892	-0.408819	-0.194965	0.269161	-0.302602	-0.15468	-1.48028	0.0167867	0.00184327	-0.393076	-0.185	0.122839	-0.178248	0.00782685	-1.41841	-0.0679925	-0.012209	-0.246918	-0.239576	0.263872
0.116305	0.096999	0.0241012	0	0.0814393	-0.0989291	0	-0.0506318	0.151138	0.122091	0.0700038	0.040794	0.0223154	-0.0169967	0.0566233	0.0847008	0.0530374	-0.0397029	-0.010456	0.0357602	0.0941875	-0.115353	-0.0384581	-0.0084102	0.0536372	-0.0127639	-0.0463837	0.0480249	0.0139408	-0.0765043	0.0837429	0.0762881	0.0925125	-0.00173893	-0.0249818	0.0507671	0.0811747	-0.0137116	-0.0163966	0.125795	0.132671	-0.00145134	0.00783484	0.043887	0.0632065	-0.0541675	-0.0227433	0.0212105	0.120608	-0.0341791
-0.143175	-0.225714	-0.165411	-0.16127	0.142605	0.0538013	0.0262184	-0.0963066	-0.413578	-0.135828	-0.139329	-0.107176	0.312994	-0.0940915	-0.147618	-0.270572	-0.283189	-0.160587	-0.124323	-0.119862	-0.253964	0.00879245	-0.108824	0.0755046	-0.0974856	-0.112472	-0.0702353	-0.208624	-0.102178	-0.0453657	0.206249	-0.0972314	-0.214168	0.00823968	-0.26187	-0.117227	0.177399	-0.204149	-0.0649023	0.0175332	-0.171484	-0.129079	-0.272381	0.00435292	0.282929	-0.120893	-0.0351151	-0.0997112	-0.144026	-0.109883
-0.0293933	0.0375748	-0.0326058	0.0187193	0.05339	0.0758736	0.0377197	0.0881285	0.109182	0.138874	0.0641005	0.0747934	0.18377	0.0962175	0.134962	0.162292	0.0953979	0.0238264	0.0421336	-0.015432	-0.00251919	0.0814411	0.0631343	-0.00789649	0.140828	0.125123	0.0957151	0.0215075	0.0817823	0.22909	0.225089	0.237403	0.240449	0.130186	0.0468511	0.126591	0.109188	0.237277	0.0882211	0.213802	0.0434098	0.039774	-0.0509498	0.0941237	0.0600241	0.0694112	0.010094	0.067143	0.0413439	-0.00924559
-0.0904403	0.0574178	-0.0547406	0.0463079	-0.0419439	0.0435177	0.0102527	0.0635101	0.0895461	0.137591	-0.140498	-0.0392999	-0.079443	0.0698264	0.0595447	0.00552452	0.104327	0.0794083	-0.0673374	0.109695	-0.0113786	0.0897526	0.106455	-0.167306	0.0164395	-0.00545905	-0.0972808	0.115144	-0.0611848	0.0842147	0.0600208	-0.0652505	-0.0263878	-0.100182	0.0229105	0.0970096	-0.064137	0.0887282	0.148746	-0.0421161	0.158446	0.120472	0.0873211	0.0607963	-0.0438714	-0.0645254	0.118856	0.067143	0.061978	0.0539516
0.0185257	-0.166002	0.0383886	-0.0231331	-0.0958468	-0.0921358	0.143969	-0.0670504	0.0249165	-0.0461086	0.0729428	0.0617521	-0.00399372	-0.124537	-0.0527967	0.109194	-0.128219	0.0969803	0.0656855	-0.0107853	-0.0619653	-0.185872	-0.0455436	0.128084	-0.0147478	0.0334137	0.18377	-0.113127	-0.114338	-0.160793	-0.0306652	0.0562798	-0.0969192	0.213521	0.0552045	-0.0383932	-0.0659045	-0.0858627	-0.0147498	-0.0080134	-0.147561	-0.0852261	-0.100417	-0.163178	-0.061063	-0.153468	0.0839171	-0.0227788	-0.197835	0.00760978
-0.217237	-0.0895167	NaN	NaN	0.05339	-0.34343	-0.0601245	0.0157929	-0.278763	-0.168682	NaN	NaN	-0.0766222	-0.251962	-0.0297175	-0.0274381	-0.297638	NaN	NaN	NaN	0.011106	-0.2958	0.0539824	-0.190399	-0.10443	NaN	NaN	NaN	0.0550093	-0.289033	-0.00962042	-0.142092	-0.0691315	NaN	NaN	NaN	0.354335	-0.0916858	0.100486	-0.0652619	-0.0664379	NaN	NaN	NaN	-0.021789	-0.39093	-0.0493644	0.0874374	0.228221	NaN
-0.198103	-0.167263	-0.146676	-0.0980119	-0.452688	-0.254481	-0.704205	-0.248903	-0.280407	-0.313339	0.00209689	-0.0275981	-0.206828	-0.0953989	-0.484772	-0.444911	-0.504075	0.140179	-0.284999	-0.0739703	-0.339221	-0.074318	-0.602536	-0.141865	-0.516236	0.156141	-0.039838	-0.0394559	-0.400291	-0.0509726	-0.460156	-0.329798	-0.323213	0.105579	-0.0998824	0.0682775	-0.382126	-0.142212	-0.646222	-0.40951	-0.275617	0.00390449	-0.104313	-0.205336	-0.421042	-0.228247	-0.723735	-0.36916	-0.355267	0.149493
0.127402	0.0687353	-0.0263407	-0.025595	-0.0100084	-0.100632	0.0660785	-0.100542	0.105523	0.0596677	0.105682	0.0993814	0.0105487	0.0782845	0.0120999	-0.060609	0.0468907	-0.0836853	0.0272224	-0.00461296	-0.010109	-0.0931132	-0.161181	0.121775	0.0568323	-0.0817827	0.0378423	0.121885	0.0773529	-0.0665163	-0.0209174	0.0562798	0.0491299	-0.0493663	0.0214893	0	0.0383312	-0.0844105	-0.0598171	-0.032298	0.027466	-0.0653252	-0.0155254	-0.0356114	0.0663824	0.0301014	-0.120568	-0.142203	0.0102026	0.070059
0.100437	0.01627	-0.0755893	0.0746021	-0.0463565	0.0943327	0.0772677	-0.100542	0.106744	0.0294591	0.0952028	0.0650261	0.136908	0.238477	0.133574	-0.0500635	-0.0603792	0.00552621	0.0302168	0.10841	0.00278513	0.0291019	0.0667831	0.0288188	0.0472286	0.0807033	0.179158	0.0672182	-0.00487346	-0.0665163	0.0647922	-0.142092	-0.0362411	0.148402	0.0690177	0.0682775	0.110925	-0.0757309	0.0634433	0.0035205	0.0555345	0.0892994	0.117931	-0.0479447	-0.0558868	-0.0404581	0.0350658	-0.0583964	0.229144	0
0.0422109	0.113792	0.0462714	0.152411	0.0674838	0.0758736	-0.100189	0.113653	0.195219	0.168082	0.0739207	0.0726302	0.161719	0.146233	0.123819	-0.00681812	0.143886	0.0545178	0.284003	0.220604	0.165034	0.0462856	0.0336887	-0.0915085	0.034335	-0.0330068	0.12131	0.1585	0.10954	0.0688853	0.0472273	0.0360314	0.129263	-0.00696715	0.20142	0.156961	0.11266	0.0612944	0.0419366	0.0122912	0.204155	0.194059	0.205749	-0.00258028	0.0424096	0.0807044	0.0515087	-0.02431	0.133777	0.135612
-0.0995626	-0.00107173	-0.0404738	NaN	-0.101968	-0.0853715	0.19622	-0.121933	-0.206839	-0.191571	-0.113964	NaN	-0.0515044	-0.109877	-0.160139	-0.0801146	-0.165851	-0.0757351	-0.026262	NaN	-0.271171	-0.0526934	-0.178354	0.0352028	0.0993681	-0.114407	0.0696115	NaN	-0.291291	-0.179249	-0.150786	-0.357704	-0.0851495	-0.41435	NaN	NaN	-0.425359	-0.259096	0.0274578	-0.323094	-0.0446474	0.0734169	NaN	NaN	-0.355626	-0.211124	-0.386068	-0.225729	0.0247723	0.322898
0.0415821	0.0594847	-0.111541	-0.129889	0.176786	-0.109174	0.172941	0.0157929	0.101853	-0.0332504	0.012519	0.0834058	0.0506424	-0.082391	0.21862	-0.0962425	0.221488	0.0365267	0.0391632	-0.170663	-0.118924	-0.199379	0.479083	-0.0789308	0.253618	-0.00910791	0.0670981	0.00360288	-0.12835	-0.145609	0.302489	-0.150869	0.0744782	0.0229689	0.0100692	-0.104	-0.0872644	-0.134663	0.489467	-0.0870578	0.160662	-0.149917	0.0233338	-0.136885	-0.061063	-0.17	0.271939	-0.0948854	0.158661	-0.0707541
0.013287	-0.103649	-0.0515586	-0.203502	-0.0716304	0.135565	0.080051	-0.310812	-0.209953	-0.284807	-0.0542928	-0.295767	-0.043237	0.0758736	0.154265	0.21061	0.158287	-0.169008	-0.0422165	-0.620133	-0.0370555	0.217875	0.340984	0.0842951	0.320198	0.20907	-0.131929	-0.395347	0.115319	-0.196398	0.133236	0.0993351	0.0758736	0.0758736	0.0468511	-0.359779	0.197374	-0.12566	0.0491331	-0.0486951	-0.0567003	-0.169433	-0.417244	-0.453543	0.0520411	-0.0421658	0.404244	0.206454	-0.186587	-0.360737
0.152747	0.117704	0.118518	0.153609	-0.0375455	0.0623239	-0.00696444	0.0593649	0.0569961	0.0141059	0.0787958	0.0972644	-0.0255005	0.0354047	-0.0498904	0.00919844	0.116153	0.0220043	-0.0655306	0.321955	0.0398287	-0.0103866	-0.0651815	0.123585	0.063204	0.123557	-0.0437611	0.00899334	0.032331	0.0730826	-0.0470454	-0.0128322	0.0800513	0.0472273	0.0772409	0.136322	-0.0413229	0.0134429	0.0219993	0.0279693	0.0200365	0.0270811	0.0965968	-0.0550329	-0.0201027	0.0629233	-0.012209	-0.0836853	-0.00118668	-0.0468008
0.00800525	-0.040426	-0.168843	-0.133935	-0.0836853	0.0227661	-0.040439	-0.116193	0.094483	-0.0284564	0.0401463	0.0205791	0.0378423	-0.0243577	-0.0498904	-0.0926449	-0.0298756	-0.0741501	0.0539563	-0.0325945	-0.0527278	-0.108964	-0.0104034	0.00140663	0.114846	0.0117712	-0.0268483	-0.0262079	-0.0327785	-0.0273068	0.0049487	-0.027397	0.0477087	0.130186	0.0285806	0.0226118	0.0527245	-0.0206191	0.0238206	-0.154287	-0.0591268	-0.0248781	-0.05967	-0.0639348	-0.0784371	0.0449511	-0.100185	-0.082092	0.00568015	0.00609062
-0.122177	0.0625776	-0.0739754	0.0618165	-0.0404763	-0.0503327	-0.0601245	-0.170306	0.0708661	0.159257	-0.00407371	-0.0416553	0.133325	-0.0759414	-0.0896485	-0.153001	-0.0962701	0.249508	0.0612977	0.0758736	0.0679469	0.0247739	0.0299754	-0.0451914	-0.0513736	0.185082	0.0339777	-0.0205595	0.032331	-0.0245506	-0.159597	-0.197329	0.033417	0.204791	0.0271649	0.0448836	0.0987337	0.12515	0.0128645	-0.0209195	0.00629681	0.226032	0.0515338	-0.131304	0.0536406	0.101477	-0.063732	0.0989128	0.0948244	0.281697
-0.0552335	-0.162226	-0.080442	-0.200638	-0.109657	-0.143819	-0.103879	-0.124813	0.00396603	-0.117123	0.010443	-0.10219	0.14167	-0.115187	-0.132125	0.0146957	-0.155939	-0.0181921	-0.0386583	-0.141662	-0.0860476	-0.120163	-0.140421	-0.0109869	-0.00817671	0.0367185	0.0633189	-0.1072	-0.0477534	-0.104004	-0.0519919	-0.116053	-0.0734812	0.0584267	-0.131358	-0.163829	-0.057084	-0.0916858	-0.111398	-0.0921304	-0.154155	-0.137057	-0.196456	-0.0479447	-0.069727	-0.013376	-0.0511536	-0.114283	-0.0634299	-0.00924559
0.0459705	-0.0538894	-0.0232177	-0.0404746	0.0175356	-0.0536362	0.0980156	-0.106211	-0.0106766	0.00424655	0.0778228	0.0834058	-0.0187417	-0.0606058	-0.0412085	-0.053571	-0.0572996	0.0292801	0.0421336	-0.0123329	-0.0280062	-0.080556	-0.0941529	0.0574983	-0.0362901	0.0433088	0.0288074	0.00180202	0.010854	-0.0923549	-0.0371972	-0.0685858	-0.0221868	0.0488317	0.0186431	0.0448836	0.027461	0.0100918	-0.0871238	-0.0371997	-0.0150735	0.0155463	0.0211335	0.00782685	0.0407983	-0.0576134	-0.085511	-0.0443579	-0.0836853	0.00152515
-0.0280268	0.0748568	0.0743292	0.12331	-0.0897526	0.114247	-0.246325	0.0356385	-0.00799915	0.011296	-0.00611687	0	-0.126878	0.0279026	-0.142952	-0.0872633	0.0360748	0.116115	0.110284	0.0863712	-0.0712735	0.118471	-0.129203	-0.087281	0.0197078	0.0951109	0.0223154	0.00360288	-0.194824	0.00879452	-0.19353	-0.0836853	-0.0362411	-0.0404474	0.0328178	0.0300732	-0.246855	0.0855235	-0.146715	-0.00962085	0.0567403	0.107378	0.0748271	0.0908202	-0.113747	0.106235	-0.158257	0.0421274	-0.039839	0.0974813
-0.127761	-0.0895167	0.3068	0.418556	0.202534	-0.011225	0.0405808	NaN	-0.0752139	-0.0936402	0.210189	0.229223	0.168722	-0.0644209	0.115407	NaN	-0.206189	0.136761	-0.220473	0.116103	0.114815	-0.0758752	0.013173	NaN	-0.0598142	0.139152	0.0981747	0.227923	0.171932	0.0856001	0.149911	NaN	0.0044029	0.239435	0.129552	0.173267	0.325239	0.0758736	0.217207	NaN	-0.0799668	0.205177	0.0450919	0.0708622	0.310468	-0.149816	0.0383671	NaN	-0.0191405	0.252301
0.079441	0.133207	0.107964	0.173821	0.0362923	0.107635	-0.0139576	0.0989327	-0.00666263	0.147829	0.0807398	0.180027	0.0313954	0.264656	0.181416	0.0864617	0.0499669	0.00920098	0.104604	0.189493	0.0954862	0.096642	0.148798	-0.0288676	-0.0379594	-0.0256196	0.0633189	0.184655	0.0609996	0.139945	0.050435	0.0478724	0.0391505	-0.0619313	0.0717639	0.180009	0.160583	0.262018	0.0509283	0.0691089	0.166185	0.156655	0.0965968	0.0708622	0.185645	0.197141	0.191138	-0.0151471	0.0916886	0.111717
0.032076	-0.0595521	0.137936	-0.030534	-0.0791525	0.215191	0.232953	-0.0170946	0.0845907	0.0211056	-0.0351652	0.00230498	-0.377623	0.123221	0.157002	-0.0890551	-0.00444244	-0.0381556	0.129996	0.0639651	-0.187493	-0.0344107	-0.0905045	0.116311	0.201849	0.232718	-0.29051	0.682495	-0.0477534	-0.0894586	-0.102327	-0.0241484	-0.210948	-0.0619313	0.045454	-0.0356135	0.0146974	-0.0599604	-0.106166	-0.224464	0.0138103	0.0347123	0.198312	0.0370761	-0.166339	0.103065	-0.126169	-0.0166704	0.0457207	-0.0739767
0.0275911	0.0354639	-0.0185456	-0.0292972	-0.101968	-0.0652535	0.139972	0.053818	-0.0350202	0.0155085	-0.0436213	0.0993814	-0.0653995	-0.0317653	0.134962	0.0563031	0.0015857	-0.142227	-0.222453	0.0138666	-0.0833481	0.00293686	0.249005	0.0477561	0.0407946	-0.110538	-0.137563	-0.0662489	0.0550093	-0.00405979	0.110221	0.042808	-0.0110478	-0.107565	-0.145078	-0.0580177	0.162272	0.0350612	0.365181	0.0262344	0.0385262	-0.153151	-0.0900909	-0.309359	-0.188604	-0.0217913	0.139164	0.0656827	-0.0264029	-0.101648
0.474238	0.465419	0.0835728	0.0397913	-0.217045	0.0809275	-0.301414	-0.0547161	0.00132346	0.0363824	0.227189	0.0617521	-0.162482	0.181079	0.0884519	-0.166085	0.382191	-0.150544	0.267515	0.158884	0.357496	-0.0268602	-0.110667	0.106152	-0.386929	-0.412936	-0.193861	-0.163292	0.108091	-0.0509726	-0.191726	-0.0786359	-0.0763886	-0.353599	-0.0348242	-0.0608453	-0.00852559	-0.15285	-0.341809	-0.288261	0.318286	0.164683	0.227754	-0.278692	0.142319	0.140713	-0.274503	-0.203109	0.347004	0.245833
0.142622	0.132244	0.0288779	-0.030534	-0.139273	-0.105752	0.0814413	0.00720049	-0.0822697	0.110352	0.230555	0.0876878	-0.066797	0.031659	-0.0211611	0.0146957	0.107292	-0.104559	0.0406491	-0.136603	-0.181627	-0.0821195	-0.163081	0.168693	-0.0446526	-0.055354	-0.0542841	-0.105229	-0.00976206	-0.0286872	-0.0209174	0.0663141	0	-0.0052225	0.00144264	0.0030351	-0.0676743	-0.00683838	-0.143149	-0.0602735	-0.0057732	0	-0.0239748	-0.116509	-0.0836853	0.005055	-0.141195	-0.0836853	0.0769352	-0.0918238
NaN	NaN	-0.00615675	0.117165	0.0391561	NaN	-0.0280301	-0.00917604	NaN	NaN	-0.119673	-0.0275981	-0.238305	NaN	-0.00140067	-0.0623728	NaN	-0.0868778	-0.226419	0.0465749	0.0248607	NaN	-0.0905045	-0.0193222	NaN	0.0151195	-0.0294352	0.121885	-0.00487346	NaN	0.0711338	-0.0972314	NaN	0.0520362	0.0962436	-0.0851262	-0.0378401	NaN	-0.0446557	-0.0209195	NaN	0.00909225	0.00894946	0.019931	0.100916	NaN	-0.143082	0.100341	NaN	-0.0294725
0.0668672	-0.0348684	-0.00461519	-0.0392273	0.104856	-0.0619252	-0.0227389	0.00432464	0.0391283	0.0772154	0.0621256	-0.0125651	0.0796172	0.0391386	-0.00140067	-0.0518167	-0.0712089	0.0758736	0.125794	-0.0325945	0.0559685	0.0448615	0.0392453	0.00252924	0.102475	0.104646	0.0833495	-0.0451639	0.141057	0.0869845	0.113308	-0.093834	0.0519685	0.0821722	0.0826965	-0.00135189	0.0987337	0.107829	0.138511	-0.0193004	0.0675397	0	-0.0239748	-0.0233672	0.0327201	-0.197927	0.103065	-0.0412561	0.0102026	0.0030483
-0.0232669	-0.0895167	-0.108237	-0.0555452	0.138608	0.171053	-0.058325	-0.0753405	0.127328	0.0322326	0.026936	0.00115324	0.238984	0.166585	0.0913125	0.138502	0.0894163	0.0110357	-0.0619231	-0.104955	-0.0566781	0.0477087	-0.00172935	-0.166601	0.0821716	0.0726454	0.23788	0.101585	0.133951	0.0262225	0.200409	0.110742	0.096642	0.0946976	0.18506	0.0697275	0.04194	-0.0192347	0.16568	0.226245	0.0125613	-0.0263552	-0.00237454	-0.0233672	0.0853094	-0.0387526	0.054778	0.0773239	0.1772	0.0257177
0.0263038	-0.126435	-0.100009	-0.0133375	-0.144008	-0.109174	-0.124315	-0.195967	-0.197539	-0.243894	-0.0425606	0.0606583	-0.128343	-0.0280554	-0.1523	-0.274569	-0.244178	-0.32753	-0.268636	0.0452279	-0.124492	-0.162534	-0.303631	-0.0380525	-0.1521	-0.0274636	-0.177725	0.0515302	-0.0212285	-0.0693623	-0.211684	-0.260261	-0.174465	-0.179316	-0.0152112	0.0211149	-0.188786	-0.116716	-0.347857	-0.386956	-0.185	-0.161268	-0.00713888	-0.22289	-0.069727	-0.0610659	-0.396976	-0.456599	-0.117394	-0.210595
0.0346248	-0.0326539	0.0193103	-0.064426	0.0744788	0.0140453	0.0117115	0.038451	-0.0363863	-0.0189123	0.121672	-0.0463799	-0.110876	-0.0292907	-0.058627	0.0292755	0.0804012	-0.0521361	-0.0244983	-0.118198	0.00139323	-0.0481009	0.0539824	0.0755046	0.0115249	-0.0422843	-0.0836853	-0.169407	-0.0918297	-0.0551939	-0.0209174	0.00346491	0.0391505	-0.173542	-0.128328	-0.0836853	-0.0818989	-0.0247804	-0.0279736	0.00527813	0.00252292	-0.132265	-0.0671988	-0.0818805	-0.0732056	0.0134456	-0.0333424	0.0480508	0.0500799	-0.0483861
-0.0425285	0.0173456	-0.124829	-0.17518	-0.0989037	-0.00640461	-0.0457854	-0.0656742	-0.0446103	0.0141059	-0.0553662	-0.0678907	-0.106545	0.0527347	-0.00140067	0.00919844	-0.00741173	-0.241705	-0.109433	-0.103308	0.0289595	-0.0836853	-0.140421	0.0750122	0.0213395	-0.16947	-0.326095	0.0215075	0.0292812	-0.0397826	-0.104032	0.0729703	-0.125291	-0.18511	-0.0924957	-0.124633	-0.0257076	-0.0528514	-0.128961	-0.0371997	-0.072567	-0.143472	-0.0836853	-0.165072	-0.0319443	0.129819	-0.216384	-0.0181952	-0.0497121	-0.165388
-0.259346	-0.126435	-0.601496	-0.265294	-0.185735	-0.19908	-0.43733	-0.121933	-0.252737	-0.240227	-0.411231	-0.414003	-0.123954	-0.166873	-0.242744	-0.160465	-0.330687	-0.224069	-0.532394	-0.207292	-0.147022	-0.190922	-0.228954	-0.222416	-0.491744	-0.363306	-0.386598	-0.316103	-0.198498	-0.194829	-0.189924	-0.182885	-0.191791	-0.334516	-0.309512	-0.176128	-0.290749	-0.228118	-0.15926	-0.207994	-0.176871	-0.269566	-0.246993	-0.400475	-0.292722	-0.300574	-0.163982	-0.0568302	-0.146724	-0.30714
-0.14647	0.01627	-0.0123385	0.0384842	0.0618629	-0.00159869	-0.00347884	0.110988	0.0607932	0.125982	-0.0639952	-0.0114172	0.094484	0.0734582	0.0769563	0.112666	0.0422643	0.0723318	0.036187	0.0193737	-0.0012588	0.0897526	0.0722429	-0.126026	0.0647934	0.0334137	-0.0204033	-0.00744954	-0.0511006	0.137276	0.111765	0.0944228	0.0911328	0.0931367	0.0172177	0.125196	0.0292772	0.129843	0.140221	0.0758736	0.0506989	0.0385103	0.00336469	0.0742049	0.0310996	-0.00667436	0.118856	0.15364	0.0885441	0.0106431
-0.254414	-0.331265	-0.221275	-0.131236	0.0160822	0.019283	-0.171692	-0.151029	0.0557281	0.116886	-0.162958	-0.178072	0.147599	0.0140298	0.111183	0.15722	-0.121772	0.0256461	-0.320305	-0.093464	-0.186024	-0.00592611	-0.0741827	-0.254092	0.181267	0.0317589	0.217849	-0.129028	0.0624939	0.257611	0.139319	0.0944228	-0.00827751	0.0164386	0.0440556	0.036015	-0.125308	0.259126	0.0128645	-0.0836853	-0.0530709	-0.114832	0.064302	-0.376697	-0.0801845	0.0726457	-0.0909993	-0.0678296	-0.138649	-0.108233
-0.250498	-0.239171	-0.250002	-0.0479856	0.0548056	-0.0274014	-0.114995	-0.0601835	0.104301	0.105103	-0.164154	-0.0849096	0.101855	0.00256302	-0.00140067	-0.0962425	-0.0805559	-0.106177	-0.115001	-0.0691367	-0.0833481	-0.0148611	-0.125479	-0.22955	-0.0229995	-0.16548	-0.16901	0.0339322	0.0414427	0.060454	0.0663798	0.0206836	0.0160788	-0.188982	-0.140489	0.0507671	-0.0553253	0.142295	0.0274578	0.0210187	-0.00461628	-0.0562353	-0.126652	0.138116	-0.0370452	-0.0455861	0.0629232	0.0106427	-0.138649	-0.158551
-0.0652978	0.00545153	0.0988607	0.0758736	0.150566	0.0210251	-0.0891692	NaN	0.0326878	0.0197085	0.0700038	0.0791079	0.0131726	-0.0682484	-0.0836853	NaN	0.0819072	0.0183552	0.266239	0.11098	0.0719162	-0.031386	-0.0104034	NaN	0.291401	0.165335	0.135714	0.110072	0.0535074	-0.0650955	-0.0972209	NaN	-0.10136	-0.0601306	0.113662	0.0955861	0.0473401	-0.0373411	0.0670031	NaN	0.0494871	0.208493	0.0769195	0.00782685	0.134731	0.0184597	-0.126169	NaN	-0.0227659	0.262591
-0.0995626	0.0237764	0.134964	0.0279801	0.0247788	-0.00961649	-0.133685	0.0840554	0.0442584	0.0583089	0.0797682	0.0114784	0.181466	0.0686134	0.163824	0.117863	-0.0758752	0.0580944	0.0568971	-0.0325945	0.113535	0.00293686	0.148798	-0.145904	-0.0379594	0.128251	0.18377	-0.105229	0.129672	0.0980089	0.0456212	0.0629756	0.033417	0.128659	-0.0179957	0.0136085	0.063445	0.120443	0.180788	0.0724948	0.0200365	0.0856518	0.0200315	-0.155624	0.072716	0.041663	-0.0209831	0.0346903	0.00454649	0.127221
-0.0624057	0.0758736	-0.0169916	0.112229	-0.0331609	0.0741858	-0.0637278	0.0593649	0.173364	0.181837	-0.234804	0.059564	0.107965	0.0165637	-0.1414	-0.0641383	0.0515027	-0.198004	-0.260513	0.14394	-0.0305848	0.155895	0.270383	-0.110671	0.0805995	-0.195621	0.0557277	0.028618	-0.318836	-0.123157	-0.202581	-0.226627	-0.00827751	-0.274419	0.155642	0.243218	-0.192596	-0.0757309	0.35912	0.24628	0.079428	-0.32704	0.142786	0.259224	-0.0507268	-0.0766922	0.0498716	0.170089	-0.110833	0.0121573
0.13993	0.0960028	0.10645	0.025341	-0.182481	-0.0736046	-0.0910008	0.203866	0	-0.115433	0.0680399	-0.0137145	0.22009	0.0140298	-0.0126576	0.0864617	-0.0313857	0.205577	0.0802186	0.027592	0.0732365	0.0688835	-0.0191211	0.085747	-0.102692	0.140704	0.161719	0.0930563	-0.054455	-0.0679385	0.0647922	-0.0420993	-0.0793026	0.0853125	0.0468511	-0.0467679	-0.101656	-0.0109581	-0.0163966	0.099346	-0.0279892	-0.00145134	0.128939	0.0825327	-0.209283	-0.0217913	0.121996	-0.0166704	0.18395	0.117373
-0.138266	-0.0686785	-0.113196	-0.0157788	-0.112745	-0.260131	-0.0511482	0.0799703	0.00132346	0.136306	-0.0781768	-0.00227421	0.0771225	-0.209362	0.176025	0.119591	0.13227	-0.0197179	-0.0583228	-0.0294592	0.0248607	0.206455	0.0975123	-0.0902971	-0.219792	-0.102825	-0.0463837	0.0232876	-0.0394164	-0.123157	0.0758736	0.113986	0.0938903	-0.0529471	-0.111786	0.00908619	-0.169867	-0.279029	0.17241	0.109311	-0.138395	-0.0131156	-0.0337094	-0.0233672	-0.0268585	-0.314621	-0.00347935	0.127226	-0.233726	0.0436109
-0.066749	0.0553468	0.0650315	0.115933	0.135937	-0.00800951	-0.0139576	0.140027	-0.00399349	0.105103	-0.0564409	-0.0171694	0.0633189	-0.0218989	0.0769563	-0.00852713	-0.0133681	0.128187	-0.0404365	0.0639651	0.063966	0.00879245	0.176506	-0.138524	0.0115249	0.090322	0.0404124	0.0143676	0.0414427	0.0814397	0.08688	0.0206836	0.0505496	0.0456212	0.045454	0.108348	-0.0291653	-0.0206191	0.169048	0.0503725	0.0900293	0.0734169	0.0883557	0.130054	0.0148057	-0.0472987	0.123564	0.0568922	0.097951	-0.00770047
-0.207141	-0.136184	-0.0232177	-0.00725624	-0.0927963	0.0279775	-0.148787	0.00144278	0.0771221	0.12857	-0.128875	-0.0440152	0.0969454	-0.0354869	-0.00140067	0.103973	-0.0774337	0.0723318	0.0436165	0.00833694	-0.105117	0.0772671	-0.0138854	-0.115738	0.0679667	0.0855198	0.149962	0.065482	-0.0460825	0.0377245	0.0148021	0.0696452	0.153254	0.0853125	0.116323	0.0300732	0.10048	0.0790962	-0.0446557	0.172745	0.00629681	0.0435571	0.00112274	0.15572	-0.0438714	-0.0766922	-0.0157134	0.142575	-0.0191405	0.0197058
-0.104174	-0.224378	-0.0388968	-0.0695311	0.051973	-0.156128	-0.0475713	-0.0224009	-0.241511	-0.242059	-0.00101693	-0.0322643	-0.0738075	0.0354047	0.210725	0.109194	-0.206189	-0.077322	-0.103882	0.038472	0.0303231	0.033417	0.0594788	-0.0771596	-0.181026	-0.00910791	-0.00506987	0.00540143	0.0964549	0.12924	0.124068	0.0779451	-0.256736	-0.00348014	0.0214893	-0.0122194	-0.0694458	0.142295	0.124774	0.0331647	-0.106261	0.0410362	0.0418563	-0.120196	0.0213429	-0.0576134	-0.0457911	-0.0981011	-0.160312	0.190386
-0.112719	0.0819533	0.0619202	0.165536	0.0980085	0.129034	0.0548021	0.142637	0.0582632	0.0637369	-0.0607505	-0.0546965	0.0236164	0	0.0682757	-0.00681812	0.117625	0.102219	0.12158	0.203941	0.151411	0.155895	0.157501	-0.198589	-0.0396297	0.00841633	0.0633189	0.0321626	0.0639862	0.0420138	0.0213383	-0.0306522	0.0519685	-0.0192266	0.066266	0.0783971	0.04194	0.077486	0.0365207	-0.0306678	0.171682	0.154352	0.19551	0.0591127	0.169347	0.0547784	0.110979	0.0758736	0.141802	0.227576
0.0935148	0.264066	0.23302	0.165536	0.0730825	0.279352	-0.0351101	0.196357	0.165219	0.159257	-0.00101693	-0.141423	0.14167	0.099773	0.118216	0.160602	0.443053	0.148696	0.210314	0.194326	0.191871	0.260222	0.265471	-0.11829	0.407545	0.204599	0.259784	0.135288	0.14954	0.21651	0.128659	0.0663141	0.261449	-0.0565349	0.154349	0.0045502	0.0383312	0.0284389	0.182459	0.224694	0.274712	0.280357	0.325667	0.042187	0.29124	0.166876	0.0967067	0.132825	0.278716	0.290531
0.07468	-0.0194665	-0.0723629	-0.127199	-0.136126	-0.0752804	0.174244	-0.101957	0.112832	0.011296	0.0471903	-0.0171694	0.0981747	-0.0145533	-0.00140067	0.0274594	0.0606865	-0.0805002	0.0744222	0.00278461	0.0679469	-0.102603	-0.0651815	0.15263	0.0504362	-0.0609849	0.0920179	0.0689526	0.122512	-0.129107	-0.0160661	0.0360314	-0.0836853	0.0180735	-0.020786	-0.0551962	0.0310915	-0.180592	-0.0598171	-0.0388367	-0.0639952	-0.0472039	-0.00475429	0.011294	-0.0100205	0.0645478	-0.0315714	-0.0852801	0.112423	0.0831107
-0.0474385	0.0501513	0.176074	0.167909	0.103489	0.25671	0.0856025	0.263723	-0.00399349	0.0932191	0.128185	0.047454	0.255432	0.102138	0.128007	0.298895	-0.0133681	0.230115	0.13558	-0.00307368	0.0613055	0.227951	0.24735	0.0163758	0.194528	0.422528	0.278118	0.0879194	0.112432	0.35719	0.253657	0.313971	0.182044	0.454693	0.116323	0.213267	0.329864	0.276404	0.265736	0.332991	0.00252292	0.17493	-0.12931	0.110549	0.0632065	-0.181114	0.240085	0.193087	0.0500799	-0.0154406
0.0282337	0.091007	-0.015439	0.0107296	0.0131717	-0.047036	NaN	0.233504	0.041696	0.0487586	-0.124263	-0.124803	0.23567	0.0453371	NaN	0.0238213	0.111729	0.0437445	0.0888706	-0.0247684	0.0666212	-0.225047	NaN	0.0705608	-0.0836853	-0.183504	-0.182105	-0.0701094	-0.137171	-0.0981663	NaN	-0.0669174	-0.138941	-0.28054	0.0271649	-0.0551962	-0.034365	-0.101937	NaN	0.177532	0.0262308	-0.00727101	0.109854	-0.165072	-0.0714653	-0.0490134	NaN	0.146734	-0.114765	0.0272169
-0.0481432	0.180214	0.294739	0.0592443	0.366287	NaN	NaN	0.0328205	-0.188305	-0.14785	0.137419	0.0823328	0.192945	NaN	NaN	-0.0119496	0.0157875	0.136761	0.0598325	0.0411784	0.212245	NaN	NaN	-0.00892458	0.0262248	0.245873	0.118894	0.219991	0.251756	NaN	NaN	-0.0602601	-0.0110478	0.16343	-0.12229	0.101272	0.233439	NaN	NaN	0.151853	0.145066	0.152045	-0.0131229	0.389126	0.361541	NaN	NaN	0.028714	-0.239576	0.228888
-0.0342003	-0.0505069	0.00484928	0.0682245	0.0247788	-0.0503327	0.135965	-0.0452055	0.0519158	0.0785563	-0.00918925	-0.0369501	0.0607934	-0.0772284	0.115407	-0.0239837	0.0879176	0.116115	-0.0764002	0.0303202	-0.0553599	-0.00592611	0.0722429	-0.112565	0.139311	-0.0798818	0.0746239	0.0758736	-0.0849683	0.118454	0.0837429	-0.0322822	0.0160788	0.0245972	0.00576264	-0.0149502	0.0220018	0.103074	0.107458	-0.0176834	0.0567403	-0.00581367	0.0407756	0.0941237	0.0262286	-0.00667436	0.0016863	-0.0319886	-0.0239769	0.115961
-0.000652742	0.0819533	-0.0357483	-0.0593427	-0.0897526	0.00176209	0.080051	-0.0892794	0.0210137	-0.0428842	-0.019499	-0.00797984	0.0468155	0	0.0769563	-0.107081	-0.0253545	-0.143887	0	-0.0357366	-0.0887534	-0.0836853	-0.0941529	0.0255996	-0.0396297	-0.00363759	-0.035927	-0.0895356	-0.16034	-0.088013	-0.00480284	0.0394233	-0.0822229	-0.020985	-0.0619095	-0.0952556	-0.0854741	-0.0829602	-0.114896	-0.0080134	0.00629681	-0.0189846	0.0145046	-0.15186	-0.117321	-0.164471	-0.0333424	-0.150515	0.0102026	-0.0373245
-0.141535	-0.162226	-0.255449	-0.0442243	-0.0611675	0.019283	-0.148787	-0.297524	-0.252737	-0.0919766	-0.24513	0.0419068	-0.143077	-0.00483094	-0.23941	-0.153001	-0.213022	-0.206641	-0.282945	-0.0436209	-0.20377	-0.0163555	-0.134803	-0.0666604	-0.0632031	-0.110538	-0.225256	-0.0489791	-0.231955	0.10895	-0.259878	-0.0870607	-0.086615	-0.124292	-0.143546	-0.0665179	-0.0308967	0.0790962	-0.0717076	-0.149014	-0.152833	-0.299804	-0.199284	0.0319505	-0.144371	0.126694	-0.102028	-0.153852	-0.116079	-0.347159
-0.0287095	0.0470216	0.0431233	0.0809484	-0.0114445	0.150171	-0.0601245	0.0426587	0.0557281	-0.00156746	0.0501944	0.155115	0.0249164	0.143951	0.00151787	0.102229	0.0298607	-0.0443531	-0.0891698	0.12248	0.218179	0.127918	-0.0777965	0.0341439	0.0647934	-0.0293094	0.0845915	0.315894	0.0979142	0.0758736	0.0931367	-0.0470312	-0.044744	0.0115241	0.22253	0.145989	0.241537	0.0887282	-0.240399	-0.0904378	0.0175499	-0.0116522	0.147688	0.0489774	0.213419	-0.0610659	-0.0017391	0.110302	0.101068	-0.0294725
0.147971	-0.182525	-0.205353	-0.305238	-0.379561	-0.168534	0.104866	-0.231534	-0.327288	-0.447664	-0.514314	-0.500926	-0.431839	-0.454027	-0.543694	-0.626928	-0.172497	-0.29407	-0.0619231	-0.196734	-0.157014	-0.259992	-0.221071	0.368431	-0.545667	-0.538461	-0.466579	-0.583026	-0.410774	-0.403316	-0.503423	-0.329798	-0.663136	-0.21437	-0.413938	-0.577383	-0.481009	-0.533967	-0.445655	-0.607062	-0.308551	-0.375545	-0.278439	-0.258551	-0.137114	-0.0217913	-0.00347935	-0.317935	-0.266281	-0.239098
0.0929346	0.11183	0.148294	0.0384842	0.0305469	0.0417979	0.0632675	0.0271677	0.0658392	0.0141059	0.0768487	0.0126199	-0.00399372	0.0228758	0.0726225	0.0128651	0.1235	0.0437445	0.0773231	0.0138666	-0.0177468	0.123877	0.106455	0.0972272	0.0391819	0.101474	0.0833495	-0.0895356	-0.0594998	0.0218855	-0.00962042	-0.0552861	0.0233284	0.0440135	-0.016603	-0.0122194	-0.0694458	0.0317531	0.052721	-0.00480328	0.0591486	0.024527	-0.0227641	-0.00948066	-0.0050024	0.0184597	0.0033715	0.0656827	0.0135821	0.0568928
-0.0573765	-0.0326539	0.0866426	-0.030534	-0.0463565	-0.00640461	-0.181328	0.169755	-0.171542	-0.180964	0.00418967	-0.0125651	0.0157914	0.0403807	0.0970167	0.0329021	-0.159236	0.056307	0.194325	0.140178	0.103251	0.0938903	0.0410936	-0.0115038	-0.331946	0.0267844	0.0544584	-0.0356609	-0.0228734	0.0477131	0.0931367	0.00692257	-0.149654	0.0343336	0.045454	0.0884482	-0.0465604	0.0134429	-0.00653861	0.0122912	-0.0579128	0.116915	0.143768	0.00435292	-0.0302472	-0.13168	0.0234584	-0.0273768	-0.0447647	0.106039
0.120767	0.126452	-0.00924436	0.0200464	-0.228761	-0.304135	0.0772677	-0.137853	0.028808	-0.0157443	0.0611364	0.107812	0.168722	-0.111202	-0.042652	-0.105269	0.0894163	0.0580944	-0.192997	0.00556388	-0.164201	-0.159231	-0.125479	0.0808931	0.136273	-0.0127639	0.0557277	0.161791	0.0246951	-0.0650955	0.13628	-0.110897	-0.0576002	0.0900116	-0.0619095	-0.0411789	-0.022257	-0.151325	-0.132496	-0.136777	-0.0104134	-0.0714183	-0.00237454	0.152533	0.0115271	-0.0387526	-0.156353	-0.32729	0.0769352	0.0257177
-0.0580924	-0.0460143	0.0241012	0.00537585	-0.0836853	-0.0404637	-0.139333	-0.0170946	-0.0227923	-0.0770837	-0.104897	-0.142711	-0.106545	-0.0467235	0.00303425	-0.0291678	-0.0389594	0.00368614	-0.010456	0.0652934	0.078505	0.0716835	-0.0278838	-0.20921	-0.0717059	0.021795	0.0416956	-0.0224403	-0.017944	0.0146275	0.113308	-0.0769562	-0.0179987	-0.072774	-0.016603	-0.0328396	-0.00170133	0.0564063	-0.10095	-0.110868	0.0782444	0.0309023	-0.0349321	-0.0356114	-0.0455826	0.0284433	0.120427	-0.0381607	0.061978	0.100339
-0.00524187	0.0532717	0.0743292	0.0618165	0.0319856	-0.00319894	0.0814413	0.0854145	-0.0528865	0.0211056	0.010443	0.0284828	-0.00399372	0.0866853	0.0726225	0.00184333	-0.136317	-0.00301638	-0.0368817	-0.0185374	0.0330459	-0.0163555	0.127747	-0.0299395	-0.066599	0.038369	0.0493679	-0.018681	-0.0679438	0.107587	0.0900116	0.00692257	-0.0547326	-0.0404474	-0.0749325	-0.0551962	-0.110714	-0.00136497	0.264139	0.109311	0.0397489	-0.0517124	-0.0939518	-0.00602683	-0.0995319	0.166876	0.0694114	0.0136695	-0.0709834	-0.0310397
-0.0829393	-0.0129362	0.0462714	0.0147305	-0.02009	0.191686	-0.107576	-0.0452055	-0.109432	0.0514938	-0.0436213	0.0908889	-0.174567	-0.135316	-0.10316	0.103973	0.26358	0.157174	0.00609279	0.0599716	0.0138686	0.0758736	0.0150473	-0.0921155	-0.0905707	-0.00181791	0.0236164	0.104984	-0.00487346	-0.121673	-0.135048	0.0862043	-0.134376	0.0742947	0.169788	0.112579	0.045542	-0.0528514	-0.0530614	0.135612	0.0212777	0.204069	0.132913	0.102356	0.261964	0.21207	0.0301008	0.083111	-0.0952405	0.172802
0.182701	0.2119	0.0352247	0.0960555	-0.0375455	-0.0437465	0.0405808	0.052428	0.094483	0.0127014	0.115118	0.113049	0.109184	0.124381	0.106947	-0.0765511	0.0157875	-0.0631023	0.175452	0.162594	0.137647	0.0160788	0.0503088	-0.0209005	-0.121923	-0.0741922	0.195228	0.0445121	0.0906029	0.127896	0.0424042	-0.237757	-0.053301	0.0016512	0.130868	0.118199	0.0347147	0.026779	0.0687807	-0.175554	0.0699267	0.138111	0.240384	0.0182071	0.130161	0.117282	0.0871239	-0.241592	0.087494	0.0831107
-0.0972694	-0.121595	-0.134873	-0.028062	-0.123607	-0.122941	0.0462862	-0.27298	-0.159483	-0.127297	-0.0383279	-0.029929	0.0378423	-0.0862782	-0.163287	-0.250729	-0.155939	-0.0090682	-0.100192	-0.0107853	-0.0228657	-0.151005	-0.186043	-0.0396909	-0.236694	-0.116345	-0.15605	-0.056634	0.0609996	-0.0952574	-0.18453	-0.21925	-0.110284	0.0742947	-0.0461617	-0.00270553	0.0110344	-0.165111	-0.270936	-0.360704	-0.190452	-0.0867688	-0.00713888	-0.0303527	0.0164423	-0.095995	-0.118705	-0.10941	-0.187987	-0.0232203
NaN	NaN	-0.144984	-0.0849805	-0.0128816	-0.157894	0.0618601	-0.188366	NaN	NaN	0.337457	0.264552	0.0883099	0.298388	0.205438	-0.0926449	NaN	-0.320028	0.190301	-0.05473	0.150165	-0.118558	-0.0121435	0.336939	NaN	-0.408367	0.0696115	-0.0489791	0.0535074	-0.205847	-0.168457	-0.149109	NaN	-0.144957	-0.0807612	0.0105954	0.12992	-0.338882	-0.123672	-0.198917	NaN	-0.0307969	-0.0671988	-0.299075	0.0978067	-0.349244	-0.063732	-0.225729	NaN	0.100339
0.0497081	0.112811	NaN	-0.0530199	-0.132985	-0.0388251	0.0632675	-0.173299	0.00923516	-0.0284564	NaN	0.132736	-0.0528871	0.0403807	-0.327056	-0.136326	0.255522	NaN	NaN	-0.0200929	-0.131487	-0.0044423	-0.242835	0.344599	-0.294344	NaN	NaN	-0.547415	0.0505003	-0.0231745	-0.0786389	-0.0669174	-0.145053	NaN	-0.299159	0.0300732	-0.0694458	-0.0916858	-0.321811	-0.0702651	-0.0591268	NaN	0.0044839	-0.254551	-0.052445	0.0284433	0.0694114	-0.331048	-0.0991186	NaN
0.164794	0.122573	-0.0467982	-0.0206766	-0.132985	0.0792442	-0.00696444	-0.0725713	0.037843	0.0197085	0.101884	0.0507693	0.0197097	0.0722488	0.0270885	0.00184333	0.011068	-0.112667	0.0642247	-0.0123329	-0.0686067	-0.0148611	0.0921258	0.00252924	0.00494932	-0.0685197	0.0404124	-0.194076	-0.0278178	0.0477131	-0.0652601	-0.165017	-0.0633534	-0.0782208	-0.126817	-0.177673	-0.0606069	-0.131656	-0.113146	-0.197108	0.0373022	-0.00145134	-0.148089	-0.276667	-0.069727	0.0350664	-0.0727731	-0.00150751	0.0247723	0.0121573
0.0969855	0.00436363	-0.0404738	-0.0733745	-0.0448843	-0.011225	-0.0965083	0.0482494	0.0144831	-0.0268615	0.0481928	-0.0678907	-0.0295722	0.0102193	-0.0747895	0.0383289	0.0142157	-0.101329	-0.0493559	-0.05473	-0.051414	-0.0603792	-0.0156289	0.101472	-0.143166	-0.151586	-0.120737	0.00360288	-0.00976206	0.00440411	-0.131572	0.09114	-0.0306018	-0.0457934	-0.0822226	-0.121666	0.045542	-0.0656742	-0.0974828	0.0842922	-0.041057	-0.0976154	0.0407756	-0.195662	0.034339	-0.0116977	-0.129913	-0.0121055	-0.0300511	-0.0611277
-0.207141	-0.293423	0.142383	-0.0454766	-0.264517	-0.182834	0.0491305	-0.0519917	0.0883089	0.0294591	-0.106026	-0.229798	0.261954	-0.185095	-0.129047	0.102229	-0.0931138	0.194011	-0.160221	-0.126535	-0.23089	0.0117112	0.0921258	-0.117012	0.295546	0.247328	0.214481	-0.145071	-0.0511006	0.0993811	0.512567	-0.0225266	0.20135	0.1256	-0.0348242	0.00908619	0.162272	0.179111	0.190793	0.146997	-0.0530709	-0.00145134	-0.118717	0.120329	-0.122695	0.121995	0.176019	0.067143	-0.0264029	0.0376702
0.047842	0.235699	-0.0404738	0.0553767	-0.164714	-0.0803182	-0.129931	0.117641	0.132125	0.159257	0.0441773	0.0296076	0.0746239	0.176638	0.129401	0.0401341	0.107292	-0.0868778	0.236587	0.0626354	0.172407	0.0102528	-0.0366912	-0.00126519	-0.0463304	-0.0127639	0.0771225	0.00180202	0.126812	0.110311	-0.0736087	-0.0031983	0.0772671	-0.0457934	0.186325	0.141853	0.0846995	0.110991	-0.0180455	0.105996	0.123577	0.169247	0.165152	-0.161286	0.0049501	0.223919	-0.198739	-0.0868769	0.146788	0.194414
-0.164058	-0.0561507	-0.00924436	0.0631006	0.0058691	-0.0989291	0.0175318	0.0579804	0.171042	0.215036	0.0114815	0.0296076	0.0184049	-0.0194451	-0.0354511	0.0292755	-0.0821202	0.0758736	0.0627619	-0.0772015	-0.0779667	-0.0283675	-0.0138854	-0.0468534	0.133229	0.0887227	0.208847	-0.0778541	-0.0212285	0.0247786	0.0310949	-0.0290238	0.0674814	-0.0280368	-0.0504382	0.0595481	-0.0535689	-0.0206191	0.052721	0.150236	-0.0664379	-0.0427102	-0.0900909	0.099068	0.0472324	0.0334133	0.0919225	0.0686013	-0.15214	-0.0310397
0.070485	-0.102464	0.0712358	-0.17658	-0.0028521	0.226051	0.162473	-0.247314	0.0658392	0.054224	0.0391359	0.284518	-0.192905	-0.0317653	-0.042652	-0.200203	-0.164194	-0.0443531	0.0212157	-0.100019	-0.0254332	-0.288567	-0.163081	0.183091	0.543521	0.425145	-0.0662285	0.514845	0.152357	-0.133587	-0.315412	-0.161468	-0.00966179	-0.020985	-0.0836853	-0.0370029	-0.0747718	-0.186834	-0.0683009	-0.259801	-0.150194	-0.187564	0.185171	0.224391	-0.199852	-0.0268615	-0.309506	-0.167279	0.0737473	0
-0.0151912	-0.011852	0.118518	0.262769	0.0377249	-0.100632	-0.139333	0.0579804	-0.123956	-0.105337	-0.218248	-0.0849096	-0.0752142	-0.0746556	-0.164864	-0.119813	-0.317745	0.0969803	-0.212577	-0.172387	-0.157014	-0.031386	-0.146058	-0.0342501	-0.171931	-0.1615	-0.213204	-0.411623	-0.142488	-0.0314525	-0.198955	0.0829054	-0.152731	-0.158238	0.00432419	-0.220099	-0.290749	0.0596669	-0.130728	0.0589141	-0.150194	-0.143472	0.131921	0.110549	-0.380639	0.0117709	-0.210483	-0.10617	-0.175449	0.184997
-0.128563	0.0227074	0.104935	0.108514	0.121156	0.180607	0.0305421	0.212575	0.0758736	0.154189	-0.0112427	-0.0310962	0.0607934	0.099773	0.174675	0.15383	0.0407192	0.121298	0.00761218	0.0837544	0.0303231	0.216611	0.181656	-0.122143	0.0407946	0.112552	0.128532	-0.0243235	0.083256	0.35719	0.335156	0.197774	0.14663	0.0727148	-0.016603	0.0798373	0.135066	0.309035	0.0563022	0.099346	0.10634	0.156655	0.101715	0.152533	0.125578	0.142263	0.146909	0.0302107	0.0822271	0.0859956
0.147971	0.0615474	-0.0659312	0.0707793	-0.0128816	0.0245048	0.0247742	-0.0290658	0.100628	-0.0236767	0.166428	0.186906	0.0210132	0.0649672	0.0610037	0.0455397	-0.00296019	-0.0289084	-0.0139554	0.0876778	0.0303231	-0.0118767	-0.00692877	0.106152	-0.0649003	0.0482343	0.0783705	0.0862034	0	0.0204368	0.0391806	0.0562798	0.192373	0.0647922	0.0962436	0.0855836	0.0165262	0.0694095	0.00368471	0.0859711	0.0336228	-0.0175148	0.0632438	-0.0233672	-0.0942327	0.041663	-0.0351151	-0.0709871	0.00227558	-0.0123398
0.070485	0.0656609	0.110986	-0.0292972	0.0117141	0.292796	0.0405808	0.210092	0.0683553	0.00988881	0.162846	-0.0751528	0.152322	0.1267	0.0726225	0.0238213	0.120565	-0.00603911	0.187613	-0.0643188	0.103251	0.303745	0.0667831	0.134322	0.102475	0.216496	0.212231	-0.0375578	0.174708	0.114389	0.0488317	-0.0820005	0.0576289	0.178321	-0.220717	-0.147104	-0.022257	0.276404	0.210639	0.117572	0.0935429	0.295897	-0.0760459	-0.174572	0.0246016	0.294711	-0.0017391	0.108883	-0.0521938	0.404403
0.174577	0.275871	-0.150065	0.0133981	-0.0028521	-0.273393	-0.09467	0.136103	0.277025	0.294155	0.142006	0.215928	-0.0214411	0.119732	0.178723	0.0274594	0.173974	-0.127373	-0.0439987	0.151432	0.0559685	-0.144457	-0.0490977	0.0852634	-0.106171	-0.135838	0.0339777	-0.00558418	0.0964549	-0.0836853	-0.0371972	0.202394	0.174249	-0.0764035	0.0935444	0.0841493	-0.0962447	-0.146761	0.0509283	0.0926716	0.284753	0.115727	0.169952	-0.148104	0.0229731	0.0661706	-0.135545	0.0151807	0.136793	0.131423
-0.0799641	-0.0989165	-0.0310373	-0.0836853	-0.0244335	-0.0503327	0.0102527	-0.0574469	-0.0836853	-0.0396658	-0.140498	-0.100946	0.0468155	-0.173848	-0.107693	0.0329021	-0.0588385	0.0238264	-0.0709567	-0.196734	-0.0396532	-0.0344107	0.0150473	-0.00943929	-0.0974856	0.110974	-0.00634055	-0.113127	0.0714267	-0.156219	0.0488317	0.0292275	-0.053301	0.149911	-0.104334	-0.159247	0.0110344	0.0482286	0.0256401	0.153469	-0.154155	-0.113259	-0.174088	-0.0461775	0.00330168	-0.028555	0.101478	0.0598282	-0.146724	0.0361815
0.0415821	-0.0930312	-0.268237	-0.341741	-0.192268	-0.145571	0.0233287	-0.0934909	-0.106546	-0.184492	-0.0836853	-0.213206	-0.160979	-0.260973	-0.104669	-0.173608	-0.104191	-0.396808	0.152209	-0.344107	-0.117536	-0.0946906	-0.136673	0.0670739	-0.223533	-0.25537	-0.0595785	-0.42099	-0.204025	-0.232994	-0.321268	-0.157927	-0.126801	-0.0873377	-0.364312	-0.292301	-0.0747718	-0.21688	-0.162861	-0.159577	-0.230803	-0.260796	-0.309227	-0.378844	-0.0679904	-0.341032	-0.19679	0.052478	-0.182397	-0.255371
0.135057	-0.115578	NaN	-0.137995	-0.105038	-0.149082	0.328515	-0.14223	-0.168517	-0.0380597	NaN	-0.118476	-0.059824	-0.253459	-0.1523	-0.207878	-0.0208483	NaN	NaN	-0.0611155	0.011106	-0.228504	-0.370941	0.170773	-0.0379594	NaN	NaN	-0.117089	-0.0410806	-0.0851266	-0.23931	-0.0453853	-0.146585	NaN	-0.00689306	-0.0909052	0.157202	-0.0786181	-0.199325	-0.0290387	-0.0824445	NaN	-0.0571718	-0.103668	0.172323	0.00673632	-0.012209	-0.308639	-0.122671	NaN
-0.143175	-0.0802025	-0.200083	0.0948036	0.114387	-0.0306567	-0.0422193	0.0552067	0.080862	0.0418966	-0.106026	0.0452383	0.0131726	0.0673991	0.0507626	-0.0308992	0.0015857	-0.0725666	-0.063726	-0.0579196	-0.0435608	-0.0238513	0.0794969	-0.0753944	0.0407946	0.0100949	-0.0411444	0.065482	0.0414427	0.0291066	0.238006	0.0679805	0.0362866	-0.0245075	0.0214893	0.115392	0.032904	0.0839194	0.117867	0.0383449	-0.0197527	-0.0131156	0.0167187	0.0216532	0.104019	-0.0201048	0.0935187	0.0773239	0.0694824	-0.0547436
0.021778	0.148481	0.00968435	0.0922953	0.0247788	-0.0306567	-0.173615	0.109654	0.157023	0.191757	0.0875141	0.107812	0.0131726	0.221428	0.190804	-0.0034057	0.0728478	-0.0258387	-0.107581	0.127561	0.133869	0.0218814	0.143558	-0.10628	-0.102692	-0.0741922	0.0607934	0.141951	0.153764	0.106222	-0.00962042	0.0478724	0.0938903	-0.194808	0.141352	0.198725	0.027461	0.00841401	0.0794104	-0.0404759	0.155115	0.157805	0.197379	-0.0391258	0.0472324	-0.0836853	-0.0404446	-0.0459113	0.141802	0.110299
0.0327141	-0.0415412	0.11551	-0.260771	-0.153526	0.297255	0.250356	0.0579804	-0.14012	-0.177445	-0.18471	-0.0310962	-0.379395	0.0661836	0.231686	0.0580912	0.111729	-0.184288	-0.115001	-0.0107853	0.185818	-0.0420006	0.0903272	0.172431	0.310655	-0.112472	-0.475789	-0.0720426	0.0743928	-0.106932	0.111765	-0.136849	0.194943	-0.493415	-0.0547284	-0.43653	-0.0747718	0.0758736	-0.0819685	0.0708024	0.119004	-0.207618	0.0976222	-0.238647	-0.0285523	0.194139	-0.0174679	-0.0443579	0.132769	-0.0154406
-0.0573765	0.00762458	0.110986	-0.0720918	0.0576331	0.100996	0	-0.143692	-0.0350202	0.0014169	0.0248888	-0.00912439	-0.132745	0.0746667	0.0595447	-0.192561	0.0652584	0.128187	0.0346967	0.138921	0.063966	0.0146242	-0.0490977	-0.0320903	0.0552358	-0.055354	-0.0372292	0.199197	0.00621172	-0.062259	0.0229689	-0.204602	0.0319801	-0.128031	-0.0676819	-0.0411789	-0.110714	-0.0571126	-0.134267	-0.259801	-0.00115214	0.00650086	0.0266258	0.0591127	-0.0679904	0.109398	-0.0800403	-0.192784	0.0147064	0.0656829
-0.0225899	0.0386287	0.0572419	-0.0392273	0.0391561	0.0245048	0.0117115	0	-0.102229	-0.0509581	0.0471903	0.0747934	0.0595285	0.031659	0.0166124	0.0110327	-0.151009	0.180703	0.0136735	-0.0247684	-0.0228657	-0.0404793	0.0187903	0.103349	-0.123682	0.0694111	0.00396562	0.101585	0.065477	0	0.0016512	0.104233	-0.00137579	-0.154434	0.0948949	0.0769555	0.0146974	0.0100918	0.0723308	-0.117736	0.00880641	-0.0517124	-0.0435286	-0.0981957	-0.0234774	0.0350664	-0.0157134	0.0317054	0.058746	0.0030483
0.218987	0.125484	0.0478431	-0.127199	NaN	0.0555091	-0.0565284	0.0412575	0.0468157	-0.0284564	0.0114815	0.107812	NaN	0.0914604	-0.0440965	-0.0395835	-0.223333	0.123023	-0.0315632	0.121208	NaN	-0.0696568	-0.108824	0.140929	-0.0312935	-0.00545905	0.280259	0.0862034	NaN	-0.0411761	0.0180735	0.134927	-0.151192	0.166419	-0.128328	-0.114277	NaN	0.11257	-0.0649023	0.0976799	0.226383	0.0746459	-0.0373815	0.0353693	NaN	-0.0871928	-0.144972	0.583687	-0.113453	-0.0263431
0.0800337	0.0636064	0.0835728	0.0935499	0.0604544	0.0792442	0.0604512	0.105643	0.00660341	-0.00313593	0.049194	0.123452	0.0184049	0.0440998	0.0551603	0.0401341	0.0267443	0.00368614	0.0030496	0.0559666	0.020749	0.0305417	0.0447851	0.0352028	-0.0114591	0.0167908	-0.0178346	0.0793234	0.010854	0.00879452	0.00330077	0.0292275	-0.0277908	-0.0565349	0.066266	0.0389771	0.0110344	0.0184561	0.0563022	-0.00159951	0.0200365	-0.0101903	0.0396938	0.042187	0.0552391	0.0134456	0.00673636	-0.03045	-0.0435313	-0.00615737
0.0546579	0.0625776	-0.0294698	-0.0901758	-0.0317028	-0.00800951	0.0146245	0.0867722	-0.0794431	-0.0110043	-0.00509463	-0.0885902	0.0118613	0.0576422	-0.00561135	0.0969885	-0.0603792	-0.0852811	0.0524837	-0.0983778	-0.0357588	0.0519685	0.0704244	0.0735324	0.0375681	0.0067367	0.00528518	-0.291901	-0.248954	-0.0996232	-0.147275	0.0862043	0.134629	-0.0836853	-0.145078	-0.157723	-0.0944449	0.0134429	-0.0598171	0.0589141	-0.0115766	-0.074475	-0.17686	-0.0945563	-0.0184181	-0.0234799	-0.0315714	0.145349	-0.0095297	-0.0138894
-0.0125225	0.00545153	0.00807424	0.0450073	0.0590444	0.0383531	-0.0122066	0.0186452	-0.123956	-0.0220869	0.026936	0.0340954	-0.0173942	0.0478078	0.0285791	0.0545137	-0.0374417	0.0256461	-0.0244983	-0.0247684	-0.00884068	0.0044029	0.0150473	0.0477561	0.0115249	0.0661707	-0.0139915	0.05852	0.0216303	0.104856	0.097814	0.115606	0.0576289	0.00659501	0.0342274	0.00151853	0.0952354	0.071028	-0.0180455	0.031435	-0.00461628	-0.0412155	-0.0609213	0.0164815	0.0278539	0.0284433	0.0234584	0.090314	0.00227558	-0.0595289
-0.0523877	-0.0415412	0.0128993	-0.0669758	0.0925065	0.229141	0.108961	0.0200694	-0.00399349	-0.0623333	-0.126567	-0.153073	-0.0836853	-0.133964	-0.0557089	-0.0395835	0.120565	0.236602	0.297813	0.0745559	0.0398287	0.0883705	0.0336887	-0.0364194	-0.0700018	-0.181492	-0.148907	-0.151125	-0.153175	-0.102542	-0.0388342	-0.170356	-0.187043	0.00330077	-0.0778438	-0.148616	-0.169867	-0.140699	-0.00326607	-0.0702651	0.079428	0.0410362	0.128939	0.187275	0.114834	0.0317579	0.101478	0.0773239	0.087494	0.236733
0.0191774	-0.116779	-0.244574	-0.209249	-0.193906	-0.22469	0.473168	-0.247314	-0.0053274	0.0812335	-0.00611687	-0.0183237	-0.227202	-0.127223	-0.10316	-0.13817	-0.238939	-0.199727	0.0627619	-0.131561	-0.120313	-0.185872	-0.240845	0.120868	-0.251868	-0.16548	-0.100018	-0.0875833	-0.0713343	-0.194829	-0.110873	-0.0619218	-0.162003	0.0016512	-0.0998824	-0.121666	-0.138183	-0.17593	-0.170089	-0.145508	-0.291962	-0.116408	-0.20496	-0.176479	-0.021789	0.0967065	-0.012209	-0.239821	-0.287497	-0.219445
-0.111938	-0.116779	0.0650315	0.114699	-0.0258843	0.033173	0.0980156	0.0975865	-0.131279	-0.186259	-0.021574	0.0430184	-0.0556574	0.00384208	0.0105929	0.102229	-0.226787	0.0292801	-0.0280274	0.0303202	-0.0901087	0.103499	0.190208	0.0180145	0.0900106	0.0580418	0.0249164	0.0913456	0.00621172	0.05622	0.169402	0.207002	-0.0720299	0.0774503	0.0328178	-0.0204288	0.0437416	0.229931	-0.0751207	0.11922	-0.0701111	0.024527	0.0244322	-0.037368	-0.0871937	-0.0421658	-0.0351151	0.0406427	-0.174065	0.113133
-0.0300777	-0.157214	-0.347327	0.00269075	-0.0552242	0.0623239	0.0477088	-0.0104925	-0.0227923	-0.00627847	-0.139329	-0.0310962	0.006603	0.0502737	-0.0777487	0.0687817	-0.0223488	-0.0678269	0.129996	-0.0659232	-0.0383538	-0.0496303	0.00941875	0.093903	0.024598	-0.1615	-0.0114361	-0.113127	-0.0679438	0.0800501	0.037567	-0.0989332	-0.0561655	-0.0511561	0.00144264	-0.0650976	-0.043067	0.118872	0.0473367	0.0859711	-0.0750281	-0.0145803	-0.11477	-0.0621507	0.067968	0.00673632	-0.0017391	0.100341	-0.112143	-0.150048
0.114062	0.0758736	-0.013888	-0.00120607	-0.0114445	-0.0736046	0.036287	0.00720049	-0.0363863	-0.0125824	0.0571709	0.171121	-0.0363867	0.0673991	0.101281	0.0401341	0.143886	-0.124092	-0.0673374	0.0152456	0.0758736	-0.00592611	0.0993041	0.153058	0.00659565	-0.0817827	-0.183568	-0.127033	0.0788307	-0.0149485	0.037567	0.00346491	0.119824	-0.190922	0.066266	0.166495	0.045542	-0.0123339	-0.0213482	-0.0486951	0.116711	-0.0806083	0.0461681	-0.232721	0.00659691	-0.1867	0.0498716	-0.0105866	0.081171	-0.114846
-0.0770032	0.0438819	0.0145042	0.0107296	0.0576331	0.140448	-0.0245012	0.0826949	-0.0336563	0.00988881	-0.136997	-0.167479	0.0301018	-0.0759414	-0.0747895	-0.0570864	0.0606865	0.150395	-0.0333341	-0.016984	0.0411813	0.0716835	0.0613078	-0.105656	-0.0751194	0.0400172	0.0670981	-0.149105	-0.0245198	-0.0204266	0.027849	-0.0306522	0.0131686	0.037567	-0.0705772	-0.0397856	0.0201784	-0.0303487	-0.113146	-0.012841	0.0249943	0.0929357	-0.0227641	0.105638	0.0440188	0.0967065	0.131382	0.0242164	0.0413439	0.0874365
NaN	NaN	0.0462714	-0.095394	-0.128288	-0.0176752	0.0688838	-0.113333	NaN	NaN	0.0551823	-0.0594765	0.0275117	0.0403807	-0.0941375	-0.0801146	NaN	0.0491389	-0.0583228	-0.0869375	-0.103744	0.020433	-0.00172935	-0.0342501	NaN	0.134489	0.112834	0.0532802	-0.0662515	0.0262225	-0.0176816	-0.224779	NaN	0.320264	-0.114779	-0.118705	0.0383312	0.110991	-0.0131041	-0.197108	NaN	-0.175998	-0.178248	0.0353693	-0.144371	0.0887245	-0.111273	0.0989128	NaN	-0.0707541
0.0992888	0.108881	0.0881749	0.159586	-0.0419439	0.0469522	-0.0983477	-0.104791	0.221196	0.131153	-0.0858971	0.0441289	-0.160979	0.0794882	0.136349	-0.0818986	0.317559	-0.0121032	0.0030496	0.253322	0.07719	0.114403	-0.0508776	-0.208444	0.148393	-0.046009	0.0771225	0.143613	-0.0883954	0.077267	0.0616127	-0.121226	0.211542	-0.0227451	0.270987	0.221139	0.119584	0.23581	-0.0683009	-0.164885	0.294711	0.177196	0.140819	0.0641582	0.124048	0.298949	0.136055	-0.0136253	0.1772	0.310531
0.0841669	0.172834	-0.0232177	-0.031772	-0.0434134	-0.032287	0.080051	0.0690186	0.0633188	0.00424655	0.0641005	0.117222	-0.0695969	0.1267	0.189466	0.0347127	0.084915	-0.0521361	-0.0782189	0.0166228	0.0411813	0.0883705	0.120676	0.0152806	-0.0974856	-0.124117	-0.144641	-0.105229	0.0729105	0.0362919	0.0294725	0.0796004	0.0391505	-0.0818617	-0.116278	-0.00949378	-0.0413229	-0.0699751	-0.0940222	-0.0404759	0.0336228	0.0270811	-0.0337094	-0.168865	0.0520411	0.0482337	0.0807048	-0.0741516	0.039149	-0.0723644
0.0716863	0.172834	0.0603621	0.183226	0.163736	0.0520917	-0.054733	0.147843	0.0733723	0.0758736	0.0758736	0.129649	0.13452	0.17997	0.0984396	0.140211	0.084915	0.116115	0.0642247	0.155163	0.0824429	0.0911328	0.0794969	-0.0718826	-0.0163946	0.0612981	0.0858321	0.150245	0.103738	0.188438	0.11485	0.197774	0.14264	0.0695505	0.169788	0.173267	0.11266	0.0967131	0.0882211	0.0244978	0.123577	0.0953546	0.111879	0.0691889	0.067968	0.0839169	0.104651	0.0787732	0.145793	0.0524787
0.0396922	-0.0606885	0.0556791	-0.0580756	-0.0085746	0.0520917	0.151928	-0.0878785	-0.0584331	-0.151303	0.0197525	-0.0546965	0.0557277	-0.0479785	-0.018321	0.0274594	-0.0420001	-0.0289084	0.0744222	-0.150133	-0.131487	0.0772671	0.0225259	0.128531	0.104027	0.0887227	-0.0891057	-0.167367	-0.00324741	-0.0822458	0.0359511	-0.027397	-0.0263878	0.158936	-0.066236	-0.186984	0.135066	0.0184561	-0.180991	-0.114299	-0.0652158	-0.114832	-0.195045	-0.12389	0.0663824	-0.0438746	0.160761	-0.0197214	-0.196423	0.0642215
-0.00986511	0.0291053	0.0572419	0.120855	0.158483	0.00703692	-0.0351101	0.210092	0.0480928	-0.00942713	0.00104913	-0.0068364	0.0733724	0.0974035	0.139119	0.158912	-0.0344101	0.0723318	0.0671453	0.135145	0.107117	0.0646734	0.0686047	-0.0385981	-0.0312935	0.0515098	0.0544584	0.125245	0.0580074	0.13594	0.193079	0.229854	0.0405807	0.0407932	0.167227	0.104107	0.04194	0.154656	0.11267	0.099346	0.107496	0.0795493	0.0955701	-0.0164096	0.102468	0.040016	0.0903241	0.101768	0.0895934	0.124414
0.00534797	-0.026039	-0.374639	-0.343354	-0.297683	-0.335492	1.23121	-0.391825	-0.496201	-0.173934	0.118868	0.0396805	-0.448549	-0.138027	-0.346712	-0.641775	-0.546549	-0.581212	-0.299447	-0.436005	-0.438178	-0.368271	-0.5117	0.144422	-0.559433	-0.611056	-0.464745	-0.449387	-0.488382	-0.399647	-0.563763	-0.275447	-0.474668	-0.0565349	-0.369737	-0.12612	-0.132653	-0.372507	-0.529254	-0.556473	-0.509476	0.0460726	-0.246993	-0.199525	0.0790253	-0.255242	-0.0601286	-0.614024	-0.432565	-0.4845
0.0770649	0.0656609	0.0462714	-0.0194503	0.00440395	-0.0274014	0.134627	-0.0013068	0.00923516	0.01831	0	-0.086135	-0.0709989	-0.0708069	-0.0455428	-0.0483126	0.0804012	0.0310945	0.159083	0.0152456	0.0732365	-0.0542271	-0.0173742	0.0838105	-0.0905707	-0.0798818	0.0249164	-0.0856334	0.00466129	-0.0537852	-0.0853708	-0.0536315	-0.0376544	-0.0440093	0.0989372	-0.0122194	-0.0119477	-0.038744	-0.0957514	-0.0437585	0.0458443	0.0783253	0.0779642	0.0182071	0.110208	0.0580411	0.0117704	0.00760983	0.0147064	0.021211
-0.00787955	0.0677116	-0.0294698	0.0860032	0.114387	0.221405	0.0448621	-0.0277297	0.155848	0.119491	-0.00611687	-0.0102701	0.0733724	0.177749	0.166544	0.00368483	0.172555	-0.0852811	0.0859923	0.168755	0.307492	0.0674814	0.0939232	-0.15822	0.00824037	0.0301024	0.00132303	0.189516	0.221136	0.179389	0.0632035	0.0309307	0.155895	-0.0782208	0.212635	0.18806	0.260827	0.157733	0.126497	-0.0470479	0.212671	0.198518	0.159362	-0.00948066	0.264775	-0.117313	-0.0192246	0.00457049	0.223597	0.0859956
-0.157299	-0.0675333	0.0494133	-0.15026	0.107586	0.10929	-0.0818611	-0.0157711	-0.0446103	0.0294591	-0.108288	-0.0812409	-0.100793	-0.0133337	-0.00842547	0.0527225	0.0530374	0.160554	0.154962	-0.0483718	-0.113382	0.111685	0.140055	-0.101308	0.0853113	0.109394	0.0157914	-0.139038	-0.0918297	0.104856	0.0213383	-0.0388199	0.106233	0.0632035	-0.020786	-0.0439703	-0.0500611	0.109411	0.0274578	0.0691089	-0.00230575	0.056085	-0.05967	0.115446	-0.0353433	-0.188565	0.0919225	0.137011	-0.112143	0.0729688
-0.145644	-0.0732724	0.0881749	-0.0888748	0.100751	NaN	-0.23034	NaN	0.0746234	0.123389	0.173555	-0.180736	0.0144826	NaN	-0.286839	NaN	0.0728478	0.179032	0.0974729	-0.253935	-0.0901087	NaN	-0.0331627	NaN	-0.248062	0.0596707	0.0275117	0.0374658	-0.142488	NaN	-0.00480284	NaN	0.0276607	0.104029	-0.280385	-0.0523808	-0.00340489	NaN	-0.107908	NaN	0.0200365	0.155504	-0.157598	-0.114669	-0.155318	NaN	-0.260294	NaN	-0.0459996	0.13282
0.0282337	-0.0183753	0.0383886	-0.0417231	0.0305469	0.0555091	-0.0565284	-0.0533533	0.0771221	0.0569486	-0.0309634	-0.0137145	0.0468155	-0.0231273	-0.125977	-0.101653	-0.00592613	-0.0227754	-0.0547304	-0.0452027	-0.0318763	-0.10419	-0.0366912	-0.0396909	0.0742951	-0.0274636	-0.0204033	-0.117089	-0.0394164	0.117101	-0.0836853	0.00864918	0.143971	0.0679662	-0.0518668	-0.0765052	0.045542	0.0498673	-0.0547475	-0.00962085	0.084151	-0.0607728	-0.0447621	0.0404853	-0.0507268	0.109398	-0.190955	-0.0505808	0.0325372	-0.0643298
0.0152565	0.045976	0.0320545	0.0306139	0.0291072	0.0175386	0.0189831	0.056594	-0.0836853	-0.120507	0.0228375	-0.00455289	0.00923475	0.00512031	0.0105929	-0.00511135	-0.0681064	0.056307	0.122986	0.0465749	-0.0228657	0.141308	0.138302	0.0201922	-0.0296311	-0.059106	-0.0242663	0.0357002	-0.0952719	0.0146275	-0.0752837	-0.206426	-0.0348287	0.0632035	-0.020786	0.036015	-0.0500611	0.0580371	0.0183505	0.0555026	-0.13579	-0.074475	0.0288149	0.0370761	-0.0438714	0.00673632	0.054778	-0.0212496	-0.0324903	-0.0675384
0.0275911	0.102957	0.0556791	0.0187193	0.0462908	0.142072	0.352887	0.0412575	-0.125417	-0.041274	-0.027824	-0.112184	-0.0282138	-0.113857	-0.10316	-0.194469	0.0894163	0.032907	0.0302168	-0.0107853	0.0679469	0.106233	0.0758736	0.054951	-0.0974856	-0.100902	-0.0372292	-0.167367	-0.0245198	-0.0523783	-0.0853708	-0.197329	-0.117767	-0.0583321	-0.105821	-0.0938038	-0.064137	-0.11969	-0.0413056	-0.0112304	0.00504019	0.119288	0.0472436	0.157312	0.24215	0.0629233	0.143815	0.00304832	0.0269966	0.0151812
0.0900253	0.0849799	-0.0515586	-0.100636	-0.0375455	-0.0586041	-0.0873394	0.0412575	0.130927	0.119491	0.0135554	0.0441289	0.0607934	0.0890753	-0.0197403	0.025641	0.0788932	-0.0381556	-0.0422165	-0.00153635	0.0384748	0.043436	-0.149827	-0.0569424	0.0488332	-0.0913168	-0.137563	-0.0299833	0.0139408	-0.0328369	0.0115241	-0.0112228	0.0856026	-0.0745879	0.0635086	-0.0190569	-0.064137	-0.121181	-0.0734131	0.0400681	0.184775	-0.0278342	0.0044839	-0.0621507	0.00988515	0.041663	-0.0404446	-0.0060404	0.0958673	-0.082063
-0.0198893	-0.0140217	-0.0547406	-0.0429731	0.0660805	-0.0241528	0.086987	0.0115034	-0.012017	0.00283241	0.00836288	-0.0264346	-0.0187417	-0.00725392	0.159735	0.00736239	-0.00592613	0.0527269	0.00761218	-0.049959	-0.00630833	0.0276607	0.205504	-0.00177227	0.00988345	0.0416638	-0.0294352	-0.058553	0.0170211	0.0828279	0.22076	-0.027397	0.0391505	0.0407932	-0.0249818	0.00757599	0.0292772	0.0498673	0.0563022	0.0555026	0.0225178	0.0485832	-0.0939518	-0.0233672	0.0359562	-0.0645254	0.0807048	0.061294	-0.0119247	-0.0169932
-0.0335114	-0.0216527	-0.0739754	0.0450073	0.0262231	0.0674178	-0.309728	0.105643	0.141666	0.0958691	0.00314396	-0.0511246	0.0870714	0.021616	-0.133667	0.140211	0.149662	0.109181	-0.0157084	0.142687	-0.00251919	0.0462856	-0.164983	-0.162393	0.148393	0.129812	0.110402	0.176523	0.0353742	0.145267	-0.14903	0.0696452	0.147957	0.037567	0.221297	0.214581	0.0934832	0.0935235	-0.0114606	0.230889	0.10634	0.102583	0.130928	0.18101	0.104019	-0.0679925	-0.0983439	0.206454	0.0662726	0.0946183
0.0428391	-0.007526	NaN	0.0514979	0.0233329	NaN	0.28092	0.134792	-0.121038	0.12857	NaN	0.00919192	-0.150507	NaN	0.0330422	0.273647	0.0728478	NaN	NaN	0.209916	0.152655	NaN	-0.136673	0.189953	0.116386	NaN	NaN	-0.0875833	0.0489944	NaN	0.11485	0.126903	-0.0691315	NaN	0.00432419	0.098432	0.0846995	NaN	-0.0463332	0.193393	-0.0899106	NaN	0.00894946	0.112183	0.0884429	NaN	-0.200691	0.150882	-0.114765	NaN
0.0782541	0.0920079	0.0681366	0.0985569	0.0855998	0.151787	0.0434366	0.0482494	-0.12688	-0.041274	0.105682	0.0758736	0.039128	-0.00846734	-0.0896485	-0.0818986	-0.189245	0.0899721	0.010646	-0.0739703	-0.10649	-0.00889852	0.101095	-0.00380538	0.0695507	0.0234598	-0.0529637	-0.0701094	-0.138941	0.0952609	0.0663798	-0.168574	-0.119268	-0.0245075	0.0186431	-0.00406048	-0.0908507	0.110991	0.0758736	-0.0635973	-0.0268087	0	0.00560206	0.0319505	-0.120902	-0.0353459	0.0350658	-0.0366152	-0.0521938	-0.00924559
0.105011	-0.0721219	-0.303504	-0.154377	-0.240577	-0.269592	0.274859	-0.153976	-0.0363863	-0.0316509	-0.021574	0.040794	-0.115221	-0.108553	-0.118329	-0.00852713	0.0499669	-0.367547	-0.212577	-0.0563235	0.24398	-0.275997	-0.287207	0.22192	-0.0312935	-0.16947	-0.214704	-0.10326	-0.00813079	-0.267323	-0.213512	0.0878512	-0.108793	0.0520362	-0.0705772	-0.153162	0.177399	-0.247601	-0.161059	-0.135037	-0.102467	-0.257303	-0.209236	-0.315559	0.188591	-0.205455	-0.0262693	-0.16223	-0.10431	-0.310906
-0.0425285	0.085987	0.242779	0.126983	0.0576331	-0.0602639	-0.0800392	0.151735	0.148776	0.169338	0.0371127	0.132736	0.182618	0.162091	0.206762	0.025641	0.0298607	0.0723318	0.0627619	0.11098	0.143921	-0.0208482	-0.0402266	-0.0251338	-0.0463304	-0.00728229	0.0821067	0.115144	0.169151	0.179389	0.0472273	0.122071	0.0925125	0.0407932	0.163376	0.186721	0.10571	0.0951191	0.052721	0.0758736	0.209484	0.110963	0.130928	-0.0112104	0.0536406	0.23275	-0.0404446	-0.00906972	0.0906414	0.0802199
-0.143175	-0.0989165	-0.0483832	0.115933	0.077267	-0.173881	-0.054733	0.056594	0.114046	-0.0125824	-0.0672501	0	0.162889	-0.175248	0.0285791	0.0811755	-0.0727626	0.0110357	0.159083	0.0941912	-0.046173	-0.0821195	0.106455	-0.167306	0.034335	-0.00363759	0.112834	0.0515302	-0.0952719	-0.062259	0.0663798	0.0189698	0.0716835	0.0213383	0.173622	0.134936	0.0365242	-0.0500185	0.153843	0.0297031	0.0470598	0.00520351	0.0935136	0.199736	-0.0593362	-0.126278	0.222452	0.0787732	-0.00475495	0.0831107
NaN	NaN	NaN	-0.223741	-0.294154	-0.463303	-0.0691475	-0.111906	NaN	NaN	NaN	-0.0171694	-0.192905	-0.28074	-0.411185	-0.192561	NaN	NaN	NaN	-0.294583	-0.110621	-0.49981	-0.50473	0.110792	NaN	NaN	NaN	-0.302862	-0.00162292	-0.363512	-0.368916	0.027522	NaN	NaN	-0.0895526	-0.252429	-0.19069	-0.356476	-0.473775	-0.305583	NaN	NaN	-0.0900909	-0.325945	-0.113747	-0.261085	-0.292946	-0.259418	NaN	NaN
-0.0509695	0.0259113	0.00323443	0.117165	0.0160822	-0.0274014	-0.0422193	0.0676433	0.0519158	0.0932191	0.0758736	0.10255	0.0633189	0.13593	0.132184	0.0670039	-0.0389594	-0.0757351	-0.129941	0.0915895	0.0425321	0.00586751	-0.0173742	-0.0614921	0.0294741	0.0400172	0.107965	0.0844858	0.0520046	0.107587	0.0359511	0.131722	0.0604508	-0.010461	0.0772409	0.108348	0.0292772	0.0416577	0.0491331	0.0122912	0.0299324	0.0535894	-0.00356404	-0.0479447	0.0131669	0.0334133	-0.0298021	-0.0166704	0.0895934	-0.0263431
0.276834	-0.10128	0.149768	NaN	-0.195546	NaN	0.123876	-0.0560811	0.189502	0.0418966	0.248054	NaN	0.00528518	NaN	-0.0644825	0.143625	-0.102604	-0.19113	-0.139346	NaN	-0.29343	NaN	0.0373945	0.245296	0.0853113	0.0855198	0.238984	NaN	-0.0511006	NaN	-0.211684	0.100969	0.0420091	0.0962564	NaN	NaN	-0.219507	NaN	-0.121913	0.209114	-0.200059	-0.0929565	NaN	NaN	-0.310737	NaN	0.160761	0.164625	0.0598244	-0.0279073
-0.0559471	0.0365199	0.0320545	0.124535	0.11167	0.0640232	-0.040439	0.162061	0.134516	0.120792	-0.021574	-0.0194786	0.171048	0.0842912	0.0855864	0.194092	0.0576314	0.0864578	0.046578	0.165061	0.162567	0.0688835	0.0484692	-0.120213	0.0197078	0.129812	0.0932517	0.123566	0.189885	0.221556	0.164925	0.246417	0.229206	0.0884463	0.159514	0.150113	0.238302	0.194217	0.0917335	0.179125	0.171682	0.154352	0.11491	0.0742049	0.181217	0.00673632	0.13761	0.178246	0.176232	0.101766
0.00866793	-0.11079	-0.179185	-0.186427	0.0014694	-0.311915	0.127917	-0.391825	-0.1416	-0.202252	-0.0404421	0.100439	-0.151997	-0.0555387	-0.13985	-0.377678	-0.209601	-0.16732	-0.0727692	-0.0579196	-0.227846	-0.385522	-0.392528	0.290315	-0.405679	-0.280688	-0.195338	0.0161552	-0.0228734	-0.328345	-0.34293	-0.0955317	-0.335499	-0.0511561	-0.157391	-0.285571	-0.356709	-0.476711	-0.33779	-0.424031	-0.299472	-0.243419	-0.255888	-0.383149	-0.453657	-0.126278	-0.379556	-0.424207	-0.254334	-0.150048
-0.108044	-0.0652464	0.271704	-0.0940872	-0.0419439	0.372757	0.103498	0.0314096	-0.132748	-0.113746	-0.0532205	0.047454	-0.205273	0.0600888	0.166544	0.091732	0.178226	-0.0136231	0.0960426	0.140178	0.136389	0	0.0410936	0.0789396	0.440716	0.159211	-0.106886	0.279391	0.083256	-0.106932	0.266353	-0.104049	0.043436	-0.220282	0.20267	-0.112804	-0.0588449	0.101486	-0.10095	0.13071	0.065148	-0.0883133	0.14573	0.0455853	-0.103074	0.194139	-0.113128	-0.0060404	0.0598244	0.0960508
0.253778	0.165402	0.316119	0.167909	0.123855	-0.454736	0.171636	0.01722	0.23676	-0.222027	0.552348	0.408055	0.151143	-0.0606058	-0.0498904	-0.179272	0.13227	-0.0181921	0.432729	-0.300213	0.078505	-0.373999	-0.41439	0.339402	0.100922	0.598804	0.519107	0.341295	0.17332	-0.534574	-0.172015	0.0562798	0.0576289	0.573145	-0.104334	0.0136085	-0.00511012	-0.421758	-0.182815	0.0606169	-0.0470477	0.512816	0.0342684	0.128437	0.148364	-0.573799	-0.220331	-0.127357	0.00341139	0.557387
-0.03489	0.0979945	NaN	-0.0145572	0.0869838	-0.019292	0.0117115	-0.0850817	-0.109432	0.0971916	NaN	0.00690094	0.0582627	-0.0517524	0.0870202	-0.0102373	0.143886	NaN	NaN	0.0411784	0.118648	-0.0526934	0.0503088	-0.0771596	0.0229696	NaN	NaN	-0.1072	0.10519	0.00440411	0.0520362	-0.0652505	0.107598	NaN	0.0593626	0.0682775	0.220407	-0.0500185	0.0670031	-0.0602735	0.00252292	NaN	-0.0398365	0.0182071	0.345585	0.0855209	-0.0017391	-0.02431	-0.0179347	NaN
0.116305	0.131281	0.0193103	0.0746021	-0.0867158	0.0976673	0.0702845	-0.0131291	-0.0268558	-0.0204991	-0.0393843	-0.0703064	-0.106545	-0.0442173	-0.0659502	-0.0326328	0.111729	0.0310945	0.0598325	0.0599716	0.0492675	0.00586751	-0.0669785	0.0670739	-0.0819684	-0.0913168	-0.0437611	-0.0243235	-0.0163039	-0.0509726	-0.0470454	-0.0128322	-0.0334181	-0.0764035	0.0342274	-0.0176867	-0.0500611	-0.0429609	-0.113146	-0.0486951	0.032394	0.0435571	0.090422	0.0691889	0.0488367	0.120426	-0.0493644	-0.0273768	0.079055	0.0802199
-0.0418301	0.0532717	0.0774164	0.0213718	-0.0331609	-0.110888	-0.179396	0.130853	0.0404128	-0.00627847	0.0401463	-0.0570839	-0.020091	0.00128233	0	0.0455397	0.0298607	0.00184427	0.0030496	0.0573029	0.0705946	0.00293686	-0.0580148	-0.0994557	-0.148521	-0.141727	0.0480922	-0.0528027	-0.0578163	-0.0356108	-0.0769607	0.0155366	0.00293686	-0.165873	0.0440556	0.0166156	-0.0361014	-0.0585358	-0.0581251	0.0469441	0.0829723	0.115727	0.0965968	-0.0497137	0.05044	0.0547784	-0.0227433	0.0272163	0.0500799	0.0946183
-0.284606	0.0354639	0.0145042	0.125759	0.0952603	0.0943327	-0.129931	0.147843	0.0633188	0.133732	-0.0500107	-0.0487498	0.136908	0.0770797	0.105532	-0.00511135	0.0407192	0.0687828	0.0510096	0.0666205	0.078505	0.111685	0.0776859	-0.337832	0.0456224	0.132932	0.135714	0.099882	0.0906029	0.253923	0.0440135	0.265784	0.108961	0.0536363	0.146565	0.202705	0.153814	0.209189	0.0758736	0.115923	0.217963	0.176063	0.128939	0.128437	0.176776	0.235683	-0.100185	0.0151807	0.342029	0.168714
0.824899	-0.176138	-0.434882	-0.725169	-1.06389	NaN	0.716173	-0.34637	-0.817248	-0.896918	1.13468	0.689445	-1.41304	NaN	-1.532	-0.294694	-0.525156	-1.47248	-0.192997	-0.650793	-0.967953	NaN	-0.622287	0.959841	-0.714046	-1.93243	-1.25546	-1.38526	-1.61245	NaN	-1.47652	0.0713083	-0.83293	0.200409	-0.787197	-1.20994	-0.698112	NaN	-1.18446	-0.503049	-0.655073	-1.54898	-1.04138	-1.79649	-1.03238	NaN	-0.55982	-0.710316	-0.540136	-1.77405
-0.0652978	0.0697579	0.0804978	0.107273	0.1346	0.156624	0.00293682	0.116313	0.1104	0.171847	-0.0351652	-0.0264346	0.124926	0.130169	0.129401	0.197408	0.152542	0.180703	0.125794	0.141433	0.151411	0.151931	0.212262	-0.156146	0.0962549	0.117277	0.116473	0.0964726	0.146717	0.215246	0.200409	0.15561	0.188508	0.1256	0.126916	0.116796	0.155509	0.189699	0.189129	0.137243	0.202017	0.173795	0.134895	0.100712	0.193001	0.0694112	0.140716	0.202456	0.207724	0.145342
NaN	NaN	0.0572419	0.122083	0.135937	-0.0486833	0.10213	0.108318	NaN	NaN	0.0778228	0.0876878	0.112834	0.0842912	0.0653712	-0.0102373	NaN	0.148696	-0.0493559	0.0599716	0.112254	0.133289	-0.0832316	-0.033169	NaN	0.0234598	-0.0542841	-0.0856334	0.00776064	0.226583	-0.122915	0.0512404	NaN	-0.00696715	-0.0138216	0.125196	0.177399	0.166928	-0.0666008	-0.053647	NaN	0.135773	0.0568724	-0.144356	0.0246016	0.0839169	-0.120568	-0.0166704	NaN	0.194414
0.0776597	-0.082523	0.0112924	-0.064426	-0.0346212	-0.019292	0.0856025	-0.0224009	0.00791994	-0.00627847	0.0310188	0.0463469	-0.079443	-0.0194451	-0.0557089	0.0598769	-0.101018	-0.0631023	-0.0709567	-0.156945	-0.10649	-0.0450473	-0.0526586	0.127187	0.0837425	0.035067	-0.0542841	0.0161552	-0.0883954	-0.0342234	0.0229689	0.0478724	0.0291019	0.105579	-0.00965985	-0.0665179	-0.0378401	0.00168615	-0.0114606	0.0775601	-0.0874164	-0.0883133	-0.0722458	0.011294	-0.101302	-0.113741	-0.0457911	0.0227142	-0.0939507	-0.116504
0.0698835	0.105923	-0.0247787	0.0187193	0.0102551	-0.0602639	-0.177467	-0.0560811	0.153495	0.191757	0.162846	0.100439	0.0144826	0.203052	0.229081	-0.00170229	0.0773842	-0.102943	-0.100192	0.174887	0.160096	-0.0178517	-0.0455436	-0.0672381	-0.0463304	0.00841633	0.105524	0.204017	0.12538	0.0276655	0.037567	0.299514	0.206455	-0.0691519	0.186325	0.210633	0.182413	-0.0317444	0.014695	-0.0454024	0.223232	0.120472	0.119941	-0.122042	0.0647953	0.079096	-0.120568	-0.0136253	0.172352	0.0758736
-0.190966	0.103946	0.12751	0.104789	0.0348583	0.124119	0.080051	0.0840554	0.204313	0.156726	0.0670563	0.176077	0.169886	0.175524	0.104117	0.22861	-0.104191	0.150395	0.0317116	-0.0247684	-0.0996375	0.0938903	0.127747	-0.00635834	0.216394	0.37336	0.0313954	0.212022	-0.0696383	0.104856	0.379039	0.298062	-0.0166059	0.121002	0.0285806	0.126591	0.0917299	0.185169	0.174089	-0.206175	-0.00115214	0.0473285	-0.0179331	0.112183	0.07745	-0.0234799	0.00673636	0.0917508	-0.229359	-0.139906
0.0607916	-0.0813621	0.0209088	-0.107221	0.0334224	-0.121213	0.167716	-0.0118101	-0.0363863	-0.139253	-0.0393843	-0.11344	0.0429774	-0.132612	-0.0688902	0.141919	-0.0313857	-0.0350668	0.0524837	-0.150133	0.0465774	-0.0946906	0.0112968	0.105219	0.0600214	0.0416638	-0.0437611	0.0445121	-0.0163039	-0.106932	0.0536363	0.0258149	-0.0880823	0.140837	-0.114779	-0.0081336	0.0201784	-0.0471909	0.0741034	-0.012841	-0.10373	-0.0760062	-0.106918	0.0758736	0.0407983	-0.122686	0.0726458	0.0568922	-0.00594649	0.0346912
-0.0919515	0.0656609	-0.0691436	0.060531	0.0276656	0.0105445	-0.192963	0.0662671	0.0746234	0.201606	0.00104913	0.0114784	0.0313954	0.141664	0.0927408	0.0811755	0.248775	0.0687828	0.016695	0.0411784	0.100668	-0.0283675	-0.0208704	-0.0783397	0.0647934	-0.055354	0.166392	-0.0093161	0.0474871	0.0348579	0.0440135	-0.0112228	0.151931	-0.0891665	0.0524258	0.0682775	0.0220018	0.0742601	0.0329005	0.0606169	0.107496	0.0771001	0.0842111	-0.0550329	-0.0167351	0.00337147	0.00505448	-0.0662535	0.198277	0.0197058
-0.0616847	-0.120389	-0.0279048	-0.196357	-0.0581929	-0.150841	0.0102527	-0.174797	-0.0766221	-0.0541999	0.0340702	-0.0463799	-0.0653995	-0.124537	-0.107693	0	-0.0542268	-0.0090682	-0.0891698	-0.216148	-0.101005	-0.167504	0.0794969	0.0330829	0.137793	0.0807033	-0.0809836	-0.302862	-0.12835	-0.174611	-0.329111	-0.0176722	-0.0193932	0.0774503	-0.209416	-0.275541	-0.0308967	-0.11969	0.145341	0.0876489	-0.0936626	-0.117986	-0.317057	0.117075	-0.0184181	-0.117313	0.15308	0.0802204	-0.154857	-0.0804421
-0.0259822	0.0248444	-0.0563345	0.0553767	0.129238	0.0383531	-0.0245012	0.0621297	-0.0227923	-0.0110043	-0.0672501	-0.0229514	-0.0936376	-0.0157744	-0.0112455	0	-0.0978511	-0.236392	-0.0439987	-0.0107853	-0.0139217	0.0448615	0.0704244	0.0441238	-0.0147478	0.0839161	-0.108264	-0.0739776	0.0246951	-0.0356108	-0.0503417	-0.0031983	0.0744782	-0.0855101	-0.104334	-0.0608453	-0.00681702	-0.00821012	0.0183505	0.18548	0.0125613	-0.0991719	-0.0227641	-0.146229	0.00165165	-0.028555	-0.0619297	0.103194	-0.0900903	-0.180884
0.0528062	0.085987	0.0727833	-0.18079	0.05339	-0.213663	0.0189831	0.038451	0.278097	0.0985136	0.102835	-0.0824626	0.0821067	-0.0108976	0.0624606	0.235112	0.14822	0.105703	0.257277	-0.118198	0.0613055	-0.0163555	0.0225259	-0.0424336	0.220732	0.0317589	0.196369	-0.0262079	0.0338534	0.0247786	0.09937	0.146096	0.0674814	0.0440135	0.0412545	-0.135072	0.114393	-0.0931457	0.00552433	0.156697	0.0299324	-0.0263552	-0.141346	0.0268095	0.102468	-0.365792	-0.0280346	0.164625	0.00454649	0.0729688
0.664332	0.795479	0.228819	0.133082	0.145264	-0.172097	0.309665	0.120293	0.224547	-0.00470644	0.555425	0.573914	-0.143077	0.459845	0.300337	-0.181164	0.363459	-0.352175	0.339708	0.147691	0.478793	-0.0681063	-0.176438	0.257873	-0.592016	-0.681392	-0.171908	0.0981782	0.0338534	-0.216957	-0.21534	-0.020907	-0.053301	-0.313556	0.0975913	0.104107	-0.0205345	-0.455606	-0.339798	-0.346745	0.42889	0.179457	0.287745	-0.402654	0.0294776	-0.138911	-0.358027	-0.286563	0.365054	0.0257177
-0.102633	0.0322896	0.0509824	0.0592443	0.151889	0.0210251	0.034853	0.0314096	0.253233	0.223516	-0.0288695	0.0126199	0.106746	0.15192	0.171969	0.0829388	0.169712	0.0952312	0.142531	0.153921	0.165034	0.0562158	0.143558	-0.163092	0.102475	0.0531454	0.0733724	0.223168	0.17332	0.115745	0.0632035	0.280533	0.229206	0.188666	0.286383	0.206675	0.175724	0.131405	0.238393	0.125795	0.193426	0.17266	0.244858	0.103998	0.185645	0.106235	0.0416623	0.152261	0.0457207	0.244536
0.000670928	0.083972	0.194806	0.201836	0.240305	-0.00480074	0.0434366	0.168476	0.0821058	0.0127014	0.0700038	0.091954	0.094484	0.031659	0.104117	0.272058	0.0391726	0.0829363	0.108866	0.113544	0.169953	0.0146242	0.205504	-0.0140964	0.07745	0.00841633	0.117684	0.151899	0.268793	0.0305468	0.212069	0.15086	0.0505496	0.0229689	0.113662	0.145989	0.504471	0.0317531	0.0616609	0.031435	0.0591486	0.0844337	0.0893895	0.108913	0.37996	0.0465933	0.169932	0.132825	0.0565859	0.0831107
NaN	NaN	-0.345395	-0.144793	-0.210394	-0.114323	NaN	0.114984	NaN	NaN	-0.0716066	-0.11344	-0.219329	0.167706	NaN	-0.0413255	NaN	-0.624234	-0.268636	-0.0310259	-0.120313	0.0117112	NaN	-0.0407862	NaN	-0.325874	-0.214704	-0.155171	-0.365158	0.0391557	NaN	-0.0752785	NaN	-0.425426	-0.00827557	-0.0467679	-0.418803	-0.0331414	NaN	-0.0503443	NaN	-0.110116	0.0893895	-0.266579	-0.00166566	-0.0749486	NaN	-0.0289124	NaN	-0.35879
-0.209878	0.0301677	0.227416	0.247241	0.0146279	0.182194	-0.00522079	0.125583	-0.105105	-0.0737936	-0.210697	-0.285475	-0.0979261	-0.0354869	-0.0498904	-0.132642	0.0484296	0.190694	0.191644	0.141433	0.163801	0.129263	0.131271	-0.191138	-0.155688	-0.218051	-0.112408	-0.11115	-0.100449	-0.016316	-0.0339277	-0.12815	-0.143522	-0.146849	-0.0619095	-0.0523808	-0.123477	-0.0429609	-0.0163966	-0.114299	0.134934	0.0832142	0.103756	0.0607963	0.131686	0.296124	0.0871239	0.131427	0.195427	0.13282
-0.0682035	-0.0860136	-0.0934582	-0.14071	-0.147173	-0.0241528	-0.0800392	-0.126255	0.167551	0.136306	0.0855831	0.0137603	0.223444	0.00256302	0.0360106	0.289468	-0.0511607	-0.0212457	-0.0209765	-0.106604	-0.155581	-0.0774339	-0.0156289	0.0740261	0.320198	0.336542	0.256521	0.212022	0.176094	0.12924	0.305236	0.286396	0.240449	0.443375	0.133496	0.0211149	0.0365242	0.0726443	0.272111	0.306534	-0.0458466	-0.0806083	-0.142692	-0.0461775	-0.0370452	-0.0421658	0.0515087	-0.0757365	-0.0191405	-0.0950911
-0.257368	-0.258316	-0.228406	-0.647413	0.191005	0.333966	-0.494419	-0.116193	-0.112324	0.0350005	-0.250332	-0.297244	0.296201	0.1267	0.0448792	-0.0926449	-0.204486	-0.163949	0.284003	-0.225057	-0.0619653	0.0218814	0.0503088	-0.189661	0.184223	-0.102825	-0.00761247	-0.0375578	-0.239488	-0.0523783	0.243715	-0.0257722	-0.0334181	0.15443	0.0398519	-0.15013	0.0545152	-0.0757309	0.278464	0.310972	-0.19182	-0.334393	-0.22072	-0.107327	0.0616161	-0.0234799	0.165353	0.289311	-0.275325	-0.186085
0.250609	0.0553468	0.508426	0.140363	0.00733236	0.611238	0.387005	-0.079506	-0.467447	-0.481552	-0.27676	-0.218709	-0.214627	-0.473766	-1.05245	0.0705571	0.486607	1.19191	0.0480565	-0.307754	-0.376459	0.134629	-0.178354	0.00921845	0.801001	1.04105	-0.300115	-0.393034	-1.23402	-0.197968	-0.568325	-0.267835	-0.227123	0.176838	-0.606941	-0.607025	-1.08094	-0.166651	-1.03311	-0.0437585	-0.0327233	-0.0234023	0.518999	0.238106	0.404629	-0.197927	0.0564101	0.0773239	-0.0659423	0.077324
-0.16832	-0.122803	0.00968435	-0.202069	-0.0761386	0.0435177	0.0828296	-0.0642992	-0.0922116	-0.0509581	-0.108288	-0.221471	-0.150507	-0.0206712	-0.110723	-0.02571	0.0953979	-0.056826	0.0480565	-0.0901971	-0.0982718	0.0218814	-0.116206	-0.106905	-0.0768294	-0.0478743	-0.0411444	-0.101293	-0.0460825	0.0189867	0.0359511	-0.00961439	-0.00137579	0.0647922	-0.0221831	-0.0923534	-0.080114	0.0433026	-0.0615102	0.0537939	-0.0303539	0.0372456	-0.0398365	-0.149981	0.0536406	0.0742608	0.05967	0.0106427	0.105211	0.13979
0.182701	0.113792	0.0112924	-0.030534	-0.0746343	-0.0209109	0.036287	-0.0670504	0.0157918	-0.0509581	0.176215	0.190818	-0.105105	0.0551911	0.0374923	-0.0890551	0.0652584	-0.147212	0.046578	0.0124863	-0.0632904	-0.102603	-0.0978087	0.121775	-0.170118	-0.187534	-0.0945497	0.0107867	-0.16034	-0.1441	-0.0887476	-0.0635851	-0.0249857	-0.0422275	0.0412545	0.0241069	-0.125308	-0.151325	-0.0429798	-0.0752847	0.0494871	0.00390449	0.0375269	-0.0514849	-0.142554	0.041663	-0.114985	-0.117541	-0.00118668	-0.024781
-0.094225	-0.0129362	0.13942	-0.0479856	0.345663	-0.00800951	-0.120581	-0.0506318	0.31505	0.330415	0.154741	0.224492	0.205456	0.0403807	-0.00561135	0.264089	0.0804012	-0.090077	-0.0619231	-0.0579196	0.016625	-0.0328976	-0.142298	-0.0689747	0.298303	0.0967036	0.144045	0.219991	0.155169	-0.0551939	0.104029	0.0529219	0.225439	0.124068	0.100283	0.0404559	0.0256431	0.131405	0.204047	0.23552	0.0935429	0.0385103	0.0309997	-0.0251109	0.0115271	0.0201278	-0.137426	-0.0212496	0	0.0989112
-0.007219	-0.109596	-0.0983683	-0.0342518	-0.381436	-0.00961649	NaN	-0.372395	-0.255962	-0.172181	-0.00203486	-0.00113636	-0.247897	-0.079807	NaN	-0.27657	-0.199388	-0.0273723	-0.00347806	-0.108255	-0.347584	-0.0821195	NaN	-0.131907	-0.146734	-0.0666331	-0.0204033	-0.058553	-0.492807	-0.0822458	NaN	-0.243353	-0.108793	0.00988272	-0.278691	-0.0622612	-0.490086	-0.041554	NaN	-0.360704	-0.0911599	-0.0729458	-0.226505	0.0472819	-0.629694	0.0726457	NaN	-0.340485	-0.0952405	-0.0154406
-0.0965069	-0.0790442	-1.12378	-0.537732	-0.576651	-0.44197	-0.696343	-0.536895	-0.582289	-0.412456	-0.778621	-0.600912	-0.770816	-0.247482	-0.734857	-1.09181	-0.489498	-0.656754	-1.40174	-0.52302	-0.362785	-0.44054	-0.989036	0.0357315	-0.840533	-1.01955	-0.951197	-0.821656	-0.775984	-0.28567	-1.03781	-0.777808	-0.57822	-0.815076	-0.9034	-0.333416	-0.761066	-0.463243	-0.605504	-0.725838	-0.435555	-0.787757	-0.718724	-0.646	-0.593419	-0.38461	-0.731691	-0.521434	-0.352023	-1.09886
0.0275911	0.104935	-0.0691436	-0.00241369	-0.0434134	-0.0904419	-0.0928345	0.0717645	0.0920167	0.0785563	0.0481928	-0.0310962	-0.0626087	0.0539637	0.0389726	-0.00511135	0.0713331	0.0473426	0.0729697	0.0863712	0.0863694	0.026218	0.0281154	-0.0120213	-0.0229995	-0.108607	0	0.0480249	0.0139408	-0.0176847	0.00823968	0.0103736	0.0160788	-0.111268	0.066266	0.0668261	-0.0395809	-0.00958322	-0.0196961	-0.0486951	0.140574	0.0758736	0.125948	0.0302386	0.0180778	0.0383678	0.0167895	-0.0166704	0.141802	0.0642215
-0.30027	-0.152226	-0.286696	-0.213578	-0.218713	0.277852	-0.0709581	-0.290933	-0.183712	-0.189799	-0.328972	-0.467754	-0.317069	-0.260973	-0.370309	-0.119813	0.275591	-0.247037	-0.0601218	-0.118198	-0.103744	0.125225	-0.468022	-0.335855	-0.261425	-0.381194	-0.327737	-0.153147	-0.0594998	-0.177701	-0.460156	-0.440315	-0.0362411	-0.143069	0.0552045	-0.073644	-0.173633	-0.041554	-0.319825	-0.276816	-0.0244518	-0.0442067	0.0748271	-0.0568097	0.0790253	-0.0404581	-0.274503	-0.225729	0.0258848	0.180943
-0.149782	-0.0883477	-0.0452147	0.060531	0.123855	-0.0339188	-0.0280301	-0.0411512	-0.0752139	-0.117123	-0.0981501	-0.0381245	0.0569961	-0.0530132	-0.0911431	-0.0378431	-0.133072	0.0365267	0.010646	-0.0200929	-0.0113786	0.0044029	0.0704244	-0.110671	-0.0581225	0.0134464	-0.0437611	-0.135028	-0.0113954	0.0716849	0.0584267	-0.0803172	-0.0419036	0.0148021	-0.0475858	0.0522342	-0.0188137	0.00505344	-0.00817784	0.0606169	-0.143624	-0.0352524	-0.0862431	0.182578	0.0131669	0.0482337	0.0823115	0.0212105	-0.0722471	-0.0531518
-0.0439273	-0.163483	0	-0.223741	0.0204371	-0.0989291	-0.548685	-0.256878	0.124923	0.0197085	0.138338	0.129649	0.238984	0.0770797	-0.0383268	0.21061	-0.0481008	-0.0243061	-0.169795	-0.200245	-0.23547	-0.123379	-0.114358	-0.218496	0.164912	0.225364	0.307769	0.0637441	0.115319	0.0247786	0.13628	0.188495	0.236711	0.13628	0.12163	0.0478281	0.241537	0.0217904	-0.0312962	0.129074	-0.03391	0.0103855	-0.121356	-0.0146749	-0.171877	-0.213017	-0.262317	-0.0852801	0.0269966	0.0166909
NaN	NaN	NaN	0.0226963	0.19998	-0.0803182	-0.126185	0.0552067	NaN	NaN	NaN	0.0844781	-0.0255005	0.0228758	0.0211111	-0.00681812	NaN	NaN	NaN	0.0138666	-0.0928234	-0.0542271	-0.101472	-0.0666604	NaN	NaN	NaN	-0.0739776	0.0714267	0.0131717	0.00823968	-0.00961439	NaN	NaN	-0.0954455	-0.0081336	0.141906	-0.232963	-0.00490153	0.0741848	NaN	NaN	-0.197869	0.166831	-0.0977639	-0.126278	0.0726458	-0.10941	NaN	NaN
-0.0538088	-0.0572834	-0.19134	-0.0940872	-0.0085746	0.385496	-0.0227389	-0.0991285	0.14404	0.1731	0.0207818	0.0374496	-0.0241461	0.0914604	0.0697263	0.0934862	0.0998684	-0.111042	-0.0764002	-0.0436209	-0.033169	-0.110558	-0.0687766	-0.103166	0.00988345	-0.0798818	0.0569961	0.0197252	0.00466129	0.00293749	0.0821722	0.139722	0.063267	-0.0529471	0.0071997	0.0389771	-0.00681702	-0.0303487	0.0347115	0.0826121	0.0699267	0.0116778	0.029908	-0.0444119	0.07745	0.0515091	-0.0583297	-0.0121055	-0.0697209	-0.0310397
0.0698835	-0.0527608	NaN	-0.41833	-0.174377	-0.147326	-0.224383	-0.0906816	-0.0147027	-0.175688	NaN	-0.285475	-0.185233	-0.195026	-0.219571	-0.0413255	-0.0193488	NaN	NaN	-0.399362	-0.109242	-0.286765	-0.29951	0.105219	-0.0312935	NaN	NaN	-0.502641	-0.124835	-0.300873	-0.282623	0.117225	-0.0778451	NaN	-0.35891	-0.532109	-0.145584	-0.249237	-0.195641	-0.0519946	-0.112614	NaN	-0.20496	-0.552987	-0.220674	-0.261085	-0.313672	-0.0350717	-0.125318	NaN
-0.268322	-0.205855	0.114003	0.129426	0.126549	0.0909912	-0.0493589	0.140027	-0.163992	-0.249409	-0.0436213	-0.045197	0.160548	-0.0218989	0.0478239	0.102229	-0.233718	0.141886	0.0816641	0.136405	0.0262283	0.139975	0.117131	-0.172981	-0.210478	0.165335	0.165225	0.0161552	0.0876684	0.166361	0.0915752	-0.0437415	-0.126801	0.13628	0.105649	0.143233	-0.00170133	0.101486	0.133371	0.0210187	-0.115166	0.12638	0.157425	0.130054	0.0391859	0.0350664	0.139164	-0.0121055	-0.127972	0.024217
0.0521877	0.0758736	0.0128993	-0.00604356	0.00879468	0.115896	0.15325	0.0426587	-0.040492	-0.00156746	0.010443	0.00115324	-0.0322942	0.0165637	-0.00420612	0.025641	0.0879176	0.0183552	0.0931781	-0.0200929	0.0492675	0.0828298	0.0740589	0.0245223	-0.0180436	-0.00910791	0.00132303	-0.068178	0.00466129	0.0405855	0.0262239	0.0292275	0.00293686	-0.026271	0.0186431	0.0389771	0.10048	0.0251174	-0.0114606	0.0297031	0.0421907	0.0660183	0.0461681	0.0891657	0.116374	0.0580411	0.0871239	0.0627582	0.0236584	0.0302109
0.0911906	-0.028239	-0.126499	-0.099323	-0.174377	-0.135086	0.0716838	-0.073955	-0.0268558	-0.0477234	-0.0383279	0.0452383	-0.15349	-0.0888768	-0.0851741	-0.0326328	0.011068	-0.157231	0.015185	0.0357602	-0.0914653	-0.169164	-0.0705769	0.119049	-0.0700018	-0.114407	-0.216206	-0.123049	-0.112595	-0.0537852	-0.0938262	0.00346491	-0.131341	0.0148021	-0.0822226	-0.102539	-0.0747718	-0.0771741	-0.109652	-0.116017	-0.0174105	-0.0760062	0.00224442	-0.0216251	-0.0370452	0.00337147	-0.0157134	-0.096492	-0.0264029	-0.00615737
-0.0321356	0.0312292	0.0509824	0.0553767	0.0632705	-0.0635886	0.0334174	0.117641	0.104301	0.129862	0.0778228	0.0682915	0.0932517	0.012761	0.119619	0.162292	0.0314165	0.0365267	-0.0139554	0.0425299	0.054631	0.0218814	0.106455	-0.0256655	0.0695507	0.109394	0.0746239	0.0107867	0.160777	0.0519727	0.166419	0.166643	0.153254	0.0488317	0.0635086	0.105522	0.155509	0.0871269	0.126497	0.142127	0.0579448	0.109769	0.00336469	0.00435292	0.0868772	0.01679	0.0807048	0.0729691	0.00568015	0.0331994
0.406479	0.137046	-0.0467982	-0.173781	-0.0302457	0.0893177	0.165097	-0.113333	-0.0640028	-0.120507	0.0932859	0.201508	-0.0120177	0.113895	-0.169604	-0.128967	-0.0696567	-0.340749	0.142531	-0.214372	-0.051414	-0.0103866	-0.250818	0.449721	-0.42677	-0.293483	-0.210208	-0.0168043	0.215747	-0.0836853	-0.327147	0.0138173	-0.387625	0.164925	-0.160488	-0.228107	-0.0890565	-0.0815112	-0.302055	-0.280622	-0.258055	-0.283714	-0.18382	-0.424592	-0.205504	-0.197927	-0.399166	-0.24514	-0.163049	-0.207069
-0.132587	-0.0790442	-0.10494	-0.155752	-0.064149	0.125758	0.0548021	-0.0753405	-0.0053274	0.0336172	0.0999793	0.0363327	-0.044611	0.0890753	0.186788	0.04374	-0.237196	-0.0289084	-0.0601218	-0.00615371	-0.0318763	0.0291019	-0.0437694	0.029888	-0.184678	-0.106677	-0.047697	0.099882	0.0459782	0.0505542	0.194548	-0.0241484	-0.165107	0.027849	-0.00827557	-0.0231766	-0.0136619	0.0855235	0.0419366	-0.0160675	-0.0374776	-0.0101903	-0.108223	-0.0479447	-0.0133746	0.0935184	-0.0475763	-0.197938	-0.171301	0.0361815
0.056504	0.0438819	-0.0499702	-0.0404746	-0.150346	0.0758736	-0.0873394	-0.13931	-0.0822697	-0.0268615	-0.00203486	-0.00797984	-0.174567	0.0391386	-0.0956371	-0.128967	0.0561013	-0.0151445	0.016695	-0.0901971	-0.161321	-0.0511606	-0.209316	0.053417	-0.132509	-0.0647482	0.0223154	-0.0356609	-0.135403	-0.0356108	-0.202581	-0.0685858	-0.0504427	0.0180735	-0.108801	-0.0650976	-0.103464	0.0482286	-0.182815	-0.131562	-0.0220997	-0.00435818	-0.103013	-0.144356	-0.184872	-0.0234799	-0.175491	-0.142203	-0.0646854	-0.0611277
0.0440935	0.0227074	0.174624	0.141573	0.114387	0.130669	-0.0209789	0.0908374	0.0658392	0.0650907	0.0836484	0.108861	0.149962	0.0698264	0.0151099	0.0128651	0.0499669	0.189032	0.107447	0.0207469	0.0262283	0.0576289	0.136547	0.0245223	0.0679667	0.125123	0.0105487	-0.0643216	0.0743928	0.10895	-0.00480284	-0.117775	0.0842167	0.143867	0.0786068	0.0448836	0.0846995	0.134524	0.109197	0.0555026	0.048274	0.152045	0.092484	0.0319505	0.0246016	0.0564106	0.0251215	0.104618	-0.0534369	0.00912696
-0.0711229	-0.102464	-0.0627253	-0.0492422	-0.00142559	-0.0225308	0.0730817	-0.0452055	-0.0993592	-0.11206	-0.0981501	-0.118476	-0.0295722	-0.078517	0.00908393	0.0687817	-0.0268603	0.00736449	-0.115001	-0.196734	-0.110621	-0.0450473	0.0813067	-0.00943929	0.124063	0.0694111	-0.0769425	-0.0547175	-0.0849683	0.0925071	0.173868	0.112365	-0.00275337	-0.010461	-0.169819	-0.168428	-0.0119477	0.118872	0.152145	-0.0225401	-0.0986848	-0.0976154	-0.146738	0.0387813	-0.0472959	0.0134456	0.107818	0.0510038	-0.16168	-0.116504
-0.0660231	0.0625776	NaN	-0.159888	-0.00428044	0.379846	NaN	-0.325929	-0.0752139	-0.13754	NaN	0.0329751	0.205456	0.147372	NaN	-0.379805	-0.11056	NaN	NaN	0.0262259	-0.0305848	-0.0681063	NaN	-0.169427	0.181267	NaN	NaN	0.0179411	-0.0113954	0	NaN	-0.34768	-0.113272	NaN	0.064888	0.116796	-0.0326298	-0.110785	NaN	-0.440788	0.00629681	NaN	0.187058	0.0758736	-0.0472959	-0.209232	NaN	-0.394465	0.167482	NaN
-0.0488485	0.119654	0.190503	0.151211	-0.195546	0.0175386	-0.167853	0.0257509	0.00528516	0.00707067	-0.136997	-0.123535	0	-0.00120571	-0.136755	-0.304847	0.0545701	0.0882158	0.134186	0.14394	0.0679469	0.0175315	-0.159283	-0.10441	-0.0819684	-0.183504	-0.032028	-0.0168043	-0.0883954	0.0146275	-0.256118	-0.177503	-0.155814	-0.150637	-0.0249818	-0.0300717	-0.0765505	-0.0542706	-0.113146	-0.119458	0.20842	0.145097	0.137861	0.0675133	0.034339	0.394907	-0.081862	-0.0350717	0.135789	0.106039
-0.0474385	-0.0561507	0.0209088	-0.0442243	-0.0522619	0.129034	-0.0965083	-0.0519917	-0.0515035	-0.0787316	-0.174984	-0.282552	-0.0879416	-0.135316	-0.018321	0.0401341	0.0407192	0.0455444	-0.0368817	0.0398261	-0.0501017	-0.00147901	0.00565708	-0.0724661	-0.0429769	-0.108607	0.006603	-0.10326	-0.142488	0.0247786	0.385587	0.0512404	-0.0277908	0.1256	-0.0277867	-0.109863	0.102225	-0.0233919	-0.0922947	-0.0421161	0.0373022	-0.0532182	-0.063428	-0.00258028	0.00988515	0.095113	0.0839171	0.143962	-0.0095297	-0.00924559
0.480921	0.312122	NaN	0.0618165	0.0462908	0.194838	0.0477088	0.141333	0.225662	-0.0493397	NaN	0.0628445	-0.134217	-0.0606058	0.00908393	-0.183058	0.0015857	NaN	NaN	0.0207469	0.167496	0.0938903	0.230723	0.173258	-0.116655	NaN	NaN	-0.1072	-0.0713343	-0.618393	-0.259878	-0.19009	0.0291019	NaN	-0.11928	-0.0580177	-0.166108	-0.347651	-0.0836853	-0.191692	0.298672	NaN	0.121947	0.120329	-0.0576104	0.118855	-0.276542	-0.0916771	0.168458	NaN
0.01722	0.112811	0.148294	0.0885237	0.145264	0.105977	-0.0174646	0.156907	0.0845907	0.110352	0.032037	0.0518726	-0.0187417	0.0902687	0.222551	0.0969885	0.225612	0.153788	0.0903077	0.137664	0.200298	0.100761	0.102883	-0.0896924	-0.0379594	-0.00545905	0.0994024	0.0497784	0.17332	0.0856001	0.0407932	0.146096	0.141308	-0.0583321	0.176172	0.0682775	0.238302	0.0790962	-0.00817784	-0.0241624	0.165082	0.0783253	0.0842111	-0.0479447	0.204699	-0.0201048	0.103065	0.0686013	0.154718	0.134217
-0.278449	-0.147263	-0.0483832	0.0240191	0.0058691	-0.0209109	-0.196858	-0.0991285	0.112832	0.0432716	-0.139329	-0.0751528	0.247782	-0.0429661	-0.0297175	-0.0361045	-0.0915381	0.0419427	0.0406491	-0.0901971	-0.0448663	0.0420091	-0.0226207	-0.20921	0.024598	0.107814	0.0633189	-0.117089	-0.0146663	0.0262225	-0.0904389	-0.136849	0.10213	0.09937	-0.098402	-0.0636785	0.04194	0.0383625	0.00368471	-0.0569571	-0.0974271	-0.00290407	-0.0747778	0.043887	-0.0370452	-0.0749486	-0.063732	-0.0350717	-0.181004	-0.0107917
-0.0904403	0.0108749	-0.0341763	0.0279801	0.0131717	0.0572153	0.0334174	0.0342304	0.0105491	0.0238956	-0.123114	-0.0997046	0.0105487	-0.0454696	0.00454914	-0.053571	-0.0359249	0.0256461	-0.0855112	-0.00923962	0.00833815	0.020433	0.0355426	-0.0807086	-0.0163946	-0.0237774	-0.0294352	-0.0356609	-0.02947	0.0146275	-0.0112291	-0.00800806	-0.0306018	-0.0227451	-0.0590323	-0.0163173	0.00552564	-0.03594	-0.0213482	-0.105736	-0.0374776	0	-0.0386082	0.0489774	-0.00166566	0.0284433	0.0033715	-0.0197214	0.0500799	0.0106431
0.0046819	0.0707798	NaN	-0.220828	NaN	-0.0635886	-0.00696444	-0.0588143	0.101853	-0.151303	NaN	-0.0034128	NaN	0.0974035	-0.0197403	0.0670039	-0.0481008	NaN	NaN	-0.0788195	NaN	-0.110558	0.0410936	-0.00995466	-0.102692	NaN	NaN	-0.0489791	NaN	-0.118712	0.16343	-0.027397	-0.227123	NaN	0.0370424	-0.0163173	NaN	-0.131656	0.131655	-0.124634	-0.185	NaN	0.0288149	-0.26256	NaN	0.0383678	0.054778	-0.0227788	0.193522	NaN
0.00134122	0.0697579	0.124518	0.00805531	0.0204371	0.0262423	-0.00522079	0.0799703	-0.106546	-0.127297	-0.0184635	-0.0739393	-0.134217	-0.0218989	-0.0762682	-0.0500635	-0.0696567	0.0527269	0.264962	0.0492649	0.167496	-0.0650106	0.0903272	-0.0193222	-0.286538	-0.0989808	-0.0503275	-0.041357	0.010854	-0.212184	-0.0209174	0.105863	-0.113272	-0.0836853	-0.0763873	-0.0453684	0.0165262	-0.157435	0.407055	0.0400681	0.0163045	0.191823	0.022234	0.0268095	0.0359562	-0.00500318	0.200145	0	0.118567	0.253591
0.402197	0.116727	0.17897	0.0553767	-0.0791525	0.00703692	-0.116855	-0.0317413	-0.00666263	0.0294591	0.472985	0.33296	-0.0501229	0.0279026	0.0404513	-0.053571	-0.0868215	-0.0381556	-0.0983502	0.037117	0.00556451	-0.0238513	-0.0208704	0.278797	-0.0888468	-0.139762	0.0783705	-0.0914896	-0.0730319	-0.0190548	-0.0209174	-0.0371833	-0.172901	-0.0227451	-0.09397	-0.0996208	-0.0926467	-0.0757309	0.0183505	0.01404	-0.0244518	-0.0945079	-0.219278	-0.135023	-0.0353433	-0.0558894	0.0217937	-0.0599646	-0.217794	-0.0138894
0.0113115	0.126452	-0.0691436	0.113465	0.0883668	0.105977	NaN	0.159486	-0.0936382	0.0718399	0.117932	0.188863	-0.0363867	0.099773	NaN	0.140211	0.0894163	0.124746	0.10318	0.0837544	0.0559685	-0.0496303	NaN	0.00196821	0.0837425	-0.018262	-0.0595785	-0.0130563	0.100829	0.0262225	NaN	0.0326328	-0.0404859	0.0790259	0.125596	0.165137	0.0598785	0.0629207	NaN	0.0809296	0.100539	0.138111	0.147688	0.133283	0.140804	-0.10307	NaN	0.0715148	0.11345	0.15501
-0.389985	-0.205855	-0.00307513	-0.054282	-0.0114445	-0.0602639	-0.128057	-0.0277297	-0.128345	0.0677942	0.0248888	-0.144001	0.167558	-0.120521	-0.0154863	-0.0944428	-0.0743182	-0.0709851	-0.0818611	-0.160363	-0.0969073	-0.0450473	-0.00692877	-0.203113	-0.0768294	-0.0572294	-0.0836853	-0.129028	-0.135403	0.0856001	-0.0339277	-0.00800806	-0.0749342	-0.00871294	-0.016603	0.0196169	-0.0747718	0.22403	0.0670031	-0.0241624	-0.128011	-0.0547258	-0.1174	-0.0164096	0.0197112	-0.111958	-0.0583297	0.0302107	-0.0849636	-0.0436359
NaN	NaN	0.0209088	-0.292803	NaN	0.0708049	0.127917	0.0100703	NaN	NaN	0.128185	0.0340954	NaN	0.0854886	0.0898832	0.0310897	NaN	0.0110357	0.010646	-0.283386	NaN	-0.231969	0.276912	0.140929	NaN	-0.0534809	0.070866	-0.0778541	NaN	0.0146275	-0.0371972	0.120457	NaN	0.0584267	-0.266894	-0.0808085	NaN	-0.0429609	0.131655	-0.131562	NaN	-0.0562353	-0.405284	-0.213115	NaN	-0.175548	-0.0983439	-0.0459113	NaN	-0.0707541
-0.139082	-0.108404	0.0368075	0.0922953	-0.108116	0.122478	-0.135566	0.104303	0.0468157	0.0998337	-0.0521494	-0.0935163	-0.0418642	-0.0542752	-0.042652	0.167349	-0.0978511	-0.0090682	0.170016	-0.141662	-0.033169	0.0646734	-0.0208704	-0.0830886	0.031096	0.112552	0.0658392	0.0374658	-0.116083	0.0911283	0.00823968	0.0696452	0.098016	0.0790259	-0.102849	0.0030351	-0.132653	0.269226	-0.0413056	0.117572	-0.0209258	0.056085	-0.0324879	0.113815	-0.0749477	-0.0319469	-0.1243	-0.0136253	-0.0312703	0.15501
-0.111157	0.0491091	0.154183	0.15001	0.137273	0.0741858	0.00146889	0.196357	0.080862	0.0798954	-0.0102155	0.00460542	0.104302	0.0465731	0.0711749	0.105714	0.0545701	0.140179	0.104604	0.100673	0.0705946	0.0800513	0.133031	-0.120213	0.0600214	0.118849	0.0883099	0.0775994	0.0788307	0.16243	0.167911	0.141318	0.099389	0.122536	0.100283	0.154226	0.0758736	0.109411	0.129937	0.104336	0.143945	0.134603	0.11289	0.128437	0.0884429	0.00168684	0.0982985	0.143962	0.156692	0.10888
0.00999118	-0.0802025	0.0288779	0.0897822	0.0377249	0.140448	-0.0691475	-0.215947	0.013173	0.0569486	0.0591554	0.00345595	0.118894	0.168826	-0.057167	-0.323278	0.1235	-0.0212457	-0.010456	0.121208	0.224087	0.108961	0.0150473	-0.135867	-0.0854039	-0.0478743	-0.154618	0.131947	0.135375	0.142608	-0.104032	-0.375912	0.096642	-0.00696715	-0.0179957	0.141853	-0.0535689	0.120443	0.0455385	-0.186294	0.0125613	0.0206859	0.0695774	0.0540524	0.0278539	0.162289	0.0694114	-0.18594	-0.160312	-0.0373245
-0.0755277	0.0532717	-0.264573	-0.0379816	-0.0701308	-0.252602	-0.181328	-0.0725713	0.230113	0.208947	-0.00407371	-0.00113636	0.00132303	0.20414	0.163824	0.0292755	0.126429	-0.153884	-0.181356	0.0771904	0.031685	-0.0148611	-0.0759887	-0.183068	0.0359526	0	0.0658392	0.283996	0.133951	0.077267	0.121002	0.0613042	0.198791	0.0049487	0.146565	0.194735	0.0509313	0.0967131	0.135086	-0.0290387	0.160662	0.140444	0.14573	-0.215066	-0.0558868	-0.0558894	-0.12804	-0.0212496	0.121626	0.160506
-0.0355806	-0.0021448	0.00968435	0.0200464	0.127894	0.107635	0.0420096	-0.0519917	0.0262152	0.0350005	0.0371127	0.133762	0.190657	0.0649672	0.266404	0.165665	-0.00296019	-0.077322	-0.0655306	0.0559666	0.10196	0.0291019	0.122446	-0.13919	0.0679667	0.035067	0.0493679	0.317398	0.177478	0.0420138	0.0931367	0.0495573	0.104867	0.0049487	0.0468511	0.0639194	0.0687817	0.0498673	0.317682	0.180716	0.00880641	-0.0219283	0.103756	-0.0303527	0.117911	-0.0889495	0.139164	0.0989128	-0.0509526	0.0406438
-0.509495	-0.477729	-0.474318	-0.857365	0.229078	0.196413	0.0576293	-0.451974	-0.654586	-0.665587	-0.712435	-0.721363	-0.49224	-0.651316	-0.478818	-0.0308992	0.283547	-1.03465	-0.0280274	-0.471466	-0.120313	0.111685	-0.632248	-0.538488	-0.458931	-1.13893	-0.906093	-0.62987	0.445715	-0.412533	-0.534425	-0.442438	-0.0207895	-0.133655	0.0186431	-0.273876	0.110925	-0.193105	-0.102687	-0.182706	-0.256604	-0.204255	0.135885	-0.165072	0.266178	-0.541107	-0.189014	-0.414227	0.154718	0.152254
-0.215389	-0.429249	-0.0820629	-0.0785184	-0.227081	-0.136828	-0.137448	-0.217497	-0.171542	-0.238398	-0.168953	-0.105927	0.0339777	-0.206481	-0.222858	0.1144	-0.353145	0.128187	-0.278844	-0.145044	-0.0646173	0.00293686	-0.172611	-0.018797	-0.136054	0.357096	-0.0307312	-0.147087	-0.0130298	-0.0481661	0.0180735	-0.0989332	0.0319801	0.27616	-0.0793016	-0.0894578	-0.00681702	0.0998966	-0.0496935	-0.00159951	-0.348772	-0.10229	-0.12931	0.17157	0	0.0100945	0.104651	0.0554225	-0.239576	-0.0707541
0.0589577	-0.029341	-0.0341763	0.0384842	-0.02009	0.0859665	-0.0122066	0.0214919	-0.116674	-0.0639654	0.0279584	0.0137603	-0.0377543	0.0478078	0.0330422	0.036522	-0.0821202	-0.0599607	-0.0965103	-0.0627164	-0.0113786	0.0576289	-0.0526586	0.063062	0.0229696	-0.00181791	-0.051645	0.0232876	0.00930806	0.0160823	0.111765	0.163498	0.0604508	-0.0315736	-0.00689306	0.0404559	0.0687817	0.101486	-0.0114606	-0.0032006	-0.0268087	-0.0382307	-0.0398365	0.0302386	-0.0050024	0.0465933	-0.00871203	-0.102937	0.0180722	-0.0531518
-0.0474385	0.0151931	0.0758736	0.0885237	0.11167	-0.0635886	0.0175318	0.222463	0.00396603	-0.034852	0.02181	0.0251021	0.0658392	-0.0354869	-0.00983481	0.0987366	0.0236218	-0.0319844	0.0524837	0.0519495	0.193078	0.0505496	0.127747	-0.00943929	0.0164395	-0.0404254	-0.0503275	0.0462697	0.0993724	-0.0190548	-0.0972209	0.126903	-0.0419036	-0.105716	-0.0110459	-0.0509753	0.0292772	-0.0123339	0.11267	0.117572	0.00755221	0.0372456	0.0706296	0.113815	0.149872	0.103065	0.0367173	0.0917508	-0.0798596	-0.0934567
-0.110377	-0.216398	0.0634766	0.0266612	0.268601	-0.184631	0.300147	-0.0519917	-0.230379	-0.0969731	-0.0521494	-0.0812409	0.251066	-0.0772284	0.0955924	-0.0570864	-0.0163556	0.244679	-0.260513	0.0573029	0.114815	-0.0634654	0.200419	-0.0513123	-0.127207	0.0134464	-0.193861	-0.018681	0.152357	-0.0650955	0.0520362	0.538703	-0.0807619	-0.0368923	-0.0547284	-0.0453684	0.0811747	-0.166651	0.35912	-0.0719366	-0.0591268	0.0635425	0.0364419	-0.0146749	0.128635	0.079096	0.0951138	-0.140546	-0.039839	0.179589
-0.00524187	-0.0140217	0.0177097	0.0771443	-0.0085746	-0.0503327	-0.0910008	-0.0131291	-0.0724021	-0.0590748	-0.0836853	-0.100946	-0.00532772	-0.0953989	-0.0440965	-0.0102373	0.0391726	0.0527269	0.0406491	0.0425299	0.054631	0.020433	0.0466284	-0.0603508	-0.0513736	-0.0404254	-0.0216898	0.00540143	-0.062872	-0.0425713	0.00659501	-0.0602601	-0.00137579	-0.0475787	-0.0249818	-0.0370029	0.0201784	0.00505344	-0.00163223	0.0192768	0.0311636	0.0168333	0.0440143	0.125198	0.0131669	0.110978	-0.00696609	0.061294	0.0413439	0.0406438
-0.0481432	-0.0129362	-0.0788226	-0.0492422	0.0966349	0.0960006	-0.0351101	-0.0304027	0.0557281	0.155458	-0.0672501	0.0396805	0.0620566	0.149648	0.249789	0.0723313	0.207663	0.00368614	0.0030496	0.0652934	0.0586397	0.0856026	0.0631343	-0.063209	-0.00981709	-0.0478743	0.0607934	0.065482	0.178862	0.224071	0.143867	0.146096	0.217875	-0.0245075	0.00576264	0.134936	0.0183532	0.162336	0.0545125	0.0486592	0.0543275	0.107378	0.050463	-0.0216251	0.125578	0.24591	-0.012209	-0.10617	0.184912	0.15501
-0.0239447	0.153209	0.129003	0.131864	0.179382	0.204261	0.0204334	0.126902	0.189502	0.114276	0.00104913	-0.0511246	0.0870714	0.137079	0.171969	0.129931	0.259557	0.056307	0.113116	0.109695	0.172407	0.244177	0.225706	-0.160302	0.247946	0.232718	0.14167	0.0567751	0.135375	0.199988	0.225089	0.0944228	0.255303	-0.0052225	0.0071997	0.0610063	0.158893	0.221072	0.124774	0.0400681	0.321201	0.217293	0.0664155	-0.0129418	0.200322	0.16382	0.212079	0.0874374	0.0479026	0.0802199
0.0546579	0.00545153	-0.0436328	-0.00120607	-0.0958468	-0.232085	0.059041	-0.0330812	0.199774	0.0839061	0.0641005	0.151079	0.109184	0.0152974	0.0639166	-0.00852713	-0.0328972	-0.135607	0.12158	-0.145044	-0.0357588	-0.209591	-0.105144	0.108941	-0.0446526	-0.155545	0.0157914	0.0321626	0.0847283	-0.0566039	0.097814	0.0927825	-0.0221868	0.0600208	-0.0518668	-0.0383932	0.0128668	-0.113747	0.0219993	-0.0225401	-0.0530709	-0.108547	-0.0534346	0.0675133	-0.0050024	0.142263	-0.00522187	-0.172345	-0.0337117	-0.109883
0.410025	0.12742	0.001618	-0.0580756	-0.0912737	-0.18643	-0.0782189	-0.0684283	0.0633188	-0.140969	0.284586	0.566906	-0.0391226	0.17886	-0.057167	-0.181164	-0.147731	-0.101329	0.12439	-0.113218	-0.0448663	-0.338101	-0.19764	0.486092	-0.123682	-0.0127639	0.117684	0.116831	-0.0065016	-0.0996232	-0.0388342	0.144504	-0.089551	-0.0139618	0.0285806	-0.0923534	-0.0623711	-0.229731	-0.127196	-0.104029	-0.0422525	-0.204255	-0.11477	-0.276667	-0.0766913	0.0151186	-0.236204	-0.239821	-0.123994	-0.0483861
0.130146	0.147533	0.121521	0.0784132	0.192291	0.0623239	-0.0601245	0.056594	-0.0187414	0.00707067	0.149302	0.0940812	-0.0268563	0.103318	0.00454914	0.0652249	0.228355	0.24629	0.168653	0.112262	0.0941875	0.108961	0.0262541	-0.0214276	0.00330135	-0.0256196	0.0157914	0.065482	0.0758736	0.010255	-0.0955227	0.0579563	0.0604508	-0.0192266	0.045454	0.105522	0.128202	0.0167867	-0.0279736	0.0452279	0.0336228	0.104982	0.0800506	0.165248	0.169347	0.0284433	0.0823115	0.0787732	0.0555043	0.128623
-0.195417	-0.121595	-0.0579295	0.0643834	0.0276656	0.0105445	-0.058325	0.0229129	-0.0187414	0.0266802	-0.113964	-0.0068364	0.164057	-0.0810983	0.0241027	0.12649	-0.159236	0.146996	0.046578	-0.0515477	-0.0267191	-0.0178517	-0.0226207	-0.193362	-0.0213457	0.118849	0.129732	0.115144	0.0414427	0.106222	0.143867	0.00864918	0.104867	0.173868	0.106988	0.125196	0.0758736	0.219592	0.177442	0.104336	-0.0127412	0.0868688	-0.0534346	0.271177	-0.0421624	-0.10307	0.0903241	0.103194	0.00568015	0.0598284
0.197167	0.180214	0.0820363	0.129426	0.0952603	-0.0274014	-0.00871033	0.0229129	0.00396603	0.00707067	0.322953	0.312951	0.0895471	0.208485	0.123819	0.0128651	0.0468907	-0.077322	0.045098	-0.015432	0.0425321	-0.0118767	-0.00692877	0.153487	-0.0768294	-0.046009	-0.0294352	-0.00185941	0.00930806	0.088367	-0.0586124	0.0155366	0.0391505	0.0229689	0.0510343	0.133548	0.0670048	0.0400107	-0.00326607	-0.0503443	0.0506989	0.0232479	0.0440143	-0.11283	0	-0.0319469	-0.0619297	-0.0709871	-0.015527	-0.0154406
-0.0995626	-0.029341	-0.0691436	-0.0568096	-0.0434134	-0.0274014	-0.0280301	0.0412575	0.171042	0.165567	-0.110554	-0.128617	0.07212	0.0291558	0.109772	0.04374	0.0728478	0.0705582	0.0816641	-0.0123329	-0.0357588	0.00586751	0.0576485	-0.098225	0.0821716	0.090322	0.167558	-0.0643216	-0.0662515	0.0377245	0.0262239	-0.0257722	0.217875	0.113308	-0.06335	-0.0636785	0.032904	0.106245	0.00919808	0.0708024	0.104023	0.0868688	0	0.0130247	0	0.0267835	-0.0386662	0.0888762	0.0895934	0.115961
0.0327141	-0.0161961	0.190503	-0.137995	0.11167	0.235306	0.260207	-0.0864792	0.0957142	0.0932191	-0.0650788	-0.0334341	-0.285326	0.17218	0.225167	-0.162337	0.0834121	-0.056826	0.262405	0.070594	0.0425321	-0.155935	-0.180274	0.0446441	0.389401	0.38813	-0.308176	0.920559	0.170542	-0.204267	-0.180944	-0.211909	-0.134376	-0.0745879	0.113662	0.0300732	0.110925	-0.101937	-0.0922947	-0.224464	0.0360771	0.153199	0.327322	0.0957737	-0.0167351	0.106235	-0.248207	-0.0258427	0.079055	0.0272169
0.119654	0.151321	-0.0579295	0.133082	0.089748	-0.0437465	0.0434366	0.162061	-0.0200901	-0.0574483	0.00209689	0.0908889	0.0442579	-0.0593369	0.0136059	-0.0326328	0.0561013	0.00920098	0.192985	0.295369	0.216994	0.0391505	-0.0741827	0.0544401	-0.144949	-0.143695	0.120103	0.0445121	0.0489944	-0.0707875	-0.217171	0.0241061	-0.225497	-0.133655	0.045454	-0.0149502	0.0563048	-0.228118	-0.210424	-0.012841	0.0982119	0.0598192	0.287745	0.0472819	0.0900075	0.0645478	0.0016863	0.0302107	0.282234	0.182295
-0.0755277	0.126452	-0.0499702	0.0579563	0.0175356	0.00528055	-0.133685	0.0908374	-0.0377533	0.0772154	-0.103769	-0.122268	-0.0322942	-0.0108976	0.00454914	-0.0170968	0.0220582	0.126468	-0.0174626	0.104547	0.090284	0.0131686	0.00565708	-0.152709	-0.146734	0.00168679	0.00264519	0.0232876	0.032331	-0.00270537	0	0.0326328	0.0117112	-0.00696715	0.0412545	0.0955861	-0.022257	-0.0373411	0.0758736	-0.012841	0.101702	0.158954	0.129934	0.0974214	0.05044	-0.01842	0.0134451	0.0729691	0.162591	0.103192
-0.160669	0.00327435	0.21332	0.389842	-0.0434134	-0.433517	-0.0475713	0.0935407	0.145226	0.114276	-0.023653	0.00919192	-0.0187417	0.13593	0.258758	0.109194	0.0142157	-0.0151445	-0.0404365	0.166294	0.0425321	0.10213	0.125981	-0.145228	-0.127207	-0.102825	0.0288074	0.0107867	0.032331	0.0897486	0.11639	0.0713083	0.0842167	-0.102024	0.13743	0.126591	0.0758736	0.12828	0.0455385	-0.00640755	0.170584	0.0435571	0.0353555	-0.122042	0.0472324	0.414771	0.0726458	0.0758736	0.0555043	0.167349
-0.0198893	-0.104836	-0.569803	-0.494733	-0.225404	-0.355414	1.46896	-0.581592	-0.433753	0.0501272	0.0135554	-0.184744	-0.330666	-0.431122	-0.486763	-0.744229	-0.436602	-0.520009	-0.169795	-0.438068	-0.447258	-0.345585	-0.509374	0.128531	-0.414083	-0.626449	-0.388321	-0.624605	-0.363116	-0.571632	-0.635985	-0.353687	-0.349679	0.105579	-0.282081	-0.0176867	0.126481	-0.342383	-0.428589	-0.434484	-0.507657	0.216197	-0.156235	0.0285249	0.381268	-0.266948	0.209104	-0.620863	-0.430827	-0.434596
-0.0559471	-0.0561507	-0.0515586	NaN	-0.0973743	0.00879159	-0.17554	0.0468538	0.0519158	0.011296	-0.0320122	NaN	0.070866	-0.0392203	-0.0792306	0.0758736	0.0576314	-0.0289084	-0.0891698	NaN	-0.0527278	-0.0118767	-0.106983	0.00532605	0.0115249	0.129812	-0.0229774	NaN	-0.140714	-0.176155	-0.168457	-0.0803172	-0.0110478	-0.0440093	NaN	NaN	-0.223387	-0.03594	-0.0700032	0.220035	-0.0567003	-0.0532182	NaN	NaN	-0.181149	-0.00500318	-0.0764027	0.0787732	-0.0913756	0.0715144
-0.13178	0.0511924	0.117015	0.135513	0.170277	0.0691119	-0.0440018	0.167195	-0.012017	0.0501272	-0.0748864	-0.029929	0.142858	0.0698264	-0.00983481	0.105714	-0.0572996	0.286109	0.0612977	0.0902869	0.0398287	0.0842167	0.0299754	-0.14388	0.0931352	0.156141	0.0981747	0.0981782	0.0906029	0.215246	0.1256	0.196231	0.0925125	0.178321	0.0799712	0.205352	0.117855	0.0998966	0.138511	0.151853	0.119004	0.12638	0.0716804	0.149339	0.0584306	0.0201278	0.0998892	0.163257	0.254663	0.0612943
-0.104174	-0.0906868	-0.00924436	0.0847413	0.0842144	0.143695	-0.040439	0.0648895	-0.0173935	0.00283241	-0.101518	-0.0034128	0.0569961	-0.0108976	0.0166124	0.123044	-0.046573	0.00736449	-0.362803	0.0639651	0.0705946	-0.00741135	-0.00346098	-0.114466	0.105577	-0.0760865	0.0105487	0.0947653	0.00310886	0.0758736	0.0632035	0.126903	-0.00413228	-0.113122	0.0690177	0.173267	0.0509313	0.0823132	0.0882211	0.137243	-0.0127412	-0.0234023	0.0156125	0.215186	0.0884429	0.0839169	0.121996	0.176889	-0.00594649	-0.143279
1.1295	0.248689	-0.596927	-0.880068	-1.20282	-0.813251	0.343651	-0.28765	-0.339275	-0.80704	1.31811	1.21373	-0.761305	0.209569	-0.533354	-0.184954	-0.194307	-1.35876	-0.527645	-0.983404	-0.876119	-0.656034	-1.41211	0.934226	-1.51383	-1.11508	-0.693286	-0.549935	-0.260388	-1.16289	-1.04704	-0.0803172	-1.10594	0.170892	0.0799712	-0.628613	0.0969851	-1.12814	-1.06416	-0.644885	-1.07293	-0.34364	-1.07475	-1.68147	-0.131692	-1.24579	-0.116844	-0.744673	-1.03347	-1.16029
-0.0383504	-0.0205591	0.137936	0.0618165	0.0925065	0.00703692	-0.0104574	0.226153	-0.0473634	-0.00785204	0.0135554	0.0103357	0.0557277	-0.0836853	0.0345269	0.162292	-0.0962701	0.0758736	0.010646	0.153921	-0.0151957	0.0305417	0.249005	-0.00431494	0.0164395	0.215013	0.115261	0.118517	-0.0935498	-0.0176847	0.0294725	0.152445	-0.0362411	0.113308	0.0989372	0.0668261	0.117855	0.106245	0.167365	0.0572089	-0.0567003	0.0309023	0.0685245	0.0250925	-0.0977639	0.01679	0.146909	0.0627582	-0.0324903	0.0106431
-0.100329	0.0511924	-0.113196	0.0618165	0.0744788	0.307612	-0.782123	0.0496437	0.028808	-0.0639654	0.109467	0.0855489	0.337789	0.124381	-0.453309	-0.10346	0.130811	-0.056826	0.0436165	0.0732365	0.12628	0.171641	-0.168792	-0.116374	0.125595	0.0677914	0.146415	0.0964726	0.0773529	0.241561	0.164925	-0.117775	0.13864	0.139319	0.188852	0.130769	0.140199	0.316046	-0.4138	0.137243	0.0555345	0.0758736	0.0914537	0.110549	0.140804	0.128257	-0.505363	-0.0773229	0.135789	0.170078
-0.0987973	-0.0227474	-0.00769981	0.0319289	0.129238	0.0538013	-0.111282	0.0370457	-0.0584331	0.0487586	-0.107156	-0.0287632	0.0544584	0.0089464	0.00908393	0.0165244	-0.0511607	0.0310945	0.0030496	0.0438795	0.0626364	0.0448615	0.0112968	-0.0890885	0.0504362	-0.0256196	-0.051645	-0.0280947	0.0758736	0.0362919	0.0180735	0.104233	0.00879245	-0.0673438	0.011502	0.0419333	0.131638	0.12515	-0.0196961	0.0244978	0.0125613	0.00650086	-0.0410658	0.0302386	0.0327201	0.023459	0.0433072	0.253619	-0.0131241	0.0030483
0.238702	0.180214	0.025695	0.259457	0.36856	0.0400763	0.117115	NaN	0.129728	-0.129	0.162846	0.376117	0.531526	0.196501	0.151523	NaN	0.290145	-0.0552611	0.108866	0.26596	0.330553	0.0702842	0.12951	NaN	0.182746	-0.102825	0.111618	0.195976	0.276592	0.111671	0.278952	NaN	0.0362866	-0.216339	0.3809	0.350136	0.526725	0.0151156	-0.0213482	NaN	0.00252292	-0.0991719	0.173777	0.0302386	0.337548	-0.0455861	0.165353	NaN	0.0609017	0.00912696
-0.18831	0.073839	0.245557	0.257245	0.296347	0.227597	0.0247742	0.283906	0.121307	0.154189	0.1365	0.19569	0.390938	0.241648	0.05223	0.267281	0.084915	0.244679	0.199674	-0.0643188	0.00972298	0.277304	0.443636	-0.211515	0.38418	0.311536	0.202056	0.120202	0.163574	0.364044	0.269161	0.152445	0.209001	0.361891	0.0989372	0.170562	0.212214	0.385946	0.427641	0.437773	0.027466	0.0783253	0.0716804	0.188837	0.0213429	0.0267835	0.264753	0.202456	0.0544216	0.0302109
0.0126292	-0.040426	-0.0169916	-0.0568096	-0.112745	-0.131606	-0.0873394	-0.121933	0.00528516	-0.0886544	0.0748975	-0.0582795	-0.00399372	-0.0517524	-0.0807138	-0.0188158	0.0468907	0.0347177	0.108866	0.037117	-0.109242	0.0319801	-0.0905045	0.0518788	-0.0615082	-0.0478743	0.0833495	0.110072	0.0595042	-0.0551939	-0.0192987	-0.131623	-0.108793	0.0520362	-0.0910237	-0.0851262	0.0864602	-0.157435	-0.0700032	-0.121181	-0.101204	-0.0457046	0.0244322	0.131669	-0.0336424	0.0367179	0.0383671	-0.206567	0.0147064	0.0874365
-0.309861	-0.392376	NaN	0.00671645	NaN	-0.0176752	0.201342	-0.0670504	0.870902	0.0569486	NaN	0.13786	NaN	0.0649672	0.0434049	0.281575	-0.0526928	NaN	NaN	-0.0869375	NaN	-0.0665577	0.150542	0.0250611	-0.0131027	NaN	NaN	-0.0299833	NaN	-0.0218001	0.260723	0.112365	-0.0348287	NaN	0.0745049	-0.0122194	NaN	0.198723	0.215567	0.0859711	-0.29496	NaN	0.0810923	-0.368131	NaN	-0.0766922	0.361295	-0.052141	-0.238111	NaN
-0.0911954	-0.104836	-0.103294	-0.0530199	-0.174377	0.143695	-0.0800392	-0.101957	0.177995	-0.0332504	-0.0781768	-0.0381245	0.0157914	0.0527347	-0.0126576	-0.060609	-0.0727626	0.0128686	-0.0386583	-0.0595166	-0.0860476	0.108961	-0.151713	-0.105032	-0.0180436	-0.0200989	0.0118613	-0.109174	-0.107378	0.0814397	0.027849	-0.0486786	-0.0561655	-0.128031	0.0342274	0.00151853	-0.0606069	0.256229	0.0219993	-0.0144538	-0.0350979	-0.0945079	-0.0011869	0.0147542	-0.192345	0.277649	0.0531442	-0.0678296	-0.113453	-0.0483861
0.131787	0.14278	0.016108	0.0922953	0.0993802	-0.0241528	0.00440285	0.0186452	-0.110877	-0.11206	0.0551823	0.0518726	-0.0241461	0.0266477	0.0536959	-0.123469	-0.00296019	0.0598806	0.024222	0.141433	0.0876756	0.0533858	-0.0104034	0.0493058	-0.146734	-0.124117	-0.0139915	-0.0299833	-0.0245198	-0.120192	-0.0306652	-0.0355477	-0.104328	-0.026271	0.0100692	-0.0163173	-0.0676743	-0.0542706	-0.136039	-0.0719366	0.0299324	0.0181186	0.101715	-0.0112104	-0.0150538	0.169928	0.0134451	-0.052141	0.0927351	-0.00153708
0.249247	-0.171057	0.241389	-0.193511	-0.207081	-0.18643	0.114402	-0.197493	-0.224061	-0.382045	0.201583	0.133762	-0.35133	-0.129915	-0.125977	0.0310897	-0.22161	-0.248818	0.0495335	-0.0107853	-0.101005	-0.221598	-0.225008	0.380547	-0.272967	-0.315012	-0.138976	-0.0337664	-0.501696	-0.216957	-0.00480284	0.165071	-0.22225	0.0343336	-0.0866156	-0.277207	-0.335818	-0.205734	-0.184641	-0.191692	-0.106261	-0.390816	-0.206384	-0.23075	-0.324887	-0.168155	-0.156353	-0.142203	-0.0709834	-0.200042
0.0728856	0.147533	-0.0169916	0.208748	0.107586	0.0842883	-0.206638	NaN	0.0858314	-0.0721513	-0.00509463	0.118263	0.0416956	0.167706	-0.0484395	NaN	0.0606865	-0.0615305	-0.00347806	0.244055	0.161332	0.198791	-0.138546	NaN	0.0229696	-0.155545	-0.0372292	0.238968	0.142474	0.154535	-0.0064073	NaN	0.0218814	-0.0637337	0.173622	0.200053	0.150419	0.134524	-0.113146	NaN	0.207355	-0.0101903	0.215891	0.00261312	0.188591	0.0935184	0.0184592	NaN	0.211479	0.0787724
-0.22095	-0.147263	-0.0918248	-0.0849805	-0.0836853	-0.109174	-0.103879	0.0271677	-0.12688	-0.0574483	-0.208193	-0.178072	0.0557277	-0.162708	-0.00842547	0.0580912	-0.201085	0.0652272	-0.111287	-0.05473	-0.046173	-0.0681063	-0.0121435	-0.163792	-0.114903	0.165335	0.0105487	-0.0817396	0.00466129	-0.0328369	0.124068	0.0461859	-0.102843	-0.00696715	-0.154302	-0.0580177	0.027461	0.0416577	0.0274578	0.158308	-0.0627761	0.0448155	-0.12931	-0.0818805	-0.061063	0.00673632	-0.0157134	-0.00452796	0.0927351	0.117373
0.450119	0.50853	0.318772	0.228136	0.167664	0.117544	0.176847	0.106981	-0.119582	-0.180964	0.568852	0.571816	0.0184049	0.286228	0.0697263	-0.119813	0.05916	-0.109418	0.0583658	0.00556388	0.128814	-0.134691	-0.159283	0.386791	-0.249964	-0.30637	-0.104134	-0.10326	-0.0969956	-0.0608425	-0.261761	0.00346491	-0.10136	-0.0745879	-0.0561614	-0.0273095	-0.0765505	-0.234582	-0.274793	-0.257922	0.0175499	-0.0234023	0.0461681	-0.209222	-0.0507268	-0.0732071	-0.250216	-0.232758	0.0358481	-0.106584
-0.0904403	-0.179965	-0.596927	-0.158508	-0.302993	-0.482755	0.398201	-0.148089	-0.197539	-0.108695	-0.190837	-0.0171694	-0.121036	-0.187924	-0.107693	0.0705571	-0.174163	-0.590166	-0.513475	-0.216148	-0.233941	-0.263534	-0.191831	-0.0146166	-0.312047	-0.565652	-0.414455	-0.192008	0	-0.224951	-0.204398	-0.154394	-0.0807619	-0.23814	-0.166702	-0.0779382	-0.0908507	-0.220082	-0.212282	-0.241106	-0.253707	-0.336237	-0.157598	-0.0981957	-0.0784371	-0.393042	-0.0174679	-0.254048	-0.307561	-0.60546
0.0503289	0.0259113	-0.0123385	-0.0733745	-0.0943206	0.107635	0.0262184	-0.0977167	0.0184053	0.0958691	-0.123114	-0.0570839	-0.219329	-0.0330046	0.0360106	-0.153001	-0.0193488	-0.120819	0.0212157	-0.0853102	0.0248607	0.0519685	0.0336887	-0.0485208	0.0679667	-0.0256196	-0.243556	-0.0720426	-0.0969956	0.0276655	0.0900116	-0.0786359	-0.0547326	0.0407932	0.0172177	-0.0981643	0.0165262	0.0547743	-0.0413056	-0.0853711	0.00378196	-0.162897	-0.118717	-0.000859534	0.0375719	0.112556	-0.0315714	-0.0366152	-0.110833	-0.201796
-0.0740562	0.0449296	-0.0404738	0.122083	0.147918	0.185364	-0.384266	0.132167	0.539362	0.0918925	-0.0618309	-0.0428345	0.152322	0.102138	-0.201634	0.0401341	0.119096	0.0419427	0.015185	0.0330431	0.160096	0.174249	-0.21127	-0.0315517	0.255034	0.114129	-0.0333264	0.0964726	0.0949937	0.154535	-0.197144	-0.0047995	0.147957	0.371147	-0.040481	-0.0650976	0.150419	0.143846	-0.345838	0.207548	-0.0701111	-0.0412155	-0.0410658	0.0908202	0.07745	0.18812	-0.317847	0.178246	0.0673435	-0.0869356
-0.0488485	0.0950053	NaN	0.0897822	-0.0522619	0.10929	-0.17554	0.147843	0.0957142	0.115582	NaN	0.00460542	-0.0106768	0.13478	-0.0659502	-0.0854732	0.206274	NaN	NaN	-0.177571	-0.181627	0.210272	0.024391	0.0645699	0.161921	NaN	NaN	0.0107867	-0.0594998	0.139945	-0.0486925	0.0579563	0.241693	NaN	-0.143546	0.0855836	-0.196414	0.213655	0.0219993	0.11262	0.142822	NaN	0.0233338	-0.0818805	-0.170029	0.0564106	-0.234213	0.0331986	0.174293	NaN
-0.137452	-0.158465	-0.6456	0.375752	-0.03901	0.572443	-0.432844	0.348403	-0.471245	-0.416556	-0.656187	-0.142711	0.0633189	-0.28689	-0.64711	0.192431	-0.136317	-0.106177	-0.453406	0.598558	0.123741	0.623925	-0.178354	0.0277478	-0.439558	-0.466334	-0.686706	0.472703	0.032331	-0.0566039	-0.731762	-0.431854	-0.574006	-0.345091	-0.214248	0.261157	0.0310915	0.145394	-0.489119	0.437773	-0.116444	-0.122729	0.491005	0.920631	0.0884429	0.201634	-0.301207	0.521249	-0.135971	-0.326065
0.126851	-0.224378	-0.136553	-0.262277	-0.254206	-0.195455	0.00293682	-0.260082	0.122514	0.112969	-0.0457464	-0.0125651	-0.020091	-0.0454696	-0.0254325	-0.0818986	0.0204926	-0.158908	-0.177494	-0.0967382	-0.209745	-0.275997	-0.373088	-0.0294032	0.219288	0.0531454	0.0645795	0.130274	-0.0747316	-0.114282	-0.0128399	-0.00800806	-0.00827751	-0.0122103	-0.0291914	-0.0693638	-0.204077	-0.0457794	-0.0496935	-0.114299	-0.156804	-0.0622888	-0.246993	-0.22289	-0.0942327	0.134497	-0.0368901	-0.264808	-0.229359	-0.116504
0.0146008	-0.0194665	-0.0950931	-0.229588	0.212705	0.294283	0.00733062	0.0214919	-0.20218	-0.154763	-0.0992716	-0.11093	0.216727	0.223572	0.286605	-0.134483	0.0713331	0.0864578	0.261124	0.0692709	0.0824429	0.143971	0.237391	0.118138	0.0407946	-0.0609849	0.148781	-0.333911	-0.0781367	-0.129107	-0.135048	-0.027397	0.0842167	0.249404	-0.190264	-0.208968	-0.151157	-0.289105	-0.199325	-0.143758	-0.19182	0.0359794	0.0674705	0.205933	-0.0472959	0.0184597	-0.0909993	0.0859966	0.0380498	-0.0201035
0.0509491	-0.127648	-0.207114	-0.0109013	-0.0507833	-0.0769578	-0.324378	-0.195967	-0.203731	-0.234744	-0.0629122	0.142962	-0.11958	-0.127223	-0.335956	-0.134483	-0.199388	-0.284908	-0.224435	-0.0107853	-0.243141	-0.190922	-0.432082	0.113098	-0.240474	-0.232472	-0.252807	-0.0470703	-0.308943	-0.218552	-0.35687	-0.122954	-0.176031	-0.292847	-0.0110459	-0.124633	-0.240957	-0.202566	-0.422234	-0.122907	-0.163453	-0.241693	0	-0.00258028	-0.265087	-0.177401	-0.403554	-0.10617	-0.203502	-0.244503
-0.313091	-0.0572834	0.23302	-0.0568096	-0.0419439	-0.0176752	-0.309728	0.13348	-0.320488	-0.592533	0.181515	0.57531	-0.149017	0.145092	-0.138301	0.0899773	-0.199388	-0.114294	0.015185	0.453509	0.0411813	0.0548013	-0.174523	0.0769794	-0.0180436	0.482963	0.0519156	0.800453	-0.334795	0.205093	-0.250496	-0.138594	-0.281918	0.367186	0.364282	0.500569	-0.0676743	0.0416577	-0.374325	-0.173771	-0.198682	0.258272	0.30561	0.434401	0.151379	0.0967065	-0.403554	-0.135586	0.0937801	-1.12765
0.0275911	0.116727	0.126015	0.0822139	0.0966349	0.0314429	-0.0493589	0.0356385	0.00923516	0.0583089	0.106629	0.0318536	0.107965	0.0329089	0.078398	-0.119813	0.05916	0.0652272	0.131394	0.0330431	0.104541	0.0247739	0.0686047	-0.00380538	0.0197078	0.0596707	0.0957151	0.0179411	0.0639862	0.0305468	-0.0421137	0.17448	-0.049016	-0.0745879	-0.0320047	-0.0149502	0.00552564	0.0919267	-0.0429798	0	0.112113	0.134603	0.00894946	-0.00775318	0.0868772	0.120426	-0.114985	0.00457049	0.00113833	0.120194
0.22939	0.171908	0.097339	0.1023	0.00440395	0.0469522	-0.0637278	0.0786061	0.00923516	-0.00627847	0.199853	0.142962	0.206588	0.112724	0.114	0.107455	0.09838	0.0401391	0.0332049	-0.0107853	0.0692716	0.0102528	0.0225259	0.0981733	0.0568323	0.07426	0.115261	0.00719825	0.0216303	0.0911283	0.143867	0.0103736	0.0688835	0.121002	0.045454	0.0955861	0.145316	0.0531401	0.0598761	0.079246	0.0699267	0.0623028	0.050463	0.00609045	-0.0302472	-0.181114	0.0167895	-0.03045	0.0446283	0.0166909
-0.0411326	-0.0744243	-0.106588	-0.0849805	0.0058691	0.0589197	-0.0910008	-0.0725713	-0.109432	-0.080381	-0.0425606	-0.0440152	-0.0350214	0.0241343	-0.0688902	0.0110327	-0.177501	-0.0443531	-0.131818	-0.141662	-0.076625	-0.00741135	-0.125479	-0.00126519	-0.121923	-0.0534809	-0.111025	-0.141047	-0.0662515	0.0980089	-0.00320049	0.0546017	-0.0433231	0.0197067	-0.12229	-0.0836853	0.0776427	0.136081	-0.121913	0.00176113	-0.0750281	-0.0867688	-0.142692	-0.0692989	-0.0201027	0.0383678	-0.129913	0.0272163	-0.0836853	-0.141592
-0.14647	-0.187663	-0.207114	-0.15163	-0.198832	-0.0388251	-0.0209789	-0.151029	-0.137166	-0.0607033	-0.237375	-0.166161	-0.134217	-0.215146	-0.198397	0.0455397	-0.126604	-0.0412512	-0.246391	-0.198488	-0.187493	-0.0404793	-0.110667	-0.0496355	0.031096	-0.0666331	-0.129122	-0.0778541	-0.205872	-0.00677384	0.0343336	0.0258149	-0.00275337	0.0711338	-0.0590323	-0.0938038	0.0365242	0.0871269	-0.0463332	0.104336	-0.124142	-0.269566	-0.182424	0.0285249	-0.15715	-0.0455861	-0.0174679	0.00152516	-0.0472356	-0.25901
0.186223	0.155094	0.0696872	0.0935499	0.0632705	0.0589197	0.0146245	0.039855	0.0480928	0.0155085	0.0411553	0.21879	-0.016048	0.0794882	0.0374923	0.103973	0.104327	-0.077322	-0.0297944	0.0519495	0.0719162	0.0491299	0.0813067	0.116311	0	-0.0704088	0.039128	0.276315	0.102284	0.0204368	0.0148021	0.113986	0.0758736	0.0900116	-0.00413158	-0.0081336	0.141906	0.0498673	0.00736211	0.0775601	0.132671	0.0129686	0.0178241	-0.0657212	0.104019	0.0433079	-0.00871203	0.0656827	0.0958673	0.230198
0.0165662	0.0656609	0.184747	0.129426	0.0855998	0.413474	0.0319805	0.12822	-0.0766221	0.0252886	0.0601466	0.168137	0.109184	-0.113857	-0.0557089	-0.00511135	0.0515027	0.527629	0.0510096	0.188282	0.0465774	0.246657	0.00188797	0.101942	0.0805995	0.146896	-0.0114361	0.0515302	-0.0713343	-0.24923	-0.0989211	0.0258149	-0.0763886	-0.366439	-0.0910237	0.0345317	0.0952354	-0.361799	0.00919808	0.0469441	-0.0482496	0.182842	0.0244322	0.113815	0.0695524	-0.110176	-0.0691509	-0.0151471	-0.0349346	0.0802199
0.0888579	0.155094	0.17172	0.120855	0.0576331	0.500073	0.0160786	0.221231	0.127328	0.0892356	0.071964	0.00115324	-0.0350214	0.156451	0.126612	0.138502	0.171134	0.0401391	0.131394	0.061304	0.0915866	0.10213	0.131271	0.0559713	0.117924	0.0465943	0.0170988	-0.0394559	0.0459782	0.0938849	-0.0160661	0.0960619	0.118471	-0.148741	0.0538158	0.036015	-0.00852559	0.179111	0.163994	0.201271	0.177154	0.0953546	0.0044839	0.0574275	0.0488367	-0.028555	0.0807048	0.179601	0.0180722	0.0106431
-0.208964	-0.00429398	0.367061	0.238285	0.145264	-0.0602639	-0.061925	0.105643	-0.0133592	0.0501272	-0.264781	-0.170118	-0.0836853	-0.111202	-0.042652	-0.0136637	0.183876	0.223604	-0.189108	0.180992	0.0863694	0.135967	0.171342	-0.240854	-0.0957542	-0.143695	-0.108264	-0.175543	-0.062872	-0.088013	-0.150786	-0.129886	-0.0461667	-0.156335	-0.0334138	-0.0523808	-0.0535689	-0.0401483	-0.0513764	-0.104029	0.170584	0.156655	0.115918	0.138116	0.250671	0.177531	0.297556	0.170089	0.152741	0.26771
-0.125362	-0.0977367	-0.114852	0.0973067	0.0646762	0.0140453	-0.0800392	-0.00917604	0.1104	0.147829	-0.0814786	0.0855489	0.1535	0.0416217	0.0740681	0.0491348	-0.0103868	0.126468	-0.0315632	0.0425299	-0.0228657	0.0218814	0.00377345	-0.129939	0.0278505	0.0465943	0.0821067	0.1585	0.0964549	0.10349	0.0931367	0.0779451	0.111685	0.0440135	0.0799712	0.14874	0.0741034	0.163868	0.0347115	0.0227588	0.0555345	0.0258045	0.0526037	0.103998	0.0456264	0.00337147	0.010094	0.0257171	-0.0361587	0.021211
-0.23412	-0.044894	0.152712	0.0669456	0.175487	0.38126	-0.0227389	0.196357	0.202045	0.115582	-0.112826	-0.205	0.221209	0.0950299	0.114	0.262491	0.316264	0.334298	0.294059	0.348026	0.168725	0.37802	0.260546	-0.156836	0.216394	0.160744	0.377106	0.0724169	0.259643	0.285574	0.226529	0.237403	0.211542	0.12713	0.263824	0.291414	0.349772	0.244591	0.147044	0.183893	0.189108	0.304107	0.220469	0.15572	0.357567	0.247366	0.264753	0.252328	0.237412	0.167349
-0.130169	-0.136184	NaN	NaN	0.0674838	0.0909912	0.276074	0.0214919	0.00791994	0.0852405	NaN	NaN	0.140481	-0.117851	0.00908393	0.283156	0.0314165	NaN	NaN	NaN	-0.0566781	-0.0163555	0.302804	-0.138524	0.214945	NaN	NaN	NaN	-0.00162292	-0.0679385	0.219315	0.102602	0.235463	NaN	NaN	NaN	0.222041	-0.106354	0.286375	0.454194	-0.0080911	NaN	NaN	NaN	-0.0150538	-0.207342	0.287641	0.198448	-0.138649	NaN
-0.0919515	-0.282056	-0.177456	0.0463079	-0.12205	-0.149082	0.0993882	-0.148089	0	-0.149575	-0.112826	-0.107176	0.0223154	-0.248973	-0.385034	0.555859	-0.0978511	-0.0505766	0.0257232	-0.0247684	-0.113382	-0.0899637	-0.0455436	-0.0203738	0.00824037	0.0564111	0.118894	0.0532802	-0.0935498	-0.0938053	0.00823968	-0.335736	-0.188624	0.16343	-0.169819	-0.144086	-0.0378401	-0.134663	-0.168279	-0.17199	-0.263878	-0.135457	-0.0276156	0.195073	-0.0977639	-0.253299	0.110979	-0.180827	-0.0735122	-0.101648
-0.14647	-0.294853	-0.214178	-0.192091	-0.255919	-0.131606	-0.0157103	-0.202081	0.0365559	0.0852405	0.0350854	-0.109677	-0.0626087	-0.161324	-0.147618	0.22535	-0.157586	-0.117553	-0.218495	-0.216148	-0.206754	-0.0836853	-0.0777965	-0.0104705	0.0647934	0.104646	0.0519156	0.0374658	-0.0527768	-0.025928	-0.0225382	-0.0652505	-0.0604737	0.310717	-0.0504382	-0.169964	-0.0998505	0	-0.15029	0.0503725	-0.311594	-0.0502076	-0.309227	0.29777	-0.30471	-0.1371	-0.103873	0.0465721	-0.182397	0.00912696
-0.148123	-0.224378	-0.0216587	-0.00725624	-0.03901	0.0486669	-0.067339	-0.0547161	-0.224061	-0.090315	-0.101518	-0.0346048	-0.0187417	-0.0836853	-0.0630161	0.036522	-0.315905	0.00552621	-0.115001	-0.0341646	-0.169982	0.00146938	-0.0526586	-0.0198477	-0.0871246	0.0134464	0.00791953	-0.0604737	-0.0987214	0.00293749	-0.0290365	-0.0536315	-0.123783	-0.00696715	0.0370424	-0.0190569	-0.0694458	0.0677898	-0.0131041	0.0383449	-0.204202	-0.0442067	-0.0011869	0.100712	-0.177433	-0.0353459	-0.078221	0.0802204	-0.214921	-0.108233
0.0447198	-0.029341	-0.187857	-0.0268279	-0.0346212	-0.538092	-0.0529397	-0.00786129	-0.171542	-0.282923	0.0441773	-0.123535	-0.096495	-0.470153	-0.0911431	-0.0034057	-0.129835	-0.234625	-0.0891698	0.130093	0.0732365	-0.485281	-0.112511	0.0362598	-0.175563	-0.143695	-0.0715739	-0.28318	0.0699414	-0.494588	0.0180735	0.0138173	-0.187043	-0.150637	-0.15276	-0.0551962	-0.0623711	-0.576978	-0.0717076	-0.0454024	-0.122855	-0.190887	-0.145388	-0.140616	-0.0201027	-0.701243	-0.100185	0.0346903	-0.138649	-0.096728
0.020479	-0.0906868	0.00323443	-0.064426	0.0448667	NaN	0.129261	NaN	-0.040492	-0.0220869	-0.0226129	0.118263	-0.059824	NaN	0	NaN	0.0345236	0.145295	0.154962	0.0639651	-0.168534	NaN	0.0355426	NaN	-0.0888468	0.0790953	-0.00253224	-0.0739776	-0.163934	NaN	0.037567	NaN	0.13864	-0.0298044	0.142657	-0.0245525	-0.123477	NaN	0.0509283	NaN	-0.0688853	0.0296298	-0.0011869	-0.042648	-0.0438714	NaN	0.0016863	NaN	-0.125318	0.0656829
0.425054	0.0375748	-0.251816	-0.19921	NaN	-0.282935	0.0925118	-0.332706	0.245572	-0.0919766	0.149302	0.306792	NaN	0.109205	-0.0254325	-0.112526	0.084915	-0.4408	0.00457193	-0.123195	NaN	-0.375913	-0.236872	0.427337	0.158924	0.0694111	-0.0346257	0.213619	NaN	0.113031	0.312084	0.387212	-0.201336	0.185717	-0.0110459	-0.244272	NaN	-0.18371	-0.0496935	-0.284437	-0.108798	-0.347356	-0.380076	-0.59153	NaN	0.179048	-0.347362	-0.334815	-0.223561	-0.25174
-0.0328231	0.118679	0.11551	0.152411	0.0391561	-0.100632	-0.139333	0.0200694	-0.211513	-0.0252686	0.00104913	-0.115955	-0.107987	0.0878811	-0.0807138	-0.0623728	-0.0805559	-0.0258387	-0.100192	0.166294	0.018001	-0.0374416	-0.12734	-0.00533556	-0.161084	-0.0817827	-0.117955	0.0810463	-0.158545	0.0276655	-0.131572	0.0629756	-0.0807619	-0.160144	-0.114779	-0.056606	-0.0836853	-0.121181	-0.0615102	0.117572	-0.0542793	0.0219675	-0.0646834	-0.270607	-0.188604	-0.19605	-0.160164	0.0136695	-0.100414	0.0302109
-0.267318	-0.268024	-0.320501	-0.0888748	-0.106576	-0.215495	-0.179396	-0.189882	-0.057044	-0.130704	-0.309419	-0.206364	-0.0780319	-0.316556	-0.23941	-0.0783318	-0.204486	-0.217073	-0.339297	0.0824443	-0.327609	-0.231969	-0.0941529	-0.22006	0.102475	-0.046009	-0.237427	0.0303911	-0.324802	-0.267323	-0.0064073	-0.166794	-0.0504427	-0.198703	-0.0390648	-0.0822463	-0.205998	-0.186834	-0.0785409	-0.0290387	-0.107529	-0.227963	-0.174088	-0.0514849	-0.326918	-0.367873	-0.00871203	-0.0981011	-0.0862429	-0.233713
0.0396922	-0.00644754	0.0942902	-0.0442243	0.0175356	0.0674178	-0.0209789	-0.101957	-0.0363863	-0.00942713	0.104734	0.114094	0.0365557	0.0266477	-0.0154863	-0.0465627	-0.0681064	0.0128686	0.0686036	-0.0341646	-0.0151957	0.0377193	-0.0437694	0.0462023	-0.0888468	0.0823103	0.07212	0.0567751	0.0714267	0.0462904	-0.0853708	-0.051979	0.0519685	0.0962564	0.0635086	0.036015	-0.0908507	0.0317531	-0.0530614	0.0192768	-0.0291708	0.0129686	0.0044839	-0.00602683	-0.0679904	-0.0319469	-0.0404446	-0.0490225	-0.0722471	0.145342
-0.00986511	-0.0561507	0.228819	0.0540848	0.00733236	0.143695	-0.116855	0.0935407	-0.0377533	-0.172181	-0.0803766	-0.154375	0.0645795	-0.079807	-0.18073	-0.0239837	0.0251838	0.180703	0.208988	0.0207469	0.132607	0.10213	0.115356	-0.25075	0.0456224	0.104646	0.0845915	-0.1072	-0.112595	0.0533897	-0.0736087	-0.102342	-0.0376544	0.097814	-0.0320047	-0.031455	0.189078	0.0694095	-0.0854032	-0.0470479	-0.0422525	0.039774	0.0632438	0.0758736	0.139288	0.14536	0.0334126	0.157769	0.0225434	0.0931843
-0.0219137	0.0480659	-0.0675366	-0.0580756	0.0348583	-0.0421043	-0.0192212	0.136103	0.0994012	0.103787	-0.0393843	-0.0972252	0.0365557	0.13478	0.0955924	0.0829388	0.0545701	-0.0757351	0.0332049	0.0152456	0.132607	0.043436	-0.0278838	-0.0742211	-0.0598142	-0.046009	0.0531874	-0.0643216	0.0964549	0.121158	0.037567	0.191593	0.0730818	-0.0709624	-0.00137586	0.0783971	0.140199	0.0758736	0.0580901	0.0775601	0.0888562	0.0783253	0	-0.0891121	0.143832	0.0839169	0.0383671	0.0272163	0.134783	0.0376702
-0.23412	-0.116779	-0.0675366	0.0935499	-0.0215366	-0.112605	-0.116855	0.0894838	0.00528516	0.102471	-0.0770789	-0.0229514	0.0994024	-0.112529	0.0419286	0	-0.147731	0.0383338	-0.00696341	-0.015432	-0.0820004	-0.00741135	-0.0796065	-0.109413	0.0504362	0.0871224	0.0633189	0.0964726	-0.0344354	0.00293749	-0.0470454	-0.0486786	0.0590406	0.0327151	0.0496414	0.0697275	-0.00511012	0.0694095	-0.0564358	0.0192768	0.00126227	-0.0502076	-0.00713888	0.17944	-0.0336424	-0.104844	-0.0368901	0.00609066	0.0214273	0.00760978
-0.00986511	0.0396815	0.0681366	0.0998058	0.118453	0.124119	-0.0262645	0.210092	-0.00666263	-0.065599	-0.0320122	-0.0206351	0.0981747	-0.0157744	0.00908393	0.0652249	0.0220582	0.123023	0.0859923	0.024858	0.15514	0.111685	0.0758736	0.00810898	0.0584276	0.0334137	0.039128	0.00180202	0.0414427	-0.0245506	-0.0972209	-0.0719283	-0.00827751	-0.0836853	-0.00551143	0.0196169	0.0491363	0.00337063	0.110935	0.243212	-0.0162415	0.0548378	0.0758736	0.169991	0.120982	0.0887245	0.0629232	0.163257	-0.158945	0.113133
-0.100329	-0.203237	-0.0967299	-0.148891	-0.0806618	0.0400763	-0.0475713	-0.132041	-0.123956	-0.196902	-0.118529	-0.202278	0.00791953	-0.104592	-0.224504	-0.0801146	-0.120165	0.0110357	-0.0727692	-0.129883	-0.0806542	-0.0450473	-0.108824	0.0446441	0.127124	-0.0145948	-0.0662285	-0.0604737	-0.0394164	-0.0328369	-0.0322959	0.0292275	-0.0518712	0.134759	-0.11928	-0.111332	-0.0712195	-0.0471909	0.117867	0.150236	-0.0750281	-0.13386	-0.152155	0.0641582	-0.0854387	-0.0610659	0.128259	0.058361	-0.00475495	-0.0675384
0.0620112	0.107896	0.100382	0.201836	-0.0287903	0.267313	0.0772677	0.0285832	0.0969441	0.0127014	0.0961598	-0.0475643	0.0157914	0.157581	0.0970167	-0.00852713	0.110252	-0.0662502	-0.0368817	0.038472	0.161332	0.151931	0.083114	-0.0655074	0.0440146	-0.0951446	-0.0242663	-0.0623968	0.0231637	0.134603	-0.0719353	-0.0420993	-0.0334181	-0.0946653	0.0440556	0	0.0509313	0.0234548	-0.0683009	-0.0209195	0.151775	0.0660183	0.0515338	-0.0532583	0.167857	0.220965	-0.150653	-0.00452796	0.104177	0.111717
-0.139082	0.01627	0.0368075	-0.0606118	0.0730825	0.175837	0.027661	0.0370457	-0.0851023	-0.0204991	-0.199477	-0.232587	-0.044611	-0.0836853	-0.0703625	-0.0343675	0.129351	0.140179	0.00761218	0.103257	0.112254	0.0772671	0.113579	-0.24331	-0.0396297	0.021795	0.0223154	-0.0318736	-0.0460825	0.00146945	0.0600208	-0.0586004	-0.00827751	-0.0440093	-0.0221831	0.0463566	0.0183532	0.0383625	0.0274578	0.0691089	0.048274	0.118102	0.0976222	0.173147	0.142319	0.0515091	0.0998892	0.113135	0.135789	0.111717
0.0224265	0.0960028	0.0509824	0.107273	-0.0989037	0.0876429	0.0533861	0.0772406	-0.0241453	-0.00156746	-0.0299159	-0.0606747	-0.121036	-0.00604166	0.00606206	0.0165244	0.13954	0.0545178	0.0686036	0.0692709	0.0452301	0.0477087	0.0631343	0.0207353	-0.0802536	-0.059106	-0.10276	-0.109174	-0.0969956	-0.0149485	0	-0.0536315	-0.044744	-0.0818617	-0.020786	-0.0342259	-0.0747718	-0.0345398	-0.0312962	0.0520841	0.0734984	0.0635425	0.0472436	0.042187	0.0327201	0.095113	0.0531442	0.0845548	0.0169515	0.0960508
0.1135	0.0584518	-0.168843	0.108514	-0.0258843	-0.112605	-0.0422193	-0.0317413	-0.0780317	0.0238956	-0.10942	-0.108426	-0.123954	-0.0862782	-0.0340153	-0.0326328	-0.0681064	0.0917271	0.143917	-0.0755849	0.178519	0	-0.00866494	0.0477561	0.0821716	-0.116345	-0.131929	-0.161259	0.0123979	0.0131717	-0.00962042	-0.0404591	-0.0362411	-0.181245	0.064888	-0.106928	-0.116172	0.0661679	0.0545125	0.0572089	0.0125613	-0.130671	0.0632438	-0.0692989	0.00165165	0.101477	0.00505448	0.067143	0.0479026	-0.0739767
0.243308	0.186629	0.00807424	0.1023	-0.0537424	-0.109174	-0.16211	0.0412575	0.0223159	-0.0509581	0.154741	0.130679	0.0607934	0.0914604	-0.018321	-0.0102373	0.0438078	0.0864578	0.0960426	0.112262	0.0626364	-0.0511606	-0.129203	0.111716	-0.0615082	-0.151586	-0.0114361	-0.0973649	0.0847283	-0.0149485	-0.100623	-0.00640275	-0.0763886	-0.162051	0.0745049	0.0211149	0.0794093	-0.0599604	-0.168279	-0.0769615	0.0336228	-0.00290407	0.0440143	-0.135023	0.0407983	-0.00500318	-0.044007	-0.0900754	0.074811	-0.0263431
0.0692813	0.155094	0.21332	0.0860032	-0.195546	0.115896	-0.534361	0.109654	0.117682	0.174351	0.0990258	0.173106	0.0118613	0.475679	0.165185	0.15383	0.0267443	0.0419427	-0.143122	0.0785059	0.00556451	0.0073307	0.00188797	-0.0771596	-0.0429769	-0.0330068	-0.0662285	0.187897	0.0399278	0.159803	0.0327151	0.182281	0.103499	-0.163961	0.223762	0.129378	0.0509313	0.00673456	-0.0413056	0.117572	0.107496	0.0448155	0.0976222	-0.0746791	-0.0100205	0.31998	-0.0673429	0.0931861	0.0457207	-0.11319
-0.143997	-0.0516332	-0.217723	-0.0219041	-0.0157606	-0.19908	-0.165937	-0.0250626	-0.144564	-0.0869963	-0.187156	-0.207729	-0.134217	-0.0759414	-0.0513426	-0.143716	-0.0148609	-0.0243061	-0.230395	-0.0138814	-0.0370555	-0.0328976	-0.0138854	-0.133883	-0.234808	-0.220104	-0.151759	-0.0875833	-0.0311232	-0.0580152	0.037567	-0.166794	-0.0691315	-0.313556	-0.0954455	-0.0163173	-0.0188137	-0.0275618	-0.0666008	-0.163114	-0.0652158	-0.137057	-0.0939518	-0.0909248	-0.0490103	0.0100945	0.0564101	-0.0662535	-0.0875241	-0.0138894
0.235923	0.370376	0.649057	0.483521	0.676875	-0.0453902	0.00586745	0.0426587	0.0249165	0.00848066	0.262007	0.23111	-0.177606	0.0770797	-0.203255	-0.204036	0.237918	-0.0583924	0.215606	0.0626354	0.182174	0.150607	0.564877	0.0720485	-0.374548	-0.480529	-0.122131	0.160146	-0.0278178	-0.0938053	-0.244893	-0.0602601	0.0786597	-0.434339	0.0690177	0.0241069	-0.0153771	-0.0571126	-0.166471	-0.156048	0.205222	0.127558	0.290315	-0.0461775	0.149872	0.0919215	0.0710292	0.232838	0.274302	0.305556
-0.788859	-0.847211	-0.358972	-0.209249	0.18456	0.205827	0.381375	-0.0850817	-0.787896	-0.724626	-0.548825	-0.7586	-0.2209	-0.72977	-0.535416	0.091732	-0.727654	-0.169008	-0.573313	-0.696778	-0.604758	0.100761	-0.0437694	-0.244954	0.0978118	0.0790953	-0.433972	-0.708003	-0.754919	-0.0938053	0.0853125	-0.481151	-0.711172	0.303864	-0.598319	-0.800395	-0.687845	0.0167867	0.00184327	0.00176113	-0.791704	-0.701216	-0.674704	0.0268095	-0.449271	-0.520427	0.362654	0.106041	-0.73824	-0.584996
-0.103403	0.0615474	-0.00153707	0.0319289	0.0716848	-0.221006	-0.00173857	0.01722	0.00264518	0.0014169	-0.139329	-0.0812409	0.100629	-0.0733713	0.0697263	-0.127132	-0.0727626	-0.0646755	-0.010456	-0.0263307	0.189453	0.0117112	0.0613078	-0.15134	-0.0446526	-0.0274636	-0.00253224	-0.0875833	0.11676	0.010255	0.111765	-0.0536315	-0.0590363	-0.148741	-0.0152112	0.0315608	0.0527245	0.136081	0.169048	-0.0421161	0.152889	-0.0131156	0.029908	0.0574275	0.143832	0.095113	0.0694114	-0.0181952	0.0292162	0.0974813
-0.0145231	0.0269769	0.030467	-0.0467305	0.213971	0.0435177	0.0160786	0.0648895	0.0957142	0.112969	0.071964	0.0251021	0.0907829	-0.0542752	0.0360106	0.04374	0.0422643	0.0201809	0.0030496	0.0586379	0.0613055	-0.0603792	0.0281154	0.0852634	-0.00326576	0.0531454	0.0144826	-0.00744954	0.0729105	-0.109867	-0.126372	0.0613042	0.0160788	-0.0298044	0.011502	0.00151853	0.0652255	-0.0514345	0.0899785	0.0623186	0.0175499	-0.00873019	0.0590004	0.0540524	0.122516	0.0531446	-0.0174679	0.0729691	-0.209197	0.0480513
-0.0287095	-0.0183753	0.0804978	0.1914	0.159798	0.0122958	0.0175318	0.120293	-0.00933698	0.011296	-0.0661638	0.0160376	0.104302	-0.0206712	0.0566233	0.0952379	-0.00741173	0.0687828	0.0287206	0.0438795	-0.00884068	0.162477	0.306015	-0.0558112	0.104027	0.125123	0.0236164	-0.0205595	-0.0212285	0.106222	0.134759	0.00173329	0.063267	0.0931367	0.0635086	0.0884482	-0.0361014	0.118872	0.197431	0.164739	0.0458443	0.0448155	0.00336469	0.0387813	-0.0732056	-0.155296	0.107818	0.148118	-0.0119247	-0.0169932
0.00800525	-0.0538894	-0.0357483	-0.0785184	-0.145589	-0.0355522	-0.00871033	-0.0398026	0.0696111	0.0623818	-0.0112427	-0.0125651	-0.0681963	-0.0467235	-0.0254325	0.0598769	0.0360748	-0.0552611	0.0524837	0.061304	-0.010109	-0.0650106	-0.112511	-0.0299395	-0.0114591	-0.055354	-0.0281409	0.0724169	-0.0344354	-0.062259	-0.0290365	0.136526	0.0405807	-0.0227451	0.00432419	-0.0411789	0.0220018	-0.0206191	-0.0615102	0.0279693	0.0853289	0.0460726	-0.0143236	0.0387813	0.0632065	-0.0234799	-0.0333424	0.0376697	-0.0324903	0.0802199
-0.0418301	-0.159717	-0.0247787	-0.0417231	-0.151935	0.0674178	0.125224	-0.0479157	-0.0738073	-0.13241	-0.147536	-0.170118	-0.199075	-0.19218	-0.193556	-0.00511135	-0.0681064	-0.0273723	-0.0209765	-0.0659232	0.00972298	-0.0208482	0.0503088	0.0886392	0.0164395	-0.00181791	-0.039838	-0.157198	-0.185676	-0.118712	-0.0404729	-0.0836853	-0.0924936	0.107128	-0.0763873	-0.1623	-0.156748	-0.0656742	-0.0564358	-0.00962085	-0.154155	-0.161268	-0.0300489	0.0624781	-0.0150538	-0.00500318	0.149997	0.0802204	-0.10431	-0.0515616
0.0447198	0.00653874	-0.11651	-0.0429731	0.227826	-0.0257758	-0.058325	-0.110479	-0.0133592	-0.00627847	0.043171	-0.00455289	0.176846	0.111552	-0.016903	-0.132642	-0.116956	-0.189416	-0.0227369	-0.0123329	-0.142766	-0.123379	-0.0651815	0.02182	-0.113153	-0.0367126	-0.0216898	-0.0243235	-0.277697	-0.264015	-0.0635952	-0.157927	-0.0954425	-0.0928303	0.0243299	0.0226118	-0.384261	-0.0542706	-0.0263144	-0.0955208	-0.0080911	0.00650086	0.0716804	-0.107327	-0.199852	-0.0150553	-0.102028	-0.175732	-0.0288338	-0.0499733
0.206471	0.139917	0.030467	0.0553767	0.107586	-0.0569464	-0.0928345	0.00144278	-0.0200901	-0.0461086	0.163742	0.117222	0.0506424	0.0698264	-0.0070175	0.04374	0.119096	0.0220043	0.00457193	0.0745559	-0.0126498	-0.0283675	-0.0331627	0.0352028	0.0262248	-0.0330068	0.0118613	0.0161552	0	-0.0190548	-0.0685943	0.0120963	-0.0619128	-0.020985	0	0.0478281	-0.0153771	-0.0556907	-0.0346259	-0.0032006	0.0311636	0.0410362	0.0440143	0.0285249	0.00165165	-0.080185	-0.0891679	0.00457049	0.0113302	0.0816663
-0.0232669	-0.0561507	0.0743292	0.108514	0.0233329	-0.00480074	0.034853	0.0496437	-0.0964956	-0.10366	-0.00407371	0.0452383	0.00132303	-0.0169967	0.078398	0.0811755	-0.0681064	0.056307	-0.100192	0.0152456	-0.00504396	-0.03896	0.0558164	-0.000252707	0.0456224	0.035067	0.0170988	0.135288	0.0246951	0.0646758	0.161933	0.146096	-0.013824	0.0310949	0.0186431	0.0536998	0.0670048	0.0612944	0.0491331	0.01404	-0.0197527	-0.0472039	-0.0398365	0.123576	-0.0167351	0.0267835	0.0383671	0.0436106	0.141802	-0.0216612
0.000670928	0.045976	0.0650315	0.0860032	0.0576331	-0.00961649	0.0716838	0.0948906	-0.0187414	-0.00470644	0.0601466	0.0385654	0.0442579	-0.00241297	-0.0340153	0.195751	0.0561013	-0.0243061	-0.0836853	-0.0263307	-0.0396532	0.0897526	0.12951	-0.00380538	0.139311	0.071029	-0.0165524	0.0741461	-0.0611848	0.126551	0.0727148	0.0812534	0.113045	0.0131639	0.064888	0.0448836	0.0652255	0.157733	0.0829398	0.174342	-0.0162415	-0.0562353	-0.0709818	0.0792066	-0.0050024	-0.0150553	0.0580406	0.156394	0.0303244	-0.0468008
-0.0538088	-0.159717	-0.0836853	0.0618165	0.0391561	-0.0176752	-0.0565284	-0.0157711	-0.125417	-0.156496	-0.0650788	-0.00912439	-0.00933755	-0.0417161	-0.0615515	-0.0153794	-0.228516	0.0128686	-0.0565255	0.00556388	0.0152473	-0.0148611	-0.00866494	-0.0418839	-0.240474	-0.018262	-0.01016	0.0532802	-0.0344354	0.0291066	0.050435	-0.0144442	-0.122276	-0.0440093	-0.0124328	0.0285841	-0.127141	0.0564063	0.00184327	0.132346	-0.106261	-0.0263552	0.022234	0.084193	-0.0627926	0.117282	0.00673636	0.0874374	-0.165793	-0.0563369
-0.140716	-0.0482581	0.0851082	0.101053	0.0911282	0.0876429	-0.0529397	0.0370457	0.0105491	0.0460179	-0.0330623	0.0217116	0.0301018	0.0576422	0.0970167	0.091732	-0.0603792	0.0455444	-0.0619231	0.0398261	-0.0370555	0.122527	0.0813067	-0.13653	0.100922	0.219457	0.0118613	0.0339322	0.0639862	0.217773	0.142352	0.0189698	0.0391505	0.113308	0.0214893	0.0841493	-0.0257076	0.136081	0.0794104	0.0210187	0.0113108	0.0892994	0.0727301	-0.00948066	0.00988515	0.041663	0.0184592	0.0391569	0.0544216	0.0627587
0.275526	0.235699	0.177523	-0.054282	-0.0836853	-0.191839	-0.439577	-0.0506318	-0.103667	-0.0461086	0.294904	0.25536	-0.107987	0.0625301	-0.1523	-0.0926449	0.0204926	-0.117553	-0.115001	-0.0723571	-0.0941835	-0.197684	-0.287207	0.125839	-0.100954	0.143803	0.117684	0.0303911	-0.0901117	-0.0108545	-0.311519	-0.140342	0.157214	0.0711338	0.0172177	0.0595481	-0.196414	-0.121181	-0.249881	-0.0602735	0.0603507	0.0672547	0.0547402	0.00435292	-0.26313	-0.188565	-0.450317	-0.0932802	0.0758736	0.110299
NaN	NaN	-0.113196	0.113465	-0.0273364	NaN	0.0117115	0.0703924	NaN	NaN	0.0299994	0.0284828	-0.0879416	NaN	0.128007	-0.0326328	NaN	-0.239932	-0.212577	-0.0325945	0.00972298	NaN	0.0150473	0.0456835	NaN	-0.159513	-0.245093	0.183031	-0.24516	NaN	-0.0569548	-0.0437415	NaN	-0.18511	-0.123797	0.0315608	-0.117995	NaN	-0.0496935	-0.0112304	NaN	-0.0775382	-0.0571718	0.0742049	-0.0490103	NaN	0.0919225	0.0773239	NaN	-0.114846
-0.166611	-0.137408	-0.19658	-0.0404746	-0.049306	0.122478	-0.236316	0.00720049	-0.0336563	0.110352	-0.117386	-0.086135	-0.113771	-0.082391	0.0668242	0.22045	-0.160887	0.117844	-0.118724	0.00556388	-0.314475	0.0505496	0.0704244	-0.133883	0.0520375	0.132932	0.0796172	-0.0470703	-0.121328	0.10895	0.0758736	0.0411165	0.130606	-0.0440093	0.0524258	0.104107	0.00368537	0.0383625	0.107458	0.0809296	0.00755221	-0.0382307	-0.0143236	0.163664	-0.144371	-0.0387526	0.107818	0.0686013	-0.00713989	-0.0579321
-0.0460316	0.0656609	-0.372671	-0.18784	0.0786591	0.449179	-0.0245012	0.0758736	0.0708661	0.10773	-0.048943	0.00460542	0.115261	0.104498	0.0970167	-0.0343675	0.0220582	0.056307	-0.019219	0.114824	0.132607	0.141308	0.12951	-0.111302	-0.00981709	0.0167908	-0.00380043	0.0672182	0.103738	0.130583	0.0049487	-0.0128322	0.0420091	-0.015715	0.0328178	0.121002	0.0146974	0.114148	0.0723308	0.0105405	0.150659	0.0771001	0.0955701	-0.037368	0.111751	-0.263037	0.026783	0.058361	0.118567	0.0816663
-0.077742	-0.289146	-0.106588	-0.416611	-0.14085	-0.311915	-0.280803	-0.236247	-0.123956	-0.13754	-0.0947936	-0.250888	-0.208384	-0.410371	-0.488756	-0.0170968	-0.341872	-0.0181921	-0.232386	-0.391341	-0.134297	-0.358775	-0.470293	-0.0689747	-0.0922968	-0.112472	-0.0503275	-0.33615	-0.38366	-0.372453	-0.432651	-0.288858	-0.295543	-0.0333446	-0.316459	-0.349171	-0.270655	-0.277356	-0.274793	-0.116017	-0.1397	-0.307015	-0.383405	-0.129447	-0.153489	-0.410039	-0.42344	-0.0932802	-0.394936	-0.18435
0.180173	0.0697579	-0.35508	-0.21069	-0.0229842	0.00879159	0.194936	0.303802	-0.173056	-0.123898	0.0980712	0.0940812	-0.180651	0.45541	0.126612	0.0473381	0.183876	-0.659104	-0.322405	-0.167222	-0.199309	0.236711	0.136547	0.161986	-0.15031	-0.295625	0.369136	-0.0168043	-0.0952719	0.384412	-0.154305	0.481034	-0.126801	-0.364292	0.513249	-0.0981643	-0.280672	0.00673456	0.185797	0.18865	-0.12543	-0.402379	-0.118717	-0.487574	-0.0977639	0.107817	-0.20852	0.224971	0.282234	-0.292168
-0.0225899	-0.0989165	-0.0467982	-0.0798081	0.0204371	0.00879159	-0.0157103	-0.0479157	-0.0459864	-0.107015	-0.019499	-0.0102701	0.0378423	-0.0354869	0.0151099	0.0580912	-0.146095	-0.0583924	-0.0745839	-0.106604	-0.0699393	-0.0946906	0.0281154	0.0430816	0	-0.0127639	-0.0216898	-0.0356609	0.0246951	0.0702858	0.102478	0.200855	0.0175315	0.0472273	0.0157909	-0.0467679	0.10571	0.0383625	0.0419366	0.0452279	-0.0664379	-0.113259	-0.0684583	-0.0891121	-0.0234774	-0.0404581	0.0284427	0.0151807	-0.0361587	-0.0918238
-0.139082	0.00870904	-0.0563345	0.0133981	-0.02009	0.0297111	-0.137448	0.0314096	0.0645798	0.103787	0.0145908	0.0228429	0.07212	0.0228758	0.123819	0.128211	0.0758736	-0.0243061	-0.0280274	0.00278461	0.0344051	0.0276607	0.031833	-0.172981	0.0180745	0.090322	0.0506424	0.0427535	0.0891366	0.0938849	0.140837	0.0377279	0.125225	0.0407932	0.0758736	0.0955861	0.0545152	0.0887282	0.103976	0.0486592	0.0639507	0.0232479	0.0200315	0.0302386	0.0115271	0	0.00505448	-0.0060404	0.071617	0.0612943
0.0752771	-0.0790442	-0.151762	-0.220828	-0.197188	-0.105752	0.0204334	-0.192921	-0.0667967	-0.0688719	-0.014331	-0.00912439	-0.195986	-0.0733713	-0.107693	-0.153001	0.0468907	-0.248818	-0.0351074	-0.179302	-0.134297	-0.21644	-0.2954	0.194747	-0.127207	-0.155545	-0.0863924	-0.0168043	0.0353742	-0.194829	-0.156067	-0.00800806	-0.0277908	-0.0457934	-0.0235816	-0.120185	-0.101656	-0.162036	-0.136039	-0.133299	-0.12543	-0.132265	-0.0965334	-0.15186	-0.0784371	-0.0766922	-0.171646	-0.218733	-0.0824086	-0.0739767
0.0314372	-0.0271383	-0.0404738	-0.035494	-0.0656418	-0.0355522	-0.0333371	0.00576326	-0.0363863	-0.154763	-0.0351652	-0.11344	-0.0922114	-0.120521	-0.0615515	-0.0291678	-0.0774337	-0.0583924	0.0406491	0.0811328	0.0303231	-0.0931132	-0.0814176	-0.0115038	-0.113153	-0.173469	-0.0242663	-0.0224403	-0.140714	-0.123157	-0.0160661	-0.0769562	-0.129826	-0.0818617	0.0186431	-0.0537876	-0.0980468	-0.0599604	-0.0429798	-0.0454024	-0.00461628	-0.0668462	0.0111748	-0.0603683	-0.0801845	0.041663	0.00505448	0.0242164	-0.0373842	-0.0373245
-0.0711229	-0.00537009	-0.161987	-0.035494	-0.0404763	-0.0769578	0.0117115	0.0356385	0.0821058	0.0985136	-0.0468108	-0.194152	0.00396562	-0.0367299	0.0181134	0.0580912	-0.0223488	0.228489	0.0874324	-0.0967382	0.0124882	0.0758736	0.0667831	-0.0927232	-0.0974856	0.0726454	0.120103	-0.198221	-0.135403	-0.117234	0.0016512	0.0138173	-0.0475902	0.0552347	-0.00827557	-0.0836853	0.0220018	-0.0247804	0	0.0210187	0.0734984	0.0771001	0.0331799	-0.0800774	0.067968	0.0367179	0.121996	0.0317054	-0.00833405	0.230198
-0.137452	-0.0836853	0.130495	0.133082	0.0702857	0.138822	0.0477088	0.0243326	-0.0681959	0.0155085	-0.0510794	0.121379	-0.0418642	0.116233	0.132184	-0.0623728	-0.0223488	0.146996	0.106026	0.0234893	0.0993746	0.17945	0.178224	-0.0288676	-0.0854039	0.0871224	0.0170988	0.113455	0.0154817	0.0897486	0.14538	-0.050328	-0.0793026	-0.0315736	0.0854161	-0.00406048	0.19406	0.189699	0.0811757	-0.0209195	0.0360771	-0.00145134	0.120945	-0.0146749	0.0742956	0.0629233	0.117284	0.0436106	-0.10301	0.0166909
-0.137452	-0.0709731	0.00646254	-0.0530199	0.147918	0.0157931	-0.181328	-0.0670504	0.0262152	-0.00156746	-0.144011	-0.103434	-0.0377543	-0.0367299	-0.0254325	-0.0448151	0.062212	0.153788	0.159083	0.123752	0.0221211	0.00879245	-0.0669785	-0.20921	0.063204	0.0334137	0.0920179	0.14859	0.00930806	-0.088013	-0.0306652	0.0829054	0.026218	-0.105716	0.00576264	0.0566266	0.110925	0.0184561	0.0864625	-0.0454024	0.11096	0.0385103	0.0862855	0.000871607	0.114834	0.0251221	0.0134451	0.0598282	-0.0596722	0.0317057
-0.23317	-0.0698249	0.0509824	0.0266612	0.0434412	-0.439853	-0.0333371	0.056594	-0.0160474	0.07453	-0.0607505	-0.0690978	0.129732	0.0178288	0.0478239	0.0491348	-0.0899643	0.084698	0.0197106	-0.0918298	-0.0318763	0.0716835	0.0150473	-0.165898	0.0440146	0.035067	0.0480922	-0.183757	-0.062872	0.141277	0.0727148	0.0241061	0.0938903	0.0440135	0.011502	-0.265586	0.0987337	0.166928	0.0882211	0.0486592	-0.00346009	0.00909225	-0.0472334	0.112183	-0.00834617	-0.0749486	0.0416623	0.0539507	0.00568015	0.0715144
-0.0032709	-0.0698249	0.030467	-0.0682527	-0.0746343	-0.029028	0.0938901	0.00432464	0.0105491	0.00988881	-0.0288695	-0.0630748	-0.0322942	-0.109877	-0.0703625	0.0882201	-0.00741173	-0.0459063	-0.0709567	-0.124864	-0.0793097	-0.0133682	-0.0138854	0.0362598	0.113305	0.0677914	-0.0372292	-0.105229	-0.0327785	-0.0314525	0.0774503	0.042808	0.033417	0.111765	-0.0910237	-0.0981643	0.00552564	0.0234548	0.0545125	0.0435093	-0.0232754	-0.0852261	-0.190823	-0.0657212	-0.021789	0.00841654	0.132941	0.0715148	-0.0584224	-0.0595289
-0.03489	-0.162226	0.00807424	NaN	-0.0375455	-0.154363	-0.183261	-0.0808977	-0.0106766	-0.222027	-0.225855	NaN	-0.044611	-0.104592	-0.261228	-0.188754	-0.046573	0.027464	-0.192997	NaN	-0.0712735	-0.0542271	-0.1707	-0.0294032	0.134752	0.0167908	-0.0688983	NaN	-0.153175	-0.101082	-0.276906	-0.0904437	-0.0110478	-0.00173893	NaN	NaN	-0.136338	0.0612944	-0.113146	0.107654	-0.160788	-0.0219283	NaN	NaN	-0.0336424	-0.140723	-0.222307	0.0917508	-0.126645	-0.156846
0.101011	0.096999	-0.0201016	-0.054282	-0.02009	0.0245048	0.208992	0.0200694	0.141666	0.109042	0.0299994	0.0205791	-0.0612155	-0.0169967	0.00757399	-0.0553281	0.0545701	-0.0948887	0.13558	-0.0452027	0.0234913	-0.0588388	-0.0366912	0.109404	-0.066599	-0.072299	0.0683552	-0.0149294	0.0231637	-0.0328369	-0.0619323	0.0862043	0.103499	0.0520362	0.064888	-0.0135839	0.0128668	-0.0960699	-0.0666008	-0.0306678	0.079428	0.0334435	0.0579369	-0.0657212	0.0456264	-0.0438746	-0.0493644	-0.0852801	0.0236584	-0.0515616
0.260514	0.14278	0.152712	0.185567	-0.0317028	0.0503799	0.080051	0.201367	-0.106546	-0.00785204	0.398538	0.279107	0.17221	0.137079	-0.0311483	0.268874	0.164009	-0.0505766	0.0831082	-0.015432	0.0275945	0.0160788	-0.131067	0.275363	0.0148029	0.0515098	0.0858321	0.0879194	0.211693	0.0925071	-0.00962042	0.264302	0.106233	0.0821722	0.0426557	0.0970096	0.225305	0.0951191	-0.1883	0.22159	0.0138103	0.0283561	-0.05967	-0.000859534	0.15889	-0.149816	0.0151181	0.0946194	0.0347457	0.0568928
-0.0335114	-0.00107173	0.0603621	-0.0157788	0.0993802	-0.032287	0.115759	0.0342304	0.00923516	-0.00470644	-0.0393843	0.0183105	0.0969454	-0.173848	0.00757399	-0.0570864	-0.0374417	-0.0243061	0.0272224	0.0124863	-0.0606411	-0.03896	0.0776859	-0.0462988	-0.0905707	-0.059106	-0.0346257	-0.129028	-0.112595	-0.145609	0.0197067	-0.0371833	-0.0749342	0.0695505	-0.0235816	-0.0665179	-0.043067	-0.116716	0.0687807	-0.126363	0.00252292	0.0194031	-0.045997	0.105638	-0.00834617	-0.104844	0.0742603	-0.042806	-0.112143	0.0227148
0.0119708	0.0625776	0.0320545	NaN	-0.0776446	-0.121213	0.027661	-0.0317413	-0.0241453	0.0501272	0.104734	NaN	-0.0173942	0.0830921	0.0404513	0.036522	0.0173572	0.0491389	0.0874324	NaN	-0.0527278	-0.0481009	-0.0349261	0.0282837	-0.0957542	-0.0385678	0.0249164	NaN	-0.0764328	0.0462904	-0.00480284	0.0360314	0.0730818	0.0647922	NaN	NaN	-0.0308967	-0.0960699	-0.00490153	-0.0454024	-0.0080911	0.0783253	NaN	NaN	-0.0801845	-0.0749486	-0.111273	-0.0615343	-0.00833405	0.0642215
0.0106517	0.083972	0.211903	0.177356	0.185851	0.277852	0.034853	0.0214919	-0.228797	-0.0969731	0.100932	-0.0369501	0.252159	0.188814	0.0434049	-0.200203	-0.107373	0.241453	0.392232	0.366192	0.299716	0.183339	0.166164	0.0229025	-0.192008	0.244417	0.422974	0.231086	0.294636	0.271053	0.149911	-0.0803172	-0.0604737	0.140837	0.415709	0.281397	0.16901	0.216626	0.280049	-0.0820017	-0.163453	0.271989	0.31819	0.239623	0.237873	0.0871238	0.223929	-0.220478	-0.0386109	0.131423
-0.094225	-0.007526	-0.19134	0.0213718	-0.0419439	-0.0938313	-0.244319	0.0257509	-0.062608	-0.0220869	-0.131189	-0.0898197	0.00528518	-0.0145533	-0.0866637	0.0201765	-0.0743182	-0.0948887	-0.266601	-0.00923962	0.0303231	0.0189832	-0.140421	-0.122788	-0.111405	-0.143695	-0.18944	-0.00744954	-0.0130298	0.0758736	-0.116022	-0.0322822	-0.00689413	-0.160144	-0.111786	-0.0176867	-0.043067	-0.0109581	-0.102687	-0.0388367	0.0138103	-0.0867688	-0.0312679	-0.028604	-0.0627926	-0.0610659	-0.173567	-0.0350717	0.084337	-0.0531518
-0.130974	-0.142324	-0.0820629	-0.00483244	-0.0626571	0.0157931	-0.128057	-0.0290658	-0.0187414	-0.0189123	0.00836288	0.0639361	0.0519156	0.0266477	0.019613	0.0580912	-0.174163	0.0545178	-0.0946721	-0.0579196	-0.0887534	-0.00889852	0.00188797	-0.0230128	0.0946959	0.128251	0.0758736	0.0827669	0.0684551	0.104856	0.027849	0.0779451	0	0.185717	-0.113282	-0.0163173	-0.0908507	0.00505344	-0.0196961	0.0572089	-0.102467	-0.1259	-0.122678	-0.0129418	-0.0924701	0.0449511	-0.052945	0.00304832	-0.0559269	-0.0707541
0.0152565	-0.0161961	0.234418	-0.0219041	0.0160822	-0.329564	-0.19491	-0.0878785	-0.0724021	-0.146127	0.123537	0.120341	0.424891	-0.311821	-0.256162	-0.123469	-0.0883919	0.0580944	0.259842	0.0124863	-0.137113	-0.275997	-0.242835	0.0234428	0.07745	0	0.166392	0.0672182	0.0123979	-0.204267	0.0774503	-0.0437415	-0.104328	0.310717	0.0370424	-0.00135189	-0.0308967	-0.221686	-0.127196	-0.053647	-0.116444	-0.0502076	0.0067188	0.0164815	0.0246016	-0.345133	-0.154451	-0.128999	-0.0824086	0.20244
-0.0559471	-0.0953814	0.0462714	0.0566674	-0.00714169	NaN	0.0262184	NaN	-0.00666263	-0.0836853	-0.100394	0.0171746	-0.0309323	NaN	-0.156998	NaN	-0.0389594	0.0758736	-0.0965103	0.024858	0.0138686	NaN	0.0667831	NaN	0.0790253	-0.0127639	-0.0609055	0.0913456	0.0550093	NaN	0.0407932	NaN	-0.0249857	0.0931367	0.00432419	-0.0650976	-0.0378401	NaN	-0.0871238	NaN	-0.0579128	-0.110116	-0.0264004	0.182578	0.0584306	NaN	0.126696	NaN	-0.106915	-0.0389002
0.0301577	-0.186377	-0.134873	-0.22666	-0.0897526	-0.327594	-0.122447	0.00720049	0.20318	-0.0919766	-0.112826	-0.209095	0.355072	-0.00241297	-0.185526	-0.0239837	0.00633403	-0.254176	-0.113143	-0.347986	-0.167088	-0.182515	-0.0651815	0.179424	-0.0581225	-0.302063	-0.108264	-0.26802	-0.205872	-0.0822458	-0.301828	0.0120963	0.0576289	-0.020985	-0.0348242	-0.278876	-0.268659	-0.131656	-0.00653861	0.13071	-0.18636	-0.621994	-0.186615	-0.215066	-0.243695	-0.0524479	-0.146863	-0.0335292	-0.179613	-0.239098
-0.0342003	0.0216374	0.0478431	0.143989	0.11167	0.0435177	-0.392997	0.0717645	-0.0173935	-0.0316509	0.0729428	0.0844781	0.0365557	0.0089464	-0.0383268	0.0274594	-0.141198	0.180703	0.248261	0.061304	-0.0203035	-0.0298758	-0.412191	-0.0435351	0.0790253	0.154604	0.204324	0.0724169	-0.0444136	-0.123157	-0.186326	0.0360314	-0.0590363	0.0440135	0.211394	0.075513	0.160583	-0.0289543	-0.153872	-0.0486951	-0.0470477	0.0771001	0.243965	-0.24658	0.0868772	-0.182974	-0.268399	0.117376	0.00341139	0.110299
-0.0911954	0.135128	-0.0373218	0.112229	0.0744788	0.0452358	0.0618601	0.0703924	0.0858314	0.10773	0.0350854	0.121379	0.151143	0.0502737	0.161099	0.184109	0.101356	-0.0599607	-0.063726	-0.0341646	0.0124882	-0.0899637	0.12951	-0.133224	0.151408	0.0580418	0.0658392	0.0179411	0.0520046	-0.0081326	-0.0160661	0.0696452	0.250369	-0.0052225	0.110997	0.127985	-0.00511012	-0.0471909	0.119596	0.0210187	0.0385262	-0.0852261	0.10884	0.0182071	0.0407983	-0.0924684	-0.012209	-0.00906972	0.012457	-0.0169932
0.121322	0.096999	-0.179185	-0.233992	-0.0404763	-0.152601	0.0102527	0.0717645	0.117682	-0.0869963	-0.00407371	-0.0582795	-0.0255005	-0.0542752	-0.0762682	-0.0188158	0.126429	0.0917271	0.0197106	0.0506079	-0.0914653	-0.0118767	-0.0996397	-0.0283325	0.0600214	-0.0855904	-0.0268483	0.0515302	-0.131873	-0.0328369	-0.0225382	-0.21925	-0.0518712	-0.00871294	-0.0475858	-0.114277	-0.0395809	-0.0585358	-0.0163966	-0.0274117	0.0187936	-0.0683685	0.0100627	0.0557411	-0.103074	0.125129	-0.0104597	-0.349982	0.163571	-0.0483861
-0.35553	-0.277826	-0.335772	-0.0772303	0.0477134	-0.032287	0.0434366	-0.0615538	0.135711	0.256927	0.0289794	0.149055	0.161719	0.0758736	0.0166124	0.00184333	-0.233718	-0.0258387	-0.0619231	-0.0452027	-0.0901087	-0.13145	-0.131067	-0.203871	0.230812	0.238577	0.318199	0.171626	0.0624939	0.0925071	0.113308	0.0812534	0.217875	0.097814	0.100283	0.23027	0.177399	0.0400107	0.150447	0.0503725	-0.0713383	0.149733	0.00783484	0.130054	0.00330168	-0.241689	0.0151181	-0.0757365	-0.185188	-0.126489
-0.0689321	-0.0183753	-0.0563345	0.0332425	-0.00571061	-0.0702587	-0.113137	0.0703924	0.0708661	0.119491	-0.0596715	-0.0114172	0.0645795	0.0950299	0.0898832	-0.00170229	-0.0193488	0.014699	-0.0601218	0.0411784	0.0411813	0.0362866	0.0447851	-0.0890885	-0.118409	0.00337193	0.0223154	0.0637441	0.0773529	0.0702858	0.050435	-0.0241484	0.0856026	-0.0529471	0.0948949	0.0941616	0.0670048	0.0645449	0.0473367	-0.0355642	0.0770596	0.0510888	0.0450919	-0.0181466	0.0440188	-0.106619	0.0334126	-0.0105866	-0.0849636	0.0151812
0.16583	-0.10128	0.0727833	-0.166814	-0.0128816	0.150171	0.125224	0.0758736	0.0170992	-0.0380597	-0.148714	-0.0997046	-0.227202	-0.0606058	-0.136755	0.0652249	0.0484296	0.0509341	-0.0855112	-0.0951001	-0.105117	0.0146242	0.0225259	0.14616	0.457054	0.168388	-0.245093	0.342778	-0.121328	0.00879452	0.0164386	-0.140342	-0.230381	-0.0709624	-0.0720275	-0.0693638	-0.23508	0.0350612	-0.0312962	-0.0635973	-0.041057	-0.111686	0.156455	0.221328	-0.138926	-0.0889495	0.010094	0.097483	0.0147064	-0.0901929
-0.0934662	-0.227052	-0.136553	-0.0657001	-0.195546	0.0606229	-0.114995	-0.111906	-0.335839	-0.439307	0.0551823	-0.0885902	0.0313954	0.0190923	-0.0926396	0.0219998	-0.0931138	-0.272177	-0.0873399	-0.214372	-0.0941835	0.0160788	-0.0978087	-0.0240722	0.113305	-0.120227	-0.0904646	-0.0451639	-0.02947	-0.016316	-0.180944	-0.0144442	-0.0277908	-0.307317	-0.110292	-0.0909052	0.10571	-0.0514345	-0.179169	0.00527813	-0.218123	-0.408197	-0.131973	0.0455853	-0.110182	-0.0302501	0.0134451	-0.0397072	-0.0900903	-0.244503
0.024368	-0.0698249	-0.131518	NaN	-0.182481	NaN	-0.143108	-0.0629259	0.0981731	0.255747	0.100932	NaN	0.00132303	NaN	0.118216	-0.00852713	-0.0557623	0.0292801	-0.0122046	NaN	-0.20377	NaN	-0.305695	-0.116374	0.0742951	0.203106	0.217849	NaN	-0.142488	NaN	-0.0635952	-0.181089	0.121177	0.0946976	NaN	NaN	-0.192596	NaN	-0.195641	-0.231839	0.0758736	0.182842	NaN	NaN	-0.21877	NaN	-0.238199	-0.00301699	-0.0888065	-0.0515616
0.032076	0.0151931	0.0541147	0.0200464	-0.0989037	-0.0503327	-0.179396	-0.0357655	0	-0.00156746	0.0601466	0.0693774	0.0131726	-0.0133337	-0.118329	0.0811755	-0.0743182	0.0723318	0.0227198	0.0639651	-0.0969073	-0.0542271	-0.246822	0.00196821	0.0164395	0.071029	0.0932517	0.125245	-0.0511006	0.149246	0.0229689	0.152445	0.110324	0.0663798	0.106988	0.0711759	0.0652255	0.19572	-0.210424	-0.0306678	-0.0069316	-0.0189846	0.0450919	0.130054	-0.120902	0.0982978	-0.204601	-0.0319886	0.139801	0.0227148
0.130694	0.020566	0.0603621	-0.0492422	0.0618629	0.0775598	0.0828296	-0.0317413	0.037843	-0.00627847	0.0709844	0.142962	0.0607934	0.15532	0.0536959	0.0292755	-0.0743182	-0.16732	0.0136735	-0.129883	-0.0540432	-0.0148611	-0.0121435	0.167024	0.0164395	-0.0836853	-0.0204033	-0.0280947	0.0474871	0.0925071	-0.0257839	0.0894965	0.0716835	-0.0745879	0.0172177	-0.0163173	0.133353	-0.00136497	-0.0114606	-0.0635973	-0.148877	-0.0592588	-0.0913765	-0.209222	0.0584306	-0.0490134	-0.158257	-0.130643	-0.175449	-0.101648
0.0917725	0.0646342	0.0572419	0.0566674	0.0491347	0.0943327	0.00586745	-0.0131291	0.00396603	-0.0332504	0.0631134	0.081259	-0.0336569	0.0453371	0.0330422	-0.0395835	-0.0193488	0.00368614	0	0.00833694	0.0124882	0.00586751	0.024391	0.0239827	0	-0.0572294	-0.0675626	0.00360288	-0.0611848	-0.00677384	-0.0225382	-0.050328	-0.013824	0.00823968	-0.0418989	-0.0273095	-0.0553253	0.00673456	0.0563022	-0.0257862	0.0286996	0.00909225	-0.0497096	0.0147542	-0.061063	-0.013376	0.0350658	0.061294	-0.0546811	-0.0373245
0.265853	-0.252809	-0.506196	-0.402948	-0.557333	-0.42511	-0.00871033	-0.331008	-0.332412	-0.344368	0.130964	0.120341	-0.35829	-0.00725392	-0.224504	-0.105269	-0.323277	-0.344548	-0.26254	-0.285246	-0.261755	-0.312206	-0.234889	0.298966	0.0552358	-0.189552	-0.279395	-0.194076	-0.0594998	-0.173068	-0.294118	-0.0904437	-0.394975	-0.146849	-0.187098	-0.305864	-0.231173	-0.267366	-0.349877	-0.415717	-0.385605	-0.453626	-0.267859	-0.437893	-0.216868	-0.126278	-0.202645	-0.346176	-0.340742	-0.388263
0.047842	0.0130362	-0.0310373	-0.123176	-0.0085746	-0.0569464	0.192366	-0.258479	0.0696111	0.0225013	-0.0925619	-0.0703064	-0.0979261	-0.0759414	-0.0140715	-0.162337	0.0453503	-0.0948887	-0.0493559	-0.145044	-0.171431	-0.108964	-0.0996397	0.0415147	0.181267	0.0839161	0.0870714	0.0197252	-0.162136	-0.132092	0.00988272	-0.0290238	0.0562158	0.0695505	-0.142017	-0.0851262	-0.21757	-0.0699751	0.00919808	-0.10062	-0.0350979	-0.0532182	-0.13732	-0.0356114	-0.0285523	0.137608	0.0251215	-0.104553	-0.0811337	-0.0531518
NaN	NaN	NaN	0.118397	0.0377249	0.193263	0.0405808	-0.1778	NaN	NaN	NaN	0.14398	-0.096495	0.340034	0.0360106	-0.256658	NaN	NaN	NaN	0.237062	-0.10649	0.32971	0.159236	-0.132565	NaN	NaN	NaN	0.327893	-0.114338	0.266179	0.0115241	-0.323883	NaN	NaN	-0.104334	0.235462	-0.233126	0.148487	0.138511	-0.110868	NaN	NaN	0.362289	0.275638	-0.203618	0.385555	0.117284	0.0391569	NaN	NaN
0.10615	0.213681	0.0712358	0.382816	0.0405859	0.156624	-0.0192212	0.191329	0.230113	0.183081	0.0461871	0.0307314	0.0808622	0.2074	0.201461	0.0829388	0.303259	0.0473426	0.153586	0.269386	0.24746	0.171641	0.154025	-0.0957723	0.00494932	-0.0932295	0.161719	0.166715	0.155169	0.189726	0.0853125	0.104233	0.176852	-0.0368923	0.242114	0.171915	0.123036	0.0433026	0.0473367	-0.0602735	0.300648	0.241181	0.310659	0.042187	0.243574	0.154615	0.0774859	0.0642215	0.227298	0.262591
-0.102633	-0.044894	NaN	0.134298	0.0842144	0.105977	0	-0.0304027	-0.0268558	0.0945448	NaN	0.164146	0.006603	-0.0133337	0.106947	0.0794098	0.130811	NaN	NaN	0.184642	0	0.111685	0.101095	-0.0830886	-0.106171	NaN	NaN	0.163434	0.0231637	0.0334224	0.139319	0.0394233	0.118471	NaN	0.156934	0.263702	0.103968	0.156195	0.0292743	-0.128094	-0.00115214	NaN	0.125948	0.125198	0.116374	0.0547784	0.0871239	-0.00150751	0.133777	NaN
0.0788479	-0.00968663	-0.0263407	0.0618165	0.0660805	-0.0388251	-0.0262645	0.00432464	0.00396603	-0.0590748	0.0259129	0.071547	0.0557277	-0.0121149	0.12102	0.00184333	0.0743615	-0.0552611	0.0598325	0.0980838	0.063966	-0.00741135	0.00753884	-0.0104705	0.0552358	-0.00363759	0.0105487	0.0810463	0.00930806	-0.016316	0.0327151	-0.0128322	0.033417	-0.0782208	0.0948949	0.0913078	-0.00852559	0.026779	0.0776426	0.0537939	0.079428	-0.0204553	0.0842111	-0.028604	0.00659691	0.139161	-0.0333424	0.0346903	0.00341139	-0.0123398
0.0060134	0.00653874	-0.00307513	-0.00846969	-0.247375	-0.047036	-0.0928345	0.0962395	0.0557281	-0.0204991	-0.0205358	-0.122268	0.00923475	-0.0492355	-0.0747895	0.0741031	-0.0603792	0.116115	-0.0511459	0.0234893	-0.0579975	-0.0404793	-0.0669785	-0.0813025	0.0359526	0.0951109	0.0808622	-0.0528027	0.0154817	0.0233327	0.050435	0.0461859	-0.0110478	-0.0601306	-0.131358	-0.0822463	-0.0747718	-0.00958322	-0.0213482	0.0842922	-0.00230575	-0.0442067	-0.113458	-0.0603683	-0.142554	0.154615	-0.0691509	0.0212105	0.00681238	-0.0232203
-0.0273444	-0.0744243	NaN	0.060531	-0.0973743	-0.0552903	0.0519687	-0.205149	-0.135692	0.0225013	NaN	-0.00797984	-0.112322	-0.0914813	-0.0644825	-0.235022	0.0015857	NaN	NaN	-0.0483718	-0.164201	-0.209591	-0.0331627	-0.0326294	0.252203	NaN	NaN	-0.0489791	-0.202181	-0.1441	0.0679662	-0.093834	-0.0504427	NaN	-0.0590323	-0.0523808	-0.145584	-0.0613864	0.0634433	-0.105736	-0.0174105	NaN	-0.103013	0.0974214	-0.175579	-0.00166573	0.11571	-0.0741516	0.0641276	NaN
0.237314	-0.102464	-0.246381	NaN	-0.294154	NaN	0.34943	-0.208225	-0.388341	-0.279163	-0.214465	NaN	-0.448549	NaN	-0.409301	-0.302812	-0.0774337	-0.150544	0.0030496	NaN	-0.168534	NaN	-0.238858	0.143551	-0.141385	-0.58821	-0.18944	NaN	-0.410774	NaN	-0.364891	-0.250845	-0.371232	-0.163961	NaN	NaN	-0.205998	NaN	-0.447801	-0.40951	-0.269732	-0.0145803	NaN	NaN	0.0180778	NaN	-0.16781	-0.266608	-0.10431	-0.187823
-0.129366	-0.154717	-0.00307513	-0.0568096	-0.103502	-0.029028	-0.204677	-0.0533533	0.0758736	0.0650907	-0.101518	-0.132443	0.0969454	-0.0656952	-0.118329	0.1144	-0.0374417	0.136761	-0.246391	-0.0420405	-0.0969073	-0.0374416	-0.12734	-0.190399	0.128652	0.103061	0.166392	0.0480249	0.0891366	0.0448663	0.037567	0.0663141	0.123877	0.152925	0.0635086	0.0682775	0.110925	0.0935235	0.148746	0.182305	-0.0220997	-0.0175148	-0.0324879	0.168412	0.07745	0.095113	0.0935187	0.0787732	0.0269966	0.0227148
-0.282547	-0.121595	NaN	0.113465	-0.0656418	NaN	-0.139333	-0.0250626	0.00264518	-0.113746	NaN	-0.0997046	0.142858	NaN	0.123819	0.00552452	-0.154294	NaN	NaN	0.0492649	0.0234913	NaN	0.101095	-0.218496	-0.127207	NaN	NaN	-0.0262079	0.0384115	NaN	-0.0836853	-0.191897	-0.0124352	NaN	-0.0561614	0.0404559	0.0545152	NaN	0.0634433	0.218479	-0.150194	NaN	-0.0862431	-0.118351	0.0536406	NaN	-0.148757	-0.00906972	-0.0584224	NaN
NaN	NaN	0.118518	0.225869	-0.0596793	-0.226535	0.034853	0.0894838	NaN	NaN	-0.0122713	-0.0322643	0.120103	-0.0504932	-0.0368883	-0.0034057	NaN	0.143591	0.0332049	-0.0325945	-0.11615	0.0716835	-0.123621	-0.0413348	NaN	0.0661707	0.0821067	-0.0394559	0.0444679	0.0952609	-0.0685943	-0.0355477	NaN	0.108676	0.0468511	0.0226118	0.0563048	0.107829	-0.0530614	-0.0569571	NaN	0.0807721	-0.0521914	0.0924725	0.0472324	0.169928	0.0301008	-0.0289124	NaN	0.0831107
0.0558894	-0.017285	-0.242769	-0.0442243	-0.112745	-0.104043	0.191079	-0.116193	0.0429779	0.110352	-0.0341131	0.161143	-0.0752142	0.0830921	0.078398	-0.130804	-0.105781	-0.247037	-0.371433	-0.0739703	-0.0435608	-0.184193	-0.0349261	0.00252924	-0.0836853	-0.22216	-0.0490116	0.0793234	0.00155543	-0.0636764	0.0115241	-0.0453853	-0.00966179	-0.192864	0.0100692	0.133548	-0.0535689	-0.13617	0.0329005	0.0503725	-0.122855	-0.238248	0.0664155	0.0607963	-0.0404551	-0.0766922	-0.111273	0.0136695	0.039149	-0.0723644
-0.0881805	0.0386287	0.204802	-0.030534	0.0632705	0.00879159	-0.0691475	-0.0250626	0.0758736	0.138874	0.200718	0.0823328	0.209976	0.0490414	0.00454914	-0.00170229	-0.107373	0	0.0317116	-0.0123329	0.0152473	-0.123379	0.106455	-0.00995466	-0.0974856	0.0100949	0.0658392	-0.0895356	0.103738	0.0702858	-0.0290365	0.00864918	0.0405807	0.142352	-0.0193902	0.0419333	0.0741034	0.0839194	0.133371	0.0589141	-0.0579128	-0.0131156	0.0873211	-0.000859534	0.0695524	-0.0766922	-0.0422252	0.0376697	-0.242512	0.235428
0.151689	0.125484	0.13645	0.182054	-0.0463565	-0.0619252	-0.135566	0.0552067	0.0365559	0.0056593	-0.0553662	-0.0310962	-0.0836853	0.0576422	-0.0383268	-0.0430697	0.127891	0.027464	-0.131818	0.07982	0.063966	-0.0103866	0.0503088	0.0645699	0.0536372	-0.0348585	-0.0662285	-0.0432592	-0.0344354	0.12924	-0.0160661	-0.140342	-0.00275337	0.00988272	-0.0376495	-0.0245525	-0.0908507	0.00673456	-0.00326607	0.0331647	0.19558	0.0660183	0.0737791	0.043887	-0.0836853	-0.0268615	-0.0583297	0.0166904	0.155705	0.184997
0.0692813	-0.029341	-0.0788226	-0.0606118	-0.136126	-0.0437465	0.117115	-0.143692	-0.0528865	-0.0787316	0.012519	0.086619	-0.0322942	0.0190923	-0.0926396	-0.0623728	-0.00741173	-0.0521361	0.045098	-0.106604	-0.0914653	0.0247739	-0.142298	0.150481	-0.0131027	-0.141727	-0.160355	-0.0280947	-0.0344354	-0.108399	-0.0887476	0.0292275	-0.0647957	-0.0782208	-0.00551143	-0.0370029	-0.0944449	-0.0990004	-0.0905692	-0.0904378	-0.12157	-0.171071	-0.0926636	-0.0818805	-0.0766913	-0.0593386	-0.111273	-0.133937	-0.127972	-0.200042
-0.160669	-0.107213	-0.0123385	0.0592443	-0.0973743	-0.0536362	-0.0782189	-0.0452055	-0.0542709	0.0350005	-0.0553662	0.0296076	0.0442579	0	0.0404513	0.112666	-0.214736	-0.0243061	-0.272712	-0.0404621	-0.227846	0.098016	0.0903272	-0.135867	-0.0312935	0.0449521	-0.0609055	0.099882	-0.162136	0.226583	0.148402	0.0862043	0.098016	0.0900116	0.0772409	0.137707	-0.0926467	0.284977	0.138511	0.127435	-0.0506576	-0.0790726	-0.113458	0.0353693	-0.302706	-0.104844	0.0317578	0.0946194	-0.0373842	-0.100006
-0.257368	-0.217724	0.777271	0.124535	-0.0273364	NaN	-0.0565284	0.248091	-0.177613	-0.158231	-0.0981501	0.138883	0.0746239	NaN	0.232986	0.124768	-0.180847	0.450165	0.263684	0.0599716	0.0811319	NaN	0.200419	-0.027798	-0.288486	0.425145	0.295144	0.0179411	0.0505003	NaN	0.14538	0.113986	-0.0547326	-0.224235	0.269796	0.228969	0.0899753	NaN	0.0545125	0.215362	-0.0750281	0.214	0.150618	-0.0444119	0.0568359	NaN	-0.00522187	0.139796	-0.254334	0.300564
-0.0624057	0.0396815	0.0241012	0.0093933	-0.0186452	0.0976673	-0.111282	0.13348	0.117682	0.0266802	-0.126567	-0.155679	-0.109431	-0.0292907	-0.0557089	-0.0801146	0.171134	0.0969803	0.046578	0.0492649	0.0679469	0.0952671	-0.00866494	-0.0272641	-0.0329574	-0.0478743	-0.0178346	-0.0489791	0.0891366	0.0505542	-0.0685943	-0.0453853	0.0618596	-0.0946653	0.0840572	-0.031455	0.140199	0.0117679	-0.0751207	-0.053647	0.109807	0.173795	0.136873	-0.0675086	0.181217	0.0515091	-0.0386662	0.0181986	0.0325372	0.146727
0.164275	0.0677116	0.124518	0.107273	0.00733236	-0.0176752	0.0952666	-0.0711888	0.0326878	-0.0332504	0.267698	0.190818	0.18492	-0.0157744	-0.0254325	-0.211729	0.011068	-0.0443531	-0.0368817	-0.00615371	-0.0203035	-0.154289	0.0521465	0.182685	-0.0362901	-0.018262	0.0733724	-0.0720426	-0.176581	-0.168452	-0.0421137	-0.0887512	-0.0193932	0.0711338	-0.0676819	-0.0865683	-0.0465604	-0.186834	0.0219993	-0.182706	0.0237567	-0.0248781	0.0145046	-0.140616	-0.188604	0.0151186	0.0134451	-0.0397072	0.00113833	-0.133183
0.0601809	0.00653874	0.001618	0.025341	0.0618629	0.0758736	0.0319805	-0.0479157	-0.00132957	-0.00313593	0.0330539	0.0780307	0.0957151	0.0527347	0.0255964	0.0292755	-0.0496295	0.0473426	-0.026262	0	0.00278513	0.00146938	0.0686047	0.0508511	0.00824037	0.0400172	0.0378423	-0.0130563	0.00621172	0.0448663	0.0962564	0.0629756	0.108961	0.119466	0.00144264	-0.00949378	0.0776427	0.00673456	0.0794104	0.0279693	0.0187936	-0.0367406	-0.0191389	0.043887	0.0278539	0.00168684	0.0742603	0.0480508	0.00568015	-0.0547436
0.0620112	0.146584	-0.00307513	0.143989	0.104856	-0.00480074	0.00733062	0.125583	0.0313956	0.0569486	0.155645	0.104658	0.0895471	0.209569	0.128007	0.0347127	0.0453503	0.0220043	-0.0297944	0.0967875	0.0613055	0.0491299	0.0613078	0.0136338	-0.0734121	-0.046009	0.0105487	0.115144	0.0993724	0.188438	-0.00480284	0.486241	0.0702842	-0.0637337	0.130868	0.136322	0.0292772	0.0284389	-0.0196961	0.0589141	0.0935429	0.0734169	0.0862855	0.0302386	0.0180778	-0.0234799	-0.00696609	-0.0151471	0.129742	0.0583616
-0.0266629	-0.141093	0.217562	0.0822139	-0.0507833	0.104318	0.00733062	-0.117626	-0.0106766	-0.065599	0.101884	0	0	-0.202172	-0.0126576	0.00736239	-0.123381	-0.107797	-0.00173791	-0.0325945	0.018001	0.0276607	-0.0173742	0.00252924	0.0472286	0.126688	0.0326872	-0.0337664	0.0292812	0.0276655	-0.0870584	0.0444978	0.0505496	0.148402	0	-0.0411789	0.032904	0.126716	-0.0346259	-0.0470479	-0.0874164	0.0807721	-0.13732	0.019931	-0.0116964	-0.140723	0.0167895	-0.0474661	-0.139991	0.0598284
-0.264316	-0.182525	0.143863	0.157199	0.208899	0.335418	0.0448621	-0.0304027	-0.057044	-0.0493397	-0.162958	-0.121003	0.0105487	-0.0631478	-0.0154863	0.105714	-0.0481008	0.0987282	-0.00173791	0.0745559	0.00278513	0.306125	0.312422	-0.246603	0.107125	0.0982957	0.0480922	0.178153	-0.156753	0.123857	-0.0209174	0.00346491	0.149283	0.188666	0.153055	0.0374968	0.0292772	0.23581	0.150447	0.180716	-0.0150735	0.109769	-0.0011869	0.316724	0.130161	0.079096	0.05967	0.251037	-0.0747789	0.0257177
-0.123767	0.0173456	0.0942902	0.112229	0.0058691	0.0993329	-0.0422193	0.14394	0.0994012	0.07453	-0.0288695	-0.0404769	0.0957151	0.0354047	0.0566233	0.0987366	-0.00296019	0.170656	0.0758736	0.0863712	-0.0553599	0.126573	0.083114	-0.141195	0.0536372	0.159211	0.206588	0.00899334	-0.0730319	0.142608	0.111765	0.0360314	0.115761	0.133236	0.11233	0.132159	-0.14188	0.110991	0.135086	0.0943424	0.0746864	0.112156	0.115918	0.115446	-0.0959969	0.0433079	0.136055	0.0656827	0.139801	0.0729688
0.132333	0.0829632	0.0774164	0.0424017	-0.0317028	-0.0736046	0.096642	0.0772406	-0.0724021	-0.0332504	0.154741	0.115137	-0.0738075	0.0478078	0.0653712	-0.0872633	-0.0681064	-0.0381556	0.00457193	-0.0983778	-0.0344633	-0.00889852	0.0336887	0.136092	0.00330135	-0.133879	-0.0635641	-0.115107	-0.105643	0.0505542	-0.0112291	-0.0257722	0.0073307	-0.0475787	-0.0547284	-0.0894578	-0.156748	-0.0401483	-0.0480128	0.11922	-0.0458466	-0.15964	-0.0621741	-0.166967	-0.0387493	-0.0167369	-0.0333424	0.00304832	0.0147064	-0.139906
-0.107268	-0.0629649	-0.179185	-0.0759437	-0.0172022	NaN	-0.0157103	-0.167321	0.244474	0.0155085	-0.121966	-0.0947513	0.22456	NaN	0.112592	-0.12164	-0.0238512	-0.00755267	-0.189108	-0.101663	-0.0955444	NaN	0.140055	0.0180145	0.210591	0.0498726	0.0895471	0.118517	0.166365	NaN	0.281738	-0.0786359	-0.0720299	0.0424042	-0.0376495	0.00151853	0.0652255	NaN	0.309905	-0.0290387	-0.0986848	-0.111686	-0.148089	0.0164815	-0.0285523	NaN	0.101478	-0.196218	0.0281069	-0.0515616
-0.145644	0.00218405	-0.0611249	0.145195	-0.0287903	0.137194	0.0434366	0.0314096	-0.0200901	-0.0300524	-0.278099	-0.334836	-0.135689	-0.0367299	-0.0412085	-0.0676761	0.14099	0.114383	0.0257232	0.205138	0.10583	0.196227	0.0975123	-0.170135	-0.0682993	-0.0516103	-0.0782882	-0.0508897	-0.138941	0.0856001	0	-0.105758	-0.086615	-0.0800404	0.0285806	0.0030351	-0.0659045	0.0531401	-0.023002	0.0175332	0.0782444	0.115727	0.116925	0.150937	0.107116	0.238612	0.0498716	0.108883	0.0832826	0.213075
-0.727067	-0.737667	-0.497629	-0.376089	-0.0537424	-0.157894	-0.480542	-0.1778	-0.129811	-0.0886544	-0.656187	-0.971204	-0.182177	-0.552368	-0.179135	0.0473381	-0.226787	0.100475	-0.0745839	0.00833694	-0.00630833	0.0576289	0.0867237	-0.616639	-0.0564328	0.0284442	0.0493679	-0.21699	-0.21886	-0.236226	0.0164386	-0.0870607	-0.111777	-0.250149	-0.14661	-0.260637	0.0864602	0.123583	0.0437385	0.115923	-0.0824445	-0.0248781	-0.23524	0.294836	0	-0.108397	0.160761	0.314298	-0.141335	0.0787724
NaN	NaN	-0.0452147	0.0133981	-0.746626	-0.206354	-0.224383	-0.398966	NaN	NaN	-0.130031	-0.0183237	-0.740153	-0.32131	-0.268011	-0.489748	NaN	-0.0631023	-0.1507	-0.0420405	-0.657835	-0.128216	-0.19764	-0.127327	NaN	-0.0534809	-0.106886	-0.0337664	-0.808118	-0.0693623	-0.191726	-0.463826	NaN	-0.109415	-0.0705772	-0.0453684	-0.882976	-0.00136497	-0.162861	-0.384921	NaN	-0.0898592	-0.149443	0.0319505	-0.93526	-0.0627948	-0.256255	-0.450472	NaN	-0.177427
0.0301577	-0.026039	0.107964	-0.0454766	-0.0522619	-0.219167	0.0189831	-0.116193	-0.0752139	-0.00470644	0.106629	0.0396805	-0.159478	-0.0940915	-0.0440965	-0.00170229	0.0864168	0.0491389	0.154962	-0.148435	-0.117536	-0.187554	-0.101472	0.0595278	0.0407946	0.183572	-0.038533	-0.0432592	-0.0987214	0.00293749	-0.0209174	-0.0404591	0.0786597	0.100924	-0.0604702	-0.0822463	0.0238233	-0.041554	0.00552433	0.0210187	-0.0150735	0.0410362	-0.0939518	0.0607963	-0.104848	-0.0353459	-0.052945	0.00152516	-0.0422991	-0.00615737
0.032076	-0.0516332	NaN	-0.0379816	-0.0746343	0.146936	0.178147	-0.386496	-0.0160474	-0.173934	NaN	-0.0428345	-0.115221	0.236359	0.0624606	-0.358648	-0.141198	NaN	NaN	0.0915895	-0.0659455	0.0319801	0.088526	-0.0347916	-0.208621	NaN	NaN	-0.00185941	-0.0764328	0.167669	0.160435	-0.319952	-0.107303	NaN	0.134809	0.127985	-0.0170946	0.154656	0.162306	-0.50963	-0.102467	NaN	0.0233338	-0.0514849	0.0440188	0.005055	0.0564101	-0.348078	-0.185188	NaN
0.149035	0.29168	0	0.0437049	-0.0085746	0.117544	-0.0457854	0.163346	0.133321	0.143998	0.0709844	0.0650261	0.0607934	0.193212	0.184105	-0.0136637	0.158287	-0.115922	0.127196	0.167525	0.27157	0.0925125	-0.0419974	0.0905591	0.00494932	-0.0164275	0.123722	0.0706853	0.0817823	0.0362919	0.194548	0.0360314	0.0405807	0.119466	0.215115	0.180009	-0.0518141	-0.00273129	0.0219993	0.104336	0.188026	0.168108	0.204822	-0.118351	0.0946915	0.10465	-0.0983439	-0.0151471	0.104177	0.0960508
-0.0165298	0.0480659	0.0320545	0.0631006	0.0869838	0.0122958	-0.137448	0.0257509	0.0796165	0.0731854	-0.108288	-0.0910506	-0.0309323	-0.0243577	0.0624606	-0.0170968	0.10581	0.0183552	0.0700605	0.199142	0.162567	0.0462856	-0.0278838	-0.145904	-0.0785404	-0.0516103	0.00528518	0.0981782	0.0550093	0.0305468	0.0229689	0.0360314	0.0869875	-0.0946653	0.143961	0.0798373	0.032904	0.0134429	0.0128645	-0.0803197	0.176062	0.0929357	0.17854	0.0591127	0.179738	0.0855209	-0.0192246	-0.0197214	0.128731	0.150874
0.0490866	0.153209	-0.0232177	0.27375	0.212705	-0.267696	-0.141219	0.201367	0.253233	0.151649	0.0631134	0.103604	0.17221	-0.129915	0.1474	0.0758736	0.111729	-0.0757351	0.139755	0.145191	0.193078	-0.172491	0.0112968	-0.0718826	0.0229696	0.0580418	0.243391	0.166715	0.153764	-0.0779373	0.0884463	0.104233	0.165101	0.0456212	0.155642	0.250933	0.0545152	-0.166651	0.128218	0.158308	0.270673	0.145097	0.286887	0.100712	0.0742956	0.0903241	-0.044007	-0.00452796	0.228221	0.0181991
-0.0624057	-0.108404	NaN	NaN	-0.0806618	-0.179247	-0.0836853	-0.0304027	0.0455377	-0.0141626	NaN	NaN	0.259784	0.0178288	0.0551603	-0.053571	-0.0511607	NaN	NaN	NaN	0.0411813	0.0160788	-0.00692877	0.0842951	-0.173746	NaN	NaN	NaN	-0.0360938	-0.0967112	-0.0306652	0.0713083	0.0744782	NaN	NaN	NaN	0.315954	-0.100468	-0.0581251	0.104336	-0.041057	NaN	NaN	NaN	0.0632065	-0.0370482	-0.150653	-0.112657	0.0673435	NaN
0.0352604	-0.204545	0.274431	-0.121838	0.168971	0.352752	0.401542	-0.00917604	-0.0752139	-0.107015	-0.232239	-0.31363	-0.390075	-0.132612	-0.133667	-0.110709	-0.177501	0.032907	-0.109433	-0.119862	-0.266454	-0.0148611	0.108239	0.196336	0.49903	0.346165	-0.428619	0.396775	-0.182031	-0.115757	-0.0719353	-0.503083	-0.459121	0.00823968	-0.233748	-0.423424	-0.335818	-0.274018	-0.148501	-0.352712	-0.187723	-0.14508	0.160329	0.149339	-0.267045	-0.0404581	-0.12804	0.117376	-0.0709834	-0.244503
-0.112719	-0.141093	-0.41858	-0.17658	-0.128288	NaN	-0.284905	-0.192921	0.0365559	-0.0886544	-0.357583	-0.107176	-0.365287	NaN	-0.292019	0.025641	-0.151009	-0.323774	-0.352078	-0.212599	-0.263319	NaN	-0.326473	0.0580064	-0.114903	-0.42441	-0.248173	-0.143058	-0.624443	NaN	-0.197144	0.113986	0.0291019	-0.156335	-0.206206	-0.174584	-0.377863	NaN	-0.0615102	-0.0225401	-0.187723	-0.200901	-0.244043	-0.258551	-0.384845	NaN	-0.194843	-0.0757365	-0.0571741	-0.497237
0.0558894	-0.277826	-0.151762	-0.112515	-0.179233	NaN	NaN	-0.130592	-0.180659	-0.13241	0.0836484	0.40401	-0.197529	NaN	NaN	-0.198289	-0.0420001	-0.0820921	0.0744222	-0.070746	-0.113382	NaN	NaN	0.328547	0.124063	-0.153565	-0.0569286	0.0268431	-0.017944	NaN	NaN	0.0223957	-0.0235858	-0.131778	0.110997	-0.0245525	-0.169867	NaN	NaN	-0.224464	-0.07873	-0.21945	-0.00713888	-0.0891121	-0.129889	NaN	NaN	-0.246918	-0.0798596	0.0642215
-0.0481432	-0.0895167	0.0927632	-0.00241369	-0.064149	NaN	-0.210565	0.0314096	0.0957142	0.110352	0.0660722	0.127588	0.0771225	NaN	0	-0.0623728	0.0788932	-0.107797	-0.0891698	0.0915895	0.193078	NaN	-0.353865	-0.0896924	-0.0836853	-0.110538	0.00396562	0.00719825	0.129672	NaN	-0.226358	-0.0887512	-0.0691315	0.0310949	-0.0263838	0.132159	-0.0623711	NaN	-0.276725	-0.0702651	0.0360771	0.0585757	0.110867	-0.0782759	-0.131692	NaN	-0.42344	-0.19107	0.0180722	0.0166909
-0.103403	-0.0813621	-0.0341763	0.146401	-0.0143204	-0.00640461	-0.0333371	0.0758736	0.145226	0.149103	-0.0737918	-0.00569409	0.070866	0.0354047	0.0812773	0.0652249	-0.00444244	0.0365267	0.016695	0.0506079	-0.125887	0.0618596	0.0466284	-0.0915085	0.0600214	0.0951109	0.118894	0.0232876	0.0773529	0.0966358	0.0695505	0.130117	0.258994	0.00823968	0.0342274	0.0827131	0.00368537	0.150031	0.0329005	0.0640191	0.107496	0.0610618	-0.00594603	0.123576	-0.0784371	0.0334133	0.0580406	0	0.0598244	0.0257177
-0.111938	-0.0618262	-0.0755893	-0.0746583	0.118453	0.0435177	-0.258414	-0.0698079	0.0442584	0.118189	0.0990258	0.147028	0.144045	0.0710382	0.111183	-0.00681812	-0.00741173	-0.090077	-0.0782189	-0.0294592	-0.0873997	-0.2113	-0.0832316	-0.107531	-0.0180436	0.200115	0.22456	0.120202	0.113876	0.178091	0.0343336	0.0326328	0.0405807	0.155933	0.12163	0.182698	-0.0170946	0.0855235	0.0545125	0.0741848	0.0434098	0.153199	0.202037	-0.0129418	-0.0576104	-0.359568	-0.0873383	-0.0709871	-0.0179347	0.0729688
0.0453455	-0.146026	-0.17573	-0.036737	-0.15831	-0.0128351	0.0688838	-0.0588143	-0.147534	-0.0189123	-0.185932	-0.18207	-0.0681963	-0.183684	-0.237746	-0.0588469	-0.131452	0.298668	-0.246391	-0.0788195	0.00278513	-0.0344107	-0.266896	0.0357315	-0.143166	-0.0200989	-0.0972808	-0.572779	-0.213281	-0.1441	-0.241169	-0.0836853	-0.0691315	0.0647922	-0.0518668	-0.252429	-0.107085	-0.080064	-0.246081	-0.0112304	-0.106261	-0.0790726	-0.213529	-0.0764767	-0.0370452	0.023459	-0.218356	-0.0366152	-0.116079	-0.22478
-0.0502617	0.0491091	-0.111541	0.060531	0.0146279	0.0105445	-0.0800392	0.0299969	0.0105491	0.0322326	-0.0404421	0.120341	0.103079	0.0770797	0.229081	0.0652249	0.0773842	-0.142227	0.016695	0.165061	0.298602	0.137304	0.0631343	-0.0689747	-0.146734	-0.153565	-0.0635641	0.115144	0.247797	-0.025928	-0.070264	0.10749	-0.113272	-0.272384	0.092193	0.219829	0.110925	0.0726443	0.0580901	0.127435	0.0639507	0.102583	0.149642	-0.0728839	0.227848	0.107817	-0.0673429	0.0331986	-0.0836853	0.218364
-0.220019	-0.168526	0.242779	0.103545	-0.129852	0.0555091	-0.160201	0.0412575	-0.143081	-0.052578	0.0238637	-0.0824626	-0.109431	-0.0733713	-0.0469905	-0.0395835	-0.139569	0.0383338	0.207662	0.00833694	-0.0396532	-0.00147901	-0.0384581	-0.149295	-0.168308	-0.0145948	0.109184	0.104984	-0.162136	0.0362919	-0.0225382	-0.0339142	-0.013824	-0.020985	-0.00275306	0.118199	-0.080114	0.120443	-0.0785409	-0.0887473	-0.0949159	-0.0101903	-0.11477	0.239623	-0.0268585	-0.106619	-0.0404446	-0.117541	-0.0939507	0.0421281
0.029517	0.0920079	-0.179185	-0.154377	-0.0821729	-0.0486833	0.0448621	0.0229129	0.1104	0.00988881	-0.0959111	-0.150474	0.0118613	0.0539637	-0.0762682	-0.156729	0.110252	-0.0381556	-0.122455	-0.126535	-0.0540432	-0.0511606	-0.0978087	-0.0597812	0.182746	0.0449521	0.00791953	0.0602631	-0.0849683	0.0434408	0.0805993	-0.0031983	0.0702842	-0.00696715	-0.172945	-0.0537876	-0.0836853	-0.0844105	-0.0581251	-0.0569571	0.129269	-0.0991719	-0.0373815	-0.0782759	-0.131692	-0.0201048	0.0982985	-0.0678296	0.309978	-0.0216612
0.146371	0.0130362	0.00484928	-0.147523	-0.12205	-0.100632	-0.0245012	-0.152501	0.0821058	-0.0688719	0.121672	-0.0114172	0.0352673	-0.151674	-0.0792306	-0.0926449	-0.00444244	-0.213588	0.0391632	-0.05473	0.0732365	-0.167504	-0.0832316	0.108477	-0.0379594	-0.163489	0.0157914	-0.127033	0.0444679	-0.194829	-0.145523	-0.157927	-0.0561655	-0.0192266	0.0826965	-0.130588	0.0183532	-0.155905	-0.0717076	-0.217123	0.00755221	0.00779738	0.0976222	-0.325945	0.0536406	-0.00667436	-0.270431	-0.174038	-0.0836853	-0.00307567
0.0964085	0.0789177	0.0193103	0.0226963	0.0058691	0.0400763	-0.00173857	-0.019745	0.041696	0.0363824	0.142921	0.138883	0.0313954	0.0866853	0.0927408	0.0580912	0.0576314	0.0110357	0.0287206	0.0559666	0.0384748	0.00293686	-0.0121435	0.0750122	-0.0329574	0.038369	0.0157914	0.0515302	0.0580074	0.0377245	0.0391806	0.0762881	0.0911328	0.00988272	0.0342274	0.101272	0.0401365	0.0251174	0.0491331	0.0262344	0.0567403	0.064781	0.0472436	0.019931	0.00988515	0.0134456	0.00673636	0.0317054	-0.00237486	0.00457045
0.0607916	0.139917	0.0665848	0.211044	0.129238	0.0640232	-0.107576	0.165913	0.0957142	0.0664431	0.114178	0.0639361	0.18377	0.160965	0.174675	0.12649	0.102842	0.172335	0.12439	0.19794	0.132607	0.133289	0.0631343	-0.0369632	0.0164395	0.0564111	0.148781	0.0844858	0.102284	0.0548058	-0.00320049	0.113986	0.135967	0.0180735	0.149165	0.145989	0.0687817	0	0.052721	0.177532	0.0935429	0.0473285	0.138848	0.107276	0.100916	-0.0438746	0.103065	0.120197	0.0424399	0.0802199
0.0459705	-0.00644754	0.0588025	0.0279801	0.0247788	0.0383531	-0.0262645	-0.0157711	0.041696	0.0252886	0.0401463	0.0529744	0.0932517	-0.0206712	-0.0498904	0.0473381	-0.0133681	0.0580944	-0.0315632	0.0289568	-0.00757391	-0.0496303	-0.0832316	0.0399434	0.0131647	0.0967036	0.0442579	0.05852	0.032331	0.0993811	0.196015	0.197774	0.133289	0.119466	0.045454	0.0653733	0.0952354	0.122014	-0.00653861	0.0708024	0.0299324	0.0309023	-0.0131229	0.0825327	0.00659691	0.0350664	-0.0262693	0.00304832	0.058746	0
0.188726	0.181133	NaN	0.171459	-0.0897526	0.0122958	0.027661	-0.137853	-0.0667967	0.0363824	NaN	0.152089	-0.107987	0.168826	0.167902	-0.200203	0.129351	NaN	NaN	0.0234893	-0.00884068	0.0131686	0.147053	-0.0104705	0.0456224	NaN	NaN	0.174892	-0.00813079	0.222814	0.213521	-0.20278	0.20135	NaN	0.205168	0.174618	0.0365242	0.162336	0.0723308	-0.263566	0.120149	NaN	0.17091	0.00956097	-0.066256	-0.0319469	0.146909	-0.332931	0.0694824	NaN
-0.0239447	-0.040426	0.0177097	0.050202	0.0702857	-0.0421043	-0.0457854	0.060748	-0.0227923	0.0377634	0.010443	0.00115324	0.0468155	-0.0467235	0.0463521	0.129931	-0.0526928	0.0419427	0.0931781	0.0546289	-0.0280062	0.0160788	0.169617	-0.0310137	0.0164395	0.0596707	0.0969454	0.0480249	0.0773529	0.0548058	0.130186	0.0894965	0.0420091	0.0049487	0.118979	0.0812759	0.12992	0.0234548	0.0274578	0.158308	0.0138103	-0.00581367	0.0189282	-0.042648	0.00659691	-0.0251696	0.149997	0.0816667	-0.014325	-0.0389002
-0.0859288	-0.106024	-0.0772052	0.0514979	-0.101968	0.0724962	-0.0800392	-0.211308	-0.282053	-0.146127	-0.151074	-0.13885	-0.224047	-0.115187	-0.552022	-0.542825	-0.204486	0.278215	0.0568971	-0.0185374	0.263581	0.0477087	0.268747	-0.0380525	-0.106171	0.0547788	-0.0437611	-0.135028	-0.406572	-0.00541594	-0.413883	-0.20278	-0.188624	0.00988272	-0.102849	0.0166156	-0.0998505	0.0758736	0.297393	0.663298	-0.0362872	0.0880845	0.0695774	0.251712	0.352252	0.153076	0.0383671	-0.234521	0.00568015	-0.121488
0.190723	0.0646342	-0.0467982	-0.0606118	-0.0360825	-0.269592	0.174244	-0.161373	0.0582632	0.0583089	0.237257	0.261802	0.0170988	0.0539637	-0.0254325	-0.110709	-0.0481008	-0.184288	0.0030496	-0.111562	-0.151294	-0.219876	-0.234889	0.270521	-0.161084	-0.179483	-0.01016	0.0689526	-0.0427458	-0.153179	-0.138532	-0.00800806	-0.0207895	0.0197067	-0.0433182	-0.0231766	-0.213704	-0.21848	-0.0463332	-0.0870578	-0.0627761	-0.0547258	-0.0684583	-0.0764767	-0.177433	-0.0167369	-0.122433	-0.18253	-0.0288338	-0.0185479
-0.0266629	0.00109271	0.0743292	0.0566674	0.00293738	0.0314429	0.134627	0.102963	0.0118617	-0.0380597	-0.0288695	-0.014865	-0.079443	0.0649672	0.082715	0.138502	0.011068	-0.0350668	0.024222	0.113544	0.0559685	0.0772671	0.101095	-0.0135769	-0.0229995	-0.124117	-0.0229774	0.0357002	-0.054455	0.0247786	0.0213383	0.122071	0.0102528	-0.0836853	0.0786068	0.0595481	0.00184389	0.0167867	0.0292743	0.0537939	0.0627518	-0.0337655	0.0821328	-0.0461775	0.034339	0.176013	0.128259	0.0931861	0.0457207	0.0151812
-0.170033	-0.200625	-0.0595264	0.196049	-0.151935	-0.962493	0.200064	-0.103373	-0.00666263	-0.0380597	-0.428212	-0.233985	-0.282029	0.0710382	-0.295483	-0.331534	-0.353145	-0.234625	0.108866	-0.123195	-0.197826	0.263899	-0.159283	-0.185256	-0.164692	-0.270096	-0.00253224	-0.179645	-0.404476	0.130583	-0.0536448	-0.154394	-0.275156	-0.100182	-0.20781	-0.270554	-0.319289	-0.44423	-0.0581251	-0.206175	-0.146247	-0.260796	-0.118717	-0.00775318	-0.224488	0.220965	0.0998892	-0.160551	-0.0965318	-0.161965
0.0472187	-0.0802025	-0.080442	0.0279801	-0.210394	-0.102337	0.119823	-0.136397	0.0429779	-0.0316509	0.213611	0.173106	-0.115221	0.0140298	0.0404513	0.0509296	-0.0374417	-0.132308	0.23137	0.0626354	-0.221782	-0.162534	-0.101472	0.0981733	-0.0905707	0.0935161	0.0658392	0.0844858	-0.0832577	-0.00949309	0.0915752	0.138125	-0.0249857	0.188666	0.0908406	0.0566266	-0.0694458	-0.00409896	0.0829398	0.132346	-0.143624	0.0548378	-0.00952869	-0.0782759	-0.211177	0.125129	-0.0404446	-0.114283	-0.0900903	0.120194
0.0152565	-0.0918585	0.0588025	0.0397913	0.0014694	0.0976673	0.0291023	0.0867722	0.0883089	-0.122201	0.0228375	-0.0275981	0.1381	-0.0379746	-0.0354511	0.0723313	-0.0978511	0.00184427	0.117354	-0.0357366	-0.0501017	0.0491299	0.0939232	0.0420374	0.104027	0.0465943	0.136908	0.0357002	-0.0278178	0.05622	0.0536363	-0.0160572	-0.013824	0.0472273	0.130868	0.0389771	0.0165262	0.0515048	0.218845	0.0555026	-0.0567003	-0.0929565	0.00336469	0.0130247	-0.052445	-0.0924684	0.225404	0.0257171	-0.123994	-0.111535
0.313232	-0.0584171	-0.358972	-0.280497	-0.290634	-0.349411	0.239192	-0.153976	-0.469345	-0.422728	-0.168953	-0.381666	-0.563675	-0.448701	-0.398048	-0.447125	-0.00741173	-0.270366	0	-0.0404621	-0.0793097	-0.237182	-0.228954	0.50674	-0.58264	-0.598328	-0.355982	-0.411623	-0.283509	-0.550915	-0.538903	-0.252724	-0.355035	-0.218309	-0.228847	-0.272214	-0.237037	-0.540029	-0.524746	-0.432387	-0.250819	-0.130671	-0.0203459	-0.176479	-0.0184181	-0.374129	0.0117704	-0.28839	0.00227558	-0.123154
NaN	NaN	-0.290415	-0.212133	0.077267	0.0606229	0.424721	-0.312483	NaN	NaN	-0.133508	-0.086135	-0.0187417	0.0291558	0.194809	-0.341911	NaN	0.230115	-0.248401	-0.193231	0.104541	0.0856026	0.519609	-0.0407862	NaN	-0.129968	-0.251261	-0.221188	-0.00487346	0.171587	0.42306	-0.186483	NaN	-0.150637	-0.116278	-0.18232	0.213856	-0.148281	0.465271	-0.0786398	NaN	-0.130671	-0.241101	-0.122042	0.275971	-0.214913	0.48318	0.0802204	NaN	-0.25174
0.0981381	-0.0813621	-0.324304	-0.18079	0.0276656	0.0708049	NaN	0.13872	-0.144564	-0.0688719	-0.0102155	-0.0183237	-0.00399372	0.0152974	NaN	0.15383	-0.0758752	-0.187705	-0.248401	-0.0901971	0.10196	-0.0650106	NaN	0.0620546	-0.294344	-0.265877	0.0416956	-0.149105	0.0876684	-0.0923549	NaN	0.125294	-0.00551254	-0.103869	-0.373365	-0.342145	0.0201784	-0.110785	NaN	0.0244978	-0.0899106	-0.314263	-0.174088	-0.258551	-0.0050024	-0.147994	NaN	0.0227142	-0.00356415	-0.239098
NaN	NaN	-0.0373218	0.131864	0.234079	0.0520917	0.20262	0.0370457	NaN	NaN	0.109467	0.123452	-0.057045	-0.131262	0.167902	-0.0102373	NaN	-0.245258	-0.0511459	-0.0232086	-0.121705	-0.37783	0.0993041	0.06054	NaN	-0.00181791	0.0442579	-0.058553	-0.0344354	0.0702858	0.050435	-0.0371833	NaN	-0.0800404	0.0565922	0.027093	-0.0205345	-0.11969	0.00552433	0.0417896	NaN	-0.0653252	0.0737791	-0.00948066	0.0488367	-0.0836853	0.0383671	0.0406427	NaN	0.13282
0.0384292	0.0829632	0.13645	0.0226963	0.0348583	0.0400763	-0.0691475	-0.0263958	0.0582632	0.00988881	0.116057	0.0682915	0.07212	0.141664	0.0812773	-0.02571	0.0391726	0.150395	0.174095	-0.0436209	-0.0113786	0.0869875	0.0667831	-0.042984	0.0213395	0.0790953	0.171048	0.0215075	0.0231637	0.0952609	0.166419	-0.0176722	0.0233284	0.0632035	0.0894863	0.0812759	0.027461	-0.00683838	0.11267	0.0122912	0.0615516	0.0523397	0.0558068	-0.00948066	0.05044	-0.0217913	0.0919225	0.0480508	0.074811	0.0715144
0.0428391	0.0979945	0.183305	0.0332425	0.0842144	0.0157931	NaN	0.0412575	0.0455377	0.0998337	0.102835	0.0340954	0.0758736	-0.179458	NaN	-0.0274381	0.084915	0.136761	0.108866	-0.216148	0.0719162	-0.113753	NaN	-0.0342501	0.0962549	0.0433088	0.195228	-0.265865	-0.0360938	-0.210597	NaN	-0.0453853	0.210272	-0.0192266	-0.0851498	-0.0923534	-0.00511012	-0.0887711	NaN	0.0657173	0.148425	0.0734169	-0.0584201	0.0387813	-0.0438714	0.05967	NaN	0.0272163	0.039149	0.268987
0.01722	-0.0744243	-0.0547406	-0.158508	-0.125166	-0.122941	0.036287	0.0243326	0.028808	-0.0284564	-0.00918925	-0.0369501	-0.0377543	-0.119185	-0.10618	0.0882201	0.17681	0.0741036	-0.171717	-0.24485	-0.128684	-0.0511606	-0.0331627	0.106152	0.143858	0.0612981	-0.10276	-0.0914896	-0.0969956	0.00879452	0.21642	0.0478724	0.0730818	0.160435	-0.0547284	-0.139571	0.0183532	0.0645449	-0.0346259	0.0741848	-0.00461628	-0.202577	-0.186615	-0.0891121	-0.138926	-0.177401	0.0334126	0.00457049	-0.0288338	-0.134861
-0.0755277	-0.0561507	1.02939	0.0279801	0.0305469	-0.0486833	0.0146245	-0.0629259	0.037843	0.0377634	0.710878	-0.0068364	0.204324	0.0428614	0.0255964	-0.0553281	-0.0557623	0.868474	1.08795	-0.0723571	0.246301	0.154575	0.0594788	-0.0626361	0.00165122	0.698257	1.05937	-0.135028	0.49702	0.0897486	0.0343336	-0.0144442	0.155895	0.75408	0.0579781	0.036015	0.474847	0.103074	0.0899785	-0.0820017	-0.0244518	0.687935	-0.0671988	-0.00430272	0.619191	0.0251221	-0.0315714	-0.0615343	-0.0447647	0.906788
-0.0219137	0.0522326	-0.0643273	0.0669456	-0.00428044	-0.0836853	-0.0475713	0.205113	0.122514	0.055587	-0.106026	-0.086135	0.140481	-0.0417161	0.0448792	0.131648	0.107292	0.0864578	0.0583658	0.179774	0.13008	-0.0148611	0.159236	-0.0637827	0.0946959	0.0134464	0.101855	0.161791	0.106642	0.0276655	0.134759	0.161924	0.0044029	-0.0315736	0.178717	0.143233	0.027461	-0.038744	0.162306	0.164739	0.160662	0.0548378	0.17091	0.128437	-0.0201027	-0.0438746	0.136055	0.104618	0.255563	0.0166909
-0.272353	-0.0326539	0.11551	0.0332425	0.00440395	-0.243243	-0.120581	0.0676433	0.0746234	0.168082	-0.192067	-0.149176	0.0595285	-0.00725392	0.0211111	0.0491348	0.0530374	0.00736449	-0.33083	0.088983	0.063966	0.0702842	0.0484692	-0.264255	0.0616135	0.090322	0.135714	-0.0739776	0.0595042	0.0966358	0.0805993	-0.0241484	0.0938903	-0.0547404	0.0881311	0.0798373	0.045542	0.106245	0.0563022	0.148617	0.108652	0.104982	0.0418563	0.0268095	0.16338	0.333855	0.0823115	0.0744223	0.15373	0.124414
0.0434665	0.0758736	0.12302	0.0796812	0.0319856	0.0486669	0.125224	0.0717645	-0.0780317	-0.0820324	-0.0267795	-0.0392999	-0.00799964	0.0440998	0.0711749	0.0563031	0.0157875	0.00736449	-0.0565255	0.0771904	0.035763	0.0505496	0.0576485	-0.0156585	-0.0615082	-0.0628657	-0.150332	-0.0739776	-0.0594998	0.0204368	0.0180735	-0.0031983	-0.0576002	-0.0280368	-0.0910237	-0.0707889	-0.064137	-0.0500185	-0.0649023	-0.156048	0.0286996	0.0422974	0.0320903	0.0182071	0.0758736	0.0433079	0.134499	-0.0412561	0.00227558	0.0436109
0.158537	0.091007	0.0696872	0.0784132	0.00440395	0.0469522	0.0772677	0.0799703	-0.0268558	-0.0493397	0.1365	0.0834058	-0.00266103	0.0391386	0.00757399	0.025641	0.101356	-0.0599607	0.0136735	0.0519495	0.0425321	0.0938903	0.0225259	0.142678	0.136273	-0.0685197	-0.0582527	0.099882	0.0262255	0.0842147	-0.0371972	0.0120963	0.0276607	-0.0511561	0.00144264	0.0121027	0.0705574	0.0564063	0.00184327	0.0775601	0.0531193	-0.0219283	0.0664155	0.0336608	-0.0100205	-0.00667436	-0.0511536	0.0510038	0.0303244	0.0758736
0.0428391	-0.0393122	-0.080442	-0.13664	-0.0943206	NaN	0.00733062	-0.103373	0.0262152	0.0266802	0.0611364	0.0318536	-0.106545	NaN	-0.016903	-0.0205366	-0.139569	-0.101329	0.0888706	-0.0691367	-0.0409547	NaN	-0.0941529	0.06054	-0.0751194	-0.0516103	0.0969454	0.104984	-0.144264	NaN	-0.0769607	-0.0853722	-0.151192	-0.010461	-0.0305974	-0.0342259	-0.0944449	NaN	-0.162861	0	-0.00115214	0.0977686	0.0342684	-0.0927397	-0.0558868	NaN	-0.189014	-0.168966	-0.169921	-0.0547436
-0.0784819	0.141826	0.103419	0.266073	0.0980085	0.163052	0.0897523	0.273257	0.0907821	0.0892356	-0.0553662	-0.0630748	0.117684	-0.00604166	0.0478239	0.103973	0.143886	0.0128686	0.0568971	0.0993793	0.219363	0.153254	0.23406	-0.0660837	-0.0682993	-0.0109347	-0.0294352	-0.0149294	0.110986	0.0869845	0.0245972	0.133325	0.0938903	0.0148021	0.0426557	0.0315608	0.0365242	0.0758736	0.014695	0.110966	0.0336228	0.0548378	0.118937	0.131669	0.167857	-0.0387526	0.129821	0.167359	-0.0534369	0.137005
0.0352604	-0.0205591	0.0696872	0.0319289	0.0334224	0.0435177	-0.0139576	-0.0822907	0.0105491	-0.0396658	0.0758736	0.00575374	0.0620566	-0.00483094	-0.0325814	-0.053571	-0.0774337	0.0705582	0.0671453	-0.0107853	-0.0501017	-0.0178517	-0.00866494	0.0108782	0.0711336	0.125123	0.106746	0.0445121	0.0246951	0.12924	0.158936	0.0779451	0.0519685	0.13628	0.092193	0.036015	0.14872	0.0790962	0.0310883	-0.0274117	-0.0174105	0.0103855	-0.0107256	0.0404853	-0.00667347	-0.00166573	0.0383671	-0.0505808	0	-0.0263431
-0.125362	-0.0802025	-0.0675366	-0.202069	-0.1112	-0.152601	-0.226366	-0.0808977	-0.113772	0.0225013	0.00940344	-0.235383	-0.0133596	0.0178288	-0.0851741	-0.0890551	-0.172497	-0.0090682	-0.0983502	-0.23043	-0.151294	-0.0465734	-0.213225	-0.0854799	-0.0682993	0.0547788	0.070866	-0.340635	-0.0113954	0.157171	-0.119465	-0.0144442	0.113045	0.119466	-0.263542	-0.191664	0.0934832	0.103074	-0.280597	-0.228147	-0.0458466	0.0585757	-0.326526	-0.389625	0.00988515	0.0267835	-0.173567	-0.135586	0.061978	0.0421281
0.122432	0.0130362	0.0431233	-0.147523	0.077267	NaN	-0.19491	-0.073955	0.387942	0.331533	0.171778	0.377776	0.196369	NaN	-0.136755	0.0183514	-0.128219	-0.0428014	0.0960426	-0.261243	-0.113382	NaN	0.102883	0.0108782	0.26631	-0.00181791	0.111618	0.0758736	-0.02947	NaN	0.0790259	-0.0602601	0.0044029	0.191609	-0.111786	-0.18077	-0.0872644	NaN	0.210639	-0.0702651	0.0113108	0.0258045	-0.16444	-0.184126	-0.171877	NaN	-0.122433	0.00609066	0.00341139	0.101766
-0.286672	-0.127648	-0.260917	0.154807	-0.0448843	-0.0870602	-0.131807	NaN	0.197498	0.371197	-0.124263	0.0171746	0.245588	0.00767226	0.0255964	NaN	-0.0193488	0.0634464	-0.240375	0.0221187	-0.0619653	0.0319801	0.0849201	NaN	0.413976	0.143803	0.171048	0.028618	0.241175	0.193583	0.111765	NaN	0.210272	0.209162	-0.0277867	0.112579	0.23019	0.286402	0.207346	NaN	-0.128011	0.0758736	0.0167187	-0.0391258	-0.0133746	0.005055	0.0334126	NaN	-0.0747789	0.0539516
0.0806257	-0.280645	-0.549774	-0.549212	-0.622802	-0.267696	0.526177	-0.294224	-0.49233	-0.288581	-0.584564	-0.740924	-0.733177	-0.622178	-0.620521	-0.654248	-0.102604	-0.45918	0.00609279	-0.207292	-0.164201	-0.326946	-0.403425	0.360205	-0.669049	-0.71356	-0.561876	-0.713518	-0.394034	-0.618393	-0.647947	-0.410899	-0.565617	-0.162051	-0.357115	-0.518023	-0.319289	-0.667286	-0.658394	-0.683624	-0.418654	-0.419907	-0.3297	-0.328029	-0.0387493	-0.213017	0.0935187	-0.281094	-0.298256	-0.292168
-0.239851	-0.040426	-0.0373218	-0.00362248	0.0247788	-0.0437465	-0.114995	0.0758736	0.0184053	0.0583089	-0.215725	-0.243814	-0.157978	-0.0442173	0.0841517	0.0899773	-0.0389594	0.0634464	-0.206679	0.11098	0.0719162	0.0420091	0.0903272	-0.23841	-0.00981709	0.0301024	-0.0242663	-0.00744954	0.0729105	0.0993811	0.0472273	0.09114	0.0618596	-0.135533	0.10431	0.027093	0.143612	0.159268	0.0419366	0.129074	0.00378196	-0.0101903	0.0266258	-0.00602683	0.0424096	0.201634	0.0742603	0.191744	0.0247723	0.0831107
-0.13178	-0.040426	-0.0388968	0.147605	-0.00714169	-0.149082	0.0247742	-0.0104925	-0.00132957	-0.0110043	-0.0881139	-0.0972252	-0.0255005	-0.0392203	-0.0527967	-0.0518167	0.10581	0.0437445	0.129996	0.0262259	0.0479229	0.0405807	0.00565708	-0.13653	0.00165122	-0.0628657	-0.0152713	-0.0337664	0.0246951	0.010255	-0.0176816	-0.020907	-0.0193932	-0.0368923	0.00432419	-0.00270553	-0.00340489	0.0251174	0.0110322	0.00703401	0.0100594	0.0258045	0.064302	0.121953	0.128635	0.0612978	0.0134451	0.052478	0.0511669	0.0758736
-0.0509695	-0.0505069	-0.0755893	0.109753	0.00293738	-0.0569464	-0.131807	0.0426587	0.0821058	0.0225013	-0.0446834	0.0251021	-0.00666303	-0.0330046	-0.0615515	0.041938	0.0468907	0.0256461	0.00609279	0.0639651	-0.0318763	0.0073307	-0.0104034	-0.0813025	0.100922	0.0234598	0.0249164	0.0550285	0.00930806	0.0348579	0.0115241	0.00173329	0.0562158	0.0327151	0.0745049	0.0492981	-0.0291653	0.0823132	-0.023002	0.0105405	-0.0197527	0.0283561	0.090422	0.0506706	-0.0541648	0.123562	-0.10572	0.058361	0.103142	0.0450927
-0.00854072	-0.028239	-0.0201016	-0.0580756	0.0291072	-0.0404637	0.122526	-0.00392458	-0.0766221	0.0141059	0.032037	0.0374496	-0.0501229	-0.0194451	0.0105929	0.0670039	-0.0603792	0.00368614	-0.105731	-0.0200929	-0.0254332	-0.0883916	-0.0580148	0.00532605	0.00659565	-0.0274636	-0.0437611	0.0515302	-0.0065016	-0.0108545	0.0584267	0.15086	0.0175315	-0.0298044	-0.0547284	0	-0.0136619	0.0201238	-0.0114606	0.0157878	-0.0162415	-0.0219283	-0.126652	-0.0164096	-0.052445	-0.0455861	0.0217937	0.0242164	-0.0300511	-0.0755906
-0.194524	-0.225714	0.0525493	-0.17658	0.00879468	0.0105445	-0.0422193	0.251714	-0.0936382	-0.142686	0.129112	-0.135001	0.00923475	0.0710382	-0.0311483	0.131648	-0.207894	0.0347177	-0.0800391	-0.226846	-0.123097	0.110324	-0.234889	0.0559713	-0.246161	0.0151195	0.0493679	-0.278836	0.0231637	0.118454	-0.43475	0.161924	-0.165107	-0.020985	-0.15276	-0.135072	0.0128668	0.0383625	-0.366135	0.0657173	-0.245063	0.143935	-0.24847	-0.334298	-0.0387493	0.0301014	-0.252226	-0.0136253	-0.160312	0.0989112
0.251063	0.0819533	0.146819	-0.0268279	-0.049306	0.00176209	0.355187	-0.0131291	-0.0766221	-0.0820324	0.0729428	-0.0369501	-0.0391226	-0.0606058	-0.112241	-0.0854732	-0.0344101	-0.0981051	-0.0333341	-0.101663	-0.0305848	0.0189832	-0.0687766	0.20811	-0.0263118	-0.0572294	-0.0333264	-0.139038	-0.167537	-0.0411761	-0.102327	-0.0339142	-0.134376	-0.0637337	-0.14661	-0.163829	-0.121648	-0.0873162	-0.0819685	-0.0486951	-0.0446474	-0.0532182	-0.120036	-0.12389	-0.00667347	0.0217942	-0.100185	-0.0757365	-0.0798596	-0.118163
-0.0740562	0.0930082	-0.148369	0.0566674	-0.118941	0.019283	-0.318084	0.0214919	0.0833491	0.129862	-0.117386	-0.0654801	-0.134217	0.103318	-0.0807138	-0.0465627	0.0773842	-0.0678269	-0.0673374	0.155163	0.0837531	0.118471	-0.112511	-0.171556	-0.0547448	-0.0855904	-0.0582527	0.0532802	0.0847283	0.0533897	-0.188124	-0.0404591	0.0348525	-0.196754	0.146565	0.113985	-0.0694458	0.0758736	-0.175531	-0.0652619	0.178246	0.100178	0.202037	-0.0710902	0.0262286	0.0710295	-0.256255	-0.0319886	0.144796	0.0845541
0.024368	-0.20193	-0.0279048	-0.0219041	-0.144008	-0.213663	-0.0475713	-0.182317	-0.123956	-0.080381	-0.0112427	-0.146586	-0.128343	-0.0442173	0.0166124	0.0811755	-0.0712089	-0.252388	0.00152578	-0.100019	-0.0164704	-0.189237	-0.0759887	-0.0683951	0.0131647	-0.261667	-0.0595785	-0.161259	-0.0212285	-0.0273068	0.00988272	-0.0290238	-0.0998779	-0.131778	-0.0263838	-0.102539	-0.0535689	-0.163572	0.0256401	-0.13852	-0.138395	-0.180944	-0.0349321	-0.205336	-0.0732056	-0.0302501	-0.171646	-0.3769	-0.0571741	-0.096728
-0.0631275	-0.178688	-0.00153707	-0.166814	-0.129852	0.0876429	-0.0351101	-0.258479	-0.135692	-0.188028	0.0299994	-0.105927	0.0858321	-0.185095	-0.124444	-0.0801146	-0.172497	-0.00755267	0.145302	-0.283386	-0.217254	-0.115353	-0.0455436	0.0482733	0.172366	0.136045	-0.150332	-0.129028	-0.0444136	-0.111337	-0.0421137	-0.0972314	-0.168219	0.097814	-0.116278	-0.13807	-0.0205345	-0.0303487	-0.0649023	-0.053647	-0.129304	-0.36044	-0.283004	0.0302386	-0.0251668	0.00168684	-0.063732	-0.0552655	-0.112143	-0.260834
-0.0616847	0.0301677	-0.0326058	0.0266612	0.0562203	0.0157931	-0.122447	0.0482494	0.094483	0.125982	0.0561773	0.110957	0.00396562	0.0902687	0.0798386	0.0598769	-0.00444244	-0.0197179	-0.0836853	0.0452279	-0.0113786	0.063267	-0.0580148	-0.0963843	0.0978118	0.00841633	0.00264519	0.0947653	0.0595042	0.061863	-0.0128399	0.168213	0.162477	-0.0565349	0.0894863	0.140473	0.0310915	0.101486	-0.00326607	0.0606169	0.0591486	0.0598192	0.0044839	-0.0164096	-0.021789	-0.013376	-0.0298021	0.0960522	0.0380498	-0.0294725
NaN	NaN	0.0820363	0.0579563	0.179382	NaN	0.103498	0.0440584	NaN	NaN	-0.048943	0.00230498	0.173371	NaN	0	-0.0944428	NaN	0.0128686	-0.102036	0.0850637	0.185818	NaN	0.0813067	0.00364963	NaN	-0.0127639	-0.16901	0.110072	0.199464	NaN	0.0552347	-0.020907	NaN	-0.0386689	-0.0263838	0.00908619	0.264022	NaN	-0.0329602	-0.0989187	NaN	-0.0457046	0.0288149	-0.00602683	0.311832	NaN	-0.0800403	-0.0350717	NaN	-0.0279073
-0.500675	-0.789804	-0.0169916	-0.0785184	-0.03901	-0.100632	-0.617168	-0.00523556	-1.15681	-1.35019	0.0350854	0.0251021	-0.0836853	-0.00120571	-0.392455	0.0545137	-1.19627	-0.124092	-0.109433	-0.015432	0.063966	-0.0634654	-0.563703	0.00699747	-1.46474	-0.0609849	0.0105487	-0.0205595	0.0368936	-0.0342234	-0.46443	0.0495573	-1.09043	-0.150637	0	0.0105954	0.032904	-0.0457794	-0.522496	0.0175332	-0.926107	0.0194031	0	-0.12389	0.0375719	-0.0167369	-0.626024	-0.0273768	-0.934364	0.0106431
0.177126	0.131281	0.190503	0.229267	0.165047	-0.011225	-0.103879	0.121618	0.0658392	-0.0173275	0.217873	0.214972	0.238984	-0.00362099	0.0970167	0.0987366	0.13227	-0.0459063	-0.0983502	0.0303202	0.208672	-0.031386	-0.00346098	0.0670739	-0.00817671	-0.0256196	0.14167	0.028618	0.106642	0.0175352	-0.117743	0.165071	0.183339	-0.0891665	0.101626	0.151485	0.155509	-0.0786181	0.116137	0.0976799	0.152889	-0.103851	0.0748271	0.011294	0.270382	0.0855209	0.117284	0.202456	0.102106	-0.0901929
0.132333	0.0227074	-0.0483832	-0.108542	-0.117389	-0.117764	0.0204334	0.0129346	0.0249165	-0.052578	0.0166586	0.0485604	0.0845915	-0.0182201	0.0285791	0.0616614	0.0376245	-0.0505766	0.00457193	0.130093	0.0889805	-0.0496303	-0.106983	0.0341439	-0.125444	-0.211906	0.0131726	0.0197252	0.113876	-0.0176847	-0.114304	0.0579563	-0.138941	-0.122425	0.109661	0.0389771	0.0491363	-0.0443697	-0.0854032	0.0400681	0.0286996	-0.0457046	0.0883557	0.000871607	0.0407983	-0.101299	-0.118705	-0.0459113	0.156692	0.0181991
0.164794	0.105923	-0.0483832	-0.0733745	-0.105038	-0.193646	0.226686	0.0257509	-0.176092	-0.151303	-0.0683374	-0.132443	-0.160979	-0.127223	-0.00420612	-0.0998473	-0.120165	0.0527269	0.015185	-0.00615371	-0.109242	-0.0481009	-0.00692877	0.127187	-0.0888468	-0.116345	-0.117955	-0.0797963	-0.167537	-0.191699	0.0790259	-0.0257722	-0.188624	-0.129903	-0.154302	-0.0952556	-0.034365	-0.221686	-0.125433	-0.0470479	-0.0350979	-0.0607728	0.209448	0.0607963	-0.0766913	-0.0472987	0.0951138	-0.115911	0.107277	-0.0869356
0.0589577	0.226068	-0.0772052	-0.0708106	0.0247788	0.0538013	-0.0457854	0.0186452	0.303548	0.240321	0.0641005	0.0737124	0.0197097	0.159838	0.204114	-0.128967	0.0204926	-0.174084	0.168653	0.0152456	0.162567	-0.0619216	-0.0243734	-0.0315517	-0.106171	-0.108607	0.109184	0.0810463	0.103738	0.0405855	0.0049487	0.0746301	0.145301	-0.0946653	0.0579781	0.0697275	-0.0588449	-0.0786181	-0.00817784	-0.14726	0.246151	0.154352	0.123949	-0.184126	-0.0455826	-0.0942306	-0.20852	-0.177429	0.142801	-0.00307567
-0.106493	0.113792	-0.468022	0.180881	0.104856	-0.173881	0.0233287	0.0100703	-0.0160474	0.055587	-0.159378	-0.11344	0.00791953	0.0063969	-0.0126576	0.0741031	0.00791356	-0.0166673	-0.487801	0.200344	0.0344051	-0.03896	0.0410936	-0.0342501	0.187174	0.0134464	-0.210208	-0.163292	0.0669668	0.125205	0.0695505	0.120457	0.0856026	-0.144957	0.167227	-0.0342259	0.0864602	0.00841401	-0.0496935	0.0572089	0.00629681	-0.148303	0.042936	0.084193	0.0552391	0.099888	0.0251215	0.0874374	-0.0386109	-0.226562
0.178143	-0.0359775	0.186188	-0.129889	0.100751	0.252146	0.388128	-0.0684283	-0.055657	-0.0316509	-0.209445	-0.0959879	-0.327254	-0.148932	-0.236083	0.04374	-0.0389594	0.135049	0.142531	-0.216148	-0.0887534	-0.0931132	0.0849201	0.124036	0.449534	0.535173	-0.398709	0.296216	-0.12835	0.0291066	0.111765	-0.388171	-0.235284	0.0915752	-0.182364	-0.169964	-0.0765505	0.0449462	-0.0196961	-0.267341	-0.0974271	-0.0960607	0.214054	0.299235	-0.106624	0.0612978	-0.0422252	0.110302	-0.00713989	-0.219445
0.0422109	-0.0426577	-0.186119	NaN	0.102121	NaN	0.0744786	-0.292577	0.00923516	-0.00156746	-0.459842	NaN	0.0607934	NaN	-0.0240071	-0.619553	-0.0496295	-0.350264	-0.622751	NaN	-0.0793097	NaN	-0.0437694	-0.274627	0.0440146	-0.270096	-0.308176	NaN	-0.109115	NaN	0.198946	-0.76992	0.0448615	-0.615502	NaN	NaN	0.0365242	NaN	-0.0346259	-0.792635	0.0138103	0.0347123	NaN	NaN	0.00988515	NaN	0.121996	-0.969297	-0.0509526	-0.210595
-0.0509695	-0.136184	0.137936	-0.220828	0.19998	0.342662	0.0146245	-0.182317	-0.109432	-0.127297	0.00418967	-0.0959879	0.144045	0.297379	-0.0211611	-0.108894	0.162581	-0.0273723	0.142531	-0.241231	-0.0579975	0.256535	0.164434	0.0174688	0.340461	0.189606	-0.131929	-0.365505	0.042956	0.188438	0.173868	-0.0536315	-0.013824	0.29836	-0.337517	-0.287251	-0.0500611	0.311843	0.432022	-0.0209195	0.0348508	0.138111	-0.2007	-0.000859534	0.07745	0.274788	0.298968	0.244563	-0.0684599	0.100339
-0.0273444	-0.044894	-0.0436328	-0.00846969	-0.049306	-0.114323	-0.19491	-0.0118101	-0.0808557	-0.151303	-0.0858971	-0.132443	0.0858321	-0.00846734	-0.278249	-0.304847	-0.0313857	-0.140569	-0.141233	0.00972169	-0.0646173	-0.00741135	-0.353865	-0.111302	-0.118409	-0.0628657	0.120103	0.0179411	0.0595042	0.0146275	0.00988272	-0.200961	-0.110284	-0.208478	-0.0547284	-0.00270553	-0.0676743	0.0482286	-0.272863	-0.204357	-0.0750281	0.00650086	0.0450919	-0.0408863	0.0520411	0.186611	-0.202645	-0.175732	0	-0.0950911
0.013287	0.126452	0.0415463	0.122083	0.0362923	0.0640232	0.0883706	0.171033	0.226776	0.0211056	0.105682	0.081259	0.006603	0.162091	0.157002	0.0741031	0.09838	0.0347177	0.129996	0.132622	0.0954862	0.10213	0.113579	-0.0927232	0.0584276	-0.0164275	0.0236164	0.118517	0.142474	0.0730826	0.198946	0.231367	0.110324	-0.0691519	0.228679	0.171915	0.0723313	0.110991	0.102232	0.114273	0.317313	0.153199	0.17854	0.00956097	0.108663	-0.0836853	0.149997	0.097483	0.222669	0.110299
-0.0032709	0.0119562	-0.0563345	-0.148891	-0.0656418	-0.0241528	0.00586745	-0.107632	0.0620568	-0.0477234	-0.0607505	-0.0788017	-0.057045	-0.0182201	-0.0282876	-0.149282	-0.0542268	0.0917271	0.0317116	0.0732365	-0.0254332	0.0160788	0.0776859	-0.113198	0.149901	-0.0894058	0.124926	0.0321626	-0.0460825	-0.0851266	0.0616127	-0.0453853	-0.00551254	-0.150637	0.0482467	-0.145594	-0.0765505	-0.0656742	-0.0147498	-0.0032006	0.0470598	-0.0307969	0.0526037	0.110549	-0.135305	-0.0336459	-0.0619297	-0.0121055	0.0937801	0.0744222
-0.0965069	-0.0238433	0.0478431	0.0147305	-0.0581929	0.0486669	-0.0529397	0.122941	0.0105491	-0.0157443	-0.0836853	-0.086135	0.0404124	0.0291558	0.0998604	0.102229	-0.0118767	0.105703	0.0758736	0.070594	0.0758736	0.0730818	0.10467	-0.059212	0.0278505	0.0267844	0.0808622	0.0179411	-0.0163039	0.10895	0.104029	0.0663141	-0.013824	0.0424042	0.134809	0	0.045542	0.077486	0.119596	0.172745	0.0336228	-0.0189846	-0.0276156	-0.0603683	0.114834	0.0935184	0.219495	0.118787	0.079055	0.134217
-0.0718548	-0.0595521	-0.080442	0.0489053	-0.125166	0.143695	0.0856025	0.060748	-0.103667	0.07453	-0.172568	-0.0183237	-0.125415	0.0890753	0.158369	0.0110327	-0.11056	0.0455444	-0.0493559	0.113544	0.221727	0.143971	0.0392453	-0.0320903	-0.125444	-0.0894058	-0.038533	0.0392303	-0.123081	0.232843	-0.116022	-0.00640275	-0.114769	-0.100182	0.0881311	0.0955861	-0.110714	0.154656	-0.141369	-0.136777	-0.00230575	0.201852	0.110867	-0.0391258	0.0131669	0.390905	-0.204601	-0.0227788	0.071617	0.187694
0.0722862	0.107896	-0.0263407	-0.0133375	0.0362923	-0.0257758	0.0772677	0.0510365	0.180304	0.0825707	0.109467	0.0573718	0.0249164	0.0914604	0.101281	-0.00170229	0.00633403	-0.0490181	0.0524837	0.0863712	0.0758736	-0.0223492	-0.0278838	0.0362598	-0.0513736	-0.10475	0.0288074	0.0215075	0.0639862	-0.0190548	0.0488317	-0.00961439	0.0590406	-0.0946653	0.0826965	0.0610063	-0.0291653	-0.0261702	0.014695	-0.0160675	0.115563	-0.0278342	0.064302	-0.0603683	0	0.0823118	0.0400158	-0.0709871	-0.0119247	-0.00924559
0.0841669	0.00109271	0.097339	0.0922953	-0.137698	-0.0128351	0.0189831	-0.0767276	-0.0879415	-0.0705106	0.0561773	0.089823	-0.134217	0.00512031	-0.0688902	0.0527225	-0.0118767	0.014699	0.115943	-0.0294592	-0.118924	-0.0328976	0.0373945	0.0789396	-0.0547448	0.204599	0.154678	-0.0875833	-0.102178	-0.0481661	0.119466	0.0377279	0.026218	0.124068	0.0867741	0.115392	-0.196414	0.0498673	0.11267	0.031435	-0.0268087	0.0194031	0.119941	0.120329	-0.122695	0.0871238	0.0790959	-0.0662535	0.012457	-0.0755906
-0.269327	-0.00321855	-0.0934582	0.0695025	-0.0244335	0.155013	-0.220424	0.00863634	0.0210137	0.141439	-0.188381	-0.132443	-0.0147032	0.0902687	-0.0154863	0.0527225	0.0561013	0.158865	0.0302168	0.07982	0.063966	0.237958	-0.0544425	-0.295127	0.0663806	0.118849	0.00396562	-0.0375578	-0.0163039	0.174192	-0.0619323	-0.0955317	0.0377193	0.0488317	0.0813348	0.115392	-0.0188137	0.212168	-0.023002	0.0469441	0.140574	0.202961	0.128939	0.0591127	0.00988515	0.125129	-0.0983439	0.0758736	0.087494	0.161878
0.248792	0.276709	-0.119832	0.00269075	-0.0375455	0.0122958	-0.0691475	0.0482494	0.1104	0.101153	0.010443	-0.0440152	-0.121036	0.118566	0.140503	-0.147424	0.169712	-0.0678269	0.129996	0.235893	0.214622	-0.0298758	-0.0759887	-0.0391442	-0.155688	-0.244926	-0.0918248	0.0550285	0.0743928	-0.062259	-0.0921318	-0.0569422	-0.049016	-0.264265	0.0908406	0.0434092	0.0110344	-0.128655	-0.144931	-0.188092	0.217963	0.156655	0.231378	-0.0764767	0.143832	0.174494	-0.129913	-0.102937	0.286616	0.226264
0.201591	0.0151931	-0.324304	-0.155752	-0.195546	-0.0176752	-0.0297969	-0.0920854	-0.012017	-0.154763	-0.101518	-0.170118	-0.222473	-0.251962	-0.231109	0.131648	-0.0208483	-0.077322	-0.069146	0.0758736	-0.0699393	-0.0634654	-0.0208704	0.0352028	0.166405	0.038369	-0.120737	-0.370064	-0.169342	-0.148631	0.0180735	-0.0972314	0.00293686	0.00330077	0.147866	-0.0190569	-0.0119477	0.0416577	-0.13959	0.0520841	-0.031538	-0.0397221	0.0779642	-0.028604	-0.0438714	-0.0302501	-0.00696609	0.0317054	0.00227558	-0.0468008
-0.215389	-0.146026	-0.0723629	0.0120645	-0.049306	-0.0257758	-0.00696444	-0.0808977	0.0895461	0.122091	-0.142838	-0.0392999	0.0883099	-0.0292907	0.0855864	-0.0908492	-0.0665575	0.148696	0.170016	0.0519495	-0.137113	-0.0118767	0.00188797	-0.167306	0.0837425	0.077485	0.297257	0.125245	-0.363116	0.0646758	0.176838	-0.140342	0.192373	0.152925	-0.040481	0.0580883	0.0128668	0.180628	0.228645	-0.0921304	0.0187936	0.0422974	-0.0300489	0.193516	-0.192345	-0.0907079	0.0564101	0.00760983	0.00568015	0.0361815
-0.104946	-0.0151082	-0.193085	0.104789	-0.0375455	0.0520917	-0.0910008	-0.0878785	0.0683553	0.0197085	-0.120819	-0.0392999	0.0696115	0.0391386	0.0419286	-0.108894	0.0267443	-0.0397029	-0.135577	0.172438	0.0124882	0.0618596	-0.0278838	-0.172981	-0.0114591	-0.0647482	0.0157914	0.153552	0.00776064	0.060454	0.0915752	-0.150869	0.123877	-0.0333446	0.0496414	0.192068	0.0201784	0.0903283	0.0969905	-0.14201	0.0817919	-0.0160469	0.0386109	0.157312	-0.0387493	0.0758736	0.0758736	-0.152183	0.123661	0.0151812
-0.0965069	-0.104836	-0.0452147	-0.0669758	-0.240577	-0.191839	-0.262463	-0.0344227	-0.0752139	-0.0332504	-0.0629122	-0.0739393	-0.0851025	-0.273098	-0.304181	0.0383289	-0.0805559	-0.0948887	-0.122455	-0.177571	-0.288626	-0.28137	-0.272964	0.0357315	0.0229696	0.0433088	-0.0294352	-0.109174	-0.231955	-0.193263	-0.126372	-0.0144442	-0.0954425	0.139319	-0.185518	-0.129097	-0.288729	-0.166651	-0.193803	0.0366199	-0.0713383	-0.0683685	-0.206384	-0.0873012	-0.220674	-0.194176	-0.085511	-0.03045	0.00227558	-0.271819
NaN	NaN	-0.153462	NaN	-0.1112	0.0452358	0.0262184	-0.0344227	NaN	NaN	0.213611	NaN	-0.143077	0.0527347	0.188128	-0.0034057	NaN	0.00736449	0.188958	NaN	-0.0659455	0.0462856	-0.00519374	0.0685708	NaN	0.0498726	0.18492	NaN	-0.0578163	0.077267	0.0294725	0.235896	NaN	0.0600208	NaN	NaN	-0.0413229	0.0580371	-0.0530614	0.22159	NaN	-0.0175148	NaN	NaN	-0.0871937	0.0694112	-0.0298021	0.0242164	NaN	-0.00461577
-0.22656	-0.179965	-0.244574	-0.111189	-0.292393	-0.269592	-0.0529397	-0.0170946	-0.268943	-0.301863	-0.166551	-0.217331	-0.298598	-0.17665	-0.0354511	-0.0136637	-0.353145	-0.236392	-0.126194	-0.0804395	-0.135705	-0.259992	-0.11991	-0.124728	-0.411978	-0.257467	-0.167563	-0.204456	-0.247056	-0.148631	-0.116022	-0.0306522	-0.304129	-0.282586	-0.06335	-0.109863	-0.300886	-0.265708	-0.143149	-0.126363	-0.13579	-0.0562353	-0.105615	-0.365997	-0.26313	-0.263037	-0.146863	-0.0258427	-0.214921	-0.119825
0.00734214	0.0194939	0.103419	0.0746021	0.051973	0.120834	0.0391509	0.0894838	-0.0584331	0.0336172	0.0541867	0.0529744	0.0170988	0.0165637	0.0300683	0.0934862	0.0606865	0.135049	0.108866	0.0980838	0.0479229	-0.00889852	0.0299754	-0.0272641	0.151408	0.0482343	-0.045072	0.0125777	-0.0113954	0.00733263	0.0262239	-0.0192888	0.104867	0.0213383	0.0552045	0.0374968	0.10048	0.0645449	-0.0480128	-0.0306678	0.0687338	0.0523397	0.0986469	0.011294	0.0884429	0.0564106	0	0.0450918	0.0673435	0.0946183
-0.130169	-0.199321	0.00968435	-0.0849805	-0.115839	0.0775598	0.0519687	-0.0642992	0.00396603	-0.0820324	-0.136997	-0.180736	0.0404124	-0.14483	-0.153864	0.100483	-0.0665575	0.185705	0.0816641	-0.0467865	-0.124492	0.0146242	0.0776859	-0.0104705	0.137793	0.0919201	0.094484	0.0672182	-0.0163039	0.0377245	0.152925	0.0223957	-0.0390694	0.230842	-0.0179957	-0.105463	-0.0413229	0.0117679	0.121324	0.110966	-0.108798	-0.0867688	-0.0991206	0.177869	0.0049501	0.0367179	0.220974	0.139796	-0.0634299	-0.0420556
-0.00854072	0.167265	-0.0107909	0.0922953	-0.0258843	0.00176209	0.178147	0.109654	0.321282	-0.247568	0.130964	0.121379	-0.0979261	0.177749	0.132184	0.0201765	-0.0727626	-0.22758	0.281478	-0.0611155	-0.0409547	-0.0481009	0.197021	-0.00227967	-0.171931	-0.0237774	0.0519156	-0.0993278	0.0699414	0.127896	0.182763	-0.104049	0.0233284	-0.0547404	-0.0305974	-0.00541673	0.0401365	0.0596669	0.189129	-0.168433	-0.152833	-0.15477	0.0111748	-0.0764767	-0.0942327	-0.0404581	0.0790959	-0.127357	-0.00118668	-0.0531518
-0.230329	-0.265241	-0.530008	-0.168205	0.0716848	-0.0437465	0.0448621	-0.0144492	-0.42271	-0.161706	-0.156999	-0.0678907	-0.0584334	-0.0759414	0.00454914	-0.0872633	-0.299454	0.0201809	-0.240375	-0.05473	-0.046173	0.0117112	-0.00346098	-0.150658	-0.153893	-0.213952	-0.160355	-0.189941	0.0550093	-0.19954	0	-0.170356	-0.171339	-0.230181	-0.134395	-0.0108557	0.00552564	-0.174379	-0.0346259	-0.0209195	-0.0986848	-0.179294	0.064302	0.144538	-0.0472959	-0.194176	-0.0404446	0.009127	-0.0875241	-0.172256
0.21851	0.0151931	0.109476	NaN	NaN	-0.19908	0.226686	-0.0850817	-0.039122	-0.0300524	0.140174	NaN	NaN	-0.00725392	-0.0455428	-0.181164	-0.206189	0.158865	0.315206	NaN	NaN	-0.272425	-0.166886	0.159873	-0.111405	0.314333	0.259784	NaN	NaN	-0.328345	0.0821722	-0.0904437	-0.157358	0.190138	NaN	NaN	NaN	-0.0742901	-0.227217	-0.0955208	-0.12157	0.231464	NaN	NaN	NaN	-0.140723	-0.0511536	-0.0537023	0.0522529	0.244536
-0.348633	-0.381414	-0.0452147	-0.0442243	0.0590444	-0.00319894	-0.189075	-0.0822907	-0.42271	-0.39819	-0.154624	-0.061874	0.0301018	-0.00846734	-0.0747895	-0.053571	-0.434606	-0.0289084	-0.1526	-0.00615371	-0.0982718	-0.201076	-0.0261277	-0.207679	-0.485128	-0.0534809	0.14167	-0.0111856	-0.0832577	-0.0314525	-0.121189	-0.0176722	-0.367615	-0.0619313	-0.12229	-0.00677429	-0.160486	-0.148281	-0.0992157	-0.012841	-0.351927	-0.140261	-0.0191389	0.110549	-0.0353433	-0.0558894	-0.00347935	-0.0884752	-0.246931	0.00457045
-0.0559471	0.0184204	0.0588025	0.0973067	0.0800501	-0.277203	-0.116855	0.0440584	0.18261	0.0945448	0.0846163	0.101495	0.158203	0.15871	0.0812773	-0.0378431	-0.00444244	0.0670062	0.0346967	0.140178	0.15762	0.0218814	-0.0633869	-0.19485	0.0294741	-0.018262	0.24229	0.156852	0.145304	0.184566	-0.0176816	0.00519485	0.127918	0.110221	0.211394	0.226363	0.13849	0.0661679	0.0580901	0.0157878	0.132671	0.147417	0.188001	0.0891657	0.067968	0.0612978	-0.0800403	-0.132289	0.104177	0.190386
-0.0293933	0.101966	0.0835728	0.163159	0.122506	-0.0355522	-0.150684	0.221231	0.0519158	0.0528596	0.00732129	0.0993814	0.122517	0.0453371	0.0536959	0.197408	0.200705	0.0165283	0.110284	0.228859	0.191871	0.133289	0.0373945	-0.123434	-0.0496909	-0.0237774	0.0262147	0.183031	0.152357	0.0952609	-0.0736087	0.122071	0.0276607	-0.0800404	0.208907	0.151485	0.0183532	0.0367127	-0.137814	0.11922	0.142822	0.12402	0.177589	0.190398	0.152883	-0.0201048	-0.085511	-0.00452796	0.103142	0.170078
0.0776597	-0.026039	NaN	0.0960555	0.0218857	0.204261	-0.0727705	-0.0224009	0.0455377	-0.0787316	NaN	0.171121	0.0170988	0.148511	-0.101652	0.0128651	0.0667793	NaN	NaN	0.0559666	0.0425321	0.129263	-0.0615945	0.0764883	0.0164395	NaN	NaN	0.296216	0.0565091	0.205093	-0.0972209	-0.0404591	-0.0152141	NaN	0.11233	0.0121027	0.0864602	0.300583	-0.136039	0.00176113	-0.0762609	NaN	0.122949	-0.0356114	0.05044	0.0919215	-0.0764027	-0.0319886	-0.10301	NaN
0.0668672	0.0989886	0.00646254	0.104789	0.0391561	0.0842883	-0.0351101	-0.00917604	-0.0724021	-0.0639654	-0.00611687	0.088756	0.109184	-0.0121149	0.0419286	0.0274594	0.0545701	0.0670062	-0.00173791	0.0811328	0.0398287	0.0391505	-0.0331627	-0.0457448	-0.0819684	0.0855198	0.0932517	0.0672182	0.113876	0.0688853	0.0774503	-0.0128322	0.0291019	0.0695505	0.0552045	0.0522342	0.102225	0.151575	0.0256401	0.0157878	0.0212777	0.014258	0.0418563	0.0908202	0.0440188	0.0871238	0.0416623	0.0106427	0.141802	0.0524787
-0.212628	-0.159717	-0.0869356	-0.0568096	0.0632705	-0.0486833	-0.0800392	0.0314096	0.138096	0.197921	-0.11169	-0.0812409	0.0994024	-0.0429661	0.0913125	0.0811755	-0.0238512	0.103962	-0.00173791	-0.0869375	-0.0215838	-0.0557627	0.031833	-0.101927	0.0993681	0.0855198	0.0658392	0.0125777	0.0565091	0.0218855	0.131711	0.131722	0.167721	0.0616127	-0.0235816	0.0463566	0.0687817	0.0184561	0.103976	0.1405	0.0225178	0.0422974	-0.0760459	-0.0181466	0.0375719	-0.080185	0.0742603	0.123012	-0.0559269	-0.0107917
NaN	NaN	-0.244574	-0.202069	0.0966349	NaN	-0.135566	0.0100703	NaN	NaN	-0.00918925	0.080184	0.0758736	NaN	-0.0851741	0.0934862	NaN	-0.236392	-0.242378	-0.279672	-0.0779667	NaN	-0.0331627	-0.0294032	NaN	-0.433641	-0.606217	-0.00185941	-0.0696383	NaN	-0.157831	-0.0853722	NaN	-0.0873377	-0.0561614	0.0884482	-0.164232	NaN	0.0563022	-0.0989187	NaN	-0.423832	-0.0913765	0.0924725	-0.0977639	NaN	-0.116844	-0.0366152	NaN	-0.295897
-0.0919515	0.0809423	0.0478431	0.207599	0.13058	0.125758	0.0772677	0.162061	0.0249165	0.122091	-0.140498	-0.0800208	-0.00266103	-0.0305273	0.0360106	0.0705571	0.0561013	0.0811735	0.100329	0.0941912	0.146422	0.0702842	0.125981	-0.156836	-0.173746	-0.0970615	-0.00888563	-0.0914896	0.0414427	0.0319851	0.0343336	-0.0112228	0.096642	-0.192864	-0.00827557	0.0610063	0.027461	-0.0261702	0.00736211	-0.00962085	0.162874	0.0941456	0.0976222	0.0557411	0.193001	0.0694112	0.162293	0.110302	-0.302899	0.0166909
0.0191774	0.121601	0.0177097	0.108514	0.0348583	0.140448	-0.0245012	0.187546	0.0994012	0.0637369	0.0441773	-0.0068364	0.0582627	0.163216	0.194809	0.119591	0.0606865	0.0220043	0.0510096	0.11098	0.161332	0.118471	0.127747	-0.0375076	-0.0229995	0.021795	0.070866	-0.058553	0.103738	0.224071	0.149911	0.146096	0.111685	0.0131639	0.145264	0.119601	0.0952354	0.21811	0.0899785	0.155084	0.168386	0.121656	0.168035	-0.0408863	0.0647953	0.137608	0.0790959	0.0802204	0.229144	0.114547
-0.327286	-0.108404	0.0758736	0.145195	0.0702857	0.179018	-0.0227389	0.187546	-0.0200901	-0.00942713	-0.219511	-0.236784	0.0416956	-0.0875767	0.019613	0.102229	-0.0481008	0.174011	0.016695	0.0559666	0.0506104	0.194943	0.232393	-0.286111	0.107125	0.121989	0.0907829	-0.117089	-0.0344354	0.133264	0.124068	0.0292275	-0.00966179	0.0327151	0.0468511	0.0045502	-0.0205345	0.151575	0.140221	0.107654	-0.0139066	0.00779738	-0.0264004	0.105638	0.0632065	0.0887245	0.191138	0.27666	-0.0773166	0.0598284
0.0428391	0.122573	-0.0499702	0.156003	0.0828275	0.146936	0.0377197	0.140027	0.140477	0.138874	0	-0.00797984	0.0870714	0.183294	0.146023	0.025641	0.133726	0.0256461	0.0802186	0.135145	0.18339	0.161163	0.133031	-0.0209005	-0.0751194	0.0855198	0.0733724	0.0445121	0.0758736	0.205093	0.11485	0.0878512	0.0925125	0.00330077	0.124275	0.165137	0.063445	0.185169	0.12305	0.0520841	0.197729	0.161249	0.173777	0.0957737	0.160388	0.0117709	0.131382	0.100341	0.181062	0.0539516
-0.128563	0.0173456	-0.100009	-0.0243636	0.126549	0.0140453	-0.0836853	0.0468538	0.165219	0.169338	-0.0618309	-0.0440152	0.136908	0.0830921	0.078398	0.063444	0.0713331	0.0110357	0	-0.0404621	0.0492675	0.099389	0.145306	-0.14658	0.0375681	0.0284442	0.00132303	-0.0205595	0.032331	0.157171	0.11485	0.064646	0.176852	0.0742947	0.0496414	0.0624636	0.128202	0.107829	0.153843	0.0758736	0.0663445	0.0103855	0.00560206	-0.0391258	0.117911	-0.0889495	0.143815	0.124418	0.0191915	-0.0185479
-0.210793	-0.120389	0.11551	0.0437049	0.196141	0.166257	-0.118717	-0.111906	-0.150511	-0.172181	-0.0748864	-0.128617	0.142858	0.103318	-0.0542516	0.217176	0.0220582	0.167295	-0.0619231	0.125023	0.17118	0.00146938	0.148798	-0.212286	0.134752	0.0201286	0.00528518	0.0392303	0.0935314	-0.0909059	0.0115241	-0.0420993	-0.132858	-0.0655379	0.0370424	-0.0081336	0.217134	-0.0728501	0.014695	0.107654	0.0639507	0.0194031	0.0965968	0.210566	0.167857	-0.0421658	0.169932	0.19711	0.293591	0.0845541
0.00734214	-0.115578	-0.268237	-0.165426	-0.400335	-0.206354	-0.109428	-0.137853	0.259765	-0.140969	0.378332	0.13786	0.91271	-0.119185	-0.188733	-0.127132	-0.27423	-0.320028	-0.0818611	0.00833694	-0.0553599	-0.0758752	-0.266896	-0.0135769	0.140828	-0.234542	0.0746239	-0.0895356	0.0876684	-0.0822458	-0.319314	-0.161468	-0.419143	0.0164386	0.0143626	-0.118705	0.0545152	-0.103408	-0.0598171	-0.0853711	-0.164787	-0.243419	0.116925	-0.0675086	-0.440533	-0.0268615	-0.317847	-0.263009	0.0292162	-0.0294725
0.267623	0.124515	0.100382	0.0592443	-0.0448843	-0.0955288	-0.160201	-0.0304027	-0.0295715	-0.065599	0.343503	0.369454	0.116473	0.0938414	0.0120999	-0.0205366	-0.0178512	0.00184427	-0.00696341	-0.0294592	-0.0593185	-0.113753	-0.146058	0.172431	-0.127207	-0.128015	0.0858321	0.0357002	0.0231637	-0.00135182	-0.0870584	0.0258149	-0.0291956	0.0774503	-0.0179957	0.0374968	0.0110344	-0.112265	-0.0992157	-0.0904378	-0.0268087	-0.0219283	0.0178241	-0.0514849	-0.0472959	-0.095995	-0.103873	-0.140546	0.012457	-0.0373245
0.175598	0.124515	-0.015439	-0.00241369	0.0911282	0.0606229	-0.109428	-0.00261527	-0.0282128	-0.0380597	0.235585	0.197633	0.0957151	0.0440998	-0.0911431	0.0310897	-0.0313857	0.0347177	-0.0836853	0.0411784	-0.0370555	-0.03896	-0.0959799	0.102411	-0.0114591	0.0580418	0.0733724	-0.041357	-0.0883954	0.05622	-0.211684	0.0444978	-0.00689413	0.0213383	0.0214893	-0.0190569	0.0310915	0.0790962	-0.0871238	0.0348932	0.0138103	-0.0397221	0.0266258	0.0455853	-0.110182	-0.0627948	-0.236204	-0.125716	-0.0361587	0.0106431
-1.12137	-1.75394	-3.05463	-2.08453	-2.0166	-3.05824	-3.47132	-1.39828	-2.46575	-3.26414	-1.94795	-1.95507	-1.99462	-2.17194	-2.67496	-1.67432	-2.78296	-3.14773	-3.30476	-2.33494	-1.58909	-2.91369	-3.38036	-0.477373	-3.6548	-3.85521	-2.76695	-2.95301	-2.2463	-2.43702	-3.4233	-1.52509	-2.99394	-3.60696	-2.6507	-2.51498	-2.35138	-2.72006	-3.64092	-1.61012	-2.27848	-2.5473	-1.87439	-3.2055	-2.34617	-3.21302	-3.60777	-1.35211	-2.20098	-2.94431
-0.00920251	-0.0606885	0.0789581	-0.0479856	0.0262231	0.0893177	0.0117115	-0.018419	-0.0681959	-0.0364551	0.0360995	0	-0.066797	0.0564173	0.019613	0.109194	-0.0450471	-0.0243061	-0.0475686	-0.0853102	-0.0215838	0.0730818	-0.00172935	0.0130837	0.0440146	0.128251	-0.0152713	-0.0623968	0.0414427	0.133264	0.0742947	0.00864918	0.0073307	0.027849	-0.00827557	-0.0411789	0.0652255	0.132965	0.0310883	-0.0553015	-0.0861715	-0.0487051	-0.0785866	0.011294	0.0164423	0.142263	-0.0928323	-0.0599646	-0.178223	-0.0836853
-0.0645735	0.0522326	0.00646254	0.115933	0.11031	0.145316	-0.00871033	0.108318	0.028808	0.0758736	0.0611364	-0.0546965	0.0733724	0.0428614	0.101281	0.174072	0.164009	-0.00301638	0.0510096	0.0837544	0.0863694	0.114403	0.115356	-0.110042	0.0758736	0.12042	-0.0114361	-0.0093161	0.0773529	0.060454	0.0915752	0.0878512	0.117117	-0.020985	0.122953	0.0927352	0.160583	0.134524	0.0616609	0.11922	0.104023	0.120472	0.0342684	0.00782685	0.191532	0.0531446	0.11571	0.121605	0.0948244	0.113133
-0.159825	-0.0721219	-0.148369	-0.170989	0.0420142	-0.0736046	-0.169771	-0.0656742	-0.0709986	-0.205828	-0.142838	-0.159598	-0.086521	0.0178288	0.078398	-0.0801146	0.0652584	-0.00301638	-0.0601218	0.0863712	0.147671	-0.0496303	0.0794969	-0.126676	0.0758736	-0.126065	-0.0463837	0.0427535	0.0139408	-0.120192	-0.0486925	-0.00159812	0.161163	0.00988272	-0.0193902	0.0404559	-0.0153771	-0.0528514	-0.125433	-0.202542	-0.0849277	-0.0668462	0.0758736	-0.0233672	0.0115271	-0.0871928	-0.0174679	0.0151807	0.172352	0.0421281
0.0770649	-0.0790442	-0.00307513	-0.0759437	-0.0973743	0.0245048	0.0883706	-0.192921	0.101853	0.0677942	0.0541867	-0.0264346	-0.0640032	-0.0218989	-0.0297175	-0.0890551	0.0204926	-0.0090682	-0.00870861	0.0532899	-0.0228657	-0.0328976	-0.168792	0.0847796	-0.0429769	0.07426	0.148781	-0.0375578	-0.017944	-0.0204266	-0.0752837	-0.0192888	0.0828298	0.0805993	-0.00689306	-0.0411789	-0.103464	0.0151156	-0.114896	-0.105736	0.0591486	0.116915	-0.0497096	-0.0945563	-0.021789	0.231281	-0.0601286	-0.0916771	0.0325372	0.0989112
-0.00261549	0.169125	-0.0627253	0.101053	-0.0596793	0.0383531	0.142638	0.0510365	-0.0133592	-0.0380597	0.0904041	0.0485604	0.229015	-0.0875767	0.0624606	-0.00170229	-0.0148609	-0.0136231	-0.0983502	0.0179991	0.0889805	0.0897526	0.0521465	0.0498213	0.0456224	0.0134464	-0.0165524	-0.00744954	0.187136	-0.120192	0.09937	-0.0470312	0.0175315	0.0148021	-0.0807612	0.0478281	-0.105273	-0.038744	-0.00163223	-0.126363	0.0175499	0.0129686	-0.0773159	0.165248	-0.103074	0.0201278	0.22835	-0.0646785	0.16455	0.0989112
0.0638367	0.204742	0.157119	0.274843	0.0730825	0.193263	0.0674816	NaN	0.293003	0.234342	0.0360995	0.162145	0.179158	0.0962175	0.0941671	NaN	0.202099	0.301794	0.0317116	0.199142	0.0692716	0.303745	0.224031	NaN	0.26631	0.0726454	0.265203	0.141951	0.146717	0.137276	-0.0803196	NaN	0.255303	0.131711	0.012933	0.175968	0.0347147	0.139191	0.00368471	NaN	0.173874	-0.0760062	0.0758736	0.149339	0.136251	0.169928	0.0855216	NaN	0.278716	0.231507
0.00334787	-0.0415412	0.00484928	-0.0720918	-0.1112	-0.0736046	-0.164023	-0.192921	-0.0200901	-0.0820324	0.0884783	-0.00797984	0	-0.0772284	-0.098641	-0.0361045	-0.0650105	0.0580944	-0.0946721	-0.0216498	-0.202282	-0.154289	-0.0832316	-0.0235421	0.0407946	0.276171	0.293028	0.130274	-0.02947	-0.0081326	0.0343336	0.0762881	0.0477087	0.152925	-0.0998824	-0.0286897	-0.181193	-0.0757309	-0.0717076	-0.0719366	-0.0554892	0.0523397	-0.0760459	-0.0782759	-0.280821	-0.122686	-0.0709611	-0.112657	0.0598244	0.0888755
0.0917725	0.0707798	NaN	0.0306139	-0.0360825	-0.133345	-0.00173857	-0.0013068	0.00791994	0.0473887	NaN	-0.0264346	-0.0501229	-0.0682484	-0.0498904	-0.13817	0.0530374	NaN	NaN	-0.0138814	0.0138686	-0.133069	-0.0615945	0.0482733	0.105577	NaN	NaN	-0.356422	-0.121328	-0.104004	-0.0371972	-0.0853722	-0.129826	NaN	-0.00551143	-0.0204288	-0.127141	-0.0844105	-0.0530614	-0.325052	0.0262308	NaN	-0.108223	-0.0356114	-0.0541648	-0.0784375	-0.0727731	0.009127	-0.0191405	NaN
-0.205323	-0.0836853	-0.167126	0.0579563	-0.0287903	-0.0241528	-0.156388	-0.0438526	0.155848	0.180592	-0.222044	-0.259436	0.139291	-0.0555387	-0.0440965	0.0128651	0.00949153	0.032907	-0.0709567	0.0679462	-0.00251919	0.033417	0.0150473	-0.328023	0.130179	0.210558	0.0969454	0.05852	0.0231637	0.115745	0.235144	0.0596311	0.121177	0.0407932	0.0257484	0.11117	-0.0326298	0.142295	0.212283	0.180716	0.0923731	0.0623028	0.050463	0.133283	-0.0336424	0.0580411	0.046593	0.19711	0.10003	0.00912696
-0.0111924	-0.0527608	0.0525493	0.00269075	0.00733236	0.0175386	0	-0.0629259	-0.0446103	-0.00627847	0.0330539	-0.00227421	0.129732	-0.0354869	-0.0498904	0.0899773	-0.108965	0.0419427	0.00912959	0.0111047	-0.0632904	-0.0542271	0.0613078	0.0610454	0.00330135	0.00168679	0.0442579	0.0532802	0.00621172	0.107587	0	0.0206836	0.0590406	0.11485	0.0157909	0.0463566	0.110925	0.0967131	0.0882211	0.0640191	-0.0652158	-0.0322805	-0.05967	0.102356	-0.0201027	0.0367179	-0.0583297	-0.0136253	0.0565859	-0.0185479
-0.204416	-0.0129362	0.0494133	0.0656649	-0.00571061	-0.117764	-0.19491	0.060748	-0.0446103	0.0418966	-0.112826	-0.166161	-0.0459868	-0.0993296	0.0345269	0.116132	0.0819072	0.0165283	-0.0727692	0.0452279	0.0371196	-0.0374416	-0.0138854	-0.191878	-0.027971	-0.0367126	0.0352673	-0.0856334	-0.017944	-0.0495687	-0.00801281	0.0172538	0.0897526	-0.0983412	-0.0263838	0.055164	0.0473401	-0.0542706	0.0183505	0.202842	0.048274	-0.0131156	-0.0288315	-0.0321038	0.0837406	-0.0201048	0.0677914	0.0744223	0.0500799	0.0331994
-0.0185433	-0.127648	-0.0216587	-0.10195	0.0348583	-0.0225308	0.0131685	-0.0411512	0.0746234	0.0528596	-0.0661638	-0.0715161	0.039128	-0.125879	-0.10316	0.00736239	-0.0328972	-0.0412512	-0.0673374	-0.189737	-0.0203035	-0.0572998	-0.0331627	0.03202	0.07745	0.0449521	0.0236164	-0.075915	-0.0527768	-0.0750726	-0.110873	-0.0719283	0.0247739	0.0742947	-0.132876	-0.108395	-0.0205345	0.0300966	0.040133	0.0623186	-0.0676607	-0.0622888	-0.12931	0.117075	0.0180778	-0.0907079	0.0564101	0.0598282	-0.243983	-0.0983659
0.181185	-0.215075	-0.0579295	-0.463932	-0.240577	-0.267696	0.0131685	-0.252087	-0.0851023	-0.0853398	0.0310188	-0.086135	-0.118125	-0.0695273	-0.0926396	0.0776429	-0.231982	-0.524298	-0.371433	-0.538401	-0.23547	-0.368271	-0.461225	0.30716	-0.193845	-0.0164275	-0.211705	-0.0720426	0.0550093	-0.272302	-0.231896	-0.138594	-0.182312	0.213521	-0.135916	-0.19793	-0.244887	-0.0858627	-0.0446557	-0.145508	-0.48785	-0.42974	-0.352172	-0.203397	-0.384845	-0.095995	-0.242195	-0.255835	-0.441295	-0.349092
0.105581	0.202045	0.0588025	0.104789	0.051973	-0.0652535	0.0674816	0.117641	0.135711	0.0918925	0.0846163	0.00345595	0.105524	0.380327	0.112592	-0.02571	0.0236218	-0.150544	0.304048	-0.0294592	0.182174	0.0491299	0.00753884	0.15945	0.111762	-0.059106	-0.0986484	0.0532802	0.042956	0.171587	-0.0719353	0.0360314	0.108961	-0.146849	0.0703915	0.0639194	-0.110714	-0.0556907	0.0634433	-0.0820017	0.0935429	0.0155463	0.239486	-0.100018	-0.0541648	-0.00166573	-0.052945	-0.10941	0.141802	0.0272169
-0.0696617	0.152265	0.0415463	0.18907	-0.00142559	0.0741858	0.110323	0.00576326	0.0118617	0.0932191	-0.132348	-0.0703064	-0.0501229	0.206314	0.364788	-0.145569	0.237918	0.0634464	-0.33083	0.19312	0.172407	0.103499	0.19532	-0.302459	0.0993681	-0.122171	-0.00506987	0.126923	0.16497	0.225328	0.270563	0.102602	0.131948	-0.234156	0.12163	0.192068	0.184081	0.189699	0.0934873	-0.358702	0.22218	0.113347	0.129934	-0.0764767	0.110208	0.154615	0.110979	0.0729691	0.255563	0.0331994
-0.114285	-0.0393122	-0.0901934	0.0345549	0.147918	-0.029028	-0.0245012	0.0342304	0.00528516	0.00707067	-0.14636	-0.0984643	0.211104	0.0341573	0.119619	0.100483	0.0561013	-0.0381556	-0.0946721	0.0344025	0.142669	0.0688835	0.024391	-0.129939	0.0424057	0.0967036	-0.038533	-0.0394559	0.133951	0.0519727	0.108676	0.0976994	0.143971	-0.0529471	0.0881311	0.0740684	0.116125	0.106245	0.153843	0.135612	0.0982119	0.0206859	0.050463	-0.0164096	0.149872	0.0117709	0.0742603	0.0539507	0.0292162	0.0030483
-0.0762649	-0.082523	-0.013888	-0.030534	-0.0776446	-0.0306567	0.0562162	-0.0425011	-0.039122	-0.00156746	-0.0184635	-0.0511246	0.0184049	-0.0593369	-0.0615515	0.0165244	-0.0496295	-0.0166673	0.0136735	-0.0357366	-0.101005	-0.0118767	-0.0314015	-0.00995466	0.0504362	0.0416638	-0.0191186	0.00899334	-0.0511006	-0.030069	0.0520362	0.00346491	0.0175315	0.0821722	-0.0235816	-0.042574	-0.0712195	-0.0178516	0.0110322	0.0157878	-0.0530709	-0.063806	0.0044839	0.0489774	-0.0472959	-0.0268615	0.0482329	-0.0181952	0.0191915	0
0.12354	-0.0216527	-0.0247787	-0.0772303	-0.0836853	-0.197266	0.0334174	-0.182317	0.013173	-0.0574483	0.0942445	0.16714	-0.107987	-0.165484	-0.0866637	-0.12164	-0.0374417	-0.0105847	-0.0493559	-0.100019	-0.0969073	-0.261762	-0.11991	0.114018	-0.0196936	0.00337193	-0.113793	0.0268431	-0.131873	-0.179249	-0.0064073	-0.0669174	-0.131341	0.0758736	-0.132876	-0.142579	-0.151157	-0.0728501	-0.0666008	-0.00159951	-0.10373	-0.0622888	-0.163068	0.0130247	-0.153489	-0.17	0.0167895	-0.133937	-0.0900903	-0.0643298
-0.217237	-0.328304	NaN	0.0758736	0.106221	-0.0144467	-0.19491	0.0100703	-0.0241453	0.0266802	NaN	-0.0666846	0.152322	-0.0133337	0.0841517	-0.136326	-0.195999	NaN	NaN	0.00556388	-0.0873997	-0.074318	0.0410936	-0.13125	-0.0717059	NaN	NaN	0.106682	0.0993724	0.161117	0.191609	0.0562798	-0.0705801	NaN	-0.0235816	0.126591	-0.167986	0.222552	0.199088	-0.0355642	-0.12543	NaN	0.10884	0.239623	-0.117321	0.189626	0.0645476	-0.0552655	-0.10431	NaN
-0.341813	-0.241884	-0.370707	-0.0849805	-0.100435	-0.110888	-0.107576	-0.261687	0.0480928	0.12857	-0.103769	0.0639361	0.123722	0.0926513	0.130793	-0.341911	-0.279598	-0.20491	-0.305678	0.027592	-0.0752848	0.0869875	-0.0508776	-0.277254	-0.0413022	0.0612981	0.246685	0.0930563	-0.00813079	0.0189867	0.0148021	-0.136849	0.0377193	-0.0511561	0.0200671	0.0913078	-0.0239817	0.0694095	-0.0379625	-0.286348	-0.170141	-0.0836853	-0.0836853	-0.146229	-0.0100205	0.185101	-0.102028	-0.286563	-0.145374	-0.0659331
-0.0703919	-0.128863	0.0368075	0.0669456	-0.0851996	-0.154363	-0.00696444	-0.00392458	-0.255962	-0.262356	0.010443	0.108861	-0.066797	-0.0568033	0.00454914	0.00184333	-0.237196	-0.150544	-0.0873399	0.00833694	-0.0726093	-0.0526934	-0.0138854	0.0304218	-0.253775	-0.106677	-0.100018	0.0844858	-0.0460825	0.12924	0.0327151	-0.0453853	-0.214168	-0.122425	0.092193	0.0196169	-0.0535689	-0.113747	-0.0131041	-0.0355642	-0.151513	-0.0806083	0.027721	0.00435292	-0.052445	-0.0353459	-0.102028	-0.0599646	-0.207771	-0.121488
-0.109598	0.0605166	0.193373	0.154807	0.142605	0.0758736	-0.0655323	0.163346	0.094483	0.165567	-0.00305379	0.0228429	0.122517	0.0354047	0.0653712	0.110931	0.0530374	0.213793	0.0627619	0.109695	0.043882	0.111685	0.102883	-0.124081	0.0616135	0.157677	0.139291	0.104984	0.0788307	0.217773	0.196015	0.0629756	0.150607	0.187192	0.0948949	0.189397	0.0598785	0.136081	0.0491331	0.110966	0.113264	0.152045	0.0893895	0.18571	0.105568	0.0383678	0.0774859	0.0989128	0.106244	0.15501
0.0964085	0.0522326	-0.242769	-0.14071	-0.353564	-0.142068	0.080051	-0.268128	-0.0473634	-0.247568	-0.0393843	-0.175414	-0.0282138	-0.291524	-0.166442	0.0292755	-0.0313857	-0.0505766	-0.143122	-0.248477	-0.322667	-0.225047	-0.159283	-0.0115038	-0.111405	-0.203745	-0.111025	0.0409924	-0.303037	-0.139584	0.0148021	-0.0388199	-0.331978	-0.131778	-0.129843	-0.186984	-0.205998	-0.0844105	-0.0329602	-0.168433	-0.212534	-0.379347	-0.17686	-0.033857	-0.37854	-0.149816	0.0661703	-0.0615343	-0.183792	-0.150048
0.032076	-0.0460143	-0.0934582	-0.129889	0.129238	-0.0355522	0.036287	0.0881285	0.122514	0.0308466	-0.0153625	-0.0824626	0.0733724	0.147372	0.253639	0.179097	0.220111	-0.0273723	0.12439	0.0111047	-0.0793097	0.145301	0.0686047	-0.0748073	0.031096	0.0317589	-0.045072	-0.0243235	-0.158545	0.0146275	0.201871	0.0138173	0.141308	0.0616127	-0.142017	0.0913078	0.045542	0.0887282	0.12305	0.00703401	-0.0268087	0.0548378	0.092484	0.0472819	-0.0766913	0.0350664	0.104651	0.052478	0.0673435	-0.108233
[truncated: 2,973 more rows]
[truncated: 130 more columns]
