# Supplementary material for: A common gene signature of the right ventricle in failing rat and human hearts
Source: Nat Cardiovasc Res. 2024 Jul 5;3(7):819–40. doi: 10.1038/s44161-024-00485-1 (PMC11358011; doi:10.1038/s44161-024-00485-1)
Supplement: Supplementary file 9 — RNA-seq data human CTEPH patients. [file 44161_2024_485_MOESM9_ESM.xlsx]

## Sheet: seq overview
SEQUENCER:
Run Number	Run Mode	Demulti-Folder	Sample Names	Barcode	Sequencer
211022_VH00463_72_AAAHTFNHV	single-end	1	E21_3080_Lib_Leili_newIsolation_3		NextSeq 2000
211022_VH00463_72_AAAHTFNHV	single-end	1	E21_3080_Lib_Leili_newIsolation_4		NextSeq 2000
211022_VH00463_72_AAAHTFNHV	single-end	1	E21_3080_Lib_Leili_newIsolation_5		NextSeq 2000
211022_VH00463_72_AAAHTFNHV	single-end	1	E21_3080_Lib_Leili_newIsolation_6		NextSeq 2000
211022_VH00463_72_AAAHTFNHV	single-end	1	E21_3080_Lib_Leili_newIsolation_7		NextSeq 2000
211022_VH00463_72_AAAHTFNHV	single-end	1	E21_3080_Lib_Leili_newIsolation_8		NextSeq 2000
211022_VH00463_72_AAAHTFNHV	single-end	1	E21_3080_Lib_Leili_newIsolation_9		NextSeq 2000
211022_VH00463_72_AAAHTFNHV	single-end	1	E21_3080_Lib_Leili_newIsolation_10		NextSeq 2000
211022_VH00463_72_AAAHTFNHV	single-end	1	E21_3080_Lib_Leili_newIsolation_10		NextSeq 2000
210916_VH00463_65_AAAGV35HV	single-end	1	E21_3080_Lib_Leili_newIsolation_11		NextSeq 2000
210916_VH00463_65_AAAGV35HV	single-end	1	E21_3080_Lib_Leili_newIsolation_12		NextSeq 2000
211015_VH00463_71_AAAHTF5HV	single-end	1	E21_3080_Lib_Leili_newIsolation_15		NextSeq 2000
211015_VH00463_71_AAAHTF5HV	single-end	1	E21_3080_Lib_Leili_newIsolation_16		NextSeq 2000
211015_VH00463_71_AAAHTF5HV	single-end	1	E21_3080_Lib_Leili_newIsolation_17		NextSeq 2000
211015_VH00463_71_AAAHTF5HV	single-end	1	E21_3080_Lib_Leili_newIsolation_19		NextSeq 2000
211015_VH00463_71_AAAHTF5HV	single-end	1	E21_3080_Lib_Leili_newIsolation_20		NextSeq 2000
211022_VH00463_72_AAAHTFNHV	single-end	1	E21_3080_Lib_Leili_newIsolation_21		NextSeq 2000
211022_VH00463_72_AAAHTFNHV	single-end	1	E21_3080_Lib_Leili_newIsolation_21		NextSeq 2000
211015_VH00463_71_AAAHTF5HV	single-end	1	E21_3080_Lib_Leili_newIsolation_22		NextSeq 2000
211015_VH00463_71_AAAHTF5HV	single-end	1	E21_3080_Lib_Leili_newIsolation_24		NextSeq 2000
211015_VH00463_71_AAAHTF5HV	single-end	1	E21_3080_Lib_Leili_newIsolation_25		NextSeq 2000
211015_VH00463_71_AAAHTF5HV	single-end	1	E21_3080_Lib_Leili_newIsolation_27		NextSeq 2000
220615_VH00463_154_AAALHNFHV	single-end	1	E22_3531_Lib_Leili_205313_BL_14	CT-UDI-104	NextSeq 2000
220615_VH00463_154_AAALHNFHV	single-end	1	E22_3531_Lib_Leili_205544_BL_15	CT-UDI-105	NextSeq 2000
220615_VH00463_154_AAALHNFHV	single-end	1	E22_3531_Lib_Leili_205638_BL_16	CT-UDI-106	NextSeq 2000
220615_VH00463_154_AAALHNFHV	single-end	1	E22_3531_Lib_Leili_205771_BL_17	CT-UDI-107	NextSeq 2000
220615_VH00463_154_AAALHNFHV	single-end	1	E22_3531_Lib_Leili_205920_BL_18	CT-UDI-108	NextSeq 2000
220615_VH00463_154_AAALHNFHV	single-end	1	E22_3531_Lib_Leili_205966_BL_32	CT-UDI-122	NextSeq 2000
220615_VH00463_154_AAALHNFHV	single-end	1	E22_3531_Lib_Leili_206073_BL_19	CT-UDI-109	NextSeq 2000
220615_VH00463_154_AAALHNFHV	single-end	1	E22_3531_Lib_Leili_206208_BL_20	CT-UDI-110	NextSeq 2000
220615_VH00463_154_AAALHNFHV	single-end	1	E22_3531_Lib_Leili_206507_BL_34	CT-UDI-124	NextSeq 2000
220615_VH00463_154_AAALHNFHV	single-end	1	E22_3531_Lib_Leili_207107_BL_21	CT-UDI-111	NextSeq 2000
220615_VH00463_154_AAALHNFHV	single-end	1	E22_3531_Lib_Leili_207159_BL_22	CT-UDI-112	NextSeq 2000
220615_VH00463_154_AAALHNFHV	single-end	1	E22_3531_Lib_Leili_207809_BL_23	CT-UDI-113	NextSeq 2000
220615_VH00463_154_AAALHNFHV	single-end	1	E22_3531_Lib_Leili_227986_BL_24	CT-UDI-114	NextSeq 2000
220615_VH00463_154_AAALHNFHV	single-end	1	E22_3531_Lib_Leili_228232_BL_25	CT-UDI-115	NextSeq 2000
220615_VH00463_154_AAALHNFHV	single-end	1	E22_3531_Lib_Leili_228642_BL_26	CT-UDI-116	NextSeq 2000
220615_VH00463_154_AAALHNFHV	single-end	1	E22_3531_Lib_Leili_229066_BL_27	CT-UDI-117	NextSeq 2000
220615_VH00463_154_AAALHNFHV	single-end	1	E22_3531_Lib_Leili_229795_BL_29	CT-UDI-119	NextSeq 2000
220615_VH00463_154_AAALHNFHV	single-end	1	E22_3531_Lib_Leili_229831_BL_28	CT-UDI-118	NextSeq 2000
220624_VH00463_158_AAALH2THV	single-end	1	E22_3531_Lib_Leili_229951_BL_81	CT-UDI-161	NextSeq 2000
220624_VH00463_158_AAALH2THV	single-end	1	E22_3531_Lib_Leili_230029_BL_82	CT-UDI-162	NextSeq 2000
220620_VH00463_155_AAALJGJHV	single-end	2	E22_3531_Lib_Leili_230305_BL_52	CT-UDI-140	NextSeq 2000
220620_VH00463_155_AAALJGJHV	single-end	2	E22_3531_Lib_Leili_240911_BL_53	CT-UDI-141	NextSeq 2000
220620_VH00463_155_AAALJGJHV	single-end	2	E22_3531_Lib_Leili_241597_BL_56	CT-UDI-143	NextSeq 2000
220624_VH00463_158_AAALH2THV	single-end	1	E22_3531_Lib_Leili_242184_BL_83	CT-UDI-163	NextSeq 2000
220624_VH00463_158_AAALH2THV	single-end	1	E22_3531_Lib_Leili_242772_BL_85	CT-UDI-165	NextSeq 2000
220624_VH00463_158_AAALH2THV	single-end	1	E22_3531_Lib_Leili_242930_BL_86	CT-UDI-166	NextSeq 2000
220615_VH00463_154_AAALHNFHV	single-end	1	E22_3531_Lib_Leili_243695_BL_36	CT-UDI-126	NextSeq 2000
220620_VH00463_155_AAALJGJHV	single-end	2	E22_3531_Lib_Leili_246184_BL_42	CT-UDI-132	NextSeq 2000
220620_VH00463_155_AAALJGJHV	single-end	2	E22_3531_Lib_Leili_246973_BL_40	CT-UDI-130	NextSeq 2000
220620_VH00463_155_AAALJGJHV	single-end	2	E22_3531_Lib_Leili_247653_BL_62	CT-UDI-149	NextSeq 2000
220620_VH00463_155_AAALJGJHV	single-end	2	E22_3531_Lib_Leili_247828_BL_63	CT-UDI-150	NextSeq 2000
220620_VH00463_155_AAALJGJHV	single-end	2	E22_3531_Lib_Leili_248557_BL_46	CT-UDI-134	NextSeq 2000
220624_VH00463_158_AAALH2THV	single-end	1	E22_3531_Lib_Leili_248901_BL_87	CT-UDI-167	NextSeq 2000
220620_VH00463_155_AAALJGJHV	single-end	2	E22_3531_Lib_Leili_249299_BL_48	CT-UDI-136	NextSeq 2000
220620_VH00463_155_AAALJGJHV	single-end	2	E22_3531_Lib_Leili_249623_BL_64	CT-UDI-151	NextSeq 2000
220620_VH00463_155_AAALJGJHV	single-end	2	E22_3531_Lib_Leili_250893_BL_58	CT-UDI-145	NextSeq 2000
220615_VH00463_154_AAALHNFHV	single-end	1	E22_3531_Lib_Leili_272988_FU_33	CT-UDI-123	NextSeq 2000
220615_VH00463_154_AAALHNFHV	single-end	1	E22_3531_Lib_Leili_274715_FU_35	CT-UDI-125	NextSeq 2000
220620_VH00463_155_AAALJGJHV	single-end	2	E22_3531_Lib_Leili_275487_BL_78	CT-UDI-159	NextSeq 2000
220624_VH00463_158_AAALH2THV	single-end	1	E22_3531_Lib_Leili_280750_BL_91	CT-UDI-170	NextSeq 2000
220624_VH00463_158_AAALH2THV	single-end	1	E22_3531_Lib_Leili_281542_FU_37	CT-UDI-127	NextSeq 2000
220615_VH00463_154_AAALHNFHV	single-end	1	E22_3531_Lib_Leili_281647_BL_1	CT-UDI-97	NextSeq 2000
220620_VH00463_155_AAALJGJHV	single-end	2	E22_3531_Lib_Leili_281844_FU_39	CT-UDI-129	NextSeq 2000
220620_VH00463_155_AAALJGJHV	single-end	2	E22_3531_Lib_Leili_283977_FU_41	CT-UDI-131	NextSeq 2000
220624_VH00463_158_AAALH2THV	single-end	1	E22_3531_Lib_Leili_284534_BL_94	CT-UDI-171	NextSeq 2000
220620_VH00463_155_AAALJGJHV	single-end	2	E22_3531_Lib_Leili_284945_FU_49	CT-UDI-137	NextSeq 2000
220620_VH00463_155_AAALJGJHV	single-end	2	E22_3531_Lib_Leili_285493_BL_66	CT-UDI-153	NextSeq 2000
220620_VH00463_155_AAALJGJHV	single-end	2	E22_3531_Lib_Leili_285599_FU_47	CT-UDI-135	NextSeq 2000
220620_VH00463_155_AAALJGJHV	single-end	2	E22_3531_Lib_Leili_285899_FU_59	CT-UDI-146	NextSeq 2000
220615_VH00463_154_AAALHNFHV	single-end	1	E22_3531_Lib_Leili_291264_BL_7	CT-UDI-101	NextSeq 2000
220615_VH00463_154_AAALHNFHV	single-end	1	E22_3531_Lib_Leili_291444_BL_5	CT-UDI-100	NextSeq 2000
220615_VH00463_154_AAALHNFHV	single-end	1	E22_3531_Lib_Leili_291633_BL_4	CT-UDI-99	NextSeq 2000
220615_VH00463_154_AAALHNFHV	single-end	1	E22_3531_Lib_Leili_293263_FU_31	CT-UDI-121	NextSeq 2000
220615_VH00463_154_AAALHNFHV	single-end	1	E22_3531_Lib_Leili_293742_BL_8	CT-UDI-102	NextSeq 2000
220620_VH00463_155_AAALJGJHV	single-end	2	E22_3531_Lib_Leili_305928_BL_60	CT-UDI-147	NextSeq 2000
220620_VH00463_155_AAALJGJHV	single-end	2	E22_3531_Lib_Leili_306903_BL_77	CT-UDI-158	NextSeq 2000
220620_VH00463_155_AAALJGJHV	single-end	2	E22_3531_Lib_Leili_307763_BL_75	CT-UDI-157	NextSeq 2000
220620_VH00463_155_AAALJGJHV	single-end	2	E22_3531_Lib_Leili_308680_BL_67	CT-UDI-154	NextSeq 2000
220620_VH00463_155_AAALJGJHV	single-end	2	E22_3531_Lib_Leili_309354_FU_61	CT-UDI-148	NextSeq 2000
220624_VH00463_158_AAALH2THV	single-end	1	E22_3531_Lib_Leili_309638_BL_89	CT-UDI-169	NextSeq 2000
220620_VH00463_155_AAALJGJHV	single-end	2	E22_3531_Lib_Leili_310087_BL_70	CT-UDI-155	NextSeq 2000
220620_VH00463_155_AAALJGJHV	single-end	2	E22_3531_Lib_Leili_312147_BL_72	CT-UDI-156	NextSeq 2000
220615_VH00463_154_AAALHNFHV	single-end	1	E22_3531_Lib_Leili_CB_37_BL_2	CT-UDI-98	NextSeq 2000
220615_VH00463_154_AAALHNFHV	single-end	1	E22_3531_Lib_Leili_T4_46_BL_12	CT-UDI-103	NextSeq 2000
220620_VH00463_155_AAALJGJHV	single-end	2	E22_3648_Lib_Leili_230120_BL_50	CT-UDI-138	NextSeq 2000
220620_VH00463_155_AAALJGJHV	single-end	2	E22_3648_Lib_Leili_230332_BL_51	CT-UDI-139	NextSeq 2000
220615_VH00463_154_AAALHNFHV	single-end	1	E22_3648_Lib_Leili_241405_BL_30	CT-UDI-120	NextSeq 2000
220620_VH00463_155_AAALJGJHV	single-end	2	E22_3648_Lib_Leili_241730_BL_57	CT-UDI-144	NextSeq 2000
220620_VH00463_155_AAALJGJHV	single-end	2	E22_3648_Lib_Leili_241884_BL_54	CT-UDI-142	NextSeq 2000
220624_VH00463_158_AAALH2THV	single-end	1	E22_3648_Lib_Leili_242273_BL_84	CT-UDI-164	NextSeq 2000
220624_VH00463_158_AAALH2THV	single-end	1	E22_3648_Lib_Leili_243874_BL_38	CT-UDI-128	NextSeq 2000
220624_VH00463_158_AAALH2THV	single-end	1	E22_3648_Lib_Leili_251408_BL_88	CT-UDI-168	NextSeq 2000
220620_VH00463_155_AAALJGJHV	single-end	2	E22_3648_Lib_Leili_285885_FU_45	CT-UDI-133	NextSeq 2000
TRIMMOMATIC
RAW:
Id	Count	Sum	Max	Min	Mean	Median
E21_3080_Lib_Leili_newIsolation_10_R1	49799056	3312198797	72	35	66	71
E21_3080_Lib_Leili_newIsolation_11_R1	37294467	2629544917	72	35	70	72
E21_3080_Lib_Leili_newIsolation_12_R1	29565258	2086204316	72	35	70	72
E21_3080_Lib_Leili_newIsolation_15_R1	30100044	2008133957	72	35	66	71
E21_3080_Lib_Leili_newIsolation_16_R1	35348606	2331943157	72	35	65	71
E21_3080_Lib_Leili_newIsolation_17_R1	17881084	1204984416	72	35	67	72
E21_3080_Lib_Leili_newIsolation_19_R1	108309180	7045773728	72	35	65	71
E21_3080_Lib_Leili_newIsolation_1_R1	38183794	2670516528	72	35	69	72
E21_3080_Lib_Leili_newIsolation_20_R1	38330362	2601985013	72	35	67	72
E21_3080_Lib_Leili_newIsolation_21_R1	40809021	2732803512	72	35	66	71
E21_3080_Lib_Leili_newIsolation_22_R1	25720734	1767727778	72	35	68	72
E21_3080_Lib_Leili_newIsolation_24_R1	36806852	2438984418	72	35	66	71
E21_3080_Lib_Leili_newIsolation_25_R1	33061328	2247579493	72	35	67	72
E21_3080_Lib_Leili_newIsolation_27_R1	34784128	2385556585	72	35	68	72
E21_3080_Lib_Leili_newIsolation_2_R1	50272145	3371626348	72	35	67	71
E21_3080_Lib_Leili_newIsolation_3_R1	28080717	1831276613	72	35	65	71
E21_3080_Lib_Leili_newIsolation_4_R1	48919216	3325632863	72	35	67	72
E21_3080_Lib_Leili_newIsolation_5_R1	48350141	3221446973	72	35	66	71
E21_3080_Lib_Leili_newIsolation_6_R1	37094450	2529911097	72	35	68	72
E21_3080_Lib_Leili_newIsolation_7_R1	34822993	2307945421	72	35	66	72
E21_3080_Lib_Leili_newIsolation_8_R1	33099263	2159625893	72	35	65	71
E21_3080_Lib_Leili_newIsolation_9_R1	38118874	2510452763	72	35	65	71
E22_3531_Lib_Leili_205313_BL_14_R1	42269807	2900565863	72	35	68	72
E22_3531_Lib_Leili_205544_BL_15_R1	51542627	3574004028	72	35	69	72
E22_3531_Lib_Leili_205638_BL_16_R1	53851871	3753476596	72	35	69	72
E22_3531_Lib_Leili_205771_BL_17_R1	49320623	3420902474	72	35	69	72
E22_3531_Lib_Leili_205920_BL_18_R1	51028794	3537034052	72	35	69	72
E22_3531_Lib_Leili_205966_BL_32_R1	45143807	3140134578	72	35	69	72
E22_3531_Lib_Leili_206073_BL_19_R1	55427721	3843447259	72	35	69	72
E22_3531_Lib_Leili_206208_BL_20_R1	47948330	3328265725	72	35	69	72
E22_3531_Lib_Leili_206507_BL_34_R1	42663447	2940304453	72	35	68	72
E22_3531_Lib_Leili_207107_BL_21_R1	52840406	3686660149	72	35	69	72
E22_3531_Lib_Leili_207159_BL_22_R1	45125224	3147478541	72	35	69	72
E22_3531_Lib_Leili_207809_BL_23_R1	39889030	2724085184	72	35	68	72
E22_3531_Lib_Leili_227986_BL_24_R1	42324289	2949448031	72	35	69	72
E22_3531_Lib_Leili_228232_BL_25_R1	44566773	3082693196	72	35	69	72
E22_3531_Lib_Leili_228642_BL_26_R1	38100428	2638388291	72	35	69	72
E22_3531_Lib_Leili_229066_BL_27_R1	44144094	3054769643	72	35	69	72
E22_3531_Lib_Leili_229795_BL_29_R1	40922278	2801036241	72	35	68	72
E22_3531_Lib_Leili_229831_BL_28_R1	41513617	2901785397	72	35	69	72
E22_3531_Lib_Leili_229951_BL_81_R1	60063037	4127411778	72	35	68	72
E22_3531_Lib_Leili_230029_BL_82_R1	56427196	3853453142	72	35	68	72
E22_3531_Lib_Leili_230305_BL_52_R1	47583615	3326848214	72	35	69	72
E22_3531_Lib_Leili_240911_BL_53_R1	52603329	3604819032	72	35	68	72
E22_3531_Lib_Leili_241597_BL_56_R1	36104775	2466276338	72	35	68	71
E22_3531_Lib_Leili_242184_BL_83_R1	41108190	2798588438	72	35	68	72
E22_3531_Lib_Leili_242772_BL_85_R1	53239026	3694365010	72	35	69	72
E22_3531_Lib_Leili_242930_BL_86_R1	234208776	15990658529	72	35	68	72
E22_3531_Lib_Leili_243695_BL_36_R1	51081143	3557297780	72	35	69	72
E22_3531_Lib_Leili_246184_BL_42_R1	43212491	3003258312	72	35	69	72
E22_3531_Lib_Leili_246973_BL_40_R1	53512150	3727707123	72	35	69	72
E22_3531_Lib_Leili_247653_BL_62_R1	59445243	4151531988	72	35	69	72
E22_3531_Lib_Leili_247828_BL_63_R1	49652570	3433351039	72	35	69	72
E22_3531_Lib_Leili_248557_BL_46_R1	48419539	3351980817	72	35	69	72
E22_3531_Lib_Leili_248901_BL_87_R1	36937322	2561313965	72	35	69	72
E22_3531_Lib_Leili_249299_BL_48_R1	32667387	2266571369	72	35	69	72
E22_3531_Lib_Leili_249623_BL_64_R1	41203263	2847973431	72	35	69	72
E22_3531_Lib_Leili_250893_BL_58_R1	35234185	2418106570	72	35	68	72
E22_3531_Lib_Leili_272988_FU_33_R1	43420698	3042909374	72	35	70	72
E22_3531_Lib_Leili_274715_FU_35_R1	34962406	2441125226	72	35	69	72
E22_3531_Lib_Leili_275487_BL_78_R1	24996124	1707585484	72	35	68	72
E22_3531_Lib_Leili_280750_BL_91_R1	50921988	3523560586	72	35	69	72
E22_3531_Lib_Leili_281542_FU_37_R1	47497532	3312109625	72	35	69	72
E22_3531_Lib_Leili_281647_BL_1_R1	43845856	3003565190	72	35	68	72
E22_3531_Lib_Leili_281844_FU_39_R1	45209889	3117231107	72	35	68	72
E22_3531_Lib_Leili_283977_FU_41_R1	47113672	3256959690	72	35	69	72
E22_3531_Lib_Leili_284534_BL_94_R1	49453191	3420445416	72	35	69	72
E22_3531_Lib_Leili_284945_FU_49_R1	45310070	3170665631	72	35	69	72
E22_3531_Lib_Leili_285493_BL_66_R1	42690950	2892833798	72	35	67	72
E22_3531_Lib_Leili_285599_FU_47_R1	55940885	3863607838	72	35	69	72
E22_3531_Lib_Leili_285899_FU_59_R1	32988005	2295094353	72	35	69	72
E22_3531_Lib_Leili_291264_BL_7_R1	42342384	2936417962	72	35	69	72
E22_3531_Lib_Leili_291444_BL_5_R1	41239718	2842457229	72	35	68	72
E22_3531_Lib_Leili_291633_BL_4_R1	40386623	2792243790	72	35	69	72
E22_3531_Lib_Leili_293263_FU_31_R1	39329866	2723966660	72	35	69	72
E22_3531_Lib_Leili_293742_BL_8_R1	42205158	2908892137	72	35	68	72
E22_3531_Lib_Leili_305928_BL_60_R1	43257815	2892208629	72	35	66	72
E22_3531_Lib_Leili_306903_BL_77_R1	37621194	2537046871	72	35	67	71
E22_3531_Lib_Leili_307763_BL_75_R1	34723733	2342902176	72	35	67	72
E22_3531_Lib_Leili_308680_BL_67_R1	34180017	2055919768	72	35	60	71
E22_3531_Lib_Leili_309354_FU_61_R1	46012901	3205552840	72	35	69	72
E22_3531_Lib_Leili_309638_BL_89_R1	40509291	2776806129	72	35	68	72
E22_3531_Lib_Leili_310087_BL_70_R1	40264636	2767292366	72	35	68	72
E22_3531_Lib_Leili_312147_BL_72_R1	39344027	2721205279	72	35	69	72
E22_3531_Lib_Leili_CB_37_BL_2_R1	37283044	2559569568	72	35	68	72
E22_3531_Lib_Leili_T4_46_BL_12_R1	34760468	2401994555	72	35	69	72
E22_3648_Lib_Leili_230120_BL_50_R1	45643583	3128591055	72	35	68	71
E22_3648_Lib_Leili_230332_BL_51_R1	38108315	2649785844	72	35	69	72
E22_3648_Lib_Leili_241405_BL_30_R1	33656115	2299339995	72	35	68	72
E22_3648_Lib_Leili_241730_BL_57_R1	42696606	2967937578	72	35	69	71
E22_3648_Lib_Leili_241884_BL_54_R1	54245367	3747606877	72	35	69	72
E22_3648_Lib_Leili_242273_BL_84_R1	44396474	3033080176	72	35	68	72
E22_3648_Lib_Leili_243874_BL_38_R1	46707123	3268615218	72	35	69	72
E22_3648_Lib_Leili_251408_BL_88_R1	45207975	3119101611	72	35	68	72
E22_3648_Lib_Leili_285885_FU_45_R1	48971534	3393502802	72	35	69	72
TRIMMED:
java -jar /mnt/software/x86_64/packages/trimmomatic/0.39/trimmomatic-0.39.jar ... HEADCROP:0 LEADING:0 TRAILING:0 SLIDINGWINDOW:5:15 CROP:500 AVGQUAL:0 MINLEN:15
Id	Count	Sum	Max	Min	Mean	Median
E21_3080_Lib_Leili_newIsolation_10_R1_trim	47088505	3181979653	72	15	67	71
E21_3080_Lib_Leili_newIsolation_11_R1_trim	37133780	2612215780	72	15	70	72
E21_3080_Lib_Leili_newIsolation_12_R1_trim	29446175	2072919968	72	15	70	72
E21_3080_Lib_Leili_newIsolation_15_R1_trim	28120208	1922597235	72	15	68	71
E21_3080_Lib_Leili_newIsolation_16_R1_trim	32200680	2202956999	72	15	68	71
E21_3080_Lib_Leili_newIsolation_17_R1_trim	16714667	1150607185	72	15	68	72
E21_3080_Lib_Leili_newIsolation_19_R1_trim	95937202	6480145244	72	15	67	71
E21_3080_Lib_Leili_newIsolation_1_R1_trim	37907049	2647451819	72	15	69	72
E21_3080_Lib_Leili_newIsolation_20_R1_trim	36761445	2520099419	72	15	68	71
E21_3080_Lib_Leili_newIsolation_21_R1_trim	38831969	2619959619	72	15	67	71
E21_3080_Lib_Leili_newIsolation_22_R1_trim	24824853	1722356810	72	15	69	72
E21_3080_Lib_Leili_newIsolation_24_R1_trim	34657816	2329367732	72	15	67	71
E21_3080_Lib_Leili_newIsolation_25_R1_trim	31981828	2196001927	72	15	68	71
E21_3080_Lib_Leili_newIsolation_27_R1_trim	33625437	2328494677	72	15	69	72
E21_3080_Lib_Leili_newIsolation_2_R1_trim	48420452	3280438693	72	15	67	71
E21_3080_Lib_Leili_newIsolation_3_R1_trim	24518741	1655006893	72	15	67	71
E21_3080_Lib_Leili_newIsolation_4_R1_trim	46918306	3211768791	72	15	68	71
E21_3080_Lib_Leili_newIsolation_5_R1_trim	45093985	3035389528	72	15	67	71
E21_3080_Lib_Leili_newIsolation_6_R1_trim	35461619	2442284218	72	15	68	72
E21_3080_Lib_Leili_newIsolation_7_R1_trim	31465790	2171229216	72	15	69	72
E21_3080_Lib_Leili_newIsolation_8_R1_trim	29681408	2017162859	72	15	67	71
E21_3080_Lib_Leili_newIsolation_9_R1_trim	34409037	2357903515	72	15	68	71
E22_3531_Lib_Leili_205313_BL_14_R1_trim	41406664	2852876267	72	15	68	72
E22_3531_Lib_Leili_205544_BL_15_R1_trim	50688015	3527157996	72	15	69	72
E22_3531_Lib_Leili_205638_BL_16_R1_trim	53021780	3703739838	72	15	69	72
E22_3531_Lib_Leili_205771_BL_17_R1_trim	48522251	3375633977	72	15	69	72
E22_3531_Lib_Leili_205920_BL_18_R1_trim	50153940	3489556454	72	15	69	72
E22_3531_Lib_Leili_205966_BL_32_R1_trim	44409884	3098316100	72	15	69	72
E22_3531_Lib_Leili_206073_BL_19_R1_trim	54606434	3796960161	72	15	69	72
E22_3531_Lib_Leili_206208_BL_20_R1_trim	47260377	3288534854	72	15	69	72
E22_3531_Lib_Leili_206507_BL_34_R1_trim	41789086	2892218464	72	15	69	72
E22_3531_Lib_Leili_207107_BL_21_R1_trim	52247251	3650525690	72	15	69	72
E22_3531_Lib_Leili_207159_BL_22_R1_trim	44611152	3115733716	72	15	69	72
E22_3531_Lib_Leili_207809_BL_23_R1_trim	38921708	2669887559	72	15	68	72
E22_3531_Lib_Leili_227986_BL_24_R1_trim	41592877	2906934962	72	15	69	72
E22_3531_Lib_Leili_228232_BL_25_R1_trim	43663599	3035476181	72	15	69	72
E22_3531_Lib_Leili_228642_BL_26_R1_trim	37351581	2595354309	72	15	69	72
E22_3531_Lib_Leili_229066_BL_27_R1_trim	43290135	3008470480	72	15	69	72
E22_3531_Lib_Leili_229795_BL_29_R1_trim	39983016	2750649653	72	15	68	72
E22_3531_Lib_Leili_229831_BL_28_R1_trim	40990636	2870229503	72	15	70	72
E22_3531_Lib_Leili_229951_BL_81_R1_trim	58569152	4048235680	72	15	69	72
E22_3531_Lib_Leili_230029_BL_82_R1_trim	54906015	3777850033	72	15	68	72
E22_3531_Lib_Leili_230305_BL_52_R1_trim	47053529	3292349630	72	15	69	71
E22_3531_Lib_Leili_240911_BL_53_R1_trim	51464917	3542262007	72	15	68	71
E22_3531_Lib_Leili_241597_BL_56_R1_trim	35698070	2437409069	72	15	68	71
E22_3531_Lib_Leili_242184_BL_83_R1_trim	39738024	2731514700	72	15	68	72
E22_3531_Lib_Leili_242772_BL_85_R1_trim	52372597	3645582956	72	15	69	72
E22_3531_Lib_Leili_242930_BL_86_R1_trim	224897661	15541218028	72	15	69	72
E22_3531_Lib_Leili_243695_BL_36_R1_trim	50465709	3519272667	72	15	69	72
E22_3531_Lib_Leili_246184_BL_42_R1_trim	42150941	2949772910	72	15	69	72
E22_3531_Lib_Leili_246973_BL_40_R1_trim	52720783	3679950931	72	15	69	72
E22_3531_Lib_Leili_247653_BL_62_R1_trim	58194358	4083780022	72	15	70	72
E22_3531_Lib_Leili_247828_BL_63_R1_trim	48609137	3375714244	72	15	69	72
E22_3531_Lib_Leili_248557_BL_46_R1_trim	47638942	3306713371	72	15	69	72
E22_3531_Lib_Leili_248901_BL_87_R1_trim	36289076	2526320428	72	15	69	72
E22_3531_Lib_Leili_249299_BL_48_R1_trim	32079313	2231690071	72	15	69	72
E22_3531_Lib_Leili_249623_BL_64_R1_trim	40067385	2789337681	72	15	69	72
E22_3531_Lib_Leili_250893_BL_58_R1_trim	33774392	2347992858	72	15	69	72
E22_3531_Lib_Leili_272988_FU_33_R1_trim	42767806	3002986250	72	15	70	72
E22_3531_Lib_Leili_274715_FU_35_R1_trim	34178071	2400500737	72	15	70	72
E22_3531_Lib_Leili_275487_BL_78_R1_trim	23742466	1650156496	72	15	69	72
E22_3531_Lib_Leili_280750_BL_91_R1_trim	49669265	3457578925	72	15	69	72
E22_3531_Lib_Leili_281542_FU_37_R1_trim	46709675	3270199102	72	15	70	72
E22_3531_Lib_Leili_281647_BL_1_R1_trim	42437929	2930785669	72	15	69	72
E22_3531_Lib_Leili_281844_FU_39_R1_trim	44438704	3070920285	72	15	69	72
E22_3531_Lib_Leili_283977_FU_41_R1_trim	46120762	3204049980	72	15	69	72
E22_3531_Lib_Leili_284534_BL_94_R1_trim	48371200	3363520254	72	15	69	72
E22_3531_Lib_Leili_284945_FU_49_R1_trim	44654242	3131980570	72	15	70	72
E22_3531_Lib_Leili_285493_BL_66_R1_trim	39770195	2764476292	72	15	69	72
E22_3531_Lib_Leili_285599_FU_47_R1_trim	55015388	3810385057	72	15	69	72
E22_3531_Lib_Leili_285899_FU_59_R1_trim	32271999	2257113450	72	15	69	72
E22_3531_Lib_Leili_291264_BL_7_R1_trim	41553815	2894512021	72	15	69	72
E22_3531_Lib_Leili_291444_BL_5_R1_trim	39749756	2773750237	72	15	69	72
E22_3531_Lib_Leili_291633_BL_4_R1_trim	39513690	2745529804	72	15	69	72
E22_3531_Lib_Leili_293263_FU_31_R1_trim	38526330	2677959593	72	15	69	72
E22_3531_Lib_Leili_293742_BL_8_R1_trim	40705397	2832969709	72	15	69	72
E22_3531_Lib_Leili_305928_BL_60_R1_trim	40005282	2759006880	72	15	68	72
E22_3531_Lib_Leili_306903_BL_77_R1_trim	35558074	2447616961	72	15	68	71
E22_3531_Lib_Leili_307763_BL_75_R1_trim	32042475	2233369930	72	15	69	72
E22_3531_Lib_Leili_308680_BL_67_R1_trim	25411590	1696315062	72	15	66	71
E22_3531_Lib_Leili_309354_FU_61_R1_trim	45262334	3162228811	72	15	69	72
E22_3531_Lib_Leili_309638_BL_89_R1_trim	38576428	2681805261	72	15	69	72
E22_3531_Lib_Leili_310087_BL_70_R1_trim	38539735	2690983259	72	15	69	72
E22_3531_Lib_Leili_312147_BL_72_R1_trim	38039320	2658846334	72	15	69	72
E22_3531_Lib_Leili_CB_37_BL_2_R1_trim	35553422	2473838277	72	15	69	72
E22_3531_Lib_Leili_T4_46_BL_12_R1_trim	33440359	2333737610	72	15	69	72
E22_3648_Lib_Leili_230120_BL_50_R1_trim	44494669	3067262167	72	15	68	71
E22_3648_Lib_Leili_230332_BL_51_R1_trim	37457474	2614321671	72	15	69	72
E22_3648_Lib_Leili_241405_BL_30_R1_trim	32300119	2233762994	72	15	69	72
E22_3648_Lib_Leili_241730_BL_57_R1_trim	42108503	2931707860	72	15	69	71
E22_3648_Lib_Leili_241884_BL_54_R1_trim	53323229	3695075700	72	15	69	72
E22_3648_Lib_Leili_242273_BL_84_R1_trim	42704851	2949525411	72	15	69	72
E22_3648_Lib_Leili_243874_BL_38_R1_trim	46184048	3234561359	72	15	70	72
E22_3648_Lib_Leili_251408_BL_88_R1_trim	44061056	3061472797	72	15	69	72
E22_3648_Lib_Leili_285885_FU_45_R1_trim	48150419	3343969964	72	15	69	72
ID MAPPING:
id	fastq
Pat-54-BL	../trimmed/E22_3531_Lib_Leili_305928_BL_60_R1_trim.fastq
Pat-42-BL	../trimmed/E22_3648_Lib_Leili_241405_BL_30_R1_trim.fastq
Pat-22-BL	../trimmed/E22_3531_Lib_Leili_205544_BL_15_R1_trim.fastq
Pat-35-BL	../trimmed/E22_3531_Lib_Leili_205920_BL_18_R1_trim.fastq
Pat-40-BL	../trimmed/E22_3531_Lib_Leili_205638_BL_16_R1_trim.fastq
Pat-38-BL	../trimmed/E22_3531_Lib_Leili_205771_BL_17_R1_trim.fastq
Pat-27-BL	../trimmed/E22_3531_Lib_Leili_205313_BL_14_R1_trim.fastq
Pat-24-BL	../trimmed/E22_3531_Lib_Leili_229831_BL_28_R1_trim.fastq
Pat-74-BL	../trimmed/E22_3531_Lib_Leili_206073_BL_19_R1_trim.fastq
Pat-46-BL	../trimmed/E22_3531_Lib_Leili_207159_BL_22_R1_trim.fastq
Pat-14-BL	../trimmed/E22_3531_Lib_Leili_205966_BL_32_R1_trim.fastq
Pat-78-BL	../trimmed/E22_3531_Lib_Leili_206208_BL_20_R1_trim.fastq
Pat-25-BL	../trimmed/E22_3531_Lib_Leili_207107_BL_21_R1_trim.fastq
Pat-96-BL	../trimmed/E22_3531_Lib_Leili_206507_BL_34_R1_trim.fastq
Pat-5-BL	../trimmed/E22_3531_Lib_Leili_227986_BL_24_R1_trim.fastq
Pat-43-BL	../trimmed/E22_3531_Lib_Leili_207809_BL_23_R1_trim.fastq
Pat-62-BL	../trimmed/E22_3531_Lib_Leili_229066_BL_27_R1_trim.fastq
Pat-67-BL	../trimmed/E22_3531_Lib_Leili_228642_BL_26_R1_trim.fastq
Pat-92-BL	../trimmed/E22_3531_Lib_Leili_228232_BL_25_R1_trim.fastq
Pat-79-BL	../trimmed/E22_3531_Lib_Leili_230029_BL_82_R1_trim.fastq
Pat-57-BL	../trimmed/E22_3531_Lib_Leili_242184_BL_83_R1_trim.fastq
Pat-44-BL	../trimmed/E22_3531_Lib_Leili_229795_BL_29_R1_trim.fastq
Pat-66-BL	../trimmed/E22_3531_Lib_Leili_229951_BL_81_R1_trim.fastq
Pat-97-BL	../trimmed/E22_3648_Lib_Leili_230120_BL_50_R1_trim.fastq
Pat-34-BL	../trimmed/E22_3648_Lib_Leili_242273_BL_84_R1_trim.fastq
Pat-32-BL	../trimmed/E22_3648_Lib_Leili_230332_BL_51_R1_trim.fastq
Pat-48-BL	../trimmed/E22_3531_Lib_Leili_230305_BL_52_R1_trim.fastq
Pat-2-BL	../trimmed/E22_3531_Lib_Leili_240911_BL_53_R1_trim.fastq
Pat-6-BL	../trimmed/E22_3531_Lib_Leili_241597_BL_56_R1_trim.fastq
Pat-60-BL	../trimmed/E22_3648_Lib_Leili_241884_BL_54_R1_trim.fastq
Pat-61-BL	../trimmed/E22_3648_Lib_Leili_241730_BL_57_R1_trim.fastq
Pat-1-BL	../trimmed/E22_3648_Lib_Leili_243874_BL_38_R1_trim.fastq
Pat-8-BL	../trimmed/E22_3531_Lib_Leili_242772_BL_85_R1_trim.fastq
Pat-49-BL	../trimmed/E22_3531_Lib_Leili_243695_BL_36_R1_trim.fastq
Pat-18-BL	../trimmed/E22_3531_Lib_Leili_242930_BL_86_R1_trim.fastq
Pat-59-BL	../trimmed/E22_3531_Lib_Leili_246184_BL_42_R1_trim.fastq
Pat-3-BL	../trimmed/E22_3531_Lib_Leili_246973_BL_40_R1_trim.fastq
Pat-47-BL	../trimmed/E22_3531_Lib_Leili_247653_BL_62_R1_trim.fastq
Pat-63-BL	../trimmed/E22_3531_Lib_Leili_247828_BL_63_R1_trim.fastq
Pat-56-BL	../trimmed/E22_3531_Lib_Leili_248557_BL_46_R1_trim.fastq
Pat-85-BL	../trimmed/E22_3531_Lib_Leili_249623_BL_64_R1_trim.fastq
Pat-50-BL	../trimmed/E22_3531_Lib_Leili_250893_BL_58_R1_trim.fastq
Pat-28-BL	../trimmed/E22_3531_Lib_Leili_248901_BL_87_R1_trim.fastq
Pat-15-BL	../trimmed/E22_3531_Lib_Leili_249299_BL_48_R1_trim.fastq
Pat-7-BL	../trimmed/E22_3648_Lib_Leili_251408_BL_88_R1_trim.fastq
Pat-68-BL	../trimmed/E22_3531_Lib_Leili_275487_BL_78_R1_trim.fastq
Pat-53-BL	../trimmed/E22_3531_Lib_Leili_280750_BL_91_R1_trim.fastq
Pat-64-BL	../trimmed/E22_3531_Lib_Leili_281647_BL_1_R1_trim.fastq
Pat-77-BL	../trimmed/E21_3080_Lib_Leili_newIsolation_1_R1_trim.fastq
Pat-30-BL	../trimmed/E22_3531_Lib_Leili_T4_46_BL_12_R1_trim.fastq
Pat-41-BL	../trimmed/E22_3531_Lib_Leili_284534_BL_94_R1_trim.fastq
Pat-73-BL	../trimmed/E22_3531_Lib_Leili_291633_BL_4_R1_trim.fastq
Pat-86-BL	../trimmed/E21_3080_Lib_Leili_newIsolation_5_R1_trim.fastq
Pat-95-BL	../trimmed/E21_3080_Lib_Leili_newIsolation_7_R1_trim.fastq
Pat-88-BL	../trimmed/E21_3080_Lib_Leili_newIsolation_3_R1_trim.fastq
Pat-89-BL	../trimmed/E22_3531_Lib_Leili_309638_BL_89_R1_trim.fastq
Pat-100-BL	../trimmed/E21_3080_Lib_Leili_newIsolation_19_R1_trim.fastq
Pat-33-BL	../trimmed/E21_3080_Lib_Leili_newIsolation_11_R1_trim.fastq
Pat-31-BL	../trimmed/E22_3531_Lib_Leili_285493_BL_66_R1_trim.fastq
Pat-31-FU	../trimmed/E22_3531_Lib_Leili_308680_BL_67_R1_trim.fastq
Pat-65-BL	../trimmed/E21_3080_Lib_Leili_newIsolation_24_R1_trim.fastq
Pat-17-BL	../trimmed/E22_3531_Lib_Leili_312147_BL_72_R1_trim.fastq
Pat-87-BL	../trimmed/E22_3531_Lib_Leili_310087_BL_70_R1_trim.fastq
Pat-20-BL	../trimmed/E22_3531_Lib_Leili_CB_37_BL_2_R1_trim.fastq
Pat-23-BL	../trimmed/E22_3531_Lib_Leili_293742_BL_8_R1_trim.fastq
Pat-72-BL	../trimmed/E21_3080_Lib_Leili_newIsolation_16_R1_trim.fastq
Pat-70-BL	../trimmed/E22_3531_Lib_Leili_307763_BL_75_R1_trim.fastq
Pat-37-BL	../trimmed/E22_3531_Lib_Leili_291264_BL_7_R1_trim.fastq
Pat-94-BL	../trimmed/E22_3531_Lib_Leili_306903_BL_77_R1_trim.fastq
Pat-75-BL	../trimmed/E21_3080_Lib_Leili_newIsolation_9_R1_trim.fastq
Pat-36-BL	../trimmed/E22_3531_Lib_Leili_291444_BL_5_R1_trim.fastq
Pat-91-BL	../trimmed/E21_3080_Lib_Leili_newIsolation_21_R1_trim.fastq
Pat-54-FU	../trimmed/E22_3531_Lib_Leili_309354_FU_61_R1_trim.fastq
Pat-42-FU	../trimmed/E22_3531_Lib_Leili_293263_FU_31_R1_trim.fastq
Pat-14-FU	../trimmed/E22_3531_Lib_Leili_272988_FU_33_R1_trim.fastq
Pat-96-FU	../trimmed/E22_3531_Lib_Leili_274715_FU_35_R1_trim.fastq
Pat-1-FU	../trimmed/E22_3531_Lib_Leili_281844_FU_39_R1_trim.fastq
Pat-49-FU	../trimmed/E22_3531_Lib_Leili_281542_FU_37_R1_trim.fastq
Pat-9-FU	../trimmed/E22_3648_Lib_Leili_285885_FU_45_R1_trim.fastq
Pat-3-FU	../trimmed/E22_3531_Lib_Leili_283977_FU_41_R1_trim.fastq
Pat-56-FU	../trimmed/E22_3531_Lib_Leili_285599_FU_47_R1_trim.fastq
Pat-50-FU	../trimmed/E22_3531_Lib_Leili_285899_FU_59_R1_trim.fastq
Pat-15-FU	../trimmed/E22_3531_Lib_Leili_284945_FU_49_R1_trim.fastq
Pat-83-FU	../trimmed/E21_3080_Lib_Leili_newIsolation_27_R1_trim.fastq
Pat-77-FU	../trimmed/E21_3080_Lib_Leili_newIsolation_2_R1_trim.fastq
Pat-86-FU	../trimmed/E21_3080_Lib_Leili_newIsolation_6_R1_trim.fastq
Pat-95-FU	../trimmed/E21_3080_Lib_Leili_newIsolation_8_R1_trim.fastq
Pat-88-FU	../trimmed/E21_3080_Lib_Leili_newIsolation_4_R1_trim.fastq
Pat-89-FU	../trimmed/E21_3080_Lib_Leili_newIsolation_15_R1_trim.fastq
Pat-100-FU	../trimmed/E21_3080_Lib_Leili_newIsolation_20_R1_trim.fastq
Pat-33-FU	../trimmed/E21_3080_Lib_Leili_newIsolation_12_R1_trim.fastq
Pat-65-FU	../trimmed/E21_3080_Lib_Leili_newIsolation_25_R1_trim.fastq
Pat-72-FU	../trimmed/E21_3080_Lib_Leili_newIsolation_17_R1_trim.fastq
Pat-75-FU	../trimmed/E21_3080_Lib_Leili_newIsolation_10_R1_trim.fastq
Pat-91-FU	../trimmed/E21_3080_Lib_Leili_newIsolation_22_R1_trim.fastq
STAR:
For paired-end: reads of one transcript are counted as one read (mates are not counted separately)
PCR bottleneck coefficient (PBC) = non-redundant and uniquely mapping reads / uniquely mapping reads (= % of non-redundant reads)
id	parameters	reads processed	reads with exactly 1 alignment	reads with multiple alignments	reads with no alignment	reads aligned	% reads aligned	duplicate reads	% duplicate reads	mitochondrial reads	% mitochondrial reads	rrna subunit reads	% rrna subunit reads	pcr bottleneck coefficient	mean fragment size (only for paired-end)	reads used for further steps (after optional filters for multimap, duplicate, mitochondria, rrna)
Pat-54-BL	mode: single-end, keep duplicates: no, keep multi-mapping: no, keep ribosomal: no, keep mitochondria: no --outFilterMismatchNoverLmax 0.1 --outFilterMatchNmin 20 --alignEndsProtrude 10 ConcordantPair --alignMatesGapMax 2000 --limitOutSAMoneReadBytes 10000000 --outMultimapperOrder Random --sjdbOverhang 100 --alignIntronMax 200000 --outFilterMultimapNmax 999 --outSAMmultNmax -1 --genomeDir /mnt/fla…	40005282	35511524	3058862	1434896	38570386	96	29230847	75	7172159	18	267037	0	0.24	NA	8727395
Pat-54-FU	mode: single-end, keep duplicates: no, keep multi-mapping: no, keep ribosomal: no, keep mitochondria: no --outFilterMismatchNoverLmax 0.1 --outFilterMatchNmin 20 --alignEndsProtrude 10 ConcordantPair --alignMatesGapMax 2000 --limitOutSAMoneReadBytes 10000000 --outMultimapperOrder Random --sjdbOverhang 100 --alignIntronMax 200000 --outFilterMultimapNmax 999 --outSAMmultNmax -1 --genomeDir /mnt/fla…	45262334	41122139	3692135	448060	44814274	99	31395936	70	9206913	20	412450	0	0.3	NA	12686081
Pat-42-BL	mode: single-end, keep duplicates: no, keep multi-mapping: no, keep ribosomal: no, keep mitochondria: no --outFilterMismatchNoverLmax 0.1 --outFilterMatchNmin 20 --alignEndsProtrude 10 ConcordantPair --alignMatesGapMax 2000 --limitOutSAMoneReadBytes 10000000 --outMultimapperOrder Random --sjdbOverhang 100 --alignIntronMax 200000 --outFilterMultimapNmax 999 --outSAMmultNmax -1 --genomeDir /mnt/fla…	32300119	28729822	3008879	561418	31738701	98	23115616	72	7329561	23	304216	0	0.28	NA	8080405
Pat-42-FU	mode: single-end, keep duplicates: no, keep multi-mapping: no, keep ribosomal: no, keep mitochondria: no --outFilterMismatchNoverLmax 0.1 --outFilterMatchNmin 20 --alignEndsProtrude 10 ConcordantPair --alignMatesGapMax 2000 --limitOutSAMoneReadBytes 10000000 --outMultimapperOrder Random --sjdbOverhang 100 --alignIntronMax 200000 --outFilterMultimapNmax 999 --outSAMmultNmax -1 --genomeDir /mnt/fla…	38526330	34383880	3615828	526622	37999708	98	28126274	74	9900858	26	367405	0	0.27	NA	9280924
Pat-22-BL	mode: single-end, keep duplicates: no, keep multi-mapping: no, keep ribosomal: no, keep mitochondria: no --outFilterMismatchNoverLmax 0.1 --outFilterMatchNmin 20 --alignEndsProtrude 10 ConcordantPair --alignMatesGapMax 2000 --limitOutSAMoneReadBytes 10000000 --outMultimapperOrder Random --sjdbOverhang 100 --alignIntronMax 200000 --outFilterMultimapNmax 999 --outSAMmultNmax -1 --genomeDir /mnt/fla…	50688015	45118302	5190062	379651	50308364	99	37890196	75	18971166	37	594019	1	0.26	NA	11729293
Pat-35-BL	mode: single-end, keep duplicates: no, keep multi-mapping: no, keep ribosomal: no, keep mitochondria: no --outFilterMismatchNoverLmax 0.1 --outFilterMatchNmin 20 --alignEndsProtrude 10 ConcordantPair --alignMatesGapMax 2000 --limitOutSAMoneReadBytes 10000000 --outMultimapperOrder Random --sjdbOverhang 100 --alignIntronMax 200000 --outFilterMultimapNmax 999 --outSAMmultNmax -1 --genomeDir /mnt/fla…	50153940	45053704	4632643	467593	49686347	99	36920839	74	14350515	28	483450	0	0.26	NA	12080691
Pat-40-BL	mode: single-end, keep duplicates: no, keep multi-mapping: no, keep ribosomal: no, keep mitochondria: no --outFilterMismatchNoverLmax 0.1 --outFilterMatchNmin 20 --alignEndsProtrude 10 ConcordantPair --alignMatesGapMax 2000 --limitOutSAMoneReadBytes 10000000 --outMultimapperOrder Random --sjdbOverhang 100 --alignIntronMax 200000 --outFilterMultimapNmax 999 --outSAMmultNmax -1 --genomeDir /mnt/fla…	53021780	47637430	4758552	625798	52395982	98	40022284	76	14599382	27	390730	0	0.24	NA	11659553
Pat-38-BL	mode: single-end, keep duplicates: no, keep multi-mapping: no, keep ribosomal: no, keep mitochondria: no --outFilterMismatchNoverLmax 0.1 --outFilterMatchNmin 20 --alignEndsProtrude 10 ConcordantPair --alignMatesGapMax 2000 --limitOutSAMoneReadBytes 10000000 --outMultimapperOrder Random --sjdbOverhang 100 --alignIntronMax 200000 --outFilterMultimapNmax 999 --outSAMmultNmax -1 --genomeDir /mnt/fla…	48522251	43105602	4976168	440481	48081770	99	35476057	73	15678312	32	503305	1	0.27	NA	11893178
Pat-27-BL	mode: single-end, keep duplicates: no, keep multi-mapping: no, keep ribosomal: no, keep mitochondria: no --outFilterMismatchNoverLmax 0.1 --outFilterMatchNmin 20 --alignEndsProtrude 10 ConcordantPair --alignMatesGapMax 2000 --limitOutSAMoneReadBytes 10000000 --outMultimapperOrder Random --sjdbOverhang 100 --alignIntronMax 200000 --outFilterMultimapNmax 999 --outSAMmultNmax -1 --genomeDir /mnt/fla…	41406664	37154527	3771665	480472	40926192	98	29991407	73	10187059	24	316802	0	0.27	NA	10304918
Pat-24-BL	mode: single-end, keep duplicates: no, keep multi-mapping: no, keep ribosomal: no, keep mitochondria: no --outFilterMismatchNoverLmax 0.1 --outFilterMatchNmin 20 --alignEndsProtrude 10 ConcordantPair --alignMatesGapMax 2000 --limitOutSAMoneReadBytes 10000000 --outMultimapperOrder Random --sjdbOverhang 100 --alignIntronMax 200000 --outFilterMultimapNmax 999 --outSAMmultNmax -1 --genomeDir /mnt/fla…	40990636	37092434	3546425	351777	40638859	99	28554644	70	12225993	30	246441	0	0.3	NA	11434334
Pat-74-BL	mode: single-end, keep duplicates: no, keep multi-mapping: no, keep ribosomal: no, keep mitochondria: no --outFilterMismatchNoverLmax 0.1 --outFilterMatchNmin 20 --alignEndsProtrude 10 ConcordantPair --alignMatesGapMax 2000 --limitOutSAMoneReadBytes 10000000 --outMultimapperOrder Random --sjdbOverhang 100 --alignIntronMax 200000 --outFilterMultimapNmax 999 --outSAMmultNmax -1 --genomeDir /mnt/fla…	54606434	47977459	6246917	382058	54224376	99	42731018	78	25957384	47	460276	0	0.22	NA	10848824
Pat-46-BL	mode: single-end, keep duplicates: no, keep multi-mapping: no, keep ribosomal: no, keep mitochondria: no --outFilterMismatchNoverLmax 0.1 --outFilterMatchNmin 20 --alignEndsProtrude 10 ConcordantPair --alignMatesGapMax 2000 --limitOutSAMoneReadBytes 10000000 --outMultimapperOrder Random --sjdbOverhang 100 --alignIntronMax 200000 --outFilterMultimapNmax 999 --outSAMmultNmax -1 --genomeDir /mnt/fla…	44611152	40058734	4222925	329493	44281659	99	32312087	72	15405368	34	291801	0	0.28	NA	11324164
Pat-14-BL	mode: single-end, keep duplicates: no, keep multi-mapping: no, keep ribosomal: no, keep mitochondria: no --outFilterMismatchNoverLmax 0.1 --outFilterMatchNmin 20 --alignEndsProtrude 10 ConcordantPair --alignMatesGapMax 2000 --limitOutSAMoneReadBytes 10000000 --outMultimapperOrder Random --sjdbOverhang 100 --alignIntronMax 200000 --outFilterMultimapNmax 999 --outSAMmultNmax -1 --genomeDir /mnt/fla…	44409884	39790770	4104164	514950	43894934	98	31706625	72	12836552	29	317110	0	0.28	NA	11496504
Pat-14-FU	mode: single-end, keep duplicates: no, keep multi-mapping: no, keep ribosomal: no, keep mitochondria: no --outFilterMismatchNoverLmax 0.1 --outFilterMatchNmin 20 --alignEndsProtrude 10 ConcordantPair --alignMatesGapMax 2000 --limitOutSAMoneReadBytes 10000000 --outMultimapperOrder Random --sjdbOverhang 100 --alignIntronMax 200000 --outFilterMultimapNmax 999 --outSAMmultNmax -1 --genomeDir /mnt/fla…	42767806	38385957	3883914	497935	42269871	98	30706130	72	12254732	28	366119	0	0.28	NA	10926900
Pat-78-BL	mode: single-end, keep duplicates: no, keep multi-mapping: no, keep ribosomal: no, keep mitochondria: no --outFilterMismatchNoverLmax 0.1 --outFilterMatchNmin 20 --alignEndsProtrude 10 ConcordantPair --alignMatesGapMax 2000 --limitOutSAMoneReadBytes 10000000 --outMultimapperOrder Random --sjdbOverhang 100 --alignIntronMax 200000 --outFilterMultimapNmax 999 --outSAMmultNmax -1 --genomeDir /mnt/fla…	47260377	42579399	4290523	390455	46869922	99	33959583	72	14530287	31	382689	0	0.28	NA	12206958
Pat-25-BL	mode: single-end, keep duplicates: no, keep multi-mapping: no, keep ribosomal: no, keep mitochondria: no --outFilterMismatchNoverLmax 0.1 --outFilterMatchNmin 20 --alignEndsProtrude 10 ConcordantPair --alignMatesGapMax 2000 --limitOutSAMoneReadBytes 10000000 --outMultimapperOrder Random --sjdbOverhang 100 --alignIntronMax 200000 --outFilterMultimapNmax 999 --outSAMmultNmax -1 --genomeDir /mnt/fla…	52247251	47436824	4382573	427854	51819397	99	36989744	71	14323117	27	312737	0	0.29	NA	14053829
Pat-96-BL	mode: single-end, keep duplicates: no, keep multi-mapping: no, keep ribosomal: no, keep mitochondria: no --outFilterMismatchNoverLmax 0.1 --outFilterMatchNmin 20 --alignEndsProtrude 10 ConcordantPair --alignMatesGapMax 2000 --limitOutSAMoneReadBytes 10000000 --outMultimapperOrder Random --sjdbOverhang 100 --alignIntronMax 200000 --outFilterMultimapNmax 999 --outSAMmultNmax -1 --genomeDir /mnt/fla…	41789086	36927255	4433651	428180	41360906	98	31731590	76	14596053	35	385274	0	0.24	NA	9045932
Pat-96-FU	mode: single-end, keep duplicates: no, keep multi-mapping: no, keep ribosomal: no, keep mitochondria: no --outFilterMismatchNoverLmax 0.1 --outFilterMatchNmin 20 --alignEndsProtrude 10 ConcordantPair --alignMatesGapMax 2000 --limitOutSAMoneReadBytes 10000000 --outMultimapperOrder Random --sjdbOverhang 100 --alignIntronMax 200000 --outFilterMultimapNmax 999 --outSAMmultNmax -1 --genomeDir /mnt/fla…	34178071	31000148	2441983	735940	33442131	97	21604344	64	2246707	6	250693	0	0.35	NA	11101039
Pat-5-BL	mode: single-end, keep duplicates: no, keep multi-mapping: no, keep ribosomal: no, keep mitochondria: no --outFilterMismatchNoverLmax 0.1 --outFilterMatchNmin 20 --alignEndsProtrude 10 ConcordantPair --alignMatesGapMax 2000 --limitOutSAMoneReadBytes 10000000 --outMultimapperOrder Random --sjdbOverhang 100 --alignIntronMax 200000 --outFilterMultimapNmax 999 --outSAMmultNmax -1 --genomeDir /mnt/fla…	41592877	37681231	3451596	460050	41132827	98	28890472	70	10248709	24	306837	0	0.3	NA	11568800
Pat-43-BL	mode: single-end, keep duplicates: no, keep multi-mapping: no, keep ribosomal: no, keep mitochondria: no --outFilterMismatchNoverLmax 0.1 --outFilterMatchNmin 20 --alignEndsProtrude 10 ConcordantPair --alignMatesGapMax 2000 --limitOutSAMoneReadBytes 10000000 --outMultimapperOrder Random --sjdbOverhang 100 --alignIntronMax 200000 --outFilterMultimapNmax 999 --outSAMmultNmax -1 --genomeDir /mnt/fla…	38921708	34400416	4096177	425115	38496593	98	28685975	74	11432977	29	298697	0	0.26	NA	9232871
Pat-62-BL	mode: single-end, keep duplicates: no, keep multi-mapping: no, keep ribosomal: no, keep mitochondria: no --outFilterMismatchNoverLmax 0.1 --outFilterMatchNmin 20 --alignEndsProtrude 10 ConcordantPair --alignMatesGapMax 2000 --limitOutSAMoneReadBytes 10000000 --outMultimapperOrder Random --sjdbOverhang 100 --alignIntronMax 200000 --outFilterMultimapNmax 999 --outSAMmultNmax -1 --genomeDir /mnt/fla…	43290135	38828685	4074594	386856	42903279	99	30356396	70	11351117	26	464291	1	0.3	NA	11847587
Pat-67-BL	mode: single-end, keep duplicates: no, keep multi-mapping: no, keep ribosomal: no, keep mitochondria: no --outFilterMismatchNoverLmax 0.1 --outFilterMatchNmin 20 --alignEndsProtrude 10 ConcordantPair --alignMatesGapMax 2000 --limitOutSAMoneReadBytes 10000000 --outMultimapperOrder Random --sjdbOverhang 100 --alignIntronMax 200000 --outFilterMultimapNmax 999 --outSAMmultNmax -1 --genomeDir /mnt/fla…	37351581	20995608	2709881	13646092	23705489	63	16732640	70	4939209	20	513059	2	0.3	NA	6414421
Pat-92-BL	mode: single-end, keep duplicates: no, keep multi-mapping: no, keep ribosomal: no, keep mitochondria: no --outFilterMismatchNoverLmax 0.1 --outFilterMatchNmin 20 --alignEndsProtrude 10 ConcordantPair --alignMatesGapMax 2000 --limitOutSAMoneReadBytes 10000000 --outMultimapperOrder Random --sjdbOverhang 100 --alignIntronMax 200000 --outFilterMultimapNmax 999 --outSAMmultNmax -1 --genomeDir /mnt/fla…	43663599	38878618	4336203	448778	43214821	98	31849319	73	15550277	35	236865	0	0.27	NA	10710028
Pat-79-BL	mode: single-end, keep duplicates: no, keep multi-mapping: no, keep ribosomal: no, keep mitochondria: no --outFilterMismatchNoverLmax 0.1 --outFilterMatchNmin 20 --alignEndsProtrude 10 ConcordantPair --alignMatesGapMax 2000 --limitOutSAMoneReadBytes 10000000 --outMultimapperOrder Random --sjdbOverhang 100 --alignIntronMax 200000 --outFilterMultimapNmax 999 --outSAMmultNmax -1 --genomeDir /mnt/fla…	54906015	49096312	5192002	617701	54288314	98	39565970	72	15564563	28	496928	0	0.28	NA	13869448
Pat-57-BL	mode: single-end, keep duplicates: no, keep multi-mapping: no, keep ribosomal: no, keep mitochondria: no --outFilterMismatchNoverLmax 0.1 --outFilterMatchNmin 20 --alignEndsProtrude 10 ConcordantPair --alignMatesGapMax 2000 --limitOutSAMoneReadBytes 10000000 --outMultimapperOrder Random --sjdbOverhang 100 --alignIntronMax 200000 --outFilterMultimapNmax 999 --outSAMmultNmax -1 --genomeDir /mnt/fla…	39738024	35501681	3639544	596799	39141225	98	27379812	69	10512678	26	319920	0	0.31	NA	11064553
Pat-44-BL	mode: single-end, keep duplicates: no, keep multi-mapping: no, keep ribosomal: no, keep mitochondria: no --outFilterMismatchNoverLmax 0.1 --outFilterMatchNmin 20 --alignEndsProtrude 10 ConcordantPair --alignMatesGapMax 2000 --limitOutSAMoneReadBytes 10000000 --outMultimapperOrder Random --sjdbOverhang 100 --alignIntronMax 200000 --outFilterMultimapNmax 999 --outSAMmultNmax -1 --genomeDir /mnt/fla…	39983016	35636424	3971511	375081	39607935	99	28361414	71	10923010	27	415321	1	0.29	NA	10614562
Pat-66-BL	mode: single-end, keep duplicates: no, keep multi-mapping: no, keep ribosomal: no, keep mitochondria: no --outFilterMismatchNoverLmax 0.1 --outFilterMatchNmin 20 --alignEndsProtrude 10 ConcordantPair --alignMatesGapMax 2000 --limitOutSAMoneReadBytes 10000000 --outMultimapperOrder Random --sjdbOverhang 100 --alignIntronMax 200000 --outFilterMultimapNmax 999 --outSAMmultNmax -1 --genomeDir /mnt/fla…	58569152	52578847	5288904	701401	57867751	98	42337248	73	14989071	25	519394	0	0.27	NA	14629036
Pat-97-BL	mode: single-end, keep duplicates: no, keep multi-mapping: no, keep ribosomal: no, keep mitochondria: no --outFilterMismatchNoverLmax 0.1 --outFilterMatchNmin 20 --alignEndsProtrude 10 ConcordantPair --alignMatesGapMax 2000 --limitOutSAMoneReadBytes 10000000 --outMultimapperOrder Random --sjdbOverhang 100 --alignIntronMax 200000 --outFilterMultimapNmax 999 --outSAMmultNmax -1 --genomeDir /mnt/fla…	44494669	39507829	4534863	451977	44042692	98	32606701	74	14902873	33	481507	1	0.27	NA	10784177
Pat-34-BL	mode: single-end, keep duplicates: no, keep multi-mapping: no, keep ribosomal: no, keep mitochondria: no --outFilterMismatchNoverLmax 0.1 --outFilterMatchNmin 20 --alignEndsProtrude 10 ConcordantPair --alignMatesGapMax 2000 --limitOutSAMoneReadBytes 10000000 --outMultimapperOrder Random --sjdbOverhang 100 --alignIntronMax 200000 --outFilterMultimapNmax 999 --outSAMmultNmax -1 --genomeDir /mnt/fla…	42704851	38222001	3720599	762251	41942600	98	31393353	74	9329369	22	432637	1	0.25	NA	9895127
Pat-32-BL	mode: single-end, keep duplicates: no, keep multi-mapping: no, keep ribosomal: no, keep mitochondria: no --outFilterMismatchNoverLmax 0.1 --outFilterMatchNmin 20 --alignEndsProtrude 10 ConcordantPair --alignMatesGapMax 2000 --limitOutSAMoneReadBytes 10000000 --outMultimapperOrder Random --sjdbOverhang 100 --alignIntronMax 200000 --outFilterMultimapNmax 999 --outSAMmultNmax -1 --genomeDir /mnt/fla…	37457474	33402605	3671351	383518	37073956	98	27092054	73	12141638	32	256793	0	0.28	NA	9403038
Pat-48-BL	mode: single-end, keep duplicates: no, keep multi-mapping: no, keep ribosomal: no, keep mitochondria: no --outFilterMismatchNoverLmax 0.1 --outFilterMatchNmin 20 --alignEndsProtrude 10 ConcordantPair --alignMatesGapMax 2000 --limitOutSAMoneReadBytes 10000000 --outMultimapperOrder Random --sjdbOverhang 100 --alignIntronMax 200000 --outFilterMultimapNmax 999 --outSAMmultNmax -1 --genomeDir /mnt/fla…	47053529	41174262	5589288	289979	46763550	99	36420254	77	20163898	43	680175	1	0.23	NA	9753658
Pat-2-BL	mode: single-end, keep duplicates: no, keep multi-mapping: no, keep ribosomal: no, keep mitochondria: no --outFilterMismatchNoverLmax 0.1 --outFilterMatchNmin 20 --alignEndsProtrude 10 ConcordantPair --alignMatesGapMax 2000 --limitOutSAMoneReadBytes 10000000 --outMultimapperOrder Random --sjdbOverhang 100 --alignIntronMax 200000 --outFilterMultimapNmax 999 --outSAMmultNmax -1 --genomeDir /mnt/fla…	51464917	46084617	4919134	461166	51003751	99	37438977	73	14820684	29	539348	1	0.27	NA	12810487
Pat-6-BL	mode: single-end, keep duplicates: no, keep multi-mapping: no, keep ribosomal: no, keep mitochondria: no --outFilterMismatchNoverLmax 0.1 --outFilterMatchNmin 20 --alignEndsProtrude 10 ConcordantPair --alignMatesGapMax 2000 --limitOutSAMoneReadBytes 10000000 --outMultimapperOrder Random --sjdbOverhang 100 --alignIntronMax 200000 --outFilterMultimapNmax 999 --outSAMmultNmax -1 --genomeDir /mnt/fla…	35698070	32144096	3218252	335722	35362348	99	30634266	86	8478526	23	128732	0	0.13	NA	4311493
Pat-60-BL	mode: single-end, keep duplicates: no, keep multi-mapping: no, keep ribosomal: no, keep mitochondria: no --outFilterMismatchNoverLmax 0.1 --outFilterMatchNmin 20 --alignEndsProtrude 10 ConcordantPair --alignMatesGapMax 2000 --limitOutSAMoneReadBytes 10000000 --outMultimapperOrder Random --sjdbOverhang 100 --alignIntronMax 200000 --outFilterMultimapNmax 999 --outSAMmultNmax -1 --genomeDir /mnt/fla…	53323229	47947267	4871311	504651	52818578	99	38173312	72	13544093	25	460751	0	0.28	NA	13808290
Pat-61-BL	mode: single-end, keep duplicates: no, keep multi-mapping: no, keep ribosomal: no, keep mitochondria: no --outFilterMismatchNoverLmax 0.1 --outFilterMatchNmin 20 --alignEndsProtrude 10 ConcordantPair --alignMatesGapMax 2000 --limitOutSAMoneReadBytes 10000000 --outMultimapperOrder Random --sjdbOverhang 100 --alignIntronMax 200000 --outFilterMultimapNmax 999 --outSAMmultNmax -1 --genomeDir /mnt/fla…	42108503	36824100	4993770	290633	41817870	99	31680143	75	15164448	36	711653	1	0.26	NA	9559051
Pat-1-BL	mode: single-end, keep duplicates: no, keep multi-mapping: no, keep ribosomal: no, keep mitochondria: no --outFilterMismatchNoverLmax 0.1 --outFilterMatchNmin 20 --alignEndsProtrude 10 ConcordantPair --alignMatesGapMax 2000 --limitOutSAMoneReadBytes 10000000 --outMultimapperOrder Random --sjdbOverhang 100 --alignIntronMax 200000 --outFilterMultimapNmax 999 --outSAMmultNmax -1 --genomeDir /mnt/fla…	46184048	42022279	3752158	409611	45774437	99	33168397	72	9427975	20	399913	0	0.28	NA	11935635
Pat-1-FU	mode: single-end, keep duplicates: no, keep multi-mapping: no, keep ribosomal: no, keep mitochondria: no --outFilterMismatchNoverLmax 0.1 --outFilterMatchNmin 20 --alignEndsProtrude 10 ConcordantPair --alignMatesGapMax 2000 --limitOutSAMoneReadBytes 10000000 --outMultimapperOrder Random --sjdbOverhang 100 --alignIntronMax 200000 --outFilterMultimapNmax 999 --outSAMmultNmax -1 --genomeDir /mnt/fla…	44438704	39933348	3935975	569381	43869323	98	33235642	75	9514360	21	361437	0	0.24	NA	9946739
Pat-8-BL	mode: single-end, keep duplicates: no, keep multi-mapping: no, keep ribosomal: no, keep mitochondria: no --outFilterMismatchNoverLmax 0.1 --outFilterMatchNmin 20 --alignEndsProtrude 10 ConcordantPair --alignMatesGapMax 2000 --limitOutSAMoneReadBytes 10000000 --outMultimapperOrder Random --sjdbOverhang 100 --alignIntronMax 200000 --outFilterMultimapNmax 999 --outSAMmultNmax -1 --genomeDir /mnt/fla…	52372597	46600503	5200199	571895	51800702	98	38135533	73	17016834	32	530623	1	0.27	NA	12890884
Pat-49-BL	mode: single-end, keep duplicates: no, keep multi-mapping: no, keep ribosomal: no, keep mitochondria: no --outFilterMismatchNoverLmax 0.1 --outFilterMatchNmin 20 --alignEndsProtrude 10 ConcordantPair --alignMatesGapMax 2000 --limitOutSAMoneReadBytes 10000000 --outMultimapperOrder Random --sjdbOverhang 100 --alignIntronMax 200000 --outFilterMultimapNmax 999 --outSAMmultNmax -1 --genomeDir /mnt/fla…	50465709	45154707	4916890	394112	50071597	99	36737869	73	16543661	33	381199	0	0.27	NA	12575945
Pat-49-FU	mode: single-end, keep duplicates: no, keep multi-mapping: no, keep ribosomal: no, keep mitochondria: no --outFilterMismatchNoverLmax 0.1 --outFilterMatchNmin 20 --alignEndsProtrude 10 ConcordantPair --alignMatesGapMax 2000 --limitOutSAMoneReadBytes 10000000 --outMultimapperOrder Random --sjdbOverhang 100 --alignIntronMax 200000 --outFilterMultimapNmax 999 --outSAMmultNmax -1 --genomeDir /mnt/fla…	46709675	42886465	3199038	624172	46085503	98	32158523	69	6727249	14	264674	0	0.3	NA	13135383
Pat-18-BL	mode: single-end, keep duplicates: no, keep multi-mapping: no, keep ribosomal: no, keep mitochondria: no --outFilterMismatchNoverLmax 0.1 --outFilterMatchNmin 20 --alignEndsProtrude 10 ConcordantPair --alignMatesGapMax 2000 --limitOutSAMoneReadBytes 10000000 --outMultimapperOrder Random --sjdbOverhang 100 --alignIntronMax 200000 --outFilterMultimapNmax 999 --outSAMmultNmax -1 --genomeDir /mnt/fla…	224897661	203089541	17361721	4446399	220451262	98	198085831	89	42682069	19	1721576	0	0.1	NA	20425549
Pat-59-BL	mode: single-end, keep duplicates: no, keep multi-mapping: no, keep ribosomal: no, keep mitochondria: no --outFilterMismatchNoverLmax 0.1 --outFilterMatchNmin 20 --alignEndsProtrude 10 ConcordantPair --alignMatesGapMax 2000 --limitOutSAMoneReadBytes 10000000 --outMultimapperOrder Random --sjdbOverhang 100 --alignIntronMax 200000 --outFilterMultimapNmax 999 --outSAMmultNmax -1 --genomeDir /mnt/fla…	42150941	38025780	3421335	703826	41447115	98	31485458	75	8321525	20	442275	1	0.24	NA	9362821
Pat-9-FU	mode: single-end, keep duplicates: no, keep multi-mapping: no, keep ribosomal: no, keep mitochondria: no --outFilterMismatchNoverLmax 0.1 --outFilterMatchNmin 20 --alignEndsProtrude 10 ConcordantPair --alignMatesGapMax 2000 --limitOutSAMoneReadBytes 10000000 --outMultimapperOrder Random --sjdbOverhang 100 --alignIntronMax 200000 --outFilterMultimapNmax 999 --outSAMmultNmax -1 --genomeDir /mnt/fla…	48150419	42653276	5009759	487384	47663035	98	33721095	70	15505519	32	729710	1	0.3	NA	13176665
Pat-3-BL	mode: single-end, keep duplicates: no, keep multi-mapping: no, keep ribosomal: no, keep mitochondria: no --outFilterMismatchNoverLmax 0.1 --outFilterMatchNmin 20 --alignEndsProtrude 10 ConcordantPair --alignMatesGapMax 2000 --limitOutSAMoneReadBytes 10000000 --outMultimapperOrder Random --sjdbOverhang 100 --alignIntronMax 200000 --outFilterMultimapNmax 999 --outSAMmultNmax -1 --genomeDir /mnt/fla…	52720783	46598375	5708133	414275	52306508	99	40118768	76	19970953	38	565404	1	0.24	NA	11505526
Pat-3-FU	mode: single-end, keep duplicates: no, keep multi-mapping: no, keep ribosomal: no, keep mitochondria: no --outFilterMismatchNoverLmax 0.1 --outFilterMatchNmin 20 --alignEndsProtrude 10 ConcordantPair --alignMatesGapMax 2000 --limitOutSAMoneReadBytes 10000000 --outMultimapperOrder Random --sjdbOverhang 100 --alignIntronMax 200000 --outFilterMultimapNmax 999 --outSAMmultNmax -1 --genomeDir /mnt/fla…	46120762	41480177	4127291	513294	45607468	98	32066105	70	12145800	26	366944	0	0.3	NA	12769068
Pat-47-BL	mode: single-end, keep duplicates: no, keep multi-mapping: no, keep ribosomal: no, keep mitochondria: no --outFilterMismatchNoverLmax 0.1 --outFilterMatchNmin 20 --alignEndsProtrude 10 ConcordantPair --alignMatesGapMax 2000 --limitOutSAMoneReadBytes 10000000 --outMultimapperOrder Random --sjdbOverhang 100 --alignIntronMax 200000 --outFilterMultimapNmax 999 --outSAMmultNmax -1 --genomeDir /mnt/fla…	58194358	52610266	4664787	919305	57275053	98	43827997	76	11139266	19	450098	0	0.24	NA	12623853
Pat-63-BL	mode: single-end, keep duplicates: no, keep multi-mapping: no, keep ribosomal: no, keep mitochondria: no --outFilterMismatchNoverLmax 0.1 --outFilterMatchNmin 20 --alignEndsProtrude 10 ConcordantPair --alignMatesGapMax 2000 --limitOutSAMoneReadBytes 10000000 --outMultimapperOrder Random --sjdbOverhang 100 --alignIntronMax 200000 --outFilterMultimapNmax 999 --outSAMmultNmax -1 --genomeDir /mnt/fla…	48609137	43398342	4763693	447102	48162035	99	35269061	73	13203403	27	551912	1	0.28	NA	12177546
Pat-56-BL	mode: single-end, keep duplicates: no, keep multi-mapping: no, keep ribosomal: no, keep mitochondria: no --outFilterMismatchNoverLmax 0.1 --outFilterMatchNmin 20 --alignEndsProtrude 10 ConcordantPair --alignMatesGapMax 2000 --limitOutSAMoneReadBytes 10000000 --outMultimapperOrder Random --sjdbOverhang 100 --alignIntronMax 200000 --outFilterMultimapNmax 999 --outSAMmultNmax -1 --genomeDir /mnt/fla…	47638942	42774485	4485665	378792	47260150	99	34885606	73	13794772	29	493929	1	0.27	NA	11703375
Pat-56-FU	mode: single-end, keep duplicates: no, keep multi-mapping: no, keep ribosomal: no, keep mitochondria: no --outFilterMismatchNoverLmax 0.1 --outFilterMatchNmin 20 --alignEndsProtrude 10 ConcordantPair --alignMatesGapMax 2000 --limitOutSAMoneReadBytes 10000000 --outMultimapperOrder Random --sjdbOverhang 100 --alignIntronMax 200000 --outFilterMultimapNmax 999 --outSAMmultNmax -1 --genomeDir /mnt/fla…	55015388	49307831	5167309	540248	54475140	99	40063937	73	15470179	28	512727	0	0.27	NA	13571894
Pat-85-BL	mode: single-end, keep duplicates: no, keep multi-mapping: no, keep ribosomal: no, keep mitochondria: no --outFilterMismatchNoverLmax 0.1 --outFilterMatchNmin 20 --alignEndsProtrude 10 ConcordantPair --alignMatesGapMax 2000 --limitOutSAMoneReadBytes 10000000 --outMultimapperOrder Random --sjdbOverhang 100 --alignIntronMax 200000 --outFilterMultimapNmax 999 --outSAMmultNmax -1 --genomeDir /mnt/fla…	40067385	36521359	2966192	579834	39487551	98	27701243	70	6483950	16	272708	0	0.3	NA	11112618
Pat-50-BL	mode: single-end, keep duplicates: no, keep multi-mapping: no, keep ribosomal: no, keep mitochondria: no --outFilterMismatchNoverLmax 0.1 --outFilterMatchNmin 20 --alignEndsProtrude 10 ConcordantPair --alignMatesGapMax 2000 --limitOutSAMoneReadBytes 10000000 --outMultimapperOrder Random --sjdbOverhang 100 --alignIntronMax 200000 --outFilterMultimapNmax 999 --outSAMmultNmax -1 --genomeDir /mnt/fla…	33774392	30333847	2778378	662167	33112225	98	23966808	72	7304101	22	262700	0	0.28	NA	8597207
Pat-50-FU	mode: single-end, keep duplicates: no, keep multi-mapping: no, keep ribosomal: no, keep mitochondria: no --outFilterMismatchNoverLmax 0.1 --outFilterMatchNmin 20 --alignEndsProtrude 10 ConcordantPair --alignMatesGapMax 2000 --limitOutSAMoneReadBytes 10000000 --outMultimapperOrder Random --sjdbOverhang 100 --alignIntronMax 200000 --outFilterMultimapNmax 999 --outSAMmultNmax -1 --genomeDir /mnt/fla…	32271999	29148176	2589500	534323	31737676	98	24225882	76	5754493	18	307196	0	0.24	NA	7006198
Pat-28-BL	mode: single-end, keep duplicates: no, keep multi-mapping: no, keep ribosomal: no, keep mitochondria: no --outFilterMismatchNoverLmax 0.1 --outFilterMatchNmin 20 --alignEndsProtrude 10 ConcordantPair --alignMatesGapMax 2000 --limitOutSAMoneReadBytes 10000000 --outMultimapperOrder Random --sjdbOverhang 100 --alignIntronMax 200000 --outFilterMultimapNmax 999 --outSAMmultNmax -1 --genomeDir /mnt/fla…	36289076	32922389	2917480	449207	35839869	98	26536628	74	6715086	18	280207	0	0.26	NA	8736664
Pat-15-BL	mode: single-end, keep duplicates: no, keep multi-mapping: no, keep ribosomal: no, keep mitochondria: no --outFilterMismatchNoverLmax 0.1 --outFilterMatchNmin 20 --alignEndsProtrude 10 ConcordantPair --alignMatesGapMax 2000 --limitOutSAMoneReadBytes 10000000 --outMultimapperOrder Random --sjdbOverhang 100 --alignIntronMax 200000 --outFilterMultimapNmax 999 --outSAMmultNmax -1 --genomeDir /mnt/fla…	32079313	29037210	2632197	409906	31669407	98	24425288	77	5276997	16	204407	0	0.23	NA	6731979
Pat-15-FU	mode: single-end, keep duplicates: no, keep multi-mapping: no, keep ribosomal: no, keep mitochondria: no --outFilterMismatchNoverLmax 0.1 --outFilterMatchNmin 20 --alignEndsProtrude 10 ConcordantPair --alignMatesGapMax 2000 --limitOutSAMoneReadBytes 10000000 --outMultimapperOrder Random --sjdbOverhang 100 --alignIntronMax 200000 --outFilterMultimapNmax 999 --outSAMmultNmax -1 --genomeDir /mnt/fla…	44654242	40230766	3995311	428165	44226077	99	31389460	70	13106359	29	317908	0	0.3	NA	12124213
Pat-7-BL	mode: single-end, keep duplicates: no, keep multi-mapping: no, keep ribosomal: no, keep mitochondria: no --outFilterMismatchNoverLmax 0.1 --outFilterMatchNmin 20 --alignEndsProtrude 10 ConcordantPair --alignMatesGapMax 2000 --limitOutSAMoneReadBytes 10000000 --outMultimapperOrder Random --sjdbOverhang 100 --alignIntronMax 200000 --outFilterMultimapNmax 999 --outSAMmultNmax -1 --genomeDir /mnt/fla…	44061056	38977045	4530705	553306	43507750	98	32206838	74	12964190	29	506892	1	0.27	NA	10635804
Pat-83-FU	mode: single-end, keep duplicates: no, keep multi-mapping: no, keep ribosomal: no, keep mitochondria: no --outFilterMismatchNoverLmax 0.1 --outFilterMatchNmin 20 --alignEndsProtrude 10 ConcordantPair --alignMatesGapMax 2000 --limitOutSAMoneReadBytes 10000000 --outMultimapperOrder Random --sjdbOverhang 100 --alignIntronMax 200000 --outFilterMultimapNmax 999 --outSAMmultNmax -1 --genomeDir /mnt/fla…	33625437	30051887	2680132	893418	32732019	97	24820582	75	6497152	19	237446	0	0.24	NA	7362924
Pat-68-BL	mode: single-end, keep duplicates: no, keep multi-mapping: no, keep ribosomal: no, keep mitochondria: no --outFilterMismatchNoverLmax 0.1 --outFilterMatchNmin 20 --alignEndsProtrude 10 ConcordantPair --alignMatesGapMax 2000 --limitOutSAMoneReadBytes 10000000 --outMultimapperOrder Random --sjdbOverhang 100 --alignIntronMax 200000 --outFilterMultimapNmax 999 --outSAMmultNmax -1 --genomeDir /mnt/fla…	23742466	21300926	1966725	474815	23267651	98	18985032	81	5387037	23	80416	0	0.18	NA	3935290
Pat-53-BL	mode: single-end, keep duplicates: no, keep multi-mapping: no, keep ribosomal: no, keep mitochondria: no --outFilterMismatchNoverLmax 0.1 --outFilterMatchNmin 20 --alignEndsProtrude 10 ConcordantPair --alignMatesGapMax 2000 --limitOutSAMoneReadBytes 10000000 --outMultimapperOrder Random --sjdbOverhang 100 --alignIntronMax 200000 --outFilterMultimapNmax 999 --outSAMmultNmax -1 --genomeDir /mnt/fla…	49669265	44901076	3938301	829888	48839377	98	37605069	76	9908242	20	456364	0	0.23	NA	10534135
Pat-64-BL	mode: single-end, keep duplicates: no, keep multi-mapping: no, keep ribosomal: no, keep mitochondria: no --outFilterMismatchNoverLmax 0.1 --outFilterMatchNmin 20 --alignEndsProtrude 10 ConcordantPair --alignMatesGapMax 2000 --limitOutSAMoneReadBytes 10000000 --outMultimapperOrder Random --sjdbOverhang 100 --alignIntronMax 200000 --outFilterMultimapNmax 999 --outSAMmultNmax -1 --genomeDir /mnt/fla…	42437929	37639154	4076802	721973	41715956	98	32706122	78	10752142	25	414828	0	0.22	NA	8450062
Pat-77-BL	mode: single-end, keep duplicates: no, keep multi-mapping: no, keep ribosomal: no, keep mitochondria: no --outFilterMismatchNoverLmax 0.1 --outFilterMatchNmin 20 --alignEndsProtrude 10 ConcordantPair --alignMatesGapMax 2000 --limitOutSAMoneReadBytes 10000000 --outMultimapperOrder Random --sjdbOverhang 100 --alignIntronMax 200000 --outFilterMultimapNmax 999 --outSAMmultNmax -1 --genomeDir /mnt/fla…	37907049	35054075	2348608	504366	37402683	98	33746128	90	4277249	11	164878	0	0.09	NA	3316223
Pat-77-FU	mode: single-end, keep duplicates: no, keep multi-mapping: no, keep ribosomal: no, keep mitochondria: no --outFilterMismatchNoverLmax 0.1 --outFilterMatchNmin 20 --alignEndsProtrude 10 ConcordantPair --alignMatesGapMax 2000 --limitOutSAMoneReadBytes 10000000 --outMultimapperOrder Random --sjdbOverhang 100 --alignIntronMax 200000 --outFilterMultimapNmax 999 --outSAMmultNmax -1 --genomeDir /mnt/fla…	48420452	43206421	3796181	1417850	47002602	97	37165556	79	7286792	15	412760	0	0.21	NA	9090209
Pat-30-BL	mode: single-end, keep duplicates: no, keep multi-mapping: no, keep ribosomal: no, keep mitochondria: no --outFilterMismatchNoverLmax 0.1 --outFilterMatchNmin 20 --alignEndsProtrude 10 ConcordantPair --alignMatesGapMax 2000 --limitOutSAMoneReadBytes 10000000 --outMultimapperOrder Random --sjdbOverhang 100 --alignIntronMax 200000 --outFilterMultimapNmax 999 --outSAMmultNmax -1 --genomeDir /mnt/fla…	33440359	29877273	2786461	776625	32663734	97	25218847	77	6947500	21	250825	0	0.23	NA	6964498
Pat-41-BL	mode: single-end, keep duplicates: no, keep multi-mapping: no, keep ribosomal: no, keep mitochondria: no --outFilterMismatchNoverLmax 0.1 --outFilterMatchNmin 20 --alignEndsProtrude 10 ConcordantPair --alignMatesGapMax 2000 --limitOutSAMoneReadBytes 10000000 --outMultimapperOrder Random --sjdbOverhang 100 --alignIntronMax 200000 --outFilterMultimapNmax 999 --outSAMmultNmax -1 --genomeDir /mnt/fla…	48371200	43564811	4061172	745217	47625983	98	36777986	77	11573180	24	347068	0	0.23	NA	10150039
Pat-73-BL	mode: single-end, keep duplicates: no, keep multi-mapping: no, keep ribosomal: no, keep mitochondria: no --outFilterMismatchNoverLmax 0.1 --outFilterMatchNmin 20 --alignEndsProtrude 10 ConcordantPair --alignMatesGapMax 2000 --limitOutSAMoneReadBytes 10000000 --outMultimapperOrder Random --sjdbOverhang 100 --alignIntronMax 200000 --outFilterMultimapNmax 999 --outSAMmultNmax -1 --genomeDir /mnt/fla…	39513690	35533474	3499059	481157	39032533	98	27591969	70	9453829	24	288016	0	0.3	NA	10776748
Pat-86-BL	mode: single-end, keep duplicates: no, keep multi-mapping: no, keep ribosomal: no, keep mitochondria: no --outFilterMismatchNoverLmax 0.1 --outFilterMatchNmin 20 --alignEndsProtrude 10 ConcordantPair --alignMatesGapMax 2000 --limitOutSAMoneReadBytes 10000000 --outMultimapperOrder Random --sjdbOverhang 100 --alignIntronMax 200000 --outFilterMultimapNmax 999 --outSAMmultNmax -1 --genomeDir /mnt/fla…	45093985	38589111	3649596	2855278	42238707	93	37524142	88	8192793	19	274934	0	0.11	NA	4247424
Pat-86-FU	mode: single-end, keep duplicates: no, keep multi-mapping: no, keep ribosomal: no, keep mitochondria: no --outFilterMismatchNoverLmax 0.1 --outFilterMatchNmin 20 --alignEndsProtrude 10 ConcordantPair --alignMatesGapMax 2000 --limitOutSAMoneReadBytes 10000000 --outMultimapperOrder Random --sjdbOverhang 100 --alignIntronMax 200000 --outFilterMultimapNmax 999 --outSAMmultNmax -1 --genomeDir /mnt/fla…	35461619	31367923	2604742	1488954	33972665	95	28153920	82	7104000	20	152113	0	0.17	NA	5342543
Pat-95-BL	mode: single-end, keep duplicates: no, keep multi-mapping: no, keep ribosomal: no, keep mitochondria: no --outFilterMismatchNoverLmax 0.1 --outFilterMatchNmin 20 --alignEndsProtrude 10 ConcordantPair --alignMatesGapMax 2000 --limitOutSAMoneReadBytes 10000000 --outMultimapperOrder Random --sjdbOverhang 100 --alignIntronMax 200000 --outFilterMultimapNmax 999 --outSAMmultNmax -1 --genomeDir /mnt/fla…	31465790	26700079	2519213	2246498	29219292	92	26214106	89	6096265	20	179524	0	0.1	NA	2681573
Pat-95-FU	mode: single-end, keep duplicates: no, keep multi-mapping: no, keep ribosomal: no, keep mitochondria: no --outFilterMismatchNoverLmax 0.1 --outFilterMatchNmin 20 --alignEndsProtrude 10 ConcordantPair --alignMatesGapMax 2000 --limitOutSAMoneReadBytes 10000000 --outMultimapperOrder Random --sjdbOverhang 100 --alignIntronMax 200000 --outFilterMultimapNmax 999 --outSAMmultNmax -1 --genomeDir /mnt/fla…	29681408	24351786	2890935	2438687	27242721	91	23497592	86	5406700	19	315592	1	0.13	NA	3384031
Pat-88-BL	mode: single-end, keep duplicates: no, keep multi-mapping: no, keep ribosomal: no, keep mitochondria: no --outFilterMismatchNoverLmax 0.1 --outFilterMatchNmin 20 --alignEndsProtrude 10 ConcordantPair --alignMatesGapMax 2000 --limitOutSAMoneReadBytes 10000000 --outMultimapperOrder Random --sjdbOverhang 100 --alignIntronMax 200000 --outFilterMultimapNmax 999 --outSAMmultNmax -1 --genomeDir /mnt/fla…	24518741	20357284	1808971	2352486	22166255	90	19338263	87	3634654	16	119575	0	0.12	NA	2547203
Pat-88-FU	mode: single-end, keep duplicates: no, keep multi-mapping: no, keep ribosomal: no, keep mitochondria: no --outFilterMismatchNoverLmax 0.1 --outFilterMatchNmin 20 --alignEndsProtrude 10 ConcordantPair --alignMatesGapMax 2000 --limitOutSAMoneReadBytes 10000000 --outMultimapperOrder Random --sjdbOverhang 100 --alignIntronMax 200000 --outFilterMultimapNmax 999 --outSAMmultNmax -1 --genomeDir /mnt/fla…	46918306	41828403	3443272	1646631	45271675	96	36084233	79	6934846	15	318963	0	0.2	NA	8498871
Pat-89-BL	mode: single-end, keep duplicates: no, keep multi-mapping: no, keep ribosomal: no, keep mitochondria: no --outFilterMismatchNoverLmax 0.1 --outFilterMatchNmin 20 --alignEndsProtrude 10 ConcordantPair --alignMatesGapMax 2000 --limitOutSAMoneReadBytes 10000000 --outMultimapperOrder Random --sjdbOverhang 100 --alignIntronMax 200000 --outFilterMultimapNmax 999 --outSAMmultNmax -1 --genomeDir /mnt/fla…	38576428	34946552	2659898	969978	37606450	97	28590376	76	5384967	14	344150	0	0.24	NA	8435983
Pat-89-FU	mode: single-end, keep duplicates: no, keep multi-mapping: no, keep ribosomal: no, keep mitochondria: no --outFilterMismatchNoverLmax 0.1 --outFilterMatchNmin 20 --alignEndsProtrude 10 ConcordantPair --alignMatesGapMax 2000 --limitOutSAMoneReadBytes 10000000 --outMultimapperOrder Random --sjdbOverhang 100 --alignIntronMax 200000 --outFilterMultimapNmax 999 --outSAMmultNmax -1 --genomeDir /mnt/fla…	28120208	24347701	2427106	1345401	26774807	95	22144050	82	4591028	17	246931	0	0.17	NA	4222637
Pat-100-BL	mode: single-end, keep duplicates: no, keep multi-mapping: no, keep ribosomal: no, keep mitochondria: no --outFilterMismatchNoverLmax 0.1 --outFilterMatchNmin 20 --alignEndsProtrude 10 ConcordantPair --alignMatesGapMax 2000 --limitOutSAMoneReadBytes 10000000 --outMultimapperOrder Random --sjdbOverhang 100 --alignIntronMax 200000 --outFilterMultimapNmax 999 --outSAMmultNmax -1 --genomeDir /mnt/fla…	95937202	79811063	7715036	8411103	87526099	91	84403885	96	11703694	13	884157	1	0.03	NA	2674093
Pat-100-FU	mode: single-end, keep duplicates: no, keep multi-mapping: no, keep ribosomal: no, keep mitochondria: no --outFilterMismatchNoverLmax 0.1 --outFilterMatchNmin 20 --alignEndsProtrude 10 ConcordantPair --alignMatesGapMax 2000 --limitOutSAMoneReadBytes 10000000 --outMultimapperOrder Random --sjdbOverhang 100 --alignIntronMax 200000 --outFilterMultimapNmax 999 --outSAMmultNmax -1 --genomeDir /mnt/fla…	36761445	32677026	2972594	1111825	35649620	96	28434038	79	6360956	17	298619	0	0.2	NA	6690493
Pat-33-BL	mode: single-end, keep duplicates: no, keep multi-mapping: no, keep ribosomal: no, keep mitochondria: no --outFilterMismatchNoverLmax 0.1 --outFilterMatchNmin 20 --alignEndsProtrude 10 ConcordantPair --alignMatesGapMax 2000 --limitOutSAMoneReadBytes 10000000 --outMultimapperOrder Random --sjdbOverhang 100 --alignIntronMax 200000 --outFilterMultimapNmax 999 --outSAMmultNmax -1 --genomeDir /mnt/fla…	37133780	34282098	2290952	560730	36573050	98	34019981	93	4062395	11	181231	0	0.06	NA	2290871
Pat-33-FU	mode: single-end, keep duplicates: no, keep multi-mapping: no, keep ribosomal: no, keep mitochondria: no --outFilterMismatchNoverLmax 0.1 --outFilterMatchNmin 20 --alignEndsProtrude 10 ConcordantPair --alignMatesGapMax 2000 --limitOutSAMoneReadBytes 10000000 --outMultimapperOrder Random --sjdbOverhang 100 --alignIntronMax 200000 --outFilterMultimapNmax 999 --outSAMmultNmax -1 --genomeDir /mnt/fla…	29446175	27115158	2003007	328010	29118165	98	25106604	86	5306760	18	100156	0	0.13	NA	3687717
Pat-31-BL	mode: single-end, keep duplicates: no, keep multi-mapping: no, keep ribosomal: no, keep mitochondria: no --outFilterMismatchNoverLmax 0.1 --outFilterMatchNmin 20 --alignEndsProtrude 10 ConcordantPair --alignMatesGapMax 2000 --limitOutSAMoneReadBytes 10000000 --outMultimapperOrder Random --sjdbOverhang 100 --alignIntronMax 200000 --outFilterMultimapNmax 999 --outSAMmultNmax -1 --genomeDir /mnt/fla…	39770195	35702920	3216537	850738	38919457	97	30813340	79	9416173	24	195669	0	0.21	NA	7535019
Pat-31-FU	mode: single-end, keep duplicates: no, keep multi-mapping: no, keep ribosomal: no, keep mitochondria: no --outFilterMismatchNoverLmax 0.1 --outFilterMatchNmin 20 --alignEndsProtrude 10 ConcordantPair --alignMatesGapMax 2000 --limitOutSAMoneReadBytes 10000000 --outMultimapperOrder Random --sjdbOverhang 100 --alignIntronMax 200000 --outFilterMultimapNmax 999 --outSAMmultNmax -1 --genomeDir /mnt/fla…	25411590	21026948	2382690	2001952	23409638	92	19020211	81	4277935	18	190077	0	0.19	NA	3987306
Pat-65-BL	mode: single-end, keep duplicates: no, keep multi-mapping: no, keep ribosomal: no, keep mitochondria: no --outFilterMismatchNoverLmax 0.1 --outFilterMatchNmin 20 --alignEndsProtrude 10 ConcordantPair --alignMatesGapMax 2000 --limitOutSAMoneReadBytes 10000000 --outMultimapperOrder Random --sjdbOverhang 100 --alignIntronMax 200000 --outFilterMultimapNmax 999 --outSAMmultNmax -1 --genomeDir /mnt/fla…	34657816	29677577	3489605	1490634	33167182	95	27778370	83	7538617	22	411995	1	0.16	NA	4926497
Pat-65-FU	mode: single-end, keep duplicates: no, keep multi-mapping: no, keep ribosomal: no, keep mitochondria: no --outFilterMismatchNoverLmax 0.1 --outFilterMatchNmin 20 --alignEndsProtrude 10 ConcordantPair --alignMatesGapMax 2000 --limitOutSAMoneReadBytes 10000000 --outMultimapperOrder Random --sjdbOverhang 100 --alignIntronMax 200000 --outFilterMultimapNmax 999 --outSAMmultNmax -1 --genomeDir /mnt/fla…	31981828	28714846	2560020	706962	31274866	97	25409357	81	6721007	21	194698	0	0.18	NA	5419998
Pat-17-BL	mode: single-end, keep duplicates: no, keep multi-mapping: no, keep ribosomal: no, keep mitochondria: no --outFilterMismatchNoverLmax 0.1 --outFilterMatchNmin 20 --alignEndsProtrude 10 ConcordantPair --alignMatesGapMax 2000 --limitOutSAMoneReadBytes 10000000 --outMultimapperOrder Random --sjdbOverhang 100 --alignIntronMax 200000 --outFilterMultimapNmax 999 --outSAMmultNmax -1 --genomeDir /mnt/fla…	38039320	34444996	3078269	516055	37523265	98	27407842	73	9352687	24	217960	0	0.27	NA	9501280
Pat-87-BL	mode: single-end, keep duplicates: no, keep multi-mapping: no, keep ribosomal: no, keep mitochondria: no --outFilterMismatchNoverLmax 0.1 --outFilterMatchNmin 20 --alignEndsProtrude 10 ConcordantPair --alignMatesGapMax 2000 --limitOutSAMoneReadBytes 10000000 --outMultimapperOrder Random --sjdbOverhang 100 --alignIntronMax 200000 --outFilterMultimapNmax 999 --outSAMmultNmax -1 --genomeDir /mnt/fla…	38539735	34873102	3048186	618447	37921288	98	27115714	71	8731359	23	198572	0	0.29	NA	10165316
Pat-20-BL	mode: single-end, keep duplicates: no, keep multi-mapping: no, keep ribosomal: no, keep mitochondria: no --outFilterMismatchNoverLmax 0.1 --outFilterMatchNmin 20 --alignEndsProtrude 10 ConcordantPair --alignMatesGapMax 2000 --limitOutSAMoneReadBytes 10000000 --outMultimapperOrder Random --sjdbOverhang 100 --alignIntronMax 200000 --outFilterMultimapNmax 999 --outSAMmultNmax -1 --genomeDir /mnt/fla…	35553422	31759043	2856756	937623	34615799	97	26410134	76	7572221	21	226339	0	0.24	NA	7704045
Pat-23-BL	mode: single-end, keep duplicates: no, keep multi-mapping: no, keep ribosomal: no, keep mitochondria: no --outFilterMismatchNoverLmax 0.1 --outFilterMatchNmin 20 --alignEndsProtrude 10 ConcordantPair --alignMatesGapMax 2000 --limitOutSAMoneReadBytes 10000000 --outMultimapperOrder Random --sjdbOverhang 100 --alignIntronMax 200000 --outFilterMultimapNmax 999 --outSAMmultNmax -1 --genomeDir /mnt/fla…	40705397	36823208	3026240	855949	39849448	97	30213642	75	8941329	22	200791	0	0.24	NA	9028354
Pat-72-BL	mode: single-end, keep duplicates: no, keep multi-mapping: no, keep ribosomal: no, keep mitochondria: no --outFilterMismatchNoverLmax 0.1 --outFilterMatchNmin 20 --alignEndsProtrude 10 ConcordantPair --alignMatesGapMax 2000 --limitOutSAMoneReadBytes 10000000 --outMultimapperOrder Random --sjdbOverhang 100 --alignIntronMax 200000 --outFilterMultimapNmax 999 --outSAMmultNmax -1 --genomeDir /mnt/fla…	32200680	27463606	3154861	1582213	30618467	95	26125315	85	5723424	18	345692	1	0.15	NA	4110652
Pat-72-FU	mode: single-end, keep duplicates: no, keep multi-mapping: no, keep ribosomal: no, keep mitochondria: no --outFilterMismatchNoverLmax 0.1 --outFilterMatchNmin 20 --alignEndsProtrude 10 ConcordantPair --alignMatesGapMax 2000 --limitOutSAMoneReadBytes 10000000 --outMultimapperOrder Random --sjdbOverhang 100 --alignIntronMax 200000 --outFilterMultimapNmax 999 --outSAMmultNmax -1 --genomeDir /mnt/fla…	16714667	14541376	1279239	894052	15820615	94	12436334	78	2663776	16	98440	0	0.21	NA	3125240
Pat-70-BL	mode: single-end, keep duplicates: no, keep multi-mapping: no, keep ribosomal: no, keep mitochondria: no --outFilterMismatchNoverLmax 0.1 --outFilterMatchNmin 20 --alignEndsProtrude 10 ConcordantPair --alignMatesGapMax 2000 --limitOutSAMoneReadBytes 10000000 --outMultimapperOrder Random --sjdbOverhang 100 --alignIntronMax 200000 --outFilterMultimapNmax 999 --outSAMmultNmax -1 --genomeDir /mnt/fla…	32042475	28637320	2531037	874118	31168357	97	24103549	77	7000840	22	135022	0	0.23	NA	6568754
Pat-37-BL	mode: single-end, keep duplicates: no, keep multi-mapping: no, keep ribosomal: no, keep mitochondria: no --outFilterMismatchNoverLmax 0.1 --outFilterMatchNmin 20 --alignEndsProtrude 10 ConcordantPair --alignMatesGapMax 2000 --limitOutSAMoneReadBytes 10000000 --outMultimapperOrder Random --sjdbOverhang 100 --alignIntronMax 200000 --outFilterMultimapNmax 999 --outSAMmultNmax -1 --genomeDir /mnt/fla…	41553815	37327808	3773444	452563	41101252	98	29998035	72	12620561	30	271673	0	0.28	NA	10493453
Pat-94-BL	mode: single-end, keep duplicates: no, keep multi-mapping: no, keep ribosomal: no, keep mitochondria: no --outFilterMismatchNoverLmax 0.1 --outFilterMatchNmin 20 --alignEndsProtrude 10 ConcordantPair --alignMatesGapMax 2000 --limitOutSAMoneReadBytes 10000000 --outMultimapperOrder Random --sjdbOverhang 100 --alignIntronMax 200000 --outFilterMultimapNmax 999 --outSAMmultNmax -1 --genomeDir /mnt/fla…	35558074	32092005	2877318	588751	34969323	98	26045139	74	7975780	22	175567	0	0.26	NA	8326339
Pat-75-BL	mode: single-end, keep duplicates: no, keep multi-mapping: no, keep ribosomal: no, keep mitochondria: no --outFilterMismatchNoverLmax 0.1 --outFilterMatchNmin 20 --alignEndsProtrude 10 ConcordantPair --alignMatesGapMax 2000 --limitOutSAMoneReadBytes 10000000 --outMultimapperOrder Random --sjdbOverhang 100 --alignIntronMax 200000 --outFilterMultimapNmax 999 --outSAMmultNmax -1 --genomeDir /mnt/fla…	34409037	29154609	2549366	2705062	31703975	92	27898204	87	4379545	13	234947	0	0.11	NA	3411169
Pat-75-FU	mode: single-end, keep duplicates: no, keep multi-mapping: no, keep ribosomal: no, keep mitochondria: no --outFilterMismatchNoverLmax 0.1 --outFilterMatchNmin 20 --alignEndsProtrude 10 ConcordantPair --alignMatesGapMax 2000 --limitOutSAMoneReadBytes 10000000 --outMultimapperOrder Random --sjdbOverhang 100 --alignIntronMax 200000 --outFilterMultimapNmax 999 --outSAMmultNmax -1 --genomeDir /mnt/fla…	47088505	41645683	3369061	2073761	45014744	95	35379692	78	5865946	13	271173	0	0.21	NA	8875883
Pat-36-BL	mode: single-end, keep duplicates: no, keep multi-mapping: no, keep ribosomal: no, keep mitochondria: no --outFilterMismatchNoverLmax 0.1 --outFilterMatchNmin 20 --alignEndsProtrude 10 ConcordantPair --alignMatesGapMax 2000 --limitOutSAMoneReadBytes 10000000 --outMultimapperOrder Random --sjdbOverhang 100 --alignIntronMax 200000 --outFilterMultimapNmax 999 --outSAMmultNmax -1 --genomeDir /mnt/fla…	39749756	35576827	3316249	856680	38893076	97	28769684	73	8963531	23	253878	0	0.26	NA	9523332
Pat-91-BL	mode: single-end, keep duplicates: no, keep multi-mapping: no, keep ribosomal: no, keep mitochondria: no --outFilterMismatchNoverLmax 0.1 --outFilterMatchNmin 20 --alignEndsProtrude 10 ConcordantPair --alignMatesGapMax 2000 --limitOutSAMoneReadBytes 10000000 --outMultimapperOrder Random --sjdbOverhang 100 --alignIntronMax 200000 --outFilterMultimapNmax 999 --outSAMmultNmax -1 --genomeDir /mnt/fla…	38831969	33976792	3058930	1796247	37035722	95	32257529	87	6716724	18	211025	0	0.12	NA	4305125
Pat-91-FU	mode: single-end, keep duplicates: no, keep multi-mapping: no, keep ribosomal: no, keep mitochondria: no --outFilterMismatchNoverLmax 0.1 --outFilterMatchNmin 20 --alignEndsProtrude 10 ConcordantPair --alignMatesGapMax 2000 --limitOutSAMoneReadBytes 10000000 --outMultimapperOrder Random --sjdbOverhang 100 --alignIntronMax 200000 --outFilterMultimapNmax 999 --outSAMmultNmax -1 --genomeDir /mnt/fla…	24824853	22353696	1707481	763676	24061177	96	18166371	75	3768743	15	128626	0	0.24	NA	5498146
FEATURE-COUNT:
id	parameters	reads processed	reads assigned	% reads assigned total	% features with cpm >= 0.5	unassigned reads overlapping multiple genes	unassigned reads mapping to multiple locations	unassigned reads mapping to no feature	unassigned reads not mapping	unassigned reads due to bad mapping quality	unassigned reads due to low fragment length	unassigned chimeric reads
Pat-54-BL	-t exon -g gene_id -s 1; multi-mapping: no; duplicates: no	8727395	3001560	7	50	92418	0	5633417	0	0	0	0
Pat-54-FU	-t exon -g gene_id -s 1; multi-mapping: no; duplicates: no	12686081	4108160	9	49	128967	0	8448954	0	0	0	0
Pat-42-BL	-t exon -g gene_id -s 1; multi-mapping: no; duplicates: no	8080405	2868709	8	50	93398	0	5118298	0	0	0	0
Pat-42-FU	-t exon -g gene_id -s 1; multi-mapping: no; duplicates: no	9280924	3395200	8	52	109480	0	5776244	0	0	0	0
Pat-22-BL	-t exon -g gene_id -s 1; multi-mapping: no; duplicates: no	11729293	4232266	8	50	137119	0	7359908	0	0	0	0
Pat-35-BL	-t exon -g gene_id -s 1; multi-mapping: no; duplicates: no	12080691	4391598	8	49	139734	0	7549359	0	0	0	0
Pat-40-BL	-t exon -g gene_id -s 1; multi-mapping: no; duplicates: no	11659553	4171077	7	49	131747	0	7356729	0	0	0	0
Pat-38-BL	-t exon -g gene_id -s 1; multi-mapping: no; duplicates: no	11893178	4080401	8	49	132659	0	7680118	0	0	0	0
Pat-27-BL	-t exon -g gene_id -s 1; multi-mapping: no; duplicates: no	10304918	3694333	8	52	117062	0	6493523	0	0	0	0
Pat-24-BL	-t exon -g gene_id -s 1; multi-mapping: no; duplicates: no	11434334	3861912	9	53	122102	0	7450320	0	0	0	0
Pat-74-BL	-t exon -g gene_id -s 1; multi-mapping: no; duplicates: no	10848824	3834574	7	54	125513	0	6888737	0	0	0	0
Pat-46-BL	-t exon -g gene_id -s 1; multi-mapping: no; duplicates: no	11324164	3730892	8	53	118806	0	7474466	0	0	0	0
Pat-14-BL	-t exon -g gene_id -s 1; multi-mapping: no; duplicates: no	11496504	3763647	8	54	119617	0	7613240	0	0	0	0
Pat-14-FU	-t exon -g gene_id -s 1; multi-mapping: no; duplicates: no	10926900	3532186	8	54	110847	0	7283867	0	0	0	0
Pat-78-BL	-t exon -g gene_id -s 1; multi-mapping: no; duplicates: no	12206958	4032050	8	49	128077	0	8046831	0	0	0	0
Pat-25-BL	-t exon -g gene_id -s 1; multi-mapping: no; duplicates: no	14053829	4319901	8	49	135616	0	9598312	0	0	0	0
Pat-96-BL	-t exon -g gene_id -s 1; multi-mapping: no; duplicates: no	9045932	3234545	7	52	103681	0	5707706	0	0	0	0
Pat-96-FU	-t exon -g gene_id -s 1; multi-mapping: no; duplicates: no	11101039	3245651	9	56	96580	0	7758808	0	0	0	0
Pat-5-BL	-t exon -g gene_id -s 1; multi-mapping: no; duplicates: no	11568800	3792967	9	53	119517	0	7656316	0	0	0	0
Pat-43-BL	-t exon -g gene_id -s 1; multi-mapping: no; duplicates: no	9232871	3512495	9	52	112223	0	5608153	0	0	0	0
Pat-62-BL	-t exon -g gene_id -s 1; multi-mapping: no; duplicates: no	11847587	4069342	9	49	131430	0	7646815	0	0	0	0
Pat-67-BL	-t exon -g gene_id -s 1; multi-mapping: no; duplicates: no	6414421	2538120	6	51	80242	0	3796059	0	0	0	0
Pat-92-BL	-t exon -g gene_id -s 1; multi-mapping: no; duplicates: no	10710028	3492584	7	53	112289	0	7105155	0	0	0	0
Pat-79-BL	-t exon -g gene_id -s 1; multi-mapping: no; duplicates: no	13869448	4494306	8	50	142438	0	9232704	0	0	0	0
Pat-57-BL	-t exon -g gene_id -s 1; multi-mapping: no; duplicates: no	11064553	3660052	9	54	115087	0	7289414	0	0	0	0
Pat-44-BL	-t exon -g gene_id -s 1; multi-mapping: no; duplicates: no	10614562	3954178	9	54	126831	0	6533553	0	0	0	0
Pat-66-BL	-t exon -g gene_id -s 1; multi-mapping: no; duplicates: no	14629036	4544403	7	50	142883	0	9941750	0	0	0	0
Pat-97-BL	-t exon -g gene_id -s 1; multi-mapping: no; duplicates: no	10784177	3704285	8	53	120347	0	6959545	0	0	0	0
Pat-34-BL	-t exon -g gene_id -s 1; multi-mapping: no; duplicates: no	9895127	3486149	8	53	110377	0	6298601	0	0	0	0
Pat-32-BL	-t exon -g gene_id -s 1; multi-mapping: no; duplicates: no	9403038	3359663	8	52	107957	0	5935418	0	0	0	0
Pat-48-BL	-t exon -g gene_id -s 1; multi-mapping: no; duplicates: no	9753658	3845934	8	52	131324	0	5776400	0	0	0	0
Pat-2-BL	-t exon -g gene_id -s 1; multi-mapping: no; duplicates: no	12810487	4318036	8	50	137438	0	8355013	0	0	0	0
Pat-6-BL	-t exon -g gene_id -s 1; multi-mapping: no; duplicates: no	4311493	1668834	4	54	59436	0	2583223	0	0	0	0
Pat-60-BL	-t exon -g gene_id -s 1; multi-mapping: no; duplicates: no	13808290	4463145	8	51	138803	0	9206342	0	0	0	0
Pat-61-BL	-t exon -g gene_id -s 1; multi-mapping: no; duplicates: no	9559051	3527405	8	51	118957	0	5912689	0	0	0	0
Pat-1-BL	-t exon -g gene_id -s 1; multi-mapping: no; duplicates: no	11935635	4073266	8	48	128444	0	7733925	0	0	0	0
Pat-1-FU	-t exon -g gene_id -s 1; multi-mapping: no; duplicates: no	9946739	3150774	7	52	100248	0	6695717	0	0	0	0
Pat-8-BL	-t exon -g gene_id -s 1; multi-mapping: no; duplicates: no	12890884	4184598	7	50	135133	0	8571153	0	0	0	0
Pat-49-BL	-t exon -g gene_id -s 1; multi-mapping: no; duplicates: no	12575945	4280962	8	50	135991	0	8158992	0	0	0	0
Pat-49-FU	-t exon -g gene_id -s 1; multi-mapping: no; duplicates: no	13135383	3991806	8	50	122237	0	9021340	0	0	0	0
Pat-18-BL	-t exon -g gene_id -s 1; multi-mapping: no; duplicates: no	20425549	6401213	2	51	197357	0	13826979	0	0	0	0
Pat-59-BL	-t exon -g gene_id -s 1; multi-mapping: no; duplicates: no	9362821	3321291	7	52	105161	0	5936369	0	0	0	0
Pat-9-FU	-t exon -g gene_id -s 1; multi-mapping: no; duplicates: no	13176665	3915558	8	55	126886	0	9134221	0	0	0	0
Pat-3-BL	-t exon -g gene_id -s 1; multi-mapping: no; duplicates: no	11505526	3848383	7	54	125348	0	7531795	0	0	0	0
Pat-3-FU	-t exon -g gene_id -s 1; multi-mapping: no; duplicates: no	12769068	4047924	8	51	127332	0	8593812	0	0	0	0
Pat-47-BL	-t exon -g gene_id -s 1; multi-mapping: no; duplicates: no	12623853	3914450	6	55	117566	0	8591837	0	0	0	0
Pat-63-BL	-t exon -g gene_id -s 1; multi-mapping: no; duplicates: no	12177546	4433236	9	49	139730	0	7604580	0	0	0	0
Pat-56-BL	-t exon -g gene_id -s 1; multi-mapping: no; duplicates: no	11703375	4014822	8	49	127526	0	7561027	0	0	0	0
Pat-56-FU	-t exon -g gene_id -s 1; multi-mapping: no; duplicates: no	13571894	4081472	7	50	131313	0	9359109	0	0	0	0
Pat-85-BL	-t exon -g gene_id -s 1; multi-mapping: no; duplicates: no	11112618	3509950	8	53	109189	0	7493479	0	0	0	0
Pat-50-BL	-t exon -g gene_id -s 1; multi-mapping: no; duplicates: no	8597207	2804537	8	49	88128	0	5704542	0	0	0	0
Pat-50-FU	-t exon -g gene_id -s 1; multi-mapping: no; duplicates: no	7006198	2280623	7	48	71310	0	4654265	0	0	0	0
Pat-28-BL	-t exon -g gene_id -s 1; multi-mapping: no; duplicates: no	8736664	2929044	8	50	93173	0	5714447	0	0	0	0
Pat-15-BL	-t exon -g gene_id -s 1; multi-mapping: no; duplicates: no	6731979	2382489	7	49	75964	0	4273526	0	0	0	0
Pat-15-FU	-t exon -g gene_id -s 1; multi-mapping: no; duplicates: no	12124213	3862045	8	55	122248	0	8139920	0	0	0	0
Pat-7-BL	-t exon -g gene_id -s 1; multi-mapping: no; duplicates: no	10635804	3627137	8	52	116056	0	6892611	0	0	0	0
Pat-83-FU	-t exon -g gene_id -s 1; multi-mapping: no; duplicates: no	7362924	2255866	6	50	70585	0	5036473	0	0	0	0
Pat-68-BL	-t exon -g gene_id -s 1; multi-mapping: no; duplicates: no	3935290	1347740	5	53	44182	0	2543368	0	0	0	0
Pat-53-BL	-t exon -g gene_id -s 1; multi-mapping: no; duplicates: no	10534135	3729847	7	52	115289	0	6688999	0	0	0	0
Pat-64-BL	-t exon -g gene_id -s 1; multi-mapping: no; duplicates: no	8450062	3309844	7	51	107847	0	5032371	0	0	0	0
Pat-77-BL	-t exon -g gene_id -s 1; multi-mapping: no; duplicates: no	3316223	1380577	3	48	42470	0	1893176	0	0	0	0
Pat-77-FU	-t exon -g gene_id -s 1; multi-mapping: no; duplicates: no	9090209	2653946	5	52	84248	0	6352015	0	0	0	0
Pat-30-BL	-t exon -g gene_id -s 1; multi-mapping: no; duplicates: no	6964498	2682813	8	48	85142	0	4196543	0	0	0	0
Pat-41-BL	-t exon -g gene_id -s 1; multi-mapping: no; duplicates: no	10150039	3535350	7	52	111263	0	6503426	0	0	0	0
Pat-73-BL	-t exon -g gene_id -s 1; multi-mapping: no; duplicates: no	10776748	3543206	8	53	112289	0	7121253	0	0	0	0
Pat-86-BL	-t exon -g gene_id -s 1; multi-mapping: no; duplicates: no	4247424	1596524	3	55	50462	0	2600438	0	0	0	0
Pat-86-FU	-t exon -g gene_id -s 1; multi-mapping: no; duplicates: no	5342543	1667772	4	56	52402	0	3622369	0	0	0	0
Pat-95-BL	-t exon -g gene_id -s 1; multi-mapping: no; duplicates: no	2681573	1016618	3	50	33147	0	1631808	0	0	0	0
Pat-95-FU	-t exon -g gene_id -s 1; multi-mapping: no; duplicates: no	3384031	1331106	4	55	43618	0	2009307	0	0	0	0
Pat-88-BL	-t exon -g gene_id -s 1; multi-mapping: no; duplicates: no	2547203	979433	3	50	31626	0	1536144	0	0	0	0
Pat-88-FU	-t exon -g gene_id -s 1; multi-mapping: no; duplicates: no	8498871	2643703	5	52	83706	0	5771462	0	0	0	0
Pat-89-BL	-t exon -g gene_id -s 1; multi-mapping: no; duplicates: no	8435983	2751154	7	49	83296	0	5601533	0	0	0	0
Pat-89-FU	-t exon -g gene_id -s 1; multi-mapping: no; duplicates: no	4222637	1423668	5	57	45846	0	2753123	0	0	0	0
Pat-100-BL	-t exon -g gene_id -s 1; multi-mapping: no; duplicates: no	2674093	1198239	1	51	38536	0	1437318	0	0	0	0
Pat-100-FU	-t exon -g gene_id -s 1; multi-mapping: no; duplicates: no	6690493	2440218	6	49	77106	0	4173169	0	0	0	0
Pat-33-BL	-t exon -g gene_id -s 1; multi-mapping: no; duplicates: no	2290871	978953	2	46	30120	0	1281798	0	0	0	0
Pat-33-FU	-t exon -g gene_id -s 1; multi-mapping: no; duplicates: no	3687717	1334711	4	51	41983	0	2311023	0	0	0	0
Pat-31-BL	-t exon -g gene_id -s 1; multi-mapping: no; duplicates: no	7535019	2528600	6	49	81709	0	4924710	0	0	0	0
Pat-31-FU	-t exon -g gene_id -s 1; multi-mapping: no; duplicates: no	3987306	1329490	5	57	41059	0	2616757	0	0	0	0
Pat-65-BL	-t exon -g gene_id -s 1; multi-mapping: no; duplicates: no	4926497	1846022	5	57	58852	0	3021623	0	0	0	0
Pat-65-FU	-t exon -g gene_id -s 1; multi-mapping: no; duplicates: no	5419998	1965323	6	59	63327	0	3391348	0	0	0	0
Pat-17-BL	-t exon -g gene_id -s 1; multi-mapping: no; duplicates: no	9501280	3083800	8	53	99523	0	6317957	0	0	0	0
Pat-87-BL	-t exon -g gene_id -s 1; multi-mapping: no; duplicates: no	10165316	3211862	8	52	101673	0	6851781	0	0	0	0
Pat-20-BL	-t exon -g gene_id -s 1; multi-mapping: no; duplicates: no	7704045	2928828	8	50	92646	0	4682571	0	0	0	0
Pat-23-BL	-t exon -g gene_id -s 1; multi-mapping: no; duplicates: no	9028354	3031033	7	51	94486	0	5902835	0	0	0	0
Pat-72-BL	-t exon -g gene_id -s 1; multi-mapping: no; duplicates: no	4110652	1803899	5	55	57839	0	2248914	0	0	0	0
Pat-72-FU	-t exon -g gene_id -s 1; multi-mapping: no; duplicates: no	3125240	1179056	7	50	36314	0	1909870	0	0	0	0
Pat-70-BL	-t exon -g gene_id -s 1; multi-mapping: no; duplicates: no	6568754	2158414	6	48	67238	0	4343102	0	0	0	0
Pat-37-BL	-t exon -g gene_id -s 1; multi-mapping: no; duplicates: no	10493453	3566708	8	52	112118	0	6814627	0	0	0	0
Pat-94-BL	-t exon -g gene_id -s 1; multi-mapping: no; duplicates: no	8326339	2734927	7	50	87863	0	5503549	0	0	0	0
Pat-75-BL	-t exon -g gene_id -s 1; multi-mapping: no; duplicates: no	3411169	1259288	3	53	38481	0	2113400	0	0	0	0
Pat-75-FU	-t exon -g gene_id -s 1; multi-mapping: no; duplicates: no	8875883	2643875	5	51	82291	0	6149717	0	0	0	0
Pat-36-BL	-t exon -g gene_id -s 1; multi-mapping: no; duplicates: no	9523332	3299595	8	51	102704	0	6121033	0	0	0	0
Pat-91-BL	-t exon -g gene_id -s 1; multi-mapping: no; duplicates: no	4305125	1541799	3	54	49264	0	2714062	0	0	0	0
Pat-91-FU	-t exon -g gene_id -s 1; multi-mapping: no; duplicates: no	5498146	1828393	7	56	57450	0	3612303	0	0	0	0
DESeq2:
filter for significance: basemean >= 5, -0.585 <= log2fc >= 0.585, fdr <= 0.05
id	raw	filtered
BL_vs_FU	37429	1328
WARNINGS:
warning	threshold	description
DESeq norm. dropout ratio high	0.66688654353562 > 0.5	dropouts = ratio of rows with a 0 in a column; automatically switched to mode poscounts; outlier samples?
Mapping % low	63 < 70	total mapping rate before application of optional filters; check: adapter trimming, contamination with other organism, duplicates, ...
Duplicate % high	96 > 50	duplicates have same starting position = multiple copies of the same original fragment; check: concentration of sample
Mitochondrial % high	47 > 20	fragments mapping to chrM; this will also increase the duplication rate; check: depletion
Mapping % on exons low	1 < 15	total fragments mapping to gene exons relative to the original fastq before mapping; check: genomic background, mapping filters
DESeq2 sheets color legend:
FDR filtered
pValue filtered
no Filter

## Sheet: GEO GSE249696
																												risk_esc_vs3	inter	low	inter	low	low	inter	high	inter	low	low	low	low	low	low	low	low	inter	inter	high	low	high
																												rank_ESC_vs3	34	54	19	32	46	48	4	52	70	58	68	44	62	67	65	41	28	18	15	51	38
																												GEO sample id	GSM7957523	GSM7957524	GSM7957525	GSM7957526	GSM7957527	GSM7957528	GSM7957529	GSM7957530	GSM7957531	GSM7957532	GSM7957533	GSM7957534	GSM7957535	GSM7957536	GSM7957537	GSM7957538	GSM7957539	GSM7957540	GSM7957541	GSM7957542	GSM7957543
sort	Ensembl gene id	Ensembl gene	Ensembl biotype	UniProt proteins	UniProt genes	UniProt accessions	UniProt names	UniProt Ensembl transcripts	UniProt Ensembl proteins	UniProt Ensembl gene ids	Ensembl chr	Ensembl start	Ensembl stop	Ensembl strand	KEGG PATHWAY terms	KEGG PATHWAY ids	Gene Ontology terms	Gene Ontology ids	GSEA collection h	GSEA collection c2	BL_vs_FU baseMean	BL_vs_FU log2FoldChange FU/BL	pearson r	t	p-value	minus log10 p-value	Correlation_RNAseq_with_rank	SEQID_sample	Pat-54-BL	Pat-42-BL	Pat-22-BL	Pat-35-BL	Pat-40-BL	Pat-38-BL	Pat-27-BL	Pat-24-BL	Pat-74-BL	Pat-46-BL	Pat-14-BL	Pat-78-BL	Pat-25-BL	Pat-96-BL	Pat-5-BL	Pat-43-BL	Pat-62-BL	Pat-67-BL	Pat-92-BL	Pat-79-BL	Pat-57-BL
1	ENSG00000229241	PNPT1P1	processed_pseudogene							ENSG00000229241	chr3	3981981	3984295	-							5.29785	0.267562	-0.113374	-0.947863	0.346507	0.460288			3	5	4	8	4	4	6	5	2	2	5	4	7	8	5	2	8	8	11	6	6
2	ENSG00000260647	ENSG00000260647	lncRNA							ENSG00000260647	chr17	18268080	18268828	+							5.25757	0.233556	0.185533	1.56839	0.121366	0.915903			5	6	3	5	6	9	4	3	5	2	6	3	6	8	5	7	6	1	5	4	2
3	ENSG00000138030	KHK	protein_coding	Ketohexokinase	KHK	P50053; C9JDL1	KHK_HUMAN; C9JDL1_HUMAN	ENST00000260598, ENST00000260599; ENST00000429697	ENSP00000260598, ENSP00000260599; ENSP00000404741	ENSG00000138030	chr2	27086747	27100762	+	Metabolic pathways, Fructose and mannose metabolism	hsa01100, hsa00051	nucleotide binding, nucleoside binding, purine nucleoside binding, catalytic activity, ketohexokinase activity, binding, protein binding, ATP binding, extracellular region, intracellular, cell, cytoplasm, cytosol, carbohydrate metabolic process, monosaccharide metabolic process, fructose metabolic process, fructose catabolic process, cellular aldehyde metabolic process, phosphorus metabolic proce…	GO:0000166, GO:0001882, GO:0001883, GO:0003824, GO:0004454, GO:0005488, GO:0005515, GO:0005524, GO:0005576, GO:0005622, GO:0005623, GO:0005737, GO:0005829, GO:0005975, GO:0005996, GO:0006000, GO:0006001, GO:0006081, GO:0006793, GO:0006796, GO:0008152, GO:0009056, GO:0009719, GO:0009725, GO:0009743, GO:0009744, GO:0009746, GO:0009749, GO:0009750, GO:0009987, GO:0010033, GO:0010035, GO:0010038, GO:…		LASTOWSKA_NEUROBLASTOMA_COPY_NUMBER_UP, WOTTON_RUNX_TARGETS_UP, AMBROSINI_FLAVOPIRIDOL_TREATMENT_TP53, YAGI_AML_WITH_11Q23_REARRANGED, DASU_IL6_SIGNALING_UP, VANLOO_SP3_TARGETS_DN, PURBEY_TARGETS_OF_CTBP1_NOT_SATB1_UP, ROESSLER_LIVER_CANCER_METASTASIS_UP, FISCHER_DREAM_TARGETS, ANDERSEN_LIVER_CANCER_KRT19_DN, KIM_LIVER_CANCER_POOR_SURVIVAL_DN, MEBARKI_HCC_PROGENITOR_FZD8CRD_DN, REACTOME_FRUCTOSE_…	6.00057	0.753816	0.0692674	0.576764	0.565976	0.247202			8	2	9	4	2	5	2	8	5	7	4	8	5	2	5	6	6	5	4	4	7
4	ENSG00000197558	SSPOP	transcribed_unitary_pseudogene							ENSG00000197558	chr7	149776042	149833979	+			enzyme inhibitor activity, extracellular region, extracellular space, proteolysis, cell adhesion, metabolic process, negative regulation of metabolic process, cellular process, negative regulation of peptidase activity, negative regulation of macromolecule metabolic process, regulation of metabolic process, protein metabolic process, biological adhesion, regulation of proteolysis, enzyme regulato…	GO:0004857, GO:0005576, GO:0005615, GO:0006508, GO:0007155, GO:0008152, GO:0009892, GO:0009987, GO:0010466, GO:0010605, GO:0019222, GO:0019538, GO:0022610, GO:0030162, GO:0030234, GO:0030414, GO:0031323, GO:0031324, GO:0032268, GO:0032269, GO:0043086, GO:0043170, GO:0044092, GO:0044237, GO:0044238, GO:0044260, GO:0044267, GO:0044421, GO:0045861, GO:0048519, GO:0048523, GO:0050789, GO:0050790, GO:…		PID_HDAC_CLASSI_PATHWAY, REACTOME_DISEASES_OF_GLYCOSYLATION, REACTOME_DISEASES_ASSOCIATED_WITH_O_GLYCOSYLATION_OF_PROTEINS, REACTOME_O_LINKED_GLYCOSYLATION, REACTOME_O_GLYCOSYLATION_OF_TSR_DOMAIN_CONTAINING_PROTEINS, REACTOME_DISEASES_OF_METABOLISM, REACTOME_POST_TRANSLATIONAL_PROTEIN_MODIFICATION, NABA_ECM_GLYCOPROTEINS, NABA_CORE_MATRISOME, NABA_MATRISOME, DELYS_THYROID_CANCER_DN, MOTAMED_RESPO…	6.079	0.797681	0.0359226	0.298588	0.766152	0.115685			2	6	7	7	3	6	2	2	4	5	4	8	7	3	7	4	2	2	2	4	6
5	ENSG00000183186	C2CD4C	protein_coding	C2 calcium-dependent domain-containing protein 4C	C2CD4C, FAM148C, KIAA1957, NLF3	Q8TF44	C2C4C_HUMAN	ENST00000332235	ENSP00000328677	ENSG00000183186	chr19	405445	409147	-			binding, calcium ion binding, phospholipid binding, calcium-dependent phospholipid binding, cell, plasma membrane, lipid binding, membrane, ion binding, cation binding, cell part, metal ion binding, cell periphery	GO:0005488, GO:0005509, GO:0005543, GO:0005544, GO:0005623, GO:0005886, GO:0008289, GO:0016020, GO:0043167, GO:0043169, GO:0044464, GO:0046872, GO:0071944		MEISSNER_BRAIN_HCP_WITH_H3K4ME3_AND_H3K27ME3, MEISSNER_NPC_HCP_WITH_H3K4ME2, MARTENS_TRETINOIN_RESPONSE_UP	4.62286	-0.442293	-0.0747068	-0.622301	0.535795	0.271001			2	4	9	2	1	8	3	3	1	1	9	4	6	5	5	5	4	5	6	5	7
6	ENSG00000144810	COL8A1	protein_coding	Collagen alpha-1(VIII) chain	COL8A1, C3orf7; COL8A1	P27658; A0A087WZI0; C9JTN9	CO8A1_HUMAN; A0A087WZI0_HUMAN; C9JTN9_HUMAN	ENST00000261037, ENST00000273342, ENST00000652472; ENST00000621757; ENST00000452013	ENSP00000261037, ENSP00000273342, ENSP00000498483; ENSP00000482679; ENSP00000387589	ENSG00000144810	chr3	99638475	99799226	+			angiogenesis, blood vessel development, eye development, formation of primary germ layer, endoderm formation, vasculature development, binding, protein binding, extracellular region, proteinaceous extracellular matrix, collagen trimer, collagen type VIII trimer, short-chain collagen trimer, basement membrane, intracellular, cell, cytoplasm, endoplasmic reticulum, endoplasmic reticulum lumen, cell…	GO:0001525, GO:0001568, GO:0001654, GO:0001704, GO:0001706, GO:0001944, GO:0005488, GO:0005515, GO:0005576, GO:0005578, GO:0005581, GO:0005591, GO:0005598, GO:0005604, GO:0005622, GO:0005623, GO:0005737, GO:0005783, GO:0005788, GO:0007155, GO:0007275, GO:0007369, GO:0007423, GO:0007492, GO:0008152, GO:0008283, GO:0009056, GO:0009653, GO:0009790, GO:0009887, GO:0009888, GO:0009987, GO:0010810, GO:…		SEAVEY_EPITHELIOID_HEMANGIOENDOTHELIOMA, BLANCO_MELO_COVID19_BRONCHIAL_EPITHELIAL_CELLS_SARS_COV_2_INFECTION_UP, WAMUNYOKOLI_OVARIAN_CANCER_LMP_DN, RODRIGUES_THYROID_CARCINOMA_DN, BARIS_THYROID_CANCER_DN, SCHAEFFER_PROSTATE_DEVELOPMENT_12HR_DN, BENPORATH_ES_WITH_H3K27ME3, MACLACHLAN_BRCA1_TARGETS_DN, SIMBULAN_PARP1_TARGETS_UP, VERRECCHIA_DELAYED_RESPONSE_TO_TGFB1, MCCLUNG_COCAIN_REWARD_4WK, YAGUE…	255.426	-0.337262	-0.624648	-6.64447	5.82847e-09	8.23445	neg.corr_hCTEPH_BL_(1156)		186	267	378	262	177	159	474	227	134	189	229	340	171	169	131	382	253	407	240	283	425
7	ENSG00000274618	H4C6	protein_coding	Histone H4	H4C1, H4/A, H4FA, HIST1H4A, H4C2, H4/I, H4FI, HIST1H4B, H4C3, H4/G, H4FG, HIST1H4C, H4C4, H4/B, H4FB, HIST1H4D, H4C5, H4/J, H4FJ, HIST1H4E, H4C6, H4/C, H4FC, HIST1H4F, H4C8, H4/H, H4FH, HIST1H4H, H4C9, H4/M, H4FM, HIST1H4I, H4C11, H4/E, H4FE, HIST1H4J, H4C12, H4/D, H4FD, HIST1H4K, H4C13, H4/K, H4FK, HIST1H4L, H4C14, H4/N, H4F2, H4FN, HIST2H4, HIST2H4A, H4C15, H4/O, H4FO, HIST2H4B, H4-16, HIST4H4;…	P62805; B2R4R0	H4_HUMAN; B2R4R0_HUMAN	ENST00000244537, ENST00000355057, ENST00000358064, ENST00000377727, ENST00000377745, ENST00000377803, ENST00000539745, ENST00000578186, ENST00000579512, ENST00000611927, ENST00000612061, ENST00000613412, ENST00000614247, ENST00000614272, ENST00000615164, ENST00000615353, ENST00000617569, ENST00000618193, ENST00000618305, ENST00000621520, ENST00000634560, ENST00000634956;	ENSP00000244537, ENSP00000347168, ENSP00000350767, ENSP00000366956, ENSP00000366974, ENSP00000367034, ENSP00000443017, ENSP00000462667, ENSP00000462355, ENSP00000479794, ENSP00000482412, ENSP00000481343, ENSP00000479461, ENSP00000478519, ENSP00000484789, ENSP00000481486, ENSP00000479106, ENSP00000478786, ENSP00000480960, ENSP00000481507, ENSP00000489319, ENSP00000489567;	ENSG00000274618	chr6	26240393	26240793	+	Viral carcinogenesis, Systemic lupus erythematosus, Alcoholism	hsa05203, hsa05322, hsa05034	chromatin silencing at rDNA, nuclear chromosome, telomere maintenance, non-recombinational repair, chromosome, telomeric region, nuclear chromosome, telomeric region, chromatin, nucleosome, immune system process, immune system development, regulation of immune system process, negative regulation of immune system process, nucleic acid binding, DNA binding, RNA binding, binding, protein binding, ex…	GO:0000183, GO:0000228, GO:0000723, GO:0000726, GO:0000781, GO:0000784, GO:0000785, GO:0000786, GO:0002376, GO:0002520, GO:0002682, GO:0002683, GO:0003676, GO:0003677, GO:0003723, GO:0005488, GO:0005515, GO:0005576, GO:0005622, GO:0005623, GO:0005634, GO:0005654, GO:0005694, GO:0006139, GO:0006259, GO:0006281, GO:0006302, GO:0006303, GO:0006323, GO:0006325, GO:0006333, GO:0006334, GO:0006335, GO:…		BENPORATH_EED_TARGETS, ACEVEDO_LIVER_CANCER_WITH_H3K27ME3_DN, ACEVEDO_LIVER_CANCER_WITH_H3K9ME3_DN, KEGG_SYSTEMIC_LUPUS_ERYTHEMATOSUS, REACTOME_RECOGNITION_AND_ASSOCIATION_OF_DNA_GLYCOSYLASE_WITH_SITE_CONTAINING_AN_AFFECTED_PURINE, REACTOME_MEIOTIC_SYNAPSIS, REACTOME_DEVELOPMENTAL_BIOLOGY, REACTOME_REPRODUCTION, REACTOME_MEIOSIS, REACTOME_SIGNALING_BY_NOTCH, REACTOME_TELOMERE_MAINTENANCE, REACTOM…	4.85249	-0.165986	-0.0839027	-0.699415	0.486644	0.312789			3	7	9	6	8	3	6	2	7	2	5	5	5	4	5	4	8	6	8	3	5
8	ENSG00000275413	ENSG00000275413	lncRNA							ENSG00000275413	chr17	16023323	16023653	-							4.93212	-0.0803469	0.105872	0.884411	0.379546	0.420736			8	8	4	3	6	6	1	4	4	5	6	6	7	4	8	3	6	3	6	7	5
9	ENSG00000200275	RNA5SP199	rRNA_pseudogene							ENSG00000200275	chr5	155845437	155845528	+							5.08219	0.0654577	0.154738	1.30102	0.19758	0.704257			10	6	5	5	1	7	8	3	6	5	7	7	6	5	8	5	6	2	9	4	6
10	ENSG00000226332	ENSG00000226332	lncRNA							ENSG00000226332	chr20	62305432	62306325	-							4.91651	-0.105703	0.095418	0.796234	0.428627	0.367921			2	6	3	4	4	5	5	1	2	4	4	9	6	4	5	4	5	5	3	8	5
11	ENSG00000127366	TAS2R5	protein_coding	Taste receptor type 2; Taste receptor type 2 member 5	TAS2R5, hCG_1641702, tcag7.329; TAS2R5	A4D1U0; Q9NYW4	A4D1U0_HUMAN; TA2R5_HUMAN	; ENST00000247883	; ENSP00000247883	ENSG00000127366	chr7	141790217	141791367	+	Taste transduction	hsa04742	detection of chemical stimulus involved in sensory perception of bitter taste, system process, signal transducer activity, receptor activity, transmembrane signaling receptor activity, cell, plasma membrane, cell communication, signal transduction, G-protein coupled receptor signaling pathway, sensory perception, sensory perception of chemical stimulus, behavior, chemosensory behavior, taste rece…	GO:0001580, GO:0003008, GO:0004871, GO:0004872, GO:0004888, GO:0005623, GO:0005886, GO:0007154, GO:0007165, GO:0007186, GO:0007600, GO:0007606, GO:0007610, GO:0007635, GO:0008527, GO:0009593, GO:0009987, GO:0016020, GO:0016021, GO:0023052, GO:0031224, GO:0032501, GO:0033038, GO:0038023, GO:0042221, GO:0044425, GO:0044464, GO:0044699, GO:0044700, GO:0044708, GO:0044763, GO:0050789, GO:0050794, GO:…		KEGG_TASTE_TRANSDUCTION, REACTOME_SIGNALING_BY_GPCR, REACTOME_G_ALPHA_I_SIGNALLING_EVENTS, REACTOME_CLASS_C_3_METABOTROPIC_GLUTAMATE_PHEROMONE_RECEPTORS, REACTOME_GPCR_LIGAND_BINDING, REACTOME_SENSORY_PERCEPTION, REACTOME_SENSORY_PERCEPTION_OF_TASTE	5.87848	0.667033	0.151252	1.27102	0.207991	0.681955			7	4	7	7	5	6	2	4	4	2	9	4	3	6	6	5	6	5	4	6	4
12	ENSG00000140403	DNAJA4	protein_coding	DnaJ homolog subfamily A member 4	DNAJA4	Q8WW22; C9JDE6; F5GWV1; F5H300; F8WF76; F5H170	DNJA4_HUMAN; C9JDE6_HUMAN; F5GWV1_HUMAN; F5H300_HUMAN; F8WF76_HUMAN; F5H170_HUMAN	ENST00000343789, ENST00000394852, ENST00000394855, ENST00000446172; ENST00000440911; ENST00000542636; ENST00000489435; ENST00000423642; ENST00000483802	ENSP00000339581, ENSP00000378321, ENSP00000378324, ENSP00000413499; ENSP00000395191; ENSP00000441946; ENSP00000438263; ENSP00000407136; ENSP00000443962	ENSG00000140403	chr15	78264086	78282196	+			nucleotide binding, nucleoside binding, purine nucleoside binding, binding, protein binding, ATP binding, intracellular, cell, cytoplasm, cytosol, protein folding, response to stress, response to temperature stimulus, response to heat, response to abiotic stimulus, cellular process, membrane, cellular component organization, purine nucleotide binding, cellular component assembly, adenyl nucleotid…	GO:0000166, GO:0001882, GO:0001883, GO:0005488, GO:0005515, GO:0005524, GO:0005622, GO:0005623, GO:0005737, GO:0005829, GO:0006457, GO:0006950, GO:0009266, GO:0009408, GO:0009628, GO:0009987, GO:0016020, GO:0016043, GO:0017076, GO:0022607, GO:0030554, GO:0031072, GO:0032549, GO:0032550, GO:0032553, GO:0032555, GO:0032559, GO:0035639, GO:0036094, GO:0042026, GO:0043167, GO:0043169, GO:0044085, GO:…	HALLMARK_UNFOLDED_PROTEIN_RESPONSE	BLANCO_MELO_MERS_COV_INFECTION_MCR5_CELLS_UP, GAZDA_DIAMOND_BLACKFAN_ANEMIA_MYELOID_DN, GAUSSMANN_MLL_AF4_FUSION_TARGETS_A_UP, TANAKA_METHYLATED_IN_ESOPHAGEAL_CARCINOMA, PEREZ_TP63_TARGETS, LIAO_METASTASIS, LEE_CALORIE_RESTRICTION_MUSCLE_DN, CADWELL_ATG16L1_TARGETS_DN, MEISSNER_NPC_HCP_WITH_H3K4ME2, PANGAS_TUMOR_SUPPRESSION_BY_SMAD1_AND_SMAD5_DN, TORCHIA_TARGETS_OF_EWSR1_FLI1_FUSION_UP, ZWANG_TRA…	455.047	-0.364827	-0.624293	-6.63829	5.97948e-09	8.22334	neg.corr_hCTEPH_BL_(1156)		526	578	632	479	519	476	566	337	331	427	371	551	442	394	435	515	509	602	328	376	540
13	ENSG00000274654	ENSG00000274654	lncRNA							ENSG00000274654	chr15	48528980	48529728	-							5.47717	0.390719	0.0245238	0.203771	0.839132	0.0761696			7	4	6	7	1	4	3	2	4	5	10	2	5	10	2	3	5	2	1	3	13
14	ENSG00000202058	RN7SKP80	misc_RNA							ENSG00000202058	chr22	42565048	42565330	-							4.85888	-0.182266	-0.133051	-1.11512	0.268668	0.570785			7	2	8	6	6	7	6	7	4	4	4	6	1	2	4	3	9	3	6	8	7
15	ENSG00000118514	ALDH8A1	protein_coding	2-aminomuconic semialdehyde dehydrogenase	ALDH8A1, ALDH12; ALDH8A1	Q9H2A2; H0YF40	AL8A1_HUMAN; H0YF40_HUMAN	ENST00000265605, ENST00000349305, ENST00000367845, ENST00000367847; ENST00000460753	ENSP00000265605, ENSP00000325473, ENSP00000356819, ENSP00000356821; ENSP00000437161	ENSG00000118514	chr6	134917393	134950115	-			retinoid metabolic process, retinal dehydrogenase activity, catalytic activity, aldehyde dehydrogenase (NAD) activity, extracellular region, intracellular, cell, cytoplasm, cytosol, cellular aldehyde metabolic process, organic acid metabolic process, lipid metabolic process, isoprenoid metabolic process, terpenoid metabolic process, metabolic process, isoprenoid biosynthetic process, lipid biosyn…	GO:0001523, GO:0001758, GO:0003824, GO:0004029, GO:0005576, GO:0005622, GO:0005623, GO:0005737, GO:0005829, GO:0006081, GO:0006082, GO:0006629, GO:0006720, GO:0006721, GO:0008152, GO:0008299, GO:0008610, GO:0009058, GO:0009987, GO:0010817, GO:0016053, GO:0016101, GO:0016102, GO:0016114, GO:0016491, GO:0016620, GO:0016903, GO:0019752, GO:0031982, GO:0031988, GO:0032787, GO:0034754, GO:0042445, GO:…	HALLMARK_BILE_ACID_METABOLISM	BLANCO_MELO_MERS_COV_INFECTION_MCR5_CELLS_UP, BLANCO_MELO_COVID19_SARS_COV_2_INFECTION_A594_ACE2_EXPRESSING_CELLS_UP, BLANCO_MELO_COVID19_SARS_COV_2_INFECTION_A594_ACE2_EXPRESSING_CELLS_RUXOLITINIB_UP, CHANG_IMMORTALIZED_BY_HPV31_UP, KYNG_DNA_DAMAGE_BY_UV, KYNG_DNA_DAMAGE_UP, KONDO_PROSTATE_CANCER_WITH_H3K27ME3, PIONTEK_PKD1_TARGETS_UP, SHEDDEN_LUNG_CANCER_GOOD_SURVIVAL_A4, DESERT_PERIPORTAL_HEPA…	5.44487	0.358858	0.046105	0.383384	0.702613	0.153284			5	12	1	4	4	6	7	6	4	5	5	1	5	3	1	7	8	2	4	7	3
16	ENSG00000279570	ENSG00000279570	TEC							ENSG00000279570	chr17	78691266	78691979	-							4.93315	-0.104037	0.183679	1.55216	0.125198	0.902402			7	5	3	6	2	1	4	3	3	3	6	9	11	7	6	5	9	3	6	4	5
17	ENSG00000185615	PDIA2	protein_coding	Protein disulfide-isomerase A2; Protein disulfide isomerase family A, member 2, Protein disulfide-isomerase A2	PDIA2, PDIP; PDIA2, LA16c-314G4.2-007	Q13087; Q4TT65	PDIA2_HUMAN; Q4TT65_HUMAN	ENST00000219406, ENST00000404312; ENST00000435833	ENSP00000219406, ENSP00000384410; ENSP00000405081	ENSG00000185615	chr16	283164	287215	+			protein disulfide isomerase activity, catalytic activity, binding, steroid binding, protein binding, intracellular, cell, cytoplasm, endoplasmic reticulum, endoplasmic reticulum lumen, protein folding, cellular protein modification process, protein retention in ER lumen, apoptotic process, response to stress, response to oxidative stress, cell communication, signal transduction, protein localizat…	GO:0003756, GO:0003824, GO:0005488, GO:0005496, GO:0005515, GO:0005622, GO:0005623, GO:0005737, GO:0005783, GO:0005788, GO:0006457, GO:0006464, GO:0006621, GO:0006915, GO:0006950, GO:0006979, GO:0007154, GO:0007165, GO:0008104, GO:0008152, GO:0008219, GO:0008289, GO:0008631, GO:0009966, GO:0009987, GO:0010646, GO:0010941, GO:0012501, GO:0012505, GO:0015036, GO:0016491, GO:0016667, GO:0016705, GO:…		NIKOLSKY_BREAST_CANCER_16P13_AMPLICON, BACOLOD_RESISTANCE_TO_ALKYLATING_AGENTS_DN, BRUINS_UVC_RESPONSE_VIA_TP53_GROUP_A, PID_ERA_GENOMIC_PATHWAY, WP_STATIN_INHIBITION_OF_CHOLESTEROL_PRODUCTION, WP_FAMILIAL_HYPERLIPIDEMIA_TYPE_4, LIEN_BREAST_CARCINOMA_METAPLASTIC_VS_DUCTAL_UP, GRUETZMANN_PANCREATIC_CANCER_UP, TORCHIA_TARGETS_OF_EWSR1_FLI1_FUSION_DN, CHYLA_CBFA2T3_TARGETS_DN	4.83973	-0.20681	-0.0500972	-0.416662	0.678219	0.16863			6	7	5	2	1	1	6	2	4	5	10	2	1	5	6	4	4	1	11	9	4
18	ENSG00000102057	KCND1	protein_coding	Potassium voltage-gated channel subfamily D member 1	KCND1	Q9NSA2	KCND1_HUMAN	ENST00000218176, ENST00000376477	ENSP00000218176, ENSP00000365660	ENSG00000102057	chrX	48961378	48971844	-			system process, circulatory system process, heart process, transporter activity, ion channel activity, voltage-gated ion channel activity, voltage-gated potassium channel activity, A-type (transient outward) potassium channel activity, cation channel activity, potassium channel activity, binding, cell, plasma membrane, integral component of plasma membrane, protein complex assembly, transport, io…	GO:0003008, GO:0003013, GO:0003015, GO:0005215, GO:0005216, GO:0005244, GO:0005249, GO:0005250, GO:0005261, GO:0005267, GO:0005488, GO:0005623, GO:0005886, GO:0005887, GO:0006461, GO:0006810, GO:0006811, GO:0006812, GO:0006813, GO:0008015, GO:0008016, GO:0008076, GO:0008324, GO:0009987, GO:0015075, GO:0015077, GO:0015079, GO:0015267, GO:0015271, GO:0015672, GO:0016020, GO:0016021, GO:0016043, GO:…	HALLMARK_KRAS_SIGNALING_DN	ZHOU_INFLAMMATORY_RESPONSE_LIVE_DN, SU_PANCREAS, MIKKELSEN_ES_ICP_WITH_H3K4ME3, LE_NEURONAL_DIFFERENTIATION_UP, ZWANG_EGF_INTERVAL_UP, REACTOME_NEURONAL_SYSTEM, REACTOME_POTASSIUM_CHANNELS, REACTOME_VOLTAGE_GATED_POTASSIUM_CHANNELS, REACTOME_MUSCLE_CONTRACTION, REACTOME_CARDIAC_CONDUCTION, REACTOME_PHASE_1_INACTIVATION_OF_FAST_NA_CHANNELS, KOYAMA_SEMA3B_TARGETS_UP	5.48957	0.389554	-0.0802459	-0.668729	0.505899	0.295936			2	3	5	3	5	11	4	4	6	3	9	6	4	3	4	4	5	5	2	4	8
19	ENSG00000102359	SRPX2	protein_coding	Sushi repeat-containing protein SRPX2	SRPX2, SRPUL; SRPX2	O60687; A0A1W2PR88; A0A1W2PNZ6; A0A1W2PRB1	SRPX2_HUMAN; A0A1W2PR88_HUMAN; A0A1W2PNZ6_HUMAN; A0A1W2PRB1_HUMAN	ENST00000373004; ENST00000638458; ENST00000640282; ENST00000640889	ENSP00000362095; ENSP00000492168; ENSP00000491188; ENSP00000492571	ENSG00000102359	chrX	100644195	100675788	+			angiogenesis, blood vessel development, ameboidal-type cell migration, vasculature development, sprouting angiogenesis, cell migration involved in sprouting angiogenesis, receptor binding, binding, protein binding, extracellular region, extracellular space, intracellular, cell, cytoplasm, plasma membrane, phosphorus metabolic process, phosphate-containing compound metabolic process, movement of c…	GO:0001525, GO:0001568, GO:0001667, GO:0001944, GO:0002040, GO:0002042, GO:0005102, GO:0005488, GO:0005515, GO:0005576, GO:0005615, GO:0005622, GO:0005623, GO:0005737, GO:0005886, GO:0006793, GO:0006796, GO:0006928, GO:0007155, GO:0007275, GO:0007399, GO:0007416, GO:0007610, GO:0008152, GO:0009653, GO:0009986, GO:0009987, GO:0010594, GO:0010595, GO:0010631, GO:0010632, GO:0010634, GO:0016020, GO:…		IBRAHIM_NRF2_UP, SEAVEY_EPITHELIOID_HEMANGIOENDOTHELIOMA, SABATES_COLORECTAL_ADENOMA_UP, RICKMAN_TUMOR_DIFFERENTIATED_MODERATELY_VS_POORLY_UP, BENPORATH_SUZ12_TARGETS, VERHAAK_GLIOBLASTOMA_MESENCHYMAL, FARMER_BREAST_CANCER_CLUSTER_4, MEBARKI_HCC_PROGENITOR_WNT_UP, MEBARKI_HCC_PROGENITOR_WNT_UP_CTNNB1_DEPENDENT, MEBARKI_HCC_PROGENITOR_WNT_UP_BLOCKED_BY_FZD8CRD, MEBARKI_HCC_PROGENITOR_WNT_UP_CTNNB1…	176.726	-0.859539	-0.615876	-6.49348	1.08716e-08	7.96371	neg.corr_hCTEPH_BL_(1156)		179	182	223	213	146	125	287	133	88	93	165	219	152	144	114	320	148	229	189	185	237
20	ENSG00000178440	TIMM23B-AGAP6	protein_coding	Mitochondrial import inner membrane translocase subunit Tim23B, TIMM23B-AGAP6 readthrough (NMD candidate); Mitochondrial import inner membrane translocase subunit Tim23B	TIMM23B-AGAP6, TIMM23B; TIMM23B	A0A6Q8PGT7; Q5SRD1	A0A6Q8PGT7_HUMAN; TI23B_HUMAN	ENST00000478381, ENST00000651208; ENST00000651259, ENST00000652716	ENSP00000502398, ENSP00000502504; ENSP00000502369, ENSP00000502146	ENSG00000178440	chr10	49942056	50011654	+							5.23533	0.180934	0.0681354	0.567294	0.572356	0.242334			1	10	3	3	4	5	2	6	6	4	7	2	5	5	5	5	1	1	2	9	9
21	ENSG00000237505	PKN2-AS1	lncRNA							ENSG00000237505	chr1	87620803	88685204	-							4.73004	-0.344395	0.130431	1.09277	0.278294	0.555495			3	3	3	5	4	3	9	4	4	15	11	20	7	1	4	2	2	0	8	2	15
22	ENSG00000163923	RPL39L	protein_coding	60S ribosomal protein L39-like	RPL39L, RPL39L1	Q96EH5	RL39L_HUMAN	ENST00000296277, ENST00000433055, ENST00000455270	ENSP00000296277, ENSP00000389356, ENSP00000397240	ENSG00000163923	chr3	187120948	187180908	-			reproduction, nucleic acid binding, RNA binding, structural constituent of ribosome, structural molecule activity, binding, protein binding, intracellular, cell, cytoplasm, cytosol, ribosome, translation, peptide metabolic process, nitrogen compound metabolic process, gamete generation, spermatogenesis, metabolic process, biosynthetic process, macromolecule biosynthetic process, cellular process,…	GO:0000003, GO:0003676, GO:0003723, GO:0003735, GO:0005198, GO:0005488, GO:0005515, GO:0005622, GO:0005623, GO:0005737, GO:0005829, GO:0005840, GO:0006412, GO:0006518, GO:0006807, GO:0007276, GO:0007283, GO:0008152, GO:0009058, GO:0009059, GO:0009987, GO:0010467, GO:0015934, GO:0019538, GO:0019953, GO:0022414, GO:0022625, GO:0022626, GO:0030529, GO:0032501, GO:0032504, GO:0032991, GO:0034641, GO:…	HALLMARK_SPERMATOGENESIS	CORRE_MULTIPLE_MYELOMA_DN, WANG_PROSTATE_CANCER_ANDROGEN_INDEPENDENT, LIN_APC_TARGETS, TSENG_IRS1_TARGETS_UP, SMID_BREAST_CANCER_BASAL_UP, LIN_NPAS4_TARGETS_UP, PLASARI_NFIC_TARGETS_BASAL_DN, PLASARI_TGFB1_SIGNALING_VIA_NFIC_1HR_UP, PLASARI_TGFB1_SIGNALING_VIA_NFIC_10HR_DN, FISCHER_DREAM_TARGETS, REACTOME_DEVELOPMENTAL_BIOLOGY, REACTOME_EUKARYOTIC_TRANSLATION_ELONGATION, REACTOME_INFLUENZA_INFECT…	4.57992	-0.547419	-0.172638	-1.4559	0.149956	0.824037			1	4	4	4	1	8	4	4	7	3	5	6	5	3	7	2	3	2	4	6	5
23	ENSG00000158806	NPM2	protein_coding	Nucleoplasmin-2	NPM2	Q86SE8; E5RFQ8; E5RGN1	NPM2_HUMAN; E5RFQ8_HUMAN; E5RGN1_HUMAN	ENST00000289820, ENST00000381530, ENST00000397940, ENST00000518119, ENST00000521157, ENST00000615914, ENST00000621538; ENST00000522813; ENST00000520125	ENSP00000289820, ENSP00000370941, ENSP00000381032, ENSP00000427741, ENSP00000429413, ENSP00000481018, ENSP00000481077; ENSP00000428016; ENSP00000429984	ENSG00000158806	chr8	22024125	22036897	+			reproduction, nuclear chromosome, cytoplasmic chromosome, mitotic cell cycle, nuclear division, chromatin, cytoplasmic chromatin, nuclear chromatin, developmental process involved in reproduction, chromatin binding, binding, protein binding, intracellular, cell, nucleus, chromosome, cytoplasm, nucleobase-containing compound metabolic process, DNA metabolic process, DNA replication, regulation of …	GO:0000003, GO:0000228, GO:0000229, GO:0000278, GO:0000280, GO:0000785, GO:0000789, GO:0000790, GO:0003006, GO:0003682, GO:0005488, GO:0005515, GO:0005622, GO:0005623, GO:0005634, GO:0005694, GO:0005737, GO:0006139, GO:0006259, GO:0006260, GO:0006275, GO:0006325, GO:0006338, GO:0006461, GO:0006725, GO:0006807, GO:0006996, GO:0007049, GO:0007067, GO:0007088, GO:0007096, GO:0007126, GO:0007275, GO:…		GAZIN_EPIGENETIC_SILENCING_BY_KRAS, MATZUK_MATERNAL_EFFECT, ZWANG_TRANSIENTLY_UP_BY_2ND_EGF_PULSE_ONLY, NUYTTEN_EZH2_TARGETS_DN, RICKMAN_METASTASIS_DN	4.98469	-0.0613236	0.198621	1.68341	0.0968147	1.01406			1	5	8	5	10	8	2	6	7	5	4	5	5	6	6	5	7	5	3	4	4
24	ENSG00000269374	ENSG00000269374	processed_pseudogene							ENSG00000269374	chr19	42485076	42485714	-							4.59345	-0.533153	0.202432	1.71708	0.0904503	1.04359			3	4	4	7	6	6	6	6	6	5	4	6	5	4	2	5	5	11	5	4	5
25	ENSG00000272159	ENSG00000272159	lncRNA							ENSG00000272159	chr8	38408048	38408742	-							5.01404	-0.0331481	-0.0487777	-0.405661	0.686247	0.163519			5	5	3	5	6	5	6	4	4	6	4	6	11	3	4	6	6	2	8	5	5
26	ENSG00000171848	RRM2	protein_coding	Ribonucleoside-diphosphate reductase subunit M2	RRM2, RR2; RRM2	P31350; A0A286YFD6	RIR2_HUMAN; A0A286YFD6_HUMAN	ENST00000304567, ENST00000360566, ENST00000641198; ENST00000641498	ENSP00000302955, ENSP00000353770, ENSP00000493399; ENSP00000493425	ENSG00000171848	chr2	10120698	10211725	+	Pyrimidine metabolism, Metabolic pathways, p53 signaling pathway, Purine metabolism, Glutathione metabolism	hsa00240, hsa01100, hsa04115, hsa00230, hsa00480	G1/S transition of mitotic cell cycle, regulation of transcription involved in G1/S transition of mitotic cell cycle, mitotic cell cycle, catalytic activity, ribonucleoside-diphosphate reductase activity, thioredoxin disulfide as acceptor, binding, protein binding, intracellular, cell, nucleus, nucleoplasm, cytoplasm, cytosol, ribonucleoside-diphosphate reductase complex, nucleobase-containing co…	GO:0000082, GO:0000083, GO:0000278, GO:0003824, GO:0004748, GO:0005488, GO:0005515, GO:0005622, GO:0005623, GO:0005634, GO:0005654, GO:0005737, GO:0005829, GO:0005971, GO:0006139, GO:0006259, GO:0006260, GO:0006351, GO:0006355, GO:0006461, GO:0006725, GO:0006753, GO:0006793, GO:0006796, GO:0006807, GO:0007049, GO:0008152, GO:0009058, GO:0009059, GO:0009117, GO:0009132, GO:0009165, GO:0009186, GO:…	HALLMARK_MTORC1_SIGNALING, HALLMARK_E2F_TARGETS	BLANCO_MELO_COVID19_SARS_COV_2_INFECTION_A594_ACE2_EXPRESSING_CELLS_DN, BLANCO_MELO_COVID19_SARS_COV_2_INFECTION_A594_ACE2_EXPRESSING_CELLS_RUXOLITINIB_DN, BLANCO_MELO_BRONCHIAL_EPITHELIAL_CELLS_INFLUENZA_A_DEL_NS1_INFECTION_DN, LIU_CMYB_TARGETS_UP, JAEGER_METASTASIS_UP, SABATES_COLORECTAL_ADENOMA_UP, HAHTOLA_SEZARY_SYNDROM_UP, CHOW_RASSF1_TARGETS_UP, CHIARADONNA_NEOPLASTIC_TRANSFORMATION_KRAS_UP…	4.33333	-0.965723	-0.0546655	-0.454766	0.650705	0.186616			1	2	11	1	1	1	3	1	1	7	3	23	2	4	3	4	1	2	3	1	3
27	ENSG00000201793	RN7SKP9	misc_RNA							ENSG00000201793	chr13	99205708	99206006	+							5.04509	-0.00351226	-0.152213	-1.27928	0.205084	0.688069			6	2	6	7	4	8	7	7	4	2	7	4	5	6	7	6	5	3	6	5	2
28	ENSG00000216863	LY86-AS1	lncRNA							ENSG00000216863	chr6	6346465	6622771	-							7.20795	1.3071	0.0639586	0.53237	0.59618	0.224622			10	2	5	7	9	2	2	3	1	2	5	7	10	3	8	4	3	2	1	6	4
29	ENSG00000139239	RPL14P1	processed_pseudogene							ENSG00000139239	chr12	62965325	62965969	+							5.03191	-0.0186406	-0.0749371	-0.62423	0.534535	0.272024			4	6	3	7	4	5	3	3	1	3	4	5	7	7	4	7	7	10	4	3	4
30	ENSG00000237989	LINC01679	lncRNA							ENSG00000237989	chr21	43358147	43362349	-							4.71567	-0.374893	-0.215085	-1.82945	0.0716533	1.14476			3	8	3	3	6	6	3	7	1	3	4	4	4	3	6	7	6	2	6	2	5
31	ENSG00000235100	ENSG00000235100	lncRNA							ENSG00000235100	chr10	89667181	89701274	-							5.41039	0.315784	0.198045	1.67833	0.0978071	1.00963			10	2	4	1	7	5	7	5	4	4	13	9	7	5	3	2	5	0	10	8	5
32	ENSG00000183426	NPIPA1	protein_coding	Nuclear pore complex-interacting protein family member A1	NPIPA1, NPIP; NPIPA1	Q9UND3; A0A0J9YW10; A0A0J9YW05; F8WB45	NPIA1_HUMAN; A0A0J9YW10_HUMAN; A0A0J9YW05_HUMAN; F8WB45_HUMAN	ENST00000328085; ENST00000633354; ENST00000634030; ENST00000424549	ENSP00000331843; ENSP00000487760; ENSP00000487754; ENSP00000410814	ENSG00000183426	chr16	14922802	14952060	+			intracellular, cell, nucleus, nuclear envelope, nuclear pore, RNA localization, transport, protein localization, endomembrane system, protein transport, nucleobase-containing compound transport, membrane, organelle membrane, nuclear membrane, organelle envelope, envelope, macromolecular complex, macromolecule localization, organelle, membrane-bounded organelle, intracellular organelle, intracellu…	GO:0005622, GO:0005623, GO:0005634, GO:0005635, GO:0005643, GO:0006403, GO:0006810, GO:0008104, GO:0012505, GO:0015031, GO:0015931, GO:0016020, GO:0031090, GO:0031965, GO:0031967, GO:0031975, GO:0032991, GO:0033036, GO:0043226, GO:0043227, GO:0043229, GO:0043231, GO:0043234, GO:0044422, GO:0044424, GO:0044428, GO:0044446, GO:0044464, GO:0045184, GO:0050657, GO:0050658, GO:0051028, GO:0051179, GO:…		LIU_TARGETS_OF_VMYB_VS_CMYB_DN, LAIHO_COLORECTAL_CANCER_SERRATED_DN, HAHTOLA_MYCOSIS_FUNGOIDES_CD4_DN, PEREZ_TP53_TARGETS, PEREZ_TP63_TARGETS, PEREZ_TP53_AND_TP63_TARGETS, SCHLOSSER_SERUM_RESPONSE_AUGMENTED_BY_MYC, JIANG_CORE_DUPLICON_GENES, POMEROY_MEDULLOBLASTOMA_PROGNOSIS_UP, ENGELMANN_CANCER_PROGENITORS_DN, ONKEN_UVEAL_MELANOMA_UP, FULCHER_INFLAMMATORY_RESPONSE_LECTIN_VS_LPS_DN, HORIUCHI_WTAP…	5.47705	0.36552	0.0088864	0.0738189	0.941368	0.0262405			7	3	7	1	2	3	3	2	13	5	2	4	5	11	4	8	3	2	5	6	7
33	ENSG00000277130	ENSG00000277130	lncRNA							ENSG00000277130	chr12	79818784	79819465	-							5.10956	0.0528028	-0.031099	-0.258452	0.796827	0.0986359			5	4	6	4	4	7	3	6	4	5	7	9	5	6	5	4	8	0	11	6	8
34	ENSG00000240399	ENSG00000240399	transcribed_processed_pseudogene							ENSG00000240399	chr12	48054813	48055591	-							4.87862	-0.185346	-0.170284	-1.43545	0.155677	0.807776			3	5	6	7	4	2	4	3	5	5	6	7	3	6	4	3	9	5	5	5	5
35	ENSG00000198754	OXCT2	protein_coding	Succinyl-CoA:3-ketoacid coenzyme A transferase 2, mitochondrial	OXCT2, FKSG25	Q9BYC2	SCOT2_HUMAN	ENST00000327582	ENSP00000361914	ENSG00000198754	chr1	39769523	39771348	-	Butanoate metabolism, Synthesis and degradation of ketone bodies, Valine, leucine and isoleucine degradation	hsa00650, hsa00072, hsa00280	catalytic activity, intracellular, cell, cytoplasm, mitochondrion, cilium, metabolic process, 3-oxoacid CoA-transferase activity, CoA-transferase activity, catabolic process, cellular process, transferase activity, transferase activity, transferring sulfur-containing groups, motile cilium, cell projection, organelle, membrane-bounded organelle, intracellular organelle, intracellular membrane-boun…	GO:0003824, GO:0005622, GO:0005623, GO:0005737, GO:0005739, GO:0005929, GO:0008152, GO:0008260, GO:0008410, GO:0009056, GO:0009987, GO:0016740, GO:0016782, GO:0031514, GO:0042995, GO:0043226, GO:0043227, GO:0043229, GO:0043231, GO:0044237, GO:0044248, GO:0044281, GO:0044282, GO:0044424, GO:0044444, GO:0044464, GO:0044699, GO:0044710, GO:0044712, GO:0044763, GO:0046950, GO:0046952, GO:0071704, GO:…		BENPORATH_SUZ12_TARGETS, BENPORATH_EED_TARGETS, BENPORATH_ES_WITH_H3K27ME3, BENPORATH_PRC2_TARGETS, SANSOM_APC_TARGETS_UP, XU_GH1_EXOGENOUS_TARGETS_DN, ZWANG_TRANSIENTLY_UP_BY_2ND_EGF_PULSE_ONLY, REACTOME_METABOLISM_OF_LIPIDS, REACTOME_KETONE_BODY_METABOLISM, KEGG_VALINE_LEUCINE_AND_ISOLEUCINE_DEGRADATION, KEGG_BUTANOATE_METABOLISM	4.12602	-1.4559	-0.113684	-0.950492	0.34518	0.461955			1	5	11	3	0	12	2	1	0	11	1	1	2	21	2	19	3	1	0	14	0
36	ENSG00000261737	CLCA4-AS1	lncRNA							ENSG00000261737	chr1	86703502	86704462	-							4.75161	-0.342391	-0.221719	-1.88874	0.0631299	1.19977			5	8	4	7	8	4	4	7	4	4	4	3	7	5	6	9	3	3	11	3	2
37	ENSG00000196787	H2AC11	protein_coding	Histone H2A type 1; Histone H2A	H2AC11, H2AFP, HIST1H2AG, H2AC13, H2AFC, HIST1H2AI, H2AC15, H2AFD, HIST1H2AK, H2AC16, H2AFI, HIST1H2AL, H2AC17, H2AFN, HIST1H2AM; HIST1H2AK, HIST1H2AG, HIST1H2AI, HIST1H2AL, HIST1H2AM, hCG_1640463, hCG_1640467, hCG_1641458, hCG_1643754, hCG_1743060	P0C0S8; A4FTV9	H2A1_HUMAN; A4FTV9_HUMAN	ENST00000358739, ENST00000359193, ENST00000359611, ENST00000613174, ENST00000618958;	ENSP00000351589, ENSP00000352119, ENSP00000352627, ENSP00000482538, ENSP00000482431;	ENSG00000196787	chr6	27133042	27135291	+	Systemic lupus erythematosus, Alcoholism	hsa05322, hsa05034	nuclear chromosome, chromatin, nucleosome, nuclear chromatin, nucleic acid binding, DNA binding, binding, protein binding, extracellular region, intracellular, cell, nucleus, chromosome, nucleobase-containing compound metabolic process, chromatin organization, chromatin silencing, transcription, DNA-templated, regulation of transcription, DNA-templated, cellular aromatic compound metabolic proces…	GO:0000228, GO:0000785, GO:0000786, GO:0000790, GO:0003676, GO:0003677, GO:0005488, GO:0005515, GO:0005576, GO:0005622, GO:0005623, GO:0005634, GO:0005694, GO:0006139, GO:0006325, GO:0006342, GO:0006351, GO:0006355, GO:0006725, GO:0006807, GO:0006996, GO:0008152, GO:0009058, GO:0009059, GO:0009889, GO:0009890, GO:0009892, GO:0009987, GO:0010467, GO:0010468, GO:0010556, GO:0010558, GO:0010605, GO:…		WANG_HCP_PROSTATE_CANCER, BENPORATH_EED_TARGETS, HASLINGER_B_CLL_WITH_6Q21_DELETION, ACEVEDO_LIVER_CANCER_WITH_H3K27ME3_DN, ACEVEDO_LIVER_CANCER_WITH_H3K9ME3_DN, FIGUEROA_AML_METHYLATION_CLUSTER_1_DN, FIGUEROA_AML_METHYLATION_CLUSTER_3_DN, FISCHER_G1_S_CELL_CYCLE, FISCHER_DREAM_TARGETS, KEGG_SYSTEMIC_LUPUS_ERYTHEMATOSUS, REACTOME_HDACS_DEACETYLATE_HISTONES, REACTOME_HATS_ACETYLATE_HISTONES, REACT…	4.65695	-0.465509	-0.0483189	-0.401837	0.689046	0.161752			3	5	7	5	6	8	5	2	7	4	3	13	7	3	5	5	8	6	6	4	2
38	ENSG00000271075	ENSG00000271075	processed_pseudogene							ENSG00000271075	chr14	52871458	52872217	+							4.75761	-0.336185	-0.0382562	-0.318012	0.751436	0.124108			4	5	6	3	4	3	4	3	3	4	6	6	6	5	7	3	3	2	8	3	6
39	ENSG00000238184	CD81-AS1	lncRNA							ENSG00000238184	chr11	2328749	2377992	-						DODD_NASOPHARYNGEAL_CARCINOMA_UP	5.05027	-0.0143926	0.0238805	0.198423	0.843297	0.0740192			2	7	5	4	3	3	5	6	1	5	5	8	9	7	5	8	7	5	8	4	7
40	ENSG00000119681	LTBP2	protein_coding	Latent-transforming growth factor beta-binding protein 2	LTBP2, C14orf141, LTBP3; LTBP2	Q14767; G3V3X5; G3V511	LTBP2_HUMAN; G3V3X5_HUMAN; G3V511_HUMAN	ENST00000261978; ENST00000556690; ENST00000553939	ENSP00000261978; ENSP00000451477; ENSP00000452110	ENSG00000119681	chr14	74498183	74612378	-			binding, calcium ion binding, protein binding, glycosaminoglycan binding, extracellular region, proteinaceous extracellular matrix, extracellular space, intracellular, cell, protein targeting, transport, intracellular protein transport, cell communication, signal transduction, cell surface receptor signaling pathway, enzyme linked receptor protein signaling pathway, transmembrane receptor protein…	GO:0005488, GO:0005509, GO:0005515, GO:0005539, GO:0005576, GO:0005578, GO:0005615, GO:0005622, GO:0005623, GO:0006605, GO:0006810, GO:0006886, GO:0007154, GO:0007165, GO:0007166, GO:0007167, GO:0007178, GO:0007179, GO:0008104, GO:0008201, GO:0009306, GO:0009719, GO:0009987, GO:0010033, GO:0015031, GO:0016043, GO:0019838, GO:0023052, GO:0030198, GO:0031012, GO:0031982, GO:0031988, GO:0032940, GO:…	HALLMARK_TGF_BETA_SIGNALING	CHIARADONNA_NEOPLASTIC_TRANSFORMATION_KRAS_CDC25_DN, CHIARADONNA_NEOPLASTIC_TRANSFORMATION_CDC25_UP, XU_HGF_TARGETS_INDUCED_BY_AKT1_48HR_UP, SCIAN_CELL_CYCLE_TARGETS_OF_TP53_AND_TP73_UP, BENPORATH_SUZ12_TARGETS, BENPORATH_EED_TARGETS, BENPORATH_ES_WITH_H3K27ME3, BENPORATH_PRC2_TARGETS, SUNG_METASTASIS_STROMA_DN, CERVERA_SDHB_TARGETS_2, TARTE_PLASMA_CELL_VS_PLASMABLAST_UP, MOREAUX_MULTIPLE_MYELOMA…	493.427	-0.24806	-0.615254	-6.48292	1.13549e-08	7.94482	neg.corr_hCTEPH_BL_(1156)		300	384	536	689	365	287	1081	466	160	186	220	634	366	123	161	733	352	976	378	451	794
41	ENSG00000268543	ENSG00000268543	TEC							ENSG00000268543	chr19	58418560	58419310	+							5.20468	0.130018	0.0895672	0.747004	0.457599	0.339515			11	6	6	4	7	7	2	4	4	7	7	8	5	6	5	10	5	8	6	4	6
42	ENSG00000198133	TMEM229B	protein_coding	Transmembrane protein 229B	TMEM229B, C14orf83	Q8NBD8	T229B_HUMAN	ENST00000357461, ENST00000555638, ENST00000557006	ENSP00000350050, ENSP00000452201, ENSP00000451774	ENSG00000198133	chr14	67447084	67533739	-			membrane, integral component of membrane, intrinsic component of membrane, membrane part	GO:0016020, GO:0016021, GO:0031224, GO:0044425		BLANCO_MELO_BETA_INTERFERON_TREATED_BRONCHIAL_EPITHELIAL_CELLS_UP, BLANCO_MELO_BRONCHIAL_EPITHELIAL_CELLS_INFLUENZA_A_DEL_NS1_INFECTION_UP, RASHI_RESPONSE_TO_IONIZING_RADIATION_5, PASQUALUCCI_LYMPHOMA_BY_GC_STAGE_DN, GREENBAUM_E2A_TARGETS_DN, ACEVEDO_METHYLATED_IN_LIVER_CANCER_DN, BOSCO_TH1_CYTOTOXIC_MODULE, CHEN_METABOLIC_SYNDROM_NETWORK, CHARAFE_BREAST_CANCER_LUMINAL_VS_BASAL_UP, CHARAFE_BREAST…	6.40763	0.935463	0.218374	1.85881	0.0673193	1.17186			3	7	3	3	8	3	6	7	10	11	7	6	5	7	4	6	2	6	1	6	7
43	ENSG00000264672	SEPTIN4-AS1	lncRNA							ENSG00000264672	chr17	58519837	58557799	+							5.24627	0.163159	-0.0720209	-0.599808	0.550599	0.259165			6	3	6	5	1	9	5	7	6	3	7	5	5	8	7	4	4	7	2	8	3
44	ENSG00000256069	A2MP1	transcribed_unprocessed_pseudogene							ENSG00000256069	chr12	9228533	9275817	-						SAKAI_TUMOR_INFILTRATING_MONOCYTES_DN	4.95405	-0.123012	0.120112	1.005	0.318406	0.497019			4	4	4	5	12	3	4	3	10	6	4	10	5	4	6	13	7	2	5	7	3
45	ENSG00000174028	FAM3C2P	processed_pseudogene							ENSG00000174028	chrX	23075758	23076767	+							4.75048	-0.361679	-0.0380394	-0.316207	0.7528	0.123321			8	5	5	5	6	6	4	3	9	2	3	8	7	6	7	3	6	9	6	6	5
46	ENSG00000129521	EGLN3	protein_coding	Prolyl hydroxylase EGLN3	EGLN3	Q9H6Z9; F8W1G2; F8VR39; G3V3M1	EGLN3_HUMAN; F8W1G2_HUMAN; F8VR39_HUMAN; G3V3M1_HUMAN	ENST00000250457; ENST00000553215; ENST00000547327; ENST00000487915	ENSP00000250457; ENSP00000447470; ENSP00000446572; ENSP00000451316	ENSG00000129521	chr14	33924227	34462774	-	Pathways in cancer, HIF-1 signaling pathway, Renal cell carcinoma	hsa05200, hsa04066, hsa05211	response to hypoxia, catalytic activity, binding, iron ion binding, protein binding, intracellular, cell, nucleus, nucleoplasm, cytoplasm, cytosol, organic acid metabolic process, nucleobase-containing compound metabolic process, transcription, DNA-templated, regulation of transcription, DNA-templated, regulation of transcription from RNA polymerase II promoter, transcription from RNA polymerase …	GO:0001666, GO:0003824, GO:0005488, GO:0005506, GO:0005515, GO:0005622, GO:0005623, GO:0005634, GO:0005654, GO:0005737, GO:0005829, GO:0006082, GO:0006139, GO:0006351, GO:0006355, GO:0006357, GO:0006366, GO:0006464, GO:0006508, GO:0006575, GO:0006725, GO:0006807, GO:0006915, GO:0006919, GO:0006950, GO:0006974, GO:0008152, GO:0008219, GO:0008283, GO:0009058, GO:0009059, GO:0009628, GO:0009889, GO:…	HALLMARK_MTORC1_SIGNALING, HALLMARK_GLYCOLYSIS	DARWICHE_PAPILLOMA_PROGRESSION_RISK, RAMJAUN_APOPTOSIS_BY_TGFB1_VIA_SMAD4_DN, RAMJAUN_APOPTOSIS_BY_TGFB1_VIA_MAPK1_DN, TANAKA_METHYLATED_IN_ESOPHAGEAL_CARCINOMA, LI_CISPLATIN_RESISTANCE_UP, GROSS_HYPOXIA_VIA_ELK3_ONLY_UP, WOTTON_RUNX_TARGETS_DN, RICKMAN_TUMOR_DIFFERENTIATED_WELL_VS_POORLY_DN, COATES_MACROPHAGE_M1_VS_M2_DN, IWANAGA_CARCINOGENESIS_BY_KRAS_PTEN_UP, BOYLAN_MULTIPLE_MYELOMA_C_CLUSTER_…	410.117	-0.603729	-0.613897	-6.45997	1.24803e-08	7.90377	neg.corr_hCTEPH_BL_(1156)		515	570	534	505	377	448	462	331	254	297	335	363	406	315	357	471	495	517	371	309	441
47	ENSG00000187860	CCDC157	protein_coding	Coiled-coil domain-containing protein 157	CCDC157, KIAA1656; CCDC157	Q569K6; A8MUK5; E7ETG3; E7EWT0	CC157_HUMAN; A8MUK5_HUMAN; E7ETG3_HUMAN; E7EWT0_HUMAN	ENST00000338306, ENST00000405659; ENST00000399824; ENST00000430839; ENST00000445005	ENSP00000343087, ENSP00000385357; ENSP00000382720; ENSP00000401837; ENSP00000387491	ENSG00000187860	chr22	30356635	30378673	+						DODD_NASOPHARYNGEAL_CARCINOMA_UP	5.07453	-0.00372465	0.0525374	0.437012	0.663467	0.17818			5	8	2	2	6	8	3	5	4	4	7	1	3	4	6	3	4	8	6	4	5
48	ENSG00000241975	ELOCP19	processed_pseudogene							ENSG00000241975	chr1	88829102	88829419	+							5.3141	0.214259	0.0810081	0.675123	0.501854	0.299423			6	5	5	3	4	3	4	6	4	4	3	6	8	4	5	3	4	8	5	5	4
49	ENSG00000159871	LYPD5	protein_coding	Ly6/PLAUR domain-containing protein 5	LYPD5, UNQ1908/PRO4356; LYPD5	Q6UWN5; M0R1J4; M0QYY3	LYPD5_HUMAN; M0R1J4_HUMAN; M0QYY3_HUMAN	ENST00000377950, ENST00000414615, ENST00000594013, ENST00000651184; ENST00000602179; ENST00000594049	ENSP00000367185, ENSP00000408433, ENSP00000471692, ENSP00000498724; ENSP00000471909; ENSP00000470163	ENSG00000159871	chr19	43785874	43827206	-			binding, protein binding, cell, plasma membrane, cell adhesion, cell-matrix adhesion, membrane, biological adhesion, intrinsic component of membrane, anchored component of membrane, cell-substrate adhesion, laminin binding, membrane part, cell part, extracellular matrix binding, cell periphery	GO:0005488, GO:0005515, GO:0005623, GO:0005886, GO:0007155, GO:0007160, GO:0016020, GO:0022610, GO:0031224, GO:0031225, GO:0031589, GO:0043236, GO:0044425, GO:0044464, GO:0050840, GO:0071944		RICKMAN_TUMOR_DIFFERENTIATED_WELL_VS_MODERATELY_DN, BRUINS_UVC_RESPONSE_VIA_TP53_GROUP_A, REACTOME_POST_TRANSLATIONAL_MODIFICATION_SYNTHESIS_OF_GPI_ANCHORED_PROTEINS, REACTOME_POST_TRANSLATIONAL_PROTEIN_MODIFICATION, FURUKAWA_DUSP6_TARGETS_PCI35_UP, NUYTTEN_EZH2_TARGETS_DN, ZWANG_CLASS_1_TRANSIENTLY_INDUCED_BY_EGF	4.73194	-0.38996	-0.0145025	-0.120479	0.904454	0.0436137			3	1	7	6	3	3	5	3	4	22	4	6	4	5	2	2	1	2	2	3	8
50	ENSG00000287737	ENSG00000287737	lncRNA							ENSG00000287737	chr17	82273748	82279645	+							5.12471	0.0421611	-0.0206435	-0.171514	0.864321	0.0633247			3	6	7	5	6	4	9	4	1	5	2	9	7	4	8	4	5	2	2	7	5
51	ENSG00000283761	ENSG00000283761	protein_coding	UDP-N-acetylglucosamine transporter	SLC35A3	A0A1C7CYW3	A0A1C7CYW3_HUMAN	ENST00000370155, ENST00000640238	ENSP00000359174, ENSP00000491093	ENSG00000283761	chr1	99970011	100083321	+							5.16765	0.0820775	0.154392	1.29804	0.198597	0.702028			6	1	2	3	6	8	6	6	10	5	4	5	9	10	6	2	5	5	4	6	14
52	ENSG00000235066	ENSG00000235066	lncRNA							ENSG00000235066	chr2	117995397	118055033	+							4.61189	-0.554215	0.114787	0.959833	0.340491	0.467895			5	6	3	4	5	5	2	1	4	8	5	10	7	10	8	1	3	2	6	4	6
53	ENSG00000285665	TOP1P1	processed_pseudogene							ENSG00000285665	chr1	171339299	171339959	+						DOUGLAS_BMI1_TARGETS_DN, GEORGES_TARGETS_OF_MIR192_AND_MIR215	4.97062	-0.113252	-0.0632212	-0.526207	0.600432	0.221536			6	8	7	10	8	3	6	4	4	3	4	4	8	4	8	4	1	2	11	1	3
54	ENSG00000286289	ENSG00000286289	lncRNA							ENSG00000286289	chr10	113482069	113492054	-							5.04911	-0.0356129	-0.186787	-1.57936	0.118826	0.925088			2	3	3	1	2	6	5	1	0	3	1	4	1	2	2	14	1	3	2	4	4
55	ENSG00000217334	ENSG00000217334	processed_pseudogene							ENSG00000217334	chr6	85731371	85732011	+							4.45598	-0.807442	-0.163325	-1.37514	0.173536	0.760611			14	2	10	11	7	3	0	1	2	2	7	3	3	0	2	9	3	1	2	9	2
56	ENSG00000101049	SGK2	protein_coding	Serine/threonine-protein kinase Sgk2	SGK2	Q9HBY8; Q5H8Y5; A0A3B3IRX6; A0A3B3IT40; F2Z3C8; X6R8H3; A0A3B3IRL0	SGK2_HUMAN; Q5H8Y5_HUMAN; A0A3B3IRX6_HUMAN; A0A3B3IT40_HUMAN; F2Z3C8_HUMAN; X6R8H3_HUMAN; A0A3B3IRL0_HUMAN	ENST00000341458, ENST00000373100, ENST00000423407, ENST00000426287; ENST00000412111; ENST00000648083; ENST00000648530; ENST00000496343; ENST00000373077; ENST00000485914	ENSP00000340608, ENSP00000362192, ENSP00000392795, ENSP00000412214; ENSP00000396222; ENSP00000496987; ENSP00000497528; ENSP00000436841; ENSP00000362168; ENSP00000496823	ENSG00000101049	chr20	43558968	43588237	+	PI3K-Akt signaling pathway, FoxO signaling pathway	hsa04151, hsa04068	nucleotide binding, regulation of cell growth, nucleoside binding, purine nucleoside binding, regulation of sodium ion transport, catalytic activity, protein kinase activity, protein serine/threonine kinase activity, calcium channel regulator activity, binding, ATP binding, intracellular, cell, nucleus, cytoplasm, cytosol, cellular protein modification process, protein phosphorylation, phosphorus…	GO:0000166, GO:0001558, GO:0001882, GO:0001883, GO:0002028, GO:0003824, GO:0004672, GO:0004674, GO:0005246, GO:0005488, GO:0005524, GO:0005622, GO:0005623, GO:0005634, GO:0005737, GO:0005829, GO:0006464, GO:0006468, GO:0006793, GO:0006796, GO:0006810, GO:0006811, GO:0006812, GO:0006814, GO:0006873, GO:0006875, GO:0006883, GO:0006915, GO:0006950, GO:0006979, GO:0007154, GO:0007165, GO:0008152, GO:…		SERVITJA_ISLET_HNF1A_TARGETS_DN, MEBARKI_HCC_PROGENITOR_FZD8CRD_DN, REACTOME_STIMULI_SENSING_CHANNELS, REACTOME_TRANSPORT_OF_SMALL_MOLECULES, REACTOME_ION_CHANNEL_TRANSPORT, WP_INSULIN_SIGNALING, WP_PI3KAKT_SIGNALING_PATHWAY, BASAKI_YBX1_TARGETS_DN, GRAESSMANN_APOPTOSIS_BY_DOXORUBICIN_UP, BLALOCK_ALZHEIMERS_DISEASE_INCIPIENT_UP, BLALOCK_ALZHEIMERS_DISEASE_UP, MONNIER_POSTRADIATION_TUMOR_ESCAPE_DN…	5.32636	1.34799	-0.0466044	-0.387546	0.699545	0.155184			5	3	16	1	3	5	4	5	1	8	4	2	3	2	2	3	3	5	3	3	3
57	ENSG00000134308	YWHAQ	protein_coding	14-3-3 protein theta	YWHAQ	P27348; E9PG15	1433T_HUMAN; E9PG15_HUMAN	ENST00000238081, ENST00000381844; ENST00000446619	ENSP00000238081, ENSP00000371267; ENSP00000398990	ENSG00000134308	chr2	9583967	9630997	-	Cell cycle, PI3K-Akt signaling pathway, Hepatitis B, Hippo signaling pathway, Oocyte meiosis, Epstein-Barr virus infection, Viral carcinogenesis, Pathogenic Escherichia coli infection	hsa04110, hsa04151, hsa05161, hsa04390, hsa04114, hsa05169, hsa05203, hsa05130	protein insertion into mitochondrial membrane involved in apoptotic signaling pathway, binding, protein binding, extracellular region, intracellular, cell, cytoplasm, mitochondrion, cytosol, adherens junction, cell-substrate adherens junction, focal adhesion, nucleobase-containing compound metabolic process, transcription, DNA-templated, regulation of transcription, DNA-templated, protein targeti…	GO:0001844, GO:0005488, GO:0005515, GO:0005576, GO:0005622, GO:0005623, GO:0005737, GO:0005739, GO:0005829, GO:0005912, GO:0005924, GO:0005925, GO:0006139, GO:0006351, GO:0006355, GO:0006605, GO:0006725, GO:0006807, GO:0006810, GO:0006811, GO:0006839, GO:0006886, GO:0006915, GO:0006996, GO:0007005, GO:0007006, GO:0007154, GO:0007165, GO:0007264, GO:0007275, GO:0007399, GO:0007417, GO:0007420, GO:…	HALLMARK_MYC_TARGETS_V1	HOUNKPE_HOUSEKEEPING_GENES, MAYBURD_RESPONSE_TO_L663536_DN, WANG_ESOPHAGUS_CANCER_VS_NORMAL_DN, MARTIN_INTERACT_WITH_HDAC, FAELT_B_CLL_WITH_VH_REARRANGEMENTS_DN, MARCHINI_TRABECTEDIN_RESISTANCE_UP, NATSUME_RESPONSE_TO_INTERFERON_BETA_DN, ZAMORA_NOS2_TARGETS_DN, ALONSO_METASTASIS_UP, WANG_TUMOR_INVASIVENESS_DN, IKEDA_MIR1_TARGETS_UP, IKEDA_MIR133_TARGETS_UP, ANDERSEN_LIVER_CANCER_KRT19_UP, KEGG_PA…	302.225	-0.190056	-0.609162	-6.38056	1.72973e-08	7.76202	neg.corr_hCTEPH_BL_(1156)		352	425	358	346	287	286	359	284	212	253	228	328	262	261	318	331	319	443	240	273	296
58	ENSG00000273759	ENSG00000273759	lncRNA							ENSG00000273759	chr20	62928621	62929297	-							5.22685	0.125452	0.0392443	0.326239	0.745231	0.127709			1	3	2	9	6	3	3	8	5	5	2	7	5	4	6	4	6	3	6	8	5
59	ENSG00000280211	ENSG00000280211	TEC							ENSG00000280211	chr16	30773532	30776033	-							5.28685	0.177549	-0.130492	-1.0933	0.278066	0.555853			3	6	5	3	4	3	4	1	4	4	4	3	5	7	3	2	4	2	5	3	5
60	ENSG00000233395	LINC00841	lncRNA							ENSG00000233395	chr10	43909244	43981102	+							4.87647	-0.231684	-0.0140144	-0.116424	0.907655	0.0420793			4	10	6	2	1	2	2	5	3	5	7	9	4	4	5	5	8	3	2	8	2
61	ENSG00000202354	RNY3	misc_RNA							ENSG00000202354	chr7	148983755	148983856	+							5.00453	-0.0924235	0.0111629	0.0927319	0.926385	0.0332084			6	6	3	6	3	5	5	4	4	5	4	4	4	4	5	4	4	3	4	4	5
62	ENSG00000182492	BGN	protein_coding	Biglycan	BGN, SLRR1A; BGN	P21810; C9JKG1	PGS1_HUMAN; C9JKG1_HUMAN	ENST00000331595; ENST00000431891	ENSP00000327336; ENSP00000402525	ENSG00000182492	chrX	153494980	153509546	+			lytic vacuole, regulation of protein phosphorylation, negative regulation of protein phosphorylation, blood vessel remodeling, enzyme inhibitor activity, protein kinase inhibitor activity, structural molecule activity, extracellular matrix structural constituent, binding, glycosaminoglycan binding, extracellular region, proteinaceous extracellular matrix, intracellular, cell, cytoplasm, lysosome,…	GO:0000323, GO:0001932, GO:0001933, GO:0001974, GO:0004857, GO:0004860, GO:0005198, GO:0005201, GO:0005488, GO:0005539, GO:0005576, GO:0005578, GO:0005622, GO:0005623, GO:0005737, GO:0005764, GO:0005773, GO:0005775, GO:0005794, GO:0005796, GO:0005886, GO:0006022, GO:0006023, GO:0006024, GO:0006026, GO:0006027, GO:0006029, GO:0006464, GO:0006468, GO:0006469, GO:0006790, GO:0006793, GO:0006796, GO:…	HALLMARK_HYPOXIA, HALLMARK_APOPTOSIS, HALLMARK_EPITHELIAL_MESENCHYMAL_TRANSITION	JAEGER_METASTASIS_UP, BARIS_THYROID_CANCER_DN, MARIADASON_RESPONSE_TO_CURCUMIN_SULINDAC_7, SMID_BREAST_CANCER_RELAPSE_IN_BONE_DN, ZHENG_IL22_SIGNALING_DN, LI_INDUCED_T_TO_NATURAL_KILLER_DN, HOELZEL_NF1_TARGETS_DN, OISHI_CHOLANGIOMA_STEM_CELL_LIKE_DN, BIOCARTA_SLRP_PATHWAY, REACTOME_EXTRACELLULAR_MATRIX_ORGANIZATION, REACTOME_GLYCOSAMINOGLYCAN_METABOLISM, REACTOME_HEPARAN_SULFATE_HEPARIN_HS_GAG_ME…	190.017	-0.0610149	-0.601398	-6.25269	2.92018e-08	7.53459	neg.corr_hCTEPH_BL_(1156)		113	184	246	178	125	129	352	140	87	156	140	277	133	117	87	244	133	344	105	171	265
63	ENSG00000214719	ENSG00000214719	lncRNA							ENSG00000214719	chr17	30576464	30672789	+							5.12503	0.0228236	-0.135929	-1.13969	0.258357	0.58778			10	6	3	5	4	5	10	7	6	7	9	4	3	4	3	7	6	5	2	4	4
64	ENSG00000165046	LETM2	protein_coding	LETM1 domain-containing protein LETM2, mitochondrial; LETM1 domain-containing protein LETM2, mitochondrial, cDNA FLJ76602	LETM2	Q2VYF4; A8K1M9; E9PMA4; E5RJN4; E5RK40; E9PN52; E9PIC7	LETM2_HUMAN; A8K1M9_HUMAN; E9PMA4_HUMAN; E5RJN4_HUMAN; E5RK40_HUMAN; E9PN52_HUMAN; E9PIC7_HUMAN	ENST00000297720, ENST00000379957, ENST00000523983, ENST00000527710; ENST00000519476; ENST00000524874; ENST00000518883; ENST00000523268; ENST00000526356; ENST00000527334	ENSP00000297720, ENSP00000369291, ENSP00000428765, ENSP00000434867; ENSP00000429269; ENSP00000431211; ENSP00000429019; ENSP00000428944; ENSP00000432955; ENSP00000432080	ENSG00000165046	chr8	38386207	38409527	+			binding, intracellular, cell, cytoplasm, mitochondrion, mitochondrial envelope, mitochondrial inner membrane, membrane, integral component of membrane, organelle inner membrane, organelle membrane, intrinsic component of membrane, mitochondrial membrane, organelle envelope, envelope, ribonucleoprotein complex binding, ribosome binding, organelle, membrane-bounded organelle, intracellular organell…	GO:0005488, GO:0005622, GO:0005623, GO:0005737, GO:0005739, GO:0005740, GO:0005743, GO:0016020, GO:0016021, GO:0019866, GO:0031090, GO:0031224, GO:0031966, GO:0031967, GO:0031975, GO:0043021, GO:0043022, GO:0043226, GO:0043227, GO:0043229, GO:0043231, GO:0044422, GO:0044424, GO:0044425, GO:0044429, GO:0044444, GO:0044446, GO:0044464, GO:0044877		BENPORATH_SUZ12_TARGETS, NIKOLSKY_BREAST_CANCER_8P12_P11_AMPLICON, KUMAR_PATHOGEN_LOAD_BY_MACROPHAGES, KUMAR_AUTOPHAGY_NETWORK, ZWANG_TRANSIENTLY_UP_BY_2ND_EGF_PULSE_ONLY, SENESE_HDAC1_TARGETS_UP, MARSON_BOUND_BY_FOXP3_STIMULATED, SHEPARD_BMYB_MORPHOLINO_UP, MASSARWEH_TAMOXIFEN_RESISTANCE_DN	4.8474	-0.272846	-0.108356	-0.9054	0.368404	0.433676			5	9	5	8	4	5	2	2	4	2	3	4	5	9	5	8	8	5	3	3	5
65	ENSG00000228010	ENSG00000228010	lncRNA							ENSG00000228010	chr7	6663974	6708901	+							5.51544	0.355516	0.130925	1.09699	0.276461	0.558365			4	7	5	9	8	7	7	4	8	2	5	4	5	4	5	7	6	3	6	8	2
66	ENSG00000163545	NUAK2	protein_coding	NUAK family SNF1-like kinase 2	NUAK2, OMPHK2, SNARK	Q9H093	NUAK2_HUMAN	ENST00000367157	ENSP00000356125	ENSG00000163545	chr1	205302063	205321745	-			nucleotide binding, magnesium ion binding, nucleoside binding, purine nucleoside binding, catalytic activity, protein kinase activity, protein serine/threonine kinase activity, binding, protein binding, ATP binding, intracellular, cell, nucleus, cytoplasm, cellular protein modification process, protein phosphorylation, phosphorus metabolic process, phosphate-containing compound metabolic process,…	GO:0000166, GO:0000287, GO:0001882, GO:0001883, GO:0003824, GO:0004672, GO:0004674, GO:0005488, GO:0005515, GO:0005524, GO:0005622, GO:0005623, GO:0005634, GO:0005737, GO:0006464, GO:0006468, GO:0006793, GO:0006796, GO:0006915, GO:0006950, GO:0006996, GO:0007010, GO:0007154, GO:0007165, GO:0008152, GO:0008219, GO:0009267, GO:0009605, GO:0009987, GO:0009991, GO:0010941, GO:0012501, GO:0016043, GO:…		BLANCO_MELO_COVID19_SARS_COV_2_INFECTION_CALU3_CELLS_UP, BLANCO_MELO_BRONCHIAL_EPITHELIAL_CELLS_INFLUENZA_A_DEL_NS1_INFECTION_UP, LEE_NEURAL_CREST_STEM_CELL_DN, FIRESTEIN_PROLIFERATION, MEISSNER_BRAIN_HCP_WITH_H3K4ME3_AND_H3K27ME3, ANDERSEN_CHOLANGIOCARCINOMA_CLASS1, FLORIO_NEOCORTEX_BASAL_RADIAL_GLIA_UP, BUYTAERT_PHOTODYNAMIC_THERAPY_STRESS_DN, RICKMAN_METASTASIS_DN, MITSIADES_RESPONSE_TO_APLIDI…	5.52387	0.360853	0.0179907	0.149466	0.881622	0.0547178			5	4	3	6	10	3	9	3	7	3	2	4	5	4	4	2	2	34	1	4	5
67	ENSG00000081985	IL12RB2	protein_coding	Interleukin-12 receptor subunit beta-2	IL12RB2	Q99665; A0A0A0MTN7	I12R2_HUMAN; A0A0A0MTN7_HUMAN	ENST00000262345, ENST00000371000, ENST00000544434, ENST00000648487, ENST00000674203; ENST00000541374	ENSP00000262345, ENSP00000360039, ENSP00000442443, ENSP00000497959, ENSP00000501329; ENSP00000445276	ENSG00000081985	chr1	67307364	67398724	+	Cytokine-cytokine receptor interaction, Jak-STAT signaling pathway, Inflammatory bowel disease (IBD)	hsa04060, hsa04630, hsa05321	cytokine production, regulation of cytokine production, positive regulation of cytokine production, response to molecule of bacterial origin, signal transducer activity, receptor activity, transmembrane signaling receptor activity, cytokine receptor activity, binding, protein binding, cell, plasma membrane, integral component of plasma membrane, cellular protein modification process, protein phos…	GO:0001816, GO:0001817, GO:0001819, GO:0002237, GO:0004871, GO:0004872, GO:0004888, GO:0004896, GO:0005488, GO:0005515, GO:0005623, GO:0005886, GO:0005887, GO:0006464, GO:0006468, GO:0006793, GO:0006796, GO:0007154, GO:0007165, GO:0007166, GO:0008152, GO:0008283, GO:0008284, GO:0009605, GO:0009607, GO:0009617, GO:0009897, GO:0009986, GO:0009987, GO:0010033, GO:0016020, GO:0016021, GO:0016310, GO:…	HALLMARK_SPERMATOGENESIS	RICKMAN_HEAD_AND_NECK_CANCER_C, SAKAI_CHRONIC_HEPATITIS_VS_LIVER_CANCER_DN, BYSTRYKH_HEMATOPOIESIS_STEM_CELL_RUNX1, SMID_BREAST_CANCER_RELAPSE_IN_BONE_DN, SMID_BREAST_CANCER_LUMINAL_B_DN, SMID_BREAST_CANCER_BASAL_UP, MEISSNER_NPC_HCP_WITH_H3_UNMETHYLATED, MEISSNER_BRAIN_HCP_WITH_H3K27ME3, BOSCO_TH1_CYTOTOXIC_MODULE, ZWANG_TRANSIENTLY_UP_BY_2ND_EGF_PULSE_ONLY, REACTOME_CYTOKINE_SIGNALING_IN_IMMUNE…	4.9339	-0.176431	0.166044	1.39868	0.166388	0.778878			2	4	1	5	12	8	13	4	4	5	8	4	1	4	7	5	6	1	6	6	8
68	ENSG00000164743	C8orf48	protein_coding	Uncharacterized protein C8orf48	C8orf48	Q96LL4	CH048_HUMAN	ENST00000297324	ENSP00000297324	ENSG00000164743	chr8	13566869	13568288	+			binding, protein binding	GO:0005488, GO:0005515		MIKKELSEN_ES_ICP_WITH_H3K4ME3, MIKKELSEN_NPC_ICP_WITH_H3K4ME3, IVANOVA_HEMATOPOIESIS_EARLY_PROGENITOR, CREIGHTON_ENDOCRINE_THERAPY_RESISTANCE_2	5.34936	0.217398	-0.0939638	-0.78399	0.435729	0.360784			4	5	9	7	3	6	5	7	2	5	2	6	6	7	4	7	5	5	6	7	3
69	ENSG00000223403	MEG9	lncRNA							ENSG00000223403	chr14	101068283	101072937	+							5.21071	0.0952503	-0.0799318	-0.666095	0.507571	0.294503			3	4	4	1	1	4	3	9	7	3	10	2	3	1	5	10	3	5	8	3	11
70	ENSG00000076604	TRAF4	protein_coding	TNF receptor-associated factor; TNF receptor-associated factor 4; TNF receptor-associated factor 4, TRAF4 variant 3	TRAF4, hCG_28281; TRAF4, CART1, MLN62, RNF83; TRAF4	A0A024QZ59; Q9BUZ4; Q2KJU6; K7EM06; F6SA91; C9JJ10; K7EJG7; J3QR87; J9JIG0; K7ER49; A0A0C4DFM9	A0A024QZ59_HUMAN; TRAF4_HUMAN; Q2KJU6_HUMAN; K7EM06_HUMAN; F6SA91_HUMAN; C9JJ10_HUMAN; K7EJG7_HUMAN; J3QR87_HUMAN; J9JIG0_HUMAN; K7ER49_HUMAN; A0A0C4DFM9_HUMAN	; ENST00000262395; ENST00000618771; ENST00000586813; ENST00000444415; ENST00000422344; ENST00000584944; ENST00000478021; ENST00000454852; ENST00000473421; ENST00000262396	; ENSP00000262395; ENSP00000481248; ENSP00000466306; ENSP00000438154; ENSP00000415789; ENSP00000465164; ENSP00000464097; ENSP00000396602; ENSP00000468107; ENSP00000262396	ENSG00000076604	chr17	28744005	28750956	+	Pathways in cancer, Small cell lung cancer	hsa05200, hsa05222	MAPK cascade, regulation of protein phosphorylation, positive regulation of protein phosphorylation, nucleic acid binding, DNA binding, catalytic activity, ubiquitin-protein transferase activity, receptor binding, cytokine receptor binding, tumor necrosis factor receptor binding, binding, protein binding, intracellular, cell, nucleus, cytoplasm, cytoskeleton, plasma membrane, cell-cell junction, …	GO:0000165, GO:0001932, GO:0001934, GO:0003676, GO:0003677, GO:0003824, GO:0004842, GO:0005102, GO:0005126, GO:0005164, GO:0005488, GO:0005515, GO:0005622, GO:0005623, GO:0005634, GO:0005737, GO:0005856, GO:0005886, GO:0005911, GO:0005923, GO:0006464, GO:0006468, GO:0006793, GO:0006796, GO:0006915, GO:0006950, GO:0007154, GO:0007165, GO:0007250, GO:0007254, GO:0007275, GO:0007585, GO:0008152, GO:…	HALLMARK_P53_PATHWAY	HOEBEKE_LYMPHOID_STEM_CELL_UP, LANDIS_ERBB2_BREAST_TUMORS_324_UP, LUCAS_HNF4A_TARGETS_UP, PEREZ_TP53_TARGETS, RICKMAN_TUMOR_DIFFERENTIATED_WELL_VS_POORLY_UP, MORI_EMU_MYC_LYMPHOMA_BY_ONSET_TIME_UP, NIKOLSKY_BREAST_CANCER_17Q11_Q21_AMPLICON, SESTO_RESPONSE_TO_UV_C0, BRUINS_UVC_RESPONSE_MIDDLE, CHANGOLKAR_H2AFY_TARGETS_UP, FISCHER_DIRECT_P53_TARGETS_META_ANALYSIS, RYAN_MANTLE_CELL_LYMPHOMA_NOTCH_DI…	5.20426	0.0872435	-0.051158	-0.425508	0.671791	0.172766			4	12	6	3	3	4	3	2	4	2	5	6	8	4	5	4	4	11	2	3	3
71	ENSG00000239282	CASTOR1	protein_coding	Cytosolic arginine sensor for mTORC1 subunit 1	CASTOR1, GATSL3; CASTOR1	Q8WTX7; F2Z3I9; B7WPJ3; F2Z2C1; F8WD52	CAST1_HUMAN; F2Z3I9_HUMAN; B7WPJ3_HUMAN; F2Z2C1_HUMAN; F8WD52_HUMAN	ENST00000407689; ENST00000421236, ENST00000440839; ENST00000404953; ENST00000425691; ENST00000415484	ENSP00000384183; ENSP00000390869, ENSP00000411842; ENSP00000385868; ENSP00000408419; ENSP00000416041	ENSG00000239282	chr22	30285117	30289622	-			response to acid chemical, binding, protein binding, intracellular, cell, cytoplasm, cytosol, cell communication, signal transduction, response to endogenous stimulus, regulation of signal transduction, negative regulation of signal transduction, cellular process, response to organic substance, response to organonitrogen compound, regulation of cell communication, negative regulation of cell comm…	GO:0001101, GO:0005488, GO:0005515, GO:0005622, GO:0005623, GO:0005737, GO:0005829, GO:0007154, GO:0007165, GO:0009719, GO:0009966, GO:0009968, GO:0009987, GO:0010033, GO:0010243, GO:0010646, GO:0010648, GO:0016597, GO:0023051, GO:0023052, GO:0023057, GO:0031406, GO:0031929, GO:0032006, GO:0032007, GO:0032991, GO:0034618, GO:0035556, GO:0035859, GO:0038202, GO:0042221, GO:0042802, GO:0043167, GO:…		BLANCO_MELO_BETA_INTERFERON_TREATED_BRONCHIAL_EPITHELIAL_CELLS_DN, BLANCO_MELO_BRONCHIAL_EPITHELIAL_CELLS_INFLUENZA_A_INFECTION_DN, BLANCO_MELO_BRONCHIAL_EPITHELIAL_CELLS_INFLUENZA_A_DEL_NS1_INFECTION_DN, MEISSNER_NPC_HCP_WITH_H3_UNMETHYLATED, TORCHIA_TARGETS_OF_EWSR1_FLI1_FUSION_UP, REACTOME_CELLULAR_RESPONSES_TO_STIMULI, REACTOME_AMINO_ACIDS_REGULATE_MTORC1, REACTOME_CELLULAR_RESPONSE_TO_STARVA…	4.47651	-0.809879	0.0755772	0.629592	0.531041	0.274872			1	4	6	5	10	8	6	4	5	10	6	6	4	3	8	3	3	3	6	2	3
72	ENSG00000225519	ENSG00000225519	lncRNA							ENSG00000225519	chr10	90994620	91006390	+							4.10164	-1.66339	-0.179657	-1.51702	0.133829	0.873449			5	8	8	0	6	0	10	2	2	3	1	11	9	2	1	7	4	6	0	0	3
73	ENSG00000286339	ENSG00000286339	lncRNA							ENSG00000286339	chr6	118565660	118576840	+							4.73218	-0.433953	-0.0223139	-0.1854	0.853459	0.0688171			9	4	13	20	2	3	2	7	0	0	3	3	5	1	8	4	5	1	1	3	3
74	ENSG00000279333	ENSG00000279333	TEC							ENSG00000279333	chr1	210678315	210681932	+							6.1297	0.751422	-0.0160163	-0.133059	0.894534	0.048403			1	5	6	3	3	3	7	7	4	5	5	8	5	2	4	4	6	6	7	4	4
75	ENSG00000236451	ENSG00000236451	lncRNA							ENSG00000236451	chr2	220450679	220741493	+							5.84021	0.57155	-0.0208562	-0.173283	0.862937	0.0640211			0	2	3	11	12	2	7	1	7	0	1	2	2	4	6	2	12	5	3	3	3
76	ENSG00000259945	ENSG00000259945	lncRNA							ENSG00000259945	chr16	67542123	67542963	-							5.62237	0.419957	-0.180245	-1.52215	0.132541	0.877651			5	5	5	4	6	3	3	2	6	5	6	4	3	4	5	6	6	2	5	3	7
77	ENSG00000258337	ENSG00000258337	lncRNA							ENSG00000258337	chr12	116174502	116181295	-							4.92456	-0.208696	-0.0787087	-0.655838	0.514109	0.288945			2	5	3	5	5	6	5	6	6	9	4	2	5	3	6	2	3	5	6	4	2
78	ENSG00000227279	ENSG00000227279	lncRNA							ENSG00000227279	chr18	27954519	27963687	+							5.51915	0.3403	0.0148694	0.123528	0.902048	0.0447703			4	9	1	6	4	3	2	1	4	5	2	2	3	8	3	6	3	1	3	1	5
79	ENSG00000011478	QPCTL	protein_coding	Glutaminyl-peptide cyclotransferase-like protein; Glutaminyl-peptide cyclotransferase	QPCTL	Q9NXS2; K7EQG1	QPCTL_HUMAN; K7EQG1_HUMAN	ENST00000012049, ENST00000366382; ENST00000591606	ENSP00000012049, ENSP00000387944; ENSP00000467813	ENSG00000011478	chr19	45692403	45703989	+			Golgi membrane, catalytic activity, binding, intracellular, cell, cytoplasm, Golgi apparatus, cellular protein modification process, metabolic process, zinc ion binding, cellular process, endomembrane system, membrane, integral component of membrane, glutaminyl-peptide cyclotransferase activity, transferase activity, transferase activity, transferring acyl groups, transferase activity, transferri…	GO:0000139, GO:0003824, GO:0005488, GO:0005622, GO:0005623, GO:0005737, GO:0005794, GO:0006464, GO:0008152, GO:0008270, GO:0009987, GO:0012505, GO:0016020, GO:0016021, GO:0016603, GO:0016740, GO:0016746, GO:0016755, GO:0017186, GO:0018193, GO:0018199, GO:0019538, GO:0031090, GO:0031224, GO:0036211, GO:0043167, GO:0043169, GO:0043170, GO:0043226, GO:0043227, GO:0043229, GO:0043231, GO:0043412, GO:…		MORI_PLASMA_CELL_UP, BAKKER_FOXO3_TARGETS_DN, MCBRYAN_PUBERTAL_BREAST_5_6WK_DN, MCBRYAN_PUBERTAL_BREAST_6_7WK_UP, IVANOVA_HEMATOPOIESIS_LATE_PROGENITOR, MARSON_BOUND_BY_FOXP3_UNSTIMULATED, MILI_PSEUDOPODIA_HAPTOTAXIS_DN	5.00879	-0.121792	-0.0241853	-0.200957	0.841324	0.075037			3	9	7	7	6	6	5	4	5	6	4	5	2	6	4	5	8	9	9	6	2
80	ENSG00000256433	ENSG00000256433	lncRNA							ENSG00000256433	chr12	6393879	6396148	+							5.50901	0.32483	0.079224	0.660159	0.51135	0.291282			7	8	3	6	3	6	9	4	3	11	5	4	9	4	7	5	7	2	4	5	5
81	ENSG00000112984	KIF20A	protein_coding	Kinesin-like protein KIF20A	KIF20A, MKLP2, RAB6KIFL; KIF20A	O95235; H0YAC9; D6R9E4; D6RBN1	KI20A_HUMAN; H0YAC9_HUMAN; D6R9E4_HUMAN; D6RBN1_HUMAN	ENST00000394894, ENST00000508792; ENST00000502338; ENST00000513276; ENST00000504621	ENSP00000378356, ENSP00000420880; ENSP00000426704; ENSP00000422928; ENSP00000424056	ENSG00000112984	chr5	138178719	138187723	+			nucleotide binding, microtubule cytoskeleton organization, mitotic cell cycle, mitotic cytokinesis, cytokinesis, cell separation after cytokinesis, microtubule bundle formation, nucleoside binding, purine nucleoside binding, motor activity, microtubule motor activity, catalytic activity, transporter activity, binding, protein binding, ATP binding, intracellular, cell, nucleus, nucleoplasm, cytopl…	GO:0000166, GO:0000226, GO:0000278, GO:0000281, GO:0000910, GO:0000920, GO:0001578, GO:0001882, GO:0001883, GO:0003774, GO:0003777, GO:0003824, GO:0005215, GO:0005488, GO:0005515, GO:0005524, GO:0005622, GO:0005623, GO:0005634, GO:0005654, GO:0005737, GO:0005794, GO:0005819, GO:0005856, GO:0005871, GO:0005874, GO:0005875, GO:0006810, GO:0006928, GO:0006996, GO:0007010, GO:0007017, GO:0007018, GO:…	HALLMARK_ESTROGEN_RESPONSE_LATE, HALLMARK_GLYCOLYSIS	IBRAHIM_NRF2_DOWN, BLANCO_MELO_BRONCHIAL_EPITHELIAL_CELLS_INFLUENZA_A_DEL_NS1_INFECTION_DN, BUFFA_HYPOXIA_METAGENE, PRAMOONJAGO_SOX4_TARGETS_DN, PUIFFE_INVASION_INHIBITED_BY_ASCITES_UP, LEE_LIVER_CANCER_MYC_UP, LEE_LIVER_CANCER_MYC_E2F1_UP, LEE_CALORIE_RESTRICTION_NEOCORTEX_DN, GHO_ATF5_TARGETS_DN, VANASSE_BCL2_TARGETS_DN, SERVITJA_LIVER_HNF1A_TARGETS_UP, FISCHER_G2_M_CELL_CYCLE, FISCHER_DREAM_TA…	4.17926	-1.49011	0.161279	1.35745	0.179061	0.747			2	1	3	12	4	0	3	7	4	23	9	21	0	11	8	4	1	6	2	4	5
82	ENSG00000125898	FAM110A	protein_coding	Protein FAM110A	FAM110A, C20orf55, F10	Q9BQ89	F110A_HUMAN	ENST00000246100, ENST00000304189, ENST00000381939, ENST00000381941, ENST00000541082	ENSP00000246100, ENSP00000354163, ENSP00000371365, ENSP00000371367, ENSP00000445228	ENSG00000125898	chr20	833715	857463	+			spindle pole, binding, protein binding, intracellular, cell, cytoplasm, microtubule organizing center, spindle, cytoskeleton, microtubule cytoskeleton, organelle, non-membrane-bounded organelle, intracellular organelle, intracellular non-membrane-bounded organelle, organelle part, intracellular part, cytoskeletal part, intracellular organelle part, cell part	GO:0000922, GO:0005488, GO:0005515, GO:0005622, GO:0005623, GO:0005737, GO:0005815, GO:0005819, GO:0005856, GO:0015630, GO:0043226, GO:0043228, GO:0043229, GO:0043232, GO:0044422, GO:0044424, GO:0044430, GO:0044446, GO:0044464		SHETH_LIVER_CANCER_VS_TXNIP_LOSS_PAM6, LIAO_METASTASIS, BOYLAN_MULTIPLE_MYELOMA_C_UP, FOSTER_KDM1A_TARGETS_DN, FISCHER_G2_M_CELL_CYCLE, FISCHER_DREAM_TARGETS, JINESH_BLEBBISHIELD_TO_IMMUNE_CELL_FUSION_PBSHMS_DN, WP_IL18_SIGNALING_PATHWAY, GRAESSMANN_APOPTOSIS_BY_DOXORUBICIN_UP, GRAESSMANN_RESPONSE_TO_MC_AND_DOXORUBICIN_UP, DOUGLAS_BMI1_TARGETS_UP, CHARAFE_BREAST_CANCER_LUMINAL_VS_MESENCHYMAL_UP, …	5.50041	0.315587	0.0447921	0.372445	0.710703	0.148312			6	4	3	4	8	4	4	4	4	4	7	5	5	6	7	2	4	7	6	4	7
83	ENSG00000134222	PSRC1	protein_coding	Proline/serine-rich coiled-coil 1, isoform CRA_c; Proline/serine-rich coiled-coil protein 1	PSRC1, hCG_39922; PSRC1, DDA3, FP3214; PSRC1	A0A024R099; Q6PGN9; Q5T2Z0; Q5T2Z1	A0A024R099_HUMAN; PSRC1_HUMAN; Q5T2Z0_HUMAN; Q5T2Z1_HUMAN	; ENST00000369903, ENST00000369904, ENST00000369907, ENST00000369909, ENST00000409138, ENST00000409267; ENST00000418914; ENST00000429031	; ENSP00000358919, ENSP00000358920, ENSP00000358923, ENSP00000358925, ENSP00000474667, ENSP00000386323; ENSP00000413186; ENSP00000387791	ENSG00000134222	chr1	109279556	109283186	-			mitotic sister chromatid segregation, regulation of cyclin-dependent protein serine/threonine kinase activity, microtubule cytoskeleton organization, mitotic cell cycle, nuclear division, sister chromatid segregation, spindle pole, regulation of cell growth, microtubule bundle formation, regulation of protein phosphorylation, positive regulation of protein phosphorylation, binding, protein bindin…	GO:0000070, GO:0000079, GO:0000226, GO:0000278, GO:0000280, GO:0000819, GO:0000922, GO:0001558, GO:0001578, GO:0001932, GO:0001934, GO:0005488, GO:0005515, GO:0005622, GO:0005623, GO:0005737, GO:0005819, GO:0005829, GO:0005856, GO:0005874, GO:0005876, GO:0006139, GO:0006351, GO:0006355, GO:0006461, GO:0006464, GO:0006468, GO:0006725, GO:0006793, GO:0006796, GO:0006807, GO:0006996, GO:0007010, GO:…		BLANCO_MELO_BRONCHIAL_EPITHELIAL_CELLS_INFLUENZA_A_DEL_NS1_INFECTION_DN, BUFFA_HYPOXIA_METAGENE, GARGALOVIC_RESPONSE_TO_OXIDIZED_PHOSPHOLIPIDS_GREEN_DN, LOPEZ_MESOTHELIOMA_SURVIVAL_WORST_VS_BEST_UP, SHETH_LIVER_CANCER_VS_TXNIP_LOSS_PAM2, SHETH_LIVER_CANCER_VS_TXNIP_LOSS_PAM3, LEE_LIVER_CANCER_MYC_TGFA_UP, KIM_GASTRIC_CANCER_CHEMOSENSITIVITY, SANSOM_APC_TARGETS, SANSOM_APC_MYC_TARGETS, LOPEZ_MESOT…	5.86639	0.57353	0.0472425	0.392865	0.695631	0.157621			3	6	5	7	3	4	7	4	2	9	10	4	5	2	2	8	4	6	2	6	8
84	ENSG00000228923	ENSG00000228923	lncRNA							ENSG00000228923	chr22	24516508	24518386	+							5.04981	-0.0921138	0.156	1.3119	0.193903	0.712416			0	8	4	3	8	7	6	5	6	8	7	2	8	3	6	8	10	1	8	10	5
85	ENSG00000279819	ENSG00000279819	TEC							ENSG00000279819	chr10	22693953	22694639	-							4.97338	-0.179731	0.154366	1.29782	0.198672	0.701864			5	6	7	4	3	4	3	6	4	2	7	12	9	7	6	7	6	2	2	3	11
86	ENSG00000178796	RIIAD1	protein_coding	RIIa domain-containing protein 1	RIIAD1, C1orf230; RIIAD1	A6NNX1; C9JPK7	RIAD1_HUMAN; C9JPK7_HUMAN	ENST00000479191; ENST00000326413	ENSP00000419249; ENSP00000420280	ENSG00000178796	chr1	151710433	151729805	+						WP_ENDOTHELIN_PATHWAYS, PEDERSEN_METASTASIS_BY_ERBB2_ISOFORM_7, CHARAFE_BREAST_CANCER_LUMINAL_VS_BASAL_UP, DODD_NASOPHARYNGEAL_CARCINOMA_UP, MIKKELSEN_ES_HCP_WITH_H3_UNMETHYLATED, MIKKELSEN_MEF_HCP_WITH_H3_UNMETHYLATED	4.74985	-0.451195	0.0541795	0.450711	0.653611	0.18468			6	4	5	9	12	3	6	7	9	5	8	6	5	8	2	11	6	1	4	1	7
87	ENSG00000160469	BRSK1	protein_coding	Serine/threonine-protein kinase BRSK1	BRSK1, KIAA1811, SAD1, SADB; BRSK1	Q8TDC3; J3KNK0; K7EM68	BRSK1_HUMAN; J3KNK0_HUMAN; K7EM68_HUMAN	ENST00000309383, ENST00000585418, ENST00000590333; ENST00000326848; ENST00000591774	ENSP00000310649, ENSP00000467357, ENSP00000468190; ENSP00000320853; ENSP00000466380	ENSG00000160469	chr19	55282072	55312562	+			cell cycle checkpoint, DNA damage checkpoint, nucleotide binding, microtubule cytoskeleton organization, magnesium ion binding, cell morphogenesis, cell morphogenesis involved in differentiation, regulation of neurotransmitter levels, nucleoside binding, purine nucleoside binding, catalytic activity, protein kinase activity, protein serine/threonine kinase activity, binding, protein binding, ATP …	GO:0000075, GO:0000077, GO:0000166, GO:0000226, GO:0000287, GO:0000902, GO:0000904, GO:0001505, GO:0001882, GO:0001883, GO:0003824, GO:0004672, GO:0004674, GO:0005488, GO:0005515, GO:0005524, GO:0005622, GO:0005623, GO:0005634, GO:0005654, GO:0005737, GO:0005813, GO:0005815, GO:0005856, GO:0006464, GO:0006468, GO:0006793, GO:0006796, GO:0006810, GO:0006836, GO:0006950, GO:0006974, GO:0006996, GO:…		MARTIN_NFKB_TARGETS_DN, MARTIN_VIRAL_GPCR_SIGNALING_DN, ZHAN_MULTIPLE_MYELOMA_MF_DN, MIKKELSEN_ES_ICP_WITH_H3K4ME3, MIKKELSEN_NPC_ICP_WITH_H3K4ME3, ZWANG_TRANSIENTLY_UP_BY_2ND_EGF_PULSE_ONLY, HAMAI_APOPTOSIS_VIA_TRAIL_DN, GOBERT_OLIGODENDROCYTE_DIFFERENTIATION_DN, DELACROIX_RAR_BOUND_ES, PID_LKB1_PATHWAY	23.3356	-0.275864	-0.598757	-6.20984	3.47854e-08	7.4586	neg.corr_hCTEPH_BL_(1156)		25	40	40	32	21	26	32	18	13	12	8	20	21	11	11	26	26	40	10	22	26
88	ENSG00000262943	ALOX12P2	transcribed_unprocessed_pseudogene							ENSG00000262943	chr17	6853861	6954107	+						ZWANG_DOWN_BY_2ND_EGF_PULSE	4.8562	-0.327921	0.0364061	0.302613	0.763095	0.117421			0	2	3	1	19	4	2	1	6	5	5	5	2	2	4	6	1	16	2	1	5
89	ENSG00000283208	ENSG00000283208	protein_coding							ENSG00000283208	chr13	76992078	77129589	+							4.98605	-0.179553	-0.00328737	-0.0273071	0.978294	0.00953077			6	3	5	5	3	1	4	3	8	6	4	5	6	1	5	3	7	7	6	6	5
90	ENSG00000279786	ENSG00000279786	TEC							ENSG00000279786	chr8	140820599	140822414	-							5.37338	0.192113	0.0880839	0.734535	0.465112	0.332442			9	6	5	1	2	6	5	10	7	6	5	9	7	10	5	7	5	0	5	6	5
91	ENSG00000205045	ENSG00000205045	protein_coding	Schlafen family member 12-like	SLFN12L, SLFN5; SLFN12L	Q6IEE8; A0A499FJ85	SN12L_HUMAN; A0A499FJ85_HUMAN	ENST00000628453; ENST00000260908	ENSP00000487397; ENSP00000437635	ENSG00000205045	chr17	35464249	35487857	-			nucleotide binding, nucleoside binding, purine nucleoside binding, binding, ATP binding, membrane, integral component of membrane, purine nucleotide binding, adenyl nucleotide binding, intrinsic component of membrane, ribonucleoside binding, purine ribonucleoside binding, ribonucleotide binding, purine ribonucleotide binding, adenyl ribonucleotide binding, purine ribonucleoside triphosphate bindi…	GO:0000166, GO:0001882, GO:0001883, GO:0005488, GO:0005524, GO:0016020, GO:0016021, GO:0017076, GO:0030554, GO:0031224, GO:0032549, GO:0032550, GO:0032553, GO:0032555, GO:0032559, GO:0035639, GO:0036094, GO:0044425, GO:0097159, GO:0097367, GO:1901265, GO:1901363			5.63432	0.39604	-0.0568162	-0.472714	0.637909	0.195241			7	4	7	7	3	1	6	8	10	10	7	9	3	4	3	6	5	8	2	4	11
92	ENSG00000160791	CCR5	protein_coding	C-C chemokine receptor type 5	CCR5, CMKBR5; CCR5, hCG_15321	P51681; Q38L21	CCR5_HUMAN; Q38L21_HUMAN	ENST00000292303, ENST00000445772;	ENSP00000292303, ENSP00000404881;	ENSG00000160791	chr3	46370854	46376206	+	Cytokine-cytokine receptor interaction, Chemokine signaling pathway, Endocytosis, Viral carcinogenesis, Toxoplasmosis	hsa04060, hsa04062, hsa04144, hsa05203, hsa05145	MAPK cascade, virus receptor activity, G-protein coupled chemoattractant receptor activity, peptide receptor activity, response to molecule of bacterial origin, immune system process, dendritic cell chemotaxis, actin binding, catalytic activity, phosphatidylinositol phospholipase C activity, phospholipase activity, phospholipase C activity, signal transducer activity, receptor activity, transmemb…	GO:0000165, GO:0001618, GO:0001637, GO:0001653, GO:0002237, GO:0002376, GO:0002407, GO:0003779, GO:0003824, GO:0004435, GO:0004620, GO:0004629, GO:0004871, GO:0004872, GO:0004888, GO:0004896, GO:0004930, GO:0004950, GO:0005488, GO:0005515, GO:0005622, GO:0005623, GO:0005737, GO:0005768, GO:0005773, GO:0005886, GO:0005887, GO:0006464, GO:0006468, GO:0006793, GO:0006796, GO:0006810, GO:0006811, GO:…	HALLMARK_ALLOGRAFT_REJECTION	ODONNELL_TFRC_TARGETS_UP, LIANG_HEMATOPOIESIS_STEM_CELL_NUMBER_SMALL_VS_HUGE_UP, KENNY_CTNNB1_TARGETS_UP, ZHAN_MULTIPLE_MYELOMA_HP_UP, BREDEMEYER_RAG_SIGNALING_NOT_VIA_ATM_UP, VERHAAK_GLIOBLASTOMA_MESENCHYMAL, PLASARI_TGFB1_SIGNALING_VIA_NFIC_1HR_UP, BOSCO_TH1_CYTOTOXIC_MODULE, ZWANG_TRANSIENTLY_UP_BY_2ND_EGF_PULSE_ONLY, REACTOME_CYTOKINE_SIGNALING_IN_IMMUNE_SYSTEM, REACTOME_HIV_LIFE_CYCLE, REACT…	5.3647	0.181246	0.103646	0.865609	0.389704	0.409265			3	5	4	3	6	1	13	10	7	8	7	5	1	2	8	14	4	3	2	1	1
93	ENSG00000143199	ADCY10	protein_coding	Adenylate cyclase type 10	ADCY10, SAC; HEL-S-7a; ADCY10	Q96PN6; A0A0K0K1J8; U3KPS9	ADCYA_HUMAN; A0A0K0K1J8_HUMAN; U3KPS9_HUMAN	ENST00000367848, ENST00000367851, ENST00000545172; ENST00000476818	ENSP00000356822, ENSP00000356825, ENSP00000441992; ENSP00000475192	ENSG00000143199	chr1	167809386	167914215	-	cAMP signaling pathway, Purine metabolism, Circadian entrainment	hsa04024, hsa00230, hsa04713	reproduction, nucleotide binding, magnesium ion binding, nucleoside binding, purine nucleoside binding, cilium movement, epithelial cilium movement, catalytic activity, adenylate cyclase activity, binding, protein binding, ATP binding, intracellular, cell, nucleus, cytoplasm, mitochondrion, cytosol, cytoskeleton, plasma membrane, cilium, nucleobase-containing compound metabolic process, purine nu…	GO:0000003, GO:0000166, GO:0000287, GO:0001882, GO:0001883, GO:0003341, GO:0003351, GO:0003824, GO:0004016, GO:0005488, GO:0005515, GO:0005524, GO:0005622, GO:0005623, GO:0005634, GO:0005737, GO:0005739, GO:0005829, GO:0005856, GO:0005886, GO:0005929, GO:0006139, GO:0006163, GO:0006164, GO:0006171, GO:0006725, GO:0006753, GO:0006793, GO:0006796, GO:0006807, GO:0006915, GO:0006928, GO:0007017, GO:…		ROPERO_HDAC2_TARGETS, MOREAUX_MULTIPLE_MYELOMA_BY_TACI_UP, ZWANG_TRANSIENTLY_UP_BY_2ND_EGF_PULSE_ONLY, REACTOME_SIGNALING_BY_HEDGEHOG, REACTOME_HEDGEHOG_OFF_STATE, WP_THERMOGENESIS, WP_PHOSPHODIESTERASES_IN_NEURONAL_FUNCTION, WP_ENVELOPE_PROTEINS_AND_THEIR_POTENTIAL_ROLES_IN_EDMD_PHYSIOPATHOLOGY, WP_MAJOR_RECEPTORS_TARGETED_BY_EPINEPHRINE_AND_NOREPINEPHRINE, WP_ENDOTHELIN_PATHWAYS, SENGUPTA_NASOP…	5.2524	0.0812533	-0.0728009	-0.606339	0.54628	0.262585			9	4	13	6	2	3	9	10	4	0	2	6	5	7	11	1	1	7	7	4	4
94	ENSG00000166682	TMPRSS5	protein_coding	Transmembrane protease serine 5; Transmembrane protease serine 5, Transmembrane protease, serine 5 (Spinesin), isoform CRA_b; Transmembrane protease serine 5, Transmembrane protease, serine 5 (Spinesin), isoform CRA_a	TMPRSS5; TMPRSS5, hCG_1730733	Q9H3S3; G5EA43; F5GXT6; G5EA47; F5GX83; F5GYA3; F5H0U3; F5H2M3	TMPS5_HUMAN; G5EA43_HUMAN; F5GXT6_HUMAN; G5EA47_HUMAN; F5GX83_HUMAN; F5GYA3_HUMAN; F5H0U3_HUMAN; F5H2M3_HUMAN	ENST00000299882; ENST00000540540; ENST00000538091, ENST00000645981; ENST00000536856; ENST00000545579; ENST00000544634; ENST00000544476; ENST00000538955	ENSP00000299882; ENSP00000437761; ENSP00000440976, ENSP00000496410; ENSP00000437937; ENSP00000441104; ENSP00000440783; ENSP00000445930; ENSP00000445528	ENSG00000166682	chr11	113687547	113706373	-			catalytic activity, endopeptidase activity, serine-type endopeptidase activity, receptor activity, scavenger receptor activity, cell, plasma membrane, proteolysis, transport, endocytosis, receptor-mediated endocytosis, metabolic process, peptidase activity, serine-type peptidase activity, membrane, integral component of membrane, vesicle-mediated transport, hydrolase activity, serine hydrolase ac…	GO:0003824, GO:0004175, GO:0004252, GO:0004872, GO:0005044, GO:0005623, GO:0005886, GO:0006508, GO:0006810, GO:0006897, GO:0006898, GO:0008152, GO:0008233, GO:0008236, GO:0016020, GO:0016021, GO:0016192, GO:0016787, GO:0017171, GO:0019538, GO:0031224, GO:0036477, GO:0038024, GO:0043025, GO:0043170, GO:0044238, GO:0044297, GO:0044425, GO:0044464, GO:0051179, GO:0051234, GO:0060089, GO:0070011, GO:…		GOBERT_OLIGODENDROCYTE_DIFFERENTIATION_DN, FORTSCHEGGER_PHF8_TARGETS_DN	5.80893	0.516643	0.188154	1.59135	0.116103	0.935156			3	9	5	7	6	9	6	4	6	5	4	6	5	10	7	6	5	1	10	11	7
95	ENSG00000130338	TULP4	protein_coding	Tubby-related protein 4	TULP4, KIAA1397, TUBL4, TUSP	Q9NRJ4	TULP4_HUMAN	ENST00000367094, ENST00000367097	ENSP00000356061, ENSP00000356064	ENSG00000130338	chr6	158232236	158511828	+			nucleic acid binding transcription factor activity, transcription factor activity, sequence-specific DNA binding, binding, phospholipid binding, intracellular, cell, cytoplasm, cilium, nucleobase-containing compound metabolic process, transcription, DNA-templated, regulation of transcription, DNA-templated, cellular protein modification process, cellular aromatic compound metabolic process, nitro…	GO:0001071, GO:0003700, GO:0005488, GO:0005543, GO:0005622, GO:0005623, GO:0005737, GO:0005929, GO:0006139, GO:0006351, GO:0006355, GO:0006464, GO:0006725, GO:0006807, GO:0007154, GO:0007165, GO:0008104, GO:0008152, GO:0008289, GO:0009058, GO:0009059, GO:0009889, GO:0009987, GO:0010467, GO:0010468, GO:0010556, GO:0016070, GO:0016567, GO:0018130, GO:0019219, GO:0019222, GO:0019438, GO:0019538, GO:…		DAVICIONI_MOLECULAR_ARMS_VS_ERMS_UP, TURASHVILI_BREAST_LOBULAR_CARCINOMA_VS_LOBULAR_NORMAL_UP, THUM_SYSTOLIC_HEART_FAILURE_DN, BIDUS_METASTASIS_DN, YORDY_RECIPROCAL_REGULATION_BY_ETS1_AND_SP100_DN, HEIDENBLAD_AMPLICON_8Q24_DN, NELSON_RESPONSE_TO_ANDROGEN_DN, BYSTRYKH_HEMATOPOIESIS_STEM_CELL_AND_BRAIN_QTL_TRANS, COATES_MACROPHAGE_M1_VS_M2_DN, IRITANI_MAD1_TARGETS_UP, CAIRO_HEPATOBLASTOMA_UP, RATTE…	438.648	0.0176061	-0.597077	-6.18274	3.88491e-08	7.41062	neg.corr_hCTEPH_BL_(1156)		414	519	424	451	455	439	473	472	399	357	364	446	416	380	447	438	477	466	431	432	419
96	ENSG00000279489	ENSG00000279489	TEC							ENSG00000279489	chr9	35001913	35003663	+							4.96304	-0.212434	-0.210934	-1.79248	0.0774391	1.11104			5	5	6	4	3	4	3	4	4	3	5	4	8	7	6	2	7	3	4	6	5
97	ENSG00000232474	NCKAP5-IT1	lncRNA							ENSG00000232474	chr2	133431666	133433897	-							5.93584	0.59629	-0.151623	-1.27421	0.206864	0.684315			16	3	7	9	9	3	6	4	2	8	4	6	6	5	2	2	5	5	8	6	5
98	ENSG00000180287	PLD5	protein_coding	Inactive phospholipase D5	PLD5	Q8N7P1; F5GXZ8; J3KP61; F8W7H1; F5H329	PLD5_HUMAN; F5GXZ8_HUMAN; J3KP61_HUMAN; F8W7H1_HUMAN; F5H329_HUMAN	ENST00000427495, ENST00000442594, ENST00000536534; ENST00000467561; ENST00000366545; ENST00000314833; ENST00000459864	ENSP00000401285, ENSP00000414188, ENSP00000440896; ENSP00000440132; ENSP00000355503; ENSP00000314748; ENSP00000438191	ENSG00000180287	chr1	242082986	242524697	-			catalytic activity, membrane, integral component of membrane, intrinsic component of membrane, membrane part	GO:0003824, GO:0016020, GO:0016021, GO:0031224, GO:0044425		BLANCO_MELO_BETA_INTERFERON_TREATED_BRONCHIAL_EPITHELIAL_CELLS_UP, MEISSNER_BRAIN_HCP_WITH_H3K4ME3_AND_H3K27ME3, MEISSNER_NPC_HCP_WITH_H3K4ME2_AND_H3K27ME3, MEBARKI_HCC_PROGENITOR_FZD8CRD_UP	4.87135	-0.328105	-0.163095	-1.37316	0.174149	0.759079			7	8	5	3	3	3	6	6	1	1	3	2	3	2	3	7	4	3	5	14	44
99	ENSG00000244356	RN7SL398P	misc_RNA							ENSG00000244356	chr10	33288304	33288601	-							5.82959	0.522277	0.0307983	0.255951	0.79875	0.097589			3	7	1	4	7	6	6	4	5	2	4	5	6	4	10	2	7	0	5	4	12
100	ENSG00000286596	ENSG00000286596	lncRNA							ENSG00000286596	chr4	30718805	30721970	-							5.27856	0.0945809	-0.117709	-0.984606	0.328258	0.483785			10	6	7	7	5	6	4	4	4	2	4	1	5	7	6	3	3	8	4	7	3
101	ENSG00000242134	RPL5P13	processed_pseudogene							ENSG00000242134	chr4	142286917	142287625	-							5.28947	0.103617	-0.0403169	-0.33517	0.738514	0.131641			11	11	7	5	6	5	8	5	1	6	2	5	7	4	8	6	7	5	2	5	4
102	ENSG00000258303	ENSG00000258303	lncRNA							ENSG00000258303	chr12	93836167	93838038	+							5.13446	-0.0431759	-0.0286814	-0.238344	0.812321	0.0902725			8	7	4	7	6	5	4	8	1	6	6	4	9	7	6	4	6	3	4	6	2
103	ENSG00000265018	AGAP12P	transcribed_unprocessed_pseudogene							ENSG00000265018	chr10	48009873	48031640	-							4.98287	-0.202949	0.0173552	0.144185	0.885775	0.0526768			0	14	5	5	9	13	2	4	9	2	7	16	11	5	3	8	4	7	13	4	10
104	ENSG00000120937	NPPB	protein_coding	Natriuretic peptides B	NPPB	P16860	ANFB_HUMAN	ENST00000376468	ENSP00000365651	ENSG00000120937	chr1	11857464	11858945	-	cGMP-PKG signaling pathway	hsa04022	angiogenesis, regulation of cell growth, blood vessel development, vasculature development, system process, circulatory system process, renal system process, vascular process in circulatory system, receptor binding, hormone activity, binding, protein binding, extracellular region, extracellular space, nucleobase-containing compound metabolic process, purine nucleotide metabolic process, purine nu…	GO:0001525, GO:0001558, GO:0001568, GO:0001944, GO:0003008, GO:0003013, GO:0003014, GO:0003018, GO:0005102, GO:0005179, GO:0005488, GO:0005515, GO:0005576, GO:0005615, GO:0006139, GO:0006163, GO:0006164, GO:0006182, GO:0006725, GO:0006753, GO:0006793, GO:0006796, GO:0006807, GO:0006810, GO:0007154, GO:0007165, GO:0007166, GO:0007167, GO:0007168, GO:0007275, GO:0007588, GO:0007589, GO:0008015, GO:…		MOHANKUMAR_HOXA1_TARGETS_DN, HANSON_HRAS_SIGNALING_VIA_NFKB, KAAB_FAILED_HEART_ATRIUM_UP, LIN_TUMOR_ESCAPE_FROM_IMMUNE_ATTACK, MIKKELSEN_MCV6_LCP_WITH_H3K4ME3, MIKKELSEN_ES_LCP_WITH_H3K4ME3, VANOEVELEN_MYOGENESIS_SIN3A_TARGETS, WP_NOCGMPPKG_MEDIATED_NEUROPROTECTION, WP_MICRORNAS_IN_CARDIOMYOCYTE_HYPERTROPHY, WP_THYROID_HORMONES_PRODUCTION_AND_PERIPHERAL_DOWNSTREAM_SIGNALING_EFFECTS, WP_IL18_SIGNA…	80.5518	-0.866856	-0.595945	-6.16455	4.1837e-08	7.37844	neg.corr_hCTEPH_BL_(1156)		53	303	240	15	10	30	313	1	0	0	0	25	18	2	8	187	29	319	2	5	77
105	ENSG00000246560	UBE2D3-AS1	lncRNA							ENSG00000246560	chr4	102828055	102844075	+							5.19728	0.0126547	-0.0567061	-0.471795	0.638562	0.194797			9	6	9	10	9	4	4	4	6	4	7	4	5	5	7	5	6	2	5	5	8
106	ENSG00000273576	ENSG00000273576	lncRNA							ENSG00000273576	chr17	39566915	39567559	+							5.57471	0.33344	0.085588	0.713565	0.477903	0.320661			7	1	6	3	6	6	9	5	7	7	10	4	6	4	4	4	8	5	3	4	4
107	ENSG00000214820	MPRIPP1	processed_pseudogene							ENSG00000214820	chr3	44579938	44581026	-							5.36816	0.166095	0.0925659	0.772225	0.442618	0.353971			4	8	1	5	1	5	2	5	4	5	3	5	5	4	5	5	7	15	3	8	10
108	ENSG00000222421	Y_RNA	misc_RNA							ENSG00000222421	chr9	127832635	127832743	-							4.96556	-0.229712	-0.0770294	-0.641761	0.523155	0.28137			3	9	7	2	5	7	7	6	7	6	4	3	5	4	7	8	6	6	5	5	8
109	ENSG00000080845	DLGAP4	protein_coding	Disks large-associated protein 4; Discs, large (Drosophila) homolog-associated protein 4, isoform CRA_b, Disks large-associated protein 4	DLGAP4, DAP4, KIAA0964, SAPAP4; DLGAP4, hCG_2020065; DLGAP4	Q9Y2H0; A0A0B4J2C2; F8WF49; A0A087X246; A0A087WWE6	DLGP4_HUMAN; A0A0B4J2C2_HUMAN; F8WF49_HUMAN; A0A087X246_HUMAN; A0A087WWE6_HUMAN	ENST00000339266, ENST00000340491, ENST00000373907, ENST00000373913; ENST00000475894; ENST00000489701; ENST00000495241; ENST00000482872	ENSP00000341633, ENSP00000345700, ENSP00000363014, ENSP00000363023; ENSP00000477723; ENSP00000419311; ENSP00000484696; ENSP00000480166	ENSG00000080845	chr20	36306336	36528637	+			binding, protein binding, membrane, signaling, synapse	GO:0005488, GO:0005515, GO:0016020, GO:0023052, GO:0045202		LAIHO_COLORECTAL_CANCER_SERRATED_DN, LOPEZ_MESOTHELIOMA_SURVIVAL_WORST_VS_BEST_UP, HATADA_METHYLATED_IN_LUNG_CANCER_DN, LIAO_METASTASIS, RICKMAN_TUMOR_DIFFERENTIATED_WELL_VS_POORLY_DN, AMIT_EGF_RESPONSE_240_HELA, NIKOLSKY_BREAST_CANCER_20Q11_AMPLICON, ONDER_CDH1_TARGETS_1_UP, ASTIER_INTEGRIN_SIGNALING, LOPEZ_MESOTHELIOMA_SURVIVAL_OVERALL_DN, REACTOME_NEURONAL_SYSTEM, REACTOME_NEUREXINS_AND_NEUROL…	216.536	0.138226	-0.595186	-6.1524	4.39596e-08	7.35695	neg.corr_hCTEPH_BL_(1156)		187	216	247	204	182	198	231	165	168	188	187	172	186	186	177	200	220	247	193	180	238
110	ENSG00000273733	ENSG00000273733	lncRNA							ENSG00000273733	chr19	11221083	11221573	+							5.40589	0.191873	0.140993	1.18299	0.240873	0.618213			3	3	5	5	4	6	5	5	3	8	7	7	4	7	6	5	8	1	3	9	7
111	ENSG00000235162	C12orf75	protein_coding	Chromosome 12 open reading frame 75, Putative overexpressed in colon carcinoma-1 protein variant C; Overexpressed in colon carcinoma 1 protein; Chromosome 12 open reading frame 75	C12orf75, OCC-1; OCC1, C12orf75; C12orf75	I7HHH9; Q8TAD7; F8VXK5; F8VQD4; F8W1S6	I7HHH9_HUMAN; OCC1_HUMAN; F8VXK5_HUMAN; F8VQD4_HUMAN; F8W1S6_HUMAN	ENST00000612117; ENST00000443585; ENST00000549893; ENST00000549934; ENST00000552457	ENSP00000479631; ENSP00000448536; ENSP00000449096; ENSP00000450095; ENSP00000447440	ENSG00000235162	chr12	105235290	105396097	+						SEAVEY_EPITHELIOID_HEMANGIOENDOTHELIOMA, LIU_PROSTATE_CANCER_DN, DOUGLAS_BMI1_TARGETS_UP, CHICAS_RB1_TARGETS_CONFLUENT, CHEMNITZ_RESPONSE_TO_PROSTAGLANDIN_E2_DN, TAKEDA_TARGETS_OF_NUP98_HOXA9_FUSION_16D_UP, LINDGREN_BLADDER_CANCER_CLUSTER_3_UP, MARTORIATI_MDM4_TARGETS_NEUROEPITHELIUM_UP, CREIGHTON_ENDOCRINE_THERAPY_RESISTANCE_4	5.05233	0.41441	-0.0106643	-0.0885892	0.929665	0.0316735			3	4	11	2	1	1	3	2	4	11	4	3	3	3	0	2	3	1	0	24	4
112	ENSG00000199627	RNU6-1010P	snRNA							ENSG00000199627	chr7	131054886	131054992	-							4.5902	-0.7491	0.0963412	0.80401	0.424153	0.372478			8	3	7	7	4	4	4	4	7	5	7	4	9	9	5	2	6	2	6	8	2
113	ENSG00000132932	ATP8A2	protein_coding	Phospholipid-transporting ATPase IB	ATP8A2, ATPIB	Q9NTI2	AT8A2_HUMAN	ENST00000381655	ENSP00000371070	ENSG00000132932	chr13	25371974	26025851	+			Golgi membrane, nucleotide binding, magnesium ion binding, cell morphogenesis, cell morphogenesis involved in differentiation, eye development, photoreceptor outer segment, nucleoside binding, purine nucleoside binding, system process, skeletal muscle contraction, involuntary skeletal muscle contraction, muscle system process, neural retina development, catalytic activity, phospholipid-translocat…	GO:0000139, GO:0000166, GO:0000287, GO:0000902, GO:0000904, GO:0001654, GO:0001750, GO:0001882, GO:0001883, GO:0003008, GO:0003009, GO:0003011, GO:0003012, GO:0003407, GO:0003824, GO:0004012, GO:0005215, GO:0005319, GO:0005488, GO:0005524, GO:0005548, GO:0005622, GO:0005623, GO:0005737, GO:0005768, GO:0005773, GO:0005794, GO:0005802, GO:0005886, GO:0005929, GO:0006810, GO:0006869, GO:0006900, GO:…		AKL_HTLV1_INFECTION_DN, WONG_ENDMETRIUM_CANCER_DN, HATADA_METHYLATED_IN_LUNG_CANCER_UP, MARTIN_NFKB_TARGETS_UP, MARTIN_VIRAL_GPCR_SIGNALING_UP, ACEVEDO_LIVER_CANCER_WITH_H3K27ME3_DN, MIKKELSEN_MCV6_HCP_WITH_H3K27ME3, MIKKELSEN_MEF_HCP_WITH_H3K27ME3, XIE_ST_HSC_S1PR3_OE_UP, REACTOME_TRANSPORT_OF_SMALL_MOLECULES, REACTOME_ION_TRANSPORT_BY_P_TYPE_ATPASES, REACTOME_ION_CHANNEL_TRANSPORT, SCHAEFFER_PR…	5.57089	0.317906	0.0108277	0.0899472	0.92859	0.0321761			6	2	4	3	8	6	9	3	4	4	2	4	3	4	2	1	3	7	0	5	5
114	ENSG00000276030	ENSG00000276030	lncRNA							ENSG00000276030	chr19	24146701	24147081	+							5.42886	0.19878	-0.101934	-0.851164	0.397622	0.400529			11	3	6	3	6	8	3	5	3	6	4	7	13	6	5	4	5	5	2	4	8
115	ENSG00000151746	BICD1	protein_coding	Protein bicaudal D homolog 1; BICD1 protein, Protein bicaudal D homolog 1	BICD1	Q96G01; A8MVZ6; F8VZX7; F8W056	BICD1_HUMAN; A8MVZ6_HUMAN; F8VZX7_HUMAN; F8W056_HUMAN	ENST00000548411, ENST00000551848, ENST00000652176; ENST00000395758; ENST00000550207; ENST00000551086	ENSP00000446793, ENSP00000448933, ENSP00000498700; ENSP00000379107; ENSP00000447663; ENSP00000447238	ENSG00000151746	chr12	32106835	32383633	+			microtubule cytoskeleton organization, G-protein coupled receptor binding, receptor binding, structural molecule activity, structural constituent of cytoskeleton, binding, protein binding, intracellular, cell, cytoplasm, Golgi apparatus, trans-Golgi network, cytosol, cytoskeleton, microtubule, cytoplasmic microtubule, nucleobase-containing compound metabolic process, RNA processing, RNA localizat…	GO:0000226, GO:0001664, GO:0005102, GO:0005198, GO:0005200, GO:0005488, GO:0005515, GO:0005622, GO:0005623, GO:0005737, GO:0005794, GO:0005802, GO:0005829, GO:0005856, GO:0005874, GO:0005881, GO:0006139, GO:0006396, GO:0006403, GO:0006725, GO:0006807, GO:0006810, GO:0006897, GO:0006898, GO:0006928, GO:0006996, GO:0007010, GO:0007017, GO:0007018, GO:0007154, GO:0007165, GO:0007186, GO:0007200, GO:…		SENGUPTA_NASOPHARYNGEAL_CARCINOMA_WITH_LMP1_DN, ZHOU_INFLAMMATORY_RESPONSE_LIVE_DN, GRABARCZYK_BCL11B_TARGETS_DN, ZHOU_INFLAMMATORY_RESPONSE_FIMA_DN, YANG_BREAST_CANCER_ESR1_LASER_DN, TOMLINS_PROSTATE_CANCER_UP, GAVIN_FOXP3_TARGETS_CLUSTER_P3, ACEVEDO_LIVER_CANCER_WITH_H3K27ME3_UP, ACEVEDO_METHYLATED_IN_LIVER_CANCER_DN, GRADE_COLON_VS_RECTAL_CANCER_DN, BOYLAN_MULTIPLE_MYELOMA_C_DN, WANG_METASTASI…	202.329	0.0684981	-0.58384	-5.97355	9.07918e-08	7.04195	neg.corr_hCTEPH_BL_(1156)		180	229	302	229	162	209	233	224	132	160	200	228	223	135	176	216	199	201	128	214	242
116	ENSG00000114395	CYB561D2	protein_coding	Transmembrane reductase CYB561D2; Cytochrome b-561 domain containing 2, isoform CRA_a	CYB561D2, 101F6, LUCA12.2; CYB561D2, hCG_17470	O14569; A0A024R342	C56D2_HUMAN; A0A024R342_HUMAN	ENST00000232508, ENST00000418577, ENST00000424512, ENST00000425346;	ENSP00000232508, ENSP00000391209, ENSP00000410663, ENSP00000400454;	ENSG00000114395	chr3	50350845	50358460	+			binding, metabolic process, membrane, integral component of membrane, intrinsic component of membrane, ion binding, cation binding, membrane part, single-organism process, single-organism metabolic process, metal ion binding, oxidation-reduction process	GO:0005488, GO:0008152, GO:0016020, GO:0016021, GO:0031224, GO:0043167, GO:0043169, GO:0044425, GO:0044699, GO:0044710, GO:0046872, GO:0055114		PEREZ_TP53_TARGETS, HESSON_TUMOR_SUPPRESSOR_CLUSTER_3P21_3, MUNSHI_MULTIPLE_MYELOMA_UP, LU_EZH2_TARGETS_UP, BENPORATH_MYC_MAX_TARGETS, KAAB_HEART_ATRIUM_VS_VENTRICLE_UP, ACEVEDO_LIVER_CANCER_UP, MILI_PSEUDOPODIA_HAPTOTAXIS_DN, DANG_BOUND_BY_MYC, MARTENS_TRETINOIN_RESPONSE_DN, CHEMNITZ_RESPONSE_TO_PROSTAGLANDIN_E2_DN, DODD_NASOPHARYNGEAL_CARCINOMA_UP, RADAEVA_RESPONSE_TO_IFNA1_UP	5.40162	0.173464	-0.0853372	-0.711459	0.479198	0.319485			7	0	5	7	5	2	7	6	4	4	5	2	11	5	3	7	9	8	9	8	8
117	ENSG00000237938	ENSG00000237938	lncRNA							ENSG00000237938	chr1	15720312	15736896	-							5.00405	-0.213771	0.0834261	0.695414	0.489132	0.310574			4	7	6	6	3	4	2	4	5	2	4	8	3	12	5	2	7	1	2	4	8
118	ENSG00000278784	ENSG00000278784	lncRNA							ENSG00000278784	chr14	24201612	24202811	-							5.38579	0.158488	0.0278829	0.231703	0.817455	0.0875363			7	8	2	6	4	5	9	5	6	3	5	5	4	5	6	4	4	5	5	6	7
119	ENSG00000219438	TAFA5	protein_coding	Chemokine-like protein TAFA-5	TAFA5, FAM19A5, UNQ5208/PRO34524; TAFA5	Q7Z5A7; B1B1J6	TAFA5_HUMAN; B1B1J6_HUMAN	ENST00000358295, ENST00000402357, ENST00000406880; ENST00000336769	ENSP00000351043, ENSP00000383933, ENSP00000385603; ENSP00000336812	ENSG00000219438	chr22	48489553	48850912	+			extracellular region, membrane, integral component of membrane, intrinsic component of membrane, membrane part	GO:0005576, GO:0016020, GO:0016021, GO:0031224, GO:0044425		CHEBOTAEV_GR_TARGETS_DN, ROVERSI_GLIOMA_COPY_NUMBER_DN, RICKMAN_METASTASIS_UP, ZHAN_MULTIPLE_MYELOMA_CD1_VS_CD2_DN, VECCHI_GASTRIC_CANCER_ADVANCED_VS_EARLY_UP, SENESE_HDAC1_AND_HDAC2_TARGETS_UP, KINSEY_TARGETS_OF_EWSR1_FLII_FUSION_UP, GRAESSMANN_APOPTOSIS_BY_DOXORUBICIN_DN, CREIGHTON_ENDOCRINE_THERAPY_RESISTANCE_3, NEWMAN_ERCC6_TARGETS_DN, ZHOU_INFLAMMATORY_RESPONSE_FIMA_UP	4.25525	-1.46568	-0.198916	-1.68602	0.0963099	1.01633			5	2	12	7	1	5	13	4	3	3	10	6	5	4	6	2	5	1	12	13	0
120	ENSG00000115828	QPCT	protein_coding	Glutaminyl-peptide cyclotransferase	QPCT	Q16769; C9JS14; A0A3B3IUD5; B5MCZ9	QPCT_HUMAN; C9JS14_HUMAN; A0A3B3IUD5_HUMAN; B5MCZ9_HUMAN	ENST00000338415; ENST00000444022; ENST00000650442; ENST00000404976	ENSP00000344829; ENSP00000389227; ENSP00000498156; ENSP00000385391	ENSG00000115828	chr2	37342827	37373322	+			catalytic activity, binding, extracellular region, cellular protein modification process, metabolic process, zinc ion binding, cellular process, glutaminyl-peptide cyclotransferase activity, transferase activity, transferase activity, transferring acyl groups, transferase activity, transferring amino-acyl groups, peptidyl-pyroglutamic acid biosynthetic process, using glutaminyl-peptide cyclotrans…	GO:0003824, GO:0005488, GO:0005576, GO:0006464, GO:0008152, GO:0008270, GO:0009987, GO:0016603, GO:0016740, GO:0016746, GO:0016755, GO:0017186, GO:0018193, GO:0018199, GO:0019538, GO:0031982, GO:0031988, GO:0036211, GO:0043167, GO:0043169, GO:0043170, GO:0043226, GO:0043227, GO:0043230, GO:0043412, GO:0044237, GO:0044238, GO:0044260, GO:0044267, GO:0044421, GO:0046872, GO:0046914, GO:0070062, GO:…		SABATES_COLORECTAL_ADENOMA_UP, COLDREN_GEFITINIB_RESISTANCE_UP, GAUSSMANN_MLL_AF4_FUSION_TARGETS_D_UP, RICKMAN_METASTASIS_UP, SCHAEFFER_PROSTATE_DEVELOPMENT_6HR_UP, ROSS_AML_WITH_CBFB_MYH11_FUSION, TARTE_PLASMA_CELL_VS_PLASMABLAST_UP, LEE_LIVER_CANCER_ACOX1_UP, LEE_LIVER_CANCER_CIPROFIBRATE_UP, WELCSH_BRCA1_TARGETS_UP, KYNG_DNA_DAMAGE_BY_UV, KYNG_DNA_DAMAGE_UP, VICENT_METASTASIS_UP, SMID_BREAST_C…	9.23935	-0.605218	-0.580649	-5.92423	1.10781e-07	6.95553	neg.corr_hCTEPH_BL_(1156)		11	11	25	10	8	6	21	7	1	5	6	17	7	5	7	10	3	10	5	8	15
121	ENSG00000261572	ENSG00000261572	lncRNA							ENSG00000261572	chr3	32236688	32238578	-							5.42133	0.181546	-0.0513999	-0.427525	0.670328	0.173712			5	10	2	3	8	3	4	9	7	3	5	4	3	4	8	7	5	2	7	3	5
122	ENSG00000235098	ANKRD65	protein_coding	Ankyrin repeat domain-containing protein 65	ANKRD65	E5RJM6	ANR65_HUMAN	ENST00000427211, ENST00000442470, ENST00000454272, ENST00000520296, ENST00000537107	ENSP00000428419, ENSP00000428201, ENSP00000482314, ENSP00000429035, ENSP00000445688	ENSG00000235098	chr1	1418420	1421769	-						PEREZ_TP53_TARGETS	5.76351	0.442889	0.225442	1.92214	0.0587176	1.23123			1	5	9	3	3	2	5	16	8	11	11	1	5	4	5	3	5	5	6	8	7
123	ENSG00000272800	ENSG00000272800	lncRNA							ENSG00000272800	chr2	183178806	183215414	+							5.44695	0.199766	0.216295	1.84025	0.0700326	1.1547			6	3	4	5	6	11	8	9	9	8	11	4	6	3	11	6	3	1	9	9	5
124	ENSG00000272146	ARF4-AS1	lncRNA							ENSG00000272146	chr3	57597531	57600927	+							5.44549	0.197905	0.0926327	0.772788	0.442287	0.354296			4	4	5	5	6	6	8	7	7	5	7	10	10	4	2	3	7	5	12	8	7
125	ENSG00000111644	ACRBP	protein_coding	Acrosin-binding protein	ACRBP; ACRBP, hCG_2002250	Q8NEB7; A0A140VJD6; F5H3P4; F5H5S8; E7EP66; F5H2C2	ACRBP_HUMAN; A0A140VJD6_HUMAN; F5H3P4_HUMAN; F5H5S8_HUMAN; E7EP66_HUMAN; F5H2C2_HUMAN	ENST00000229243; ENST00000535884; ENST00000536350; ENST00000414226; ENST00000546114	ENSP00000229243; ENSP00000445262; ENSP00000443153; ENSP00000402725; ENSP00000438656	ENSG00000111644	chr12	6638075	6647433	-			reproduction, acrosomal vesicle, developmental process involved in reproduction, extracellular region, intracellular, cell, nucleus, cytoplasm, gamete generation, germ cell development, spermatogenesis, spermatid development, cellular process, endomembrane system, cytoplasmic, membrane-bounded vesicle, sexual reproduction, developmental maturation, cellular process involved in reproduction in mul…	GO:0000003, GO:0001669, GO:0003006, GO:0005576, GO:0005622, GO:0005623, GO:0005634, GO:0005737, GO:0007276, GO:0007281, GO:0007283, GO:0007286, GO:0009987, GO:0012505, GO:0016023, GO:0019953, GO:0021700, GO:0022412, GO:0022414, GO:0030141, GO:0030154, GO:0031410, GO:0031982, GO:0031988, GO:0032501, GO:0032502, GO:0032504, GO:0043226, GO:0043227, GO:0043229, GO:0043231, GO:0044424, GO:0044444, GO:…	HALLMARK_SPERMATOGENESIS	KORKOLA_EMBRYONAL_CARCINOMA_DN, KORKOLA_CHORIOCARCINOMA_DN, KORKOLA_SEMINOMA_DN, WANG_RESPONSE_TO_GSK3_INHIBITOR_SB216763_UP, WIERENGA_STAT5A_TARGETS_DN, ZWANG_TRANSIENTLY_UP_BY_2ND_EGF_PULSE_ONLY, SALVADOR_MARTIN_PEDIATRIC_TBD_ANTI_TNF_THERAPY_NONRESPONDER_PRE_TREATMENT_UP, BYSTRYKH_HEMATOPOIESIS_STEM_CELL_QTL_TRANS, DODD_NASOPHARYNGEAL_CARCINOMA_UP, WHITEHURST_PACLITAXEL_SENSITIVITY, WEBER_METH…	5.28346	0.0552332	0.211633	1.79869	0.0764406	1.11668			6	2	7	2	6	6	3	4	10	6	10	8	2	4	3	2	3	2	6	4	3
126	ENSG00000140675	SLC5A2	protein_coding	Sodium/glucose cotransporter 2	SLC5A2, SGLT2; SLC5A2	P31639; H3BP44	SC5A2_HUMAN; H3BP44_HUMAN	ENST00000330498, ENST00000419665; ENST00000569576	ENSP00000327943, ENSP00000410601; ENSP00000455143	ENSG00000140675	chr16	31483002	31490860	+			transporter activity, glucose transmembrane transporter activity, low-affinity glucose:sodium symporter activity, glucose:sodium symporter activity, extracellular region, cell, plasma membrane, integral component of plasma membrane, brush border, carbohydrate metabolic process, transport, ion transport, cation transport, sodium ion transport, metabolic process, cation transmembrane transporter ac…	GO:0005215, GO:0005355, GO:0005362, GO:0005412, GO:0005576, GO:0005623, GO:0005886, GO:0005887, GO:0005903, GO:0005975, GO:0006810, GO:0006811, GO:0006812, GO:0006814, GO:0008152, GO:0008324, GO:0008643, GO:0008645, GO:0015075, GO:0015077, GO:0015081, GO:0015144, GO:0015145, GO:0015149, GO:0015291, GO:0015293, GO:0015294, GO:0015370, GO:0015672, GO:0015749, GO:0015758, GO:0016020, GO:0016021, GO:…		KAYO_AGING_MUSCLE_UP, KIM_BIPOLAR_DISORDER_OLIGODENDROCYTE_DENSITY_CORR_DN, REACTOME_CELLULAR_HEXOSE_TRANSPORT, REACTOME_TRANSPORT_OF_SMALL_MOLECULES, REACTOME_SLC_MEDIATED_TRANSMEMBRANE_TRANSPORT, REACTOME_SLC_TRANSPORTER_DISORDERS, REACTOME_DISORDERS_OF_TRANSMEMBRANE_TRANSPORTERS, WP_NUCLEAR_RECEPTORS_METAPATHWAY, WP_NRF2_PATHWAY, WP_PROXIMAL_TUBULE_TRANSPORT, PEDRIOLI_MIR31_TARGETS_DN, YOSHIMU…	5.46985	0.214647	-0.000244932	-0.00203456	0.998383	0.000703028			7	5	7	3	3	4	2	3	7	5	2	4	5	8	7	3	7	0	6	6	5
127	ENSG00000173926	MARCHF3	protein_coding	E3 ubiquitin-protein ligase MARCHF3	MARCHF3, MARCH3, RNF173	Q86UD3	MARH3_HUMAN	ENST00000308660, ENST00000515241	ENSP00000309141, ENSP00000421979	ENSG00000173926	chr5	126867714	127030558	-			lytic vacuole, catalytic activity, binding, intracellular, cell, cytoplasm, lysosome, endosome, early endosome, vacuole, vacuolar membrane, cellular protein modification process, transport, endocytosis, metabolic process, zinc ion binding, cellular process, endosome membrane, endomembrane system, vesicle membrane, membrane, integral component of membrane, cytoplasmic, membrane-bounded vesicle, ve…	GO:0000323, GO:0003824, GO:0005488, GO:0005622, GO:0005623, GO:0005737, GO:0005764, GO:0005768, GO:0005769, GO:0005773, GO:0005774, GO:0006464, GO:0006810, GO:0006897, GO:0008152, GO:0008270, GO:0009987, GO:0010008, GO:0012505, GO:0012506, GO:0016020, GO:0016021, GO:0016023, GO:0016192, GO:0016567, GO:0016874, GO:0019538, GO:0030659, GO:0031090, GO:0031224, GO:0031410, GO:0031901, GO:0031982, GO:…		BLANCO_MELO_BRONCHIAL_EPITHELIAL_CELLS_INFLUENZA_A_DEL_NS1_INFECTION_UP, DAVICIONI_PAX_FOXO1_SIGNATURE_IN_ARMS_UP, DAVICIONI_MOLECULAR_ARMS_VS_ERMS_UP, DAVICIONI_TARGETS_OF_PAX_FOXO1_FUSIONS_UP, LIU_CMYB_TARGETS_UP, LIU_VMYB_TARGETS_UP, DOANE_BREAST_CANCER_CLASSES_DN, PEREZ_TP53_TARGETS, PEREZ_TP63_TARGETS, PEREZ_TP53_AND_TP63_TARGETS, IZADPANAH_STEM_CELL_ADIPOSE_VS_BONE_UP, BOYAULT_LIVER_CANCER_…	63.323	0.101743	-0.579887	-5.9125	1.16141e-07	6.93501	neg.corr_hCTEPH_BL_(1156)		90	76	90	69	65	67	92	64	32	24	35	51	46	49	50	73	81	79	42	74	84
128	ENSG00000133317	LGALS12	protein_coding	Galectin	LGALS12	A0A6Q8JG94	A0A6Q8JG94_HUMAN	ENST00000255684	ENSP00000255684	ENSG00000133317	chr11	63506052	63516774	+			binding, intracellular, cell, nucleus, cytoplasm, mitochondrion, lipid metabolic process, apoptotic process, cell communication, signal transduction, metabolic process, cell death, catabolic process, regulation of catabolic process, cellular process, programmed cell death, lipid catabolic process, regulation of lipid metabolic process, regulation of metabolic process, signaling, cell differentiat…	GO:0005488, GO:0005622, GO:0005623, GO:0005634, GO:0005737, GO:0005739, GO:0006629, GO:0006915, GO:0007154, GO:0007165, GO:0008152, GO:0008219, GO:0009056, GO:0009894, GO:0009987, GO:0012501, GO:0016042, GO:0019216, GO:0019222, GO:0023052, GO:0030154, GO:0030246, GO:0030395, GO:0032502, GO:0035556, GO:0043226, GO:0043227, GO:0043229, GO:0043231, GO:0044238, GO:0044424, GO:0044444, GO:0044464, GO:…		MIKKELSEN_ES_ICP_WITH_H3K4ME3, WIERENGA_STAT5A_TARGETS_DN, NABA_ECM_AFFILIATED, NABA_MATRISOME_ASSOCIATED, NABA_MATRISOME, TAKEDA_TARGETS_OF_NUP98_HOXA9_FUSION_8D_DN, TAKEDA_TARGETS_OF_NUP98_HOXA9_FUSION_10D_DN, TAKEDA_TARGETS_OF_NUP98_HOXA9_FUSION_16D_DN, GRAESSMANN_APOPTOSIS_BY_SERUM_DEPRIVATION_UP, MCBRYAN_PUBERTAL_BREAST_4_5WK_DN, MCBRYAN_PUBERTAL_BREAST_5_6WK_UP, IVANOVA_HEMATOPOIESIS_LATE_P…	3.32248	0.742689	-0.091916	-0.766757	0.445841	0.35082			0	7	42	9	0	10	0	3	1	4	0	1	0	11	0	2	2	0	3	8	2
129	ENSG00000168542	COL3A1	protein_coding	Collagen alpha-1(III) chain	COL3A1	P02461	CO3A1_HUMAN	ENST00000304636, ENST00000317840	ENSP00000304408, ENSP00000315243	ENSG00000168542	chr2	188974373	189012746	+	Amoebiasis, AGE-RAGE signaling pathway in diabetic complications, Platelet activation, Protein digestion and absorption	hsa05146, hsa04933, hsa04611, hsa04974	response to acid chemical, skeletal system development, blood vessel development, neuron migration, cell activation, vasculature development, immune system process, regulation of immune system process, negative regulation of immune system process, receptor binding, integrin binding, structural molecule activity, extracellular matrix structural constituent, binding, protein binding, extracellular …	GO:0001101, GO:0001501, GO:0001568, GO:0001764, GO:0001775, GO:0001944, GO:0002376, GO:0002682, GO:0002683, GO:0005102, GO:0005178, GO:0005198, GO:0005201, GO:0005488, GO:0005515, GO:0005576, GO:0005578, GO:0005581, GO:0005583, GO:0005586, GO:0005615, GO:0005622, GO:0005623, GO:0005737, GO:0005783, GO:0005788, GO:0006464, GO:0006928, GO:0006950, GO:0006955, GO:0007154, GO:0007155, GO:0007160, GO:…	HALLMARK_MYOGENESIS, HALLMARK_EPITHELIAL_MESENCHYMAL_TRANSITION, HALLMARK_UV_RESPONSE_DN, HALLMARK_ANGIOGENESIS	FOROUTAN_TGFB_EMT_UP, FOROUTAN_INTEGRATED_TGFB_EMT_UP, TONKS_TARGETS_OF_RUNX1_RUNX1T1_FUSION_HSC_UP, WONG_ENDMETRIUM_CANCER_DN, TERAMOTO_OPN_TARGETS_CLUSTER_4, RICKMAN_TUMOR_DIFFERENTIATED_MODERATELY_VS_POORLY_UP, FRIDMAN_SENESCENCE_DN, YAGI_AML_SURVIVAL, LEE_AGING_MUSCLE_DN, TSENG_IRS1_TARGETS_DN, DOUGLAS_BMI1_TARGETS_DN, KYNG_DNA_DAMAGE_DN, KYNG_ENVIRONMENTAL_STRESS_RESPONSE_UP, RIZKI_TUMOR_INV…	583.774	-0.129821	-0.57784	-5.88115	1.31765e-07	6.8802	neg.corr_hCTEPH_BL_(1156)		448	693	947	437	385	410	1280	470	245	410	401	1199	404	325	210	689	283	1131	189	300	740
130	ENSG00000255108	ENSG00000255108	lncRNA							ENSG00000255108	chr11	823634	832883	-							5.09631	-0.133957	0.043443	0.361206	0.719049	0.143241			5	7	5	4	5	4	4	3	8	3	3	2	3	4	5	4	5	3	6	2	7
131	ENSG00000122824	NUDT10	protein_coding	Diphosphoinositol polyphosphate phosphohydrolase 3-alpha	NUDT10, APS2, DIPP3A	Q8NFP7	NUD10_HUMAN	ENST00000356450, ENST00000376006	ENSP00000348831, ENSP00000365174	ENSG00000122824	chrX	51332231	51337525	+			catalytic activity, binding, protein binding, intracellular, cell, cytoplasm, cytosol, alcohol metabolic process, phosphorus metabolic process, phosphate-containing compound metabolic process, metabolic process, diphosphoinositol-polyphosphate diphosphatase activity, cellular process, pyrophosphatase activity, hydrolase activity, hydrolase activity, acting on acid anhydrides, hydrolase activity, …	GO:0003824, GO:0005488, GO:0005515, GO:0005622, GO:0005623, GO:0005737, GO:0005829, GO:0006066, GO:0006793, GO:0006796, GO:0008152, GO:0008486, GO:0009987, GO:0016462, GO:0016787, GO:0016817, GO:0016818, GO:0019637, GO:0019751, GO:0043167, GO:0043169, GO:0043647, GO:0044237, GO:0044281, GO:0044424, GO:0044444, GO:0044464, GO:0044699, GO:0044710, GO:0044763, GO:0046872, GO:0052840, GO:0052841, GO:…		REACTOME_INOSITOL_PHOSPHATE_METABOLISM, REACTOME_SYNTHESIS_OF_PYROPHOSPHATES_IN_THE_CYTOSOL, NUYTTEN_NIPP1_TARGETS_UP	4.71299	-0.60573	-0.160807	-1.35337	0.180353	0.743876			1	1	14	7	2	3	2	4	5	7	6	1	3	2	3	5	3	2	2	9	2
132	ENSG00000160282	FTCD	protein_coding	Formimidoyltransferase-cyclodeaminase; Formimidoyltetrahydrofolate cyclodeaminase; FTCD protein	FTCD	O95954; A0A0G2JQF2; B7WPK3; Q49AR5	FTCD_HUMAN; A0A0G2JQF2_HUMAN; B7WPK3_HUMAN; Q49AR5_HUMAN	ENST00000291670, ENST00000397746, ENST00000397748; ENST00000625428, ENST00000625714, ENST00000625846, ENST00000629394; ENST00000397743;	ENSP00000291670, ENSP00000380854, ENSP00000380856; ENSP00000485804, ENSP00000487475, ENSP00000486740, ENSP00000487110; ENSP00000380851;	ENSG00000160282	chr21	46136160	46155579	-	Metabolic pathways, One carbon pool by folate, Histidine metabolism	hsa01100, hsa00670, hsa00340	Golgi membrane, catalytic activity, binding, protein binding, folic acid binding, extracellular region, intracellular, cell, cytoplasm, endoplasmic reticulum, endoplasmic reticulum membrane, smooth endoplasmic reticulum, endoplasmic reticulum-Golgi intermediate compartment, Golgi apparatus, centrosome, centriole, microtubule organizing center, cytosol, cytoskeleton, organic acid metabolic process…	GO:0000139, GO:0003824, GO:0005488, GO:0005515, GO:0005542, GO:0005576, GO:0005622, GO:0005623, GO:0005737, GO:0005783, GO:0005789, GO:0005790, GO:0005793, GO:0005794, GO:0005813, GO:0005814, GO:0005815, GO:0005829, GO:0005856, GO:0006082, GO:0006520, GO:0006536, GO:0006547, GO:0006548, GO:0006575, GO:0006725, GO:0006730, GO:0006732, GO:0006760, GO:0006807, GO:0006996, GO:0007010, GO:0008017, GO:…	HALLMARK_HEME_METABOLISM	CERVERA_SDHB_TARGETS_1_DN, HEDENFALK_BREAST_CANCER_BRACX_DN, CHIANG_LIVER_CANCER_SUBCLASS_UNANNOTATED_UP, CERIBELLI_PROMOTERS_INACTIVE_AND_BOUND_BY_NFY, DESERT_PERIPORTAL_HEPATOCELLULAR_CARCINOMA_SUBCLASS_UP, REACTOME_HISTIDINE_CATABOLISM, REACTOME_METABOLISM_OF_AMINO_ACIDS_AND_DERIVATIVES, WP_AMINO_ACID_METABOLISM_PATHWAY_EXCERPT_HISTIDINE_CATABOLISM_EXTENSION, WP_ONECARBON_METABOLISM, WP_DISORD…	5.34533	0.104917	0.0880832	0.734529	0.465116	0.332439			8	0	13	8	5	6	5	4	8	5	5	5	3	3	6	1	9	0	6	7	2
133	ENSG00000226519	LINC00390	lncRNA							ENSG00000226519	chr13	44094822	44147762	-							8.28403	1.5936	0.197678	1.6751	0.0984422	1.00682			19	1	0	4	3	4	5	19	13	12	13	5	1	7	4	4	3	2	11	6	14
134	ENSG00000164932	CTHRC1	protein_coding	Collagen triple helix repeat-containing protein 1	CTHRC1, UNQ762/PRO1550; CTHRC1	Q96CG8; E7EVQ5; E5RK99	CTHR1_HUMAN; E7EVQ5_HUMAN; E5RK99_HUMAN	ENST00000330295, ENST00000520337; ENST00000415886; ENST00000520880	ENSP00000330523, ENSP00000430550; ENSP00000416045; ENSP00000430399	ENSG00000164932	chr8	103371538	103382989	+			ossification, osteoblast differentiation, G-protein coupled receptor binding, establishment of planar polarity, morphogenesis of a polarized epithelium, embryonic epithelial tube formation, neural tube formation, neural tube closure, morphogenesis of an epithelium, receptor binding, frizzled binding, binding, protein binding, extracellular region, proteinaceous extracellular matrix, collagen trim…	GO:0001503, GO:0001649, GO:0001664, GO:0001736, GO:0001738, GO:0001838, GO:0001841, GO:0001843, GO:0002009, GO:0005102, GO:0005109, GO:0005488, GO:0005515, GO:0005576, GO:0005578, GO:0005581, GO:0005615, GO:0005622, GO:0005623, GO:0005737, GO:0006928, GO:0007154, GO:0007164, GO:0007165, GO:0007166, GO:0007267, GO:0007275, GO:0007399, GO:0007423, GO:0008283, GO:0008284, GO:0009653, GO:0009790, GO:…	HALLMARK_EPITHELIAL_MESENCHYMAL_TRANSITION	JAATINEN_HEMATOPOIETIC_STEM_CELL_UP, GAUSSMANN_MLL_AF4_FUSION_TARGETS_E_UP, PEREZ_TP53_TARGETS, LIAO_METASTASIS, NIKOLSKY_BREAST_CANCER_8Q12_Q22_AMPLICON, MISHRA_CARCINOMA_ASSOCIATED_FIBROBLAST_UP, NOUSHMEHR_GBM_SILENCED_BY_METHYLATION, BRUINS_UVC_RESPONSE_VIA_TP53_GROUP_A, ZWANG_TRANSIENTLY_UP_BY_2ND_EGF_PULSE_ONLY, ANDERSEN_CHOLANGIOCARCINOMA_CLASS2, MEBARKI_HCC_PROGENITOR_WNT_UP, MEBARKI_HCC_P…	6.15702	0.686381	-0.193389	-1.63732	0.106116	0.974218			4	2	3	3	5	3	9	8	3	5	1	11	4	2	3	7	1	14	1	1	10
135	ENSG00000151006	PRSS53	protein_coding	Serine protease 53	PRSS53	Q2L4Q9	PRS53_HUMAN	ENST00000280606	ENSP00000280606	ENSG00000151006	chr16	31083425	31089628	-			catalytic activity, endopeptidase activity, serine-type endopeptidase activity, extracellular region, intracellular, cell, cytoplasm, proteolysis, metabolic process, peptidase activity, serine-type peptidase activity, hydrolase activity, serine hydrolase activity, protein metabolic process, macromolecule metabolic process, primary metabolic process, intracellular part, cell part, peptidase activi…	GO:0003824, GO:0004175, GO:0004252, GO:0005576, GO:0005622, GO:0005623, GO:0005737, GO:0006508, GO:0008152, GO:0008233, GO:0008236, GO:0016787, GO:0017171, GO:0019538, GO:0043170, GO:0044238, GO:0044424, GO:0044464, GO:0070011, GO:0071704		RAMASWAMY_METASTASIS_DN, BOYAULT_LIVER_CANCER_SUBCLASS_G1_DN, MARTENS_TRETINOIN_RESPONSE_DN, PILON_KLF1_TARGETS_UP, BASSO_B_LYMPHOCYTE_NETWORK	5.94732	0.556158	0.0760277	0.633366	0.528588	0.276882			3	10	2	3	6	7	5	4	7	5	7	9	7	7	7	4	6	1	5	5	3
136	ENSG00000267419	ZNF56	transcribed_unprocessed_pseudogene							ENSG00000267419	chr19	19776602	19836073	+							5.61177	0.319717	0.161185	1.35664	0.179318	0.746376			4	8	5	2	6	5	5	8	7	9	4	5	5	4	8	5	6	3	4	6	12
137	ENSG00000118523	CCN2	protein_coding	CCN family member 2	CCN2, CTGF, HCS24, IGFBP8	P29279	CCN2_HUMAN	ENST00000367976	ENSP00000356954	ENSG00000118523	chr6	131948176	131951372	-	Hippo signaling pathway	hsa04390	MAPK cascade, response to acid chemical, skeletal system development, cartilage condensation, ossification, angiogenesis, regulation of cell growth, blood vessel development, cell activation, tissue homeostasis, regulation of protein phosphorylation, positive regulation of protein phosphorylation, vasculature development, fibronectin binding, chondrocyte differentiation, system process, muscle sy…	GO:0000165, GO:0001101, GO:0001501, GO:0001502, GO:0001503, GO:0001525, GO:0001558, GO:0001568, GO:0001775, GO:0001894, GO:0001932, GO:0001934, GO:0001944, GO:0001968, GO:0002062, GO:0003008, GO:0003012, GO:0003013, GO:0003015, GO:0005102, GO:0005178, GO:0005488, GO:0005515, GO:0005520, GO:0005539, GO:0005576, GO:0005578, GO:0005615, GO:0005622, GO:0005623, GO:0005737, GO:0005794, GO:0005801, GO:…	HALLMARK_HYPOXIA, HALLMARK_EPITHELIAL_MESENCHYMAL_TRANSITION	FOROUTAN_TGFB_EMT_UP, FOROUTAN_PRODRANK_TGFB_EMT_UP, FOROUTAN_INTEGRATED_TGFB_EMT_UP, BLANCO_MELO_INFLUENZA_A_INFECTION_A594_CELLS_UP, BLANCO_MELO_COVID19_SARS_COV_2_INFECTION_CALU3_CELLS_UP, PUIFFE_INVASION_INHIBITED_BY_ASCITES_UP, LAIHO_COLORECTAL_CANCER_SERRATED_UP, NOJIMA_SFRP2_TARGETS_UP, BERENJENO_TRANSFORMED_BY_RHOA_REVERSIBLY_DN, ZIRN_TRETINOIN_RESPONSE_UP, TSUNODA_CISPLATIN_RESISTANCE_UP…	210.759	-1.14902	-0.574674	-5.83297	1.59907e-07	6.79613	neg.corr_hCTEPH_BL_(1156)		121	256	222	202	166	244	313	182	136	195	133	291	214	136	137	335	219	433	248	256	323
138	ENSG00000160602	NEK8	protein_coding	Serine/threonine-protein kinase Nek8	NEK8, JCK, NEK12A; NEK8	Q86SG6; K7EL04; K7EPD3; K7END4	NEK8_HUMAN; K7EL04_HUMAN; K7EPD3_HUMAN; K7END4_HUMAN	ENST00000268766; ENST00000543014; ENST00000579671; ENST00000579060	ENSP00000268766; ENSP00000465859; ENSP00000467335; ENSP00000466896	ENSG00000160602	chr17	28725897	28743455	+			nucleotide binding, nucleoside binding, purine nucleoside binding, catalytic activity, protein kinase activity, protein serine/threonine kinase activity, binding, protein binding, ATP binding, intracellular, cell, cytoplasm, cytoskeleton, cilium, cellular protein modification process, protein phosphorylation, phosphorus metabolic process, phosphate-containing compound metabolic process, cell comm…	GO:0000166, GO:0001882, GO:0001883, GO:0003824, GO:0004672, GO:0004674, GO:0005488, GO:0005515, GO:0005524, GO:0005622, GO:0005623, GO:0005737, GO:0005856, GO:0005929, GO:0006464, GO:0006468, GO:0006793, GO:0006796, GO:0007154, GO:0007165, GO:0007275, GO:0007368, GO:0007389, GO:0007507, GO:0008152, GO:0009653, GO:0009799, GO:0009855, GO:0009887, GO:0009966, GO:0009987, GO:0010646, GO:0016301, GO:…		LASTOWSKA_NEUROBLASTOMA_COPY_NUMBER_UP, NIKOLSKY_BREAST_CANCER_17Q11_Q21_AMPLICON, WP_CILIARY_LANDSCAPE, WP_JOUBERT_SYNDROME, WP_CILIOPATHIES, FUJII_YBX1_TARGETS_DN, BOCHKIS_FOXA2_TARGETS	5.22576	-0.018718	0.0211927	0.176079	0.860747	0.0651243			3	1	5	5	3	8	7	4	4	2	10	7	8	6	5	9	2	7	2	4	8
139	ENSG00000113578	FGF1	protein_coding	Fibroblast growth factor 1	FGF1, FGFA; FGF1	P05230; B5MCF4; C9JDC5; C9JUP6	FGF1_HUMAN; B5MCF4_HUMAN; C9JDC5_HUMAN; C9JUP6_HUMAN	ENST00000337706, ENST00000359370, ENST00000360966, ENST00000378046, ENST00000419524, ENST00000441680, ENST00000610990, ENST00000612258, ENST00000619447, ENST00000621536; ENST00000407758; ENST00000394496; ENST00000411960	ENSP00000338548, ENSP00000352329, ENSP00000354231, ENSP00000367285, ENSP00000396195, ENSP00000404742, ENSP00000481868, ENSP00000479024, ENSP00000480980, ENSP00000480791; ENSP00000383969; ENSP00000378005; ENSP00000399458	ENSG00000113578	chr5	142592178	142698070	-	PI3K-Akt signaling pathway, Hippo signaling pathway, Pathways in cancer, MAPK signaling pathway, Ras signaling pathway, Rap1 signaling pathway, Regulation of actin cytoskeleton, Melanoma	hsa04151, hsa04390, hsa05200, hsa04010, hsa04014, hsa04015, hsa04810, hsa05218	MAPK cascade, activation of MAPK activity, angiogenesis, blood vessel development, urogenital system development, ureteric bud development, branching involved in ureteric bud morphogenesis, ameboidal-type cell migration, organ induction, morphogenesis of a branching structure, kidney development, mesonephros development, regulation of protein phosphorylation, positive regulation of protein phosph…	GO:0000165, GO:0000187, GO:0001525, GO:0001568, GO:0001655, GO:0001657, GO:0001658, GO:0001667, GO:0001759, GO:0001763, GO:0001822, GO:0001823, GO:0001932, GO:0001934, GO:0001944, GO:0002009, GO:0002040, GO:0003002, GO:0003156, GO:0003158, GO:0003159, GO:0003401, GO:0003824, GO:0004672, GO:0004713, GO:0005085, GO:0005088, GO:0005102, GO:0005104, GO:0005178, GO:0005488, GO:0005515, GO:0005539, GO:…		BLANCO_MELO_COVID19_BRONCHIAL_EPITHELIAL_CELLS_SARS_COV_2_INFECTION_DN, ODONNELL_METASTASIS_UP, PEREZ_TP53_TARGETS, KHETCHOUMIAN_TRIM24_TARGETS_DN, HE_PTEN_TARGETS_UP, SHEN_SMARCA2_TARGETS_DN, GRANDVAUX_IRF3_TARGETS_DN, MCDOWELL_ACUTE_LUNG_INJURY_DN, SANSOM_APC_TARGETS, ACEVEDO_METHYLATED_IN_LIVER_CANCER_DN, MIKKELSEN_IPS_LCP_WITH_H3K4ME3, MIKKELSEN_ES_LCP_WITH_H3K4ME3, MIKKELSEN_NPC_LCP_WITH_H3K…	325.534	0.170163	-0.572088	-5.79391	1.8701e-07	6.72813	neg.corr_hCTEPH_BL_(1156)		392	402	345	291	319	310	393	331	213	321	306	254	291	261	303	426	301	283	306	251	414
140	ENSG00000223928	NUP35P1	processed_pseudogene							ENSG00000223928	chr10	24157835	24158781	+							4.84479	-0.453187	0.0786643	0.655466	0.514347	0.288743			2	2	5	13	5	7	4	6	4	8	4	7	7	3	7	5	6	6	4	1	7
141	ENSG00000132681	ATP1A4	protein_coding	Sodium/potassium-transporting ATPase subunit alpha-4	ATP1A4, ATP1AL2; ATP1A4	Q13733; E9PRA5; A0A669K9X0	AT1A4_HUMAN; E9PRA5_HUMAN; A0A669K9X0_HUMAN	ENST00000368081, ENST00000470705; ENST00000477338; ENST00000469023	ENSP00000357060, ENSP00000433094; ENSP00000434272; ENSP00000500965	ENSG00000132681	chr1	160151586	160186980	+	cAMP signaling pathway, Gastric acid secretion, Aldosterone-regulated sodium reabsorption, Insulin secretion, cGMP-PKG signaling pathway, Mineral absorption, Adrenergic signaling in cardiomyocytes, Thyroid hormone synthesis, Salivary secretion, Pancreatic secretion, Bile secretion, Thyroid hormone signaling pathway, Cardiac muscle contraction, Endocrine and other factor-regulated calcium reabsorp…	hsa04024, hsa04971, hsa04960, hsa04911, hsa04022, hsa04978, hsa04261, hsa04918, hsa04970, hsa04972, hsa04976, hsa04919, hsa04260, hsa04961, hsa04964, hsa04973, hsa04974	reproduction, nucleotide binding, nucleoside binding, purine nucleoside binding, system process, circulatory system process, heart process, catalytic activity, transporter activity, sodium:potassium-exchanging ATPase activity, binding, ATP binding, intracellular, cell, plasma membrane, integral component of plasma membrane, sodium:potassium-exchanging ATPase complex, transport, ion transport, cat…	GO:0000003, GO:0000166, GO:0001882, GO:0001883, GO:0003008, GO:0003013, GO:0003015, GO:0003824, GO:0005215, GO:0005391, GO:0005488, GO:0005524, GO:0005622, GO:0005623, GO:0005886, GO:0005887, GO:0005890, GO:0006810, GO:0006811, GO:0006812, GO:0006813, GO:0006814, GO:0006818, GO:0006873, GO:0006875, GO:0006883, GO:0006885, GO:0006928, GO:0007276, GO:0007283, GO:0008015, GO:0008016, GO:0008324, GO:…		LEIN_ASTROCYTE_MARKERS, YAUCH_HEDGEHOG_SIGNALING_PARACRINE_UP, KEGG_CARDIAC_MUSCLE_CONTRACTION, KEGG_PROXIMAL_TUBULE_BICARBONATE_RECLAMATION, REACTOME_TRANSPORT_OF_SMALL_MOLECULES, REACTOME_MUSCLE_CONTRACTION, REACTOME_CARDIAC_CONDUCTION, REACTOME_ION_HOMEOSTASIS, REACTOME_INFECTIOUS_DISEASE, REACTOME_ION_TRANSPORT_BY_P_TYPE_ATPASES, REACTOME_POTENTIAL_THERAPEUTICS_FOR_SARS, REACTOME_SARS_COV_INF…	4.8393	-0.462221	-0.0394887	-0.328274	0.743699	0.128603			2	0	7	3	4	6	1	3	4	4	2	1	2	1	2	9	9	5	0	4	3
142	ENSG00000187957	DNER	protein_coding	Delta and Notch-like epidermal growth factor-related receptor	DNER, BET, UNQ262/PRO299	Q8NFT8	DNER_HUMAN	ENST00000341772	ENSP00000345229	ENSG00000187957	chr2	229357629	229714555	-			neuron migration, signal transducer activity, receptor activity, transmembrane signaling receptor activity, receptor binding, Notch binding, binding, calcium ion binding, protein binding, intracellular, cell, cytoplasm, endosome, early endosome, vacuole, plasma membrane, transport, endocytosis, movement of cell or subcellular component, cell communication, signal transduction, cell surface recept…	GO:0001764, GO:0004871, GO:0004872, GO:0004888, GO:0005102, GO:0005112, GO:0005488, GO:0005509, GO:0005515, GO:0005622, GO:0005623, GO:0005737, GO:0005768, GO:0005769, GO:0005773, GO:0005886, GO:0006810, GO:0006897, GO:0006928, GO:0007154, GO:0007165, GO:0007166, GO:0007219, GO:0007220, GO:0007275, GO:0007399, GO:0007416, GO:0007417, GO:0007517, GO:0007519, GO:0008152, GO:0009888, GO:0009987, GO:…		SENGUPTA_NASOPHARYNGEAL_CARCINOMA_WITH_LMP1_DN, TOMIDA_METASTASIS_UP, KIM_MYC_AMPLIFICATION_TARGETS_DN, COLIN_PILOCYTIC_ASTROCYTOMA_VS_GLIOBLASTOMA_UP, BENPORATH_SUZ12_TARGETS, BENPORATH_ES_WITH_H3K27ME3, TOMIDA_LUNG_CANCER_POOR_SURVIVAL, KOHOUTEK_CCNT1_TARGETS, MACAEVA_PBMC_RESPONSE_TO_IR, REACTOME_SIGNALING_BY_NOTCH, REACTOME_SIGNALING_BY_NOTCH1, REACTOME_ACTIVATED_NOTCH1_TRANSMITS_SIGNAL_TO_TH…	4.72357	-0.62359	0.0702039	0.5846	0.560723	0.251251			2	0	1	3	15	3	5	0	8	2	7	1	1	5	2	24	3	5	8	3	2
143	ENSG00000054219	LY75	protein_coding	Lymphocyte antigen 75	LY75, CD205, CLEC13B	O60449	LY75_HUMAN	ENST00000263636	ENSP00000263636	ENSG00000054219	chr2	159803355	159904756	-			immune system process, receptor activity, binding, protein binding, extracellular region, cell, plasma membrane, integral component of plasma membrane, transport, endocytosis, response to stress, defense response, inflammatory response, immune response, membrane, integral component of membrane, vesicle-mediated transport, carbohydrate binding, intrinsic component of membrane, intrinsic component …	GO:0002376, GO:0004872, GO:0005488, GO:0005515, GO:0005576, GO:0005623, GO:0005886, GO:0005887, GO:0006810, GO:0006897, GO:0006950, GO:0006952, GO:0006954, GO:0006955, GO:0016020, GO:0016021, GO:0016192, GO:0030246, GO:0031224, GO:0031226, GO:0031982, GO:0031988, GO:0043226, GO:0043227, GO:0043230, GO:0044421, GO:0044425, GO:0044459, GO:0044464, GO:0050896, GO:0051179, GO:0051234, GO:0060089, GO:…	HALLMARK_ALLOGRAFT_REJECTION	HAHTOLA_MYCOSIS_FUNGOIDES_CD4_DN, SMID_BREAST_CANCER_NORMAL_LIKE_UP, LINDSTEDT_DENDRITIC_CELL_MATURATION_C, YAGI_AML_WITH_T_8_21_TRANSLOCATION, VERHAAK_GLIOBLASTOMA_MESENCHYMAL, OISHI_CHOLANGIOMA_STEM_CELL_LIKE_DN, HOLLMANN_APOPTOSIS_VIA_CD40_DN, HORIUCHI_WTAP_TARGETS_UP, SCHLOSSER_SERUM_RESPONSE_DN, PUJANA_ATM_PCC_NETWORK, FLECHNER_BIOPSY_KIDNEY_TRANSPLANT_OK_VS_DONOR_UP, RODWELL_AGING_KIDNEY_UP…	5.50892	0.223162	-0.0417031	-0.346714	0.729862	0.13676			5	5	6	9	9	3	8	4	4	10	7	5	6	4	4	5	8	2	2	7	6
144	ENSG00000228939	AKT3-IT1	lncRNA							ENSG00000228939	chr1	243793205	243794400	-							4.82961	-0.477639	0.0429681	0.35725	0.721995	0.141466			3	5	2	5	5	9	5	4	7	5	7	3	6	3	8	0	5	5	3	7	6
145	ENSG00000070759	TESK2	protein_coding	Dual specificity testis-specific protein kinase 2	TESK2	Q96S53	TESK2_HUMAN	ENST00000372084, ENST00000372086	ENSP00000361156, ENSP00000361158	ENSG00000070759	chr1	45343883	45491163	-			reproduction, nucleotide binding, nucleoside binding, purine nucleoside binding, catalytic activity, protein kinase activity, protein serine/threonine kinase activity, protein serine/threonine/tyrosine kinase activity, protein tyrosine kinase activity, binding, protein binding, ATP binding, intracellular, cell, nucleus, nucleoplasm, cytoplasm, cellular protein modification process, protein phosph…	GO:0000003, GO:0000166, GO:0001882, GO:0001883, GO:0003824, GO:0004672, GO:0004674, GO:0004712, GO:0004713, GO:0005488, GO:0005515, GO:0005524, GO:0005622, GO:0005623, GO:0005634, GO:0005654, GO:0005737, GO:0006464, GO:0006468, GO:0006793, GO:0006796, GO:0006996, GO:0007010, GO:0007044, GO:0007045, GO:0007155, GO:0007160, GO:0007276, GO:0007283, GO:0008152, GO:0009987, GO:0016043, GO:0016301, GO:…		BLANCO_MELO_BRONCHIAL_EPITHELIAL_CELLS_INFLUENZA_A_DEL_NS1_INFECTION_UP, ANDERSEN_LIVER_CANCER_KRT19_DN, JINESH_BLEBBISHIELD_TO_IMMUNE_CELL_FUSION_PBSHMS_DN, WP_MICROTUBULE_CYTOSKELETON_REGULATION, WP_FOCAL_ADHESION, ENK_UV_RESPONSE_EPIDERMIS_DN, BENPORATH_MYC_MAX_TARGETS, MARSON_BOUND_BY_FOXP3_STIMULATED, MARSON_BOUND_BY_FOXP3_UNSTIMULATED, DANG_BOUND_BY_MYC, PURBEY_TARGETS_OF_CTBP1_NOT_SATB1_DN…	5.85873	0.4822	0.0957968	0.799424	0.426788	0.369788			0	3	6	4	6	5	5	3	7	5	4	7	3	7	8	2	5	8	4	5	5
146	ENSG00000250240	ENSG00000250240	lncRNA							ENSG00000250240	chr5	95701249	95732295	-							5.03824	-0.226005	0.0297407	0.247154	0.805523	0.0939221			5	3	10	3	5	8	3	7	10	5	2	6	7	7	3	2	2	1	8	6	2
147	ENSG00000284966	ENSG00000284966	lncRNA							ENSG00000284966	chr13	106491147	106521630	+							5.55226	0.254514	-0.1495	-1.25596	0.213368	0.67087			8	9	7	5	3	4	4	1	4	2	2	8	1	4	1	7	8	8	2	6	2
148	ENSG00000285737	LINC02680	lncRNA							ENSG00000285737	chr10	27564430	27594588	+							5.11735	-0.142789	-0.191262	-1.61862	0.11009	0.95825			3	10	7	8	4	5	2	4	4	2	2	6	8	2	8	4	4	7	3	4	4
149	ENSG00000145681	HAPLN1	protein_coding	Hyaluronan and proteoglycan link protein 1; Hyaluronan and proteoglycan link protein 1, isoform CRA_a	HAPLN1, CRTL1; HAPLN1, hCG_39210; HAPLN1	P10915; A0A024RAK9; D6RC59; D6RFI7; D6RG04; D6RAK7; D6RBS1; D6RBX9	HPLN1_HUMAN; A0A024RAK9_HUMAN; D6RC59_HUMAN; D6RFI7_HUMAN; D6RG04_HUMAN; D6RAK7_HUMAN; D6RBS1_HUMAN; D6RBX9_HUMAN	ENST00000274341; ENST00000515590; ENST00000503117; ENST00000508307; ENST00000514416; ENST00000510978; ENST00000504713	ENSP00000274341; ENSP00000423836; ENSP00000426610; ENSP00000421341; ENSP00000421726; ENSP00000422592; ENSP00000422522	ENSG00000145681	chr5	83637805	83720855	-			mitophagy, macromitophagy, skeletal system development, structural molecule activity, extracellular matrix structural constituent, binding, glycosaminoglycan binding, hyaluronic acid binding, extracellular region, proteinaceous extracellular matrix, autophagy, response to stress, organelle organization, mitochondrion organization, cell adhesion, multicellular organism development, nervous system …	GO:0000422, GO:0000423, GO:0001501, GO:0005198, GO:0005201, GO:0005488, GO:0005539, GO:0005540, GO:0005576, GO:0005578, GO:0006914, GO:0006950, GO:0006996, GO:0007005, GO:0007155, GO:0007275, GO:0007399, GO:0007417, GO:0009987, GO:0016043, GO:0016236, GO:0022411, GO:0022610, GO:0030198, GO:0031012, GO:0032501, GO:0032502, GO:0033554, GO:0043062, GO:0044421, GO:0044699, GO:0044707, GO:0044763, GO:…		LI_CISPLATIN_RESISTANCE_UP, NAISHIRO_CTNNB1_TARGETS_WITH_LEF1_MOTIF, ROPERO_HDAC2_TARGETS, SMID_BREAST_CANCER_RELAPSE_IN_BONE_DN, SMID_BREAST_CANCER_RELAPSE_IN_LUNG_UP, SMID_BREAST_CANCER_BASAL_UP, TAVAZOIE_METASTASIS, GABRIELY_MIR21_TARGETS, MIYAGAWA_TARGETS_OF_EWSR1_ETS_FUSIONS_UP, PURBEY_TARGETS_OF_CTBP1_NOT_SATB1_UP, FLORIO_NEOCORTEX_BASAL_RADIAL_GLIA_DN, MEBARKI_HCC_PROGENITOR_WNT_UP, MEBARK…	20.423	0.376363	-0.569315	-5.75231	2.20878e-07	6.65585	neg.corr_hCTEPH_BL_(1156)		14	20	9	8	5	3	63	14	3	3	4	62	9	6	6	40	11	13	4	9	33
150	ENSG00000185818	NAT8L	protein_coding	N-acetylaspartate synthetase	NAT8L, CML3	Q8N9F0	NAT8L_HUMAN	ENST00000423729	ENSP00000413064	ENSG00000185818	chr4	2059327	2069089	+	Metabolic pathways, Alanine, aspartate and glutamate metabolism	hsa01100, hsa00250	catalytic activity, intracellular, cell, cytoplasm, mitochondrion, mitochondrial envelope, endoplasmic reticulum, endoplasmic reticulum membrane, rough endoplasmic reticulum, N-acetyltransferase activity, endomembrane system, membrane, integral component of membrane, acetyltransferase activity, N-acyltransferase activity, transferase activity, transferase activity, transferring acyl groups, trans…	GO:0003824, GO:0005622, GO:0005623, GO:0005737, GO:0005739, GO:0005740, GO:0005783, GO:0005789, GO:0005791, GO:0008080, GO:0012505, GO:0016020, GO:0016021, GO:0016407, GO:0016410, GO:0016740, GO:0016746, GO:0016747, GO:0017188, GO:0030867, GO:0031090, GO:0031224, GO:0031966, GO:0031967, GO:0031975, GO:0042175, GO:0043226, GO:0043227, GO:0043229, GO:0043231, GO:0044422, GO:0044424, GO:0044425, GO:…		BLANCO_MELO_INFLUENZA_A_INFECTION_A594_CELLS_DN, LASTOWSKA_NEUROBLASTOMA_COPY_NUMBER_DN, COATES_MACROPHAGE_M1_VS_M2_UP, GRADE_COLON_AND_RECTAL_CANCER_DN, BOYLAN_MULTIPLE_MYELOMA_C_D_UP, BRUINS_UVC_RESPONSE_VIA_TP53_GROUP_A, ZWANG_TRANSIENTLY_UP_BY_2ND_EGF_PULSE_ONLY, REACTOME_METABOLISM_OF_AMINO_ACIDS_AND_DERIVATIVES, REACTOME_ASPARTATE_AND_ASPARAGINE_METABOLISM, WP_METAPATHWAY_BIOTRANSFORMATION_…	4.96882	0.706567	-0.137678	-1.15463	0.252223	0.598215			3	8	13	7	3	5	5	1	2	11	2	2	5	2	2	1	4	1	2	7	6
151	ENSG00000174529	TMEM81	protein_coding	Transmembrane protein 81	TMEM81, UNQ2788/PRO7178	Q6P7N7	TMM81_HUMAN	ENST00000367167	ENSP00000356135	ENSG00000174529	chr1	205083129	205084460	-			membrane, integral component of membrane, intrinsic component of membrane, membrane part	GO:0016020, GO:0016021, GO:0031224, GO:0044425		MARTENS_TRETINOIN_RESPONSE_UP, KOYAMA_SEMA3B_TARGETS_DN	5.2894	0.0198317	0.0245144	0.203693	0.839193	0.0761381			7	6	6	7	6	3	4	7	6	5	4	4	4	4	8	5	7	7	3	6	5
152	ENSG00000132965	ALOX5AP	protein_coding	Arachidonate 5-lipoxygenase-activating protein	ALOX5AP, FLAP; ALOX5AP	P20292; A0A087WW23	AL5AP_HUMAN; A0A087WW23_HUMAN	ENST00000380490; ENST00000617770	ENSP00000369858; ENSP00000479870	ENSG00000132965	chr13	30713478	30764426	+			binding, fatty acid binding, protein binding, intracellular, cell, nucleus, nuclear envelope, cytoplasm, endoplasmic reticulum, endoplasmic reticulum membrane, organic acid metabolic process, protein complex assembly, lipid metabolic process, fatty acid metabolic process, fatty acid biosynthetic process, unsaturated fatty acid biosynthetic process, icosanoid metabolic process, leukotriene metabol…	GO:0005488, GO:0005504, GO:0005515, GO:0005622, GO:0005623, GO:0005634, GO:0005635, GO:0005737, GO:0005783, GO:0005789, GO:0006082, GO:0006461, GO:0006629, GO:0006631, GO:0006633, GO:0006636, GO:0006690, GO:0006691, GO:0008047, GO:0008152, GO:0008289, GO:0008610, GO:0009058, GO:0009987, GO:0010035, GO:0010038, GO:0012505, GO:0016020, GO:0016021, GO:0016043, GO:0016053, GO:0019370, GO:0019372, GO:…		FOROUTAN_TGFB_EMT_UP, FOROUTAN_PRODRANK_TGFB_EMT_UP, FOROUTAN_INTEGRATED_TGFB_EMT_UP, BLANCO_MELO_COVID19_SARS_COV_2_POS_PATIENT_LUNG_TISSUE_UP, PUIFFE_INVASION_INHIBITED_BY_ASCITES_UP, TONKS_TARGETS_OF_RUNX1_RUNX1T1_FUSION_SUSTAINED_IN_GRANULOCYTE_DN, TONKS_TARGETS_OF_RUNX1_RUNX1T1_FUSION_GRANULOCYTE_DN, DUNNE_TARGETS_OF_AML1_MTG8_FUSION_UP, KIM_MYC_AMPLIFICATION_TARGETS_UP, TARTE_PLASMA_CELL_VS…	4.9712	-0.315185	0.166265	1.40059	0.165816	0.780372			2	6	9	6	7	1	9	7	9	5	7	6	7	3	4	5	10	6	8	4	4
153	ENSG00000236184	TCEA1P4	processed_pseudogene							ENSG00000236184	chr9	32979560	32980403	-							5.11902	-0.15068	-0.0170029	-0.141258	0.888078	0.0515488			12	7	3	8	4	6	7	2	4	5	4	9	9	3	2	7	5	7	5	7	5
154	ENSG00000248559	ENSG00000248559	lncRNA							ENSG00000248559	chr5	134399495	134401921	+							4.87258	-0.444731	0.0267927	0.222636	0.824476	0.0838219			5	6	3	2	4	8	5	5	7	5	4	4	5	10	6	3	8	2	5	6	6
155	ENSG00000248738	ENSG00000248738	lncRNA							ENSG00000248738	chr8	22877972	22888022	+							5.05624	-0.225036	-0.00451341	-0.0374916	0.970201	0.0131382			5	6	2	7	4	6	2	3	9	10	6	6	3	9	5	2	8	2	6	3	5
156	ENSG00000159200	RCAN1	protein_coding	Calcipressin-1	DSCR1, hCG_401172; RCAN1, ADAPT78, CSP1, DSC1, DSCR1; RCAN1	Q6FGP2; P53805; V9GYW9; E9PDJ2; E9PD55	Q6FGP2_HUMAN; RCAN1_HUMAN; V9GYW9_HUMAN; E9PDJ2_HUMAN; E9PD55_HUMAN	; ENST00000313806, ENST00000381132, ENST00000399272, ENST00000443408, ENST00000482533, ENST00000487990, ENST00000620920; ENST00000492600; ENST00000381135; ENST00000481448	; ENSP00000320768, ENSP00000370524, ENSP00000382214, ENSP00000392438, ENSP00000419624, ENSP00000419252, ENSP00000477646; ENSP00000477155; ENSP00000370527; ENSP00000417926	ENSG00000159200	chr21	34513142	34615113	-	Oxytocin signaling pathway, Thyroid hormone signaling pathway	hsa04921, hsa04919	nucleotide binding, nucleic acid binding transcription factor activity, system process, circulatory system process, nucleic acid binding, DNA binding, transcription factor activity, sequence-specific DNA binding, binding, protein binding, intracellular, cell, nucleus, cytoplasm, nucleobase-containing compound metabolic process, transcription, DNA-templated, regulation of transcription, DNA-templa…	GO:0000166, GO:0001071, GO:0003008, GO:0003013, GO:0003676, GO:0003677, GO:0003700, GO:0005488, GO:0005515, GO:0005622, GO:0005623, GO:0005634, GO:0005737, GO:0006139, GO:0006351, GO:0006355, GO:0006725, GO:0006807, GO:0007154, GO:0007165, GO:0007275, GO:0007399, GO:0007417, GO:0008015, GO:0008152, GO:0008597, GO:0009058, GO:0009059, GO:0009889, GO:0009966, GO:0009987, GO:0010467, GO:0010468, GO:…	HALLMARK_TNFA_SIGNALING_VIA_NFKB	BLANCO_MELO_BRONCHIAL_EPITHELIAL_CELLS_INFLUENZA_A_DEL_NS1_INFECTION_UP, TURASHVILI_BREAST_DUCTAL_CARCINOMA_VS_DUCTAL_NORMAL_DN, TURASHVILI_BREAST_DUCTAL_CARCINOMA_VS_LOBULAR_NORMAL_DN, GAL_LEUKEMIC_STEM_CELL_UP, GARGALOVIC_RESPONSE_TO_OXIDIZED_PHOSPHOLIPIDS_GREEN_UP, MULLIGHAN_MLL_SIGNATURE_1_UP, LINDGREN_BLADDER_CANCER_CLUSTER_2A_DN, PEREZ_TP63_TARGETS, HUMMERICH_SKIN_CANCER_PROGRESSION_UP, FAL…	139.718	-0.117231	-0.56797	-5.73223	2.39317e-07	6.62103	neg.corr_hCTEPH_BL_(1156)		153	195	177	116	102	119	153	110	92	101	90	141	102	89	164	166	130	134	95	112	151
157	ENSG00000261187	ENSG00000261187	lncRNA							ENSG00000261187	chr15	72465128	72466262	-							5.5807	0.26165	0.0158075	0.131323	0.895902	0.0477395			8	5	5	3	10	8	9	5	4	2	10	6	10	6	8	5	4	5	11	4	5
158	ENSG00000006327	TNFRSF12A	protein_coding	Tumor necrosis factor receptor superfamily member 12A	TNFRSF12A, FN14; TNFRSF12A	Q9NP84; I3L539; I3L0S4; I3L1J9; I3L3P4	TNR12_HUMAN; I3L539_HUMAN; I3L0S4_HUMAN; I3L1J9_HUMAN; I3L3P4_HUMAN	ENST00000326577, ENST00000341627; ENST00000575836; ENST00000574699; ENST00000573001; ENST00000575124	ENSP00000326737, ENSP00000343894; ENSP00000461756; ENSP00000458305; ENSP00000458898; ENSP00000460610	ENSG00000006327	chr16	3018445	3022383	+	Cytokine-cytokine receptor interaction	hsa04060	cell morphogenesis, cell morphogenesis involved in differentiation, angiogenesis, regulation of cell growth, blood vessel development, ruffle, vasculature development, binding, protein binding, cell, plasma membrane, apoptotic process, movement of cell or subcellular component, substrate-dependent cell migration, substrate-dependent cell migration, cell attachment to substrate, response to stress…	GO:0000902, GO:0000904, GO:0001525, GO:0001558, GO:0001568, GO:0001726, GO:0001944, GO:0005488, GO:0005515, GO:0005623, GO:0005886, GO:0006915, GO:0006928, GO:0006929, GO:0006931, GO:0006950, GO:0007154, GO:0007155, GO:0007165, GO:0007166, GO:0007275, GO:0007399, GO:0007409, GO:0008219, GO:0008361, GO:0009611, GO:0009653, GO:0009966, GO:0009967, GO:0009986, GO:0009987, GO:0010033, GO:0010646, GO:…	HALLMARK_CHOLESTEROL_HOMEOSTASIS, HALLMARK_IL6_JAK_STAT3_SIGNALING, HALLMARK_APOPTOSIS, HALLMARK_EPITHELIAL_MESENCHYMAL_TRANSITION	IBRAHIM_NRF2_UP, SEAVEY_EPITHELIOID_HEMANGIOENDOTHELIOMA, WANG_CLIM2_TARGETS_DN, WANG_ESOPHAGUS_CANCER_PROGRESSION_UP, DARWICHE_PAPILLOMA_PROGRESSION_RISK, HUMMERICH_SKIN_CANCER_PROGRESSION_UP, SHETH_LIVER_CANCER_VS_TXNIP_LOSS_PAM3, FUJIWARA_PARK2_IN_LIVER_CANCER_UP, AMIT_EGF_RESPONSE_240_MCF10A, NIKOLSKY_BREAST_CANCER_16P13_AMPLICON, ZEILSTRA_CD44_TARGETS_DN, SANSOM_APC_TARGETS_UP, SANSOM_APC_TA…	74.2198	-1.23869	-0.567757	-5.72906	2.4237e-07	6.61552	neg.corr_hCTEPH_BL_(1156)		61	126	143	83	66	90	81	25	23	14	28	48	76	29	110	103	124	103	36	50	65
159	ENSG00000149634	SPATA25	protein_coding	Spermatogenesis-associated protein 25	SPATA25, C20orf165, TSG23	Q9BR10	SPT25_HUMAN	ENST00000372519	ENSP00000361597	ENSG00000149634	chr20	45886491	45887622	-			reproduction, gamete generation, spermatogenesis, cellular process, membrane, integral component of membrane, sexual reproduction, reproductive process, cell differentiation, intrinsic component of membrane, multicellular organismal process, developmental process, multicellular organism reproduction, membrane part, single-organism process, single organism reproductive process, multi-organism repr…	GO:0000003, GO:0007276, GO:0007283, GO:0009987, GO:0016020, GO:0016021, GO:0019953, GO:0022414, GO:0030154, GO:0031224, GO:0032501, GO:0032502, GO:0032504, GO:0044425, GO:0044699, GO:0044702, GO:0044703, GO:0044763, GO:0044767, GO:0048232, GO:0048609, GO:0048869, GO:0051704		MARTENS_TRETINOIN_RESPONSE_DN	5.61207	0.284407	-0.102797	-0.858443	0.39362	0.404923			15	8	7	4	4	9	2	5	5	2	9	5	3	6	5	3	6	5	7	6	7
160	ENSG00000267274	ENSG00000267274	lncRNA							ENSG00000267274	chr19	11939959	11953381	+							5.62964	0.297757	-0.0849091	-0.707864	0.481414	0.317481			5	8	7	7	7	8	5	4	3	2	5	6	6	6	8	7	6	3	7	6	5
161	ENSG00000264575	LINC00526	lncRNA							ENSG00000264575	chr18	5236724	5238598	-						PEREZ_TP53_TARGETS, ZWANG_TRANSIENTLY_UP_BY_2ND_EGF_PULSE_ONLY, MEBARKI_HCC_PROGENITOR_FZD8CRD_DN	5.49864	0.19259	0.0356589	0.296394	0.76782	0.114741			5	5	8	2	3	6	4	8	7	4	7	6	8	14	8	4	5	7	6	5	5
162	ENSG00000158423	RIBC1	protein_coding	RIB43A-like with coiled-coils protein 1; RIB43A domain with coiled-coils 1, isoform CRA_b	RIBC1; RIBC1, hCG_19790	Q8N443; A0A024R9X7; A0A0C4DFR2	RIBC1_HUMAN; A0A024R9X7_HUMAN; A0A0C4DFR2_HUMAN	ENST00000375327, ENST00000414955, ENST00000457095; ENST00000329209	ENSP00000364476, ENSP00000401463, ENSP00000402080; ENSP00000332142	ENSG00000158423	chrX	53422690	53431120	+			binding, protein binding	GO:0005488, GO:0005515		MARSON_BOUND_BY_FOXP3_UNSTIMULATED, SENGUPTA_NASOPHARYNGEAL_CARCINOMA_DN, DODD_NASOPHARYNGEAL_CARCINOMA_UP, CREIGHTON_ENDOCRINE_THERAPY_RESISTANCE_2, MARSON_BOUND_BY_E2F4_UNSTIMULATED, BOCHKIS_FOXA2_TARGETS	5.47523	0.172031	0.228136	1.94637	0.0556832	1.25428			6	3	7	6	6	3	2	6	6	4	7	4	6	7	8	6	3	1	8	2	8
163	ENSG00000251609	SETP12	processed_pseudogene							ENSG00000251609	chr4	120895494	120897083	-							5.51587	0.203124	0.119414	0.999072	0.32125	0.493156			4	5	5	6	2	6	3	6	5	7	4	9	7	5	5	6	5	5	9	3	2
164	ENSG00000174004	NRROS	protein_coding	Transforming growth factor beta activator LRRC33	NRROS, LRRC33, UNQ3030/PRO9833	Q86YC3	LRC33_HUMAN	ENST00000328557	ENSP00000328625	ENSG00000174004	chr3	196639694	196662004	+			immune system process, intracellular, cell, cytoplasm, endoplasmic reticulum, endoplasmic reticulum membrane, plasma membrane, superoxide metabolic process, response to stress, defense response, inflammatory response, immune response, metabolic process, response to external stimulus, response to biotic stimulus, cellular process, endomembrane system, membrane, integral component of membrane, intr…	GO:0002376, GO:0005622, GO:0005623, GO:0005737, GO:0005783, GO:0005789, GO:0005886, GO:0006801, GO:0006950, GO:0006952, GO:0006954, GO:0006955, GO:0008152, GO:0009605, GO:0009607, GO:0009987, GO:0012505, GO:0016020, GO:0016021, GO:0031224, GO:0042175, GO:0043207, GO:0043226, GO:0043227, GO:0043229, GO:0043231, GO:0044237, GO:0044422, GO:0044424, GO:0044425, GO:0044432, GO:0044444, GO:0044446, GO:…		MIKKELSEN_MEF_HCP_WITH_H3K27ME3, HOLLERN_EMT_BREAST_TUMOR_UP, WP_TYROBP_CAUSAL_NETWORK_IN_MICROGLIA, WP_3Q29_COPY_NUMBER_VARIATION_SYNDROME, SCHAEFFER_PROSTATE_DEVELOPMENT_48HR_DN, IVANOVA_HEMATOPOIESIS_EARLY_PROGENITOR, CUI_TCF21_TARGETS_2_DN, KRIGE_RESPONSE_TO_TOSEDOSTAT_6HR_DN, KRIGE_RESPONSE_TO_TOSEDOSTAT_24HR_DN, CHEN_METABOLIC_SYNDROM_NETWORK, MARTENS_TRETINOIN_RESPONSE_DN, BOCHKIS_FOXA2_TA…	6.34054	0.759239	0.105543	0.881629	0.381039	0.419031			2	3	8	3	11	6	5	6	5	5	6	3	2	4	6	4	6	1	7	7	3
165	ENSG00000241962	ENSG00000241962	protein_coding							ENSG00000241962	chr2	99141485	99322741	+	Ribosome	hsa03010	intracellular, cell, cytoplasm, mitochondrion, mitochondrial envelope, mitochondrial inner membrane, ribosome, translation, translational elongation, translational termination, peptide metabolic process, nitrogen compound metabolic process, organelle organization, mitochondrion organization, metabolic process, biosynthetic process, macromolecule biosynthetic process, cellular process, gene expres…	GO:0005622, GO:0005623, GO:0005737, GO:0005739, GO:0005740, GO:0005743, GO:0005840, GO:0006412, GO:0006414, GO:0006415, GO:0006518, GO:0006807, GO:0006996, GO:0007005, GO:0008152, GO:0009058, GO:0009059, GO:0009987, GO:0010467, GO:0016020, GO:0016043, GO:0019538, GO:0019866, GO:0022411, GO:0030529, GO:0031090, GO:0031966, GO:0031967, GO:0031975, GO:0032543, GO:0032984, GO:0032991, GO:0034641, GO:…			5.22559	-0.0610502	0.229993	1.96309	0.0536682	1.27028			3	7	2	5	5	8	4	10	7	5	7	1	5	4	8	4	6	9	8	9	4
166	ENSG00000252464	RN7SKP70	misc_RNA							ENSG00000252464	chr5	178619728	178619998	-							5.53937	0.219416	0.186244	1.57461	0.119921	0.921106			9	6	1	7	5	7	7	6	5	7	9	8	7	11	8	4	7	6	7	4	5
167	ENSG00000099849	RASSF7	protein_coding	Ras association domain-containing protein 7; Ras association (RalGDS/AF-6) domain family 7, isoform CRA_a	RASSF7, C11orf13, HRC1; RASSF7; RASSF7, hCG_1993405	Q02833; E9PM39; A0A0G2JLR5; A0A024RCE4; F8W7Q0; A0A0G2JMW4; A0A0J9YYE4	RASF7_HUMAN; E9PM39_HUMAN; A0A0G2JLR5_HUMAN; A0A024RCE4_HUMAN; F8W7Q0_HUMAN; A0A0G2JMW4_HUMAN; A0A0J9YYE4_HUMAN	ENST00000397582, ENST00000397583, ENST00000431809, ENST00000454668, ENST00000622905; ENST00000528736, ENST00000633903; ENST00000620201, ENST00000631421; ENST00000414138; ENST00000622100; ENST00000632673	ENSP00000380712, ENSP00000380713, ENSP00000403068, ENSP00000405606, ENSP00000479652; ENSP00000433165, ENSP00000487959; ENSP00000477800, ENSP00000487623; ENSP00000413484; ENSP00000480155; ENSP00000488812	ENSG00000099849	chr11	560404	564025	+			binding, protein binding, intracellular, cell, cytoplasm, microtubule organizing center, cytoskeleton, apoptotic process, cell communication, signal transduction, cell death, cellular process, programmed cell death, microtubule cytoskeleton, signaling, organelle, non-membrane-bounded organelle, intracellular organelle, intracellular non-membrane-bounded organelle, organelle part, intracellular pa…	GO:0005488, GO:0005515, GO:0005622, GO:0005623, GO:0005737, GO:0005815, GO:0005856, GO:0006915, GO:0007154, GO:0007165, GO:0008219, GO:0009987, GO:0012501, GO:0015630, GO:0023052, GO:0043226, GO:0043228, GO:0043229, GO:0043232, GO:0044422, GO:0044424, GO:0044430, GO:0044446, GO:0044464, GO:0044699, GO:0044700, GO:0044763, GO:0050789, GO:0050794, GO:0050896, GO:0051716, GO:0065007		IBRAHIM_NRF2_DOWN, GINESTIER_BREAST_CANCER_ZNF217_AMPLIFIED_DN, MULLIGHAN_NPM1_MUTATED_SIGNATURE_1_UP, MULLIGHAN_MLL_SIGNATURE_1_UP, MULLIGHAN_MLL_SIGNATURE_2_UP, MULLIGHAN_NPM1_SIGNATURE_3_UP, BIDUS_METASTASIS_DN, MEISSNER_BRAIN_HCP_WITH_H3K4ME3_AND_H3K27ME3, MARTENS_TRETINOIN_RESPONSE_UP, WP_REGULATION_OF_ACTIN_CYTOSKELETON, WP_MALIGNANT_PLEURAL_MESOTHELIOMA, LIU_SOX4_TARGETS_DN, BRUINS_UVC_RES…	5.1434	-0.149694	-0.0611772	-0.509129	0.612286	0.213046			5	3	7	7	7	6	3	3	4	2	7	7	7	11	5	5	6	14	7	2	4
168	ENSG00000237738	RNF216-IT1	lncRNA							ENSG00000237738	chr7	5662432	5680461	-							5.08722	-0.210272	-0.178274	-1.50496	0.136897	0.863605			3	5	7	3	3	3	5	4	4	4	3	9	5	5	6	3	7	1	3	6	7
169	ENSG00000152104	PTPN14	protein_coding	Tyrosine-protein phosphatase non-receptor type 14; Truncated protein tyrosine phosphatase non-receptor type 14, Tyrosine-protein phosphatase non-receptor type 14	PTPN14, PEZ, PTPD2; PTPN14	Q15678; E2J9M0	PTN14_HUMAN; E2J9M0_HUMAN	ENST00000366956; ENST00000543945	ENSP00000355923; ENSP00000443330	ENSG00000152104	chr1	214348700	214552449	-			transcription factor activity, protein binding, transcription factor activity, transcription factor binding, vasculature development, lymph vessel development, lymphangiogenesis, transcription cofactor activity, catalytic activity, phosphoprotein phosphatase activity, protein tyrosine phosphatase activity, receptor binding, binding, protein binding, intracellular, cell, nucleus, nucleoplasm, cyto…	GO:0000988, GO:0000989, GO:0001944, GO:0001945, GO:0001946, GO:0003712, GO:0003824, GO:0004721, GO:0004725, GO:0005102, GO:0005488, GO:0005515, GO:0005622, GO:0005623, GO:0005634, GO:0005654, GO:0005737, GO:0005856, GO:0006139, GO:0006351, GO:0006355, GO:0006464, GO:0006470, GO:0006611, GO:0006725, GO:0006793, GO:0006796, GO:0006807, GO:0006810, GO:0006886, GO:0006913, GO:0007275, GO:0008104, GO:…	HALLMARK_P53_PATHWAY	MULLIGHAN_MLL_SIGNATURE_1_DN, MULLIGHAN_MLL_SIGNATURE_2_DN, CHEBOTAEV_GR_TARGETS_DN, LIAO_HAVE_SOX4_BINDING_SITES, LIAO_METASTASIS, KIM_GERMINAL_CENTER_T_HELPER_UP, WU_HBX_TARGETS_2_DN, WU_HBX_TARGETS_1_DN, LEE_CALORIE_RESTRICTION_NEOCORTEX_DN, SMID_BREAST_CANCER_BASAL_UP, MEISSNER_BRAIN_HCP_WITH_H3K4ME3_AND_H3K27ME3, VERHAAK_GLIOBLASTOMA_CLASSICAL, FIGUEROA_AML_METHYLATION_CLUSTER_6_UP, QUINTENS…	738.791	-0.400222	-0.565911	-5.70164	2.70379e-07	6.56803	neg.corr_hCTEPH_BL_(1156)		965	838	914	858	707	710	858	627	575	595	612	755	824	603	726	765	792	712	566	854	747
170	ENSG00000197275	RAD54B	protein_coding	DNA repair and recombination protein RAD54B	RAD54B	Q9Y620; E5RI14; E5RJF7; E5RHN9	RA54B_HUMAN; E5RI14_HUMAN; E5RJF7_HUMAN; E5RHN9_HUMAN	ENST00000297592, ENST00000336148; ENST00000463267; ENST00000518998; ENST00000523839	ENSP00000430153, ENSP00000336606; ENSP00000430808; ENSP00000430570; ENSP00000428554	ENSG00000197275	chr8	94371960	94475115	-	Homologous recombination	hsa03440	reproduction, nucleotide binding, nuclear division, double-strand break repair via homologous recombination, recombinational repair, nucleoside binding, purine nucleoside binding, nucleic acid binding, DNA binding, DNA helicase activity, RNA helicase activity, catalytic activity, helicase activity, binding, ATP binding, intracellular, cell, nucleus, nucleobase-containing compound metabolic proces…	GO:0000003, GO:0000166, GO:0000280, GO:0000724, GO:0000725, GO:0001882, GO:0001883, GO:0003676, GO:0003677, GO:0003678, GO:0003724, GO:0003824, GO:0004386, GO:0005488, GO:0005524, GO:0005622, GO:0005623, GO:0005634, GO:0006139, GO:0006259, GO:0006281, GO:0006302, GO:0006310, GO:0006312, GO:0006725, GO:0006807, GO:0006950, GO:0006974, GO:0006996, GO:0007049, GO:0007126, GO:0007127, GO:0007131, GO:…		DEURIG_T_CELL_PROLYMPHOCYTIC_LEUKEMIA_UP, LIAO_METASTASIS, NIKOLSKY_BREAST_CANCER_8Q12_Q22_AMPLICON, FISCHER_DREAM_TARGETS, MEBARKI_HCC_PROGENITOR_FZD8CRD_UP, WP_HOMOLOGOUS_RECOMBINATION, WP_DNA_REPAIR_PATHWAYS_FULL_NETWORK, ONKEN_UVEAL_MELANOMA_UP, CASORELLI_ACUTE_PROMYELOCYTIC_LEUKEMIA_DN, DOANE_RESPONSE_TO_ANDROGEN_DN, KINSEY_TARGETS_OF_EWSR1_FLII_FUSION_UP, DODD_NASOPHARYNGEAL_CARCINOMA_DN, H…	5.16208	-0.131564	0.0853475	0.711545	0.479145	0.319533			5	7	4	3	5	6	9	11	5	9	3	11	5	4	6	6	6	3	8	7	3
171	ENSG00000280378	ENSG00000280378	TEC							ENSG00000280378	chr1	54033126	54034880	-							5.43859	0.12991	0.156623	1.31726	0.192108	0.716455			5	6	4	10	5	5	6	5	7	9	4	9	5	4	9	2	5	5	7	8	3
172	ENSG00000111981	ULBP1	protein_coding	UL16-binding protein 1	ULBP1, N2DL1, RAET1I	Q9BZM6	ULBP1_HUMAN	ENST00000229708	ENSP00000229708	ENSG00000111981	chr6	149963943	149973715	+	Natural killer cell mediated cytotoxicity	hsa04650	cell activation, cell killing, leukocyte mediated cytotoxicity, natural killer cell mediated immunity, immune effector process, immune system process, leukocyte mediated immunity, lymphocyte mediated immunity, regulation of immune system process, antigen binding, receptor binding, binding, protein binding, intracellular, cell, cytoplasm, endoplasmic reticulum, plasma membrane, response to stress,…	GO:0001775, GO:0001906, GO:0001909, GO:0002228, GO:0002252, GO:0002376, GO:0002443, GO:0002449, GO:0002682, GO:0003823, GO:0005102, GO:0005488, GO:0005515, GO:0005622, GO:0005623, GO:0005737, GO:0005783, GO:0005886, GO:0006950, GO:0006952, GO:0006955, GO:0009987, GO:0012505, GO:0016020, GO:0019882, GO:0030101, GO:0031224, GO:0031225, GO:0031226, GO:0042267, GO:0043226, GO:0043227, GO:0043229, GO:…		BLANCO_MELO_COVID19_SARS_COV_2_INFECTION_A594_CELLS_UP, BLANCO_MELO_COVID19_SARS_COV_2_INFECTION_CALU3_CELLS_UP, BLANCO_MELO_BRONCHIAL_EPITHELIAL_CELLS_INFLUENZA_A_INFECTION_UP, BLANCO_MELO_BRONCHIAL_EPITHELIAL_CELLS_INFLUENZA_A_DEL_NS1_INFECTION_UP, PEREZ_TP63_TARGETS, BENPORATH_EED_TARGETS, BENPORATH_ES_WITH_H3K27ME3, MOREAUX_MULTIPLE_MYELOMA_BY_TACI_UP, REACTOME_ADAPTIVE_IMMUNE_SYSTEM, REACTOM…	4.98063	-0.337803	0.0281116	0.233605	0.815983	0.0883187			11	4	10	8	2	8	5	3	3	5	9	6	7	6	5	10	2	6	3	8	6
173	ENSG00000198517	MAFK	protein_coding	Transcription factor MafK; V-maf musculoaponeurotic fibrosarcoma oncogene homolog K (Avian), isoform CRA_a	MAFK; MAFK, hCG_18899	O60675; A0A024R804	MAFK_HUMAN; A0A024R804_HUMAN	ENST00000343242, ENST00000403150, ENST00000406174;	ENSP00000344903, ENSP00000386009, ENSP00000385437;	ENSG00000198517	chr7	1530702	1543043	+			regulatory region DNA binding, transcription regulatory region sequence-specific DNA binding, RNA polymerase II transcription factor activity, sequence-specific DNA binding, regulatory region nucleic acid binding, nucleic acid binding transcription factor activity, transcription cofactor binding, transcriptional activator activity, RNA polymerase II transcription regulatory region sequence-specif…	GO:0000975, GO:0000976, GO:0000981, GO:0001067, GO:0001071, GO:0001221, GO:0001228, GO:0003676, GO:0003677, GO:0003690, GO:0003700, GO:0005488, GO:0005515, GO:0005622, GO:0005623, GO:0005634, GO:0005654, GO:0006139, GO:0006351, GO:0006355, GO:0006357, GO:0006366, GO:0006725, GO:0006807, GO:0006950, GO:0007275, GO:0007399, GO:0007596, GO:0007599, GO:0008134, GO:0008152, GO:0009058, GO:0009059, GO:…		BLANCO_MELO_INFLUENZA_A_INFECTION_A594_CELLS_DN, RICKMAN_TUMOR_DIFFERENTIATED_WELL_VS_POORLY_DN, RICKMAN_TUMOR_DIFFERENTIATED_MODERATELY_VS_POORLY_UP, SHIN_B_CELL_LYMPHOMA_CLUSTER_8, NIKOLSKY_BREAST_CANCER_7P22_AMPLICON, CAMPS_COLON_CANCER_COPY_NUMBER_UP, AGUIRRE_PANCREATIC_CANCER_COPY_NUMBER_UP, KIM_BIPOLAR_DISORDER_OLIGODENDROCYTE_DENSITY_CORR_DN, IKEDA_MIR133_TARGETS_UP, EPPERT_HSC_R, REACTOME…	357.935	-0.148451	-0.564863	-5.68613	2.87615e-07	6.54119	neg.corr_hCTEPH_BL_(1156)		434	440	390	371	313	358	453	261	183	227	225	311	330	250	256	406	285	371	265	327	422
174	ENSG00000204860	FAM201A	lncRNA							ENSG00000204860	chr9	38620474	38624990	+						BLANCO_MELO_INFLUENZA_A_INFECTION_A594_CELLS_DN, KRIGE_RESPONSE_TO_TOSEDOSTAT_6HR_DN, KRIGE_RESPONSE_TO_TOSEDOSTAT_24HR_DN, MARTENS_TRETINOIN_RESPONSE_DN, PEDERSEN_METASTASIS_BY_ERBB2_ISOFORM_7	4.94788	-0.379277	0.200306	1.69829	0.0939589	1.02706			9	2	3	5	10	16	7	11	5	8	3	11	13	5	13	0	6	1	3	1	3
175	ENSG00000254552	XIRP2-AS1	lncRNA							ENSG00000254552	chr2	167123904	167140955	-							5.07393	-0.232198	0.0180403	0.149879	0.881298	0.0548774			3	5	8	8	11	9	9	1	6	8	8	6	3	4	5	8	5	6	2	6	6
176	ENSG00000106366	SERPINE1	protein_coding	Plasminogen activator inhibitor 1; Serpin peptidase inhibitor, clade E (Nexin, plasminogen activator inhibitor type 1), member 1, isoform CRA_b	SERPINE1, PAI1, PLANH1; SERPINE1, hCG_17353	P05121; A0A024QYT5	PAI1_HUMAN; A0A024QYT5_HUMAN	ENST00000223095;	ENSP00000223095;	ENSG00000106366	chr7	101127104	101139247	+	p53 signaling pathway, Hippo signaling pathway, HIF-1 signaling pathway, Chagas disease (American trypanosomiasis), AGE-RAGE signaling pathway in diabetic complications, Complement and coagulation cascades	hsa04115, hsa04390, hsa04066, hsa05142, hsa04933, hsa04610	chronological cell aging, angiogenesis, blood vessel development, cytokine production, regulation of cytokine production, positive regulation of cytokine production, vasculature development, regulation of cell-matrix adhesion, negative regulation of cell-matrix adhesion, protease binding, response to molecule of bacterial origin, immune system process, production of molecular mediator involved in…	GO:0001300, GO:0001525, GO:0001568, GO:0001816, GO:0001817, GO:0001819, GO:0001944, GO:0001952, GO:0001953, GO:0002020, GO:0002237, GO:0002376, GO:0002532, GO:0002538, GO:0002540, GO:0002548, GO:0002576, GO:0002682, GO:0002684, GO:0002685, GO:0002687, GO:0002688, GO:0002690, GO:0004857, GO:0004866, GO:0004867, GO:0005102, GO:0005488, GO:0005515, GO:0005576, GO:0005615, GO:0005622, GO:0005623, GO:…	HALLMARK_TNFA_SIGNALING_VIA_NFKB, HALLMARK_HYPOXIA, HALLMARK_TGF_BETA_SIGNALING, HALLMARK_COMPLEMENT, HALLMARK_EPITHELIAL_MESENCHYMAL_TRANSITION, HALLMARK_INFLAMMATORY_RESPONSE, HALLMARK_XENOBIOTIC_METABOLISM, HALLMARK_UV_RESPONSE_DN, HALLMARK_COAGULATION	FOROUTAN_TGFB_EMT_UP, FOROUTAN_PRODRANK_TGFB_EMT_UP, FOROUTAN_INTEGRATED_TGFB_EMT_UP, SEAVEY_EPITHELIOID_HEMANGIOENDOTHELIOMA, BLANCO_MELO_COVID19_SARS_COV_2_INFECTION_CALU3_CELLS_UP, HOOI_ST7_TARGETS_UP, CORRE_MULTIPLE_MYELOMA_UP, TAKEDA_TARGETS_OF_NUP98_HOXA9_FUSION_6HR_DN, DITTMER_PTHLH_TARGETS_DN, GOZGIT_ESR1_TARGETS_UP, BERENJENO_TRANSFORMED_BY_RHOA_REVERSIBLY_DN, RASHI_RESPONSE_TO_IONIZING_…	69.5224	-2.77479	-0.563389	-5.66438	3.13623e-07	6.50359	neg.corr_hCTEPH_BL_(1156)		37	106	64	75	47	58	181	32	48	34	48	123	111	56	44	112	109	113	96	54	65
177	ENSG00000158079	PTPDC1	protein_coding	Protein tyrosine phosphatase domain-containing protein 1	PTPDC1, PTP9Q22; PTPDC1	A2A3K4; A0A087WTF0	PTPC1_HUMAN; A0A087WTF0_HUMAN	ENST00000288976, ENST00000375360, ENST00000650567; ENST00000620992	ENSP00000288976, ENSP00000364509, ENSP00000497158; ENSP00000477817	ENSG00000158079	chr9	94030794	94109856	+			cell morphogenesis, catalytic activity, phosphoprotein phosphatase activity, protein tyrosine phosphatase activity, intracellular, cell, nucleus, nucleoplasm, cytoplasm, cellular protein modification process, protein dephosphorylation, phosphorus metabolic process, phosphate-containing compound metabolic process, protein tyrosine/serine/threonine phosphatase activity, metabolic process, anatomica…	GO:0000902, GO:0003824, GO:0004721, GO:0004725, GO:0005622, GO:0005623, GO:0005634, GO:0005654, GO:0005737, GO:0006464, GO:0006470, GO:0006793, GO:0006796, GO:0008138, GO:0008152, GO:0009653, GO:0009987, GO:0016043, GO:0016311, GO:0016787, GO:0016788, GO:0016791, GO:0019538, GO:0030030, GO:0031974, GO:0031981, GO:0032502, GO:0032989, GO:0032990, GO:0035335, GO:0036211, GO:0042578, GO:0043170, GO:…		LINDGREN_BLADDER_CANCER_CLUSTER_1_UP, LINDGREN_BLADDER_CANCER_CLUSTER_2A_DN, LINDGREN_BLADDER_CANCER_WITH_LOH_IN_CHR9Q, ACEVEDO_LIVER_CANCER_WITH_H3K9ME3_DN, BOYLAN_MULTIPLE_MYELOMA_D_UP, BOYLAN_MULTIPLE_MYELOMA_PCA3_UP, GABRIELY_MIR21_TARGETS, IVANOVA_HEMATOPOIESIS_STEM_CELL_AND_PROGENITOR, KRIGE_RESPONSE_TO_TOSEDOSTAT_6HR_UP, KRIGE_RESPONSE_TO_TOSEDOSTAT_24HR_UP, GOBERT_OLIGODENDROCYTE_DIFFEREN…	174.237	-0.280832	-0.559086	-5.60132	4.02841e-07	6.39487	neg.corr_hCTEPH_BL_(1156)		220	208	204	188	168	184	212	174	145	161	137	202	197	163	173	192	185	157	192	157	156
178	ENSG00000241175	RN7SL494P	misc_RNA							ENSG00000241175	chr15	50244628	50244931	-							5.18241	-0.118888	-0.174009	-1.46782	0.146698	0.833576			4	12	7	5	5	7	4	3	5	4	3	5	5	4	5	4	7	9	6	6	5
179	ENSG00000086991	NOX4	protein_coding	NADPH oxidase 4	NOX4, RENOX; NOX4	Q9NPH5; E9PI95; E9PPP2; E9PR43	NOX4_HUMAN; E9PI95_HUMAN; E9PPP2_HUMAN; E9PR43_HUMAN	ENST00000263317, ENST00000343727, ENST00000375979, ENST00000393282, ENST00000424319, ENST00000527956, ENST00000529343, ENST00000531342, ENST00000532825, ENST00000534731; ENST00000525196; ENST00000528341; ENST00000527626	ENSP00000263317, ENSP00000344747, ENSP00000365146, ENSP00000376961, ENSP00000412446, ENSP00000433797, ENSP00000435474, ENSP00000435039, ENSP00000434924, ENSP00000436892; ENSP00000436716; ENSP00000436970; ENSP00000436093	ENSG00000086991	chr11	89324353	89498187	-			sulfur amino acid metabolic process, MAPK cascade, nucleotide binding, response to reactive oxygen species, cell morphogenesis, response to hypoxia, cellular glucose homeostasis, stress fiber, tissue homeostasis, regulation of protein phosphorylation, positive regulation of protein phosphorylation, catalytic activity, binding, protein binding, intracellular, cell, nucleus, nucleolus, cytoplasm, m…	GO:0000096, GO:0000165, GO:0000166, GO:0000302, GO:0000902, GO:0001666, GO:0001678, GO:0001725, GO:0001894, GO:0001932, GO:0001934, GO:0003824, GO:0005488, GO:0005515, GO:0005622, GO:0005623, GO:0005634, GO:0005730, GO:0005737, GO:0005739, GO:0005783, GO:0005789, GO:0005856, GO:0005886, GO:0005887, GO:0005912, GO:0005924, GO:0005925, GO:0006082, GO:0006139, GO:0006259, GO:0006464, GO:0006468, GO:…		PETRETTO_HEART_MASS_QTL_CIS_UP, CHO_NR4A1_TARGETS, MEISSNER_NPC_HCP_WITH_H3_UNMETHYLATED, MEISSNER_BRAIN_HCP_WITH_H3K4ME3_AND_H3K27ME3, PURBEY_TARGETS_OF_CTBP1_NOT_SATB1_UP, DURAND_STROMA_NS_UP, ANDERSEN_CHOLANGIOCARCINOMA_CLASS2, REACTOME_DETOXIFICATION_OF_REACTIVE_OXYGEN_SPECIES, REACTOME_DISEASES_OF_SIGNAL_TRANSDUCTION_BY_GROWTH_FACTOR_RECEPTORS_AND_SECOND_MESSENGERS, REACTOME_CELLULAR_RESPONS…	31.5936	-0.379923	-0.558442	-5.59195	4.18083e-07	6.37874	neg.corr_hCTEPH_BL_(1156)		21	30	36	31	17	21	58	16	15	18	11	55	20	33	17	41	24	57	37	33	70
180	ENSG00000236682	MAP3K2-DT	lncRNA							ENSG00000236682	chr2	127388184	127400580	+						SENESE_HDAC1_AND_HDAC2_TARGETS_DN, CREIGHTON_ENDOCRINE_THERAPY_RESISTANCE_2	5.0362	-0.281933	0.112996	0.944665	0.348126	0.458263			5	9	5	6	10	2	2	5	5	4	4	4	11	5	5	8	8	9	4	10	7
181	ENSG00000280374	ENSG00000280374	lncRNA							ENSG00000280374	chr2	177317715	177318471	-							5.17987	-0.13181	0.128981	1.08042	0.283718	0.547113			8	7	5	7	6	5	9	7	3	6	4	6	7	3	5	7	2	3	6	6	9
182	ENSG00000133110	POSTN	protein_coding	Periostin, osteoblast specific factor, isoform CRA_c; Periostin; Periostin, osteoblast specific factor, isoform CRA_a	POSTN, hCG_32814; POSTN, OSF2; POSTN	A0A024RDS2; Q15063; A0A024RDT5; B1ALD9	A0A024RDS2_HUMAN; POSTN_HUMAN; A0A024RDT5_HUMAN; B1ALD9_HUMAN	; ENST00000379742, ENST00000379743, ENST00000379747, ENST00000541179, ENST00000541481; ENST00000379749	; ENSP00000369066, ENSP00000369067, ENSP00000369071, ENSP00000437959, ENSP00000437953; ENSP00000369073	ENSG00000133110	chr13	37562583	37598844	-			cell morphogenesis, cell morphogenesis involved in differentiation, skeletal system development, response to hypoxia, cytokine production, regulation of cytokine production, positive regulation of cytokine production, regulation of cell-matrix adhesion, negative regulation of cell-matrix adhesion, system process, circulatory system process, regulation of systemic arterial blood pressure, binding,…	GO:0000902, GO:0000904, GO:0001501, GO:0001666, GO:0001816, GO:0001817, GO:0001819, GO:0001952, GO:0001953, GO:0003008, GO:0003013, GO:0003073, GO:0005488, GO:0005515, GO:0005539, GO:0005576, GO:0005578, GO:0005615, GO:0005622, GO:0005623, GO:0005737, GO:0005794, GO:0005802, GO:0006810, GO:0006928, GO:0006950, GO:0007154, GO:0007155, GO:0007160, GO:0007162, GO:0007165, GO:0007166, GO:0007219, GO:…	HALLMARK_EPITHELIAL_MESENCHYMAL_TRANSITION, HALLMARK_ANGIOGENESIS	FOROUTAN_TGFB_EMT_UP, FOROUTAN_PRODRANK_TGFB_EMT_UP, FOROUTAN_INTEGRATED_TGFB_EMT_UP, BLANCO_MELO_BRONCHIAL_EPITHELIAL_CELLS_INFLUENZA_A_INFECTION_UP, LAIHO_COLORECTAL_CANCER_SERRATED_UP, GINESTIER_BREAST_CANCER_20Q13_AMPLIFICATION_UP, MOROSETTI_FACIOSCAPULOHUMERAL_MUSCULAR_DISTROPHY_UP, GAUSSMANN_MLL_AF4_FUSION_TARGETS_E_UP, HERNANDEZ_ABERRANT_MITOSIS_BY_DOCETACEL_4NM_UP, DELASERNA_MYOD_TARGETS_…	300.888	-0.23281	-0.558277	-5.58955	4.22083e-07	6.3746	neg.corr_hCTEPH_BL_(1156)		125	194	353	324	126	346	950	99	55	50	75	625	329	88	203	452	280	494	208	123	482
183	ENSG00000231646	FSIP2-AS1	lncRNA							ENSG00000231646	chr2	185652374	185800151	-							5.42983	0.103578	0.171123	1.44274	0.153619	0.813556			4	8	9	9	4	7	9	5	6	8	7	4	5	3	4	2	3	5	3	6	4
184	ENSG00000235090	RPL7L1P3	processed_pseudogene							ENSG00000235090	chr7	75922755	75923443	+							5.02512	-0.309015	0.0518825	0.431549	0.667414	0.175604			2	9	0	3	6	4	5	3	3	2	7	9	8	6	4	10	6	5	6	8	6
185	ENSG00000198732	SMOC1	protein_coding	SPARC-related modular calcium-binding protein 1; SPARC related modular calcium binding 1, isoform CRA_b	SMOC1; SMOC1, hCG_21971	Q9H4F8; A0A024R6E0	SMOC1_HUMAN; A0A024R6E0_HUMAN	ENST00000361956, ENST00000381280;	ENSP00000355110, ENSP00000370680;	ENSG00000198732	chr14	69854131	70032366	+			ossification, osteoblast differentiation, eye development, binding, calcium ion binding, protein binding, extracellular region, proteinaceous extracellular matrix, basement membrane, cell communication, signal transduction, multicellular organism development, sensory organ development, cellular process, signaling, cell differentiation, regulation of ossification, extracellular matrix, multicellul…	GO:0001503, GO:0001649, GO:0001654, GO:0005488, GO:0005509, GO:0005515, GO:0005576, GO:0005578, GO:0005604, GO:0007154, GO:0007165, GO:0007275, GO:0007423, GO:0009987, GO:0023052, GO:0030154, GO:0030278, GO:0031012, GO:0032501, GO:0032502, GO:0043167, GO:0043169, GO:0044420, GO:0044421, GO:0044699, GO:0044700, GO:0044707, GO:0044763, GO:0044767, GO:0045595, GO:0045667, GO:0046872, GO:0048513, GO:…		IBRAHIM_NRF1_DOWN, IBRAHIM_NRF2_DOWN, BRUECKNER_TARGETS_OF_MIRLET7A3_UP, MEISSNER_BRAIN_HCP_WITH_H3K4ME3_AND_H3K27ME3, STAMBOLSKY_RESPONSE_TO_VITAMIN_D3_UP, NABA_ECM_GLYCOPROTEINS, NABA_CORE_MATRISOME, NABA_MATRISOME, LIU_PROSTATE_CANCER_DN, SCHAEFFER_PROSTATE_DEVELOPMENT_12HR_UP, SCHAEFFER_PROSTATE_DEVELOPMENT_48HR_UP, PASQUALUCCI_LYMPHOMA_BY_GC_STAGE_UP, CHICAS_RB1_TARGETS_SENESCENT, WANG_MLL_T…	8.27133	1.54959	-0.110154	-0.92061	0.360461	0.443141			0	2	5	6	1	4	0	3	1	4	0	1	0	1	0	3	0	1	1	10	5
186	ENSG00000183775	KCTD16	protein_coding	BTB/POZ domain-containing protein KCTD16	KCTD16, KIAA1317	Q68DU8	KCD16_HUMAN	ENST00000507359, ENST00000512467	ENSP00000426548, ENSP00000424151	ENSG00000183775	chr5	144170873	144485686	+			cell, plasma membrane, protein complex assembly, cell communication, signal transduction, G-protein coupled receptor signaling pathway, regulation of G-protein coupled receptor protein signaling pathway, regulation of signal transduction, cellular process, regulation of cell communication, membrane, cellular component organization, cellular component assembly, regulation of signaling, signaling, …	GO:0005623, GO:0005886, GO:0006461, GO:0007154, GO:0007165, GO:0007186, GO:0008277, GO:0009966, GO:0009987, GO:0010646, GO:0016020, GO:0016043, GO:0022607, GO:0023051, GO:0023052, GO:0030054, GO:0032991, GO:0042734, GO:0043234, GO:0043235, GO:0043933, GO:0044085, GO:0044425, GO:0044456, GO:0044459, GO:0044464, GO:0044699, GO:0044700, GO:0044763, GO:0045202, GO:0045211, GO:0048583, GO:0050789, GO:…		CORRE_MULTIPLE_MYELOMA_UP, CHICAS_RB1_TARGETS_CONFLUENT, CHEMNITZ_RESPONSE_TO_PROSTAGLANDIN_E2_DN	5.00336	0.329465	-0.0404714	-0.336457	0.737548	0.13221			0	3	3	3	4	9	5	4	3	5	2	4	3	3	2	4	2	10	2	4	2
187	ENSG00000178078	STAP2	protein_coding	Signal-transducing adaptor protein 2	STAP2, BKS; STAP2	Q9UGK3; M0R2W4; M0QZ60	STAP2_HUMAN; M0R2W4_HUMAN; M0QZ60_HUMAN	ENST00000594605, ENST00000600324; ENST00000601482; ENST00000599736	ENSP00000471052, ENSP00000468927; ENSP00000472851; ENSP00000470321	ENSG00000178078	chr19	4324043	4342786	-			regulation of protein phosphorylation, positive regulation of protein phosphorylation, binding, protein binding, intracellular, cell, cytoplasm, cytosol, plasma membrane, cellular protein modification process, protein phosphorylation, phosphorus metabolic process, phosphate-containing compound metabolic process, cell communication, signal transduction, JAK-STAT cascade, tyrosine phosphorylation o…	GO:0001932, GO:0001934, GO:0005488, GO:0005515, GO:0005622, GO:0005623, GO:0005737, GO:0005829, GO:0005886, GO:0006464, GO:0006468, GO:0006793, GO:0006796, GO:0007154, GO:0007165, GO:0007259, GO:0007260, GO:0008152, GO:0009893, GO:0009966, GO:0009967, GO:0009987, GO:0010562, GO:0010604, GO:0010646, GO:0010647, GO:0016020, GO:0016310, GO:0018108, GO:0018193, GO:0018212, GO:0019220, GO:0019222, GO:…		ZHANG_BREAST_CANCER_PROGENITORS_DN, HOLLERN_EMT_BREAST_TUMOR_DN, JINESH_BLEBBISHIELD_VS_LIVE_CONTROL_DN, REACTOME_SIGNALING_BY_PTK6, REACTOME_CELLULAR_RESPONSES_TO_STIMULI, REACTOME_CYTOPROTECTION_BY_HMOX1, REACTOME_CELLULAR_RESPONSE_TO_CHEMICAL_STRESS, GOZGIT_ESR1_TARGETS_DN, LOPEZ_MBD_TARGETS, BENPORATH_SOX2_TARGETS, JAEGER_METASTASIS_DN, COLDREN_GEFITINIB_RESISTANCE_DN, SCHEIDEREIT_IKK_INTERAC…	5.59317	0.233604	-0.0519585	-0.432183	0.666956	0.175903			3	5	2	3	8	1	5	7	2	10	9	10	5	4	5	5	8	8	4	4	7
188	ENSG00000108821	COL1A1	protein_coding	Collagen alpha-1(I) chain	COL1A1	I3L3H7	I3L3H7_HUMAN	ENST00000507689	ENSP00000460459	ENSG00000108821	chr17	50184101	50201632	-	PI3K-Akt signaling pathway, Amoebiasis, AGE-RAGE signaling pathway in diabetic complications, Platelet activation, Focal adhesion, ECM-receptor interaction, Protein digestion and absorption	hsa04151, hsa05146, hsa04933, hsa04611, hsa04510, hsa04512, hsa04974	response to reactive oxygen species, cell morphogenesis, cell morphogenesis involved in differentiation, response to acid chemical, skeletal system development, ossification, blood vessel development, osteoblast differentiation, cell activation, epithelial to mesenchymal transition, vasculature development, intramembranous ossification, endochondral ossification, immune system process, regulation…	GO:0000302, GO:0000902, GO:0000904, GO:0001101, GO:0001501, GO:0001503, GO:0001568, GO:0001649, GO:0001775, GO:0001837, GO:0001944, GO:0001957, GO:0001958, GO:0002376, GO:0002682, GO:0003008, GO:0005198, GO:0005201, GO:0005488, GO:0005515, GO:0005576, GO:0005578, GO:0005581, GO:0005583, GO:0005584, GO:0005615, GO:0005622, GO:0005623, GO:0005737, GO:0005783, GO:0005788, GO:0005794, GO:0006139, GO:…	HALLMARK_MYOGENESIS, HALLMARK_EPITHELIAL_MESENCHYMAL_TRANSITION, HALLMARK_UV_RESPONSE_DN	FOROUTAN_TGFB_EMT_UP, FOROUTAN_PRODRANK_TGFB_EMT_UP, FOROUTAN_INTEGRATED_TGFB_EMT_UP, PEREZ_TP63_TARGETS, HAEGERSTRAND_RESPONSE_TO_IMATINIB, HUMMERICH_SKIN_CANCER_PROGRESSION_UP, KIM_MYCN_AMPLIFICATION_TARGETS_DN, HATADA_METHYLATED_IN_LUNG_CANCER_UP, SHETH_LIVER_CANCER_VS_TXNIP_LOSS_PAM3, KHETCHOUMIAN_TRIM24_TARGETS_UP, INGRAM_SHH_TARGETS_DN, LIAO_METASTASIS, NIKOLSKY_BREAST_CANCER_17Q21_Q25_AMPL…	348.476	-0.0924678	-0.551677	-5.49431	6.14836e-07	6.21124	neg.corr_hCTEPH_BL_(1156)		182	350	582	196	150	220	769	235	90	180	202	649	179	137	111	398	128	1271	107	139	514
189	ENSG00000264635	ENSG00000264635	lncRNA							ENSG00000264635	chr18	738058	739662	-							5.20686	-0.117497	-0.0186537	-0.154976	0.877292	0.0568556			6	3	3	4	3	6	6	10	7	9	4	1	5	6	6	1	6	2	6	5	4
190	ENSG00000144837	PLA1A	protein_coding	Phospholipase A1 member A; Phospholipase A1 member A, Phospholipase A1 member A, isoform CRA_b	PLA1A, NMD, PSPLA1; PLA1A, hCG_22568; PLA1A	Q53H76; G5E9W0; H7C4H1	PLA1A_HUMAN; G5E9W0_HUMAN; H7C4H1_HUMAN	ENST00000273371, ENST00000488919, ENST00000495992; ENST00000494440; ENST00000475963	ENSP00000273371, ENSP00000420625, ENSP00000417326; ENSP00000418793; ENSP00000417295	ENSG00000144837	chr3	119597875	119629811	+	Ras signaling pathway	hsa04014	acrosomal vesicle, acrosomal membrane, catalytic activity, phospholipase activity, extracellular region, intracellular, cell, cytoplasm, cellular modified amino acid metabolic process, lipid metabolic process, phospholipid metabolic process, glycerophospholipid metabolic process, phosphatidylserine metabolic process, phosphorus metabolic process, phosphate-containing compound metabolic process, n…	GO:0001669, GO:0002080, GO:0003824, GO:0004620, GO:0005576, GO:0005622, GO:0005623, GO:0005737, GO:0006575, GO:0006629, GO:0006644, GO:0006650, GO:0006658, GO:0006793, GO:0006796, GO:0006807, GO:0008152, GO:0008970, GO:0009056, GO:0009987, GO:0012505, GO:0012506, GO:0016020, GO:0016023, GO:0016042, GO:0016298, GO:0016787, GO:0016788, GO:0019637, GO:0030141, GO:0030659, GO:0030667, GO:0031090, GO:…		BLANCO_MELO_HUMAN_PARAINFLUENZA_VIRUS_3_INFECTION_A594_CELLS_UP, BLANCO_MELO_COVID19_SARS_COV_2_INFECTION_CALU3_CELLS_UP, JAZAG_TGFB1_SIGNALING_DN, RIGGI_EWING_SARCOMA_PROGENITOR_UP, FOSTER_KDM1A_TARGETS_UP, MEBARKI_HCC_PROGENITOR_FZD8CRD_DN, REACTOME_ACYL_CHAIN_REMODELLING_OF_PS, REACTOME_GLYCEROPHOSPHOLIPID_BIOSYNTHESIS, REACTOME_PHOSPHOLIPID_METABOLISM, REACTOME_METABOLISM_OF_LIPIDS, WP_RAS_SI…	5.25212	-0.0720074	0.0194812	0.161854	0.871894	0.0595363			11	3	8	7	5	3	5	8	3	14	11	7	7	8	8	1	4	8	6	4	8
191	ENSG00000163739	CXCL1	protein_coding	Growth-regulated alpha protein	CXCL1, GRO, GRO1, GROA, MGSA, SCYB1	P09341	GROA_HUMAN	ENST00000395761	ENSP00000379110	ENSG00000163739	chr4	73869393	73871308	+	Cytokine-cytokine receptor interaction, Chemokine signaling pathway, Amoebiasis, Rheumatoid arthritis, NOD-like receptor signaling pathway, TNF signaling pathway, Salmonella infection, Legionellosis, Epithelial cell signaling in Helicobacter pylori infection	hsa04060, hsa04062, hsa05146, hsa05323, hsa04621, hsa04668, hsa05132, hsa05134, hsa05120	G-protein coupled receptor binding, response to molecule of bacterial origin, immune system process, regulation of immune system process, positive regulation of immune system process, regulation of leukocyte migration, positive regulation of leukocyte migration, regulation of leukocyte chemotaxis, positive regulation of leukocyte chemotaxis, receptor binding, cytokine activity, cytokine receptor …	GO:0001664, GO:0002237, GO:0002376, GO:0002682, GO:0002684, GO:0002685, GO:0002687, GO:0002688, GO:0002690, GO:0005102, GO:0005125, GO:0005126, GO:0005488, GO:0005515, GO:0005576, GO:0005615, GO:0005622, GO:0005623, GO:0006928, GO:0006935, GO:0006950, GO:0006952, GO:0006954, GO:0006955, GO:0006996, GO:0007010, GO:0007154, GO:0007165, GO:0007166, GO:0007186, GO:0007275, GO:0007399, GO:0008009, GO:…	HALLMARK_TNFA_SIGNALING_VIA_NFKB, HALLMARK_IL6_JAK_STAT3_SIGNALING, HALLMARK_COMPLEMENT, HALLMARK_EPITHELIAL_MESENCHYMAL_TRANSITION	BLANCO_MELO_RESPIRATORY_SYNCYTIAL_VIRUS_INFECTION_A594_CELLS_UP, BLANCO_MELO_COVID19_SARS_COV_2_LOW_MOI_INFECTION_A594_ACE2_EXPRESSING_CELLS_UP, BLANCO_MELO_COVID19_SARS_COV_2_INFECTION_A594_ACE2_EXPRESSING_CELLS_UP, BLANCO_MELO_COVID19_SARS_COV_2_INFECTION_A594_ACE2_EXPRESSING_CELLS_RUXOLITINIB_UP, BLANCO_MELO_COVID19_BRONCHIAL_EPITHELIAL_CELLS_SARS_COV_2_INFECTION_UP, DEURIG_T_CELL_PROLYMPHOCYT…	4.66641	-0.81992	-0.0957637	-0.799146	0.426948	0.369625			1	11	5	5	4	6	4	1	3	1	3	6	3	3	8	9	3	45	5	3	5
192	ENSG00000179636	TPPP2	protein_coding	Tubulin polymerization-promoting protein family member 2	TPPP2, C14orf8; TPPP2	P59282; H0Y8L2; D6R9S2; D6RIC1	TPPP2_HUMAN; H0Y8L2_HUMAN; D6R9S2_HUMAN; D6RIC1_HUMAN	ENST00000321760, ENST00000530140; ENST00000481535; ENST00000472458; ENST00000460647	ENSP00000317595, ENSP00000435356; ENSP00000421438; ENSP00000423171; ENSP00000427504	ENSG00000179636	chr14	21024109	21036276	+			intracellular, cell, cytoplasm, intracellular part, cell part	GO:0005622, GO:0005623, GO:0005737, GO:0044424, GO:0044464		ODONNELL_TFRC_TARGETS_UP	5.51956	0.166749	0.198987	1.68664	0.0961893	1.01687			6	7	8	4	4	6	4	3	7	6	6	3	10	13	10	9	6	8	4	5	2
193	ENSG00000070731	ST6GALNAC2	protein_coding	Alpha-N-acetylgalactosaminide alpha-2,6-sialyltransferase 2; ST6 (Alpha-N-acetyl-neuraminyl-2,3-beta-galactosyl-1, 3)-N-acetylgalactosaminide alpha-2,6-sialyltransferase 2, isoform CRA_b	ST6GALNAC2, SIAT7B, SIATL1, STHM; ST6GALNAC2, hCG_30890; ST6GALNAC2	Q9UJ37; A0A024R8M1; K7EMM1; K7EMI2; K7EKT8	SIA7B_HUMAN; A0A024R8M1_HUMAN; K7EMM1_HUMAN; K7EMI2_HUMAN; K7EKT8_HUMAN	ENST00000225276; ENST00000588920; ENST00000585736; ENST00000588120	ENSP00000225276; ENSP00000466560; ENSP00000466513; ENSP00000465778	ENSG00000070731	chr17	76565377	76586956	-			Golgi membrane, ganglioside metabolic process, ganglioside biosynthetic process, alpha-N-acetylgalactosaminide alpha-2,6-sialyltransferase activity, catalytic activity, intracellular, cell, cytoplasm, Golgi apparatus, carbohydrate metabolic process, cellular protein modification process, protein glycosylation, protein N-linked glycosylation, protein O-linked glycosylation, lipid metabolic process…	GO:0000139, GO:0001573, GO:0001574, GO:0001665, GO:0003824, GO:0005622, GO:0005623, GO:0005737, GO:0005794, GO:0005975, GO:0006464, GO:0006486, GO:0006487, GO:0006493, GO:0006629, GO:0006643, GO:0006664, GO:0006665, GO:0006672, GO:0006687, GO:0006688, GO:0006807, GO:0008152, GO:0008373, GO:0008610, GO:0009058, GO:0009059, GO:0009100, GO:0009101, GO:0009247, GO:0009311, GO:0009987, GO:0012505, GO:…	HALLMARK_ESTROGEN_RESPONSE_LATE	LIU_CMYB_TARGETS_UP, WANG_ESOPHAGUS_CANCER_VS_NORMAL_DN, MOHANKUMAR_HOXA1_TARGETS_DN, JAZAG_TGFB1_SIGNALING_VIA_SMAD4_DN, KIM_MYC_AMPLIFICATION_TARGETS_UP, CERVERA_SDHB_TARGETS_1_UP, CROMER_METASTASIS_DN, SESTO_RESPONSE_TO_UV_C8, KYNG_DNA_DAMAGE_BY_UV, KYNG_DNA_DAMAGE_DN, ENGELMANN_CANCER_PROGENITORS_DN, BREDEMEYER_RAG_SIGNALING_NOT_VIA_ATM_UP, MEISSNER_NPC_HCP_WITH_H3_UNMETHYLATED, MEISSNER_BRAI…	5.58806	0.221258	0.151961	1.27712	0.205842	0.686465			8	3	5	3	5	6	5	5	4	6	6	6	7	8	8	9	5	5	5	10	8
194	ENSG00000113296	THBS4	protein_coding	Thrombospondin-4	THBS4, TSP4; THBS4	P35443; E7ES19	TSP4_HUMAN; E7ES19_HUMAN	ENST00000350881; ENST00000511733	ENSP00000339730; ENSP00000422298	ENSG00000113296	chr5	79991311	80083287	+	PI3K-Akt signaling pathway, Phagosome, Malaria, Focal adhesion, ECM-receptor interaction	hsa04151, hsa04145, hsa05144, hsa04510, hsa04512	cell morphogenesis, angiogenesis, blood vessel development, regulation of protein phosphorylation, positive regulation of protein phosphorylation, endothelial cell proliferation, regulation of endothelial cell proliferation, positive regulation of endothelial cell proliferation, vasculature development, fibronectin binding, immune system process, regulation of immune system process, positive regu…	GO:0000902, GO:0001525, GO:0001568, GO:0001932, GO:0001934, GO:0001935, GO:0001936, GO:0001938, GO:0001944, GO:0001968, GO:0002376, GO:0002682, GO:0002684, GO:0002685, GO:0002687, GO:0002688, GO:0002690, GO:0005102, GO:0005178, GO:0005488, GO:0005509, GO:0005515, GO:0005518, GO:0005539, GO:0005576, GO:0005578, GO:0005604, GO:0005615, GO:0005622, GO:0005623, GO:0005737, GO:0005783, GO:0006461, GO:…		JAEGER_METASTASIS_UP, MULLIGHAN_MLL_SIGNATURE_2_UP, CERVERA_SDHB_TARGETS_2, KANG_IMMORTALIZED_BY_TERT_DN, JOSEPH_RESPONSE_TO_SODIUM_BUTYRATE_DN, KRASNOSELSKAYA_ILF3_TARGETS_DN, MCCABE_BOUND_BY_HOXC6, MEISSNER_NPC_HCP_WITH_H3_UNMETHYLATED, MEISSNER_BRAIN_HCP_WITH_H3K27ME3, CHIANG_LIVER_CANCER_SUBCLASS_CTNNB1_UP, CHANDRAN_METASTASIS_DN, MIKKELSEN_MEF_HCP_WITH_H3K27ME3, KAMMINGA_SENESCENCE, FIGUEROA…	466.97	-0.455109	-0.484071	-4.59528	1.89423e-05	4.72257	neg.corr_hCTEPH_BL_(1156)		430	380	889	696	374	296	638	477	195	362	226	804	433	310	219	736	291	521	231	417	549
195	ENSG00000196428	TSC22D2	protein_coding	TSC22 domain family protein 2	TSC22D2, KIAA0669, TILZ4	O75157	T22D2_HUMAN	ENST00000361875	ENSP00000354543	ENSG00000196428	chr3	150408335	150466431	+			nucleic acid binding transcription factor activity, transcription factor activity, sequence-specific DNA binding, nucleobase-containing compound metabolic process, transcription, DNA-templated, regulation of transcription, DNA-templated, cellular aromatic compound metabolic process, nitrogen compound metabolic process, response to stress, response to osmotic stress, metabolic process, biosyntheti…	GO:0001071, GO:0003700, GO:0006139, GO:0006351, GO:0006355, GO:0006725, GO:0006807, GO:0006950, GO:0006970, GO:0008152, GO:0009058, GO:0009059, GO:0009628, GO:0009889, GO:0009987, GO:0010467, GO:0010468, GO:0010556, GO:0016070, GO:0018130, GO:0019219, GO:0019222, GO:0019438, GO:0031323, GO:0031326, GO:0032774, GO:0034641, GO:0034645, GO:0034654, GO:0043170, GO:0044237, GO:0044238, GO:0044249, GO:…		LIU_SOX4_TARGETS_UP, DAVICIONI_MOLECULAR_ARMS_VS_ERMS_UP, NAGASHIMA_NRG1_SIGNALING_DN, RODRIGUES_THYROID_CARCINOMA_DN, VANHARANTA_UTERINE_FIBROID_WITH_7Q_DELETION_UP, IIZUKA_LIVER_CANCER_PROGRESSION_G1_G2_DN, HOSHIDA_LIVER_CANCER_SURVIVAL_UP, YAGI_AML_WITH_T_9_11_TRANSLOCATION, BRUINS_UVC_RESPONSE_VIA_TP53_GROUP_D, TORCHIA_TARGETS_OF_EWSR1_FLI1_FUSION_UP, GRYDER_PAX3FOXO1_ENHANCERS_IN_TADS, GRYDE…	406.75	-0.160818	-0.55389	-5.52608	5.42456e-07	6.26564	neg.corr_hCTEPH_BL_(1156)		424	475	440	400	407	410	440	391	321	340	380	359	405	354	452	504	418	513	354	364	431
196	ENSG00000103257	SLC7A5	protein_coding	Large neutral amino acids transporter small subunit 1; Large neutral amino acids transporter small subunit 1, Solute carrier family 7 (Cationic amino acid transporter, y+ system), member 5, isoform CRA_b	SLC7A5, CD98LC, LAT1, MPE16; SLC7A5, hCG_1789357	Q01650; A0A0C4DGL4	LAT1_HUMAN; A0A0C4DGL4_HUMAN	ENST00000261622; ENST00000565644	ENSP00000261622; ENSP00000454323	ENSG00000103257	chr16	87830023	87869507	-	mTOR signaling pathway, Central carbon metabolism in cancer	hsa04150, hsa05230	immune system process, amino acid transmembrane transport, antigen binding, transporter activity, organic acid transmembrane transporter activity, binding, extracellular region, intracellular, cell, cytoplasm, cytosol, plasma membrane, integral component of plasma membrane, organic acid metabolic process, cellular amino acid metabolic process, nitrogen compound metabolic process, transport, ion t…	GO:0002376, GO:0003333, GO:0003823, GO:0005215, GO:0005342, GO:0005488, GO:0005576, GO:0005622, GO:0005623, GO:0005737, GO:0005829, GO:0005886, GO:0005887, GO:0006082, GO:0006520, GO:0006807, GO:0006810, GO:0006811, GO:0006820, GO:0006865, GO:0006928, GO:0007275, GO:0007399, GO:0008152, GO:0009987, GO:0015171, GO:0015175, GO:0015179, GO:0015291, GO:0015297, GO:0015711, GO:0015804, GO:0015849, GO:…	HALLMARK_G2M_CHECKPOINT, HALLMARK_ESTROGEN_RESPONSE_EARLY, HALLMARK_ESTROGEN_RESPONSE_LATE, HALLMARK_UNFOLDED_PROTEIN_RESPONSE, HALLMARK_MTORC1_SIGNALING	IBRAHIM_NRF1_UP, IBRAHIM_NRF2_UP, SATOH_COLORECTAL_CANCER_MYC_UP, IGARASHI_ATF4_TARGETS_DN, CORRE_MULTIPLE_MYELOMA_UP, RHEIN_ALL_GLUCOCORTICOID_THERAPY_UP, SABATES_COLORECTAL_ADENOMA_UP, PACHER_TARGETS_OF_IGF1_AND_IGF2_UP, SCHLOSSER_MYC_TARGETS_AND_SERUM_RESPONSE_UP, TSUNODA_CISPLATIN_RESISTANCE_DN, RICKMAN_TUMOR_DIFFERENTIATED_WELL_VS_POORLY_DN, NIKOLSKY_BREAST_CANCER_16Q24_AMPLICON, GOLDRATH_HO…	5.7573	0.350956	-0.183328	-1.54909	0.125936	0.899852			2	11	9	4	1	5	2	4	1	7	7	4	3	10	2	14	5	21	6	3	8
197	ENSG00000284707	ENSG00000284707	lncRNA							ENSG00000284707	chr7	97851688	97972985	-							5.91394	0.46198	-0.0986385	-0.823368	0.413136	0.383907			2	1	5	5	3	8	6	6	10	4	3	4	4	3	7	11	5	3	3	9	8
198	ENSG00000111319	SCNN1A	protein_coding	Amiloride-sensitive sodium channel subunit alpha; Amiloride-sensitive sodium channel subunit alpha, Amiloride-sensitive sodium channel subunit alpha 3	SCNN1A, SCNN1; SCNN1A	P37088; C5HTZ1; F5GXE6; J3KPV6; F5H5F8	SCNNA_HUMAN; C5HTZ1_HUMAN; F5GXE6_HUMAN; J3KPV6_HUMAN; F5H5F8_HUMAN	ENST00000228916, ENST00000360168, ENST00000543768; ENST00000338748; ENST00000540037; ENST00000396966; ENST00000536788	ENSP00000228916, ENSP00000353292, ENSP00000438739; ENSP00000345028; ENSP00000440876; ENSP00000380166; ENSP00000443434	ENSG00000111319	chr12	6346843	6377730	-	Aldosterone-regulated sodium reabsorption, Taste transduction	hsa04960, hsa04742	system process, actin binding, receptor activity, transporter activity, ion channel activity, cation channel activity, sodium channel activity, binding, protein binding, extracellular region, intracellular, cell, cytoplasm, cytoskeleton, plasma membrane, integral component of plasma membrane, cilium, cell cortex, transport, ion transport, cation transport, sodium ion transport, sensory perception…	GO:0003008, GO:0003779, GO:0004872, GO:0005215, GO:0005216, GO:0005261, GO:0005272, GO:0005488, GO:0005515, GO:0005576, GO:0005622, GO:0005623, GO:0005737, GO:0005856, GO:0005886, GO:0005887, GO:0005929, GO:0005938, GO:0006810, GO:0006811, GO:0006812, GO:0006814, GO:0007600, GO:0007606, GO:0008092, GO:0008324, GO:0015075, GO:0015077, GO:0015081, GO:0015267, GO:0015276, GO:0015280, GO:0015629, GO:…	HALLMARK_ESTROGEN_RESPONSE_EARLY, HALLMARK_ESTROGEN_RESPONSE_LATE	FOROUTAN_TGFB_EMT_DN, FOROUTAN_PRODRANK_TGFB_EMT_DN, FOROUTAN_INTEGRATED_TGFB_EMT_DN, LUI_THYROID_CANCER_CLUSTER_2, KIM_MYC_AMPLIFICATION_TARGETS_DN, SCHAEFFER_PROSTATE_DEVELOPMENT_AND_CANCER_BOX6_DN, NELSON_RESPONSE_TO_ANDROGEN_DN, HALMOS_CEBPA_TARGETS_DN, MOREAUX_MULTIPLE_MYELOMA_BY_TACI_UP, KIM_GASTRIC_CANCER_CHEMOSENSITIVITY, BILD_E2F3_ONCOGENIC_SIGNATURE, ZHANG_BREAST_CANCER_PROGENITORS_DN, …	1.84094	-1.60712	-0.0888089	-0.740628	0.461432	0.335892			0	3	2	0	3	4	0	1	4	2	0	1	1	2	2	1	3	146	2	4	2
199	ENSG00000203327	ENSG00000203327	lncRNA							ENSG00000203327	chr2	55214387	55216126	-							5.17721	-0.156964	0.00764328	0.0634917	0.949559	0.0224783			6	1	5	1	8	3	5	10	10	5	7	4	7	4	5	3	5	7	4	3	15
200	ENSG00000125775	SDCBP2	protein_coding	Syntenin-2	SDCBP2, SITAC18	Q9H190	SDCB2_HUMAN	ENST00000339987, ENST00000360779, ENST00000381808, ENST00000381812	ENSP00000342935, ENSP00000354013, ENSP00000371229, ENSP00000371233	ENSG00000125775	chr20	1309909	1329139	-			binding, protein binding, extracellular region, intracellular, cell, cytoplasm, plasma membrane, transport, cell communication, signal transduction, multicellular organism development, nervous system development, protein C-terminus binding, cellular process, membrane, signaling, vesicle, membrane-bounded vesicle, multicellular organismal process, developmental process, intracellular signal transd…	GO:0005488, GO:0005515, GO:0005576, GO:0005622, GO:0005623, GO:0005737, GO:0005886, GO:0006810, GO:0007154, GO:0007165, GO:0007275, GO:0007399, GO:0008022, GO:0009987, GO:0016020, GO:0023052, GO:0031982, GO:0031988, GO:0032501, GO:0032502, GO:0035556, GO:0042802, GO:0042803, GO:0043226, GO:0043227, GO:0043230, GO:0044421, GO:0044424, GO:0044464, GO:0044699, GO:0044700, GO:0044707, GO:0044763, GO:…		RICKMAN_TUMOR_DIFFERENTIATED_WELL_VS_POORLY_DN, GYORFFY_MITOXANTRONE_RESISTANCE, MIYAGAWA_TARGETS_OF_EWSR1_ETS_FUSIONS_UP, SERVITJA_LIVER_HNF1A_TARGETS_UP, JINESH_BLEBBISHIELD_TO_IMMUNE_CELL_FUSION_PBSHMS_DN, JINESH_BLEBBISHIELD_TRANSFORMED_STEM_CELL_SPHERES_UP, CREIGHTON_ENDOCRINE_THERAPY_RESISTANCE_3, MARTINEZ_RB1_TARGETS_UP, MARTINEZ_TP53_TARGETS_UP, MARTINEZ_RB1_AND_TP53_TARGETS_UP, CHEN_META…	5.27435	-0.0632534	-0.1872	-1.58298	0.117998	0.928124			4	6	3	5	4	3	5	1	7	3	3	6	1	7	5	5	3	6	4	3	2
201	ENSG00000260361	ENSG00000260361	lncRNA							ENSG00000260361	chr15	92779757	92781492	-							5.32607	-0.0142704	0.0140438	0.116668	0.907462	0.0421716			3	6	5	5	5	7	7	5	5	11	10	7	7	4	5	5	6	5	6	7	9
202	ENSG00000167851	CD300A	protein_coding	CMRF35-like molecule 8	CD300A, CMRF35H, IGSF12, HSPC083; CD300A	Q9UGN4; J3QKQ4	CLM8_HUMAN; J3QKQ4_HUMAN	ENST00000310828, ENST00000360141, ENST00000361933, ENST00000392625; ENST00000577511, ENST00000648095	ENSP00000308188, ENSP00000353259, ENSP00000354564, ENSP00000376401; ENSP00000463189, ENSP00000497133	ENSG00000167851	chr17	74466399	74484794	+			MAPK cascade, cell activation, phosphatidylserine binding, regulation of protein phosphorylation, negative regulation of protein phosphorylation, positive regulation of protein phosphorylation, immune effector process, activation of immune response, cell activation involved in immune response, myeloid leukocyte activation, myeloid cell activation involved in immune response, mast cell activation …	GO:0000165, GO:0001775, GO:0001786, GO:0001932, GO:0001933, GO:0001934, GO:0002252, GO:0002253, GO:0002263, GO:0002274, GO:0002275, GO:0002279, GO:0002366, GO:0002376, GO:0002429, GO:0002443, GO:0002444, GO:0002448, GO:0002682, GO:0002683, GO:0002684, GO:0002685, GO:0002686, GO:0002694, GO:0002695, GO:0002697, GO:0002698, GO:0002699, GO:0002703, GO:0002704, GO:0002757, GO:0002764, GO:0002768, GO:…		HATADA_METHYLATED_IN_LUNG_CANCER_UP, NIKOLSKY_BREAST_CANCER_17Q21_Q25_AMPLICON, APPEL_IMATINIB_RESPONSE, SHEDDEN_LUNG_CANCER_GOOD_SURVIVAL_A12, MARTENS_TRETINOIN_RESPONSE_UP, RYAN_MANTLE_CELL_LYMPHOMA_NOTCH_DIRECT_UP, REACTOME_ADAPTIVE_IMMUNE_SYSTEM, REACTOME_INNATE_IMMUNE_SYSTEM, REACTOME_IMMUNOREGULATORY_INTERACTIONS_BETWEEN_A_LYMPHOID_AND_A_NON_LYMPHOID_CELL, REACTOME_NEUTROPHIL_DEGRANULATION,…	6.40103	0.757204	-0.0323636	-0.268973	0.788753	0.103059			2	10	9	10	6	1	11	5	4	7	7	8	2	4	9	4	7	3	3	4	9
203	ENSG00000231181	ENSG00000231181	processed_pseudogene							ENSG00000231181	chr1	9576427	9576985	+							5.75307	0.342373	0.152108	1.27838	0.2054	0.687399			4	2	4	6	7	6	3	5	7	8	9	5	5	6	8	2	6	3	9	4	2
204	ENSG00000151490	PTPRO	protein_coding	Receptor-type tyrosine-protein phosphatase O; Protein tyrosine phosphatase, receptor type, O, isoform CRA_c; Protein-tyrosine-phosphatase; Protein tyrosine phosphatase, receptor type, O, isoform CRA_d	PTPRO, GLEPP1, PTPU2; PTPRO, hCG_25166; PTPRO	Q16827; A0A024RAS0; A0A6I8PRB8; A0A6I8PU14; A0A6I8PRG8; A0A024RAS9; A0A6I8PL17; A0A6I8PRZ5; H0YH60	PTPRO_HUMAN; A0A024RAS0_HUMAN; A0A6I8PRB8_HUMAN; A0A6I8PU14_HUMAN; A0A6I8PRG8_HUMAN; A0A024RAS9_HUMAN; A0A6I8PL17_HUMAN; A0A6I8PRZ5_HUMAN; H0YH60_HUMAN	ENST00000281171, ENST00000348962, ENST00000442921, ENST00000445537, ENST00000542557, ENST00000543886, ENST00000544244, ENST00000674261, ENST00000674316, ENST00000674388; ENST00000674286; ENST00000674220; ENST00000544706; ENST00000674188; ENST00000674391; ENST00000535322	ENSP00000281171, ENSP00000343434, ENSP00000404188, ENSP00000393449, ENSP00000437571, ENSP00000444173, ENSP00000439234, ENSP00000501538, ENSP00000501352, ENSP00000501494; ENSP00000501361; ENSP00000501384; ENSP00000501413; ENSP00000501325; ENSP00000501451; ENSP00000446201	ENSG00000151490	chr12	15322257	15602175	+			cell morphogenesis, cell morphogenesis involved in differentiation, urogenital system development, kidney development, renal system process involved in regulation of blood volume, immune system process, monocyte chemotaxis, system process, circulatory system process, renal system process, renal system process involved in regulation of systemic arterial blood pressure, regulation of systemic arter…	GO:0000902, GO:0000904, GO:0001655, GO:0001822, GO:0001977, GO:0002376, GO:0002548, GO:0003008, GO:0003013, GO:0003014, GO:0003071, GO:0003073, GO:0003093, GO:0003094, GO:0003105, GO:0003824, GO:0004721, GO:0004725, GO:0004871, GO:0004872, GO:0004888, GO:0005001, GO:0005488, GO:0005515, GO:0005576, GO:0005623, GO:0005886, GO:0005887, GO:0006464, GO:0006470, GO:0006793, GO:0006796, GO:0006928, GO:…		ZHOU_INFLAMMATORY_RESPONSE_LIVE_DN, DEURIG_T_CELL_PROLYMPHOCYTIC_LEUKEMIA_UP, ZHOU_INFLAMMATORY_RESPONSE_FIMA_DN, SPIELMAN_LYMPHOBLAST_EUROPEAN_VS_ASIAN_2FC_DN, LENAOUR_DENDRITIC_CELL_MATURATION_UP, LU_AGING_BRAIN_DN, OUILLETTE_CLL_13Q14_DELETION_UP, MEISSNER_BRAIN_HCP_WITH_H3K4ME3_AND_H3K27ME3, GUTIERREZ_CHRONIC_LYMPHOCYTIC_LEUKEMIA_DN, IKEDA_MIR133_TARGETS_UP, REACTOME_SIGNALING_BY_NTRKS, REACT…	5.43684	0.0859096	0.111405	0.931198	0.354998	0.449774			2	2	7	3	1	3	2	6	7	17	10	4	1	4	5	3	5	11	3	8	7
205	ENSG00000227355	ENSG00000227355	lncRNA							ENSG00000227355	chr9	121369893	121463370	+							5.47379	0.117567	0.134273	1.12555	0.264257	0.577974			4	6	3	7	9	7	2	10	5	3	3	9	6	4	13	2	6	1	5	13	3
206	ENSG00000084112	SSH1	protein_coding	Protein phosphatase Slingshot homolog 1	SSH1, KIAA1298, SSH1L; SSH1	Q8WYL5; F8VS18; F8W1D9	SSH1_HUMAN; F8VS18_HUMAN; F8W1D9_HUMAN	ENST00000326470, ENST00000326495, ENST00000551165; ENST00000548522; ENST00000546697	ENSP00000326107, ENSP00000315713, ENSP00000448824; ENSP00000448586; ENSP00000446652	ENSG00000084112	chr12	108778191	108857590	-	Regulation of actin cytoskeleton, Axon guidance	hsa04810, hsa04360	cell morphogenesis, cell morphogenesis involved in differentiation, nucleic acid binding, DNA binding, actin binding, catalytic activity, phosphoprotein phosphatase activity, protein tyrosine phosphatase activity, binding, protein binding, intracellular, cell, nucleus, nucleoplasm, cytoplasm, cytoskeleton, plasma membrane, cellular protein modification process, protein dephosphorylation, phosphor…	GO:0000902, GO:0000904, GO:0003676, GO:0003677, GO:0003779, GO:0003824, GO:0004721, GO:0004725, GO:0005488, GO:0005515, GO:0005622, GO:0005623, GO:0005634, GO:0005654, GO:0005737, GO:0005856, GO:0005886, GO:0006464, GO:0006470, GO:0006793, GO:0006796, GO:0006996, GO:0007010, GO:0007015, GO:0007275, GO:0007399, GO:0007409, GO:0008064, GO:0008092, GO:0008138, GO:0008152, GO:0008154, GO:0009653, GO:…		HOLLEMAN_VINCRISTINE_RESISTANCE_ALL_UP, WP_REGULATION_OF_ACTIN_CYTOSKELETON, HORIUCHI_WTAP_TARGETS_UP, RODRIGUES_DCC_TARGETS_DN, OSMAN_BLADDER_CANCER_UP, KINSEY_TARGETS_OF_EWSR1_FLII_FUSION_UP, KIM_WT1_TARGETS_12HR_DN, SCHAEFFER_PROSTATE_DEVELOPMENT_6HR_DN, REN_ALVEOLAR_RHABDOMYOSARCOMA_DN, BLALOCK_ALZHEIMERS_DISEASE_INCIPIENT_UP, IVANOVA_HEMATOPOIESIS_LATE_PROGENITOR, BLALOCK_ALZHEIMERS_DISEASE_…	334.064	0.206785	-0.553444	-5.51966	5.56383e-07	6.25463	neg.corr_hCTEPH_BL_(1156)		409	339	350	328	336	326	384	310	269	298	322	300	361	278	288	324	347	298	304	302	381
207	ENSG00000095397	WHRN	protein_coding	Whirlin	WHRN, DFNB31, KIAA1526	Q9P202	WHRN_HUMAN	ENST00000265134, ENST00000362057, ENST00000374057	ENSP00000265134, ENSP00000354623, ENSP00000363170	ENSG00000095397	chr9	114402080	114505473	-			tissue homeostasis, retina homeostasis, photoreceptor inner segment, stereocilia coupling link, stereocilia ankle link, stereocilia ankle link complex, system process, binding, protein binding, intracellular, cell, cytoplasm, microtubule organizing center, cytoskeleton, actin filament, plasma membrane, cilium, multicellular organism development, nervous system development, central nervous system …	GO:0001894, GO:0001895, GO:0001917, GO:0002139, GO:0002141, GO:0002142, GO:0003008, GO:0005488, GO:0005515, GO:0005622, GO:0005623, GO:0005737, GO:0005815, GO:0005856, GO:0005884, GO:0005886, GO:0005929, GO:0007275, GO:0007399, GO:0007417, GO:0007420, GO:0007423, GO:0007600, GO:0007605, GO:0008104, GO:0008152, GO:0009653, GO:0009893, GO:0009987, GO:0010467, GO:0010468, GO:0010604, GO:0010628, GO:…		MULLIGHAN_NPM1_MUTATED_SIGNATURE_1_DN, MULLIGHAN_NPM1_SIGNATURE_3_DN, LINDGREN_BLADDER_CANCER_CLUSTER_2A_DN, PEREZ_TP53_TARGETS, PEREZ_TP63_TARGETS, PEREZ_TP53_AND_TP63_TARGETS, ZHAN_MULTIPLE_MYELOMA_MF_UP, REACTOME_SENSORY_PROCESSING_OF_SOUND, REACTOME_SENSORY_PROCESSING_OF_SOUND_BY_OUTER_HAIR_CELLS_OF_THE_COCHLEA, REACTOME_SENSORY_PERCEPTION, WP_CILIARY_LANDSCAPE, LINDGREN_BLADDER_CANCER_CLUSTE…	5.5787	0.203647	-0.0949451	-0.792252	0.430929	0.365594			1	7	4	5	9	7	1	2	1	5	6	3	3	3	5	7	5	11	6	6	8
208	ENSG00000205155	PSENEN	protein_coding	Gamma-secretase subunit PEN-2	PSENEN, PEN2, MDS033; PSENEN	Q9NZ42; K7ES79	PEN2_HUMAN; K7ES79_HUMAN	ENST00000222266, ENST00000587708; ENST00000591949	ENSP00000222266, ENSP00000468411; ENSP00000468593	ENSG00000205155	chr19	35745600	35747519	+	Alzheimer's disease, Notch signaling pathway	hsa05010, hsa04330	Golgi membrane, binding, protein binding, intracellular, cell, cytoplasm, endoplasmic reticulum, endoplasmic reticulum membrane, Golgi apparatus, Golgi stack, plasma membrane, integral component of plasma membrane, proteolysis, membrane protein ectodomain proteolysis, apoptotic process, cell communication, signal transduction, cell surface receptor signaling pathway, enzyme linked receptor protei…	GO:0000139, GO:0005488, GO:0005515, GO:0005622, GO:0005623, GO:0005737, GO:0005783, GO:0005789, GO:0005794, GO:0005795, GO:0005886, GO:0005887, GO:0006508, GO:0006509, GO:0006915, GO:0007154, GO:0007165, GO:0007166, GO:0007167, GO:0007169, GO:0007219, GO:0007220, GO:0008152, GO:0008219, GO:0009987, GO:0010467, GO:0010941, GO:0010942, GO:0012501, GO:0012505, GO:0016020, GO:0016021, GO:0016485, GO:…	HALLMARK_NOTCH_SIGNALING	GUTIERREZ_MULTIPLE_MYELOMA_UP, REACTOME_SIGNALING_BY_ERBB4, REACTOME_NUCLEAR_SIGNALING_BY_ERBB4, REACTOME_DEVELOPMENTAL_BIOLOGY, REACTOME_SIGNALING_BY_NOTCH, REACTOME_REGULATED_PROTEOLYSIS_OF_P75NTR, REACTOME_P75_NTR_RECEPTOR_MEDIATED_SIGNALLING, REACTOME_SIGNALING_BY_NOTCH1, REACTOME_SIGNALING_BY_NOTCH2, REACTOME_CELL_DEATH_SIGNALLING_VIA_NRAGE_NRIF_AND_NADE, REACTOME_NRIF_SIGNALS_CELL_DEATH_FRO…	5.08701	-0.266644	0.104028	0.868835	0.38795	0.411225			2	5	6	7	6	8	2	9	7	5	1	7	4	7	7	5	11	10	7	6	3
209	ENSG00000174672	BRSK2	protein_coding	Serine/threonine-protein kinase BRSK2; BR serine/threonine kinase 2, isoform CRA_c; BR serine/threonine kinase 2, isoform CRA_a, Testicular tissue protein Li 30	BRSK2, C11orf7, PEN11B, SADA, STK29, HUSSY-12; BRSK2, hCG_1778319; BRSK2	Q8IWQ3; A0A024RCE9; A0A140VJF6; E9PPI2; E9PRY3; A0A0C4DGH9	BRSK2_HUMAN; A0A024RCE9_HUMAN; A0A140VJF6_HUMAN; E9PPI2_HUMAN; E9PRY3_HUMAN; A0A0C4DGH9_HUMAN	ENST00000308219, ENST00000382179, ENST00000526678, ENST00000528710, ENST00000528841, ENST00000529433, ENST00000531197; ENST00000524702; ENST00000528596; ENST00000544817	ENSP00000310697, ENSP00000371614, ENSP00000433370, ENSP00000433235, ENSP00000432000, ENSP00000433684, ENSP00000431152; ENSP00000432672; ENSP00000434075; ENSP00000445168	ENSG00000174672	chr11	1389899	1462689	+			G2/M transition of mitotic cell cycle, nucleotide binding, mitotic cell cycle, nuclear division, magnesium ion binding, cell morphogenesis, cell morphogenesis involved in differentiation, cellular glucose homeostasis, nucleoside binding, purine nucleoside binding, peptide secretion, regulation of peptide secretion, catalytic activity, protein kinase activity, protein serine/threonine kinase activ…	GO:0000086, GO:0000166, GO:0000278, GO:0000280, GO:0000287, GO:0000902, GO:0000904, GO:0001678, GO:0001882, GO:0001883, GO:0002790, GO:0002791, GO:0003824, GO:0004672, GO:0004674, GO:0005488, GO:0005515, GO:0005524, GO:0005622, GO:0005623, GO:0005634, GO:0005737, GO:0005783, GO:0005813, GO:0005815, GO:0005856, GO:0006464, GO:0006468, GO:0006793, GO:0006796, GO:0006810, GO:0006886, GO:0006887, GO:…		DARWICHE_SKIN_TUMOR_PROMOTER_DN, DARWICHE_PAPILLOMA_RISK_LOW_DN, DARWICHE_PAPILLOMA_RISK_HIGH_DN, DARWICHE_SQUAMOUS_CELL_CARCINOMA_DN, MARTORIATI_MDM4_TARGETS_NEUROEPITHELIUM_DN, CAMPS_COLON_CANCER_COPY_NUMBER_UP, HANN_RESISTANCE_TO_BCL2_INHIBITOR_UP, MEISSNER_NPC_HCP_WITH_H3K4ME2, MIKKELSEN_MCV6_HCP_WITH_H3K27ME3, MIKKELSEN_MEF_HCP_WITH_H3K27ME3, MARTENS_TRETINOIN_RESPONSE_UP, BRUINS_UVC_RESPONS…	6.06091	0.546724	0.141082	1.18376	0.240572	0.618755			10	2	3	3	8	5	2	1	6	9	4	4	7	6	8	3	8	7	4	8	8
210	ENSG00000224029	ENSG00000224029	lncRNA							ENSG00000224029	chr6	150624677	150626086	+							4.67539	-0.836883	-0.0338823	-0.281609	0.779086	0.108415			5	5	4	5	5	6	4	7	1	8	5	6	9	7	5	7	8	3	6	5	4
211	ENSG00000078295	ADCY2	protein_coding	Adenylate cyclase type 2; Adenylate cyclase	ADCY2, KIAA1060; ADCY2	Q08462; D6REB8	ADCY2_HUMAN; D6REB8_HUMAN	ENST00000338316; ENST00000515681	ENSP00000342952; ENSP00000425069	ENSG00000078295	chr5	7396138	7830081	+	cAMP signaling pathway, Calcium signaling pathway, Gastric acid secretion, Melanogenesis, HTLV-I infection, Pathways in cancer, Insulin secretion, cGMP-PKG signaling pathway, Longevity regulating pathway, Longevity regulating pathway - multiple species, Regulation of lipolysis in adipocytes, Rap1 signaling pathway, Chemokine signaling pathway, Purine metabolism, Oocyte meiosis, Glucagon signaling…	hsa04024, hsa04020, hsa04971, hsa04916, hsa05166, hsa05200, hsa04911, hsa04022, hsa04211, hsa04213, hsa04923, hsa04015, hsa04062, hsa00230, hsa04114, hsa04922, hsa04914, hsa04921, hsa04072, hsa05414, hsa04261, hsa04750, hsa01522, hsa04270, hsa04540, hsa04611, hsa04713, hsa04723, hsa04724, hsa04725, hsa04727, hsa04912, hsa04913, hsa04915, hsa04918, hsa04925, hsa04970, hsa04972, hsa04976, hsa05032	nucleotide binding, magnesium ion binding, nucleoside binding, purine nucleoside binding, regulation of protein phosphorylation, positive regulation of protein phosphorylation, system process, renal system process, renal water homeostasis, catalytic activity, adenylate cyclase activity, binding, protein binding, ATP binding, intracellular, cell, cytoplasm, plasma membrane, integral component of p…	GO:0000166, GO:0000287, GO:0001882, GO:0001883, GO:0001932, GO:0001934, GO:0003008, GO:0003014, GO:0003091, GO:0003824, GO:0004016, GO:0005488, GO:0005515, GO:0005524, GO:0005622, GO:0005623, GO:0005737, GO:0005886, GO:0005887, GO:0006139, GO:0006140, GO:0006163, GO:0006164, GO:0006171, GO:0006464, GO:0006468, GO:0006725, GO:0006753, GO:0006793, GO:0006796, GO:0006807, GO:0007154, GO:0007165, GO:…	HALLMARK_PI3K_AKT_MTOR_SIGNALING	MIDORIKAWA_AMPLIFIED_IN_LIVER_CANCER, KIM_MYCN_AMPLIFICATION_TARGETS_DN, VERHAAK_AML_WITH_NPM1_MUTATED_UP, SMID_BREAST_CANCER_LUMINAL_B_DN, SMID_BREAST_CANCER_BASAL_UP, VALK_AML_CLUSTER_3, VALK_AML_CLUSTER_6, VALK_AML_WITH_FLT3_ITD, KEGG_DILATED_CARDIOMYOPATHY, REACTOME_OPIOID_SIGNALLING, REACTOME_PKA_MEDIATED_PHOSPHORYLATION_OF_CREB, REACTOME_CA_DEPENDENT_EVENTS, REACTOME_G_PROTEIN_MEDIATED_EVEN…	5.48671	0.120427	-0.135635	-1.13718	0.259398	0.586034			2	3	10	3	1	1	6	1	4	4	4	2	3	5	5	5	3	84	3	11	13
212	ENSG00000108379	WNT3	protein_coding	Proto-oncogene Wnt-3	WNT3, INT4	P56703	WNT3_HUMAN	ENST00000225512, ENST00000611547, ENST00000616347	ENSP00000225512, ENSP00000478327, ENSP00000480990	ENSG00000108379	chr17	46762506	46833154	-						HWANG_PROSTATE_CANCER_MARKERS, BENPORATH_SUZ12_TARGETS, CLIMENT_BREAST_CANCER_COPY_NUMBER_UP, MEISSNER_NPC_HCP_WITH_H3_UNMETHYLATED, MEISSNER_BRAIN_HCP_WITH_H3K27ME3, BRUINS_UVC_RESPONSE_VIA_TP53_GROUP_A, REACTOME_SIGNALING_BY_WNT, REACTOME_TCF_DEPENDENT_SIGNALING_IN_RESPONSE_TO_WNT, REACTOME_WNT_LIGAND_BIOGENESIS_AND_TRAFFICKING, REACTOME_SIGNALING_BY_GPCR, REACTOME_CLASS_B_2_SECRETIN_FAMILY_REC…	5.20338	-0.147755	0.123323	1.03228	0.305547	0.514923			2	10	3	7	4	7	4	7	8	9	3	9	2	8	3	7	7	6	5	5	12
213	ENSG00000173207	CKS1B	protein_coding	Cyclin-dependent kinases regulatory subunit 1; Cyclin-dependent kinases regulatory subunit	CKS1B, CKS1, PNAS-143, PNAS-16; CKS1B, hCG_1739274; CKS1B	P61024; Q5T178; Q9BZU3; Q5T179	CKS1_HUMAN; Q5T178_HUMAN; Q9BZU3_HUMAN; Q5T179_HUMAN	ENST00000308987; ENST00000368439; ENST00000368436	ENSP00000311083; ENSP00000357424; ENSP00000357421	ENSG00000173207	chr1	154974653	154979251	+	Pathways in cancer, Small cell lung cancer	hsa05200, hsa05222	regulation of cyclin-dependent protein serine/threonine kinase activity, regulation of protein phosphorylation, binding, protein binding, intracellular, cell, nucleus, nucleoplasm, cellular protein modification process, protein phosphorylation, phosphorus metabolic process, phosphate-containing compound metabolic process, cell cycle, metabolic process, cell proliferation, cellular process, phosph…	GO:0000079, GO:0001932, GO:0005488, GO:0005515, GO:0005622, GO:0005623, GO:0005634, GO:0005654, GO:0006464, GO:0006468, GO:0006793, GO:0006796, GO:0007049, GO:0008152, GO:0008283, GO:0009987, GO:0016310, GO:0016538, GO:0019207, GO:0019220, GO:0019222, GO:0019538, GO:0019887, GO:0030234, GO:0031323, GO:0031399, GO:0031974, GO:0031981, GO:0032268, GO:0036211, GO:0042325, GO:0043170, GO:0043226, GO:…	HALLMARK_G2M_CHECKPOINT, HALLMARK_UNFOLDED_PROTEIN_RESPONSE, HALLMARK_E2F_TARGETS	CHIARADONNA_NEOPLASTIC_TRANSFORMATION_KRAS_UP, BARRIER_CANCER_RELAPSE_TUMOR_SAMPLE_UP, LOCKWOOD_AMPLIFIED_IN_LUNG_CANCER, MORI_MATURE_B_LYMPHOCYTE_DN, NIKOLSKY_BREAST_CANCER_1Q21_AMPLICON, ZHAN_MULTIPLE_MYELOMA_SUBGROUPS, HOFMANN_CELL_LYMPHOMA_UP, ALCALAY_AML_BY_NPM1_LOCALIZATION_DN, JOSEPH_RESPONSE_TO_SODIUM_BUTYRATE_DN, SESTO_RESPONSE_TO_UV_C6, IWANAGA_CARCINOGENESIS_BY_KRAS_UP, ALONSO_METASTAS…	5.58266	0.200067	0.0333694	0.277342	0.782347	0.106601			3	1	6	6	6	6	3	2	6	3	5	9	3	11	2	7	5	1	5	4	7
214	ENSG00000133657	ATP13A3	protein_coding	Polyamine-transporting ATPase 13A3; Cation-transporting ATPase; Probable cation-transporting ATPase 13A3	ATP13A3, AFURS1; ATP13A3	Q9H7F0; A0A2R8YDN7; A0A2R8Y635; C9JAP7; H7C1U7	AT133_HUMAN; A0A2R8YDN7_HUMAN; A0A2R8Y635_HUMAN; C9JAP7_HUMAN; H7C1U7_HUMAN	ENST00000439040, ENST00000645538; ENST00000642744; ENST00000645319; ENST00000446356; ENST00000429136	ENSP00000416508, ENSP00000494471; ENSP00000493923; ENSP00000494937; ENSP00000410767; ENSP00000402550	ENSG00000133657	chr3	194402672	194498364	-			nucleotide binding, nucleoside binding, purine nucleoside binding, catalytic activity, transporter activity, binding, ATP binding, intracellular, cell, plasma membrane, integral component of plasma membrane, transport, ion transport, cation transport, cellular ion homeostasis, cellular calcium ion homeostasis, cellular metal ion homeostasis, cation transmembrane transporter activity, cellular pro…	GO:0000166, GO:0001882, GO:0001883, GO:0003824, GO:0005215, GO:0005488, GO:0005524, GO:0005622, GO:0005623, GO:0005886, GO:0005887, GO:0006810, GO:0006811, GO:0006812, GO:0006873, GO:0006874, GO:0006875, GO:0008324, GO:0009987, GO:0015075, GO:0015399, GO:0015405, GO:0016020, GO:0016021, GO:0016462, GO:0016787, GO:0016817, GO:0016818, GO:0016820, GO:0016887, GO:0017076, GO:0017111, GO:0019725, GO:…		BLANCO_MELO_BETA_INTERFERON_TREATED_BRONCHIAL_EPITHELIAL_CELLS_UP, CHIARADONNA_NEOPLASTIC_TRANSFORMATION_CDC25_UP, LUI_THYROID_CANCER_PAX8_PPARG_UP, RASHI_RESPONSE_TO_IONIZING_RADIATION_5, LUI_THYROID_CANCER_CLUSTER_1, ONDER_CDH1_TARGETS_1_DN, CHESLER_BRAIN_HIGHEST_EXPRESSION, SESTO_RESPONSE_TO_UV_C2, SMID_BREAST_CANCER_BASAL_UP, ZHAN_VARIABLE_EARLY_DIFFERENTIATION_GENES_DN, ZWANG_EGF_INTERVAL_UP…	854.718	0.337583	-0.552711	-5.50914	5.79952e-07	6.23661	neg.corr_hCTEPH_BL_(1156)		1162	888	858	628	659	781	1049	543	525	636	570	688	617	503	658	982	758	952	684	590	967
215	ENSG00000207780	MIR648	miRNA							ENSG00000207780	chr22	17980868	17980961	-							5.61129	0.219157	0.0543831	0.45241	0.652393	0.185491			2	3	6	3	2	3	5	4	7	4	6	3	7	4	7	5	6	3	4	6	2
216	ENSG00000228172	ENSG00000228172	lncRNA							ENSG00000228172	chr1	25816749	25820797	-							5.47022	0.100493	0.0045866	0.0380995	0.969718	0.0133544			6	3	7	9	8	5	5	4	6	0	5	5	4	8	8	2	5	8	4	7	8
217	ENSG00000129038	LOXL1	protein_coding	Lysyl oxidase homolog 1	LOXL1, LOXL; LOXL1	Q08397; H3BUV8	LOXL1_HUMAN; H3BUV8_HUMAN	ENST00000261921; ENST00000566011	ENSP00000261921; ENSP00000457827	ENSG00000129038	chr15	73925989	73952137	+			blood vessel development, acrosomal vesicle, vasculature development, response to molecule of bacterial origin, catalytic activity, binding, copper ion binding, extracellular region, proteinaceous extracellular matrix, basement membrane, extracellular space, intracellular, cell, cytoplasm, cellular protein modification process, multicellular organism development, metabolic process, response to ex…	GO:0001568, GO:0001669, GO:0001944, GO:0002237, GO:0003824, GO:0005488, GO:0005507, GO:0005576, GO:0005578, GO:0005604, GO:0005615, GO:0005622, GO:0005623, GO:0005737, GO:0006464, GO:0007275, GO:0008152, GO:0009605, GO:0009607, GO:0009617, GO:0009987, GO:0010033, GO:0012505, GO:0016023, GO:0016043, GO:0016491, GO:0016638, GO:0016641, GO:0018277, GO:0019538, GO:0030141, GO:0030198, GO:0031012, GO:…	HALLMARK_EPITHELIAL_MESENCHYMAL_TRANSITION	MULLIGHAN_MLL_SIGNATURE_1_DN, MULLIGHAN_MLL_SIGNATURE_2_DN, CHIARADONNA_NEOPLASTIC_TRANSFORMATION_KRAS_CDC25_DN, CHIARADONNA_NEOPLASTIC_TRANSFORMATION_CDC25_UP, CHEBOTAEV_GR_TARGETS_DN, PEREZ_TP53_TARGETS, HU_GENOTOXIN_ACTION_DIRECT_VS_INDIRECT_4HR, POS_HISTAMINE_RESPONSE_NETWORK, CHEN_HOXA5_TARGETS_9HR_DN, HUPER_BREAST_BASAL_VS_LUMINAL_DN, MEISSNER_NPC_HCP_WITH_H3_UNMETHYLATED, MEISSNER_BRAIN_HC…	43.6447	0.0757114	-0.483793	-4.59183	1.91835e-05	4.71707	neg.corr_hCTEPH_BL_(1156)		25	47	55	33	20	30	69	37	21	19	26	46	22	39	17	78	25	179	25	23	96
218	ENSG00000075151	EIF4G3	protein_coding	Eukaryotic translation initiation factor 4 gamma 3	EIF4G3	O43432; A0A0A0MSA7; B1AN91; B1AN92	IF4G3_HUMAN; A0A0A0MSA7_HUMAN; B1AN91_HUMAN; B1AN92_HUMAN	ENST00000264211, ENST00000356916, ENST00000374935, ENST00000602326; ENST00000400422; ENST00000438975; ENST00000411888	ENSP00000264211, ENSP00000349386, ENSP00000364071, ENSP00000473510; ENSP00000383274; ENSP00000395381; ENSP00000396083	ENSG00000075151	chr1	20806292	21176888	-	RNA transport, Viral myocarditis	hsa03013, hsa05416	RNA cap binding, nucleic acid binding, RNA binding, translation initiation factor activity, binding, intracellular, cell, cytoplasm, cytosol, translation, translational initiation, regulation of translation, regulation of translational initiation, peptide metabolic process, nitrogen compound metabolic process, translation factor activity, RNA binding, metabolic process, biosynthetic process, macr…	GO:0000339, GO:0003676, GO:0003723, GO:0003743, GO:0005488, GO:0005622, GO:0005623, GO:0005737, GO:0005829, GO:0006412, GO:0006413, GO:0006417, GO:0006446, GO:0006518, GO:0006807, GO:0008135, GO:0008152, GO:0009058, GO:0009059, GO:0009889, GO:0009987, GO:0010467, GO:0010468, GO:0010556, GO:0010608, GO:0016032, GO:0016281, GO:0019222, GO:0019538, GO:0031323, GO:0031326, GO:0032268, GO:0032991, GO:…	HALLMARK_ALLOGRAFT_REJECTION	HUTTMANN_B_CLL_POOR_SURVIVAL_DN, WANG_LMO4_TARGETS_DN, GAUSSMANN_MLL_AF4_FUSION_TARGETS_D_UP, LASTOWSKA_NEUROBLASTOMA_COPY_NUMBER_DN, NAKAYAMA_FRA2_TARGETS, MARTINEZ_RESPONSE_TO_TRABECTEDIN, ZAMORA_NOS2_TARGETS_DN, GENTILE_UV_LOW_DOSE_DN, JIANG_AGING_CEREBRAL_CORTEX_DN, IWANAGA_CARCINOGENESIS_BY_KRAS_UP, SETLUR_PROSTATE_CANCER_TMPRSS2_ERG_FUSION_UP, IKEDA_MIR133_TARGETS_UP, BIOCARTA_IRES_PATHWAY,…	559.152	-0.0981929	-0.549383	-5.46156	6.99407e-07	6.15527	neg.corr_hCTEPH_BL_(1156)		555	505	629	623	601	519	606	523	504	578	511	573	553	493	558	591	580	655	540	597	591
219	ENSG00000265160	MIR5003	miRNA							ENSG00000265160	chr5	172662165	172662263	+							5.31954	-0.0395747	0.184393	1.55841	0.123712	0.90759			5	10	5	5	3	7	9	8	5	5	4	1	6	6	8	3	5	1	5	3	8
220	ENSG00000199436	SNORD9	snoRNA							ENSG00000199436	chr14	21392150	21392253	-							4.82958	-0.613559	0.0100781	0.0837193	0.933522	0.0298754			2	11	14	10	5	11	10	7	8	6	6	5	8	6	5	6	10	7	7	7	5
221	ENSG00000279633	ENSG00000279633	TEC							ENSG00000279633	chr14	61801713	61803634	+							5.42849	0.0572294	0.119923	1.0034	0.319176	0.49597			10	2	4	6	5	7	3	10	6	10	10	6	4	6	6	5	6	5	3	7	4
222	ENSG00000115607	IL18RAP	protein_coding	Interleukin-18 receptor accessory protein	IL18RAP, IL1R7; IL18RAP	O95256; C9JLE2	I18RA_HUMAN; C9JLE2_HUMAN	ENST00000264260, ENST00000409369; ENST00000450855	ENSP00000264260, ENSP00000387201; ENSP00000389815	ENSG00000115607	chr2	102418689	102452565	+	Cytokine-cytokine receptor interaction, Inflammatory bowel disease (IBD)	hsa04060, hsa05321	response to reactive oxygen species, immune system process, receptor activity, cell, plasma membrane, response to stress, defense response, inflammatory response, immune response, response to oxidative stress, cell communication, signal transduction, cell surface receptor signaling pathway, cellular process, response to organic substance, response to inorganic substance, membrane, integral compon…	GO:0000302, GO:0002376, GO:0004872, GO:0005623, GO:0005886, GO:0006950, GO:0006952, GO:0006954, GO:0006955, GO:0006979, GO:0007154, GO:0007165, GO:0007166, GO:0009987, GO:0010033, GO:0010035, GO:0016020, GO:0016021, GO:0023052, GO:0031224, GO:0033554, GO:0034097, GO:0034599, GO:0034614, GO:0042221, GO:0042542, GO:0044425, GO:0044464, GO:0044699, GO:0044700, GO:0044763, GO:0050789, GO:0050794, GO:…	HALLMARK_INFLAMMATORY_RESPONSE, HALLMARK_ALLOGRAFT_REJECTION	HAHTOLA_SEZARY_SYNDROM_DN, MARSHALL_VIRAL_INFECTION_RESPONSE_DN, MIKKELSEN_MEF_LCP_WITH_H3K4ME3, VANLOO_SP3_TARGETS_DN, PLASARI_TGFB1_SIGNALING_VIA_NFIC_10HR_UP, REACTOME_CYTOKINE_SIGNALING_IN_IMMUNE_SYSTEM, REACTOME_INTERLEUKIN_1_FAMILY_SIGNALING, REACTOME_SIGNALING_BY_INTERLEUKINS, REACTOME_INTERLEUKIN_18_SIGNALING, WP_IL18_SIGNALING_PATHWAY, WP_NETWORK_MAP_OF_SARSCOV2_SIGNALING_PATHWAY, JAATIN…	5.07603	-0.302299	0.193519	1.63846	0.105878	0.975193			3	5	9	3	10	4	2	4	4	2	4	3	9	4	8	2	8	6	5	3	2
223	ENSG00000173334	TRIB1	protein_coding	Tribbles homolog 1	TRIB1, C8FW, GIG2, TRB1; TRIB1	Q96RU8; E5RFH4	TRIB1_HUMAN; E5RFH4_HUMAN	ENST00000311922, ENST00000520847; ENST00000519576	ENSP00000312150, ENSP00000429063; ENSP00000428879	ENSG00000173334	chr8	125430358	125438403	+			MAPK cascade, regulation of protein phosphorylation, negative regulation of protein phosphorylation, response to molecule of bacterial origin, immune system process, immune system development, leukocyte differentiation, myeloid leukocyte differentiation, regulation of immune system process, negative regulation of immune system process, positive regulation of immune system process, regulation of m…	GO:0000165, GO:0001932, GO:0001933, GO:0002237, GO:0002376, GO:0002520, GO:0002521, GO:0002573, GO:0002682, GO:0002683, GO:0002684, GO:0002761, GO:0002762, GO:0002763, GO:0002831, GO:0002832, GO:0004857, GO:0004860, GO:0005488, GO:0005515, GO:0005622, GO:0005623, GO:0005634, GO:0005737, GO:0006139, GO:0006351, GO:0006355, GO:0006464, GO:0006468, GO:0006469, GO:0006508, GO:0006511, GO:0006725, GO:…	HALLMARK_TNFA_SIGNALING_VIA_NFKB, HALLMARK_KRAS_SIGNALING_UP	IBRAHIM_NRF1_UP, BLANCO_MELO_BRONCHIAL_EPITHELIAL_CELLS_INFLUENZA_A_DEL_NS1_INFECTION_UP, LIU_PROSTATE_CANCER_UP, HAHTOLA_SEZARY_SYNDROM_UP, VANHARANTA_UTERINE_FIBROID_DN, OUELLET_CULTURED_OVARIAN_CANCER_INVASIVE_VS_LMP_DN, JEON_SMAD6_TARGETS_UP, NIKOLSKY_BREAST_CANCER_8Q23_Q24_AMPLICON, TARTE_PLASMA_CELL_VS_B_LYMPHOCYTE_UP, SANSOM_APC_TARGETS_UP, VERHAAK_AML_WITH_NPM1_MUTATED_UP, TAVOR_CEBPA_TAR…	113.842	-0.787248	-0.549071	-5.45711	7.11739e-07	6.14768	neg.corr_hCTEPH_BL_(1156)		155	160	167	102	108	155	190	86	25	126	63	72	118	86	132	165	138	192	101	84	128
224	ENSG00000233369	GTF2IP4	transcribed_processed_pseudogene							ENSG00000233369	chr7	73154938	73207283	+						JINESH_BLEBBISHIELD_VS_LIVE_CONTROL_DN, YIH_RESPONSE_TO_ARSENITE_C3	5.18624	-0.183736	-0.0981495	-0.819247	0.415466	0.381464			3	12	5	5	3	5	4	7	6	7	4	10	4	6	5	12	5	6	6	6	3
225	ENSG00000173391	OLR1	protein_coding	Oxidized low-density lipoprotein receptor 1; Oxidised low density lipoprotein (Lectin-like) receptor 1, isoform CRA_a; Oxidized low-density lipoprotein receptor 1, cDNA, FLJ79252, weakly similar to Oxidized low-density lipoprotein receptor 1	OLR1, CLEC8A, LOX1; OLR1, hCG_38145; OLR1	P78380; A0A024RAU0; B7ZAN8; F5H001; J3QTI8; F5H7N8; F5H0N6; F5GZH1; F5H3G7	OLR1_HUMAN; A0A024RAU0_HUMAN; B7ZAN8_HUMAN; F5H001_HUMAN; J3QTI8_HUMAN; F5H7N8_HUMAN; F5H0N6_HUMAN; F5GZH1_HUMAN; F5H3G7_HUMAN	ENST00000309539, ENST00000432556, ENST00000545927; ENST00000543993; ENST00000543414; ENST00000339968; ENST00000539518; ENST00000538873; ENST00000544577; ENST00000538745	ENSP00000309124, ENSP00000405116, ENSP00000439251; ENSP00000445085; ENSP00000444068; ENSP00000340572; ENSP00000442389; ENSP00000438744; ENSP00000444457; ENSP00000438925	ENSG00000173391	chr12	10158301	10172138	-	Phagosome, PPAR signaling pathway	hsa04145, hsa03320	response to reactive oxygen species, immune system process, system process, circulatory system process, receptor activity, low-density lipoprotein receptor activity, binding, protein binding, extracellular region, intracellular, cell, nucleus, nucleoplasm, plasma membrane, integral component of plasma membrane, proteolysis, transport, endocytosis, receptor-mediated endocytosis, movement of cell o…	GO:0000302, GO:0002376, GO:0003008, GO:0003013, GO:0004872, GO:0005041, GO:0005488, GO:0005515, GO:0005576, GO:0005622, GO:0005623, GO:0005634, GO:0005654, GO:0005886, GO:0005887, GO:0006508, GO:0006810, GO:0006897, GO:0006898, GO:0006928, GO:0006950, GO:0006952, GO:0006954, GO:0006979, GO:0007155, GO:0007159, GO:0008015, GO:0008152, GO:0008219, GO:0009987, GO:0010035, GO:0016020, GO:0016021, GO:…	HALLMARK_TNFA_SIGNALING_VIA_NFKB, HALLMARK_COMPLEMENT, HALLMARK_INFLAMMATORY_RESPONSE, HALLMARK_ANGIOGENESIS, HALLMARK_COAGULATION	BLANCO_MELO_COVID19_SARS_COV_2_INFECTION_A594_CELLS_UP, BLANCO_MELO_BRONCHIAL_EPITHELIAL_CELLS_INFLUENZA_A_DEL_NS1_INFECTION_UP, BLANCO_MELO_COVID19_SARS_COV_2_POS_PATIENT_LUNG_TISSUE_UP, SMIRNOV_CIRCULATING_ENDOTHELIOCYTES_IN_CANCER_DN, TONKS_TARGETS_OF_RUNX1_RUNX1T1_FUSION_MONOCYTE_UP, TONKS_TARGETS_OF_RUNX1_RUNX1T1_FUSION_ERYTHROCYTE_UP, RICKMAN_HEAD_AND_NECK_CANCER_C, LIANG_SILENCED_BY_METHYL…	4.06108	-0.24409	-0.0593742	-0.494071	0.622825	0.205634			0	0	5	2	2	1	4	2	4	4	4	0	2	0	4	4	1	45	5	1	2
226	ENSG00000233098	CCDC144NL-AS1	lncRNA							ENSG00000233098	chr17	20868433	21002276	+						LASTOWSKA_NEUROBLASTOMA_COPY_NUMBER_UP, LIAO_METASTASIS, RICKMAN_HEAD_AND_NECK_CANCER_B, THUM_SYSTOLIC_HEART_FAILURE_UP, SENESE_HDAC3_TARGETS_DN	21.7386	-0.0769585	-0.548515	-5.44922	7.34159e-07	6.13421	neg.corr_hCTEPH_BL_(1156)		13	16	28	18	11	18	20	13	6	15	12	31	9	13	14	36	15	19	11	11	36
227	ENSG00000208308	SNORA40B	snoRNA							ENSG00000208308	chr2	135136628	135136755	+							5.30258	-0.0696297	0.0188642	0.156726	0.875919	0.0575362			5	8	7	8	7	8	9	5	8	5	7	5	9	8	3	5	9	3	5	3	7
228	ENSG00000235370	DNM1P51	transcribed_unprocessed_pseudogene							ENSG00000235370	chr15	84398316	84411701	-							5.98339	0.478513	0.113534	0.949222	0.34582	0.461149			7	6	4	5	3	1	1	13	9	2	4	2	7	9	14	7	8	5	5	5	2
229	ENSG00000102445	RUBCNL	protein_coding	Protein associated with UVRAG as autophagy enhancer; Protein-associated with UVRAG as autophagy enhancer	RUBCNL, C13orf18, KIAA0226L; RUBCNL	Q9H714; B7ZBN5; A0A0A0MRV7; A0A6Q8PFX0; A0A6Q8PGJ9; E7EMA2; A0A6Q8PF39; A0A6Q8PH05; A8XR14	PACER_HUMAN; B7ZBN5_HUMAN; A0A0A0MRV7_HUMAN; A0A6Q8PFX0_HUMAN; A0A6Q8PGJ9_HUMAN; E7EMA2_HUMAN; A0A6Q8PF39_HUMAN; A0A6Q8PH05_HUMAN; A8XR14_HUMAN	ENST00000378784, ENST00000378787, ENST00000389908, ENST00000417405, ENST00000429979, ENST00000631139, ENST00000676051, ENST00000676114, ENST00000676307; ENST00000378781, ENST00000409879; ENST00000378797, ENST00000675992; ENST00000675585; ENST00000675291; ENST00000441284; ENST00000676063; ENST00000676084; ENST00000439642	ENSP00000368061, ENSP00000368064, ENSP00000374558, ENSP00000402357, ENSP00000396935, ENSP00000485932, ENSP00000501843, ENSP00000502252, ENSP00000502015; ENSP00000368057, ENSP00000386578; ENSP00000368074, ENSP00000502396; ENSP00000502011; ENSP00000502306; ENSP00000412507; ENSP00000501621; ENSP00000502430; ENSP00000414579	ENSG00000102445	chr13	46334681	46438190	-						WINTER_HYPOXIA_DN, WATANABE_COLON_CANCER_MSI_VS_MSS_DN, DAVICIONI_TARGETS_OF_PAX_FOXO1_FUSIONS_DN, ZHOU_INFLAMMATORY_RESPONSE_LIVE_DN, TONKS_TARGETS_OF_RUNX1_RUNX1T1_FUSION_ERYTHROCYTE_UP, WAMUNYOKOLI_OVARIAN_CANCER_LMP_DN, PEREZ_TP63_TARGETS, RIGGI_EWING_SARCOMA_PROGENITOR_UP, SMID_BREAST_CANCER_NORMAL_LIKE_UP, GUTIERREZ_CHRONIC_LYMPHOCYTIC_LEUKEMIA_DN, MIYAGAWA_TARGETS_OF_EWSR1_ETS_FUSIONS_UP, …	6.95401	1.01405	0.115054	0.962102	0.339358	0.469342			9	2	6	4	6	1	9	1	6	2	10	3	15	4	3	4	3	3	4	5	6
230	ENSG00000285509	TBCEL-TECTA	protein_coding	TBCEL-TECTA readthrough	TBCEL-TECTA	A0A2R8YFB7	A0A2R8YFB7_HUMAN	ENST00000645041	ENSP00000496315	ENSG00000285509	chr11	121024125	121113108	+							5.36825	-0.0115639	0.0918558	0.766251	0.44614	0.350528			10	6	5	5	6	8	4	4	8	6	6	2	8	0	10	5	7	5	9	5	5
231	ENSG00000237149	ZNF503-AS2	lncRNA							ENSG00000237149	chr10	75401519	75408982	+						ZWANG_TRANSIENTLY_UP_BY_2ND_EGF_PULSE_ONLY	5.33946	-0.0406742	0.0607555	0.505607	0.614744	0.211306			1	3	8	6	6	6	3	6	4	2	7	7	5	4	8	8	8	10	6	5	6
232	ENSG00000091128	LAMB4	protein_coding	Laminin subunit beta-4	LAMB4	A4D0S4; C9JMJ0; A0A0C4DG90	LAMB4_HUMAN; C9JMJ0_HUMAN; A0A0C4DG90_HUMAN	ENST00000205386, ENST00000388781; ENST00000418464; ENST00000422975	ENSP00000205386, ENSP00000373433; ENSP00000402353; ENSP00000416562	ENSG00000091128	chr7	108023548	108130361	-	PI3K-Akt signaling pathway, Pathways in cancer, Amoebiasis, Toxoplasmosis, Focal adhesion, Small cell lung cancer, ECM-receptor interaction	hsa04151, hsa05200, hsa05146, hsa05145, hsa04510, hsa05222, hsa04512	extracellular region, proteinaceous extracellular matrix, basement membrane, cell adhesion, biological adhesion, extracellular matrix, extracellular matrix component, extracellular region part	GO:0005576, GO:0005578, GO:0005604, GO:0007155, GO:0022610, GO:0031012, GO:0044420, GO:0044421		PEREZ_TP53_TARGETS, KONDO_PROSTATE_CANCER_WITH_H3K27ME3, ACEVEDO_LIVER_CANCER_WITH_H3K9ME3_UP, FLORIO_NEOCORTEX_BASAL_RADIAL_GLIA_UP, FLORIO_HUMAN_NEOCORTEX, NABA_ECM_GLYCOPROTEINS, NABA_CORE_MATRISOME, NABA_BASEMENT_MEMBRANES, NABA_MATRISOME, WP_SMALL_CELL_LUNG_CANCER, WP_PI3KAKT_SIGNALING_PATHWAY, HOLLMANN_APOPTOSIS_VIA_CD40_DN, PUJANA_ATM_PCC_NETWORK, NUYTTEN_NIPP1_TARGETS_UP, KEGG_FOCAL_ADHES…	5.01905	-0.386777	0.0572326	0.47619	0.635444	0.196923			4	9	3	6	1	3	3	6	9	3	10	4	8	3	2	21	10	10	9	1	4
233	ENSG00000158290	CUL4B	protein_coding	Cullin-4B; Cullin 4B, isoform CRA_e, Cullin-4B	CUL4B, KIAA0695; CUL4B, hCG_40765; CUL4B	Q13620; K4DI93; A0A669KAX4; A0A669KAU9	CUL4B_HUMAN; K4DI93_HUMAN; A0A669KAX4_HUMAN; A0A669KAU9_HUMAN	ENST00000371322, ENST00000371323, ENST00000680673, ENST00000681253, ENST00000681652; ENST00000336592; ENST00000674137; ENST00000673919	ENSP00000360373, ENSP00000360374, ENSP00000505084, ENSP00000506259, ENSP00000505176; ENSP00000338919; ENSP00000501019; ENSP00000500994	ENSG00000158290	chrX	120505920	120604074	-	Ubiquitin mediated proteolysis, Nucleotide excision repair	hsa04120, hsa03420	G1/S transition of mitotic cell cycle, ubiquitin ligase complex, mitotic cell cycle, nucleotide-excision repair, DNA damage recognition, nucleotide-excision repair, DNA duplex unwinding, nucleic acid binding, DNA binding, damaged DNA binding, catalytic activity, ubiquitin-protein transferase activity, binding, protein binding, extracellular region, intracellular, cell, nucleus, nucleoplasm, cytop…	GO:0000082, GO:0000151, GO:0000278, GO:0000715, GO:0000717, GO:0003676, GO:0003677, GO:0003684, GO:0003824, GO:0004842, GO:0005488, GO:0005515, GO:0005576, GO:0005622, GO:0005623, GO:0005634, GO:0005654, GO:0005737, GO:0005829, GO:0006139, GO:0006259, GO:0006281, GO:0006283, GO:0006289, GO:0006293, GO:0006294, GO:0006295, GO:0006296, GO:0006325, GO:0006461, GO:0006464, GO:0006508, GO:0006511, GO:…		HOUNKPE_HOUSEKEEPING_GENES, WATANABE_RECTAL_CANCER_RADIOTHERAPY_RESPONSIVE_UP, LINDGREN_BLADDER_CANCER_CLUSTER_3_DN, CHEOK_RESPONSE_TO_MERCAPTOPURINE_DN, IWANAGA_CARCINOGENESIS_BY_KRAS_PTEN_UP, WANG_RECURRENT_LIVER_CANCER_UP, YAGI_AML_WITH_T_8_21_TRANSLOCATION, MIKKELSEN_ES_ICP_WITH_H3K4ME3, MIYAGAWA_TARGETS_OF_EWSR1_ETS_FUSIONS_UP, PURBEY_TARGETS_OF_CTBP1_NOT_SATB1_UP, RATTENBACHER_BOUND_BY_CELF…	399.46	-0.151634	-0.546188	-5.41624	8.35562e-07	6.07802	neg.corr_hCTEPH_BL_(1156)		443	438	447	443	426	404	480	421	341	372	358	441	398	357	365	407	393	481	381	438	335
234	ENSG00000249751	ECSCR	protein_coding	Endothelial cell-specific chemotaxis regulator	ECSCR, ECSM2	Q19T08	ECSCR_HUMAN	ENST00000618155, ENST00000673382	ENSP00000479243, ENSP00000500743	ENSG00000249751	chr5	139448560	139462743	-			angiogenesis, blood vessel development, vasculature development, intracellular, cell, cytoplasm, cytosol, plasma membrane, proteolysis, apoptotic process, chemotaxis, multicellular organism development, metabolic process, cell death, catabolic process, macromolecule catabolic process, response to external stimulus, anatomical structure morphogenesis, positive regulation of metabolic process, regu…	GO:0001525, GO:0001568, GO:0001944, GO:0005622, GO:0005623, GO:0005737, GO:0005829, GO:0005886, GO:0006508, GO:0006915, GO:0006935, GO:0007275, GO:0008152, GO:0008219, GO:0009056, GO:0009057, GO:0009605, GO:0009653, GO:0009893, GO:0009894, GO:0009896, GO:0009987, GO:0010498, GO:0010604, GO:0010941, GO:0010942, GO:0012501, GO:0016020, GO:0016021, GO:0016525, GO:0019222, GO:0019538, GO:0022603, GO:…		MIKKELSEN_MEF_LCP_WITH_H3K4ME3, MIYAGAWA_TARGETS_OF_EWSR1_ETS_FUSIONS_UP, CHEN_METABOLIC_SYNDROM_NETWORK	5.8292	0.365041	0.0451433	0.375371	0.708536	0.149638			4	6	7	6	8	6	7	4	7	8	5	6	5	4	5	5	6	3	2	6	9
235	ENSG00000119714	GPR68	protein_coding	Ovarian cancer G-protein coupled receptor 1; Ovarian cancer G-protein-coupled receptor 1	GPR68, OGR1; GPR68	Q15743; E9PNU7	OGR1_HUMAN; E9PNU7_HUMAN	ENST00000531499, ENST00000535815, ENST00000650645; ENST00000529102	ENSP00000434045, ENSP00000440797, ENSP00000498702; ENSP00000432740	ENSG00000119714	chr14	91232532	91253925	-			skeletal system development, cellular glucose homeostasis, immune system process, immune system development, leukocyte differentiation, myeloid leukocyte differentiation, regulation of immune system process, negative regulation of immune system process, positive regulation of immune system process, regulation of myeloid leukocyte differentiation, negative regulation of myeloid leukocyte different…	GO:0001501, GO:0001678, GO:0002376, GO:0002520, GO:0002521, GO:0002573, GO:0002682, GO:0002683, GO:0002684, GO:0002761, GO:0002762, GO:0002763, GO:0002790, GO:0002791, GO:0002793, GO:0004871, GO:0004872, GO:0004888, GO:0004930, GO:0005623, GO:0005886, GO:0005887, GO:0006810, GO:0006950, GO:0006952, GO:0006954, GO:0007154, GO:0007165, GO:0007186, GO:0007267, GO:0007275, GO:0008104, GO:0009268, GO:…		RICKMAN_TUMOR_DIFFERENTIATED_WELL_VS_POORLY_DN, RICKMAN_TUMOR_DIFFERENTIATED_WELL_VS_MODERATELY_DN, STARK_HYPPOCAMPUS_22Q11_DELETION_UP, CERVERA_SDHB_TARGETS_1_UP, HOFMANN_CELL_LYMPHOMA_UP, YAGI_AML_WITH_11Q23_REARRANGED, REACTOME_SIGNALING_BY_GPCR, REACTOME_CLASS_A_1_RHODOPSIN_LIKE_RECEPTORS, REACTOME_G_ALPHA_Q_SIGNALLING_EVENTS, REACTOME_GPCR_LIGAND_BINDING, WP_GPCRS_CLASS_A_RHODOPSINLIKE, WP_O…	5.80996	0.347682	0.0312312	0.259552	0.795982	0.0990968			3	3	3	4	3	6	2	5	3	2	3	6	4	6	5	4	4	3	3	2	7
236	ENSG00000225177	ENSG00000225177	lncRNA							ENSG00000225177	chr6	138692548	138697288	+							4.96094	-0.4679	0.115868	0.968997	0.335931	0.47375			5	5	9	6	11	6	11	12	4	4	9	7	5	5	7	3	8	8	8	3	2
237	ENSG00000260625	ENSG00000260625	lncRNA							ENSG00000260625	chr16	31508464	31509560	+							5.62462	0.199652	-0.126052	-1.05548	0.294886	0.530346			3	8	9	7	6	8	6	10	4	6	7	9	5	6	9	2	1	8	11	9	5
238	ENSG00000251972	RNU6-123P	snRNA							ENSG00000251972	chr21	25943044	25943145	-							5.53292	0.122547	0.125579	1.05146	0.296715	0.52766			7	4	3	3	4	6	5	7	7	4	7	4	3	5	4	7	8	5	5	4	5
239	ENSG00000121318	TAS2R10	protein_coding	Taste receptor type 2 member 10	TAS2R10	Q9NYW0	T2R10_HUMAN	ENST00000240619, ENST00000576159, ENST00000611256	ENSP00000240619, ENSP00000461683, ENSP00000482990	ENSG00000121318	chr12	10825317	10826358	-	Taste transduction	hsa04742	detection of chemical stimulus involved in sensory perception of bitter taste, system process, signal transducer activity, receptor activity, transmembrane signaling receptor activity, cell, plasma membrane, cell communication, signal transduction, G-protein coupled receptor signaling pathway, sensory perception, sensory perception of chemical stimulus, taste receptor activity, detection of chemi…	GO:0001580, GO:0003008, GO:0004871, GO:0004872, GO:0004888, GO:0005623, GO:0005886, GO:0007154, GO:0007165, GO:0007186, GO:0007600, GO:0007606, GO:0008527, GO:0009593, GO:0009987, GO:0016020, GO:0016021, GO:0023052, GO:0031224, GO:0032501, GO:0033038, GO:0038023, GO:0042221, GO:0044425, GO:0044464, GO:0044699, GO:0044700, GO:0044763, GO:0050789, GO:0050794, GO:0050877, GO:0050896, GO:0050906, GO:…		KEGG_TASTE_TRANSDUCTION, REACTOME_SIGNALING_BY_GPCR, REACTOME_G_ALPHA_I_SIGNALLING_EVENTS, REACTOME_CLASS_C_3_METABOTROPIC_GLUTAMATE_PHEROMONE_RECEPTORS, REACTOME_GPCR_LIGAND_BINDING, REACTOME_SENSORY_PERCEPTION, REACTOME_SENSORY_PERCEPTION_OF_TASTE	5.91086	0.411935	0.134455	1.1271	0.263605	0.579046			7	1	5	6	4	7	9	4	7	8	4	9	10	6	10	2	4	1	4	6	3
240	ENSG00000203870	SMIM9	protein_coding	Small integral membrane protein 9	SMIM9, CXorf68	A6NGZ8	SMIM9_HUMAN	ENST00000369529	ENSP00000358542	ENSG00000203870	chrX	154823348	154834662	-			cell, plasma membrane, membrane, integral component of membrane, intrinsic component of membrane, membrane part, cell part, cell periphery	GO:0005623, GO:0005886, GO:0016020, GO:0016021, GO:0031224, GO:0044425, GO:0044464, GO:0071944			4.80534	-0.698377	0.0691013	0.575374	0.56691	0.246486			3	9	5	6	2	3	5	5	3	4	13	6	5	8	7	2	3	7	3	8	6
241	ENSG00000273306	ENSG00000273306	lncRNA							ENSG00000273306	chr2	99405218	99405843	+							5.47449	0.0666051	0.0535754	0.445671	0.65723	0.182282			7	5	6	4	7	4	7	3	5	8	6	4	5	3	6	7	5	2	3	6	7
242	ENSG00000185761	ADAMTSL5	protein_coding	ADAMTS-like protein 5, ADAMTSL5 protein; ADAMTS-like protein 5	ADAMTSL5	Q0VD77; A0A087WZI4; K7ELV0; X6R4H8; A0A087X1N9; A0A087WVY8	Q0VD77_HUMAN; A0A087WZI4_HUMAN; K7ELV0_HUMAN; X6R4H8_HUMAN; A0A087X1N9_HUMAN; A0A087WVY8_HUMAN	ENST00000395467; ENST00000586272; ENST00000590090; ENST00000330475; ENST00000585804; ENST00000590562	ENSP00000378850; ENSP00000482683; ENSP00000466231; ENSP00000327608; ENSP00000484344; ENSP00000479786	ENSG00000185761	chr19	1505022	1513604	-			microfibril, catalytic activity, endopeptidase activity, metalloendopeptidase activity, binding, protein binding, glycosaminoglycan binding, extracellular region, proteinaceous extracellular matrix, proteolysis, metabolic process, heparin binding, peptidase activity, metallopeptidase activity, zinc ion binding, hydrolase activity, protein metabolic process, extracellular matrix, ion binding, cati…	GO:0001527, GO:0003824, GO:0004175, GO:0004222, GO:0005488, GO:0005515, GO:0005539, GO:0005576, GO:0005578, GO:0006508, GO:0008152, GO:0008201, GO:0008233, GO:0008237, GO:0008270, GO:0016787, GO:0019538, GO:0031012, GO:0043167, GO:0043169, GO:0043170, GO:0043205, GO:0044238, GO:0044420, GO:0044421, GO:0046872, GO:0046914, GO:0070011, GO:0071704, GO:0097367, GO:1901681		YAUCH_HEDGEHOG_SIGNALING_PARACRINE_UP, MEISSNER_NPC_HCP_WITH_H3_UNMETHYLATED, MEISSNER_BRAIN_HCP_WITH_H3K4ME3_AND_H3K27ME3, REACTOME_DISEASES_OF_GLYCOSYLATION, REACTOME_DISEASES_ASSOCIATED_WITH_O_GLYCOSYLATION_OF_PROTEINS, REACTOME_O_LINKED_GLYCOSYLATION, REACTOME_O_GLYCOSYLATION_OF_TSR_DOMAIN_CONTAINING_PROTEINS, REACTOME_DISEASES_OF_METABOLISM, REACTOME_POST_TRANSLATIONAL_PROTEIN_MODIFICATION, …	68.2163	-0.104868	-0.544914	-5.39826	8.96542e-07	6.04743	neg.corr_hCTEPH_BL_(1156)		78	85	105	69	77	77	76	44	45	38	44	65	73	38	82	62	100	54	55	57	72
243	ENSG00000226252	ENSG00000226252	lncRNA							ENSG00000226252	chr1	47225797	47230750	+							4.92862	-0.526621	-0.0146799	-0.121953	0.903291	0.0441725			4	7	7	9	5	5	2	1	6	7	2	6	7	8	3	7	4	2	4	3	5
244	ENSG00000138193	PLCE1	protein_coding	1-phosphatidylinositol 4,5-bisphosphate phosphodiesterase epsilon-1; Phosphoinositide phospholipase C	PLCE1, KIAA1516, PLCE, PPLC; PLCE1	Q9P212; A0A6Q8PHN3; A0A6Q8PH04; A0A6Q8PGT4	PLCE1_HUMAN; A0A6Q8PHN3_HUMAN; A0A6Q8PH04_HUMAN; A0A6Q8PGT4_HUMAN	ENST00000371375, ENST00000371380, ENST00000675218; ENST00000676102; ENST00000674827; ENST00000675487	ENSP00000360426, ENSP00000360431, ENSP00000501910; ENSP00000502811; ENSP00000502523; ENSP00000502340	ENSG00000138193	chr10	93993931	94332823	+	Metabolic pathways, cAMP signaling pathway, Calcium signaling pathway, Proteoglycans in cancer, Ras signaling pathway, Rap1 signaling pathway, AGE-RAGE signaling pathway in diabetic complications, Thyroid hormone signaling pathway, Inositol phosphate metabolism, Phosphatidylinositol signaling system	hsa01100, hsa04024, hsa04020, hsa05205, hsa04014, hsa04015, hsa04933, hsa04919, hsa00562, hsa04070	Golgi membrane, MAPK cascade, activation of MAPK activity, regulation of cell growth, urogenital system development, kidney development, regulation of protein phosphorylation, positive regulation of protein phosphorylation, system process, muscle system process, catalytic activity, phosphatidylinositol phospholipase C activity, phospholipase activity, phospholipase C activity, signal transducer a…	GO:0000139, GO:0000165, GO:0000187, GO:0001558, GO:0001655, GO:0001822, GO:0001932, GO:0001934, GO:0003008, GO:0003012, GO:0003824, GO:0004435, GO:0004620, GO:0004629, GO:0004871, GO:0005057, GO:0005085, GO:0005488, GO:0005515, GO:0005622, GO:0005623, GO:0005737, GO:0005794, GO:0005829, GO:0005886, GO:0006066, GO:0006464, GO:0006468, GO:0006629, GO:0006638, GO:0006639, GO:0006644, GO:0006651, GO:…		VANHARANTA_UTERINE_FIBROID_DN, BERNARD_PPAPDC1B_TARGETS_DN, KAPOSI_LIVER_CANCER_MET_UP, PEDRIOLI_MIR31_TARGETS_UP, GRYDER_PAX3FOXO1_ENHANCERS_IN_TADS, GRYDER_PAX3FOXO1_ENHANCERS_KO_DOWN, HOLLERN_PAPILLARY_BREAST_TUMOR, REACTOME_INOSITOL_PHOSPHATE_METABOLISM, REACTOME_SYNTHESIS_OF_IP3_AND_IP4_IN_THE_CYTOSOL, WP_RAS_SIGNALING, WP_GPR40_PATHWAY, WP_RESISTIN_AS_A_REGULATOR_OF_INFLAMMATION, WP_NONGENO…	614.103	-0.366938	-0.544392	-5.39091	9.22707e-07	6.03494	neg.corr_hCTEPH_BL_(1156)		672	799	878	907	580	730	687	517	308	427	369	545	669	289	540	956	608	933	251	628	640
245	ENSG00000280429	ENSG00000280429	TEC							ENSG00000280429	chr16	15790975	15792717	-							5.36884	-0.0330539	0.0437617	0.36386	0.717075	0.144435			0	8	1	2	1	2	2	2	4	5	6	7	5	3	4	6	2	2	4	12	3
246	ENSG00000272933	ENSG00000272933	lncRNA							ENSG00000272933	chr10	102642792	102644140	-							5.71447	0.263263	-0.0478479	-0.39791	0.691925	0.159941			6	8	4	3	6	7	5	7	5	5	3	7	5	7	5	2	6	10	7	6	4
247	ENSG00000213246	SUPT4H1	protein_coding	Transcription elongation factor SPT4; Suppressor of Ty 4 homolog 1 (S. cerevisiae), isoform CRA_b, Transcription elongation factor SPT4	SUPT4H1, SPT4H, SUPT4H; SUPT4H1, hCG_2002775; SUPT4H1	P63272; D3DTZ5; J3KSQ6; J3QSB9	SPT4H_HUMAN; D3DTZ5_HUMAN; J3KSQ6_HUMAN; J3QSB9_HUMAN	ENST00000225504, ENST00000580947; ENST00000577396; ENST00000579289; ENST00000581540	ENSP00000225504, ENSP00000462670; ENSP00000462100; ENSP00000462602; ENSP00000464618	ENSG00000213246	chr17	58345175	58353093	-			negative regulation of transcription from RNA polymerase II promoter, nucleic acid binding transcription factor activity, transcription factor activity, sequence-specific DNA binding, binding, protein binding, intracellular, cell, nucleus, nucleoplasm, nucleobase-containing compound metabolic process, chromatin organization, chromatin remodeling, transcription, DNA-templated, DNA-templated transc…	GO:0000122, GO:0001071, GO:0003700, GO:0005488, GO:0005515, GO:0005622, GO:0005623, GO:0005634, GO:0005654, GO:0006139, GO:0006325, GO:0006338, GO:0006351, GO:0006354, GO:0006355, GO:0006357, GO:0006366, GO:0006368, GO:0006725, GO:0006807, GO:0006996, GO:0008023, GO:0008152, GO:0008270, GO:0009058, GO:0009059, GO:0009889, GO:0009890, GO:0009891, GO:0009892, GO:0009893, GO:0009987, GO:0010467, GO:…	HALLMARK_DNA_REPAIR	GAZDA_DIAMOND_BLACKFAN_ANEMIA_PROGENITOR_UP, LASTOWSKA_NEUROBLASTOMA_COPY_NUMBER_UP, NIKOLSKY_BREAST_CANCER_17Q21_Q25_AMPLICON, GAVIN_FOXP3_TARGETS_CLUSTER_T7, YAO_TEMPORAL_RESPONSE_TO_PROGESTERONE_CLUSTER_6, BRUINS_UVC_RESPONSE_VIA_TP53_GROUP_A, PURBEY_TARGETS_OF_CTBP1_AND_SATB1_DN, REACTOME_FORMATION_OF_RNA_POL_II_ELONGATION_COMPLEX, REACTOME_FORMATION_OF_THE_EARLY_ELONGATION_COMPLEX, REACTOME_…	5.24605	-0.157324	0.0290418	0.241341	0.810006	0.0915115			4	3	10	3	4	7	9	4	7	6	4	5	7	5	3	5	6	8	9	7	3
248	ENSG00000153904	DDAH1	protein_coding	N(G),N(G)-dimethylarginine dimethylaminohydrolase 1; Dimethylargininase	DDAH1, DDAH; DDAH1; DDAH1, HEL-S-16, hCG_2040048	O94760; B4DYP1; B2R644	DDAH1_HUMAN; B4DYP1_HUMAN; B2R644_HUMAN	ENST00000284031, ENST00000426972; ENST00000633113;	ENSP00000284031, ENSP00000411189; ENSP00000488725;	ENSG00000153904	chr1	85318481	85578363	-			citrulline metabolic process, angiogenesis, blood vessel development, vasculature development, system process, circulatory system process, regulation of systemic arterial blood pressure, catalytic activity, binding, extracellular region, intracellular, cell, cytoplasm, mitochondrion, cytosol, organic acid metabolic process, cellular amino acid metabolic process, arginine metabolic process, argini…	GO:0000052, GO:0001525, GO:0001568, GO:0001944, GO:0003008, GO:0003013, GO:0003073, GO:0003824, GO:0005488, GO:0005576, GO:0005622, GO:0005623, GO:0005737, GO:0005739, GO:0005829, GO:0006082, GO:0006520, GO:0006525, GO:0006527, GO:0006807, GO:0006809, GO:0007154, GO:0007165, GO:0007263, GO:0007275, GO:0008015, GO:0008152, GO:0008217, GO:0009056, GO:0009058, GO:0009063, GO:0009064, GO:0009065, GO:…	HALLMARK_UV_RESPONSE_DN	DAVICIONI_TARGETS_OF_PAX_FOXO1_FUSIONS_UP, JAEGER_METASTASIS_UP, LOPEZ_MESOTHELIOMA_SURVIVAL_WORST_VS_BEST_UP, JAATINEN_HEMATOPOIETIC_STEM_CELL_UP, GAUSSMANN_MLL_AF4_FUSION_TARGETS_C_UP, PEREZ_TP53_TARGETS, BENPORATH_SUZ12_TARGETS, BENPORATH_EED_TARGETS, BENPORATH_ES_WITH_H3K27ME3, BENPORATH_PRC2_TARGETS, YAMAZAKI_TCEB3_TARGETS_UP, CHEN_LVAD_SUPPORT_OF_FAILING_HEART_UP, BILD_E2F3_ONCOGENIC_SIGNAT…	125.083	-0.16254	-0.544008	-5.3855	9.42426e-07	6.02575	neg.corr_hCTEPH_BL_(1156)		178	160	227	182	97	134	165	107	55	81	69	166	112	98	75	96	119	125	61	127	135
249	ENSG00000264546	ENSG00000264546	lncRNA							ENSG00000264546	chr17	62549726	62552121	+							5.46404	0.0490062	0.0225268	0.18717	0.852077	0.0695212			3	9	7	5	7	6	5	7	7	8	6	9	3	4	8	7	3	7	7	9	2
250	ENSG00000254726	MEX3A	protein_coding	RNA-binding protein MEX3A	MEX3A, RKHD4	A1L020	MEX3A_HUMAN	ENST00000532414	ENSP00000432845	ENSG00000254726	chr1	156072013	156082465	-			cytoplasmic mRNA processing body, nucleic acid binding, RNA binding, binding, intracellular, cell, nucleus, cytoplasm, zinc ion binding, intracellular ribonucleoprotein complex, macromolecular complex, ribonucleoprotein granule, cytoplasmic ribonucleoprotein granule, ion binding, cation binding, organelle, membrane-bounded organelle, non-membrane-bounded organelle, intracellular organelle, intrac…	GO:0000932, GO:0003676, GO:0003723, GO:0005488, GO:0005622, GO:0005623, GO:0005634, GO:0005737, GO:0008270, GO:0030529, GO:0032991, GO:0035770, GO:0036464, GO:0043167, GO:0043169, GO:0043226, GO:0043227, GO:0043228, GO:0043229, GO:0043231, GO:0043232, GO:0044424, GO:0044444, GO:0044464, GO:0044822, GO:0046872, GO:0046914, GO:0097159, GO:1901363, GO:1990904		BLANCO_MELO_BRONCHIAL_EPITHELIAL_CELLS_INFLUENZA_A_DEL_NS1_INFECTION_DN, RICKMAN_TUMOR_DIFFERENTIATED_WELL_VS_POORLY_UP, IVANOVA_HEMATOPOIESIS_STEM_CELL, MEISSNER_NPC_HCP_WITH_H3_UNMETHYLATED, LEE_BMP2_TARGETS_DN, CUI_TCF21_TARGETS_2_UP, CREIGHTON_ENDOCRINE_THERAPY_RESISTANCE_4	5.91402	0.405419	-0.113146	-0.945938	0.347481	0.459069			3	4	6	4	3	6	4	9	4	9	4	14	7	4	5	11	4	24	3	5	6
251	ENSG00000241370	RPP21	protein_coding	Ribonuclease P protein subunit p21; Ribonuclease P protein subunit p21, TRIM39-RPP21 readthrough; RPP21, Ribonuclease P protein subunit p21	RPP21, C6orf135, CAT60; RPP21, TRIM39-RPP21; RPP21	Q9H633; A0A096LP39; A0A0G2JIT5; A0A0G2JHI3; A0A0G2JKY0; A0A0G2JJY3; A0A140T9R9; A0A140TA46; A0A0G2JJ52; A0A0G2JJ26	RPP21_HUMAN; A0A096LP39_HUMAN; A0A0G2JIT5_HUMAN; A0A0G2JHI3_HUMAN; A0A0G2JKY0_HUMAN; A0A0G2JJY3_HUMAN; A0A140T9R9_HUMAN; A0A140TA46_HUMAN; A0A0G2JJ52_HUMAN; A0A0G2JJ26_HUMAN	ENST00000376642, ENST00000411784, ENST00000414187, ENST00000415583, ENST00000416977, ENST00000424616, ENST00000425575, ENST00000428040, ENST00000430900, ENST00000433076, ENST00000434282, ENST00000435318, ENST00000436442, ENST00000437470, ENST00000442966, ENST00000455025; ENST00000552257, ENST00000552950, ENST00000623385; ENST00000412659, ENST00000430819, ENST00000456870; ENST00000422320, ENST0000…	ENSP00000365829, ENSP00000412619, ENSP00000398396, ENSP00000403747, ENSP00000404312, ENSP00000399295, ENSP00000405834, ENSP00000394320, ENSP00000415046, ENSP00000409799, ENSP00000414284, ENSP00000411003, ENSP00000397778, ENSP00000408610, ENSP00000403833, ENSP00000409193; ENSP00000446632, ENSP00000446993, ENSP00000485378; ENSP00000408577, ENSP00000416194, ENSP00000401788; ENSP00000391247, ENSP0000…	ENSG00000241370	chr6	30345131	30346884	+	RNA transport	hsa03013	tRNA 5'-leader removal, catalytic activity, nuclease activity, endonuclease activity, endoribonuclease activity, ribonuclease P activity, ribonuclease activity, tRNA-specific ribonuclease activity, binding, intracellular, cell, nucleus, nucleoplasm, nucleolar ribonuclease P complex, nucleolus, nucleobase-containing compound metabolic process, rRNA processing, RNA processing, tRNA metabolic proces…	GO:0001682, GO:0003824, GO:0004518, GO:0004519, GO:0004521, GO:0004526, GO:0004540, GO:0004549, GO:0005488, GO:0005622, GO:0005623, GO:0005634, GO:0005654, GO:0005655, GO:0005730, GO:0006139, GO:0006364, GO:0006396, GO:0006399, GO:0006725, GO:0006807, GO:0008033, GO:0008152, GO:0009987, GO:0010467, GO:0016070, GO:0016072, GO:0016787, GO:0016788, GO:0016891, GO:0016893, GO:0022613, GO:0030529, GO:…		BAKKER_FOXO3_TARGETS_DN, ANDERSEN_LIVER_CANCER_KRT19_UP, REACTOME_TRNA_PROCESSING_IN_THE_NUCLEUS, REACTOME_TRNA_PROCESSING, REACTOME_RRNA_PROCESSING, REACTOME_METABOLISM_OF_RNA, PARENT_MTOR_SIGNALING_UP, GRAESSMANN_APOPTOSIS_BY_DOXORUBICIN_DN, GRAESSMANN_RESPONSE_TO_MC_AND_DOXORUBICIN_DN, ACEVEDO_LIVER_TUMOR_VS_NORMAL_ADJACENT_TISSUE_UP, BRUINS_UVC_RESPONSE_EARLY_LATE	5.35954	-0.0487324	0.0967232	0.807228	0.422309	0.374369			5	5	7	7	4	3	2	7	6	5	9	7	7	15	8	4	6	1	5	6	5
252	ENSG00000259172	ENSG00000259172	lncRNA							ENSG00000259172	chr15	101295419	101305737	+							5.35051	-0.0588138	0.056256	0.468039	0.641232	0.192985			3	5	5	6	5	6	2	2	7	4	6	4	7	8	4	6	8	2	8	4	14
253	ENSG00000118242	MREG	protein_coding	Melanoregulin	MREG, DSU, HDCGA21P; MREG	Q8N565; C9JFU1; C9JAG4; C9JYV9	MREG_HUMAN; C9JFU1_HUMAN; C9JAG4_HUMAN; C9JYV9_HUMAN	ENST00000263268, ENST00000620139; ENST00000420348; ENST00000439791; ENST00000424992	ENSP00000263268, ENSP00000484331; ENSP00000404470; ENSP00000411076; ENSP00000413302	ENSG00000118242	chr2	215942584	216034096	-			intracellular, cell, cytoplasm, plasma membrane, transport, cellular process, membrane, cytoplasmic, membrane-bounded vesicle, apical plasma membrane, cell differentiation, melanocyte differentiation, cytoplasmic vesicle, vesicle, membrane-bounded vesicle, melanosome localization, establishment of melanosome localization, melanosome transport, developmental process, macromolecular complex, cellul…	GO:0005622, GO:0005623, GO:0005737, GO:0005886, GO:0006810, GO:0009987, GO:0016020, GO:0016023, GO:0016324, GO:0030154, GO:0030318, GO:0031410, GO:0031982, GO:0031988, GO:0032400, GO:0032401, GO:0032402, GO:0032502, GO:0032991, GO:0033059, GO:0042470, GO:0043226, GO:0043227, GO:0043229, GO:0043231, GO:0043234, GO:0043473, GO:0044424, GO:0044425, GO:0044444, GO:0044459, GO:0044464, GO:0044699, GO:…	HALLMARK_ESTROGEN_RESPONSE_EARLY	BLANCO_MELO_RESPIRATORY_SYNCYTIAL_VIRUS_INFECTION_A594_CELLS_UP, DAVICIONI_MOLECULAR_ARMS_VS_ERMS_UP, GRABARCZYK_BCL11B_TARGETS_UP, TONKS_TARGETS_OF_RUNX1_RUNX1T1_FUSION_MONOCYTE_UP, AMIT_EGF_RESPONSE_480_MCF10A, ALCALAY_AML_BY_NPM1_LOCALIZATION_DN, VERHAAK_AML_WITH_NPM1_MUTATED_DN, ZHAN_MULTIPLE_MYELOMA_CD2_DN, EPPERT_HSC_R, RIEGE_DELTANP63_DIRECT_TARGETS_UP, CASORELLI_ACUTE_PROMYELOCYTIC_LEUKEM…	5.60937	0.871778	-0.07229	-0.602061	0.549107	0.260343			3	3	12	3	5	8	4	3	6	5	3	3	3	6	4	6	6	2	7	3	7
254	ENSG00000057019	DCBLD2	protein_coding	Discoidin, CUB and LCCL domain-containing protein 2	DCBLD2, CLCP1, ESDN; DCBLD2	Q96PD2; C9JIW6	DCBD2_HUMAN; C9JIW6_HUMAN	ENST00000326840, ENST00000326857; ENST00000449482	ENSP00000321573, ENSP00000321646; ENSP00000396803	ENSG00000057019	chr3	98795941	98901695	-			regulation of cell growth, binding, protein binding, cell, plasma membrane, integral component of plasma membrane, response to stress, cell communication, signal transduction, response to wounding, cell surface, cellular process, membrane, integral component of membrane, cellular component organization, cell growth, signaling, negative regulation of cell growth, intracellular receptor signaling p…	GO:0001558, GO:0005488, GO:0005515, GO:0005623, GO:0005886, GO:0005887, GO:0006950, GO:0007154, GO:0007165, GO:0009611, GO:0009986, GO:0009987, GO:0016020, GO:0016021, GO:0016043, GO:0016049, GO:0023052, GO:0030308, GO:0030522, GO:0031224, GO:0031226, GO:0040007, GO:0040008, GO:0042060, GO:0044425, GO:0044459, GO:0044464, GO:0044699, GO:0044700, GO:0044763, GO:0045926, GO:0048519, GO:0048523, GO:…	HALLMARK_APICAL_SURFACE, HALLMARK_INFLAMMATORY_RESPONSE, HALLMARK_KRAS_SIGNALING_UP	ODONNELL_TFRC_TARGETS_UP, WAMUNYOKOLI_OVARIAN_CANCER_LMP_DN, RODRIGUES_THYROID_CARCINOMA_DN, LINDGREN_BLADDER_CANCER_CLUSTER_2A_DN, ONDER_CDH1_TARGETS_1_DN, HENDRICKS_SMARCA4_TARGETS_UP, BILD_SRC_ONCOGENIC_SIGNATURE, KYNG_WERNER_SYNDROM_AND_NORMAL_AGING_UP, VERHAAK_GLIOBLASTOMA_MESENCHYMAL, HOELZEL_NF1_TARGETS_UP, AZARE_NEOPLASTIC_TRANSFORMATION_BY_STAT3_UP, PURBEY_TARGETS_OF_CTBP1_NOT_SATB1_UP, …	568	-0.306589	-0.543289	-5.37541	9.80375e-07	6.00861	neg.corr_hCTEPH_BL_(1156)		896	641	803	858	523	544	607	515	506	546	405	614	497	478	528	610	538	571	458	665	565
255	ENSG00000249685	ENSG00000249685	lncRNA							ENSG00000249685	chr4	39133913	39135608	+							5.72506	0.255104	0.120512	1.0084	0.316788	0.499231			9	7	4	7	6	8	2	12	2	8	9	6	3	6	7	7	3	2	5	3	10
256	ENSG00000232568	RPL23AP35	processed_pseudogene							ENSG00000232568	chr2	186261419	186261919	-							5.80974	0.318481	-0.0452423	-0.376196	0.707926	0.150012			4	4	9	7	8	8	5	7	8	7	5	4	4	6	7	3	6	8	4	6	4
257	ENSG00000170606	HSPA4	protein_coding	Heat shock 70 kDa protein 4	HSPA4, APG2; HSPA4	P34932; A0A087WYC1; A0A087WTS8	HSP74_HUMAN; A0A087WYC1_HUMAN; A0A087WTS8_HUMAN	ENST00000304858; ENST00000617074; ENST00000615899	ENSP00000302961; ENSP00000481686; ENSP00000478102	ENSG00000170606	chr5	133052013	133106449	+	Antigen processing and presentation	hsa04612	nucleotide binding, nucleoside binding, purine nucleoside binding, binding, protein binding, ATP binding, extracellular region, intracellular, cell, cytoplasm, cytosol, protein complex assembly, protein targeting, protein targeting to mitochondrion, transport, mitochondrial transport, intracellular protein transport, response to stress, response to unfolded protein, organelle organization, mitoch…	GO:0000166, GO:0001882, GO:0001883, GO:0005488, GO:0005515, GO:0005524, GO:0005576, GO:0005622, GO:0005623, GO:0005737, GO:0005829, GO:0006461, GO:0006605, GO:0006626, GO:0006810, GO:0006839, GO:0006886, GO:0006950, GO:0006986, GO:0006996, GO:0007005, GO:0007006, GO:0007008, GO:0008104, GO:0009987, GO:0010033, GO:0015031, GO:0016043, GO:0017038, GO:0017076, GO:0022607, GO:0030554, GO:0031982, GO:…	HALLMARK_MTORC1_SIGNALING	HOUNKPE_HOUSEKEEPING_GENES, IBRAHIM_NRF1_UP, IBRAHIM_NRF2_UP, BERTUCCI_MEDULLARY_VS_DUCTAL_BREAST_CANCER_UP, ELVIDGE_HYPOXIA_DN, ELVIDGE_HYPOXIA_BY_DMOG_DN, ELVIDGE_HIF1A_TARGETS_UP, ELVIDGE_HIF1A_AND_HIF2A_TARGETS_UP, CHOI_ATL_STAGE_PREDICTOR, APPIERTO_RESPONSE_TO_FENRETINIDE_UP, SEIDEN_ONCOGENESIS_BY_MET, JAZAG_TGFB1_SIGNALING_VIA_SMAD4_DN, LIANG_HEMATOPOIESIS_STEM_CELL_NUMBER_LARGE_VS_TINY_UP,…	598.903	-0.318738	-0.543066	-5.37227	9.92471e-07	6.00328	neg.corr_hCTEPH_BL_(1156)		716	691	805	691	587	541	653	584	510	537	514	627	609	519	610	690	626	737	506	580	617
258	ENSG00000242861	ENSG00000242861	lncRNA							ENSG00000242861	chr1	225840883	225846522	-							5.67078	0.20888	0.146567	1.23077	0.222587	0.652499			2	5	1	4	5	5	5	7	4	11	7	4	3	11	6	3	3	3	2	5	5
259	ENSG00000273888	FRMD6-AS1	lncRNA							ENSG00000273888	chr14	51649516	51651744	-						GARGALOVIC_RESPONSE_TO_OXIDIZED_PHOSPHOLIPIDS_GREEN_DN, JINESH_BLEBBISHIELD_VS_LIVE_CONTROL_UP, JINESH_BLEBBISHIELD_TRANSFORMED_STEM_CELL_SPHERES_DN	6.06549	0.494959	-0.106682	-0.891254	0.37589	0.424939			6	4	3	11	7	6	5	5	11	6	8	7	5	3	8	6	3	10	6	6	6
260	ENSG00000257178	ENSG00000257178	lncRNA							ENSG00000257178	chr17	48579630	48582259	-							4.66527	-0.976753	0.0233666	0.194151	0.846628	0.0723072			7	8	1	3	11	8	9	4	9	8	9	9	3	1	12	11	0	18	6	3	6
261	ENSG00000094804	CDC6	protein_coding	Cell division control protein 6 homolog; Cell division control protein	CDC6, CDC18L; CDC6, hCG_1643836; CDC6	Q99741; A0A024R1S2; J3KTI7; J3QLN7; J3QR52	CDC6_HUMAN; A0A024R1S2_HUMAN; J3KTI7_HUMAN; J3QLN7_HUMAN; J3QR52_HUMAN	ENST00000209728, ENST00000649662; ENST00000577249; ENST00000580824; ENST00000473555	ENSP00000209728, ENSP00000497345; ENSP00000463004; ENSP00000463635; ENSP00000464047	ENSG00000094804	chr17	40287879	40304657	+	Cell cycle	hsa04110	mitotic sister chromatid segregation, cell cycle checkpoint, DNA replication checkpoint, regulation of cyclin-dependent protein serine/threonine kinase activity, G1/S transition of mitotic cell cycle, regulation of transcription involved in G1/S transition of mitotic cell cycle, nucleotide binding, mitotic cell cycle, nuclear division, sister chromatid segregation, cytokinesis, spindle pole, nucl…	GO:0000070, GO:0000075, GO:0000076, GO:0000079, GO:0000082, GO:0000083, GO:0000166, GO:0000278, GO:0000280, GO:0000819, GO:0000910, GO:0000922, GO:0001882, GO:0001883, GO:0001932, GO:0001934, GO:0005488, GO:0005515, GO:0005524, GO:0005622, GO:0005623, GO:0005634, GO:0005654, GO:0005737, GO:0005794, GO:0005819, GO:0005829, GO:0005856, GO:0006139, GO:0006259, GO:0006260, GO:0006261, GO:0006270, GO:…	HALLMARK_G2M_CHECKPOINT, HALLMARK_ESTROGEN_RESPONSE_LATE, HALLMARK_IL2_STAT5_SIGNALING	BLANCO_MELO_BRONCHIAL_EPITHELIAL_CELLS_INFLUENZA_A_DEL_NS1_INFECTION_DN, JAEGER_METASTASIS_UP, UDAYAKUMAR_MED1_TARGETS_UP, STREICHER_LSM1_TARGETS_UP, LASTOWSKA_NEUROBLASTOMA_COPY_NUMBER_UP, RASHI_RESPONSE_TO_IONIZING_RADIATION_5, NIKOLSKY_BREAST_CANCER_17Q11_Q21_AMPLICON, ONDER_CDH1_TARGETS_1_DN, ZHAN_MULTIPLE_MYELOMA_SUBGROUPS, ALCALAY_AML_BY_NPM1_LOCALIZATION_DN, KRASNOSELSKAYA_ILF3_TARGETS_DN,…	5.36883	-0.0591389	-0.0176565	-0.146688	0.883806	0.0536432			6	8	3	7	8	3	3	8	3	6	7	11	5	5	2	8	7	3	6	4	5
262	ENSG00000172361	CFAP53	protein_coding	Cilia- and flagella-associated protein 53	CFAP53, CCDC11	Q96M91	CFA53_HUMAN	ENST00000398545	ENSP00000381553	ENSG00000172361	chr18	50227193	50266495	-			cell morphogenesis, cilium movement, binding, protein binding, cell, cilium, movement of cell or subcellular component, organelle organization, microtubule-based process, microtubule-based movement, anatomical structure morphogenesis, cellular process, cellular component assembly involved in morphogenesis, cellular component organization, cellular component assembly, cell projection organization,…	GO:0000902, GO:0003341, GO:0005488, GO:0005515, GO:0005623, GO:0005929, GO:0006928, GO:0006996, GO:0007017, GO:0007018, GO:0009653, GO:0009987, GO:0010927, GO:0016043, GO:0022607, GO:0030030, GO:0030031, GO:0032502, GO:0032989, GO:0032990, GO:0042384, GO:0042995, GO:0043226, GO:0044085, GO:0044464, GO:0044699, GO:0044763, GO:0044767, GO:0044782, GO:0048646, GO:0048856, GO:0048858, GO:0048869, GO:…		BLANCO_MELO_MERS_COV_INFECTION_MCR5_CELLS_UP, ODONNELL_TFRC_TARGETS_UP, RAO_BOUND_BY_SALL4_ISOFORM_A, WP_CILIOPATHIES, SENGUPTA_NASOPHARYNGEAL_CARCINOMA_DN, DODD_NASOPHARYNGEAL_CARCINOMA_UP, CREIGHTON_ENDOCRINE_THERAPY_RESISTANCE_2	5.47246	0.0344653	-0.0873468	-0.72834	0.46887	0.328948			8	2	4	6	5	6	11	4	4	2	5	9	5	7	6	12	3	5	6	5	7
263	ENSG00000255248	MIR100HG	lncRNA							ENSG00000255248	chr11	122028325	122556721	-						BLANCO_MELO_HUMAN_PARAINFLUENZA_VIRUS_3_INFECTION_A594_CELLS_UP, GAUSSMANN_MLL_AF4_FUSION_TARGETS_C_UP, LASTOWSKA_NEUROBLASTOMA_COPY_NUMBER_DN, MARTORIATI_MDM4_TARGETS_NEUROEPITHELIUM_DN, CHANDRAN_METASTASIS_DN, ZWANG_TRANSIENTLY_UP_BY_2ND_EGF_PULSE_ONLY, LIU_PROSTATE_CANCER_DN, CHARAFE_BREAST_CANCER_LUMINAL_VS_BASAL_DN, CHARAFE_BREAST_CANCER_LUMINAL_VS_MESENCHYMAL_DN, SENESE_HDAC3_TARGETS_UP, SA…	483.912	0.048241	-0.542677	-5.36682	1.01386e-06	5.99402	neg.corr_hCTEPH_BL_(1156)		578	418	603	593	438	499	574	474	432	489	359	453	427	401	465	426	445	518	485	475	585
264	ENSG00000228929	RPS13P2	processed_pseudogene							ENSG00000228929	chr1	52772194	52772648	-							5.57294	0.116666	0.108999	0.910838	0.365552	0.437051			4	6	5	6	4	5	6	7	7	6	6	4	9	8	7	6	5	7	8	4	4
265	ENSG00000213901	SLC23A3	protein_coding	Solute carrier family 23 member 3	SLC23A3, E2BP3, SVCT3; SLC23A3	Q6PIS1; C9JQ03; A0A0A0MSG3	S23A3_HUMAN; C9JQ03_HUMAN; A0A0A0MSG3_HUMAN	ENST00000295738, ENST00000409878, ENST00000455516; ENST00000430764; ENST00000409370	ENSP00000295738, ENSP00000386473, ENSP00000406546; ENSP00000388907; ENSP00000386989	ENSG00000213901	chr2	219161465	219170095	-			transporter activity, transport, membrane, integral component of membrane, intrinsic component of membrane, membrane part, localization, establishment of localization, transmembrane transport	GO:0005215, GO:0006810, GO:0016020, GO:0016021, GO:0031224, GO:0044425, GO:0051179, GO:0051234, GO:0055085		MIKKELSEN_IPS_LCP_WITH_H3K27ME3, HOLLERN_SQUAMOUS_BREAST_TUMOR, JINESH_BLEBBISHIELD_TRANSFORMED_STEM_CELL_SPHERES_UP, MEBARKI_HCC_PROGENITOR_FZD8CRD_DN, MARSON_BOUND_BY_FOXP3_UNSTIMULATED, RASHI_RESPONSE_TO_IONIZING_RADIATION_1	5.69303	0.214466	-0.0875715	-0.730229	0.467722	0.330012			2	8	6	5	8	8	6	3	4	5	5	4	8	4	3	8	7	5	6	8	8
266	ENSG00000261529	ENSG00000261529	lncRNA							ENSG00000261529	chr15	25345633	25347235	-							5.35012	-0.0912511	-0.0158711	-0.131852	0.895485	0.0479415			2	3	5	2	5	6	5	6	11	8	6	4	12	7	6	3	3	6	7	4	9
267	ENSG00000112249	ASCC3	protein_coding	Activating signal cointegrator 1 complex subunit 3	ASCC3, HELIC1; ASCC3	Q8N3C0; J3KNJ4; E5RFZ0	ASCC3_HUMAN; J3KNJ4_HUMAN; E5RFZ0_HUMAN	ENST00000369143, ENST00000369162, ENST00000522650; ENST00000324696; ENST00000324723	ENSP00000358139, ENSP00000358159, ENSP00000430769; ENSP00000320252; ENSP00000320777	ENSG00000112249	chr6	100508194	100881372	-			nucleotide binding, nucleoside binding, purine nucleoside binding, nucleic acid binding, DNA helicase activity, RNA binding, catalytic activity, ATP-dependent DNA helicase activity, helicase activity, binding, protein binding, ATP binding, intracellular, cell, nucleus, nucleoplasm, cytoplasm, Golgi apparatus, nucleobase-containing compound metabolic process, DNA metabolic process, DNA repair, DNA…	GO:0000166, GO:0001882, GO:0001883, GO:0003676, GO:0003678, GO:0003723, GO:0003824, GO:0004003, GO:0004386, GO:0005488, GO:0005515, GO:0005524, GO:0005622, GO:0005623, GO:0005634, GO:0005654, GO:0005737, GO:0005794, GO:0006139, GO:0006259, GO:0006281, GO:0006304, GO:0006307, GO:0006351, GO:0006355, GO:0006725, GO:0006807, GO:0006950, GO:0006974, GO:0006996, GO:0008026, GO:0008094, GO:0008152, GO:…		DAVICIONI_MOLECULAR_ARMS_VS_ERMS_UP, RICKMAN_TUMOR_DIFFERENTIATED_WELL_VS_MODERATELY_DN, JAIN_NFKB_SIGNALING, MACAEVA_PBMC_RESPONSE_TO_IR, FISCHER_DIRECT_P53_TARGETS_META_ANALYSIS, GRYDER_PAX3FOXO1_ENHANCERS_IN_TADS, GRYDER_PAX3FOXO1_ENHANCERS_KO_DOWN, RIEGE_DELTANP63_DIRECT_TARGETS_UP, REACTOME_DNA_REPAIR, REACTOME_DNA_DAMAGE_REVERSAL, WP_ENDODERM_DIFFERENTIATION, WP_MESODERMAL_COMMITMENT_PATHWA…	398.79	-0.131435	-0.542061	-5.35819	1.04859e-06	5.97939	neg.corr_hCTEPH_BL_(1156)		457	377	420	430	432	409	464	440	351	370	353	419	392	343	437	419	413	547	358	373	422
268	ENSG00000206561	COLQ	protein_coding	Acetylcholinesterase collagenic tail peptide	COLQ	Q9Y215; S4R408; A0A0C4DGS2	COLQ_HUMAN; S4R408_HUMAN; A0A0C4DGS2_HUMAN	ENST00000383781, ENST00000383786, ENST00000383788, ENST00000681097; ENST00000605797; ENST00000603808	ENSP00000373291, ENSP00000373296, ENSP00000373298, ENSP00000505397; ENSP00000474936; ENSP00000474271	ENSG00000206561	chr3	15450133	15521751	-			regulation of neurotransmitter levels, acetylcholine catabolic process in synaptic cleft, postsynaptic membrane organization, binding, protein binding, extracellular region, proteinaceous extracellular matrix, collagen trimer, basement membrane, basal lamina, extracellular space, cell, plasma membrane, acetylcholine catabolic process, nitrogen compound metabolic process, cell communication, cell-…	GO:0001505, GO:0001507, GO:0001941, GO:0005488, GO:0005515, GO:0005576, GO:0005578, GO:0005581, GO:0005604, GO:0005605, GO:0005615, GO:0005623, GO:0005886, GO:0006581, GO:0006807, GO:0007154, GO:0007267, GO:0007268, GO:0007271, GO:0007275, GO:0007399, GO:0007416, GO:0007528, GO:0008104, GO:0008105, GO:0008152, GO:0008291, GO:0008582, GO:0009056, GO:0009987, GO:0016020, GO:0016043, GO:0022607, GO:…		CARDOSO_RESPONSE_TO_GAMMA_RADIATION_AND_3AB, NABA_ECM_GLYCOPROTEINS, NABA_CORE_MATRISOME, NABA_BASEMENT_MEMBRANES, NABA_MATRISOME, THUM_SYSTOLIC_HEART_FAILURE_UP, HAMAI_APOPTOSIS_VIA_TRAIL_UP, BYSTRYKH_HEMATOPOIESIS_STEM_CELL_QTL_TRANS, BAELDE_DIABETIC_NEPHROPATHY_DN, YOSHIMURA_MAPK8_TARGETS_UP	52.6144	0.914134	-0.541368	-5.3485	1.08903e-06	5.96296	neg.corr_hCTEPH_BL_(1156)		41	70	54	23	19	29	125	19	10	17	12	25	15	13	24	47	27	106	34	17	97
269	ENSG00000285816	ENSG00000285816	protein_coding							ENSG00000285816	chr11	65261928	65326543	+							5.03454	-0.442871	0.221173	1.88386	0.0637983	1.19519			2	8	5	3	3	4	2	6	7	5	7	4	9	6	8	2	6	6	4	10	4
270	ENSG00000253688	ENSG00000253688	lncRNA							ENSG00000253688	chr8	48551527	48556441	-							5.62081	0.148825	0.0675068	0.562035	0.575913	0.239643			8	4	7	3	3	7	5	7	6	7	4	6	5	11	11	3	3	5	7	8	8
271	ENSG00000279377	ENSG00000279377	TEC							ENSG00000279377	chr19	21965708	21968529	-							5.64452	0.166536	-0.0649519	-0.540673	0.590474	0.228799			2	9	9	8	2	9	5	9	3	3	6	4	6	14	5	4	4	6	12	5	12
272	ENSG00000164037	SLC9B1	protein_coding	Sodium/hydrogen exchanger 9B1	SLC9B1, NHA1, NHEDC1; SLC9B1	Q4ZJI4; D6RFK4; D6RGI9; H0Y9Z0; D6RHJ0; D6RA80	SL9B1_HUMAN; D6RFK4_HUMAN; D6RGI9_HUMAN; H0Y9Z0_HUMAN; D6RHJ0_HUMAN; D6RA80_HUMAN	ENST00000296422, ENST00000394789, ENST00000503584, ENST00000510243; ENST00000514972; ENST00000510559; ENST00000511253; ENST00000514340; ENST00000504216	ENSP00000296422, ENSP00000378269, ENSP00000426926, ENSP00000425913; ENSP00000426584; ENSP00000426325; ENSP00000425544; ENSP00000426056; ENSP00000423072	ENSG00000164037	chr4	102885048	103019719	-			transporter activity, monovalent cation:proton antiporter activity, cell, plasma membrane, transport, ion transport, cation transport, sodium ion transport, hydrogen transport, cation transmembrane transporter activity, ion transmembrane transporter activity, monovalent inorganic cation transmembrane transporter activity, hydrogen ion transmembrane transporter activity, sodium ion transmembrane t…	GO:0005215, GO:0005451, GO:0005623, GO:0005886, GO:0006810, GO:0006811, GO:0006812, GO:0006814, GO:0006818, GO:0008324, GO:0015075, GO:0015077, GO:0015078, GO:0015081, GO:0015291, GO:0015297, GO:0015298, GO:0015299, GO:0015385, GO:0015491, GO:0015672, GO:0015992, GO:0016020, GO:0016021, GO:0022804, GO:0022857, GO:0022890, GO:0022891, GO:0022892, GO:0030001, GO:0031224, GO:0034220, GO:0035725, GO:…		IWANAGA_CARCINOGENESIS_BY_KRAS_UP, MIKKELSEN_ES_ICP_WITH_H3K4ME3, REACTOME_STIMULI_SENSING_CHANNELS, REACTOME_TRANSPORT_OF_SMALL_MOLECULES, REACTOME_ION_CHANNEL_TRANSPORT, GRAESSMANN_APOPTOSIS_BY_SERUM_DEPRIVATION_UP, GRAESSMANN_APOPTOSIS_BY_DOXORUBICIN_DN, GRAESSMANN_RESPONSE_TO_MC_AND_DOXORUBICIN_DN	5.75135	0.250898	0.0911367	0.760202	0.449723	0.347054			13	3	6	9	6	6	9	12	6	11	10	5	2	3	5	4	4	3	6	4	6
273	ENSG00000143167	GPA33	protein_coding	Cell surface A33 antigen	GPA33	Q99795; A0A0J9YXH7; E9PMB2	GPA33_HUMAN; A0A0J9YXH7_HUMAN; E9PMB2_HUMAN	ENST00000367868; ENST00000632571; ENST00000534512	ENSP00000356842; ENSP00000488407; ENSP00000431195	ENSG00000143167	chr1	167052836	167166479	-			receptor activity, binding, protein binding, extracellular region, cell, plasma membrane, integral component of plasma membrane, cell-cell junction, cell adhesion, cell surface, membrane, integral component of membrane, single organismal cell-cell adhesion, biological adhesion, cell junction, intrinsic component of membrane, intrinsic component of plasma membrane, vesicle, membrane-bounded vesicl…	GO:0004872, GO:0005488, GO:0005515, GO:0005576, GO:0005623, GO:0005886, GO:0005887, GO:0005911, GO:0007155, GO:0009986, GO:0016020, GO:0016021, GO:0016337, GO:0022610, GO:0030054, GO:0031224, GO:0031226, GO:0031982, GO:0031988, GO:0043226, GO:0043227, GO:0043230, GO:0044421, GO:0044425, GO:0044459, GO:0044464, GO:0044699, GO:0060089, GO:0070062, GO:0071944, GO:0098602, GO:0098609, GO:1903561		VECCHI_GASTRIC_CANCER_ADVANCED_VS_EARLY_DN, WANG_BARRETTS_ESOPHAGUS_UP, ALCALAY_AML_BY_NPM1_LOCALIZATION_DN, VERHAAK_AML_WITH_NPM1_MUTATED_DN, MIKKELSEN_MCV6_LCP_WITH_H3K4ME3, MIKKELSEN_IPS_LCP_WITH_H3K4ME3, ANDERSEN_CHOLANGIOCARCINOMA_CLASS2, LEE_RECENT_THYMIC_EMIGRANT, DELACROIX_RAR_BOUND_ES, DOANE_RESPONSE_TO_ANDROGEN_UP, LINDGREN_BLADDER_CANCER_CLUSTER_1_DN, LINDGREN_BLADDER_CANCER_CLUSTER_3_…	13.559	-0.664747	-0.541074	-5.34439	1.10663e-06	5.956	neg.corr_hCTEPH_BL_(1156)		11	15	16	9	13	15	20	7	6	3	10	8	13	7	16	16	17	24	7	11	14
274	ENSG00000158481	CD1C	protein_coding	T-cell surface glycoprotein CD1c	CD1C	P29017	CD1C_HUMAN	ENST00000368170	ENSP00000357152	ENSG00000158481	chr1	158289923	158294774	+	Hematopoietic cell lineage	hsa04640	lytic vacuole, cell activation, adaptive immune response, immune effector process, cell activation involved in immune response, lymphocyte activation involved in immune response, T cell activation involved in immune response, leukocyte activation involved in immune response, immune system process, antigen processing and presentation via MHC class Ib, regulation of immune system process, antigen b…	GO:0000323, GO:0001775, GO:0002250, GO:0002252, GO:0002263, GO:0002285, GO:0002286, GO:0002366, GO:0002376, GO:0002475, GO:0002682, GO:0003823, GO:0005488, GO:0005515, GO:0005622, GO:0005623, GO:0005737, GO:0005764, GO:0005768, GO:0005773, GO:0005774, GO:0005886, GO:0005887, GO:0006955, GO:0007155, GO:0007159, GO:0008289, GO:0009987, GO:0010008, GO:0012505, GO:0016020, GO:0016021, GO:0016337, GO:…		TONKS_TARGETS_OF_RUNX1_RUNX1T1_FUSION_MONOCYTE_DN, MOHANKUMAR_HOXA1_TARGETS_DN, ROSS_AML_WITH_CBFB_MYH11_FUSION, LENAOUR_DENDRITIC_CELL_MATURATION_UP, VERHAAK_AML_WITH_NPM1_MUTATED_DN, SMID_BREAST_CANCER_LUMINAL_B_DN, SMID_BREAST_CANCER_NORMAL_LIKE_UP, LEE_DOUBLE_POLAR_THYMOCYTE, FERRANDO_HOX11_NEIGHBORS, ZHAN_EARLY_DIFFERENTIATION_GENES_DN, VALK_AML_CLUSTER_9, WINNEPENNINCKX_MELANOMA_METASTASIS_…	5.0358	-0.451541	0.087097	0.726242	0.470147	0.327767			3	4	10	5	5	2	9	8	6	9	7	6	3	6	4	7	6	3	2	6	0
275	ENSG00000023839	ABCC2	protein_coding	ATP-binding cassette sub-family C member 2	ABCC2, CMOAT, CMOAT1, CMRP, MRP2; ABCC2	Q92887; A0A3B3IRZ2; A0A3B3IS94; A0A3B3IRU4	MRP2_HUMAN; A0A3B3IRZ2_HUMAN; A0A3B3IS94_HUMAN; A0A3B3IRU4_HUMAN	ENST00000647814; ENST00000648689, ENST00000649932; ENST00000648324; ENST00000649493	ENSP00000497274; ENSP00000496972, ENSP00000498120; ENSP00000497248; ENSP00000496847	ENSG00000023839	chr10	99782640	99852594	+	ABC transporters, Bile secretion, Platinum drug resistance	hsa02010, hsa04976, hsa01524	nucleotide binding, response to acid chemical, nucleoside binding, purine nucleoside binding, catalytic activity, transporter activity, dicarboxylic acid transmembrane transporter activity, organic acid transmembrane transporter activity, binding, protein binding, ATP binding, cell, plasma membrane, integral component of plasma membrane, cell-cell junction, transport, ion transport, anion transpo…	GO:0000166, GO:0001101, GO:0001882, GO:0001883, GO:0003824, GO:0005215, GO:0005310, GO:0005342, GO:0005488, GO:0005515, GO:0005524, GO:0005623, GO:0005886, GO:0005887, GO:0005911, GO:0006810, GO:0006811, GO:0006820, GO:0006835, GO:0006855, GO:0006869, GO:0006873, GO:0006950, GO:0006979, GO:0008509, GO:0008514, GO:0009266, GO:0009408, GO:0009628, GO:0009719, GO:0009914, GO:0009986, GO:0009987, GO:…	HALLMARK_XENOBIOTIC_METABOLISM	BLANCO_MELO_MERS_COV_INFECTION_MCR5_CELLS_UP, PUIFFE_INVASION_INHIBITED_BY_ASCITES_UP, SHEN_SMARCA2_TARGETS_DN, JOSEPH_RESPONSE_TO_SODIUM_BUTYRATE_DN, SMID_BREAST_CANCER_LUMINAL_B_DN, TOOKER_GEMCITABINE_RESISTANCE_UP, GENTLES_LEUKEMIC_STEM_CELL_UP, BIOCARTA_NUCLEARRS_PATHWAY, REACTOME_METABOLISM_OF_PORPHYRINS, REACTOME_HEME_DEGRADATION, REACTOME_TRANSPORT_OF_SMALL_MOLECULES, REACTOME_ABC_FAMILY_P…	5.48673	0.0278171	0.06252	0.520348	0.604486	0.218613			5	5	5	6	8	10	6	4	2	3	10	10	9	4	9	5	6	6	6	6	10
276	ENSG00000213760	ATP6V1G2	protein_coding	V-type proton ATPase subunit G 2; V-type proton ATPase subunit G	ATP6V1G2, ATP6G, ATP6G2, NG38; ATP6V1G2	O95670; H0Y474	VATG2_HUMAN; H0Y474_HUMAN	ENST00000303892, ENST00000376151, ENST00000383503, ENST00000421596, ENST00000434217, ENST00000441959, ENST00000443657, ENST00000444088, ENST00000447174, ENST00000448779, ENST00000449748, ENST00000452453, ENST00000454370, ENST00000454889, ENST00000483251; ENST00000415099	ENSP00000302194, ENSP00000365321, ENSP00000372995, ENSP00000406575, ENSP00000406668, ENSP00000395436, ENSP00000416031, ENSP00000406389, ENSP00000403158, ENSP00000409104, ENSP00000406372, ENSP00000402430, ENSP00000413222, ENSP00000408670, ENSP00000419698; ENSP00000390148	ENSG00000213760	chr6	31544444	31548427	-	Metabolic pathways, mTOR signaling pathway, Phagosome, Rheumatoid arthritis, Oxidative phosphorylation, Epithelial cell signaling in Helicobacter pylori infection, Synaptic vesicle cycle, Vibrio cholerae infection, Collecting duct acid secretion	hsa01100, hsa04150, hsa04145, hsa05323, hsa00190, hsa05120, hsa04721, hsa05110, hsa04966	transition metal ion transport, catalytic activity, transporter activity, intracellular, cell, cytoplasm, vacuole, vacuolar membrane, cytosol, transport, ion transport, cation transport, hydrogen transport, iron ion transport, cellular ion homeostasis, regulation of pH, autophagy, organelle organization, cell communication, signal transduction, cell surface receptor signaling pathway, enzyme link…	GO:0000041, GO:0003824, GO:0005215, GO:0005622, GO:0005623, GO:0005737, GO:0005773, GO:0005774, GO:0005829, GO:0006810, GO:0006811, GO:0006812, GO:0006818, GO:0006826, GO:0006873, GO:0006885, GO:0006914, GO:0006996, GO:0007154, GO:0007165, GO:0007166, GO:0007167, GO:0007169, GO:0008104, GO:0008286, GO:0009719, GO:0009725, GO:0009987, GO:0010033, GO:0010243, GO:0010506, GO:0015031, GO:0015672, GO:…		BLANCO_MELO_COVID19_SARS_COV_2_INFECTION_A594_ACE2_EXPRESSING_CELLS_UP, BLANCO_MELO_COVID19_SARS_COV_2_INFECTION_A594_ACE2_EXPRESSING_CELLS_RUXOLITINIB_UP, LU_AGING_BRAIN_DN, LEIN_NEURON_MARKERS, MEISSNER_ES_ICP_WITH_H3K4ME3, MEISSNER_NPC_ICP_WITH_H3K4ME3, MEISSNER_BRAIN_ICP_WITH_H3K4ME3, MIKKELSEN_ES_ICP_WITH_H3K4ME3, MIKKELSEN_NPC_ICP_WITH_H3K4ME3, FIGUEROA_AML_METHYLATION_CLUSTER_4_UP, ROESSLE…	5.55896	0.08784	-0.0438602	-0.364681	0.716465	0.144805			4	5	4	6	8	4	5	7	9	5	4	6	5	11	6	2	5	7	6	2	5
277	ENSG00000266709	ENSG00000266709	lncRNA							ENSG00000266709	chr17	14303854	14305505	+							5.07575	-0.408574	0.0987844	0.824598	0.412441	0.384638			3	6	3	4	10	5	9	4	2	7	3	7	11	8	8	7	6	13	9	4	6
278	ENSG00000133983	COX16	protein_coding	Cytochrome c oxidase assembly protein COX16 homolog, mitochondrial	COX16, C14orf112, HSPC203, PTD019; COX16	Q9P0S2; A0A087WX56	COX16_HUMAN; A0A087WX56_HUMAN	ENST00000389912; ENST00000555276	ENSP00000374562; ENSP00000480746	ENSG00000133983	chr14	70325081	70416984	-			intracellular, cell, cytoplasm, mitochondrion, mitochondrial envelope, membrane, integral component of membrane, organelle membrane, intrinsic component of membrane, mitochondrial membrane, organelle envelope, envelope, organelle, membrane-bounded organelle, intracellular organelle, intracellular membrane-bounded organelle, organelle part, intracellular part, membrane part, mitochondrial part, cy…	GO:0005622, GO:0005623, GO:0005737, GO:0005739, GO:0005740, GO:0016020, GO:0016021, GO:0031090, GO:0031224, GO:0031966, GO:0031967, GO:0031975, GO:0043226, GO:0043227, GO:0043229, GO:0043231, GO:0044422, GO:0044424, GO:0044425, GO:0044429, GO:0044444, GO:0044446, GO:0044464		GRYDER_PAX3FOXO1_ENHANCERS_IN_TADS, GRYDER_PAX3FOXO1_ENHANCERS_KO_DOWN, REACTOME_THE_CITRIC_ACID_TCA_CYCLE_AND_RESPIRATORY_ELECTRON_TRANSPORT, REACTOME_RESPIRATORY_ELECTRON_TRANSPORT_ATP_SYNTHESIS_BY_CHEMIOSMOTIC_COUPLING_AND_HEAT_PRODUCTION_BY_UNCOUPLING_PROTEINS, REACTOME_TRANSCRIPTIONAL_REGULATION_BY_TP53, REACTOME_TP53_REGULATES_METABOLIC_GENES, REACTOME_RESPIRATORY_ELECTRON_TRANSPORT, REACTO…	5.28447	-0.1751	-0.21303	-1.81113	0.0744735	1.128			9	4	7	9	5	5	5	7	2	6	7	5	6	7	9	4	6	5	6	4	5
279	ENSG00000275964	ENSG00000275964	lncRNA							ENSG00000275964	chr13	19863858	19865048	+							5.46728	0.00318169	-0.133976	-1.12301	0.265326	0.576221			5	3	3	8	5	5	9	5	7	4	4	6	5	7	8	7	5	10	2	8	4
280	ENSG00000164603	BMT2	protein_coding	S-adenosylmethionine sensor upstream of mTORC1	BMT2, C7orf60, SAMTOR; BMT2	Q1RMZ1; H0Y6Y0	SAMTR_HUMAN; H0Y6Y0_HUMAN	ENST00000297145; ENST00000432572	ENSP00000297145; ENSP00000408654	ENSG00000164603	chr7	112819147	112939875	-			rRNA modification, RNA methylation, catalytic activity, nucleobase-containing compound metabolic process, rRNA processing, RNA processing, cellular aromatic compound metabolic process, nitrogen compound metabolic process, metabolic process, methyltransferase activity, RNA methyltransferase activity, rRNA methyltransferase activity, S-adenosylmethionine-dependent methyltransferase activity, RNA mo…	GO:0000154, GO:0001510, GO:0003824, GO:0006139, GO:0006364, GO:0006396, GO:0006725, GO:0006807, GO:0008152, GO:0008168, GO:0008173, GO:0008649, GO:0008757, GO:0009451, GO:0009987, GO:0010467, GO:0016070, GO:0016072, GO:0016433, GO:0016740, GO:0016741, GO:0022613, GO:0031167, GO:0032259, GO:0034470, GO:0034641, GO:0034660, GO:0042254, GO:0043170, GO:0043412, GO:0043414, GO:0044085, GO:0044237, GO:…		LINSLEY_MIR16_TARGETS, TORCHIA_TARGETS_OF_EWSR1_FLI1_FUSION_UP, REACTOME_CELLULAR_RESPONSES_TO_STIMULI, REACTOME_AMINO_ACIDS_REGULATE_MTORC1, REACTOME_CELLULAR_RESPONSE_TO_STARVATION, MILI_PSEUDOPODIA_HAPTOTAXIS_UP, DELACROIX_RAR_BOUND_ES, KRIEG_HYPOXIA_NOT_VIA_KDM3A, RAO_BOUND_BY_SALL4_ISOFORM_B	150.469	-0.307292	-0.540668	-5.33872	1.13137e-06	5.94639	neg.corr_hCTEPH_BL_(1156)		198	187	160	197	161	179	179	180	118	129	91	204	173	116	144	132	165	199	132	168	147
281	ENSG00000265666	RARA-AS1	lncRNA							ENSG00000265666	chr17	40340867	40343136	-						GARGALOVIC_RESPONSE_TO_OXIDIZED_PHOSPHOLIPIDS_TURQUOISE_DN	5.2086	-0.258364	0.0429088	0.356756	0.722363	0.141244			6	8	8	7	8	7	5	1	4	4	4	7	7	6	6	7	5	1	5	4	4
282	ENSG00000054179	ENTPD2	protein_coding	Ectonucleoside triphosphate diphosphohydrolase 2	ENTPD2, CD39L1	Q9Y5L3	ENTP2_HUMAN	ENST00000312665, ENST00000355097	ENSP00000312494, ENSP00000347213	ENSG00000054179	chr9	137048107	137054061	-	Purine metabolism, Taste transduction	hsa00230, hsa04742	nucleotide binding, cell activation, nucleoside binding, purine nucleoside binding, response to molecule of bacterial origin, catalytic activity, binding, protein binding, ATP binding, extracellular region, proteinaceous extracellular matrix, basement membrane, basal lamina, intracellular, cell, cytoplasm, endoplasmic reticulum, endoplasmic reticulum membrane, plasma membrane, nucleobase-containi…	GO:0000166, GO:0001775, GO:0001882, GO:0001883, GO:0002237, GO:0003824, GO:0005488, GO:0005515, GO:0005524, GO:0005576, GO:0005578, GO:0005604, GO:0005605, GO:0005622, GO:0005623, GO:0005737, GO:0005783, GO:0005789, GO:0005886, GO:0006139, GO:0006461, GO:0006725, GO:0006753, GO:0006793, GO:0006796, GO:0006807, GO:0006950, GO:0007154, GO:0007165, GO:0007186, GO:0007596, GO:0007599, GO:0008152, GO:…		PEREZ_TP53_TARGETS, JAERVINEN_AMPLIFIED_IN_LARYNGEAL_CANCER, BENPORATH_ES_WITH_H3K27ME3, XU_GH1_AUTOCRINE_TARGETS_UP, MEISSNER_NPC_HCP_WITH_H3_UNMETHYLATED, MEISSNER_BRAIN_HCP_WITH_H3K4ME3_AND_H3K27ME3, BRUINS_UVC_RESPONSE_VIA_TP53_GROUP_A, PURBEY_TARGETS_OF_CTBP1_NOT_SATB1_UP, REACTOME_METABOLISM_OF_NUCLEOTIDES, REACTOME_PHOSPHATE_BOND_HYDROLYSIS_BY_NTPDASE_PROTEINS, REACTOME_NUCLEOTIDE_CATABOLI…	5.73962	0.230511	0.131196	1.0993	0.27546	0.559941			7	3	5	5	2	7	1	4	4	11	7	6	3	8	3	2	7	13	6	7	2
283	ENSG00000228784	LINC00954	lncRNA							ENSG00000228784	chr2	19868860	19885047	+						XU_GH1_AUTOCRINE_TARGETS_UP	6.7631	0.868985	0.211296	1.7957	0.07692	1.11396			4	1	3	2	3	3	2	12	8	11	10	2	5	6	3	2	5	3	10	6	7
284	ENSG00000233621	LINC01137	lncRNA							ENSG00000233621	chr1	37350934	37474411	-						LIU_SOX4_TARGETS_UP, KOYAMA_SEMA3B_TARGETS_DN, DODD_NASOPHARYNGEAL_CARCINOMA_UP	5.56208	0.0829302	-0.148491	-1.24729	0.216509	0.664524			3	10	7	5	6	2	7	4	4	3	4	10	3	2	6	5	10	6	5	8	8
285	ENSG00000143324	XPR1	protein_coding	Xenotropic and polytropic retrovirus receptor 1; Xenotropic and polytropic retrovirus receptor, isoform CRA_a	XPR1, SYG1, XR; XPR1, hCG_22653	Q9UBH6; A0A024R911	XPR1_HUMAN; A0A024R911_HUMAN	ENST00000367589, ENST00000367590;	ENSP00000356561, ENSP00000356562;	ENSG00000143324	chr1	180632022	180890279	+			virus receptor activity, signal transducer activity, receptor activity, transmembrane signaling receptor activity, G-protein coupled receptor activity, intracellular, cell, cytoplasm, Golgi apparatus, plasma membrane, integral component of plasma membrane, cellular ion homeostasis, cell communication, signal transduction, G-protein coupled receptor signaling pathway, response to external stimulus…	GO:0001618, GO:0004871, GO:0004872, GO:0004888, GO:0004930, GO:0005622, GO:0005623, GO:0005737, GO:0005794, GO:0005886, GO:0005887, GO:0006873, GO:0007154, GO:0007165, GO:0007186, GO:0009605, GO:0009607, GO:0009615, GO:0009987, GO:0012505, GO:0016020, GO:0016021, GO:0016032, GO:0019058, GO:0019725, GO:0023052, GO:0030002, GO:0030260, GO:0030643, GO:0031224, GO:0031226, GO:0038023, GO:0042592, GO:…		SILIGAN_BOUND_BY_EWS_FLT1_FUSION, IKEDA_MIR30_TARGETS_UP, GRAESSMANN_APOPTOSIS_BY_SERUM_DEPRIVATION_UP, GRAESSMANN_APOPTOSIS_BY_DOXORUBICIN_DN, GRAESSMANN_RESPONSE_TO_MC_AND_DOXORUBICIN_DN, PATIL_LIVER_CANCER, SCHAEFFER_PROSTATE_DEVELOPMENT_48HR_UP, KOYAMA_SEMA3B_TARGETS_DN, DOUGLAS_BMI1_TARGETS_UP, IWANAGA_CARCINOGENESIS_BY_KRAS_PTEN_DN, ACEVEDO_LIVER_CANCER_UP, ACEVEDO_LIVER_TUMOR_VS_NORMAL_ADJ…	1094.3	-0.574463	-0.539873	-5.32764	1.18129e-06	5.92764	neg.corr_hCTEPH_BL_(1156)		1595	1242	1603	1518	1195	840	1514	976	814	601	737	1429	1098	738	1195	1078	1192	1361	638	964	828
286	ENSG00000215991	MIR208B	miRNA							ENSG00000215991	chr14	23417987	23418063	-							5.86585	0.324602	0.128311	1.07472	0.286246	0.543261			4	7	7	5	4	6	6	4	5	3	4	7	3	9	6	5	8	3	7	5	4
287	ENSG00000168356	SCN11A	protein_coding	Sodium channel protein type 11 subunit alpha; Sodium channel protein	SCN11A, SCN12A, SNS2; SCN11A	Q9UI33; A0A6Q8PGN4; A0A6Q8PFM8; A0A6Q8PF78; A0A6Q8PGY6; A0A6Q8PGY3	SCNBA_HUMAN; A0A6Q8PGN4_HUMAN; A0A6Q8PFM8_HUMAN; A0A6Q8PF78_HUMAN; A0A6Q8PGY6_HUMAN; A0A6Q8PGY3_HUMAN	ENST00000302328, ENST00000444237, ENST00000456224, ENST00000668754; ENST00000675892; ENST00000676176; ENST00000676045; ENST00000675672; ENST00000675223	ENSP00000307599, ENSP00000408028, ENSP00000416757, ENSP00000499569; ENSP00000502318; ENSP00000501891; ENSP00000501685; ENSP00000502446; ENSP00000502481	ENSG00000168356	chr3	38845764	39052157	-			action potential, voltage-gated sodium channel complex, system process, transporter activity, ion channel activity, voltage-gated ion channel activity, voltage-gated sodium channel activity, cation channel activity, sodium channel activity, extracellular region, cell, plasma membrane, integral component of plasma membrane, transport, ion transport, cation transport, sodium ion transport, cell com…	GO:0001508, GO:0001518, GO:0003008, GO:0005215, GO:0005216, GO:0005244, GO:0005248, GO:0005261, GO:0005272, GO:0005576, GO:0005623, GO:0005886, GO:0005887, GO:0006810, GO:0006811, GO:0006812, GO:0006814, GO:0007154, GO:0007600, GO:0008324, GO:0009987, GO:0015075, GO:0015077, GO:0015081, GO:0015267, GO:0015672, GO:0016020, GO:0016021, GO:0019226, GO:0019228, GO:0019233, GO:0022803, GO:0022832, GO:…		ACEVEDO_LIVER_CANCER_WITH_H3K27ME3_UP, ACEVEDO_METHYLATED_IN_LIVER_CANCER_DN, FLORIO_NEOCORTEX_BASAL_RADIAL_GLIA_UP, REACTOME_DEVELOPMENTAL_BIOLOGY, REACTOME_L1CAM_INTERACTIONS, REACTOME_MUSCLE_CONTRACTION, REACTOME_INTERACTION_BETWEEN_L1_AND_ANKYRINS, REACTOME_CARDIAC_CONDUCTION, REACTOME_PHASE_0_RAPID_DEPOLARISATION, REACTOME_NERVOUS_SYSTEM_DEVELOPMENT, TAKEDA_TARGETS_OF_NUP98_HOXA9_FUSION_16D_…	6.57446	0.768592	0.185098	1.56457	0.122258	0.912722			5	4	6	7	8	5	5	2	4	6	7	5	5	2	9	4	4	10	13	9	6
288	ENSG00000109452	INPP4B	protein_coding	Inositol polyphosphate 4-phosphatase type II; INPP4B protein, Inositol polyphosphate 4-phosphatase type II; Phosphatidylinositol-3,4-bisphosphate 4-phosphatase	INPP4B	O15327; Q9BS68; E7EQN9; E9PCZ3; E9PHC0; D6R9J5; D6RDJ7; E9PG59; H0Y9Q3; D6RE59; D6RJC3	INP4B_HUMAN; Q9BS68_HUMAN; E7EQN9_HUMAN; E9PCZ3_HUMAN; E9PHC0_HUMAN; D6R9J5_HUMAN; D6RDJ7_HUMAN; E9PG59_HUMAN; H0Y9Q3_HUMAN; D6RE59_HUMAN; D6RJC3_HUMAN	ENST00000262992, ENST00000506217, ENST00000508116, ENST00000513000; ENST00000507861, ENST00000630044; ENST00000509777; ENST00000511838; ENST00000514525; ENST00000503927; ENST00000506000; ENST00000512630; ENST00000506297; ENST00000506788; ENST00000510812	ENSP00000262992, ENSP00000424057, ENSP00000423954, ENSP00000425487; ENSP00000426897, ENSP00000486368; ENSP00000422793; ENSP00000426207; ENSP00000421065; ENSP00000422052; ENSP00000420888; ENSP00000423771; ENSP00000424731; ENSP00000426957; ENSP00000427250	ENSG00000109452	chr4	142023160	142847432	-	Metabolic pathways, Inositol phosphate metabolism, Phosphatidylinositol signaling system	hsa01100, hsa00562, hsa04070	catalytic activity, binding, protein binding, intracellular, cell, cytoplasm, cytosol, alcohol metabolic process, lipid metabolic process, phospholipid metabolic process, glycerophospholipid metabolic process, phosphatidylinositol biosynthetic process, phosphorus metabolic process, phosphate-containing compound metabolic process, cell communication, signal transduction, metabolic process, lipid b…	GO:0003824, GO:0005488, GO:0005515, GO:0005622, GO:0005623, GO:0005737, GO:0005829, GO:0006066, GO:0006629, GO:0006644, GO:0006650, GO:0006661, GO:0006793, GO:0006796, GO:0007154, GO:0007165, GO:0008152, GO:0008610, GO:0008654, GO:0009058, GO:0009987, GO:0016311, GO:0016312, GO:0016316, GO:0016787, GO:0016788, GO:0016791, GO:0017161, GO:0019637, GO:0019751, GO:0023052, GO:0034593, GO:0034596, GO:…	HALLMARK_ANDROGEN_RESPONSE, HALLMARK_UV_RESPONSE_DN	FOROUTAN_TGFB_EMT_UP, FOROUTAN_PRODRANK_TGFB_EMT_UP, HOOI_ST7_TARGETS_UP, WANG_LMO4_TARGETS_DN, ODONNELL_TFRC_TARGETS_UP, STREICHER_LSM1_TARGETS_UP, YANAGIHARA_ESX1_TARGETS, RICKMAN_TUMOR_DIFFERENTIATED_WELL_VS_POORLY_DN, LIN_SILENCED_BY_TUMOR_MICROENVIRONMENT, HADDAD_T_LYMPHOCYTE_AND_NK_PROGENITOR_UP, ALCALAY_AML_BY_NPM1_LOCALIZATION_DN, LEE_NAIVE_T_LYMPHOCYTE, POOLA_INVASIVE_BREAST_CANCER_DN, E…	638.02	-0.01382	-0.539267	-5.31921	1.22073e-06	5.91338	neg.corr_hCTEPH_BL_(1156)		958	765	790	858	746	554	752	645	328	310	335	632	735	322	673	636	608	832	375	600	617
289	ENSG00000142544	CTU1	protein_coding	Cytoplasmic tRNA 2-thiolation protein 1	CTU1, ATPBD3, NCS6	Q7Z7A3	CTU1_HUMAN	ENST00000421832	ENSP00000390011	ENSG00000142544	chr19	51097606	51108409	-	Sulfur relay system	hsa04122	tRNA binding, tRNA wobble base modification, tRNA wobble uridine modification, nucleic acid binding, RNA binding, catalytic activity, binding, protein binding, intracellular, cell, cytoplasm, mitochondrion, cytosol, nucleobase-containing compound metabolic process, RNA processing, tRNA metabolic process, tRNA modification, cellular protein modification process, cellular aromatic compound metaboli…	GO:0000049, GO:0002097, GO:0002098, GO:0003676, GO:0003723, GO:0003824, GO:0005488, GO:0005515, GO:0005622, GO:0005623, GO:0005737, GO:0005739, GO:0005829, GO:0006139, GO:0006396, GO:0006399, GO:0006400, GO:0006464, GO:0006725, GO:0006807, GO:0008033, GO:0008152, GO:0009451, GO:0009987, GO:0010467, GO:0016070, GO:0016740, GO:0016772, GO:0016779, GO:0019538, GO:0032446, GO:0032447, GO:0034227, GO:…		BLANCO_MELO_BRONCHIAL_EPITHELIAL_CELLS_INFLUENZA_A_INFECTION_DN, MIKKELSEN_ES_ICP_WITH_H3K4ME3, MIKKELSEN_NPC_ICP_WITH_H3K4ME3, ZWANG_TRANSIENTLY_UP_BY_2ND_EGF_PULSE_ONLY, REACTOME_TRNA_MODIFICATION_IN_THE_NUCLEUS_AND_CYTOSOL, REACTOME_TRNA_PROCESSING, REACTOME_METABOLISM_OF_RNA, BRUINS_UVC_RESPONSE_LATE, WAKABAYASHI_ADIPOGENESIS_PPARG_BOUND_8D	5.7609	0.239724	-0.0878455	-0.732532	0.466325	0.331311			6	4	3	5	7	8	7	4	10	5	2	6	5	8	8	4	6	3	11	4	5
290	ENSG00000164692	COL1A2	protein_coding	Collagen alpha-2(I) chain; Collagen type I alpha 2 isoform 1	COL1A2	P08123; A0A0S2Z3H5; A0A087WTA8	CO1A2_HUMAN; A0A0S2Z3H5_HUMAN; A0A087WTA8_HUMAN	ENST00000297268; ENST00000620463	ENSP00000297268; ENSP00000477719	ENSG00000164692	chr7	94394895	94431227	+	PI3K-Akt signaling pathway, Amoebiasis, AGE-RAGE signaling pathway in diabetic complications, Platelet activation, Focal adhesion, ECM-receptor interaction, Protein digestion and absorption	hsa04151, hsa05146, hsa04933, hsa04611, hsa04510, hsa04512, hsa04974	response to acid chemical, skeletal system development, blood vessel development, cell activation, vasculature development, immune system process, regulation of immune system process, system process, circulatory system process, structural molecule activity, extracellular matrix structural constituent, binding, protein binding, extracellular region, proteinaceous extracellular matrix, collagen tri…	GO:0001101, GO:0001501, GO:0001568, GO:0001775, GO:0001944, GO:0002376, GO:0002682, GO:0003008, GO:0003013, GO:0005198, GO:0005201, GO:0005488, GO:0005515, GO:0005576, GO:0005578, GO:0005581, GO:0005583, GO:0005584, GO:0005615, GO:0005622, GO:0005623, GO:0005737, GO:0005783, GO:0005788, GO:0006461, GO:0006928, GO:0006950, GO:0006955, GO:0007154, GO:0007165, GO:0007166, GO:0007167, GO:0007178, GO:…	HALLMARK_EPITHELIAL_MESENCHYMAL_TRANSITION, HALLMARK_UV_RESPONSE_DN	MULLIGHAN_NPM1_SIGNATURE_3_UP, TONKS_TARGETS_OF_RUNX1_RUNX1T1_FUSION_MONOCYTE_UP, TONKS_TARGETS_OF_RUNX1_RUNX1T1_FUSION_ERYTHROCYTE_UP, CHEBOTAEV_GR_TARGETS_DN, HUMMERICH_MALIGNANT_SKIN_TUMOR_UP, HUMMERICH_SKIN_CANCER_PROGRESSION_UP, DACOSTA_ERCC3_ALLELE_XPCS_VS_TTD_DN, HATADA_METHYLATED_IN_LUNG_CANCER_UP, KHETCHOUMIAN_TRIM24_TARGETS_UP, LIAO_METASTASIS, FRIDMAN_SENESCENCE_UP, NIKOLSKY_BREAST_CAN…	593.056	-0.0195694	-0.538652	-5.31066	1.26208e-06	5.89891	neg.corr_hCTEPH_BL_(1156)		380	541	811	445	379	474	992	522	307	498	454	921	477	333	281	738	367	1168	282	384	869
291	ENSG00000185483	ROR1	protein_coding	Inactive tyrosine-protein kinase transmembrane receptor ROR1	ROR1, NTRKR1; ROR1	Q01973; A0A0A0MTJ5	ROR1_HUMAN; A0A0A0MTJ5_HUMAN	ENST00000371079, ENST00000371080; ENST00000545203	ENSP00000360120, ENSP00000360121; ENSP00000441637	ENSG00000185483	chr1	63774017	64181498	+			nucleotide binding, establishment of planar polarity, morphogenesis of a polarized epithelium, nucleoside binding, purine nucleoside binding, morphogenesis of an epithelium, catalytic activity, protein kinase activity, protein tyrosine kinase activity, transmembrane receptor protein tyrosine kinase activity, signal transducer activity, receptor activity, transmembrane signaling receptor activity,…	GO:0000166, GO:0001736, GO:0001738, GO:0001882, GO:0001883, GO:0002009, GO:0003824, GO:0004672, GO:0004713, GO:0004714, GO:0004871, GO:0004872, GO:0004888, GO:0005488, GO:0005515, GO:0005524, GO:0005622, GO:0005623, GO:0005737, GO:0005886, GO:0005887, GO:0006464, GO:0006468, GO:0006793, GO:0006796, GO:0007154, GO:0007164, GO:0007165, GO:0007166, GO:0007167, GO:0007169, GO:0007267, GO:0007275, GO:…		DACOSTA_ERCC3_ALLELE_XPCS_VS_TTD_DN, HALMOS_CEBPA_TARGETS_DN, MARTINEZ_RESPONSE_TO_TRABECTEDIN, RAMASWAMY_METASTASIS_DN, XU_GH1_AUTOCRINE_TARGETS_UP, FIRESTEIN_PROLIFERATION, MEISSNER_BRAIN_HCP_WITH_H3K4ME3_AND_H3K27ME3, GUTIERREZ_CHRONIC_LYMPHOCYTIC_LEUKEMIA_DN, FLORIO_NEOCORTEX_BASAL_RADIAL_GLIA_UP, XIE_ST_HSC_S1PR3_OE_UP, REACTOME_SIGNALING_BY_WNT, REACTOME_BETA_CATENIN_INDEPENDENT_WNT_SIGNALI…	199.299	-0.164326	-0.537887	-5.30004	1.31532e-06	5.88097	neg.corr_hCTEPH_BL_(1156)		197	250	228	201	220	193	234	152	129	127	133	220	220	141	217	176	266	316	136	163	238
292	ENSG00000256238	SUPT16HP1	processed_pseudogene							ENSG00000256238	chr12	16399274	16402406	-							5.27928	-0.200862	-0.115413	-0.965144	0.337843	0.471285			2	1	5	6	4	4	6	4	3	6	4	6	3	4	4	8	5	35	8	2	8
293	ENSG00000169181	GSG1L	protein_coding	Germ cell-specific gene 1-like protein	GSG1L, UNQ5831/PRO19651	Q6UXU4	GSG1L_HUMAN	ENST00000380897, ENST00000395724, ENST00000447459, ENST00000569166	ENSP00000370282, ENSP00000379074, ENSP00000394954, ENSP00000454880	ENSG00000169181	chr16	27787528	28063714	-			binding, protein binding, cell, plasma membrane, membrane, integral component of membrane, cell junction, intrinsic component of membrane, asymmetric synapse, membrane part, cell part, synapse, cell periphery, neuron to neuron synapse	GO:0005488, GO:0005515, GO:0005623, GO:0005886, GO:0016020, GO:0016021, GO:0030054, GO:0031224, GO:0032279, GO:0044425, GO:0044464, GO:0045202, GO:0071944, GO:0098984		SCHAEFFER_PROSTATE_DEVELOPMENT_6HR_DN, BHAT_ESR1_TARGETS_NOT_VIA_AKT1_UP, BHAT_ESR1_TARGETS_VIA_AKT1_UP	5.83978	0.294143	0.00980751	0.0814712	0.935303	0.0290476			1	3	11	2	1	1	1	7	1	0	0	0	7	3	7	26	2	3	1	38	0
294	ENSG00000075711	DLG1	protein_coding	Disks large homolog 1; Disks large homolog 1, cDNA FLJ58166, highly similar to Disks large homolog 1	DLG1	Q12959; A0A590UKA8; A0A590UJE6; A0A0C4DFT3; B4E2H8; A0A590UJ18; A0A590UJ08; A0A590UJC5; A0A590UJS9; A0A590UJD9; E7EQD7; A0A590UJ68; A0A590UJR5; H7C166; A0A590UJR4; A0A590UJX2; A0A590UJZ4; A0A590UK31; A0A590UJ86; A0A590UJ25; A0A590UK52; A8MUT6; C9J110; C9JUA9; A0A590UK48; F2Z2L0; C9IYP1; C9JN61; A0A590UJ81; A0A590UK81; A0A590UJ95; A0A590UK70; A0A590UK02; C9JCP6; A0A590UJL2; A0A590UK13; A0A590UJ29	DLG1_HUMAN; A0A590UKA8_HUMAN; A0A590UJE6_HUMAN; A0A0C4DFT3_HUMAN; B4E2H8_HUMAN; A0A590UJ18_HUMAN; A0A590UJ08_HUMAN; A0A590UJC5_HUMAN; A0A590UJS9_HUMAN; A0A590UJD9_HUMAN; E7EQD7_HUMAN; A0A590UJ68_HUMAN; A0A590UJR5_HUMAN; H7C166_HUMAN; A0A590UJR4_HUMAN; A0A590UJX2_HUMAN; A0A590UJZ4_HUMAN; A0A590UK31_HUMAN; A0A590UJ86_HUMAN; A0A590UJ25_HUMAN; A0A590UK52_HUMAN; A8MUT6_HUMAN; C9J110_HUMAN; C9JUA9_HUMA…	ENST00000346964, ENST00000357674, ENST00000392382, ENST00000419354, ENST00000422288, ENST00000443183, ENST00000448528, ENST00000450955, ENST00000452595, ENST00000655488, ENST00000659716, ENST00000661453, ENST00000663148, ENST00000666007, ENST00000667157, ENST00000669565, ENST00000670455, ENST00000670935, ENST00000671185; ENST00000656087, ENST00000662727; ENST00000660432, ENST00000661440; ENST0000…	ENSP00000345731, ENSP00000350303, ENSP00000376187, ENSP00000407531, ENSP00000413238, ENSP00000396658, ENSP00000391732, ENSP00000411278, ENSP00000398939, ENSP00000499657, ENSP00000499602, ENSP00000499514, ENSP00000499384, ENSP00000499793, ENSP00000499414, ENSP00000499413, ENSP00000499542, ENSP00000499437, ENSP00000499580; ENSP00000499723, ENSP00000499774; ENSP00000499677, ENSP00000499381; ENSP0000…	ENSG00000075711	chr3	197042560	197299330	-	Hippo signaling pathway, HTLV-I infection, Viral carcinogenesis, T cell receptor signaling pathway	hsa04390, hsa05166, hsa05203, hsa04660	reproduction, cell cycle checkpoint, negative regulation of transcription from RNA polymerase II promoter, MAPK cascade, microtubule cytoskeleton organization, mitotic cell cycle, cell morphogenesis, skeletal system development, eye development, urogenital system development, ureteric bud development, branching involved in ureteric bud morphogenesis, morphogenesis of a branching structure, immuno…	GO:0000003, GO:0000075, GO:0000122, GO:0000165, GO:0000226, GO:0000278, GO:0000902, GO:0001501, GO:0001654, GO:0001655, GO:0001657, GO:0001658, GO:0001763, GO:0001771, GO:0001772, GO:0001775, GO:0001816, GO:0001822, GO:0001823, GO:0001932, GO:0001933, GO:0001934, GO:0001935, GO:0002009, GO:0002028, GO:0002088, GO:0002250, GO:0002252, GO:0002367, GO:0002369, GO:0002376, GO:0002440, GO:0002443, GO:…	HALLMARK_MITOTIC_SPINDLE, HALLMARK_APICAL_JUNCTION, HALLMARK_UV_RESPONSE_DN	LIU_CMYB_TARGETS_UP, DITTMER_PTHLH_TARGETS_UP, CHOW_RASSF1_TARGETS_UP, WANG_TUMOR_INVASIVENESS_DN, GABRIELY_MIR21_TARGETS, BIOCARTA_PDZS_PATHWAY, REACTOME_NEUROTRANSMITTER_RECEPTORS_AND_POSTSYNAPTIC_SIGNAL_TRANSMISSION, REACTOME_TRANSMISSION_ACROSS_CHEMICAL_SYNAPSES, REACTOME_NEURONAL_SYSTEM, REACTOME_DEVELOPMENTAL_BIOLOGY, REACTOME_L1CAM_INTERACTIONS, REACTOME_TRAFFICKING_OF_AMPA_RECEPTORS, REAC…	653.463	-0.32678	-0.536619	-5.28249	1.40818e-06	5.85134	neg.corr_hCTEPH_BL_(1156)		737	859	850	790	597	654	806	613	503	490	481	624	651	535	600	716	745	768	471	604	601
295	ENSG00000228382	ITPKB-IT1	lncRNA							ENSG00000228382	chr1	226656640	226675067	-							5.97239	0.386684	0.0439161	0.365147	0.716119	0.145015			5	11	5	3	8	3	5	3	4	5	13	4	10	5	7	4	5	2	4	3	8
296	ENSG00000204740	MALRD1	protein_coding	MAM and LDL-receptor class A domain-containing protein 1	MALRD1, C10orf112, DIET1; MALRD1	Q5VYJ5; U5GXS0; B7ZBP3	MALR1_HUMAN; U5GXS0_HUMAN; B7ZBP3_HUMAN	ENST00000454679; ENST00000377266; ENST00000418367	ENSP00000412763; ENSP00000366477; ENSP00000403218	ENSG00000204740	chr10	19048801	19790401	+							6.00132	0.403699	-0.0609605	-0.507319	0.613548	0.212151			12	4	2	7	16	3	2	16	1	11	6	4	2	11	2	1	1	0	2	4	2
297	ENSG00000258944	ENSG00000258944	lncRNA							ENSG00000258944	chr14	73272182	73274081	-							5.74234	0.210445	-0.0834904	-0.695954	0.488796	0.310873			4	7	5	2	4	3	5	3	7	2	6	6	4	3	5	6	6	5	6	4	3
298	ENSG00000124882	EREG	protein_coding	Proepiregulin	EREG	O14944	EREG_HUMAN	ENST00000244869	ENSP00000244869	ENSG00000124882	chr4	74365145	74388749	+	ErbB signaling pathway	hsa04012	reproduction, MAPK cascade, mitotic cell cycle, nuclear division, angiogenesis, ovarian follicle development, antral ovarian follicle growth, ovarian cumulus expansion, oocyte maturation, blood vessel development, cytokine production, regulation of cytokine production, positive regulation of cytokine production, regulation of protein phosphorylation, positive regulation of protein phosphorylation…	GO:0000003, GO:0000165, GO:0000278, GO:0000280, GO:0001525, GO:0001541, GO:0001547, GO:0001550, GO:0001556, GO:0001568, GO:0001816, GO:0001817, GO:0001819, GO:0001932, GO:0001934, GO:0001944, GO:0002376, GO:0002682, GO:0002684, GO:0003006, GO:0003824, GO:0004672, GO:0004713, GO:0005085, GO:0005088, GO:0005102, GO:0005154, GO:0005488, GO:0005515, GO:0005576, GO:0005615, GO:0005622, GO:0005623, GO:…	HALLMARK_APOPTOSIS, HALLMARK_INFLAMMATORY_RESPONSE, HALLMARK_ALLOGRAFT_REJECTION, HALLMARK_KRAS_SIGNALING_UP	FOROUTAN_TGFB_EMT_DN, FOROUTAN_PRODRANK_TGFB_EMT_DN, FOROUTAN_INTEGRATED_TGFB_EMT_DN, BLANCO_MELO_INFLUENZA_A_INFECTION_A594_CELLS_UP, BLANCO_MELO_HUMAN_PARAINFLUENZA_VIRUS_3_INFECTION_A594_CELLS_UP, BLANCO_MELO_COVID19_SARS_COV_2_INFECTION_A594_CELLS_UP, BLANCO_MELO_COVID19_SARS_COV_2_LOW_MOI_INFECTION_A594_ACE2_EXPRESSING_CELLS_UP, BLANCO_MELO_COVID19_SARS_COV_2_INFECTION_A594_ACE2_EXPRESSING_C…	2.91645	-2.04234	0.145917	1.22519	0.224669	0.648456			1	2	0	1	19	1	2	1	1	0	0	1	7	0	8	2	4	2	0	1	0
299	ENSG00000106819	ASPN	protein_coding	Asporin; Asporin, Asporin (LRR class 1), isoform CRA_b	ASPN, PLAP1, SLRR1C, UNQ215/PRO241; ASPN, hCG_1784540; ASPN	Q9BXN1; Q5TBF2; A0A494C1J0; A0A494C084	ASPN_HUMAN; Q5TBF2_HUMAN; A0A494C1J0_HUMAN; A0A494C084_HUMAN	ENST00000375544; ENST00000375543; ENST00000650794; ENST00000651738	ENSP00000364694; ENSP00000364693; ENSP00000499088; ENSP00000498419	ENSG00000106819	chr9	92456205	92482506	-			ossification, regulation of protein phosphorylation, negative regulation of protein phosphorylation, enzyme inhibitor activity, protein kinase inhibitor activity, binding, calcium ion binding, protein binding, collagen binding, extracellular region, proteinaceous extracellular matrix, intracellular, cell, cytoplasm, cellular protein modification process, protein phosphorylation, negative regulati…	GO:0001503, GO:0001932, GO:0001933, GO:0004857, GO:0004860, GO:0005488, GO:0005509, GO:0005515, GO:0005518, GO:0005576, GO:0005578, GO:0005622, GO:0005623, GO:0005737, GO:0006464, GO:0006468, GO:0006469, GO:0006793, GO:0006796, GO:0007154, GO:0007165, GO:0007166, GO:0007167, GO:0007178, GO:0007179, GO:0007259, GO:0007275, GO:0008152, GO:0009653, GO:0009719, GO:0009887, GO:0009888, GO:0009892, GO:…		TURASHVILI_BREAST_CARCINOMA_DUCTAL_VS_LOBULAR_DN, GAUSSMANN_MLL_AF4_FUSION_TARGETS_E_UP, MOHANKUMAR_HOXA1_TARGETS_DN, SCHAEFFER_PROSTATE_DEVELOPMENT_6HR_UP, SCHAEFFER_PROSTATE_DEVELOPMENT_AND_CANCER_BOX5_UP, SCHAEFFER_PROSTATE_DEVELOPMENT_AND_CANCER_BOX6_UP, ACEVEDO_METHYLATED_IN_LIVER_CANCER_DN, MIKKELSEN_MEF_LCP_WITH_H3K4ME3, ZWANG_TRANSIENTLY_UP_BY_2ND_EGF_PULSE_ONLY, REACTOME_EXTRACELLULAR_MA…	156.97	0.022576	-0.536374	-5.2791	1.42684e-06	5.84563	neg.corr_hCTEPH_BL_(1156)		92	174	231	141	83	102	282	221	38	134	83	259	121	97	66	261	105	209	75	120	284
300	ENSG00000214870	ENSG00000214870	lncRNA							ENSG00000214870	chr7	26398593	26497595	+							6.59307	0.76196	0.202405	1.71684	0.0904943	1.04338			3	8	15	5	3	6	5	15	10	7	10	2	7	4	5	8	9	0	8	6	10
301	ENSG00000008300	CELSR3	protein_coding	Cadherin EGF LAG seven-pass G-type receptor 3	CELSR3, CDHF11, EGFL1, FMI1, KIAA0812, MEGF2	Q9NYQ7	CELR3_HUMAN	ENST00000164024	ENSP00000164024	ENSG00000008300	chr3	48636463	48662886	-			cell morphogenesis, cell morphogenesis involved in differentiation, establishment of planar polarity, morphogenesis of a polarized epithelium, neuron migration, regulation of protein phosphorylation, morphogenesis of an epithelium, signal transducer activity, receptor activity, transmembrane signaling receptor activity, G-protein coupled receptor activity, binding, calcium ion binding, protein bi…	GO:0000902, GO:0000904, GO:0001736, GO:0001738, GO:0001764, GO:0001932, GO:0002009, GO:0004871, GO:0004872, GO:0004888, GO:0004930, GO:0005488, GO:0005509, GO:0005515, GO:0005623, GO:0005886, GO:0006464, GO:0006468, GO:0006793, GO:0006796, GO:0006928, GO:0006935, GO:0006996, GO:0007154, GO:0007155, GO:0007156, GO:0007164, GO:0007165, GO:0007166, GO:0007186, GO:0007267, GO:0007275, GO:0007399, GO:…		JAZAG_TGFB1_SIGNALING_VIA_SMAD4_UP, MEISSNER_NPC_HCP_WITH_H3K4ME3_AND_H3K27ME3, MIKKELSEN_NPC_HCP_WITH_H3K4ME3_AND_H3K27ME3, PLASARI_TGFB1_SIGNALING_VIA_NFIC_10HR_UP, FOSTER_KDM1A_TARGETS_DN, WP_GPCRS_OTHER, RODRIGUES_THYROID_CARCINOMA_ANAPLASTIC_UP, WONG_ADULT_TISSUE_STEM_MODULE, BRUINS_UVC_RESPONSE_VIA_TP53_GROUP_B, BRUINS_UVC_RESPONSE_LATE, DELACROIX_RAR_BOUND_ES, ALFANO_MYC_TARGETS, SLEBOS_HE…	5.2936	-0.203097	0.0689044	0.573727	0.568018	0.245638			6	4	3	3	3	3	6	4	4	1	6	6	9	4	6	7	6	0	8	6	3
302	ENSG00000100379	KCTD17	protein_coding	BTB/POZ domain-containing protein KCTD17	KCTD17	Q8N5Z5; A0A087WX35; B0QYB2	KCD17_HUMAN; A0A087WX35_HUMAN; B0QYB2_HUMAN	ENST00000402077, ENST00000403888; ENST00000610767; ENST00000431531	ENSP00000384391, ENSP00000385096; ENSP00000480699; ENSP00000402434	ENSG00000100379	chr22	37051736	37063390	+			ubiquitin ligase complex, cell morphogenesis, binding, protein binding, intracellular, cell, cytoplasm, endoplasmic reticulum, protein complex assembly, proteolysis, ubiquitin-dependent protein catabolic process, cellular ion homeostasis, cellular calcium ion homeostasis, cellular metal ion homeostasis, organelle organization, metabolic process, catabolic process, macromolecule catabolic process,…	GO:0000151, GO:0000902, GO:0005488, GO:0005515, GO:0005622, GO:0005623, GO:0005737, GO:0005783, GO:0006461, GO:0006508, GO:0006511, GO:0006873, GO:0006874, GO:0006875, GO:0006996, GO:0008152, GO:0009056, GO:0009057, GO:0009653, GO:0009987, GO:0010498, GO:0010638, GO:0010927, GO:0012505, GO:0016043, GO:0019538, GO:0019725, GO:0019941, GO:0022603, GO:0022604, GO:0022607, GO:0030003, GO:0030030, GO:…		AGUIRRE_PANCREATIC_CANCER_COPY_NUMBER_DN, KESHELAVA_MULTIPLE_DRUG_RESISTANCE, SENGUPTA_EBNA1_ANTICORRELATED, MARTENS_TRETINOIN_RESPONSE_UP, CERIBELLI_GENES_INACTIVE_AND_BOUND_BY_NFY, SHETH_LIVER_CANCER_VS_TXNIP_LOSS_PAM1, KAAB_HEART_ATRIUM_VS_VENTRICLE_UP, MONNIER_POSTRADIATION_TUMOR_ESCAPE_UP, CHEN_METABOLIC_SYNDROM_NETWORK, FORTSCHEGGER_PHF8_TARGETS_DN, SHEPARD_CRASH_AND_BURN_MUTANT_DN	25.8054	0.0394031	-0.53493	-5.25918	1.54153e-06	5.81205	neg.corr_hCTEPH_BL_(1156)		26	44	26	34	28	21	46	17	13	25	21	31	15	15	15	30	19	35	15	22	27
303	ENSG00000204531	POU5F1	protein_coding	POU domain protein; POU class 5 homeobox 1 transcript variant 6, POU class 5 homeobox 1 transcript variant OCT4B1, POU class 5 homeobox 1 transcript variant OCT4B2, POU class 5 homeobox 1 transcript variant OCT4B3, POU domain, class 5, transcription factor 1; POU domain, class 5, transcription factor 1	POU5F1; POU5F1, OCT3, OCT4, OTF3	D2IYK3; F2Z381; M1S623; Q01860; A0A1W2PP83	D2IYK3_HUMAN; F2Z381_HUMAN; M1S623_HUMAN; PO5F1_HUMAN; A0A1W2PP83_HUMAN	; ENST00000441888, ENST00000471529, ENST00000512818, ENST00000513407; ENST00000606567; ENST00000259915, ENST00000376243, ENST00000383524, ENST00000412166, ENST00000419095, ENST00000429314, ENST00000429603, ENST00000433063, ENST00000433348, ENST00000434616, ENST00000437747, ENST00000451077, ENST00000454714; ENST00000638788, ENST00000639883, ENST00000640651	; ENSP00000389359, ENSP00000425083, ENSP00000425479, ENSP00000475512; ENSP00000475880; ENSP00000259915, ENSP00000365419, ENSP00000373016, ENSP00000387646, ENSP00000413622, ENSP00000387619, ENSP00000392877, ENSP00000405041, ENSP00000412665, ENSP00000388842, ENSP00000391681, ENSP00000391507, ENSP00000400047; ENSP00000491205, ENSP00000492036, ENSP00000492870	ENSG00000204531	chr6	31164337	31180731	-	Signaling pathways regulating pluripotency of stem cells	hsa04550	negative regulation of transcription from RNA polymerase II promoter, regulatory region DNA binding, transcription regulatory region sequence-specific DNA binding, RNA polymerase II transcription factor activity, sequence-specific DNA binding, regulatory region nucleic acid binding, nucleic acid binding transcription factor activity, transcriptional repressor activity, RNA polymerase II transcrip…	GO:0000122, GO:0000975, GO:0000976, GO:0000981, GO:0001067, GO:0001071, GO:0001227, GO:0001701, GO:0001704, GO:0001706, GO:0001708, GO:0001709, GO:0001711, GO:0001714, GO:0001759, GO:0001824, GO:0003007, GO:0003129, GO:0003130, GO:0003133, GO:0003134, GO:0003156, GO:0003306, GO:0003307, GO:0003676, GO:0003677, GO:0003690, GO:0003700, GO:0003723, GO:0005488, GO:0005515, GO:0005622, GO:0005623, GO:…		BIDUS_METASTASIS_DN, GOZGIT_ESR1_TARGETS_UP, KORKOLA_EMBRYONAL_CARCINOMA, BENPORATH_ES_2, TESAR_ALK_TARGETS_HUMAN_ES_5D_DN, BYSTRYKH_HEMATOPOIESIS_STEM_CELL_FGF3, SMITH_TERT_TARGETS_DN, TESAR_ALK_AND_JAK_TARGETS_MOUSE_ES_D4_DN, SMID_BREAST_CANCER_NORMAL_LIKE_UP, SMID_BREAST_CANCER_BASAL_UP, CONRAD_STEM_CELL, HOFFMANN_IMMATURE_TO_MATURE_B_LYMPHOCYTE_UP, HOFMANN_MYELODYSPLASTIC_SYNDROM_LOW_RISK_DN,…	5.28242	-0.217378	-0.223156	-1.90162	0.0613964	1.21186			3	7	10	7	5	10	10	4	8	5	3	6	5	2	1	16	3	6	8	7	8
304	ENSG00000263412	NFE2L1-DT	lncRNA							ENSG00000263412	chr17	48045141	48048073	-							7.03696	0.979354	0.224956	1.91778	0.0592791	1.2271			6	4	8	9	8	12	8	14	13	6	13	7	5	4	5	6	6	7	6	6	10
305	ENSG00000110675	ELMOD1	protein_coding	ELMO domain-containing protein 1	ELMOD1	Q8N336; E9PLM8	ELMD1_HUMAN; E9PLM8_HUMAN	ENST00000265840, ENST00000443271; ENST00000531234	ENSP00000265840, ENSP00000412257; ENSP00000433232	ENSG00000110675	chr11	107591091	107666779	+						PEREZ_TP53_TARGETS, PEREZ_TP63_TARGETS, PEREZ_TP53_AND_TP63_TARGETS, BENPORATH_SUZ12_TARGETS, BENPORATH_EED_TARGETS, BENPORATH_ES_WITH_H3K27ME3, BENPORATH_PRC2_TARGETS, LEE_TARGETS_OF_PTCH1_AND_SUFU_DN, KONDO_PROSTATE_CANCER_WITH_H3K27ME3, ACEVEDO_LIVER_CANCER_WITH_H3K27ME3_UP, MEISSNER_NPC_HCP_WITH_H3K4ME3_AND_H3K27ME3, SENESE_HDAC1_AND_HDAC2_TARGETS_UP, IVANOVA_HEMATOPOIESIS_LATE_PROGENITOR	5.66096	0.133383	-0.140702	-1.1805	0.241854	0.616446			0	25	6	4	2	8	7	4	6	4	6	4	4	4	7	7	8	5	11	4	4
306	ENSG00000159712	ANKRD18CP	unprocessed_pseudogene							ENSG00000159712	chr9	97156570	97221235	-							4.98902	-0.577114	0.136067	1.14087	0.257869	0.588601			3	0	2	5	3	12	3	6	13	1	5	6	13	8	2	7	4	8	5	7	14
307	ENSG00000033327	GAB2	protein_coding	GRB2-associated-binding protein 2	GAB2, KIAA0571; GAB2	Q9UQC2; E9PJE2; E9PJ26	GAB2_HUMAN; E9PJE2_HUMAN; E9PJ26_HUMAN	ENST00000340149, ENST00000361507; ENST00000528886; ENST00000530915	ENSP00000343959, ENSP00000354952; ENSP00000433762; ENSP00000431868	ENSG00000033327	chr11	78215293	78418348	-	Ras signaling pathway, Sphingolipid signaling pathway, Phospholipase D signaling pathway, Fc epsilon RI signaling pathway, Fc gamma R-mediated phagocytosis, Osteoclast differentiation, Chronic myeloid leukemia	hsa04014, hsa04071, hsa04072, hsa04664, hsa04666, hsa04380, hsa05220	cell activation, immune effector process, cell activation involved in immune response, myeloid leukocyte activation, myeloid cell activation involved in immune response, mast cell activation involved in immune response, leukocyte activation involved in immune response, immune system process, leukocyte mediated immunity, myeloid leukocyte mediated immunity, mast cell mediated immunity, immune syst…	GO:0001775, GO:0002252, GO:0002263, GO:0002274, GO:0002275, GO:0002279, GO:0002366, GO:0002376, GO:0002443, GO:0002444, GO:0002448, GO:0002520, GO:0002521, GO:0002573, GO:0002682, GO:0002684, GO:0002694, GO:0002696, GO:0002697, GO:0002699, GO:0002703, GO:0002705, GO:0002764, GO:0002768, GO:0002886, GO:0002888, GO:0004871, GO:0005068, GO:0005102, GO:0005488, GO:0005515, GO:0005543, GO:0005547, GO:…	HALLMARK_ESTROGEN_RESPONSE_EARLY	KIM_MYC_AMPLIFICATION_TARGETS_DN, NIKOLSKY_BREAST_CANCER_11Q12_Q14_AMPLICON, MILI_PSEUDOPODIA, MILI_PSEUDOPODIA_CHEMOTAXIS_UP, HOFFMAN_CLOCK_TARGETS_DN, REACTOME_IRS_MEDIATED_SIGNALLING, REACTOME_SIGNALING_BY_FGFR_IN_DISEASE, REACTOME_DEVELOPMENTAL_BIOLOGY, REACTOME_CYTOKINE_SIGNALING_IN_IMMUNE_SYSTEM, REACTOME_SIGNALING_BY_SCF_KIT, REACTOME_INNATE_IMMUNE_SYSTEM, REACTOME_SIGNALING_BY_CYTOSOLIC_F…	351.919	0.0388738	-0.534435	-5.25237	1.58278e-06	5.80058	neg.corr_hCTEPH_BL_(1156)		374	341	420	379	366	379	411	341	160	285	301	333	297	301	247	379	313	348	282	365	370
308	ENSG00000230409	TCEA1P2	processed_pseudogene							ENSG00000230409	chr3	37275693	37276598	+							5.50656	-0.00339074	-0.115638	-0.967048	0.336897	0.472502			8	3	3	5	5	4	4	2	4	5	4	4	10	3	5	4	5	21	3	4	6
309	ENSG00000174327	SLC16A13	protein_coding	Monocarboxylate transporter 13	SLC16A13, MCT13	Q7RTY0	MOT13_HUMAN	ENST00000308027	ENSP00000309751	ENSG00000174327	chr17	7036015	7040117	+			Golgi membrane, transporter activity, intracellular, cell, cytoplasm, Golgi apparatus, plasma membrane, integral component of plasma membrane, transport, ion transport, anion transport, anion transmembrane transporter activity, organic anion transmembrane transporter activity, endomembrane system, ion transmembrane transporter activity, lactate transmembrane transporter activity, secondary active…	GO:0000139, GO:0005215, GO:0005622, GO:0005623, GO:0005737, GO:0005794, GO:0005886, GO:0005887, GO:0006810, GO:0006811, GO:0006820, GO:0008509, GO:0008514, GO:0012505, GO:0015075, GO:0015129, GO:0015291, GO:0015293, GO:0015711, GO:0015718, GO:0015727, GO:0016020, GO:0016021, GO:0022804, GO:0022857, GO:0022891, GO:0022892, GO:0031090, GO:0031224, GO:0031226, GO:0034220, GO:0035873, GO:0035879, GO:…		BLANCO_MELO_INFLUENZA_A_INFECTION_A594_CELLS_DN, BRUINS_UVC_RESPONSE_VIA_TP53_GROUP_C, DURAND_STROMA_NS_UP, MARTORIATI_MDM4_TARGETS_FETAL_LIVER_DN, MILI_PSEUDOPODIA_HAPTOTAXIS_DN	5.32547	-0.180839	0.0346743	0.2882	0.774058	0.111227			6	8	7	6	6	5	5	4	5	5	8	6	4	4	7	5	5	6	5	3	8
310	ENSG00000240498	CDKN2B-AS1	lncRNA							ENSG00000240498	chr9	21994139	22128103	+						MOREAUX_MULTIPLE_MYELOMA_BY_TACI_UP, GAZDA_DIAMOND_BLACKFAN_ANEMIA_ERYTHROID_DN, SABATES_COLORECTAL_ADENOMA_DN	5.49348	-0.0164453	0.0971229	0.810595	0.420385	0.376353			6	4	8	7	6	9	3	4	3	7	3	4	7	7	7	8	3	5	11	7	14
311	ENSG00000115255	REEP6	protein_coding	Receptor expression-enhancing protein 6; Receptor expression-enhancing protein	REEP6, C19orf32, DP1L1; REEP6	Q96HR9; A8MXN1; A0A1L5BXV2	REEP6_HUMAN; A8MXN1_HUMAN; A0A1L5BXV2_HUMAN	ENST00000233596, ENST00000395479; ENST00000395484;	ENSP00000233596, ENSP00000378861; ENSP00000378865;	ENSG00000115255	chr19	1491166	1497927	+			binding, protein binding, intracellular, cell, nucleus, cytoplasm, endoplasmic reticulum, endoplasmic reticulum membrane, transport, endomembrane system, membrane, integral component of membrane, intrinsic component of membrane, regulation of intracellular transport, regulation of localization, nuclear outer membrane-endoplasmic reticulum membrane network, cell projection, neuron projection, orga…	GO:0005488, GO:0005515, GO:0005622, GO:0005623, GO:0005634, GO:0005737, GO:0005783, GO:0005789, GO:0006810, GO:0012505, GO:0016020, GO:0016021, GO:0031224, GO:0032386, GO:0032879, GO:0042175, GO:0042995, GO:0043005, GO:0043226, GO:0043227, GO:0043229, GO:0043231, GO:0044317, GO:0044422, GO:0044424, GO:0044425, GO:0044432, GO:0044444, GO:0044446, GO:0044464, GO:0045177, GO:0046907, GO:0050789, GO:…	HALLMARK_ADIPOGENESIS, HALLMARK_FATTY_ACID_METABOLISM	VECCHI_GASTRIC_CANCER_ADVANCED_VS_EARLY_DN, GOZGIT_ESR1_TARGETS_UP, MCBRYAN_PUBERTAL_BREAST_3_4WK_DN, GUO_HEX_TARGETS_DN, MEBARKI_HCC_PROGENITOR_FZD8CRD_DN, GRAESSMANN_APOPTOSIS_BY_DOXORUBICIN_DN, MCBRYAN_PUBERTAL_BREAST_4_5WK_DN, SWEET_LUNG_CANCER_KRAS_UP, BRUINS_UVC_RESPONSE_VIA_TP53_GROUP_B, DODD_NASOPHARYNGEAL_CARCINOMA_UP, LINDGREN_BLADDER_CANCER_CLUSTER_3_UP, LIEN_BREAST_CARCINOMA_METAPLAST…	5.21401	-0.302247	0.0441001	0.366679	0.71498	0.145706			11	6	7	7	5	6	2	4	7	5	3	6	7	7	7	2	7	2	6	8	6
312	ENSG00000271503	CCL5	protein_coding	C-C motif chemokine 5; C-C motif chemokine	CCL5, D17S136E, SCYA5; CCL5, hCG_32592; CCL5	P13501; D0EI67; A0A494C1Q1	CCL5_HUMAN; D0EI67_HUMAN; A0A494C1Q1_HUMAN	ENST00000603197, ENST00000605140, ENST00000605509, ENST00000613606, ENST00000618639; ENST00000651122	ENSP00000474412, ENSP00000475057, ENSP00000474141, ENSP00000479894, ENSP00000484921; ENSP00000499138	ENSG00000271503	chr17	35871491	35880793	-	Cytokine-cytokine receptor interaction, Toll-like receptor signaling pathway, Cytosolic DNA-sensing pathway, Influenza A, Herpes simplex infection, Chemokine signaling pathway, Rheumatoid arthritis, Chagas disease (American trypanosomiasis), NOD-like receptor signaling pathway, TNF signaling pathway, Prion diseases, Epithelial cell signaling in Helicobacter pylori infection	hsa04060, hsa04620, hsa04623, hsa05164, hsa05168, hsa04062, hsa05323, hsa05142, hsa04621, hsa04668, hsa05020, hsa05120	MAPK cascade, response to acid chemical, angiogenesis, blood vessel development, temperature homeostasis, fever generation, G-protein coupled receptor binding, cell activation, regulation of protein phosphorylation, positive regulation of protein phosphorylation, vasculature development, regulation of cytokine-mediated signaling pathway, negative regulation of cytokine-mediated signaling pathway,…	GO:0000165, GO:0001101, GO:0001525, GO:0001568, GO:0001659, GO:0001660, GO:0001664, GO:0001775, GO:0001932, GO:0001934, GO:0001944, GO:0001959, GO:0001960, GO:0002237, GO:0002274, GO:0002376, GO:0002407, GO:0002520, GO:0002521, GO:0002526, GO:0002544, GO:0002548, GO:0002551, GO:0002573, GO:0002673, GO:0002675, GO:0002676, GO:0002682, GO:0002684, GO:0002685, GO:0002687, GO:0002688, GO:0002690, GO:…	HALLMARK_TNFA_SIGNALING_VIA_NFKB, HALLMARK_INTERFERON_GAMMA_RESPONSE, HALLMARK_COMPLEMENT, HALLMARK_INFLAMMATORY_RESPONSE, HALLMARK_ALLOGRAFT_REJECTION	BLANCO_MELO_INFLUENZA_A_INFECTION_A594_CELLS_UP, BLANCO_MELO_COVID19_SARS_COV_2_INFECTION_A594_CELLS_UP, BLANCO_MELO_COVID19_SARS_COV_2_INFECTION_CALU3_CELLS_UP, BLANCO_MELO_BRONCHIAL_EPITHELIAL_CELLS_INFLUENZA_A_INFECTION_UP, HAHTOLA_SEZARY_SYNDROM_DN, CHOW_RASSF1_TARGETS_UP, GAUSSMANN_MLL_AF4_FUSION_TARGETS_E_UP, JAZAG_TGFB1_SIGNALING_UP, GNATENKO_PLATELET_SIGNATURE, IIZUKA_LIVER_CANCER_PROGRES…	7.37691	1.12611	0.131946	1.10569	0.2727	0.564315			0	11	6	9	6	6	9	9	14	3	2	2	2	4	13	14	7	3	4	2	7
313	ENSG00000150687	PRSS23	protein_coding	Serine protease 23	PRSS23, ZSIG13, UNQ270/PRO307; PRSS23	O95084; E9PMX2; E9PIB7; E9PRR2	PRS23_HUMAN; E9PMX2_HUMAN; E9PIB7_HUMAN; E9PRR2_HUMAN	ENST00000280258; ENST00000533902; ENST00000532234; ENST00000527521	ENSP00000280258; ENSP00000437268; ENSP00000436676; ENSP00000435951	ENSG00000150687	chr11	86791059	86952910	+			catalytic activity, endopeptidase activity, serine-type endopeptidase activity, extracellular region, intracellular, cell, nucleus, proteolysis, metabolic process, peptidase activity, serine-type peptidase activity, hydrolase activity, serine hydrolase activity, protein metabolic process, vesicle, membrane-bounded vesicle, macromolecule metabolic process, organelle, membrane-bounded organelle, in…	GO:0003824, GO:0004175, GO:0004252, GO:0005576, GO:0005622, GO:0005623, GO:0005634, GO:0006508, GO:0008152, GO:0008233, GO:0008236, GO:0016787, GO:0017171, GO:0019538, GO:0031982, GO:0031988, GO:0043170, GO:0043226, GO:0043227, GO:0043229, GO:0043230, GO:0043231, GO:0044238, GO:0044421, GO:0044424, GO:0044464, GO:0070011, GO:0070062, GO:0071704, GO:1903561	HALLMARK_ESTROGEN_RESPONSE_EARLY, HALLMARK_ESTROGEN_RESPONSE_LATE, HALLMARK_COAGULATION	LIU_SOX4_TARGETS_UP, TONKS_TARGETS_OF_RUNX1_RUNX1T1_FUSION_HSC_UP, DITTMER_PTHLH_TARGETS_UP, LEE_NEURAL_CREST_STEM_CELL_DN, HAHTOLA_SEZARY_SYNDROM_DN, HERNANDEZ_ABERRANT_MITOSIS_BY_DOCETACEL_2NM_UP, HERNANDEZ_MITOTIC_ARREST_BY_DOCETAXEL_2_UP, GUENTHER_GROWTH_SPHERICAL_VS_ADHERENT_DN, CERVERA_SDHB_TARGETS_2, CERVERA_SDHB_TARGETS_1_UP, TSENG_IRS1_TARGETS_UP, TSENG_ADIPOGENIC_POTENTIAL_UP, KYNG_ENVI…	131.74	-0.964421	-0.534211	-5.24928	1.6018e-06	5.79539	neg.corr_hCTEPH_BL_(1156)		234	201	142	174	141	124	328	73	41	115	78	121	87	204	90	195	128	203	176	87	131
314	ENSG00000287387	ENSG00000287387	lncRNA							ENSG00000287387	chr2	43219849	43223227	+							6.81071	0.865018	0.126705	1.06104	0.292371	0.534066			3	15	5	4	6	5	5	8	4	4	5	8	8	9	6	3	8	1	6	4	7
315	ENSG00000084636	COL16A1	protein_coding	Collagen alpha-1(XVI) chain	COL16A1, FP1572; COL16A1	Q07092; H7BY97; H7BZL8; H7C3F0; A6NCT7	COGA1_HUMAN; H7BY97_HUMAN; H7BZL8_HUMAN; H7C3F0_HUMAN; A6NCT7_HUMAN	ENST00000373672; ENST00000373667; ENST00000440437; ENST00000458715; ENST00000373668	ENSP00000362776; ENSP00000362771; ENSP00000390281; ENSP00000411457; ENSP00000362772	ENSG00000084636	chr1	31652263	31704319	-			reproduction, response to acid chemical, regulation of cell-matrix adhesion, positive regulation of cell-matrix adhesion, receptor binding, integrin binding, binding, protein binding, extracellular region, proteinaceous extracellular matrix, collagen trimer, FACIT collagen trimer, collagen type XVI trimer, intracellular, cell, cytoplasm, endoplasmic reticulum, endoplasmic reticulum lumen, protein…	GO:0000003, GO:0001101, GO:0001952, GO:0001954, GO:0005102, GO:0005178, GO:0005488, GO:0005515, GO:0005576, GO:0005578, GO:0005581, GO:0005593, GO:0005597, GO:0005622, GO:0005623, GO:0005737, GO:0005783, GO:0005788, GO:0006461, GO:0007044, GO:0007045, GO:0007154, GO:0007155, GO:0007160, GO:0007165, GO:0007166, GO:0007229, GO:0007565, GO:0009719, GO:0009987, GO:0010033, GO:0010243, GO:0010810, GO:…	HALLMARK_APICAL_JUNCTION, HALLMARK_EPITHELIAL_MESENCHYMAL_TRANSITION	LASTOWSKA_NEUROBLASTOMA_COPY_NUMBER_DN, ASTON_MAJOR_DEPRESSIVE_DISORDER_DN, MAGRANGEAS_MULTIPLE_MYELOMA_IGG_VS_IGA_UP, MACLACHLAN_BRCA1_TARGETS_DN, VERRECCHIA_DELAYED_RESPONSE_TO_TGFB1, VERRECCHIA_RESPONSE_TO_TGFB1_C4, DURCHDEWALD_SKIN_CARCINOGENESIS_UP, HOSHIDA_LIVER_CANCER_SURVIVAL_UP, MEISSNER_NPC_HCP_WITH_H3K4ME2, DASU_IL6_SIGNALING_UP, MARTENS_TRETINOIN_RESPONSE_UP, GUILLAUMOND_KLF10_TARGETS…	133.525	0.482279	-0.533596	-5.24084	1.6551e-06	5.78118	neg.corr_hCTEPH_BL_(1156)		103	123	148	101	55	66	161	130	73	102	93	128	82	61	70	154	79	201	73	86	180
316	ENSG00000115112	TFCP2L1	protein_coding	Transcription factor CP2-like protein 1	TFCP2L1, CRTR1, LBP9	Q9NZI6	TF2L1_HUMAN	ENST00000263707	ENSP00000263707	ENSG00000115112	chr2	121216587	121285202	-			reproduction, negative regulation of transcription from RNA polymerase II promoter, cell morphogenesis, transcription factor activity, protein binding, transcription factor activity, transcription factor binding, nucleic acid binding transcription factor activity, epithelial cell development, epithelial cell maturation, nucleic acid binding, DNA binding, transcription factor activity, sequence-sp…	GO:0000003, GO:0000122, GO:0000902, GO:0000988, GO:0000989, GO:0001071, GO:0002064, GO:0002070, GO:0003676, GO:0003677, GO:0003700, GO:0003712, GO:0003714, GO:0005488, GO:0005622, GO:0005623, GO:0005634, GO:0005737, GO:0006139, GO:0006351, GO:0006355, GO:0006357, GO:0006366, GO:0006629, GO:0006694, GO:0006725, GO:0006807, GO:0007028, GO:0007275, GO:0007431, GO:0007565, GO:0007568, GO:0008152, GO:…	HALLMARK_BILE_ACID_METABOLISM, HALLMARK_KRAS_SIGNALING_DN	BLANCO_MELO_COVID19_BRONCHIAL_EPITHELIAL_CELLS_SARS_COV_2_INFECTION_DN, SENGUPTA_NASOPHARYNGEAL_CARCINOMA_WITH_LMP1_DN, RIZ_ERYTHROID_DIFFERENTIATION_APOBEC2, RIZ_ERYTHROID_DIFFERENTIATION_12HR, LIANG_HEMATOPOIESIS_STEM_CELL_NUMBER_SMALL_VS_HUGE_UP, LANDEMAINE_LUNG_METASTASIS, IWANAGA_CARCINOGENESIS_BY_KRAS_UP, AMBROSINI_FLAVOPIRIDOL_TREATMENT_TP53, SMID_BREAST_CANCER_RELAPSE_IN_BONE_DN, SMID_BRE…	5.12968	-0.406643	-0.0956865	-0.798495	0.427323	0.369244			4	0	3	9	3	10	13	1	4	3	11	4	3	10	5	2	6	10	22	6	9
[truncated: 40,616 more rows]
[truncated: 74 more columns]
