# Supplementary material for: A common gene signature of the right ventricle in failing rat and human hearts
Source: Nat Cardiovasc Res. 2024 Jul 5;3(7):819–40. doi: 10.1038/s44161-024-00485-1 (PMC11358011; doi:10.1038/s44161-024-00485-1)
Supplement: Supplementary file 10 — Proteome data rat heart separated by sex. [file 44161_2024_485_MOESM10_ESM.xlsx]

## Sheet: Tabelle1
Normalized protein intensities																																										Results from statistical tests
RV_Sham-H	RV_Sham-H-m	RV_Sham-H-fe	LV_Sham-H	LV_Sham-H-m	LV_Sham-H-fe	RV_Sham-RF	RV_Sham-RF-m	RV_Sham-RF-fe	LV_Sham-RF	LV_Sham-RF-m	LV_Sham-RF-fe	RV_Sham-LF	RV_Sham-LF-m	RV_Sham-LF-fe	LV_Sham-LF	LV_Sham-LF-m	LV_Sham-LF-fe	RV_PAB-H	RV_PAB-H-m	RV_PAB-H-fe	LV_PAB-H	LV_PAB-H-m	LV_PAB-H-fe	RV_PAB-F	RV_PAB-F-m	RV_PAB-F-fe	LV_PAB-F	LV_PAB-F-m	LV_PAB-F-fe	RV_AOB-H	RV_AOB-H-m	RV_AOB-H-fe	LV_AOB-H	LV_AOB-H-m	LV_AOB-H-fe	RV_AOB-F	RV_AOB-F-m	RV_AOB-F-fe	LV_AOB-F	LV_AOB-F-m	LV_AOB-F-fe	C: ANOVA Significant	C: Student's T-test Significant RV_Sham-H-m_RV_Sham-H-fe	C: Student's T-test Significant LV_Sham-H-m_LV_Sham-H-fe	C: Student's T-test Significant RV_Sham-RF-m_RV_Sham-RF-fe	C: Student's T-test Significant LV_Sham-RF-m_LV_Sham-RF-fe	C: Student's T-test Significant RV_Sham-LF-m_RV_Sham-LF-fe	C: Student's T-test Significant LV_Sham-LF-m_LV_Sham-LF-fe	C: Student's T-test significant
-1.16889	-2.94188	0.604113	-0.678234	-2.32726	0.97079	-1.05104	-2.87433	0.772249	-0.696945	-2.23976	0.845872	-1.14469	-2.33581	0.840521	-0.980742	-2.252	1.13802	-0.525503	-2.00047	0.949468	-0.514751	-2.41148	1.38198	-0.803776	-2.6202	1.01264	-0.923024	-2.72562	0.879576	-1.55411	-2.37594	-0.184384	-1.58697	-2.42435	-0.19133	0.0568907	-0.872547	0.986328	0.248995	-0.549697	1.04769		+	+	+	+		+	LV_Sham-H-m_LV_Sham-H-fe;LV_Sham-LF-m_LV_Sham-LF-fe;LV_Sham-RF-m_LV_Sham-RF-fe;RV_Sham-H-m_RV_Sham-H-fe;RV_Sham-RF-m_RV_Sham-RF-fe
-0.153729	0.0551621	-0.36262	-0.0321886	0.205962	-0.270339	-0.141784	0.0667115	-0.35028	-0.0451397	0.190034	-0.280314	-0.0621386	-0.00973786	-0.149473	0.0449443	0.126628	-0.091196	0.00227128	0.0925762	-0.0880336	0.271262	0.454496	0.0880286	0.000945954	0.167367	-0.165475	-0.000620099	0.205261	-0.206501	-0.0992309	0.0259683	-0.307896	0.0915264	0.319136	-0.287823	-0.121803	-0.0630257	-0.180581	-0.175686	-0.140621	-0.21075
-0.218041	-0.168513	-0.267569	-0.00429381	0.0592059	-0.0677936	-0.149411	-0.0692425	-0.22958	0.0486691	0.183115	-0.0857763	-0.0810066	-0.0746534	-0.0915952	0.116186	0.155654	0.0504055	-0.0394205	-0.0876666	0.00882551	0.266887	0.225209	0.308565	0.0777924	0.0688094	0.0867754	0.113995	0.190863	0.0371281	-0.220019	-0.213011	-0.231698	0.00502536	0.133712	-0.209452	0.0411109	-0.0467363	0.128958	0.0983165	-0.0121643	0.208797	+
0.0730289	0.0214272	0.124631	0.0623574	-0.00137586	0.126091	0.0051814	0.000130827	0.010232	-0.0234308	0.0223338	-0.0691953	-0.0071898	-0.0522467	0.067905	-0.0344165	-0.0451021	-0.0166072	0.0241077	-0.0789845	0.1272	0.0568771	0.0543278	0.0594264	-0.0183009	-0.0196133	-0.0169884	-0.0200707	-0.0132872	-0.0268542	0.0321658	0.0227979	0.0477791	-0.0224553	-0.0436965	0.0129466	-0.0580435	-0.0525887	-0.0634983	-0.128489	-0.0992654	-0.157712	+
-0.80362	-0.982574	-0.087807	-0.511138	-0.795399	0.0573835	0.217424	-0.2675	0.459887	0.183309	-0.134903	0.50152	0.266871	0.0599269	0.473815	0.195678	0.00841321	0.570208	-0.492065	-0.712353	0.389088	-0.381794	-0.674879	0.0578343	0.0800967	-0.115904	0.472098	-0.0557949	-0.280884	0.281839	-0.585043	-0.834069	-0.336017	-0.429452	-0.531963	-0.224431	0.495712	0.218891	0.772533	0.456616	0.107054	0.806178	+
-0.660674	-0.877798	-0.226428	-0.448292	-0.706328	-0.104246	0.207686	0.00221964	0.361786	0.207954	0.030477	0.444591	0.184785	0.229998	0.124501	0.157264	0.0922398	0.319826	-0.319285	-0.63831	0.318765	-0.143739	-0.494229	0.323581	0.174903	-0.122711	0.571721	0.134153	-0.129098	0.485154	-0.603299	-0.713752	-0.456029	-0.402529	-0.440755	-0.35156	0.414259	0.368423	0.475373	0.450627	0.359691	0.571874	+
-0.87983	-1.32341	-0.436251	-0.701408	-1.09386	-0.30896	-0.0592534	-0.205672	0.0871655	-0.0302897	-0.069935	0.00935559	-0.022835	-0.0698392	0.0555053	0.0413503	-0.0305315	0.161153	-0.507004	-0.964599	-0.0494084	-0.390556	-0.987622	0.20651	0.0460747	0.00696899	0.0851805	0.0774034	0.0999675	0.0548393	-0.941937	-1.11945	-0.646082	-0.830065	-0.933614	-0.657484	0.601006	0.38333	0.818681	0.70658	0.427769	0.985391	+
-0.938252	-2.5392	0.262456	-0.32415	-2.05921	0.543382	-0.960583	-2.37469	0.924893	-0.635067	-1.869	1.01018	-0.737248	-1.90669	0.822013	-0.857546	-1.95903	1.34542	-0.304945	-1.74647	0.776196	-0.178385	-1.89512	1.10916	-0.200117	-2.26003	1.34482	-0.277376	-2.19484	1.16072	-1.44951	-2.00678	-0.0563082	-1.3607	-2.04665	-0.446107	0.0206804	-1.26783	0.987067	0.139108	-1.01187	1.00234		+		+	+		+	LV_Sham-LF-m_LV_Sham-LF-fe;LV_Sham-RF-m_LV_Sham-RF-fe;RV_Sham-H-m_RV_Sham-H-fe;RV_Sham-RF-m_RV_Sham-RF-fe
-0.694924	-0.983573	-0.406276	-0.621481	-0.852728	-0.390234	0.388323	0.252896	0.523749	0.374774	0.292613	0.456936	0.318845	0.236115	0.456729	0.365578	0.280009	0.508192	-0.416731	-0.771614	-0.0618482	-0.281499	-0.667974	0.104976	0.308985	0.138977	0.478993	0.186893	0.0165094	0.357277	-0.740125	-0.938771	-0.409049	-0.606496	-0.705609	-0.441307	0.475985	0.362225	0.589746	0.431179	0.345239	0.517118	+
-0.526635	-0.721552	-0.331718	-0.44859	-0.630508	-0.266671	0.123444	-0.0752584	0.322146	0.0392437	-0.0870851	0.165573	-0.0671522	-0.08112	-0.0438725	0.130177	0.133915	0.123947	-0.2723	-0.522939	-0.0216606	-0.139906	-0.548752	0.26894	0.14127	-0.0514237	0.333964	0.125982	-0.0373876	0.289351	-0.470106	-0.732881	-0.0321472	-0.389344	-0.538785	-0.140276	0.268438	0.3121	0.224776	0.235102	0.238686	0.231517	+
0.0890003	0.0875718	0.0904289	0.0703121	0.0647266	0.0758976	0.0616891	0.0647876	0.0585906	0.0193694	0.0044765	0.0342622	0.0231489	-0.00448497	0.0692054	-0.00801713	-0.0168655	0.00673022	0.0378018	0.054159	0.0214446	0.0536802	0.0537284	0.0536321	-0.00121124	-0.0141886	0.0117661	-0.0174363	-0.0540662	0.0191935	0.0858613	0.0792213	0.0969278	0.0207095	-0.000389756	0.055875	0.0318206	-0.0216721	0.0853134	-0.000864504	-0.0586146	0.0568855	+
0.111624	0.241901	-0.0186531	-0.0796059	-0.0483566	-0.110855	0.0527761	-0.23359	0.339142	-0.0478426	-0.297727	0.202042	0.00421553	-0.0133883	0.0335552	-0.152026	-0.147076	-0.160275	-0.104083	-0.287013	0.0788466	-0.192871	-0.335137	-0.0506053	-0.130233	-0.0930156	-0.16745	-0.23608	-0.243018	-0.229141	0.00493354	0.0166463	-0.0145877	-0.134276	-0.169179	-0.0761031	0.0712156	-0.0595684	0.202	0.0341902	-0.0100674	0.0784478
-0.05974	-0.0475039	-0.0719761	0.0293067	0.0414682	0.0171452	-0.097774	-0.126482	-0.0690659	0.0472368	0.0207079	0.0737658	-0.0771936	-0.0577915	-0.10953	0.0225091	0.0139925	0.0367033	-0.117012	-0.104101	-0.129922	-0.0216652	-0.0127641	-0.0305663	-0.142198	-0.13053	-0.153866	-0.016899	0.0228714	-0.0566693	-0.142843	-0.137132	-0.152362	-0.0345449	-0.0467355	-0.014227	-0.151691	-0.146746	-0.156637	-0.0449887	-0.0255684	-0.0644091	+
0.0438782	0.0154673	0.0580836	0.0482071	-0.104328	0.200742	0.085934	0.085934	NaN	0.105255	0.104177	0.106333	-0.0348067	-0.0348067	NaN	0.0711331	0	0.142266	0.0992896	NaN	0.0992896	0.0530279	NaN	0.0530279	0.0849421	0.0565927	0.113291	-0.0409959	-0.0681064	-0.0138854	0.135634	0.135634	NaN	-0.00995127	-0.00995127	NaN	-0.0181049	0.00915277	-0.0453626	0.0602611	0.0291285	0.122526
0.0336316	0.0106404	0.0566228	0.0555873	0.0279552	0.0832194	0.0161562	0.00611523	0.0261972	0.0242594	0.00876771	0.039751	0.0190281	0.0194416	0.0183389	0.0237144	0.0116037	0.0438989	0.0382607	0.0263119	0.0502095	0.0406459	0.0106997	0.070592	-0.00984056	-0.0305561	0.010875	0.0303283	-0.0334118	0.0940684	0.0391644	0.0392909	0.0389536	0.0667649	0.0827172	0.0401777	0.00793401	0.00702878	0.00883924	0.0310251	0.0273868	0.0346634
-0.0825777	-0.0136476	-0.151508	-0.0331797	-0.0104414	-0.0559179	0.0164979	0.107591	-0.0745947	0.0704372	0.148746	-0.00787114	0.0284132	0.104657	-0.0986599	0.0559974	0.142897	-0.0888353	-0.0957501	-0.0335573	-0.157943	-0.0283519	-0.0321966	-0.0245073	0.0167687	0.0297545	0.00378289	0.0465032	0.0438387	0.0491677	-0.00236187	0.00582314	-0.0160035	-0.0108707	0.0399968	-0.09565	-0.0539342	-0.0672405	-0.0406279	0.00024203	-0.0407359	0.04122
0.0468093	0.0292295	0.0643892	-0.0250246	-0.0541409	0.00409177	0.132872	0.136228	0.129516	0.0739302	0.0297919	0.118069	0.0983324	0.080612	0.127866	0.0963093	0.0662763	0.146364	-0.0448134	-0.0950105	0.00538359	-0.0282383	-0.0618283	0.00535173	0.0133528	0.0187158	0.00798988	0.054444	0.0566802	0.0522079	-0.0339334	-0.05178	-0.00418906	-0.0819848	-0.0741987	-0.0949616	0.0464275	0.00638544	0.0864695	0.0258119	0.00701993	0.0446039	+
0.0930345	0.108964	0.071795	0.166425	0.158115	0.177505	-0.052623	-0.108715	0.0595602	0.11719	0.0471552	0.21057	-0.0380903	-0.0547958	0.0454372	0.0628832	0.0661906	0.0546147	0.0106842	0.0316466	-0.00503753	0.116126	0.16601	0.0787123	-0.096765	-0.0995794	-0.0930124	-0.0173836	-0.0489359	0.0246862	-0.0385651	-0.0696443	0.0391327	0.0700381	0.0222711	0.189456	0.0112689	0.033256	-0.0180472	0.10571	0.12702	0.0772966	+
0.0593143	0.144565	-0.0259362	-0.126197	-0.0570785	-0.195316	0.207038	0.245511	0.168566	-0.092178	0.0167849	-0.201141	0.0901135	0.0917442	0.0873956	-0.0640382	0.00894716	-0.185681	-0.115294	-0.285441	0.0548522	-0.282647	-0.245175	-0.320119	0.120739	0.226268	0.0152091	-0.11652	-0.00161839	-0.231422	-0.0310459	-0.110233	0.100933	-0.2798	-0.294509	-0.255285	0.0364687	0.0157223	0.0572151	-0.15694	-0.238192	-0.0756879	+
0.0240651	-0.00307451	0.0444198	-0.0770707	0.0152789	-0.146333	0.166511	0.106033	0.247148	-0.0333156	0.0212428	-0.087874	0.116536	0.0783672	0.211959	-0.0181801	-0.0614952	0.0395734	-0.0493888	-0.25108	0.10188	-0.213535	-0.234234	-0.19801	0.153805	0.248457	0.0828165	-0.0748118	0.0382644	-0.159619	-0.00709629	-0.0873933	0.0999663	-0.210692	-0.2361	-0.147173	-0.00172342	0.0501823	-0.0536292	-0.122415	-0.158013	-0.0749501	+
0.0359397	0.00759861	0.0642808	0.0326065	0.00225503	0.062958	-0.10381	-0.116047	-0.0915724	-0.0191155	-0.0120732	-0.0261579	-0.0537232	-0.0284145	-0.0959042	-0.00788405	-0.0103938	-0.00370114	-0.0134468	-0.0284216	0.00152795	-0.0165495	-0.00999622	-0.0231027	-0.0872164	-0.102208	-0.0722246	-0.0728979	-0.0945673	-0.0512286	-0.0120806	0.00433904	-0.0394467	0.0326337	0.0423851	0.0163813	-0.142007	-0.0672733	-0.216741	-0.055904	0.0185486	-0.130357	+
0.0582115	0.129665	-0.0132422	0.0959916	0.117591	0.0743918	-0.0461111	0.0150884	-0.107311	0.0410968	0.0950162	-0.0128226	-0.0566325	-0.0135573	-0.128425	0.0317636	0.0614675	-0.017743	0.0258571	0.0448895	0.00682467	0.0840125	0.0729305	0.0950944	-0.0605759	-0.0507632	-0.0703886	0.00987029	0.0394391	-0.0196985	-0.0123297	-0.00888783	-0.0180662	0.0578732	0.0895338	0.00510559	-0.0975163	-0.072267	-0.122766	-0.0107426	0.0236253	-0.0451104	+
0.0864082	0.114331	0.0584853	0.0694017	0.05921	0.0795935	0.0592692	0.0595097	0.0590287	0.109397	0.138544	0.0802505	0.050578	0.0730327	0.0131534	0.111796	0.137502	0.0689535	-0.0402355	-0.0883292	0.00785815	0.0431154	0.0241504	0.0620804	0.0531136	0.0841438	0.0220835	0.101723	0.162047	0.041398	0.0140108	0.00722472	0.025321	0.00122635	0.00791355	-0.00991898	-0.0352235	-0.0819501	0.0115031	-0.0147796	-0.0366323	0.00707311	+
0.0248666	-0.00351667	0.0532499	-0.0135376	-0.088175	0.0610998	0.0305833	-0.0987039	0.15987	-0.0208088	-0.0307125	-0.0109052	0.0164074	-0.051562	0.12969	0.0110829	-0.0224364	0.0669484	-0.0336045	-0.0859589	0.0187499	-0.0704565	-0.100631	-0.0402822	0.0147118	0.029908	-0.000484484	0.0109138	-0.00825606	0.0300838	-0.0440762	-0.117491	0.0782823	-0.0749917	-0.119889	-0.000162858	0.0386739	-0.0192678	0.0966157	-0.0129695	-0.033255	0.007316				+				RV_Sham-RF-m_RV_Sham-RF-fe
0.0118137	-0.0154561	0.0390836	0.168267	0.185732	0.150801	-0.0949049	-0.156112	-0.0336973	0.00654493	-0.0258221	0.038912	-0.0953528	-0.132673	-0.0331523	-0.0010833	-0.0275072	0.0429565	0.0348914	0.0277852	0.0419975	0.115682	0.121002	0.110361	-0.0558908	-0.113442	0.00166001	0.00804015	-0.0220531	0.0381334	-0.00760715	-0.0218666	0.0161586	0.081298	0.0384862	0.152651	-0.0780863	-0.0589777	-0.0971948	0.00591673	0.0281015	-0.016268	+
-0.231031	-0.299994	-0.162067	-0.10612	-0.116543	-0.095696	-0.0857478	-0.0826464	-0.0888491	0.00624717	-0.0200594	0.0325537	-0.141126	-0.174445	-0.0855933	0.0104655	-0.0234412	0.0669767	-0.19052	-0.293918	-0.0871226	-0.0718761	-0.0726659	-0.0710863	-0.00973768	-0.0133079	-0.00616742	0.133766	0.121043	0.14649	-0.109067	-0.122312	-0.0869932	0.00315962	0.00846078	-0.00567565	-0.0875399	-0.182454	0.00737456	0.025783	-0.0823866	0.133953	+
-0.00606578	0.0273316	-0.0394632	-0.02967	-0.0311199	-0.0282201	0.021563	-0.0486486	0.0917746	0.0269088	-0.0155791	0.0693966	-0.0267971	-0.0640238	0.0352475	-0.014729	-0.0472045	0.0393967	-0.00395357	-0.0495564	0.0416493	0.0654163	0.0499981	0.0808344	0.0210992	-0.0167162	0.0589146	0.0562721	0.00971708	0.102827	0.0164364	0.0131972	0.021835	-0.00242669	-0.0230285	0.0319097	0.0274382	-0.0946787	0.149555	0.0405344	-0.0663911	0.14746
0.0738648	0.0673637	0.080366	0.110297	0.119448	0.101146	0.0218807	0.0449107	-0.00114936	0.0473383	0.0265536	0.068123	0.0402421	0.0446016	0.0329764	0.0540966	0.0549491	0.0526756	0.0587464	0.0464123	0.0710806	0.101271	0.103208	0.0993341	0.00570072	0.0177033	-0.0063019	0.0317275	0.0286555	0.0347995	0.0662119	0.0657982	0.0669015	0.0960251	0.0869669	0.111122	-0.000240608	0.00451445	-0.00499567	0.0320241	0.0263632	0.037685	+
-0.171659	-0.169054	-0.174264	0.0333847	0.129264	-0.0624946	-0.201563	-0.156713	-0.246413	-0.0252096	0.0249342	-0.0753534	-0.132775	-0.100706	-0.186224	-0.0414535	0.0243757	-0.151169	-0.0348005	0.045429	-0.11503	0.0416761	0.0406083	0.0427439	-0.0240826	-0.0314922	-0.016673	0.0484666	0.0935104	0.00342284	-0.0777881	-0.0503177	-0.123572	0.151326	0.182997	0.0985408	-0.129085	-0.0296365	-0.228534	0.117907	0.157269	0.0785444	+
0.0165186	0.050991	-0.0179537	0.0430126	0.0340736	0.0519516	-0.0143367	0.0259836	-0.0546569	0.0146052	0.0401212	-0.0109109	-0.0346166	-0.012849	-0.070896	0.0382449	0.0527952	0.0139943	0.0276897	0.0272089	0.0281705	0.0328837	-0.03193	0.0976974	-0.0190152	-0.0438665	0.00583607	0.0343719	0.00237367	0.06637	-0.0185773	-0.00341753	-0.0438436	0.015731	0.0210564	0.00685527	-0.0388099	-0.0331101	-0.0445097	0.0191672	0.0490065	-0.0106722
0.0157999	0.0664885	-0.0348888	0.0285049	0.0609744	-0.0039645	0.0163142	0.0594589	-0.0268305	0.0512577	0.0556364	0.0468791	-0.0107448	-0.000663531	-0.0275468	0.0312389	0.0427745	0.0120128	-0.0134038	0.0420829	-0.0688906	0.0185739	0.0316674	0.00548034	0.00762507	0.0215008	-0.00625064	0.0353967	0.0596575	0.0111358	-0.0188473	0.00458067	-0.0578939	0.0376716	0.0561944	0.00680029	-0.0504126	-0.0318789	-0.0689463	-0.00248834	-0.0193874	0.0144107
-0.0299593	0.00981113	-0.0697298	0.0170658	0.0350187	-0.000887005	-0.0560624	-0.00326415	-0.108861	-1.91997e-05	0.0593261	-0.0593645	-0.0729977	-0.0598222	-0.094957	-0.0216805	0.0546362	-0.148875	-0.00192418	0.0196367	-0.023485	-0.0425283	-0.0184444	-0.0666122	0.0593194	0.0709354	0.0477033	0.0325806	0.0710309	-0.00586963	-0.0151485	0.005419	-0.0494277	-0.00310593	-0.00236956	-0.00433323	-0.0964173	-0.0144792	-0.178355	-0.0253936	-0.0294123	-0.0213748
0.13667	0.137065	0.136274	0.0993239	0.0311744	0.167473	0.0496552	-0.053053	0.152363	-0.10137	-0.257381	0.0546401	-0.0327067	-0.109145	0.0946901	-0.0661905	-0.165969	0.100107	0.0430653	0.0269196	0.059211	0.0467202	-0.0216194	0.11506	-0.10347	-0.13695	-0.0699903	-0.15012	-0.27046	-0.0297795	0.0254434	-0.0389991	0.132848	0.0231649	0.0287853	0.0137976	-0.0432259	-0.0906082	0.00415646	-0.143712	-0.208442	-0.0789821	+				+			LV_Sham-RF-m_LV_Sham-RF-fe
-0.251605	-0.293717	-0.209492	-0.199504	-0.194557	-0.204451	-0.221954	-0.232373	-0.211535	-0.156332	-0.14658	-0.166083	-0.172594	-0.185102	-0.151748	-0.170314	-0.164761	-0.179568	-0.226686	-0.19865	-0.254722	-0.197978	-0.162432	-0.233525	-0.235368	-0.240438	-0.230299	-0.179563	-0.173871	-0.185256	-0.246746	-0.274525	-0.200448	-0.184881	-0.200048	-0.159604	-0.246448	-0.249795	-0.243101	-0.174289	-0.190572	-0.158005
-0.0711156	-0.0714321	-0.070641	-0.0142431	-0.102794	0.0743078	-0.0882492	-0.0400604	-0.136438	-0.0609131	-0.0190701	-0.123678	-0.0844168	-0.0746025	-0.104045	-0.00179048	-0.0230733	0.0407752	-0.0903059	-0.0947296	-0.0836703	-0.0684161	-0.0996774	-0.0371548	-0.0639446	-0.0667628	-0.0611263	-0.0847174	-0.0598781	-0.109557	-0.0745197	-0.0546263	-0.094413	-0.105681	-0.0939656	-0.129111	-0.0149134	0.0112806	-0.0542044	-0.0492579	-0.0564733	-0.034827
0.00184177	-0.0292681	0.0329516	0.0307162	0.010559	0.0508735	0.111887	0.0661717	0.157602	0.0657728	0.00616442	0.125381	0.0993104	0.0656208	0.15546	0.0930451	0.0480596	0.168021	-0.0880537	-0.184004	0.00789647	0.00738046	-0.0600399	0.0748008	0.0186409	0.00947541	0.0278064	0.0633611	0.0575361	0.0691861	-0.0446207	-0.0490283	-0.0372746	-0.0953214	-0.0812719	-0.118737	0.015866	-0.0537849	0.0855168	-0.00806546	-0.0532885	0.0371576	+
-0.00165561	0.000799619	-0.00411083	0.0134043	0.0226308	0.00417772	-0.0171223	-0.0322234	-0.00202111	0.0544231	0.064827	0.0440191	-0.00959238	-0.0141991	-0.00191458	0.0146927	0.0390712	-0.0259382	0.0240631	0.0183043	0.0298219	0.0455438	0.0527848	0.0383028	0.0124397	-0.00938776	0.0342671	0.020329	0.0223985	0.0182595	-0.0214527	-0.00686652	-0.045763	0.0545021	0.0636398	0.0392724	-0.0188091	-0.0416064	0.00398825	0.0243289	0.0156344	0.0330234
0.246954	0.289936	0.203972	0.232242	0.201246	0.263239	0.064615	0.116967	0.012263	0.0313081	-0.00592143	0.0685376	0.0241758	0.0482144	-0.0158886	0.0633516	0.0351226	0.1104	0.0426589	0.000401629	0.0849163	0.155946	0.141658	0.170233	-0.207877	-0.15664	-0.259114	-0.0692585	-0.0752337	-0.0632833	0.105705	0.110135	0.0983197	0.0555205	0.0765687	0.0204401	-0.135498	-0.232364	-0.0386309	-0.165616	-0.243182	-0.0880505	+
-0.0568625	-0.104055	-0.00967031	-0.0344864	-0.071053	-0.0101087	-0.030746	-0.0476154	-0.0194997	-0.0101915	-0.0886843	0.0683013	-0.0640553	-0.0249062	-0.122779	-0.0456381	-0.0802448	0.00627192	0.0708346	0.0847189	0.0291816	-0.0207187	-0.0337026	-0.00124288	-0.00454544	0.0215534	-0.0219446	-0.0534941	-0.0677351	-0.0440001	-0.000253198	-0.0531335	0.0350003	0.027112	0.0151481	0.0390759	-0.13994	-0.210444	-0.0694353	-0.0647919	-0.104165	-0.0254192
0.00301546	-0.0125091	0.01854	-0.0291886	-0.049899	-0.00847815	-0.00960345	-0.0017527	-0.0174542	-0.0561733	-0.0614728	-0.0508739	0.0272194	0.0146836	0.0481124	-0.0490536	-0.0615096	-0.0282936	0.0497905	0.0668558	0.0327253	-0.00319284	-0.0049242	-0.00146148	-0.0060409	-0.00525385	-0.00682794	-0.120672	-0.153241	-0.0881023	0.0305442	0.0103914	0.0641322	-0.020821	-0.0360258	0.00452041	0.0302523	0.0144986	0.046006	-0.0327138	-0.0495743	-0.0158533	+
-0.290075	-0.434953	-0.145196	-0.321845	-0.395638	-0.248053	-0.0905579	-0.0990335	-0.0820823	-0.507721	-0.705852	-0.30959	-0.0775155	-0.0863228	-0.0628366	-0.453025	-0.554917	-0.283204	0.0614634	-0.128916	0.251843	-0.646071	-0.596449	-0.695692	0.0702997	0.0607929	0.0798064	-0.304705	-0.313803	-0.295607	-0.100588	-0.354508	0.322611	-0.59396	-0.734177	-0.360266	0.471084	0.694866	0.247303	-0.281418	-0.550356	-0.0124801	+
-0.0494519	-0.0780233	-0.0208805	0.0647609	0.030108	0.0994139	-0.0266458	-0.00988427	-0.0434074	0.0860314	0.0511633	0.120899	-0.022348	-0.0247761	-0.0183011	0.0864673	0.0234567	0.191485	-0.0584018	-0.0643282	-0.0524754	0.048909	0.00355714	0.0942609	-0.0329455	-0.0715597	0.00566879	0.0710521	0.0270327	0.115072	-0.0858731	-0.0868612	-0.0842263	-0.0142433	-0.0804677	0.0961307	-0.0714875	-0.0981359	-0.0448391	0.0290094	0.0154897	0.0425291	+
0.104256	0.0783331	0.130179	-0.0396954	-0.101561	0.02217	0.166249	0.0930686	0.23943	0.0589922	0.0341485	0.0838358	0.098783	0.0340763	0.206628	0.0184667	-0.0415784	0.118542	-0.0654724	-0.133481	0.0025363	0.00043304	-0.01828	0.0191461	0.000200411	-0.0156229	0.0160237	0.00922427	0.00130767	0.0171409	-0.0049417	-0.0133046	0.00899647	-0.137347	-0.160241	-0.0991897	0.119483	-0.0183076	0.257273	0.0444653	-0.0345405	0.123471	+
0.000675918	0.026953	-0.0343602	-0.0412657	-0.0459262	-0.0350517	0.112428	0.0118212	0.187884	0.0919322	0.0146729	0.149877	0.125536	0.0839853	0.180937	0.112672	0.0745785	0.163462	-0.160338	-0.278848	-0.00232555	-0.0423876	-0.0833276	-0.0014476	-0.0454401	0.0191356	-0.131541	0.00906483	0.0802573	-0.0621277	-0.0902458	-0.0795064	-0.104565	-0.126281	-0.146418	-0.0759385	0.0670871	-0.0729593	0.172122	0.00476579	0.0061396	0.00373543	+
0.0246894	-0.108007	0.157386	0.150553	0.00264207	0.298464	-0.149356	-0.343168	0.0444551	-0.0279549	-0.171359	0.11545	-0.140184	-0.259973	0.0594659	-0.0496379	-0.191516	0.186826	0.0665823	-0.030916	0.164081	0.13614	0.0163816	0.255898	-0.0632764	-0.254361	0.127808	0.080254	-0.11949	0.279998	-0.216939	-0.320197	-0.0448433	0.0673347	-0.0814643	0.315333	-0.0695855	-0.150923	0.0117521	0.160736	0.255347	0.0661263
0.0300559	0.0482767	0.0118351	0.0251838	0.0379527	0.012415	-0.0133231	0.0329631	-0.0596093	-0.0325752	0.00490904	-0.0700594	0.0164333	0.0640242	-0.0628849	0.00479914	0.0385209	-0.0514038	0.0395895	0.031786	0.047393	0.0170498	-0.022424	0.0565236	0.0165409	0.0238638	0.00921796	0.0239129	0.0353995	0.0124262	0.0418377	0.0686902	-0.00291656	0.0435678	0.0824606	-0.0212537	-0.0240486	0.00450143	-0.0525986	0.00383028	0.0169659	-0.00930529
0.0375322	0.0495833	0.025481	0.0492621	0.0717161	0.026808	0.0180672	-0.00483097	0.0409653	0.079601	0.0580919	0.10111	0.051079	0.0569924	0.0412233	0.0671774	0.0870309	0.0340882	0.0557529	0.0696804	0.0418254	0.0515601	0.0874662	0.0156541	0.0270642	0.0561629	-0.00203452	0.0370864	0.0507292	0.0234436	0.0438706	0.0382329	0.0532667	0.0430855	0.0293989	0.0658966	0.0641559	0.0867425	0.0415693	0.0502009	0.0572656	0.0431361
-0.0234302	-0.0408686	-0.00599186	-0.0817973	-0.0677672	-0.0958275	0.0947288	0.0859038	0.103554	0.0372276	0.00357276	0.0708825	0.0932211	0.105029	0.0735408	0.0514336	0.0220668	0.100378	-0.0182919	-0.0754232	0.0388394	-0.0110207	-0.0466667	0.0246252	0.0389179	0.0195698	0.0582659	0.0916867	0.08094	0.102433	-0.0400179	-0.0433389	-0.0344828	-0.108486	-0.0934745	-0.133505	-0.00821448	-0.00375605	-0.0126729	-0.00244505	0.061229	-0.0661191
-0.0234302	-0.0408686	-0.00599186	-0.0817973	-0.0677672	-0.0958275	0.0947288	0.0859038	0.103554	0.0372276	0.00357276	0.0708825	0.0932211	0.105029	0.0735408	0.0514336	0.0220668	0.100378	-0.0182919	-0.0754232	0.0388394	-0.0110207	-0.0466667	0.0246252	0.0389179	0.0195698	0.0582659	0.0916867	0.08094	0.102433	-0.0400179	-0.0433389	-0.0344828	-0.108486	-0.0934745	-0.133505	-0.00821448	-0.00375605	-0.0126729	-0.00244505	0.061229	-0.0661191
0.000104897	0.169933	-0.169723	0.0265588	0.157299	-0.104182	0.0532569	0.200859	-0.0943457	0.136997	0.266703	0.00729103	0.0597538	0.144409	-0.0813387	0.0897204	0.157674	-0.0235359	-0.0959447	-0.0346365	-0.157253	0.0320347	0.150091	-0.0860218	-0.0203027	0.164443	-0.205048	0.105276	0.298361	-0.0878091	-0.00786099	0.0310123	-0.0726499	0.0119544	0.082047	-0.104867	-0.0898719	-0.212987	0.0332436	-0.102231	-0.215113	0.0106508					+			LV_Sham-RF-m_LV_Sham-RF-fe
-0.0893983	-0.108012	-0.0707845	0.0207279	-0.0215913	0.063047	-0.0585208	-0.111968	-0.00507344	0.0414119	-0.0130266	0.0958504	-0.061575	-0.101859	0.00556517	0.0413394	0.0397645	0.0439641	-0.0880183	-0.151108	-0.024929	0.0171383	-0.0322794	0.0665559	-0.0658367	-0.0935224	-0.0381509	0.0259185	-0.0101851	0.062022	-0.103493	-0.114939	-0.0844169	0.052813	0.0620112	0.0374826	-0.073669	-0.14338	-0.00395797	0.0339166	-0.0251511	0.0929843	+
-0.0321516	-0.0593764	-0.00492681	0.0908407	0.0686325	0.113049	-0.0198769	-0.0505038	0.0107501	0.075829	0.0375116	0.114146	-0.0321896	-0.0620503	0.0175783	0.092897	0.0727865	0.126415	-0.0798893	-0.153417	-0.00636178	0.0773098	0.0196739	0.134946	-0.0621714	-0.0760398	-0.048303	0.0706118	0.0547031	0.0865206	-0.0649943	-0.0657665	-0.0637072	0.0444408	0.0306082	0.0674952	-0.0807343	-0.153283	-0.00818539	0.0434139	0.00425924	0.0825685	+
-0.120517	-0.277849	-0.0680723	-0.0620568	NaN	-0.0620568	-0.105079	-0.105079	NaN	-0.0418716	-0.138491	0.151367	-0.0416705	-0.0416705	NaN	-0.0158915	-0.0673992	0.0871239	-0.0572449	-0.303758	0.0249262	0.0142703	-0.0463837	0.0344883	0.195655	0.0814966	0.233708	0.324995	0.309018	0.330321	-0.0893752	-0.158627	0.118381	-0.20573	-0.108308	-0.400572	0.0890671	-0.0655376	0.166369	0.0656744	0.0912352	0.052894
0.0332603	0.023915	0.0426055	0.0474588	0.0352502	0.0596674	0.00451104	0.0240314	-0.0150093	0.0660479	0.0973045	0.0347913	0.0183515	0.0400129	-0.0177508	0.0639281	0.0739873	0.0471628	-0.00533993	-0.00406799	-0.00661187	0.0429992	0.0539376	0.0320608	-0.0430061	-0.0100064	-0.0760057	0.0119785	0.0423675	-0.0184105	-0.0179959	-0.0269289	-0.00310766	0.000268792	0.0104572	-0.0167119	-0.0437067	-0.0578527	-0.0295606	0.0145433	0.0300698	-0.000983154	+
-0.0137181	0.0144988	-0.041935	-0.0105817	0.0268045	-0.0479678	-0.00313702	0.00984595	-0.01612	0.0348147	0.0410943	0.0285352	0.0172454	0.0211365	0.0107603	0.0480884	0.0666175	0.0172066	-0.0292391	0.0184131	-0.0768913	0.000502656	0.0301782	-0.0291729	0.0201602	0.0464183	-0.00609786	0.0632112	0.102204	0.0242184	-0.0348065	-0.0259058	-0.0496409	0.0183596	0.0351137	-0.00956376	0.0120624	0.00998831	0.0141365	0.0634543	0.0917828	0.0351258
-0.0695687	-0.00371457	-0.135423	0.0761174	0.154576	-0.00234138	-0.0213829	0.0611408	-0.103907	0.15362	0.239375	0.0678658	0.0329027	0.0957293	-0.0718085	0.148007	0.222785	0.0233766	-0.0196875	0.0528141	-0.0921892	0.0488111	0.124709	-0.0270866	0.0634537	0.100402	0.0265059	0.139416	0.236604	0.0422282	-0.0160679	0.0306381	-0.0939112	0.0980263	0.14262	0.0237028	-0.0692593	-0.0772991	-0.0612196	0.0804651	0.0838232	0.077107	+				+		+	LV_Sham-LF-m_LV_Sham-LF-fe;LV_Sham-RF-m_LV_Sham-RF-fe
-0.000621219	0.107408	-0.108651	0.0682887	0.133613	0.00296405	0.0269067	0.104331	-0.050518	0.110616	0.164741	0.0564913	0.0652873	0.132889	-0.0473826	0.124786	0.164134	0.0592052	-0.0392613	0.0270521	-0.105575	0.0488761	0.12802	-0.0302681	-0.0134249	0.0513003	-0.0781502	0.0701023	0.131122	0.00908222	0.0228738	0.0446375	-0.0133992	0.0376348	0.0570096	0.00534338	-0.0228777	-0.0681022	0.0223467	0.00173698	-0.0024378	0.00591176	+
-0.00820196	0.112729	-0.129133	0.0815765	0.181846	-0.0186929	0.0191122	0.149964	-0.11174	0.178813	0.294668	0.0629583	0.0477984	0.131698	-0.092035	0.138676	0.238321	-0.0273996	-0.0374803	0.0224334	-0.097394	0.0740372	0.157044	-0.00896945	0.00998505	0.0960121	-0.076042	0.0912461	0.232162	-0.0496697	-0.00240187	0.04799	-0.0863883	0.118034	0.163564	0.0421489	-0.122193	-0.140606	-0.103781	-0.0203703	-0.0363555	-0.00438499	+		+	+	+		+	LV_Sham-H-m_LV_Sham-H-fe;LV_Sham-LF-m_LV_Sham-LF-fe;LV_Sham-RF-m_LV_Sham-RF-fe;RV_Sham-RF-m_RV_Sham-RF-fe
0.160408	0.143744	0.177071	0.011441	-0.0338469	0.0567289	0.204687	0.153664	0.255711	0.0334876	-0.0411551	0.10813	0.0907624	0.0111117	0.223514	-0.0332765	-0.141305	0.146772	-0.028409	-0.110517	0.0536992	-0.00761044	-0.0797866	0.0645657	-0.0323954	-0.00562006	-0.0591708	-0.0143235	-0.020416	-0.00823105	0.0282801	-0.00838001	0.0893802	-0.107652	-0.144733	-0.0458487	0.128363	-0.0606327	0.317359	0.0250235	-0.141698	0.191746	+				+			LV_Sham-RF-m_LV_Sham-RF-fe
0.111948	0.149757	0.0741396	0.0931359	0.113196	0.0730757	0.118217	0.132192	0.104242	0.106967	0.105623	0.108311	0.126922	0.128315	0.124601	0.104108	0.0973718	0.115336	-0.0195441	-0.0526944	0.0136061	0.0695781	0.0924154	0.0467408	-0.00256675	0.0276964	-0.0328299	0.0614041	0.0801739	0.0426343	0.0564211	0.0539651	0.0605143	0.00146562	0.0132751	-0.0182169	-0.00594342	-0.134487	0.1226	-0.0231263	-0.0959309	0.0496784	+
-0.164188	-0.336977	0.00860038	-0.169518	-0.240959	-0.0980774	-0.0858167	-0.0783445	-0.0932889	-0.292614	-0.374695	-0.210533	-0.0781499	-0.0613907	-0.106082	-0.134908	-0.161912	-0.0899001	-0.105317	-0.168942	-0.0416927	-0.2944	-0.250899	-0.337902	0.00510272	-0.0231503	0.0333558	-0.0983248	-0.183679	-0.0129708	0.0214494	0.0189899	0.0255486	0.0132453	0.054806	-0.0560226	0.0219719	0.0589971	-0.0150532	-0.0452187	-0.029519	-0.0609185	+	+						RV_Sham-H-m_RV_Sham-H-fe
0.061866	0.125813	-0.00208105	0.00693972	0.0577473	-0.0438679	0.15328	0.221906	0.0846531	0.128431	0.156034	0.100828	0.164987	0.200911	0.105115	0.136368	0.159228	0.09827	-0.0182269	-0.00869535	-0.0277584	0.035373	0.084324	-0.013578	0.0378473	0.102906	-0.0272112	0.109041	0.193202	0.0248798	0.0360072	0.0670555	-0.0157401	-0.00716713	0.0383884	-0.083093	0.0508956	-0.0523678	0.154159	0.0130156	-0.0335015	0.0595326	+			+				RV_Sham-RF-m_RV_Sham-RF-fe
-0.0703215	-0.16189	-0.00164475	-0.100161	-0.172686	-0.0638993	-0.0408339	-0.0817943	0.01378	1.54866e-05	0.0502372	-0.0669468	0.0416353	0.0533187	0.0260574	-0.0931481	-0.0750154	-0.129413	-0.0678719	-0.0120328	-0.109751	-0.114692	-0.0969772	-0.127979	0.106049	0.0720401	0.131557	0.00401926	0.0163012	-0.00519216	-0.0233213	-0.0626287	0.0749473	-0.0985139	-0.151035	-0.0284862	0.101205	0.0873733	0.11158	0.0641682	0.0448034	0.0786918
-0.0660868	-0.0710125	-0.061161	-0.104762	-0.124342	-0.0851811	-0.034806	-0.0373112	-0.0323009	-0.0256814	0.0308811	-0.0822439	0.014559	0.0612108	-0.0631941	-0.0696621	0.0144607	-0.209867	-0.0334367	0.0545297	-0.121403	-0.115143	0.0183795	-0.248665	0.00825858	0.0498366	-0.0333194	-0.0132294	-0.0364322	0.00997333	-0.0481281	-0.0566334	-0.0339526	-0.0808946	-0.133581	0.00691568	-0.0239821	-0.00806634	-0.0398978	-0.0427851	-0.0698933	-0.015677
-0.518888	-0.573677	-0.464099	-0.585003	-0.598886	-0.571119	-0.523936	-0.539549	-0.508323	-0.461404	-0.421855	-0.500953	-0.580003	-0.598312	-0.549487	-0.604998	-0.565815	-0.670304	-0.501706	-0.585532	-0.417879	-0.455105	-0.519967	-0.390243	-0.501742	-0.490948	-0.512536	-0.434823	-0.478063	-0.391583	-0.556453	-0.600193	-0.483555	-0.485227	-0.498606	-0.46293	-0.50278	-0.48066	-0.5249	-0.513782	-0.416985	-0.610578
-0.0539615	0.0465655	-0.154489	-0.0846678	0.0114275	-0.180763	0.043571	0.132557	-0.0454153	-0.102427	0.00962215	-0.214477	0.0612095	0.0964605	0.00245791	-0.0534932	-0.0475535	-0.0633928	0.0738454	0.0950644	0.0526264	-0.155188	-0.0584855	-0.25189	0.0897889	0.146215	0.0333625	-0.047195	-0.0143592	-0.0800308	0.0586125	0.0260791	0.112835	-0.108424	-0.0827925	-0.151142	0.181148	0.291087	0.0712092	-0.0495519	-0.0534598	-0.0456441	+
-0.71953	-1.30167	-0.137388	-0.493881	-0.668266	0.0292743	-1.15445	-1.53513	-0.393081	-0.720797	-1.83494	-0.163723	-1.08278	-1.08278	NaN	-0.551502	-0.772248	-0.330757	-0.578806	-0.262681	-0.684181	-0.758112	-0.0205595	-1.12689	-0.890161	-1.17018	-0.330129	-0.860268	-1.19449	-0.191831	-0.67224	-0.907358	-0.202003	-0.801148	-0.801148	NaN	-0.599067	-0.738932	-0.319335	-0.660556	-0.851629	-0.0873394
-0.00710476	-0.0787379	0.0645284	-0.00610035	-0.0768287	0.064628	-0.0536969	-0.129922	0.0225282	-0.119979	-0.143117	-0.0968413	0.0212957	-0.0384574	0.120884	-0.0610384	-0.126233	0.0476192	0.0215582	-0.0309737	0.07409	0.00386753	-0.0166631	0.0243981	-0.0692121	-0.0740356	-0.0643887	-0.0826292	-0.118954	-0.0463047	0.000358371	-0.0452977	0.0764518	-0.0941467	-0.127342	-0.0388207	0.0203638	0.0401779	0.000549692	-0.0716754	-0.096553	-0.0467978
0.0284085	-0.0443033	0.10112	-0.0927464	-0.147255	-0.0382381	0.0797644	0.0677386	0.0917901	-0.108727	-0.0829111	-0.134542	0.0881624	0.0859467	0.0918552	-0.149035	-0.162082	-0.127289	0.127139	-0.0410931	0.295371	-0.138166	-0.15112	-0.125211	0.0492462	0.042896	0.0555965	-0.123866	-0.158554	-0.089178	0.0238997	-0.0621619	0.167336	-0.194675	-0.223526	-0.146588	0.118581	0.0915156	0.145645	-0.0416052	-0.133821	0.0506109	+
0.0905676	0.156104	0.0250308	0.00530829	0.0437529	-0.0331363	-0.00345746	0.0497957	-0.0567107	-0.0524634	-0.0183662	-0.0865607	-0.0425695	-0.00332796	-0.107972	-0.0804363	-0.0428569	-0.143068	0.0423883	0.0434809	0.0412957	0.0224496	0.0409766	0.00392254	-0.0322807	-0.0133855	-0.0511758	-0.066106	-0.0529194	-0.0792926	0.0793337	0.118171	0.014605	0.0329227	0.066694	-0.0233628	-0.0626869	-0.0494608	-0.0759131	-0.0834079	-0.0609921	-0.105824	+
0.0227694	0.041478	0.00406073	0.0862288	0.0876308	0.0848268	0.0276242	0.0519856	0.00326277	0.131642	0.12121	0.142074	0.0353544	0.0476999	0.0147786	0.0987908	0.0872493	0.118027	0.0283123	0.054908	0.00171659	0.0846545	0.0871723	0.0821366	0.0354343	0.0170491	0.0538195	0.0900915	0.085102	0.095081	-0.00678158	0.00483296	-0.0261391	0.0491455	0.0590596	0.0326221	-0.0210413	-0.0823668	0.0402842	0.0665959	0.0344018	0.0987899	+
0.118646	0.0691796	0.168112	0.0918011	0.0176711	0.165931	-0.0420344	-0.169717	0.0856481	-0.0502435	-0.149716	0.049229	-0.0815726	-0.150988	0.0341197	-0.0867341	-0.195013	0.0937306	-0.00117379	-0.123927	0.121579	0.133877	0.0603908	0.207363	-0.153506	-0.21771	-0.0893028	-0.0718141	-0.18704	0.0434119	0.0255134	-0.0295928	0.117357	-0.0491368	-0.0883685	0.0162494	-0.0558205	-0.16715	0.0555091	-0.146694	-0.224597	-0.0687915	+			+			+	LV_Sham-LF-m_LV_Sham-LF-fe;RV_Sham-RF-m_RV_Sham-RF-fe
0.0401008	0.089797	-0.00959539	0.133333	0.153011	0.113656	-0.00145137	0.0166672	-0.0195699	0.146446	0.19561	0.0972821	0.0629912	0.107801	-0.0116916	0.122357	0.187085	0.0144775	-0.0445909	-0.0383834	-0.0507984	0.133559	0.147996	0.119123	-0.0768244	-0.0470603	-0.106588	0.019647	0.0592136	-0.0199195	-0.0201729	-0.0153883	-0.0281472	0.0515873	0.0661825	0.0272619	-0.0669588	-0.121967	-0.0119507	0.0123283	-0.0272196	0.0518763	+
0.0271664	0.0542781	5.46789e-05	0.200062	0.233101	0.167022	0.0730187	0.082351	0.0636863	0.233711	0.212297	0.255125	0.0904243	0.100538	0.0735685	0.243637	0.237915	0.253175	-0.0974409	-0.14941	-0.0454721	0.155559	0.17245	0.138667	0.0209901	0.075783	-0.0338027	0.221687	0.265827	0.177546	-0.0545252	-0.0713672	-0.0264551	0.0595581	0.0478813	0.0790194	-0.0230411	-0.167719	0.121637	0.0792613	-0.0362489	0.194771	+
0.0781041	0.135184	0.0210244	0.227401	0.279138	0.175665	0.101792	0.121719	0.0818656	0.259856	0.266784	0.252928	0.0994318	0.107622	0.0857805	0.248927	0.263723	0.224267	-0.0213923	-0.0616081	0.0188236	0.229476	0.236642	0.22231	0.0434609	0.0934692	-0.00654738	0.242888	0.281769	0.204007	-0.00710905	-0.0272671	0.0264877	0.0865664	0.0643314	0.123625	-0.0124502	-0.168908	0.144008	0.0838761	-0.0148391	0.182591	+
0.0988455	0.0600649	0.137626	0.167801	0.153924	0.181679	0.0747825	0.0211704	0.128395	0.041603	0.058902	0.0243041	0.0110332	-0.0300145	0.079446	0.0150311	-0.0542468	0.130494	-0.0414074	-0.149425	0.0666104	0.0994834	0.169613	0.0293534	-0.194497	-0.131965	-0.257029	-0.0534607	-0.09852	-0.00840151	0.068191	-0.0150473	0.206921	-0.0429651	-0.146605	0.129768	-0.0733259	-0.264448	0.117796	-0.181159	-0.316764	-0.0455545	+
0.0665057	0.127827	0.00518441	0.115302	0.134453	0.0961501	0.119662	0.12252	0.116803	0.147988	0.119427	0.176548	0.0631403	0.0485072	0.0875288	0.0890171	0.0785032	0.10654	0.0419545	0.0501811	0.033728	0.0989043	0.151885	0.0459237	0.105915	0.0901264	0.121703	0.119532	0.105402	0.133662	0.00380906	-0.0275351	0.0560494	0.0718642	0.0290633	0.143199	0.0568575	-0.0220327	0.135748	0.0941694	0.037352	0.150987
-0.0563257	-0.014984	-0.0976674	0.0657591	0.0944732	0.037045	-0.117466	-0.102713	-0.132219	0.0338932	0.0425659	0.0252206	-0.110866	-0.108975	-0.114017	0.00784477	0.00739007	0.0086026	0.00986633	0.0808519	-0.0611192	0.0811442	0.111179	0.051109	-0.0670578	-0.0694539	-0.0646618	0.0102209	-0.00447156	0.0249135	-0.0397407	-0.0179183	-0.0761112	0.113132	0.124124	0.0948105	-0.0776533	-0.0652845	-0.0900221	0.0676556	0.0538461	0.0814651	+
-0.0688565	-0.0742819	-0.0634311	-0.0949933	-0.118589	-0.0713974	0.0570944	0.0132774	0.100911	0.0792294	0.0309813	0.127477	-0.0152304	-0.0494444	0.0417929	0.0203264	-0.0157512	0.0804557	-0.144655	-0.209476	-0.0798344	0.0138038	-0.0649162	0.0925238	0.0284772	0.0273064	0.0296479	0.154833	0.14054	0.169126	-0.096321	-0.123715	-0.0506637	-0.116572	-0.119055	-0.112432	-0.0713395	-0.1386	-0.0040791	-0.0164601	-0.0471378	0.0142175	+
0.041262	0.041262	NaN	-0.158439	-0.248776	0.11257	0.166191	0.245555	0.00746305	0.0238947	0.0307166	0.0102509	-0.100046	-0.100046	NaN	0.193259	0.206303	0.154127	-0.15899	-0.160008	-0.156953	-0.144355	-0.492841	0.0298872	0.0688443	-0.104612	0.589212	0.115855	-0.0628299	0.473224	-0.13187	-0.081934	-0.181805	-0.315141	-0.315141	NaN	-0.110794	-0.3307	0.329016	-0.107023	-0.310267	0.502711
-0.0948496	-0.0443281	-0.145371	-0.110814	-0.0619474	-0.159682	0.00667641	0.00518806	0.00816477	-0.0109131	-0.00342228	-0.018404	-0.0227441	-0.00183742	-0.0575886	0.0163801	0.0177467	0.0141026	-0.0424784	-0.0448559	-0.0401008	-0.0178287	-0.0554056	0.0197481	0.0595027	0.0481632	0.0708423	0.0479591	0.0458959	0.0500223	-0.0442445	-0.0441258	-0.0444424	-0.0284846	0.00171179	-0.0788118	-0.00826338	-0.0366908	0.0201641	0.0319352	-0.0118913	0.0757617
-0.0582364	-0.0267459	-0.0897268	-0.0203607	-0.0170132	-0.0237081	-0.0868652	-0.073673	-0.100057	0.011411	0.0268572	-0.00403517	-0.0361159	0.0126972	-0.117471	0.0114692	0.017143	0.00201276	-0.068959	-0.0445877	-0.0933304	-0.0249357	-0.0617314	0.0118599	0.0100113	-0.04838	0.0684025	0.00306576	-0.0339685	0.0401001	-0.0374244	-0.0321161	-0.0462714	0.0243533	0.0523551	-0.0223164	-0.0684989	-0.064953	-0.0720448	0.0636706	0.0889034	0.0384378
-0.0501691	-0.0152305	-0.0851078	0.0800816	0.105268	0.0548953	-0.027718	-0.0197515	-0.0356845	0.143921	0.188549	0.0992931	-0.0169395	0.000245757	-0.0455815	0.106717	0.137155	0.0559863	-0.0136802	0.0116738	-0.0390342	0.103047	0.130594	0.0754996	-0.0108437	0.0133752	-0.0350625	0.106795	0.139064	0.0745257	-0.0548489	-0.0513909	-0.0606122	0.0481009	0.0163728	0.100981	-0.0605438	-0.034679	-0.0864087	0.0950609	0.0978146	0.0923071	+
0.063698	-0.0538092	0.181205	0.136732	0.00759486	0.265869	0.0380067	-0.09828	0.174294	0.0766562	-0.0267686	0.180081	0.0235737	-0.0459491	0.139445	0.0460463	-0.033118	0.177987	-0.015134	-0.169794	0.139526	0.0956828	-0.0363289	0.227694	-0.0911017	-0.193688	0.0114846	-0.0349523	-0.155823	0.0859184	0.0149937	-0.0450038	0.114989	-0.023139	-0.0810745	0.0734202	0.00882831	-0.170074	0.187731	0.0315076	-0.063234	0.126249		+	+					LV_Sham-H-m_LV_Sham-H-fe;RV_Sham-H-m_RV_Sham-H-fe
0.0483567	0.0978698	-0.00115639	0.070478	0.0768502	0.0641059	0.0293371	0.0629333	-0.00425918	0.102515	0.128311	0.0767199	0.0791585	0.118522	0.0135523	0.117034	0.150545	0.0611811	-0.0606019	-0.0945192	-0.0266845	0.0532829	0.0242731	0.0822927	-0.0704804	-0.0851869	-0.0557738	-0.0328725	-0.0312108	-0.0345342	-0.0165219	-0.00014949	-0.0438094	0.00299788	0.0214773	-0.0278011	-0.0895995	-0.0994957	-0.0797033	-0.0560039	-0.0390636	-0.0729442	+
0.136444	0.168478	0.104411	0.148143	0.147812	0.148474	0.0749194	0.0865341	0.0633047	0.0808156	0.0855348	0.0760964	0.0722787	0.0692636	0.0773039	0.0893235	0.0877112	0.0920105	-0.0106319	-0.0721985	0.0509347	0.114391	0.0932724	0.13551	-0.000341394	0.0318261	-0.0325089	0.0647755	0.0989429	0.030608	0.035473	0.0205022	0.0604243	0.0548277	0.0619282	0.0429934	-0.0269571	-0.154219	0.100305	-0.0065659	-0.102414	0.0892827	+
0.112947	0.136575	0.0893193	0.120147	0.0724042	0.16789	0.0654395	0.0264794	0.1044	0.0964303	0.0394655	0.153395	0.0928745	0.0815522	0.111745	0.135914	0.120665	0.161329	-0.0386183	-0.0977598	0.0205231	0.0476871	-0.0206156	0.11599	0.0590654	0.0663006	0.0518302	0.0832466	0.0787318	0.0877614	0.0418788	0.0233479	0.0727638	0.0392429	0.0460775	0.027852	0.0142936	-0.0914797	0.120067	0.0248128	-0.0534143	0.10304
0.138798	0.14089	0.136707	0.100194	0.0563663	0.144022	0.0883055	0.0818237	0.0947874	0.0741378	0.0536122	0.0946633	0.0656682	0.0557156	0.0822558	0.0758153	0.0459075	0.125662	-0.0602925	-0.142902	0.0223166	0.116236	0.059565	0.172907	-0.136553	-0.0622697	-0.210835	-0.0303363	0.000990442	-0.061663	0.000748384	-0.0137796	0.0249617	-0.0115648	-0.00452606	-0.023296	-0.0630895	-0.163955	0.0377761	-0.0814202	-0.0995445	-0.0632959	+
0.0013491	-0.0573311	0.0600293	-0.0213752	-0.0811872	0.0384367	0.0305848	-0.0560558	0.117225	-0.0849027	-0.152405	-0.0174001	-0.0468392	-0.129472	0.0908816	-0.0657626	-0.162866	0.0960763	-0.111885	-0.200533	-0.0232365	0.0206347	-0.0573195	0.0985889	-0.190624	-0.184405	-0.196842	-0.122123	-0.212793	-0.0314517	-0.0867137	-0.15131	0.0209475	-0.198556	-0.280551	-0.0618959	-0.0257166	-0.103798	0.0523653	-0.154175	-0.206423	-0.101926	+
-0.0741247	-0.0405589	-0.10769	0.0395001	0.0788671	0.000133063	-0.0559459	-0.0290968	-0.082795	0.0709266	0.0897622	0.052091	-0.0241528	0.00449347	-0.0718966	0.0490222	0.0707573	0.0127969	0.0321298	0.104215	-0.0399558	0.0716654	0.126055	0.0172755	0.0192472	0.0110871	0.0274073	0.0403247	0.0512074	0.029442	-0.00840109	0.00450449	-0.0299104	0.0983688	0.108677	0.0811888	-0.0421559	-0.0389614	-0.0453503	0.0788417	0.102073	0.0556107	+
-0.0679651	-0.0341027	-0.101828	0.0390692	0.0746211	0.0035173	-0.0461429	-0.0227999	-0.0694859	0.0756382	0.0926648	0.0586116	-0.016273	0.0109044	-0.0615687	0.0534796	0.0725634	0.0216733	0.0228082	0.0784956	-0.0328792	0.0717905	0.12045	0.0231313	0.0116316	0.00563424	0.017629	0.0400025	0.0482347	0.0317703	-0.00975897	-0.000630485	-0.0249731	0.0824301	0.0905211	0.0689451	-0.0317679	-0.0339355	-0.0296002	0.0745736	0.0908264	0.0583208	+
-0.0589362	-0.0269681	-0.0909043	0.0385827	0.0747915	0.00237389	-0.0379008	-0.0155933	-0.0602082	0.0722946	0.0896382	0.054951	-0.00478215	0.0232169	-0.0514472	0.0488843	0.063912	0.0238381	0.0319761	0.0894115	-0.0254593	0.0742622	0.129686	0.0188384	0.0208614	0.0174806	0.0242423	0.0394925	0.0467985	0.0321865	0.0104832	0.0191666	-0.00398908	0.0882067	0.094218	0.0781879	-0.0207542	-0.0202074	-0.021301	0.0690708	0.0801823	0.0579593	+
-0.0675402	-0.0322795	-0.102801	0.0463343	0.0916878	0.000980794	-0.0705772	-0.0585753	-0.0825791	0.0715343	0.0931729	0.0498957	-0.0344525	-0.0144238	-0.0678337	0.0319961	0.0495687	0.00270845	0.0182815	0.0973262	-0.0607633	0.09694	0.177827	0.0160535	-0.0117301	-0.0272681	0.00380789	0.0399656	0.0434122	0.0365189	-0.0245152	-0.0134543	-0.0429502	0.10131	0.106116	0.0933014	-0.0636095	-0.0504688	-0.0767501	0.0728098	0.0873774	0.0582421	+
0.0495132	0.0576088	0.0414177	0.0158079	-0.00113871	0.0327545	0.0661303	-0.0264253	0.158686	0.0223408	-0.0126367	0.0573183	0.049081	-0.00318776	0.136196	0.0143037	-0.005466	0.0472531	-0.00875932	-0.0305904	0.0130718	-0.0178912	-0.0356405	-0.000141959	-0.0275641	-0.0200554	-0.0350729	-0.0271523	-0.0457315	-0.00857317	-0.0239922	-0.0511224	0.0212248	-0.0680731	-0.0612988	-0.0793636	-0.0142068	-0.0326866	0.00427305	-0.0183623	-0.0248547	-0.0118699
-0.1484	-0.165154	-0.131645	-0.0764538	-0.0350079	-0.1179	-0.105956	-0.0780339	-0.133878	-0.0861739	-0.0584144	-0.113933	-0.0173755	0.0161839	-0.0733078	-0.0435362	-0.0134639	-0.0936567	0.0193788	0.00932823	0.0294293	-0.113965	-0.0793065	-0.148623	0.00894263	0.00798228	0.00990298	-0.0677795	-0.0744395	-0.0611194	-0.051418	-0.0529013	-0.0489458	-0.0517274	-0.0407688	-0.0699918	0.105776	0.143604	0.0679488	0.0160334	0.0120573	0.0200095	+
-0.0957832	-0.0773184	-0.114248	0.0795886	0.126644	0.0325332	-0.0649777	-0.0193826	-0.110573	0.104123	0.123132	0.0851138	-0.0458874	-0.0340127	-0.0656785	0.0984571	0.112729	0.0746703	0.00475136	0.0923406	-0.0828379	0.0716577	0.11387	0.0294454	0.0172068	0.00480506	0.0296085	0.102344	0.129258	0.0754304	-0.0531886	-0.0215141	-0.10598	0.120404	0.117746	0.124834	-0.0678017	-0.0526626	-0.0829408	0.124151	0.161437	0.0868651	+
-0.0991427	-0.105267	-0.0930185	0.0343635	0.0677931	0.000934005	-0.0868026	-0.0534753	-0.12013	0.0797764	0.10023	0.0593223	-0.0720756	-0.0674825	-0.0797307	0.0359388	0.058286	-0.00130634	0.00876296	0.0839592	-0.0664333	0.0592783	0.104559	0.0139977	0.0025683	-0.0194361	0.0245727	0.0684277	0.0818278	0.0550277	-0.0816519	-0.0526924	-0.129918	0.0960208	0.100227	0.0890098	-0.0790176	-0.0505981	-0.107437	0.0728448	0.111183	0.0345062	+
-0.0993383	-0.130441	-0.0682354	-0.0769192	-0.0537018	-0.100137	-0.0750372	-0.0744207	-0.0756537	-0.13091	-0.116488	-0.145333	-0.00891397	0.00431624	-0.0309643	-0.0759141	-0.0585782	-0.104807	0.0524952	0.0157705	0.0892198	-0.121487	-0.0916448	-0.151328	0.00507531	0.0267295	-0.0165789	-0.112835	-0.123078	-0.102592	0.0100733	-0.00250744	0.0310412	-0.035438	-0.0242542	-0.0540775	0.149398	0.190435	0.108361	-0.0285723	-0.033878	-0.0232666	+
-0.0629139	-0.0449949	-0.0808328	-0.044887	-0.0183041	-0.0714699	0.00510303	-0.0293549	0.0395609	-0.0310446	-0.0160459	-0.0460432	-0.0176551	-0.0374462	0.0153301	0.00781291	0.0348166	-0.0371933	-0.000816545	0.0469965	-0.0486296	-0.0235584	0.0266198	-0.0737366	0.0593033	0.093092	0.0255147	0.0231347	0.0437945	0.00247488	-0.01988	-0.013661	-0.0302449	-0.00623195	0.00588854	-0.0264328	0.021452	0.0678206	-0.0249166	0.038685	0.0809149	-0.00354486
-0.0178062	-0.0249637	-0.0106488	-0.02276	-0.0051568	-0.0403632	0.0184634	0.0473014	-0.0103745	0.0197586	0.0340828	0.0054343	0.00871866	0.029966	-0.0266935	0.00660352	0.0336713	-0.0385094	0.032179	0.049387	0.0149711	-0.031422	-0.00102823	-0.0618158	0.0818525	0.0964636	0.0672413	0.0434329	0.0701436	0.0167222	0.0178809	0.0313594	-0.00458321	0.0339542	0.0399295	0.0239955	0.0452009	0.0802349	0.0101669	0.0648101	0.0893852	0.0402351	+
-0.00843538	-0.0317156	0.0148449	-0.0189531	-0.0168576	-0.0210486	0.0312663	0.0520643	0.0104682	0.0214923	0.0325556	0.0104289	0.0155237	0.0248898	-8.63319e-05	0.0152368	0.0400623	-0.026139	0.0330786	0.0554163	0.0107408	-0.0316732	-0.00544037	-0.0579061	0.0531041	0.0462672	0.0599411	0.0430068	0.0692396	0.0167739	0.00973875	0.0217142	-0.0102204	0.0110694	0.0103428	0.0122805	0.0327494	0.0701714	-0.00467257	0.0586469	0.0841135	0.0331804	+
-0.0401952	-0.0355393	-0.0448511	-0.0173761	-0.00554794	-0.0292043	-0.041063	-0.0297413	-0.0523846	-0.0609714	-0.0599014	-0.0620414	0.00729352	0.039631	-0.0466023	-0.0300103	0.00123018	-0.0820779	0.00278897	0.043558	-0.0379801	-0.0327053	-0.00683221	-0.0585783	0.00782903	0.0268694	-0.0112113	0.00763747	-0.00411774	0.0193927	0.0163096	0.00847608	0.0293656	0.0202535	0.0267607	0.009408	0.0162269	0.0513004	-0.0188467	0.00908332	0.0260163	-0.0078497
-0.0223283	-0.0237801	-0.0208764	-0.000677937	0.0178454	-0.0192013	-0.0272193	0.00635338	-0.0607921	-0.0329487	-0.0204281	-0.0454693	-0.00542998	0.0310981	-0.0663102	-0.0319902	-0.0130162	-0.0636136	0.0395111	0.0595052	0.019517	0.0210958	0.0549169	-0.0127252	0.0224252	0.0354941	0.00935629	-0.0168601	-0.00204925	-0.031671	0.044215	0.0576462	0.0218298	0.0500979	0.0592022	0.0349242	0.00862815	0.0536305	-0.0363742	0.00638385	0.0244815	-0.0117138	+
0.117486	0.123098	0.111874	0.101396	0.0598521	0.14294	0.0551377	-0.00350594	0.113781	0.0398859	-0.0143559	0.0941277	0.0334961	0.00482688	0.0812782	0.0213978	-0.0323877	0.11104	0.0398003	-0.00267536	0.0822759	0.0832974	0.0626397	0.103955	-0.0483402	-0.0911341	-0.00554626	-0.00545188	-0.0457011	0.0347973	0.0589747	0.0350516	0.0988465	0.0405344	0.0305864	0.0571145	-0.0144406	-0.0971231	0.0682419	-0.0234581	-0.0821546	0.0352385	+				+			LV_Sham-RF-m_LV_Sham-RF-fe
-0.0944044	-0.0629689	-0.12584	0.0699372	0.131497	0.00837745	-0.0764002	-0.0421956	-0.110605	0.122193	0.127317	0.117069	-0.0759725	-0.021718	-0.166397	0.102801	0.12176	0.0712028	-0.0359122	0.0559955	-0.12782	0.0575909	0.10812	0.00706213	0.0614318	0.0325182	0.0903455	0.153105	0.202622	0.103589	-0.0708793	-0.055134	-0.0971214	0.113537	0.116234	0.109042	-0.0520053	-0.00316792	-0.100843	0.161687	0.206306	0.117068	+
0.00444156	0.0845768	-0.0756936	0.131003	0.194126	0.0678791	0.0223597	0.096899	-0.0521796	0.194619	0.241081	0.148157	0.0156728	0.0802568	-0.0919673	0.140849	0.197352	0.0466776	-0.000209253	0.0513386	-0.0517571	0.122815	0.190144	0.055486	0.100826	0.0946087	0.107043	0.169195	0.242113	0.0962777	0.0368858	0.0818048	-0.0379793	0.130907	0.149632	0.0996978	-0.0217529	0.000405243	-0.0439111	0.146781	0.194627	0.0989357	+
-0.0220425	0.0628212	-0.106906	0.0826838	0.143984	0.021384	-0.0613499	-0.000780067	-0.12192	0.00322588	0.0417214	-0.0352696	-0.0518804	-0.0283381	-0.0911176	-0.0121574	0.0424542	-0.103177	0.0294057	0.0751495	-0.016338	0.0583599	0.109643	0.00707715	-0.0385513	0.0301637	-0.107266	0.00818743	0.0586809	-0.042306	0.000324908	-0.0077082	0.0137134	0.101724	0.105641	0.095196	-0.0610128	-0.00295194	-0.119074	-0.035278	0.0192138	-0.0897698	+
0.0676413	-0.0204529	0.155736	-0.0571206	-0.144373	0.0301315	0.0145378	-0.0527512	0.0818267	-0.215753	-0.273815	-0.15769	-0.068456	-0.102342	-0.0119786	-0.17173	-0.20968	-0.108479	0.0758352	-0.0363797	0.18805	-0.0432669	-0.0947934	0.00825957	-0.0833378	-0.10522	-0.0614554	-0.144136	-0.197391	-0.0908813	0.0786408	-0.00137915	0.212007	-0.104482	-0.167249	0.000130791	0.086221	0.152091	0.020351	-0.133062	-0.103735	-0.16239	+
-0.0230226	-0.0278236	-0.0194219	0.0828068	0.133502	0.0152132	-0.0916566	-0.179456	-0.0258071	0.0551541	0.0293767	0.0744871	0.00609937	0.0321309	-0.0286094	0.0623698	0.0866066	0.0300539	0.00780455	0.0363742	-0.0136227	0.108516	0.119393	0.094013	0.121796	-0.0240401	0.267632	0.120961	0.0559852	0.207595	0.0721611	0.068053	0.0803772	0.0196095	0.00900612	0.0337473	-0.107342	-0.169372	-0.0246368	0.0844199	0.106678	0.054742
0.121718	0.118603	0.124833	0.0109938	-0.0121227	0.0341102	0.0887866	0.00472403	0.172849	-0.0279702	-0.0889814	0.0330409	0.0175191	-0.0149564	0.071645	-0.0274729	-0.0869299	0.0716221	-0.0408346	-0.107743	0.0260741	-0.00760242	-0.0534029	0.038198	-0.0648675	-0.0522771	-0.077458	-0.0505112	-0.0921426	-0.00887972	-0.00837849	-0.0201198	0.0111903	-0.143696	-0.171729	-0.0969737	-0.0328963	-0.0757076	0.009915	-0.0952422	-0.0911469	-0.0993375	+						+	LV_Sham-LF-m_LV_Sham-LF-fe
0.135161	0.14363	0.126692	0.0288153	0.0087406	0.0488899	0.100711	0.0239639	0.177458	-0.00857584	-0.0702703	0.0531186	0.0223474	-0.0130096	0.0812758	-0.0272789	-0.0835231	0.0664613	-0.0285296	-0.110357	0.053298	0.00754458	-0.0384998	0.053589	-0.0680299	-0.0537256	-0.0823341	-0.0419365	-0.0802822	-0.00359082	0.00273347	-0.0112617	0.0260588	-0.126489	-0.149159	-0.0887057	-0.0141526	-0.0718484	0.0435432	-0.077209	-0.0891384	-0.0652795	+
-0.0629144	-0.102887	-0.0229413	-0.162266	-0.160035	-0.164497	-0.016382	0.00665471	-0.0394187	-0.1747	-0.111984	-0.237417	-0.00349943	0.00750531	-0.0218407	-0.15534	-0.139674	-0.18145	-0.0109475	-0.0440158	0.0221208	-0.158105	-0.14499	-0.171219	0.0150505	0.0513375	-0.0212365	-0.112789	-0.0777143	-0.147864	-0.0204528	-0.0613574	0.0477216	-0.160188	-0.147395	-0.18151	0.0386718	0.0822613	-0.00491764	-0.125905	-0.0957779	-0.156032	+
-0.0737111	-0.0800434	-0.0673788	-0.12099	-0.072265	-0.169716	0.022338	0.0524377	-0.00776161	-0.0347243	0.0911668	-0.160615	0.0277769	0.0128045	0.0527309	-0.00683032	0.0510516	-0.1033	-0.0142075	0.0448805	-0.0732956	-0.0785382	-0.0733555	-0.0837209	0.0916982	0.121272	0.0621244	0.0520036	0.173542	-0.0695345	0.0325145	0.0657078	-0.0228077	-0.0596998	-0.0590864	-0.0607222	0.0366266	0.123062	-0.0498093	-0.00292563	0.02941	-0.0352613					+		+	LV_Sham-LF-m_LV_Sham-LF-fe;LV_Sham-RF-m_LV_Sham-RF-fe
0.0580855	0.0330396	0.0831315	-0.106488	-0.116872	-0.0961032	0.0877053	0.0753784	0.100032	-0.147483	-0.12822	-0.166746	0.0762353	0.0646374	0.0955652	-0.114561	-0.135874	-0.0790386	0.0853885	0.0484347	0.122342	-0.089243	-0.0639065	-0.114579	0.0780578	0.117549	0.0385664	-0.120529	-0.142144	-0.0989135	0.0909731	0.0355836	0.183289	-0.101795	-0.115223	-0.0794154	0.103352	0.124331	0.0823735	-0.118522	-0.16896	-0.068084	+
0.0165316	-0.0879351	0.120998	0.0159746	0.12174	-0.0545356	0.0430145	-0.0409449	0.0989875	0.0176087	-0.0124881	0.0477055	-0.0214055	-0.0298908	-0.00867772	0.0266689	-0.034029	0.117716	-0.0182159	-0.0186502	-0.0169131	0.0316964	0.0760725	-0.0348676	-0.0681546	-0.0813951	-0.0593275	-0.00711591	0.0308119	-0.0324011	-0.0375435	-0.0090523	-0.0565376	-0.109421	-0.135432	-0.0834093	0.0138804	0.084766	-0.0570053	-0.0423625	0.023952	-0.108677
0.0292532	0.0606332	-0.00212667	0.0176981	0.037649	-0.00225275	0.0504473	0.0577121	0.0431824	0.0569667	0.0685174	0.045416	0.0312197	0.0464135	0.0058967	0.049176	0.0476721	0.0516824	0.0215213	0.0460122	-0.00296962	0.0221147	0.0324384	0.0117909	0.0275237	0.0340626	0.0209849	0.0217344	0.0344889	0.00897989	0.0332661	0.0481697	0.00842674	0.0306181	0.045938	0.005085	0.00262438	0.0138625	-0.00861375	0.0427601	0.0718499	0.0136703
0.0374459	0.0560388	0.0188531	0.102023	0.188181	0.0158648	0.0752631	0.201138	-0.0506123	0.162023	0.231157	0.0928889	0.0686303	0.114688	-0.00813346	0.162689	0.206602	0.0895009	-0.0642884	-0.0288572	-0.0997197	0.0497079	0.0924224	0.00699336	0.000676549	0.106223	-0.10487	0.145987	0.304616	-0.0126411	0.00546544	0.00206774	0.0111283	0.0787959	0.0729776	0.0884931	-0.0911338	-0.214429	0.0321612	-0.00788432	-0.105736	0.0899676
0.0217734	0.137076	-0.0647035	-0.0452875	0.108396	-0.122129	0.0586511	0.0895339	0.0174741	0.00935743	0.0213766	-0.00666819	0.0433722	0.0663307	0.0127608	0.0346707	0.0812988	-0.0585855	-0.0677891	0.0195249	-0.133275	-0.0820866	-0.040074	-0.113596	-0.00612515	0.0695833	-0.0629065	-0.0316503	-0.00383346	-0.052513	-0.0158738	0.065616	-0.219598	-0.00651198	0.0603754	-0.0956952	-0.00129464	-0.00452295	0.00112659	-0.0120058	0.0366114	-0.0484688
-0.159504	-0.30195	-0.0170575	-0.124001	-0.220929	-0.0270744	-0.118094	-0.177777	-0.0584123	-0.14986	-0.221012	-0.0787085	-0.111113	-0.0960507	-0.136216	-0.0731317	-0.122606	0.00932553	-0.119883	-0.179424	-0.0603421	-0.134163	-0.263193	-0.00513202	-0.0907363	-0.167488	-0.013985	-0.0890118	-0.132976	-0.0450476	-0.203232	-0.238387	-0.144641	-0.195911	-0.129536	-0.306538	-0.072532	-0.0547426	-0.0903214	-0.0506609	0.041226	-0.142548
-0.169654	-0.144354	-0.194955	-0.00296546	-0.00370115	-0.00222977	-0.10021	-0.0333279	-0.167093	0.0739161	0.176866	-0.0290334	0.00732674	0.0745023	-0.104632	0.0673217	0.146943	-0.0653801	-0.0543636	0.00940604	-0.118133	-0.0142989	0.0504447	-0.0790426	0.068838	0.0660806	0.0715953	0.109065	0.182627	0.0355037	-0.0978639	-0.0809706	-0.126019	0.0682691	0.116969	-0.0128974	-0.0630248	0.0148141	-0.140864	0.129598	0.150746	0.108451	+
-0.0291725	-0.12229	0.0639445	0.0363754	-0.000486704	0.0732374	0.024382	-0.0333503	0.0821144	0.0740858	0.00763952	0.140532	-0.0175175	-0.0637288	0.0595013	0.039622	-0.00848719	0.119804	-0.0284773	-0.0831305	0.0261758	0.0421663	-0.00547284	0.0898054	0.0342339	-0.0267229	0.0951907	0.0878904	0.0388358	0.136945	-0.0696564	-0.104659	-0.0113186	-0.0244813	-0.0455671	0.0106618	0.00379126	-0.0503118	0.0578943	0.0734883	0.0753019	0.0716748	+			+				RV_Sham-RF-m_RV_Sham-RF-fe
0.110198	0.0133659	0.207031	-0.0641967	-0.0838051	-0.0445883	0.0690158	0.00290259	0.135129	-0.0907689	-0.103781	-0.0777573	0.0571199	-0.0401027	0.219158	-0.0692381	-0.161042	0.0837684	-0.0164973	-0.082403	0.0494083	-0.0279789	-0.0846408	0.0286831	-0.109176	-0.0980778	-0.120274	-0.174205	-0.207227	-0.141182	-0.0668195	-0.073366	-0.0559087	-0.0959501	-0.155753	0.00372164	0.0326835	0.0253723	0.0399948	-0.14144	-0.140333	-0.142547	+
-0.0314164	-0.0119231	-0.0509096	0.0236235	0.0467641	0.000482874	-0.00566179	-0.0184706	0.007147	0.0196492	-0.0344521	0.0737504	0.0060347	0.00413269	0.00920473	0.0133517	0.00721769	0.023575	-0.0163899	-0.044043	0.0112631	0.000250149	-0.0141486	0.0146489	0.0233303	0.0183952	0.0282654	0.0635938	0.10786	0.0193281	-0.0448181	-0.0282609	-0.0724133	0.0145231	0.0219269	0.00218359	0.115656	0.0156904	0.215621	0.211943	0.119861	0.304025	+				+			LV_Sham-RF-m_LV_Sham-RF-fe
-0.13469	-0.101348	-0.168031	0.0794254	0.0720224	0.0868284	-0.111673	-0.073945	-0.1494	0.112318	0.129908	0.0947278	-0.0793749	-0.0603296	-0.111117	0.0886327	0.121095	0.0345284	-0.0145789	0.0799408	-0.109099	0.0753086	0.0419907	0.108626	0.042719	-0.000568379	0.0860063	0.0790944	0.0988803	0.0593084	-0.0632723	-0.0388156	-0.104034	0.123235	0.113467	0.139514	-0.122266	-0.0636125	-0.18092	0.135862	0.189259	0.0824658	+
-0.0578795	-0.0307824	-0.0849766	-0.0651734	-0.00391276	-0.126434	-0.0314062	-0.00902995	-0.0537825	-0.0498033	-0.0214788	-0.0781278	-0.0418344	-0.0158942	-0.0850681	-0.0344657	-0.0125887	-0.0709273	-0.0726911	-0.0491246	-0.0962575	-0.0589477	-0.0125364	-0.105359	-0.0318558	-0.0172597	-0.0464519	-0.0128376	0.0406575	-0.0663326	-0.0551479	-0.0223895	-0.109745	-0.0314152	-0.034075	-0.0269823	-0.0389374	0.0377919	-0.115667	-0.0292985	0.0271926	-0.0857895
0.0435332	-0.0274136	0.11448	-0.054416	-0.0902096	-0.0186224	0.0303899	0.00759516	0.0531846	0.0347922	0.0332022	0.0363823	-0.0394745	-0.0305321	-0.0543784	-0.0524393	-0.0570174	-0.044809	0.00336866	-0.0271382	0.0338755	-0.0337877	-0.0195866	-0.0479888	0.0518962	-0.00316622	0.106959	-0.00127222	-0.0383774	0.0358329	0.0195969	0.0492083	-0.0297555	0.0207321	-0.00724966	0.0673684	0.0186753	0.0221932	0.0151574	0.0223723	0.0250359	0.0197087	+
0.0275354	0.0801509	-0.0250802	0.0657286	0.105882	0.0255755	0.00970489	0.00494718	0.0144626	0.0197214	0.011772	0.0276708	0.0023484	0.0040156	-0.00043025	0.0172659	0.0176573	0.0166135	-0.0252529	0.00281752	-0.0533232	0.0600474	0.081282	0.0388128	-0.0405455	-0.042128	-0.0389631	-0.0206411	-0.0135696	-0.0277125	0.0165919	0.0265536	-1.10297e-05	0.0776936	0.100306	0.0400066	-0.0604101	-0.0758626	-0.0449575	-0.00495567	-0.00936539	-0.000545945	+
0.0498883	0.00704504	0.0820207	-0.0611292	-0.13301	-0.00721847	0.0340426	0.0567196	0.0170349	-0.0246149	-0.0416851	-0.0118122	0.0588798	0.0444869	0.0780704	-0.0563102	-0.0624252	-0.048157	-0.0245042	-0.0769949	0.0454833	-0.0249295	-0.0481497	0.0060308	-0.060263	-0.0639336	-0.05751	-0.0769374	-0.0899536	-0.0671752	0.0550955	0.0954834	0.00124499	-0.0201233	-0.0879934	0.0477469	0.0939746	0.0687403	0.1129	-0.00163441	-0.0615256	0.0283112
0.276132	0.268672	0.283592	0.0975437	0.0256808	0.169407	0.173558	0.0988494	0.248267	-0.0138696	-0.0818113	0.0540721	0.141411	0.0786007	0.246095	-0.00448977	-0.0732981	0.110191	-0.00133672	-0.125364	0.122691	0.0964279	0.00260736	0.190248	-0.10507	-0.124171	-0.0859699	-0.100558	-0.174227	-0.0268891	0.149427	0.116119	0.20494	-0.0918652	-0.0996395	-0.0789081	0.0282908	-0.147057	0.203639	-0.160719	-0.278252	-0.0431853	+
0.00727363	-0.0613709	0.0759182	-0.233071	-0.187393	-0.278748	-0.0305644	0.0808498	-0.141979	-0.311056	-0.182184	-0.439928	0.105174	0.266069	-0.162985	-0.285404	-0.216347	-0.400497	0.0172486	0.0622656	-0.0277684	-0.187646	-0.100503	-0.274788	0.0588684	0.147413	-0.0296762	-0.156189	-0.117528	-0.194849	0.237786	0.338922	0.0692268	-0.101822	-0.0836034	-0.132186	0.0433153	0.113249	-0.0266185	-0.15861	-0.152833	-0.164386	+						+	LV_Sham-LF-m_LV_Sham-LF-fe
0.0311623	-0.00703437	0.069359	-0.0271095	-0.0300662	-0.0241527	0.017547	-0.0329632	0.0680572	-0.0112472	-0.0424177	0.0199233	-0.00208685	-0.0442584	0.068199	-0.0355207	-0.0843909	0.0459295	-0.0101172	-0.0611188	0.0408845	-0.0253156	-0.0441729	-0.00645835	-0.045126	-0.0534087	-0.0368433	-0.0167842	-0.0447612	0.0111927	-0.00154835	-0.0299244	0.045745	-0.0341161	-0.0399348	-0.0244182	0.0109223	-0.0590398	0.0808844	-0.0704269	-0.112956	-0.0278974
-0.0270056	0.0417179	-0.0957291	0.117336	0.136149	0.0985233	-0.0907668	-0.00970591	-0.171828	0.0764437	0.125178	0.0277093	-0.0578421	-0.00446495	-0.146804	0.0230458	0.0670793	-0.0503434	-0.0103228	0.0122114	-0.032857	0.0982827	0.123178	0.0733876	-0.0744061	-0.0727687	-0.0760436	0.0164227	0.0574045	-0.0245591	-0.0362568	-0.0147256	-0.0721422	0.067329	0.0958393	0.0198119	-0.134136	-0.168175	-0.100096	0.0244045	0.00551477	0.0432943	+
-0.023085	0.0121524	-0.0583223	0.101122	0.111342	0.0909011	-0.000889563	0.0606509	-0.0624301	0.136653	0.162796	0.11051	0.00348948	0.0240334	-0.0307504	0.129051	0.140983	0.109166	0.0024916	0.0553422	-0.050359	0.0764941	0.0704023	0.0825858	0.0361474	0.0333155	0.0389793	0.103927	0.13312	0.0747349	-0.0258389	-0.0220918	-0.0320842	0.0891751	0.120138	0.0375708	-0.0518791	-0.0750176	-0.0287405	0.0848695	0.0678613	0.101878	+
-0.0359931	0.00705174	-0.0790379	0.0611011	0.0909747	0.0312275	-0.0309189	0.00778119	-0.0696191	0.111382	0.169077	0.0536878	-0.0130805	0.0160954	-0.0617068	0.0890123	0.12538	0.0283995	-0.00852845	0.0161114	-0.0331683	0.054724	0.0528142	0.0566338	0.0189994	0.0329185	0.00508024	0.0735145	0.103723	0.0433065	-0.041905	-0.021779	-0.0754485	0.067494	0.0941205	0.0231166	-0.0620794	-0.0734348	-0.050724	0.0620447	0.075732	0.0483575	+
-0.104327	0.143433	-0.352087	-0.0577427	0.207686	-0.323171	-0.0279036	0.104526	-0.160334	-0.0256006	0.139848	-0.191049	0.0256178	0.0975911	-0.0943378	0.0553486	0.156324	-0.112944	-0.0487553	0.0312774	-0.128788	0.136422	0.339142	-0.0662977	0.111983	0.138317	0.0856495	0.0415281	0.094896	-0.0118397	0.0482807	0.20502	-0.212951	0.122107	0.355918	-0.267578	0.0375555	0.0278484	0.0472626	-0.082928	-0.0989755	-0.0668804			+					LV_Sham-H-m_LV_Sham-H-fe
-0.0168905	0.0353755	-0.0691565	-0.0561951	-0.0312734	-0.0811168	-0.00894536	-0.0765771	0.0586863	-0.00807893	-0.0230621	0.00690421	0.0050862	-0.0136483	0.0363104	-0.0772609	-0.0633089	-0.100514	0.0528431	0.0694092	0.036277	0.00446741	0.0186394	-0.0097046	-0.0268186	-0.00875981	-0.0448774	-0.0665849	-0.0576907	-0.0754791	0.0130903	-0.00737665	0.0472019	-0.0211392	-0.0533518	0.0325485	0.0402358	0.0779523	0.00251919	-0.0202592	0.0104978	-0.0510163
0.0273967	0.0908203	-0.036027	0.0156775	0.0399826	-0.00862773	-0.00841055	0.00076354	-0.0175846	0.0469997	0.0157755	0.0782238	0.00736016	0.0496059	-0.0630494	0.045995	0.0563417	0.0287505	-0.0218876	-0.0231192	-0.0206561	0.0101187	-0.0167185	0.036956	0.017327	0.0223873	0.0122667	0.0623131	0.0792074	0.0454189	0.00469836	0.051306	-0.0729811	0.0289623	0.0355565	0.0179719	0.00787017	0.0317574	-0.016017	0.0659651	0.0669694	0.0649609
0.0122461	0.0428369	-0.0183446	0.0459923	0.0688293	0.0231553	-0.0766369	-0.0564303	-0.0968434	0.0480756	0.0580848	0.0380664	-0.0503859	-0.0145237	-0.110156	0.00401509	0.0253076	-0.0314724	0.046774	0.12113	-0.0275818	0.0736508	0.0940444	0.0532573	-0.0241078	-0.0372615	-0.010954	-0.0229391	-0.00869468	-0.0371835	0.0089471	0.0301979	-0.0264709	0.0902495	0.10316	0.0687322	-0.0831166	-0.0538916	-0.112342	0.0136808	0.0238353	0.00352621	+
-0.0263568	0.0151287	-0.0678423	-0.0387227	-0.0107664	-0.066679	0.013054	0.052302	-0.0261939	0.0289368	0.0781912	-0.0203176	-0.0153507	-0.0153384	-0.0153713	0.0155704	0.050716	-0.0430056	-0.0469233	6.45341e-05	-0.0939112	-0.0273713	0.00987244	-0.064615	0.013405	0.0248112	0.00199881	0.0245182	0.0468594	0.00217697	-0.0199846	0.00816031	-0.0668929	-0.00121576	0.00166362	-0.00601474	-0.0347217	-0.0411926	-0.0282507	0.0145926	0.0245406	0.00464465
0.0506661	0.018771	0.0825612	-0.0373964	-0.107034	0.0322412	0.0664978	0.000111072	0.132885	-0.0337286	-0.0637064	-0.00375089	0.0335793	-0.0149933	0.114533	-0.00754839	-0.0525618	0.0674739	-0.0412608	-0.0662742	-0.0162474	-0.0796213	-0.127853	-0.0313894	-0.00842092	-0.0220842	0.00524238	-0.0322501	-0.0690576	0.00455737	0.00399436	-0.020608	0.0449982	-0.0871753	-0.0991797	-0.0671678	0.0400112	0.0214984	0.058524	-0.00813516	-0.0312978	0.0150275	+						+	LV_Sham-LF-m_LV_Sham-LF-fe
0.213409	0.0925427	0.334274	0.241479	0.0381496	0.444808	-0.0152124	-0.194708	0.164284	-0.0669399	-0.292427	0.158547	-0.0628086	-0.132895	0.0540016	-0.0684818	-0.151665	0.0701572	0.123888	-0.0756766	0.323453	0.245387	0.104871	0.385904	-0.0796065	-0.231367	0.0721538	-0.0720698	-0.279599	0.135459	0.147471	0.0764701	0.265805	0.112904	0.0783679	0.170465	-0.0740317	-0.216495	0.0684317	-0.0548909	-0.159486	0.0497042	+				+			LV_Sham-RF-m_LV_Sham-RF-fe
-0.0210416	-0.00395762	-0.0381256	0.0297999	0.108852	-0.0492526	-0.147883	-0.176358	-0.119408	-0.0888133	-0.0662707	-0.111356	-0.141899	-0.137969	-0.148448	-0.108837	-0.0643036	-0.183059	0.0870962	0.14111	0.0330824	0.0292818	0.0999551	-0.0413915	-0.0174201	-0.0609464	0.0261061	-0.0462646	-0.0849679	-0.00756126	0.0221991	0.00820819	0.0455173	0.0908179	0.0542144	0.151824	-0.03857	0.0330671	-0.110207	0.0334266	0.0691953	-0.00234206	+
-0.0751163	-0.0980288	-0.0522039	-0.103534	-0.10419	-0.102878	0.0686283	0.129653	0.00760381	-0.0381567	-0.0171076	-0.0592059	0.0436803	0.0644891	0.00899891	0.00537223	0.0121935	-0.00599653	-0.0590739	-0.00901912	-0.109129	-0.117391	-0.0913364	-0.143446	0.0908163	0.111498	0.0701349	0.00746782	-0.000233362	0.015169	-0.0274913	-0.00261688	-0.0689486	-0.048588	-0.015804	-0.103228	0.0470691	0.0880842	0.00605396	-0.0141524	-0.0185834	-0.00972138	+
-0.143336	0.182169	-0.468841	-0.133239	0.189642	-0.456121	-0.0604204	0.13514	-0.25598	-0.0991472	0.111092	-0.309387	0.0197785	0.211437	-0.299652	-0.00892885	0.250271	-0.440929	-0.0591115	0.00633288	-0.124556	0.118272	0.306836	-0.0702923	0.0737243	0.228722	-0.0812733	-0.00891966	0.173413	-0.191253	0.0392528	0.19867	-0.226443	0.0891483	0.315137	-0.287499	0.0577664	0.139337	-0.0238041	-0.0231729	0.014288	-0.0606337		+	+				+	LV_Sham-H-m_LV_Sham-H-fe;LV_Sham-LF-m_LV_Sham-LF-fe;RV_Sham-H-m_RV_Sham-H-fe
-0.059434	-0.0918772	-0.0269909	0.0171517	0.0589064	-0.0246029	-0.0651794	-0.117744	-0.0126147	0.000353639	-0.0017694	0.00247668	-0.0563053	-0.080039	-0.0167493	-0.00189115	0.016783	-0.0330147	-0.0536328	-0.0534198	-0.0538457	0.0224492	-0.0342819	0.0791803	-0.0492861	-0.077257	-0.0213152	-0.0423494	-0.00636765	-0.0783312	-0.0477181	-0.021691	-0.0910967	0.0186969	0.0368929	-0.0116299	-0.100231	-0.131938	-0.068523	-0.0569292	-0.108603	-0.00525505
-0.0233307	-0.0769928	0.0303313	-0.142165	-0.184132	-0.100198	0.0773641	0.042208	0.11252	-0.0815246	-0.0936742	-0.0693749	0.0611032	0.0315126	0.110421	-0.0617555	-0.0825535	-0.0270922	0.0201817	0.0256735	0.0146898	-0.115966	-0.110856	-0.121077	0.0530722	0.0661018	0.0400427	-0.0361477	-0.0489717	-0.0233237	-0.0273285	-0.0321966	-0.019215	-0.112397	-0.133447	-0.0773135	0.0971032	0.123493	0.0707134	-0.00810704	0.00167184	-0.0178859	+
-0.117514	-0.154105	-0.007743	-0.302378	-0.496146	-0.108611	-0.126007	0.0136619	-0.219119	-0.317481	-0.260248	-0.40333	-0.138697	-0.0339446	-0.208532	-0.196929	-0.243106	-0.0583964	-0.197127	-0.294706	0.095609	-0.159008	-0.376435	0.0584183	-0.113273	-0.172129	-0.0249887	-0.128424	-0.219153	-0.0376953	-0.00806998	0.000811942	-0.0213929	-0.175167	-0.0215111	-0.405652	-0.131303	-0.0530808	-0.183451	-0.163986	-0.031406	-0.252372
-0.004053	0.00641532	-0.0145213	-0.0112398	0.00693295	-0.0294126	0.00250083	0.0261874	-0.0211857	-0.0543251	-0.0408323	-0.067818	0.0253698	0.044863	-0.00711892	-0.0334405	-0.0330283	-0.0341275	0.0612221	0.0691278	0.0533163	0.0117528	0.0375404	-0.0140348	0.007267	0.0347839	-0.0202499	-0.0265445	-0.0135914	-0.0394976	0.0703723	0.0574323	0.0919388	0.0373196	0.034299	0.042354	0.0662105	0.110994	0.0214268	-0.011853	0.020072	-0.043778	+
0.0378624	0.0158277	0.0598972	0.0602182	0.0387845	0.0816519	0.0208337	-0.0727434	0.114411	-0.00771571	-0.102811	0.0873793	-0.0113825	-0.0575929	0.0656349	-0.0204336	-0.0614783	0.0479742	0.00367403	-0.0509	0.0582481	0.0653837	-0.00900253	0.13977	-0.0538669	-0.0996377	-0.00809613	-0.00882342	-0.057697	0.0400501	0.0134387	-0.0166854	0.0636456	0.0179322	0.00746998	0.0353693	0.026988	-0.0168867	0.0708627	0.0364241	0.035643	0.0372051				+	+			LV_Sham-RF-m_LV_Sham-RF-fe;RV_Sham-RF-m_RV_Sham-RF-fe
-0.0462977	0.171395	-0.263991	-0.0650272	0.149772	-0.279827	-0.0512299	0.0706927	-0.173152	-0.0801994	0.0728759	-0.233275	-0.00608786	0.103407	-0.188579	-0.0280638	0.126025	-0.284878	0.0536249	0.0582665	0.0489833	0.209136	0.294583	0.123689	0.00402064	0.121395	-0.113354	-0.062888	0.0457524	-0.171528	0.0268905	0.150522	-0.179162	0.0393764	0.230561	-0.279265	0.0586644	0.065915	0.0514139	-0.0921346	-0.0816698	-0.102599
0.000662062	0.0342588	-0.0329347	0.113232	0.133261	0.0932036	-0.040719	-0.00761241	-0.0738257	0.131678	0.151111	0.112245	-0.0181217	0.00845169	-0.0624107	0.0903578	0.119059	0.0425225	0.00611988	0.0388665	-0.0266268	0.104488	0.105303	0.103673	-0.0057448	-0.0148538	0.00336415	0.0807831	0.115115	0.0464515	-0.0389129	-0.0304628	-0.0529964	0.0771358	0.0760603	0.0789282	-0.0801436	-0.0943881	-0.065899	0.0762359	0.0871692	0.0653026	+
0.0413524	0.060596	0.0221089	0.0781106	0.0873295	0.0688918	0.000543855	0.0270757	-0.025988	0.0354359	0.0324742	0.0383976	0.00699837	0.00446334	0.0112234	0.00902666	0.0115728	0.00478314	0.0420681	0.050978	0.0331581	0.046507	0.0472916	0.0457224	0.0105045	0.00496889	0.0160401	0.03833	0.0494639	0.027196	0.0438381	0.0648403	0.00883443	0.0735725	0.104461	0.0220919	-0.0188116	-0.0102965	-0.0273266	0.0350845	0.0454001	0.0247688
0.0196654	0.0158579	0.0234729	0.0771308	0.106051	0.0482103	0.00050872	0.046939	-0.0459216	0.0354312	0.0437717	0.0270908	0.0346223	0.0606696	-0.00878996	0.0502075	0.0606202	0.032853	0.0520431	0.0512584	0.0528277	0.0599949	0.0577369	0.0622529	0.00129256	-0.0125822	0.0151673	0.0286767	0.0199412	0.0374123	0.0385036	0.0568587	0.0079117	0.0819452	0.103583	0.0458816	0.0130485	-0.0159473	0.0420444	0.0449239	0.0331737	0.0566742
-0.068622	-0.108929	-0.0283149	-0.103954	-0.133869	-0.0740384	-0.0208263	-0.0264658	-0.0151867	-0.0682093	-0.0814611	-0.0549575	-0.0588107	-0.0761038	-0.0299887	-0.0901121	-0.11654	-0.0460652	-0.0663466	-0.100076	-0.0326173	-0.0844645	-0.0837463	-0.0851828	-0.0640217	-0.0759263	-0.0521171	-0.0607257	-0.0598534	-0.0615979	-0.0790772	-0.0744808	-0.0867379	-0.0609489	-0.0879196	-0.0159977	-0.0229764	0.0038262	-0.049779	-0.0348253	0.0071378	-0.0767883
0.00400775	0.0870588	-0.0790433	0.150428	0.2071	0.0937553	-0.00214803	0.0418957	-0.0461918	0.118666	0.156666	0.0806647	-0.00097027	0.0407493	-0.0705029	0.0906098	0.12247	0.0375091	0.0353111	0.0777065	-0.00708423	0.142304	0.168693	0.115915	-0.0011354	0.02349	-0.0257608	0.0561532	0.100248	0.0120582	0.0428147	0.0724098	-0.00651058	0.12766	0.136639	0.112696	-0.0626539	-0.0877585	-0.0375492	0.0422432	0.0445477	0.0399387	+
-0.0188016	0.0236872	-0.0612905	0.0456471	0.0687396	0.0225547	-0.028825	0.0187865	-0.0764365	0.147842	0.190299	0.105385	-0.0366287	0.00176232	-0.100614	0.0731817	0.112909	0.00696919	-0.0205315	-0.00398906	-0.037074	0.0388707	0.0197554	0.0579861	0.000995938	-0.00527018	0.00726206	0.0709693	0.113337	0.028602	-0.0442214	-0.0296427	-0.0685193	0.0404155	0.0473335	0.0288855	-0.0846024	-0.092017	-0.0771879	0.0467545	0.0532686	0.0402405	+
0.0491087	0.120093	-0.0218757	0.0401362	0.0888693	-0.00859697	0.0551186	0.123408	-0.0131705	0.0602134	0.112947	0.00747943	0.0744847	0.118587	0.000981194	0.0833595	0.138525	-0.00858363	0.0284646	0.102132	-0.0452029	0.0415215	0.0948048	-0.0117619	-0.0112486	0.0525993	-0.0750965	0.0164948	0.0833469	-0.0503574	0.0639184	0.0856352	0.0277237	0.0907878	0.120333	0.041545	-0.0188129	-0.0089418	-0.0286841	-0.0081896	0.0153053	-0.0316845		+						RV_Sham-H-m_RV_Sham-H-fe
0.00484484	0.0740366	-0.0643469	0.104704	0.171355	0.0380536	0.0614411	0.122507	0.000374968	0.131014	0.168575	0.0934522	0.0772955	0.128918	-0.00874138	0.133105	0.16558	0.0789793	-0.0164444	0.0199446	-0.0528334	0.0871354	0.123764	0.0505074	0.0136024	0.0462924	-0.0190877	0.0912838	0.139068	0.0434991	-0.0134202	0.000145308	-0.0360293	0.0904909	0.134376	0.0173496	-0.0423995	-0.084837	3.79431e-05	0.0428455	0.0454078	0.0402833	+
-0.118337	-0.038972	-0.224157	0.0287964	0.00946975	0.0545652	-0.0465382	-0.134662	0.129709	0.084625	0.135459	0.0168466	0.0565469	0.0955604	-0.138521	0.196895	0.196336	0.198294	-0.094511	-0.107857	-0.0845015	0.0367488	-0.0151844	0.0756988	0.103756	0.194395	-0.0170959	0.140959	0.184114	0.0834196	0.00700723	0.00326783	0.0163557	0.136063	0.0520121	0.346189	0.100963	0.02863	0.197407	0.124362	0.0599414	0.210255	+
-0.0222583	-0.00242061	-0.0420961	0.0880808	0.118353	0.057809	-0.0539436	0.00683241	-0.11472	0.0443234	0.0727811	0.0158657	-0.0770813	-0.0574629	-0.109779	0.0346549	0.0581472	-0.0044989	0.00733023	0.0381128	-0.0234524	0.0693559	0.0850206	0.0536911	-0.0250624	-0.0469407	-0.0031842	0.0261567	0.048764	0.00354947	-0.00818477	0.00784013	-0.0348929	0.117228	0.114743	0.121371	-0.113877	-0.0664668	-0.161287	0.0372655	0.0779116	-0.00338062	+
0.0788406	0.0154212	0.14226	-0.0722134	-0.119971	-0.0244557	0.105724	0.0383133	0.173135	-0.130806	-0.167847	-0.0937646	0.110577	0.0500931	0.211382	-0.101854	-0.147816	-0.025251	0.0961988	-0.0340955	0.226493	-0.0734892	-0.0992347	-0.0477437	0.0973857	0.103978	0.0907937	-0.0848312	-0.0971303	-0.0725321	0.124244	0.0564508	0.237233	-0.147851	-0.185332	-0.0853828	0.142206	0.133836	0.150575	-0.0833645	-0.199686	0.0329572	+
-0.0117862	-0.0615378	0.0379655	-0.0453188	-0.118408	0.0277702	-0.0634954	-0.0353314	-0.0916595	-0.0888959	-0.0329033	-0.144888	-0.031805	-0.0537114	0.00470583	-0.0965193	-0.164949	0.0175298	0.0802195	0.125729	0.0347101	-0.0188555	-0.0503786	0.0126676	0.0781092	0.075661	0.0805575	0.0340482	0.0304127	0.0376837	0.0160849	0.0399848	-0.0237484	0.0837851	0.0805039	0.0892537	0.0937348	0.165091	0.0223784	0.129155	0.145223	0.113087	+
-0.0156979	-0.0418093	0.0104136	-0.0374928	-0.0522306	-0.022755	-0.00661125	-0.0155279	0.0023054	-0.0212072	-0.051539	0.00912463	-0.00647268	-0.0228964	0.0209002	-0.0218174	-0.0582996	0.0389863	-0.00959845	-0.00459412	-0.0146028	-0.0443416	-0.0525674	-0.0361157	-0.017651	-0.0340225	-0.00127944	-0.0292483	-0.0503853	-0.0081113	-0.0201423	-0.0188225	-0.022342	-0.0495159	-0.0718801	-0.0122424	0.0317069	0.0304421	0.0329716	-0.00437823	-0.0126446	0.00388815
-0.0356193	-0.180403	0.109165	-0.173737	-0.339336	-0.00813801	-0.0422455	-0.033256	-0.0512349	-0.126864	-0.168629	-0.0851	-0.00299287	-0.00543027	0.00106946	-0.0695275	-0.135443	0.0403308	-0.1148	-0.206425	-0.0231748	-0.127491	-0.181641	-0.0733405	0.0089606	-0.0921485	0.11007	-0.0666907	-0.168305	0.0349238	-0.071006	-0.0632054	-0.0840069	-0.105373	-0.114822	-0.0896265	-0.0373697	-0.0207539	-0.0539855	0.0237853	0.0325151	0.0150555
0.0740034	0.0154252	0.132582	-0.0766583	-0.215533	0.0622167	0.0507018	0.0201145	0.0812891	-0.133125	-0.191787	-0.0744627	-0.0485244	-0.112583	0.0582395	-0.0833635	-0.174545	0.0686063	0.0601212	-0.0313178	0.15156	-0.0174068	-0.0794187	0.0446051	-0.0404565	-0.0860386	0.00512561	-0.11478	-0.222351	-0.00720919	0.091935	0.0925126	0.0909723	-0.104139	-0.0863618	-0.133769	0.0943038	0.0177472	0.17086	-0.114945	-0.196478	-0.0334123	+
0.032442	0.00207571	0.0628083	-0.0534505	-0.100397	-0.00650411	0.00716932	-0.0392001	0.0535388	-0.0503656	-0.101401	0.000669383	-0.00924226	-0.0591463	0.0739312	-0.0537036	-0.104044	0.0301966	-0.0328629	-0.0459197	-0.019806	-0.0898367	-0.07284	-0.106833	-0.0447778	-0.0512853	-0.0382702	-0.0487769	-0.0756363	-0.0219175	0.00360409	-0.0161672	0.0365562	-0.0838899	-0.0779678	-0.09376	-0.0216638	-0.0727043	0.0293767	-0.050842	-0.0539687	-0.0477153					+		+	LV_Sham-LF-m_LV_Sham-LF-fe;LV_Sham-RF-m_LV_Sham-RF-fe
-0.0696955	-0.069592	-0.069799	-0.102705	-0.113715	-0.0916958	-0.015461	0.0339163	-0.0648382	-0.0321453	0.0192486	-0.0835392	-0.00995289	0.0147117	-0.0510606	-0.0295434	-0.00280327	-0.0741102	0.000984996	0.0372774	-0.0353074	-0.0663108	-0.0555524	-0.0770693	0.0422257	0.0359204	0.0485311	-0.00699728	-0.0011859	-0.0128087	-0.0193044	-0.0102735	-0.0343559	-0.0415061	-0.0314056	-0.0583403	0.0548451	0.093475	0.0162152	0.00935009	0.0426476	-0.0239474	+
0.0369664	0.146915	-0.0729819	0.0874418	0.0883866	0.0864969	0.091487	0.170139	0.0128345	0.125068	0.161733	0.0884032	0.100722	0.163509	-0.00392133	0.18163	0.264879	0.0428821	-0.00602478	0.0706777	-0.0827272	0.0988989	0.0876015	0.110196	0.119554	0.109429	0.12968	0.106249	0.124444	0.0880535	0.122666	0.142614	0.0894199	0.11365	0.169176	0.0211075	0.0826969	0.0323783	0.133016	0.149041	0.135437	0.162645
-0.137769	-0.0447719	-0.230766	0.0073593	0.0668473	-0.0521287	-0.021439	-0.013133	-0.029745	0.198188	0.218719	0.177658	0.0335538	0.0858345	-0.0535806	0.183454	0.186065	0.179101	-0.107586	-0.00980891	-0.205363	0.00841932	0.0934804	-0.0766418	0.112476	0.120446	0.104505	0.166962	0.238195	0.0957296	-0.105912	-0.0826775	-0.144637	-0.0163873	-3.66751e-05	-0.0436383	-0.041891	-0.028319	-0.055463	0.143897	0.115237	0.172558	+
-0.0868426	-0.0131254	-0.16056	0.00333566	0.0721217	-0.0654504	0.0126371	0.0469363	-0.0216621	0.182027	0.221611	0.142444	0.026645	0.0341524	0.0141328	0.156932	0.159793	0.152164	-0.0902722	-0.0225784	-0.157966	-0.0146141	0.0514471	-0.0806753	0.115448	0.104947	0.125949	0.182031	0.250127	0.113935	-0.0813828	-0.068852	-0.102267	-0.0114805	0.0204836	-0.064754	0.015579	0.0115165	0.0196416	0.161095	0.139181	0.18301	+
-0.0745492	-0.061151	-0.0879474	0.0443053	0.0849071	0.0037036	-0.00148281	0.0200304	-0.0229961	0.0858337	0.0865815	0.085086	-0.00140337	0.00635222	-0.0143294	0.0928473	0.0832893	0.108777	-0.0556981	-0.0131093	-0.0982868	0.0134397	0.0537758	-0.0268965	0.00412884	0.0177392	-0.00948156	0.120442	0.150864	0.0900196	-0.0346984	-0.00873295	-0.0779741	0.0472436	0.0380556	0.0625569	0.00267682	0.011748	-0.00639432	0.0910873	0.119404	0.062771	+
-0.0225838	0.0181231	-0.0632908	0.0480826	0.0945734	0.0015917	0.00450047	-0.0396148	0.0486158	0.145908	0.154549	0.137267	0.02859	0.0113935	0.0572507	0.109834	0.149997	0.0428945	-0.0460815	0.0214197	-0.113583	0.0708434	0.157279	-0.0155918	-0.00967879	0.00394613	-0.0233037	0.0737584	0.0963662	0.0511506	0.0209281	0.0301043	0.00563437	-0.0135545	-0.0748442	0.0885951	0.0548686	-0.00551421	0.115251	0.0711134	0.00683237	0.135394
0.0777241	0.170293	-0.014845	0.108342	0.0810078	0.135677	0.0397894	0.057713	0.0218657	0.108777	0.0760985	0.141456	0.0387403	0.0497185	0.0204432	0.0779703	0.120726	0.00671121	0.0189532	0.0228545	0.0150518	0.0467234	0.0657524	0.0276944	0.0570897	0.0772296	0.0369499	0.0440182	0.0384421	0.0495944	0.0839192	0.0876374	0.0777222	0.06313	0.0723445	0.0477726	0.0124852	0.0205368	0.00443371	0.0576405	0.046315	0.0689659
0.0338285	0.0505185	0.0171385	0.0317586	0.0425559	0.0209614	0.0623402	0.0403183	0.084362	0.0628713	0.0273165	0.0984262	0.0481103	0.0335794	0.0723284	0.0632604	0.0467387	0.0907966	-0.0388575	-0.0855961	0.00788117	0.0335422	-0.00208787	0.0691722	-0.00637298	-0.00770174	-0.00504422	0.0437897	0.0395298	0.0480496	-0.00653378	-0.000846338	-0.0160128	-0.00914111	0.0128709	-0.0458278	0.00040557	-0.0415989	0.04241	0.0370491	0.0144849	0.0596133	+
0.0192309	-0.0202935	0.0587554	0.0632618	0.0547655	0.0717581	0.0475551	0.0551111	0.0399991	0.0551134	0.0239053	0.0863215	0.00269535	-0.020404	0.0411942	0.0704656	0.0262977	0.144079	-0.0877925	-0.132909	-0.0426761	0.0341802	0.00190004	0.0664604	-0.149107	-0.111483	-0.186731	0.0102314	-0.00523078	0.0256936	-0.00177397	-0.00998176	0.0119057	-0.0303367	-0.0685567	0.0333632	-0.0519179	-0.0851061	-0.0187297	-0.0266366	-0.0559911	0.00271793	+
0.016315	0.119179	-0.120837	0.0719456	0.136494	-0.0141188	0.0680959	0.0730312	0.0582251	0.146615	0.159359	0.129623	0.0983173	0.0995386	0.0922105	0.10232	0.139033	0.0105362	-0.0253668	0.0884293	-0.110714	0.0513949	0.114737	0.00388792	0.104367	0.137357	0.0603811	0.0659013	0.115649	-0.000428693	0.0291283	0.0200461	0.0518336	0.0411158	0.0502419	0.0183005	0.00764959	0.0347613	-0.0284994	0.056773	0.103044	-0.00492133
-0.0331641	-0.0828218	0.0164936	0.100495	0.0627962	0.138195	-0.0114982	-0.0686358	0.0456394	0.062613	-0.00637233	0.131598	-0.0401353	-0.071591	0.0122909	0.0480407	0.00299229	0.123122	-0.034232	-0.0914489	0.0229849	0.0665776	0.0206421	0.112513	-0.0927443	-0.0836175	-0.101871	0.0243506	-0.00719473	0.0558959	-0.0766004	-0.109935	-0.0210423	-0.0179042	-0.0571955	0.0475812	-0.04715	-0.084513	-0.00978697	0.0135687	-0.00629606	0.0334335	+				+			LV_Sham-RF-m_LV_Sham-RF-fe
0.0314229	0.125014	-0.0621677	0.0468806	0.124867	-0.0311059	0.0302491	0.0844412	-0.023943	0.0564484	0.113147	-0.000250637	0.0735977	0.120283	-0.00421162	0.0842231	0.139325	-0.00761402	-0.0499127	0.00115943	-0.100985	0.0658665	0.127508	0.00422514	-0.0406517	0.015772	-0.0970755	0.0149752	0.084572	-0.0546216	0.0416248	0.0973675	-0.0512796	0.091106	0.154971	-0.0153354	-0.0517196	-0.0504885	-0.0529507	0.0240633	0.0287867	0.0193399	+				+			LV_Sham-RF-m_LV_Sham-RF-fe
-0.190746	-0.163007	-0.218484	0.00728458	0.0830905	-0.0685214	-0.254223	-0.269604	-0.238843	-0.105089	-0.135592	-0.0745854	-0.0845763	-0.180161	0.0747321	-0.0112341	-0.0854918	0.112529	0.0301679	-0.0434396	0.103775	0.158511	0.000176514	0.316845	-0.12235	-0.353938	0.109237	-0.0914473	-0.288642	0.105747	-0.230035	-0.249204	-0.198087	0.0329755	0.0292174	0.039239	-0.148683	-0.264953	-0.032413	0.0712107	-0.00296457	0.145386
-0.188917	-0.299681	-0.0781528	-0.146898	-0.243336	-0.0504606	0.0462025	-0.193858	0.286263	0.0183125	-0.147087	0.183712	0.0735182	-0.0954139	0.355072	0.0698451	-0.0675939	0.29891	-0.0854888	-0.300119	0.129142	0.0532689	-0.112331	0.218869	0.162747	-0.0212313	0.346726	0.0555038	-0.15653	0.267538	-0.228071	-0.278329	-0.144306	-0.191412	-0.178162	-0.213495	0.272857	0.066141	0.479574	0.156425	-0.00820436	0.321055	+
-0.084472	NaN	-0.084472	-0.11676	NaN	-0.11676	0.017468	0.200036	-0.0738159	-0.0903622	NaN	-0.0903622	-0.0802253	0.00417285	-0.122424	-0.0880676	NaN	-0.0880676	-0.0892163	-0.343836	0.0380936	-0.0960674	-0.179295	-0.0128399	0.0273816	NaN	0.0273816	-0.112891	NaN	-0.112891	-0.0787914	-0.0069968	-0.150586	0.0124556	0.0697263	-0.0448151	0.164418	NaN	0.164418	0.0497344	NaN	0.0497344
-0.0820863	-0.0444611	-0.119711	-0.103285	-0.0564657	-0.150105	-0.116177	-0.106442	-0.125913	-0.12708	-0.155275	-0.0988844	-0.0862239	-0.0122026	-0.209593	-0.116741	-0.149759	-0.0617124	-0.155642	-0.184466	-0.126817	-0.138937	-0.172376	-0.105499	-0.150001	-0.164873	-0.135128	-0.108091	-0.132067	-0.0841147	-0.112974	-0.14523	-0.059216	-0.158262	-0.0940621	-0.265261	-0.147258	-0.151738	-0.142777	-0.130336	-0.0880728	-0.172598
-0.1415	-0.162035	-0.126098	-0.22237	-0.257226	-0.175896	-0.0239792	0.123844	-0.134846	-0.258543	-0.133612	-0.352242	0.0275393	0.139058	-0.121152	-0.258237	-0.17502	-0.369195	-0.022107	0.119834	-0.128563	-0.207879	-0.164425	-0.265818	0.0920306	0.124723	0.0593382	-0.0926095	-0.0286119	-0.17794	0.0830452	0.0200553	0.209025	-0.0511602	-0.0653872	-0.0321909	0.0882722	0.244216	-0.119652	-0.0345693	-0.00955889	-0.0679164	+
0.0503826	0.0183866	0.0823787	-0.0930007	-0.094721	-0.0912804	0.19431	0.11768	0.27094	-0.076398	-0.173613	0.020817	0.142521	0.0787206	0.248855	-0.0267593	-0.0819046	0.0651495	0.00853901	-0.0159811	0.0330591	-0.174999	-0.103132	-0.246866	0.0410359	0.0535907	0.028481	-0.0433737	-0.101916	0.0151687	0.00511141	-0.0182804	0.0440978	-0.143667	-0.139658	-0.150347	0.107283	0.101519	0.113047	-0.010777	-0.060756	0.039202	+
-0.0253279	0.0247446	-0.0754003	-0.0491278	-0.0185972	-0.0796584	0.0251082	0.124561	-0.0743451	0.0802962	0.112787	0.0478055	0.0407435	0.0949194	-0.0495496	0.0872566	0.121864	0.029578	-0.00624672	0.0944245	-0.106918	-0.0229933	0.020005	-0.0659916	0.0315195	0.0700255	-0.00698639	0.0828512	0.147377	0.0183251	-0.0634522	-0.0333102	-0.113689	-0.0558298	-0.0322564	-0.0951186	-0.00272485	0.0612098	-0.0666595	0.0850136	0.118377	0.0516505	+			+			+	LV_Sham-LF-m_LV_Sham-LF-fe;RV_Sham-RF-m_RV_Sham-RF-fe
-0.122344	-0.227228	-0.01746	-0.269463	-0.236635	-0.30229	-0.0207902	0.00565054	-0.0340106	-0.320841	-0.366412	-0.298055	-0.146555	-0.214595	-0.0785149	-0.335632	-0.368206	-0.303059	-0.0579678	-0.145046	0.116189	-0.201834	-0.184789	-0.227402	0.266209	0.259025	0.273392	-0.20459	-0.236348	-0.183417	0.0409044	-0.169324	0.251132	-0.0607347	-0.14169	0.0606989	0.212502	0.265933	0.185787	-0.0414304	-0.095394	-0.0279395	+
-0.00642108	-0.00184498	-0.0109972	-0.0582463	-0.0565095	-0.059983	0.0307334	0.0643529	-0.00288619	-0.0161026	-0.0262082	-0.00599688	0.0332753	0.0429229	0.0171959	0.00842843	-0.0041401	0.029376	0.0148474	0.0289017	0.000793092	-0.0748326	-0.0705443	-0.0791209	0.0982323	0.0625457	0.133919	0.0140268	0.00798751	0.0200661	-0.067453	-0.0827281	-0.0419945	-0.0768926	-0.0775153	-0.0758547	0.0342335	0.0637438	0.00472324	0.0321723	0.0242552	0.0400893	+
0.0815296	0.186227	-0.0231682	0.0138691	0.0765054	-0.0487673	0.154937	0.28275	0.0271235	0.161715	0.254509	0.0689204	0.120433	0.172683	0.0333499	0.158606	0.228153	0.0426938	-0.0245452	0.00622992	-0.0553203	0.00832137	0.0706236	-0.0539808	0.0767954	0.198092	-0.0445009	0.13804	0.302033	-0.0259521	-0.0125465	0.018719	-0.0646557	-0.0383018	0.00194484	-0.10538	-0.0593858	-0.0612557	-0.0575159	-0.0279731	-0.0070609	-0.0488852	+			+			+	LV_Sham-LF-m_LV_Sham-LF-fe;RV_Sham-RF-m_RV_Sham-RF-fe
0.0949859	0.14401	0.0459619	0.133473	0.148978	0.117969	-0.00627728	-0.0275461	0.0149915	0.0713686	0.051808	0.0909291	-0.00657605	-0.0059615	-0.00760032	0.0313069	0.0320174	0.0301226	0.0390666	0.0452432	0.03289	0.138364	0.154159	0.122568	-0.0810905	-0.0743505	-0.0878306	-0.0343454	-0.0289522	-0.0397387	0.0203203	0.0260413	0.0107853	0.0573369	0.0475345	0.0736742	-0.0674031	-0.140596	0.00579031	-0.0334808	-0.0518099	-0.0151517	+
0.0807497	0.0933888	0.0681106	0.067867	0.072783	0.062951	0.146668	0.150145	0.143192	0.159108	0.159819	0.158397	0.125457	0.0990595	0.169452	0.148599	0.120711	0.195078	-0.0085946	-0.0131229	-0.00406626	0.0547597	0.0569604	0.052559	-0.00873134	0.0357826	-0.0532453	0.0711211	0.125624	0.0166177	-0.0222859	-0.0277909	-0.0131108	0.0127693	0.00395028	0.0274677	-0.0331767	-0.105012	0.0386588	-0.0123872	-0.0337042	0.0089298	+
0.00832727	0.0645106	-0.0478561	0.0385321	0.0869251	-0.00986097	-0.00293011	0.0467143	-0.0525745	0.064896	0.114173	0.0156191	0.0215854	0.0616511	-0.0451908	0.0499201	0.0983054	-0.030722	0.00154575	0.0498771	-0.0467856	0.0225206	0.0559802	-0.0109389	0.029046	0.0552734	0.00281865	0.0548649	0.104751	0.00497837	0.0174423	0.0576576	-0.0495832	0.0650051	0.0996264	0.00730303	-0.0403307	-0.0114788	-0.0691825	0.0433137	0.0680322	0.0185951
0.00029267	0.033592	-0.0330067	0.0317727	0.0478927	0.0156527	0.0473955	0.0814667	0.0133244	0.104219	0.12344	0.0849989	0.0447976	0.0742384	-0.00427057	0.0816215	0.108456	0.0368972	-0.0126863	-0.022338	-0.00303458	0.0284312	0.0101934	0.0466689	-0.00453306	0.0191112	-0.0281774	0.0618973	0.110206	0.0135885	-0.0406564	-0.0352877	-0.0496042	0.0294877	0.0333075	0.0231214	-0.0189529	-0.0155628	-0.022343	0.0583328	0.072337	0.0443287	+
0.0268871	0.0630025	-0.00922827	0.149656	0.159145	0.140166	0.028806	0.0708488	-0.0132367	0.114222	0.10976	0.118684	0.0301841	0.049691	-0.00232751	0.111878	0.106024	0.121635	0.0443505	0.0846748	0.00402624	0.161775	0.170637	0.152912	-0.0151492	-0.0103416	-0.0199567	0.0750086	0.0791925	0.0708247	-0.0123015	0.00800497	-0.0461456	0.0832566	0.0829963	0.0836905	-0.0401387	-0.0858604	0.00558293	0.0448946	0.0414288	0.0483604	+
-0.0820108	-0.10519	-0.0588318	0.00141786	0.0465505	-0.0437148	-0.0011403	0.0136566	-0.0159372	0.0770573	0.0465579	0.107557	0.045336	0.0588126	0.022875	0.0824642	0.0898437	0.070165	-0.126807	-0.0515953	-0.20202	-0.0493244	0.0190446	-0.117693	-0.0667836	-0.0195685	-0.113999	0.0197432	0.0638891	-0.0244027	-0.0916827	-0.0943904	-0.0871698	-0.00577816	0.005934	-0.0252984	-0.109902	-0.17122	-0.0485832	-0.0254624	-0.0504941	-0.000430656	+
0.0648351	0.064394	0.0652761	0.178546	0.1943	0.162791	0.0898112	0.134428	0.0451941	0.134654	0.105192	0.164117	0.0841633	0.102673	0.0533141	0.142631	0.123325	0.174808	0.0375963	0.0447776	0.0304151	0.14432	0.131568	0.157071	0.0165608	0.0411962	-0.00807459	0.107178	0.133621	0.0807359	0.0336799	0.0539242	-6.05186e-05	0.119135	0.161585	0.0483837	-0.0182662	-0.0628208	0.0262883	0.0721629	0.0766877	0.067638	+
-0.0453324	0.0203776	-0.111042	0.0672245	0.0895906	0.0448585	-0.115551	-0.110216	-0.120886	0.0245866	0.0105441	0.038629	-0.122431	-0.10253	-0.155599	0.00437563	0.000694687	0.0105105	0.027604	0.0717751	-0.016567	0.0389594	0.0338649	0.0440538	-0.0438288	-0.0950412	0.00738357	-0.000216209	-0.0228258	0.0223934	-0.0854263	-0.0625097	-0.123621	0.0975178	0.0924908	0.105896	-0.133047	-0.122857	-0.143237	0.0527322	0.0878583	0.0176061	+	+						RV_Sham-H-m_RV_Sham-H-fe
-0.0134253	-0.139332	0.112482	0.0326764	-0.108611	0.173964	0.0434634	0.0108449	0.076082	-0.0273893	-0.116803	0.0620247	-0.0207136	-0.0826921	0.0825838	0.0127057	0.0144026	0.00987745	-0.0509482	-0.0516601	-0.0502364	-0.0258864	-0.0464816	-0.00529114	-0.16782	-0.208837	-0.126804	-0.105699	-0.17297	-0.0384279	-0.0234173	-0.069969	0.054169	-0.0583529	-0.0989062	0.00923587	-0.0256562	-0.106512	0.0551992	-0.0468394	-0.152185	0.0585058
-0.00386176	-0.00819633	0.000472802	0.0718944	0.0814122	0.0623765	0.0425604	0.0139273	0.0711935	0.0579326	0.0235861	0.0922792	-0.0277183	-0.0483283	0.0066318	0.0521166	-0.0213857	0.174621	0.0147077	0.00689379	0.0225216	0.0542392	0.0549991	0.0534792	0.021247	0.00718689	0.0353071	0.0865212	0.0998184	0.0732241	-0.0484007	-0.0484401	-0.0483351	-0.0255683	-0.0707298	0.0497009	0.034197	0.0566596	0.0117343	0.124312	0.190397	0.0582267	+
-0.0208403	-0.028721	-0.0129596	-0.058346	-0.0445626	-0.0721294	-0.00448471	0.0186149	-0.0275843	0.020094	0.0569953	-0.0168072	0.0162991	0.0339945	-0.0131934	0.0318417	0.060928	-0.0166354	-0.0212783	0.0254492	-0.0680058	-0.0657188	-0.0260106	-0.105427	0.0360916	0.0361839	0.0359993	0.0503174	0.0625925	0.0380422	-0.0128772	0.00594596	-0.0442492	-0.0228942	-0.0181442	-0.0308108	0.00425234	0.0312706	-0.0227659	0.0601557	0.0957426	0.0245689	+
0.0944477	0.1231	0.0657956	-0.166206	-0.12447	-0.207943	0.134956	0.112828	0.157083	-0.10891	-0.0668585	-0.150961	0.0651753	0.064886	0.0656574	-0.0782018	-0.0903602	-0.0579378	0.167481	0.213192	0.12177	-0.230643	-0.122957	-0.338328	0.127327	0.18113	0.0735235	-0.122791	-0.137729	-0.107854	0.130235	0.127391	0.134975	-0.203302	-0.226972	-0.163853	0.161033	0.192273	0.129794	-0.109528	-0.103553	-0.115502	+
-0.0338989	-0.0917216	0.0239237	-0.110413	-0.174696	-0.0461288	-0.057227	-0.137041	0.0225868	-0.169934	-0.186004	-0.153863	-0.0521586	-0.0908568	0.0123382	-0.120525	-0.152188	-0.0677541	-0.0630808	-0.0710045	-0.0551571	-0.0797957	-0.0962521	-0.0633392	-0.149226	-0.157181	-0.141271	-0.160337	-0.167302	-0.153373	-0.0427092	-0.0668075	-0.00254546	-0.108671	-0.151936	-0.0365619	-0.0206916	-0.009374	-0.0320091	-0.130354	-0.0783833	-0.182325
-0.159189	-0.206225	-0.112154	-0.0597437	0.149852	-0.269339	-0.141578	-0.161319	-0.121837	0.0195698	0.065604	-0.0264644	-0.127949	-0.131051	-0.122778	-0.0702778	-0.0672157	-0.0753813	-0.154297	-0.244974	-0.06362	-0.0806833	0.0624131	-0.22378	-0.146389	-0.100862	-0.191915	-0.0151251	0.146276	-0.176526	-0.29813	-0.21367	-0.438897	-0.0198575	-0.0185851	-0.0219781	-0.17291	-0.0808401	-0.264979	-0.0962847	0.0232461	-0.215815
-0.155205	-0.0968255	-0.213585	-0.0218133	-0.0199896	-0.023637	-0.0932899	-0.0864645	-0.100115	0.000371843	0.00563239	-0.0048887	-0.023186	-0.000883694	-0.0603565	0.0743807	0.106536	0.0207887	-0.0762853	-0.171651	0.0190807	0.148402	0.131255	0.165549	0.0581878	0.0133369	0.103039	0.0444666	0.0209773	0.0679559	-0.150338	-0.169273	-0.118781	-0.0280589	0.0549782	-0.166454	0.128416	0.0783284	0.178504	0.132606	0.0795053	0.185707	+
0.0369743	0.0376048	0.0363438	-0.137285	-0.160809	-0.113761	0.0202848	-0.010558	0.0511276	-0.131515	-0.118684	-0.144346	-0.0608259	-0.0705543	-0.0446119	-0.125061	-0.12798	-0.120195	-0.0371965	-0.0635825	-0.0108104	-0.145176	-0.200983	-0.0893698	-0.027805	-0.0297919	-0.0258181	-0.0723153	-0.102931	-0.0416993	-0.00735748	3.98256e-05	-0.0196863	-0.0719795	-0.0242608	-0.151511	0.00137208	-0.00739231	0.0101365	-0.0416668	0.0285551	-0.111889	+
-0.127263	-0.0963074	-0.158219	-0.019301	0.0480685	-0.0866705	-0.10095	-0.0671284	-0.134771	0.0637403	0.118023	0.00945761	-0.0102972	0.008218	-0.0411557	0.0289539	0.0761226	-0.0496606	-0.0168754	0.0588462	-0.092597	-0.0261742	-0.00375353	-0.0485949	-0.0214537	-0.0184597	-0.0244477	0.0450068	0.0957107	-0.00569703	-0.0238812	-0.0184019	-0.0330134	0.0625131	0.101099	-0.00179595	-0.0897867	0.0032106	-0.182784	0.0432002	0.112384	-0.0259834	+
-0.0801045	-0.0791539	-0.0810551	-0.00182228	0.0186145	-0.022259	-0.111177	-0.106086	-0.116267	0.0274098	0.0764427	-0.0216231	-0.0933543	-0.0734376	-0.126549	0.0175058	0.0427258	-0.0245276	-0.0424544	-0.0481175	-0.0367913	0.113882	0.037928	0.189837	0.0126949	-0.0028463	0.0282361	0.0821556	0.137709	0.0266025	-0.104567	-0.109575	-0.0962215	-0.0173962	0.00551851	-0.0555873	-0.082915	-0.122811	-0.0430189	0.0587558	0.00108154	0.11643	+
0.213618	0.234306	0.19293	-0.00216237	-0.0357838	0.031459	0.186055	0.208184	0.163927	-0.0189585	-0.012469	-0.0254481	0.12324	0.108483	0.147836	0.00217207	-0.00474025	0.0136926	0.00515884	-0.0511961	0.0615138	-0.0199994	-0.0392801	-0.00071866	-0.0438218	0.00915718	-0.0968009	-0.0667874	-0.0587719	-0.074803	0.0921615	0.0899362	0.0958704	-0.0848444	-0.0695795	-0.110286	0.0357104	-0.0501746	0.121596	-0.106043	-0.159328	-0.0527581	+
0.0481765	0.0357516	0.0606013	-0.0712482	-0.0833901	-0.0591063	0.0681355	0.0776198	0.0586512	-0.0389089	-0.000181978	-0.0776359	0.0411716	0.0348187	0.0517597	-0.0415061	-0.0295155	-0.0614904	-0.00735531	-0.022924	0.00821339	-0.0792961	-0.0986979	-0.0598942	-0.0259565	-0.0128543	-0.0390587	-0.0558443	-0.0572274	-0.0544612	0.0164609	0.0102559	0.0268026	-0.0957013	-0.0967307	-0.0939855	0.0217368	-0.0307626	0.0742363	-0.0418576	-0.0949163	0.011201	+
0.0117777	-0.0285876	0.0521429	-0.0173959	-0.0628891	0.0280974	-0.0144054	-0.0638151	0.0350044	-0.0800207	-0.0997095	-0.060332	0.0192267	-0.024761	0.0925395	-0.02867	-0.0709812	0.0418488	0.0203065	-0.00746115	0.0480741	-0.00643588	-0.0780181	0.0651463	-0.0706206	-0.129416	-0.0118255	-0.127383	-0.173328	-0.0814391	-0.01193	-0.0689592	0.0831186	-0.0193235	0.0056246	-0.0609037	-0.0264871	-0.0768662	0.023892	-0.0554996	-0.0154692	-0.0955299
0.00438882	0.0136494	-0.00487179	-0.00510476	-0.0210413	0.0108318	0.0921828	0.133813	0.0505527	0.057904	0.066691	0.0491171	0.0384018	0.0505815	0.0181024	0.0910827	0.114612	0.0518679	-0.00930467	-0.0463527	0.0277433	0.0273903	-0.0292141	0.0839947	-0.035068	-0.00468616	-0.0654499	0.0430038	0.0227533	0.0632543	0.0107835	0.0715536	-0.0905001	-0.0772664	-0.0763941	-0.0787204	0.0145935	0.0133903	0.0157968	0.0175869	0.00331945	0.0318543	+
-0.410765	-0.346452	-0.475079	-0.19045	0.00717674	-0.388077	-0.3445	-0.197094	-0.491906	-0.0321093	0.114554	-0.178773	-0.269951	-0.179828	-0.420156	-0.0682509	0.11667	-0.376452	-0.0143561	0.24177	-0.270482	-0.214256	-0.0988856	-0.329626	0.120126	0.0702239	0.170029	0.0894308	0.192304	-0.0134421	-0.22534	-0.112881	-0.412773	0.200693	0.256298	0.108016	-0.238318	0.000871625	-0.477508	0.118211	0.306998	-0.070577	+		+		+		+	LV_Sham-H-m_LV_Sham-H-fe;LV_Sham-LF-m_LV_Sham-LF-fe;LV_Sham-RF-m_LV_Sham-RF-fe
-0.0610696	-0.0807312	-0.041408	-0.103106	-0.155407	-0.0508051	-0.067848	-0.10331	-0.0323865	-0.100862	-0.121734	-0.07999	-0.0184473	-0.067737	0.0637022	-0.0097257	-0.0699274	0.0906105	-0.0978767	-0.181665	-0.014088	-0.0832491	-0.143144	-0.0233538	-0.070777	-0.0690353	-0.0725187	-0.0552271	-0.0919604	-0.0184938	-0.0896965	-0.104235	-0.0654661	-0.144891	-0.140482	-0.15224	0.0327803	0.00822504	0.0573356	-0.0692346	-0.161449	0.0229801
0.0501	0.0282914	0.0719086	0.0119171	-0.0341733	0.0580076	-0.00162933	-0.0519223	0.0486636	-0.091715	-0.134324	-0.0491055	0.0303989	-0.0157484	0.107311	-0.0381099	-0.0885189	0.0459052	0.0361874	-0.000751755	0.0731265	0.038751	0.00128173	0.0762203	-0.0808689	-0.132101	-0.0296367	-0.100653	-0.126389	-0.0749172	0.0221859	-0.0265831	0.103467	-0.0144995	-0.0118442	-0.0189249	-0.005155	-0.0357241	0.0254142	-0.0368255	0.00852159	-0.0821726	+
0.00263398	-0.0352977	0.0405656	0.0298101	-0.0289358	0.088556	0.000396666	0.00743093	-0.0066376	-0.0223223	-0.0131854	-0.0314591	0.0103041	0.0320403	-0.025923	0.0381584	0.0300548	0.0516644	-0.0339689	-0.0631884	-0.00474952	0.0238279	-0.010589	0.0582447	-0.0841164	-0.130385	-0.037848	-0.019605	-0.0683642	0.0291543	-0.0443087	-0.0783949	0.0125016	-0.019857	-0.0398497	0.013464	-0.0372715	-0.0808607	0.00631764	-0.0536088	-0.0864096	-0.0208079
-0.023574	-0.224495	0.0433996	0.113397	-0.015032	0.241826	0.109862	0.0832992	0.162987	0.254202	0.337605	0.2125	0.0233203	0.0233203	NaN	0.0929848	0.169879	0.0160908	0.00289878	-0.281819	0.0978046	0.10787	0.171409	0.0443306	0.239164	0.134469	0.291512	0.185362	0.305763	0.06496	0.0241472	0.0722561	-0.0720706	0.0813482	0.0317057	0.180633	0.110096	0.145722	0.0388458	0.192073	0.16108	0.254058
-0.0266117	NaN	-0.0266117	-0.0516189	NaN	-0.0516189	0.130101	0.573033	-0.0913647	-0.105778	NaN	-0.105778	0.12853	0.418223	-0.0163167	-0.230673	NaN	-0.230673	-0.0390502	-0.0885656	-0.0142925	-0.142932	-0.140342	-0.145523	0.167497	NaN	0.167497	-0.0098951	NaN	-0.0098951	-0.0166511	-0.0210873	-0.0122148	-0.157115	-0.098641	-0.215589	0.091368	NaN	0.091368	0.0382558	NaN	0.0382558
0.0345663	0.00909473	0.0600379	-0.0424464	-0.015336	-0.0695569	0.035621	-0.0179756	0.0892175	-0.0670764	-0.123846	-0.0103065	0.0366482	0.00489288	0.0895738	-0.0483195	-0.0948381	0.0292113	-0.00202008	-0.0615956	0.0575555	-0.0201149	-0.0449799	0.00475014	-0.105865	-0.0615687	-0.150162	-0.0782724	-0.0682866	-0.0882582	-0.00394936	-0.0178182	0.0191653	-0.0914027	-0.0953003	-0.0849068	-0.0087139	-0.0166227	-0.000805151	-0.0755258	-0.0802414	-0.0708102	+
0.0736601	0.00280587	0.144514	0.0208281	-0.0141582	0.0558145	0.0473339	-0.072844	0.167512	-0.0594931	-0.108859	-0.0101273	0.0738655	0.00276918	0.192359	-0.00169355	-0.0458067	0.0718283	0.0375432	0.00871116	0.0663752	0.0622138	0.0438592	0.0805684	-0.0269496	-0.00604167	-0.0478576	-0.0252793	-0.0457399	-0.00481867	0.0817045	0.0541928	0.127557	-0.042843	-0.0638725	-0.00779399	0.0652733	0.0749605	0.055586	-0.0219831	-0.0707194	0.0267532
0.0711772	0.0351221	0.107232	-0.0222931	-0.048105	0.00351888	0.144354	0.0972379	0.191471	-0.0365033	-0.0653611	-0.00764556	0.0896749	0.0521332	0.152244	0.00764817	-0.0741739	0.144018	0.0169062	0.011414	0.0223984	-0.0570131	-0.0839834	-0.0300429	0.0570048	0.0463446	0.067665	0.0362298	0.0345643	0.0378953	0.0560324	0.0127278	0.128207	-0.12717	-0.191077	-0.0206599	0.0966466	0.0787076	0.114586	-0.044633	-0.101408	0.0121415	+						+	LV_Sham-LF-m_LV_Sham-LF-fe
-0.0638893	-0.147664	0.0198851	-0.115205	-0.18922	-0.0411891	0.0154518	0.0694443	-0.0385408	-0.114326	-0.118706	-0.109946	-0.0180153	-0.045686	0.0281026	-0.112623	-0.115572	-0.107708	0.0377775	-0.00591705	0.0814721	-0.113058	-0.119477	-0.10664	0.0790413	0.117866	0.0402166	-0.067613	-0.0730909	-0.0621351	0.0103586	-0.0419626	0.0975607	-0.0930144	-0.104148	-0.0744583	0.140715	0.194281	0.0871493	-0.0567736	-0.14274	0.0291929	+
-0.0195679	-0.0480732	0.00893748	-0.174405	-0.151178	-0.197631	-0.0230585	-0.00159674	-0.0445203	-0.276144	-0.231147	-0.32114	0.0650164	0.0987405	0.00880954	-0.244823	-0.220445	-0.285454	0.180776	0.220166	0.141386	-0.105332	-0.0335002	-0.177165	0.0858629	0.123204	0.0485215	-0.156658	-0.193875	-0.119442	0.143602	0.106574	0.205314	-0.0538751	-0.0152834	-0.118195	0.185361	0.284922	0.0858014	-0.101775	-0.0676526	-0.135897	+
0.11597	0.11253	0.11941	0.0394881	0.00821475	0.0707615	0.0874488	0.0589101	0.115987	0.0449707	0.0131559	0.0767854	0.0541606	0.0422725	0.0739742	0.020955	0.000133547	0.0556573	0.00485965	-0.0443634	0.0540827	0.0555237	0.0207531	0.0902942	-0.0234876	-0.0403775	-0.0065977	0.00703848	-0.0104912	0.0245682	0.0739579	0.0636741	0.0910975	-0.0253886	-0.022331	-0.0304847	0.0358981	-0.039906	0.111702	-0.0169951	-0.0449899	0.0109996	+
0.0421002	0.0762188	0.00798157	0.000873663	-0.0716982	0.0734455	-0.0131109	-0.00823572	-0.0179861	-0.0440442	-0.0476571	-0.0404313	-0.0449775	-0.0623287	-0.0160589	-0.0865712	-0.0825492	-0.0932745	-0.00510302	0.0283581	-0.0385641	-0.0385217	-0.0339371	-0.0431064	-0.0691224	-0.0683379	-0.0699069	-0.0112985	-0.0462492	0.0236522	0.0334647	0.0578397	-0.00716016	0.0219836	0.00331475	0.0530984	-0.0294063	-0.0059527	-0.05286	0.0532806	0.00935992	0.0972013
0.0405171	-0.0143529	0.0953871	-0.001375	-0.0256378	0.0228878	0.100103	0.0645588	0.135646	0.0506827	0.00523349	0.0961319	0.0800776	0.0404836	0.146068	0.0611326	0.0117147	0.143496	-0.0664219	-0.125264	-0.00757987	-0.0223457	-0.0258892	-0.0188022	-0.0153217	-0.00758999	-0.0230534	0.0508059	0.0394858	0.0621259	-0.0163032	-0.0424029	0.0271963	-0.0518335	-0.0469566	-0.0599618	0.0129914	-0.0667071	0.09269	-0.0152014	-0.0425956	0.0121929	+
-0.132009	-0.0548256	-0.209193	-0.178026	-0.0918913	-0.26416	-0.126803	-0.00600139	-0.247604	-0.0854538	0.0144376	-0.185345	-0.0905751	0.0494503	-0.323951	-0.078473	0.0323599	-0.263194	-0.0288535	0.0051959	-0.0629029	-0.189481	-0.202386	-0.176576	0.0794721	0.0998866	0.0590575	-0.0364779	0.0109046	-0.0838604	-0.08235	-0.0148107	-0.194916	-0.0854398	0.010177	-0.244801	-0.00217168	0.151131	-0.155474	-0.0222165	0.0610371	-0.10547
-0.16843	-0.136925	-0.199935	-0.071503	0.0107062	-0.153712	-0.20256	-0.106848	-0.298271	-0.0118862	0.064289	-0.0880614	-0.146804	-0.0707558	-0.27355	-0.0511709	0.0572612	-0.231891	0.10523	0.252996	-0.042535	-0.0224856	0.0571268	-0.102098	0.110876	0.128634	0.0931175	0.0755095	0.183069	-0.0320499	-0.0330379	0.009716	-0.104295	0.120025	0.162397	0.0494048	-0.0404454	0.12542	-0.206311	0.163936	0.311351	0.0165217	+
0.0889842	0.0832913	0.094677	0.0561111	0.0532787	0.0589435	0.0605924	0.0641973	0.0569875	0.0194656	0.0260831	0.0128481	0.0357796	0.0386154	0.0310531	0.0121134	0.0143847	0.00832789	0.0666208	0.0411782	0.0920634	0.0806855	0.105115	0.0562555	0.0260543	0.0474666	0.00464203	0.0136761	0.0171494	0.0102028	0.0795097	0.0682149	0.0983343	0.0270846	0.0260345	0.0288348	0.0496164	0.0426451	0.0565877	0.00679655	0.000916408	0.0126767	+
-0.0797652	-0.159413	-0.000117273	-0.10582	-0.127168	-0.0844725	0.00205902	-0.0217821	0.0259002	-0.0872741	-0.13249	-0.0420581	0.0307966	0.0286501	0.0343742	-0.0413156	-0.0520931	-0.023353	0.00152747	-0.0291512	0.0322061	-0.0710259	-0.0808219	-0.0612299	0.0415888	0.0322933	0.0508843	0.00139989	-0.012319	0.0151188	-0.0537718	-0.074267	-0.0196131	-0.136356	-0.147851	-0.117198	0.121938	0.162152	0.0817237	0.00687224	0.0141419	-0.000397407	+
0.075744	0.0918414	0.0596467	-0.166389	-0.141252	-0.191525	0.16702	0.162337	0.171704	-0.129026	-0.153455	-0.104597	0.174184	0.152545	0.210248	-0.0556587	-0.105732	0.0277961	0.0657296	-0.0483665	0.179826	-0.188137	-0.192458	-0.183815	0.0929178	0.177986	0.00784969	-0.055355	-0.062548	-0.0481621	0.0808137	-0.00476475	0.223444	-0.257229	-0.259173	-0.253989	0.279727	0.290134	0.269319	-0.0594825	-0.117826	-0.00113937	+
-0.109287	-0.344173	-0.0309914	-0.51674	-0.78536	-0.38243	0.0942172	0.172675	0.0157592	-0.175952	-0.393255	-0.0673004	-0.0817757	-0.193275	0.0297238	-0.174063	-0.355091	-0.0835496	0.0969283	-0.264768	0.217494	-0.33324	-0.505293	-0.247213	0.165631	-0.230507	0.3637	0.0796329	-0.249436	0.244167	-0.218934	-0.179052	-0.2987	-0.374162	-0.380033	-0.356547	0.294539	0.442086	0.220765	0.0676208	0.11235	0.0228916	+
-0.0276131	0.000664051	-0.0558902	-0.0366373	-0.00152756	-0.0717471	-0.044518	-0.0570023	-0.0320336	-0.0537616	-0.0547121	-0.052811	-0.0408376	-0.0364534	-0.0481446	-0.0380469	-0.0073463	-0.0892145	-0.00471681	0.00826682	-0.0177004	-0.0251725	-0.0126633	-0.0376817	-0.0134194	0.0307389	-0.0575777	-0.0567437	-0.0504013	-0.0630862	-0.00903537	-0.0219582	0.0125027	0.032876	0.0653305	-0.0212149	-0.0280284	-0.012	-0.0440567	-0.0148933	-0.00841887	-0.0213678
-0.0304438	-0.0194096	-0.041478	-0.0559969	-0.0102084	-0.101785	-0.0665771	-0.0455473	-0.0876068	-0.0828654	-0.0490213	-0.116709	-0.0659214	-0.061821	-0.0727554	-0.108065	-0.0675021	-0.17567	-0.0259511	-0.00998705	-0.0419151	-0.0451128	-0.0231098	-0.0671157	-0.062604	-0.0317959	-0.093412	-0.0958046	-0.0926868	-0.0989223	0.018543	0.0292146	0.000756986	-0.0132399	0.00884021	-0.05004	-0.0564176	-0.0277845	-0.0850507	-0.0997654	-0.0533722	-0.146159	+
0.0335594	0.0504989	0.01662	0.00597306	0.0244534	-0.0125073	-0.0397996	-0.0112541	-0.0683452	-0.0347663	-0.00166716	-0.0678654	-0.0254931	-0.0052842	-0.0591747	-0.0452372	-0.0002091	-0.120284	0.0291106	0.0352892	0.0229319	0.0185893	0.0292091	0.00796949	0.0189962	0.0260942	0.0118982	-0.0131554	-0.0308911	0.00458025	0.0306332	0.057007	-0.013323	0.024826	0.0652167	-0.0424919	-0.0168676	0.0222071	-0.0559422	-0.00688192	0.0421038	-0.0558677
-0.0183708	-0.0148536	-0.0218879	0.0245521	0.0279408	0.0211634	0.00568224	0.0229672	-0.0116027	0.00944663	0.0336832	-0.0147899	0.0217888	0.036335	-0.00245482	0.0143028	0.0161823	0.0111703	0.0317057	0.0368798	0.0265317	0.0243402	0.0199878	0.0286927	0.0688672	0.0752231	0.0625112	0.0510806	0.0523779	0.0497834	-0.00106564	-0.0240751	0.0372834	0.0266753	0.0107846	0.0531599	0.0292393	0.0671806	-0.00870201	0.0757798	0.0994111	0.0521485
-0.0261416	-0.0340009	-0.0182824	-0.0178479	-0.00592705	-0.0297687	-0.0160232	-0.0236391	-0.00840731	-0.0222769	0.00307636	-0.0476302	0.0117064	0.0135929	0.00856241	-0.0206153	-0.0124057	-0.0342979	0.0229853	0.0281484	0.0178222	0.00106688	0.0184886	-0.0163548	0.0459623	0.0467974	0.0451273	0.0127595	0.0152869	0.0102322	-0.0146091	-0.0382301	0.0247591	0.0194957	0.0146785	0.0275243	0.0249147	0.0633164	-0.013487	0.0454457	0.0781465	0.0127449
-0.0453169	-0.0646263	-0.0260075	-0.0698243	-0.0582653	-0.0813833	-0.0254592	-0.051563	0.000644508	-0.0731328	-0.102575	-0.0436903	-0.0235127	-0.0372511	-0.000615328	-0.0504804	-0.0485926	-0.0536269	-0.0273867	-0.0255922	-0.0291811	-0.0765765	-0.0668878	-0.0862652	-0.00420959	0.0327194	-0.0411385	-0.0615956	-0.075667	-0.0475241	-0.0352983	-0.0629313	0.0107568	-0.0198686	0.00373928	-0.0592152	0.00712002	0.0123414	0.00189867	0.0011603	-0.00382046	0.00614107
-0.0145302	-0.0163985	-0.0126618	0.0070741	0.00803267	0.00611553	-0.0111597	-0.00806876	-0.0142506	-0.0324407	-0.0130411	-0.0518404	-0.000220001	-0.0056114	0.00876567	-0.0189883	-0.0211338	-0.0154124	0.0372923	0.053113	0.0214716	-0.00881884	0.00577674	-0.0234144	0.0462412	0.0605253	0.0319571	0.00825724	0.0178369	-0.00132243	-0.00248117	-0.0265786	0.0376812	0.00986026	0.00874703	0.0117157	0.0343255	0.0785464	-0.00989535	0.0246819	0.0474032	0.00196054
0.0479319	0.0555912	0.0402725	0.0693093	0.0906503	0.0479684	0.0773146	0.0546252	0.100004	0.0229494	0.0412969	0.00460186	0.0532141	0.0321377	0.0883415	0.0400172	0.0509887	0.0217312	0.112489	0.126989	0.0979895	0.0818699	0.114585	0.0491551	0.0802089	0.129928	0.0304893	0.0690825	0.0639745	0.0741904	0.0568552	0.0196924	0.118793	0.0787767	0.0725246	0.0891969	0.100579	0.138663	0.0624959	0.0840533	0.084316	0.0837906
-0.00345314	0.0375744	-0.0444807	0.0537895	0.0513786	0.0562003	-0.0386441	-0.0189679	-0.0583203	0.0398404	0.103837	-0.024156	0.00381771	-0.00474532	0.0180894	0.0377551	0.0621582	-0.00291681	0.0299252	0.0812427	-0.0213923	0.062068	0.132928	-0.00879247	0.0458486	0.0654686	0.0262285	0.045978	0.0495996	0.0423563	-0.0107455	-0.0322355	0.025071	0.0660565	0.0798743	0.0430267	-0.00981999	0.0251688	-0.0448088	0.085153	0.126139	0.0441674
-0.039956	-0.0514647	-0.0284474	0.0156035	0.0995318	-0.0683248	-0.0848485	-0.0828057	-0.0868913	-0.0246887	0.0150627	-0.0644401	-0.0584366	-0.0745797	-0.0315313	-0.0364084	-0.0195663	-0.0644786	-0.0226831	-0.0171915	-0.0281747	-0.0351093	-0.0570765	-0.0131421	-0.0168584	-0.00375543	-0.0299614	0.0362515	0.041917	0.030586	-0.0291041	-0.0308105	-0.0262602	0.0439687	0.0581663	0.0203061	-0.0347243	0.0260937	-0.0955423	0.01666	0.0437103	-0.0103904
-0.129678	-0.233941	-0.0254148	-0.148885	-0.32782	0.0300495	-0.127442	0.0470934	-0.301978	-0.0425364	0.0778152	-0.162888	-0.126606	-0.185946	-0.0277049	-0.228661	-0.127336	-0.397537	-0.0430717	-0.0714722	-0.0146712	-0.154392	-0.283949	-0.0248349	-0.079881	-0.149585	-0.0101772	-0.0952338	-0.182751	-0.00771673	-0.0777321	-0.00263301	-0.202897	-0.0541977	-0.0944425	0.0128769	-0.0687178	-0.104187	-0.0332482	-0.0731061	-0.162942	0.0167297
-0.037265	-0.0790557	0.00452577	0.0510736	0.0480556	0.0540915	-0.0469512	-0.0625346	-0.0313678	0.00610787	0.0456117	-0.0333959	-0.0466439	-0.0628769	-0.019589	0.0365169	0.0463098	0.0201955	0.0241306	0.0957255	-0.0474643	0.070505	0.123032	0.0179782	-0.0309744	-0.0453028	-0.0166459	0.0311134	0.0671095	-0.00488272	-0.0492894	-0.0646765	-0.0236442	0.0522999	0.0348233	0.0814276	-0.0775558	-0.0346048	-0.120507	0.0549915	0.0938159	0.0161671	+
-0.0518492	-0.10726	0.00356158	-0.0474745	-0.0644157	-0.0305333	-0.0576283	-0.205813	0.0905561	0.000351638	-0.129235	0.129938	-0.20707	-0.306363	-0.0415803	-0.043837	-0.0869857	0.0280776	0.000174888	-0.0906935	0.0910433	-0.0566216	-0.0466681	-0.0665752	-0.142889	-0.111911	-0.173867	-0.0755878	-0.121434	-0.0297413	-0.130734	-0.1435	-0.109458	-0.145757	-0.20837	-0.0414032	-0.0928507	-0.122551	-0.0631505	-0.122122	-0.149456	-0.0947874
0.0456258	0.0671462	0.0348655	-0.0553572	-0.173851	0.0038897	-0.0458113	-0.0805765	-0.0110461	-0.086187	-0.0974706	-0.0786647	-0.0990149	-0.121419	-0.0542066	-0.16574	-0.212356	-0.119124	0.0324129	0.0797314	-0.0149056	0.0062364	0.037823	-0.0253502	0.172566	0.160862	0.178418	-0.0126387	-0.13637	0.0492269	-0.0400799	-0.0309537	-0.0492061	0.0737484	0.0698224	0.0796374	-0.0608374	-0.098427	-0.0357777	-0.0126204	-0.135947	0.0695973	+
-0.267477	-0.315721	-0.219232	-0.140948	-0.0752166	-0.206679	-0.0616905	0.135747	-0.259128	-0.0703053	0.152252	-0.292862	-0.0286264	0.042724	-0.147544	0.0165452	0.0954515	-0.114965	-0.15505	-0.217671	-0.0924297	0.0186461	0.0803961	-0.0431038	0.0476779	0.196073	-0.100718	-0.0212014	0.12781	-0.170212	-0.211966	-0.198445	-0.2345	-0.118144	-0.0581746	-0.218093	0.0608519	0.144758	-0.0230544	-0.0197704	6.49379e-05	-0.0396057
0.0257353	0.072122	-0.0206514	-0.0331689	0.0145475	-0.0808854	0.0518192	0.0884072	0.0152313	0.0345178	0.0618551	0.00718038	0.028087	0.0391652	0.0096234	0.00686861	0.0251411	-0.0235856	-0.0113721	-0.0168821	-0.00586209	0.00468416	-0.025501	0.0348693	0.0408497	0.0381018	0.0435975	0.00342447	0.00988154	-0.00303259	0.0241791	0.0379989	0.00114597	-0.0120184	0.0129722	-0.0536696	0.0220523	-0.0131454	0.05725	0.0228554	-0.0151239	0.0608347
0.0688385	-0.0629772	0.200654	-0.112761	-0.207402	-0.0181192	0.106406	0.00484041	0.207973	-0.165332	-0.219233	-0.111432	0.0209427	-0.0465487	0.133428	-0.104769	-0.173313	0.00947018	-0.0366489	-0.128932	0.0556344	-0.104134	-0.164434	-0.0438338	-0.0668123	-0.0814765	-0.0521481	-0.117519	-0.177096	-0.057942	0.0074656	-0.0582952	0.117067	-0.196281	-0.251534	-0.104192	0.0850564	0.0515253	0.118587	-0.137976	-0.115777	-0.160174	+
0.163716	0.122946	0.194294	0.00375142	-0.0624174	0.0919764	0.116122	0.0406403	0.172733	-0.0496475	-0.103485	-0.00926926	0.0844813	0.0199804	0.170483	-0.0287972	-0.111873	0.0819699	0.0785463	0.0348729	0.111301	0.0279309	-0.00688532	0.0743526	-0.0200678	-0.0176139	-0.0225217	-0.0142282	-0.0912457	0.0884617	0.0914261	0.0600937	0.154091	-0.0178549	-0.0432504	0.0160058	0.0754211	0.0582669	0.0982933	-0.0489136	-0.0852099	-0.000518631	+
0.045489	-0.0105209	0.101499	0.0303342	0.0236321	0.0437385	0.053177	0.107013	-0.0544948	0.0942362	0.05613	0.132342	0.0470204	0.128701	-0.11634	0.0383453	0.027683	0.05967	-0.00595003	-0.128994	0.0350646	0.0489282	-0.0561349	0.10146	0.0825982	0.0459564	0.155882	0.124434	0.0360531	0.301196	0.0884793	0.0884793	NaN	0.104075	0.162901	-0.0724025	-0.0293607	-0.0313022	-0.0274192	0.0577253	0.0873677	0.0280829
-0.0836983	0.0295971	-0.196994	-0.0516491	-0.00665659	-0.0966415	-0.0183325	-0.0492835	0.105471	0.0219383	0.0243873	0.0182647	-0.0829653	-0.0829653	NaN	0.0354089	0.083429	-0.0606313	-0.0982719	-0.0302137	-0.132301	-0.101058	-0.11858	-0.0922975	0.000300986	0.0134044	-0.0128024	0.0180735	-0.0299153	0.0660622	-0.117134	-0.18382	0.0162363	-0.0236147	0.00714371	-0.177407	0.0145876	0.0797203	-0.0831115	0.00112305	0.0124653	-0.0215615
-0.165518	-0.23111	-0.0999264	0.0742979	-0.0493257	0.197922	-0.209331	-0.51221	0.0935485	0.00639791	-0.206331	0.219127	-0.183188	-0.375129	0.136713	-0.0219522	-0.182583	0.245766	-0.0172013	-0.231406	0.197003	0.282061	0.110809	0.453313	0.105538	-0.165066	0.376142	0.104802	-0.0997839	0.309387	-0.223171	-0.234978	-0.203493	-0.0466114	0.0196874	-0.157109	0.16847	-0.0508432	0.387783	0.238814	0.0145684	0.46306	+
-0.265627	-0.52158	-0.0096733	0.0138771	-0.268785	0.29654	-0.319379	-0.856617	0.217858	-0.0828247	-0.559313	0.393664	-0.356184	-0.758477	0.314304	-0.219052	-0.692569	0.570145	-0.110087	-0.376091	0.155917	0.162999	-0.0938812	0.419879	0.0266797	-0.388946	0.442305	0.0135952	-0.3348	0.36199	-0.266861	-0.355766	-0.118686	-0.0556901	-0.0499556	-0.0652477	0.225423	-0.106537	0.557383	0.293688	-0.0472217	0.634597				+	+		+	LV_Sham-LF-m_LV_Sham-LF-fe;LV_Sham-RF-m_LV_Sham-RF-fe;RV_Sham-RF-m_RV_Sham-RF-fe
-0.0776533	-0.0736837	-0.0816229	0.0362181	0.0142231	0.0582131	-0.0946241	-0.226967	0.0377184	-0.0309812	-0.141346	0.079384	-0.0445275	-0.132142	0.101496	0.0276362	-0.0653463	0.182607	0.0151629	-0.184255	0.214581	0.197152	-0.0119658	0.40627	0.0731017	-0.0886095	0.234813	0.0180761	-0.129785	0.165937	-0.10556	-0.146208	-0.0378135	-0.0415753	-0.0170473	-0.0824554	0.208285	0.0731251	0.343445	0.168992	-0.00256498	0.34055
-0.00744729	-0.0645869	0.0782621	0.252953	0.255784	0.241631	-0.279124	-0.108606	-0.449642	0.0129563	0.120797	-0.0589375	-0.18777	-0.150826	-0.298602	0.0260759	0.0776583	-0.0512976	0.102443	0.137106	0.0793349	0.494139	0.620537	0.36774	-0.0552876	-0.108389	0.104018	0.202585	0.225183	0.13479	0.0573334	0.115005	-0.11568	-0.0357362	0.0193157	-0.255944	-0.103436	0.149196	-0.482384	-0.163371	-0.0295964	-0.364033	+
0.166081	0.151364	0.180798	0.00450782	-0.0738938	0.0829095	0.0308073	-0.00599866	0.0676132	0.00508323	-0.0168724	0.0270388	0.0175029	0.010695	0.0288493	0.0048104	-0.00771417	0.0256847	0.0675685	0.0936683	0.0414688	0.0173792	-0.00758358	0.042342	0.0531324	-0.0224836	0.128748	-0.0100318	-0.0396725	0.0196088	0.0691375	0.0998169	0.0180051	0.0205378	0.0312019	0.00276419	0.0132987	0.0114061	0.0151913	0.0474772	0.0460439	0.0489106	+
-0.211531	-0.311289	-0.111772	-0.0363498	0.0692474	-0.106748	-0.106129	-0.153568	0.0836251	-0.10863	-0.0612448	-0.2034	-0.159429	-0.193061	-0.0249038	-0.0367967	-0.0332074	-0.0511536	-0.0659829	-0.0316305	-0.083159	0.0552926	0.343998	-0.0890602	-0.152526	-0.151024	-0.154028	-0.133605	-0.125586	-0.141625	-0.0670913	-0.0873677	0.0342907	0.0348878	-0.0151388	0.134941	-0.0123305	0.195325	-0.219986	-0.137152	-0.190554	-0.0837511
-0.192529	-0.273761	-0.111297	0.024072	-0.0660865	0.114231	-0.0908485	-0.178406	-0.00329122	0.0876957	0.0139562	0.161435	-0.0258108	-0.13229	0.151654	0.157022	0.0782029	0.288386	-0.0889	-0.204823	0.027023	0.197466	0.0996346	0.295298	0.179102	0.0269644	0.331241	0.20383	0.116403	0.291257	-0.256154	-0.215259	-0.324312	-0.0307802	0.112224	-0.26912	0.230611	0.1073	0.353922	0.218294	0.0924895	0.344098	+
-0.372583	-0.366825	-0.378341	-0.104521	-0.0511934	-0.157849	-0.165542	-0.184075	-0.147009	0.0883042	0.0751221	0.101486	-0.0823614	-0.131743	-5.91924e-05	0.14611	0.144618	0.148596	-0.13776	-0.240015	-0.0355047	0.243358	0.161398	0.325319	0.204918	0.0658686	0.343967	0.220593	0.180205	0.26098	-0.266171	-0.150218	-0.459425	0.0539031	0.292859	-0.344357	0.165465	0.0238413	0.307089	0.215257	0.0265741	0.40394	+
-0.279846	-0.290986	-0.268707	-0.144464	-0.14694	-0.141987	-0.209597	-0.130315	-0.288879	-0.0223383	0.0116918	-0.0563685	-0.166744	-0.185014	-0.136295	0.107453	0.0846908	0.14539	-0.154205	-0.200244	-0.108166	0.114719	0.0946675	0.134771	0.00555146	-0.0762165	0.0873194	0.0698245	0.0420753	0.0975738	-0.302853	-0.158631	-0.543223	-0.00435015	0.133708	-0.234448	-0.0449944	-0.0543018	-0.0356871	0.000180251	-0.0435954	0.0439559	+
-0.40032	-0.581474	-0.219166	-0.16906	-0.317024	-0.0210956	-0.0602127	-0.0857085	-0.034717	0.104906	0.154525	0.0552858	0.0484983	0.0212839	0.0938557	0.227562	0.220052	0.24008	-0.122078	-0.370068	0.125913	0.128385	-0.122825	0.379596	0.243198	0.169515	0.316882	0.19917	0.186873	0.211466	-0.453153	-0.532673	-0.320621	-0.182853	-0.123319	-0.282077	0.183395	0.173216	0.193574	0.226695	0.184211	0.269179	+
-0.0599083	0.0676653	-0.187482	-0.100844	0.0129036	-0.214592	0.052358	0.172467	-0.067751	-0.0324407	0.0686445	-0.133526	0.11572	0.185486	-0.000556529	0.0610358	0.139492	-0.0697245	0.0358234	-0.00633699	0.0779837	0.120082	0.166203	0.0739606	0.126469	0.221353	0.0315848	0.0264212	0.136674	-0.0838319	0.00542745	0.0956798	-0.144993	-0.00210644	0.129451	-0.221369	0.210232	0.207196	0.213268	0.0396757	0.0152077	0.0641437
-0.190855	-0.196726	-0.184984	0.12135	0.15557	0.0871295	-0.100549	-0.0281279	-0.172969	0.100527	0.131284	0.0697694	-0.0639061	-0.0991568	-0.00515476	0.106998	0.121561	0.082725	-0.11091	-0.130382	-0.0914377	0.060205	0.0944981	0.0259118	-0.060528	-0.0387435	-0.0823124	0.0738743	0.127435	0.0203139	-0.173588	-0.184897	-0.15474	0.0969737	0.10569	0.0824465	-0.215427	-0.210835	-0.220019	-0.0434661	0.00601009	-0.0929423	+
-0.40598	-0.5873	-0.224659	-0.102919	-0.288708	0.0828703	-0.232238	-0.377227	-0.0872484	0.0200646	-0.0142022	0.0543315	-0.135277	-0.270312	0.08978	0.13986	0.0687402	0.258392	-0.16169	-0.56335	0.239971	0.232807	-0.122673	0.588286	0.192625	-0.0480994	0.43335	0.151185	-0.0148833	0.317254	-0.416314	-0.521445	-0.241095	-0.067231	0.00171635	-0.182143	0.185043	-0.0689797	0.439066	0.253665	-0.044035	0.551366	+
0.00501154	-0.0620141	0.0720372	0.0760789	0.0496903	0.102467	0.0458212	0.0408996	0.0507427	0.128464	0.0978795	0.159049	0.0861809	0.0824276	0.0924364	0.159604	0.163162	0.153674	-0.08141	-0.0945613	-0.0682588	0.00685975	0.0323991	-0.0186796	0.078712	0.0752569	0.0821672	0.152429	0.195443	0.109415	-0.0348458	-0.0344011	-0.0355872	0.0184817	0.0180489	0.019203	0.043577	0.00732345	0.0798306	0.155912	0.149866	0.161957	+
0.039534	0.0147209	0.0643471	0.0518635	0.0380082	0.0657189	-0.0746773	-0.0195421	-0.129813	0.0251818	0.0275434	0.0228201	-0.0467438	-0.00529851	-0.115819	0.00995513	0.020976	-0.00841305	-0.0519319	-0.0473386	-0.0565252	-0.0063963	0.00391275	-0.0167054	-0.00963813	-0.0613183	0.042042	0.0198425	-0.0332501	0.072935	-0.0538544	-0.00125374	-0.141522	-0.0235953	0.0336637	-0.119027	-0.275997	-0.285406	-0.266588	-0.267037	-0.280487	-0.253587	+
-0.158837	-0.283036	-0.0346374	0.0124761	-0.0248765	0.0498286	-0.128093	-0.148135	-0.108051	-0.0200768	-0.0295831	-0.0105706	-0.0910262	-0.0745015	-0.118567	0.0033776	-0.0414714	0.078126	-0.148204	-0.114139	-0.182269	-0.00689916	-0.0173951	0.00359673	-0.0247958	-0.0753671	0.0257755	0.0389467	-0.0698446	0.147738	-0.105946	-0.119246	-0.0837803	0.0336392	0.0118975	0.0698752	-0.047873	0.0192116	-0.114958	0.107545	0.125284	0.089806	+
-0.0766209	-0.111451	-0.0417906	-0.124577	-0.118137	-0.131018	-0.0672057	-0.0857299	-0.0486816	-0.0362502	-0.0163867	-0.0561138	-0.0320315	-0.0417482	-0.0158369	0.0036983	-0.0020825	0.013333	0.0412873	0.0460597	0.0365148	-0.0886156	-0.0977651	-0.0794661	0.0123108	0.0292935	-0.00467191	-0.0119366	-0.0550941	0.031221	-0.0867524	-0.104404	-0.0573331	-0.115054	-0.118253	-0.109721	0.0430076	0.0528116	0.0332037	0.012839	0.0372398	-0.0115619	+
0.0559436	0.115834	-0.00394643	0.180646	0.222847	0.138445	0.0911248	0.104801	0.0774486	0.131368	0.131222	0.131514	0.105087	0.127281	0.0680963	0.14603	0.157175	0.127455	0.0045749	-0.0053678	0.0145176	0.148804	0.165812	0.131797	0.0190795	0.0341988	0.00396018	0.100975	0.141835	0.060116	0.0663742	0.0654079	0.0679847	0.0802334	0.0802673	0.0801771	0.0148896	-0.0161095	0.0458887	0.0663275	0.0375914	0.0950637	+
-0.156772	-0.136361	-0.177183	-0.230066	-0.164776	-0.295355	-0.0480348	-0.00928757	-0.0867821	-0.10395	-0.0691037	-0.138795	-0.0627542	-0.0520812	-0.0805426	-0.0338499	-0.0226644	-0.0524925	-0.296493	-0.328008	-0.264979	-0.292446	-0.273556	-0.311335	-0.200941	-0.11123	-0.290651	-0.151375	-0.0932036	-0.209547	-0.283532	-0.319645	-0.223344	-0.291858	-0.253054	-0.356532	-0.190078	-0.213207	-0.166949	-0.245961	-0.197858	-0.294064	+
0.074285	0.105952	0.0426178	0.0877057	0.120275	0.0551368	0.130692	0.0899802	0.171403	0.0628261	0.0675924	0.0580598	0.0554563	0.033708	0.0917035	0.0652073	0.0800893	0.040404	0.0480025	-0.0198551	0.11586	0.0854855	0.108044	0.0629273	0.0508984	0.0408702	0.0609265	0.0680536	0.0828058	0.0533015	0.0460058	0.0481549	0.0424241	0.0479585	0.00338145	0.122254	0.0478843	0.0988209	-0.00305236	0.0110623	0.0859332	-0.0638087
-0.111631	-0.174401	-0.0488612	-0.0378916	-0.0749067	-0.000876551	-0.132965	-0.110038	-0.155893	-0.213862	-0.235268	-0.192456	-0.0548213	-0.0276171	-0.100162	-0.0957074	-0.117854	-0.0587963	0.0487163	0.109823	-0.0123909	-0.0212847	0.00306027	-0.0456298	0.00450752	-0.00846959	0.0174846	-0.0701292	-0.0923586	-0.0478998	-0.0245774	-0.0172396	-0.0368071	0.00981128	0.0408773	-0.0419653	0.0775033	0.172053	-0.0170461	-0.0383808	-0.0581188	-0.0186429	+
-0.165714	-0.161461	-0.169966	-0.196734	-0.175104	-0.218363	-0.162383	-0.203455	-0.12131	-0.185142	-0.114679	-0.255605	-0.138235	-0.168916	-0.0870989	-0.240884	-0.160757	-0.374427	-0.11053	-0.0044234	-0.216636	-0.161404	-0.0734505	-0.249357	-0.140147	-0.113288	-0.167006	-0.151224	-0.117935	-0.184513	-0.064336	-0.0718373	-0.0518339	-0.152061	-0.203437	-0.0664347	-0.0879216	-0.00349624	-0.172347	-0.169691	-0.100471	-0.23891
-0.0663694	-0.0740814	-0.0586575	-0.0407203	-0.0103578	-0.0710828	-0.0276701	-0.00672643	-0.0486138	-0.0394296	-0.0114686	-0.0673907	-0.0198318	-0.00664268	-0.0418137	-0.016574	0.0204176	-0.0782267	-0.0176772	0.0104012	-0.0457556	-0.0752781	-0.0535637	-0.0969926	0.0774108	0.0871669	0.0676547	0.0432176	0.0655386	0.0208966	0.00263855	-0.00131189	0.00922263	0.049061	0.0693322	0.0152756	-0.0197724	0.0165479	-0.0560928	0.0461656	0.0756833	0.016648	+
-0.0536015	-0.067359	-0.039844	-0.0302511	-0.022483	-0.0380193	-0.0233561	0.009303	-0.0560152	-0.0234184	0.0120127	-0.0588495	-0.0118499	0.00890322	-0.0464385	-0.0131706	0.0198246	-0.0681627	0.0123593	0.0309291	-0.00621056	-0.0571478	-0.0394778	-0.0748178	0.0679783	0.0675666	0.0683899	0.0363571	0.046905	0.0258091	0.000475539	-0.00237368	0.00522425	0.0442168	0.0576621	0.0218078	-0.0183573	0.0150984	-0.051813	0.0476189	0.0662307	0.0290071	+
0.00090563	-0.0259382	0.0277494	0.015123	0.000212456	0.0300336	-0.000440454	0.0176691	-0.01855	-0.0362698	-0.0219449	-0.0505948	0.0449317	0.0617711	0.0168659	-0.0134422	0.00589164	-0.0456652	0.0372798	0.0595319	0.0150277	-0.0328667	-0.02729	-0.0384434	0.111767	0.0987298	0.124803	0.0616053	0.0106507	0.11256	0.0723779	0.0558177	0.0999783	0.0691368	0.100737	0.01647	0.0425813	0.0786678	0.00649479	0.0555222	0.0509585	0.0600858	+
0.00995739	-0.0259344	0.0458492	0.0403842	0.00104426	0.0797241	0.0225189	0.0240346	0.0210032	0.0082408	0.0139904	0.00249117	0.0351326	0.032146	0.0401103	0.0165178	0.0300872	-0.00609789	0.0493052	0.0562782	0.0423323	0.0137261	0.0126734	0.0147787	0.0832283	0.070688	0.0957685	0.0807662	0.0742201	0.0873122	0.061114	0.0518064	0.0766268	0.0859309	0.0924291	0.0751006	-0.0129267	-0.000901984	-0.0249515	0.0500214	0.0580558	0.041987	+
-0.100813	-0.106319	-0.0953079	0.05058	0.0570659	0.0440941	-0.0489229	-0.00916934	-0.0886765	-0.033075	-0.0491202	-0.0170299	-0.0403909	-0.0540273	-0.0176636	-0.0381549	-0.047807	-0.0220681	0.00553009	0.014369	-0.0033088	0.00120023	-0.00831974	0.0107202	0.0695729	0.0494001	0.0897457	-0.00330392	0.0088062	-0.015414	0.020874	-0.040762	0.123601	0.0211555	0.0304215	0.00571217	0.0140727	0.0298791	-0.0017337	0.0326207	0.0363823	0.0288592
-0.0291465	0.0106623	-0.0689554	0.0489768	0.0411219	0.0568316	-0.0835326	-0.000793112	-0.166272	-0.0525159	-0.0292916	-0.0757401	-0.0281435	0.0230232	-0.113421	0.0973249	0.13466	0.0351002	-0.0215895	-0.0598273	0.0166484	0.131091	0.0961812	0.166001	0.0176244	0.0091103	0.0261385	0.00775966	0.0163553	-0.000835994	-0.020186	-0.00976797	-0.0375495	0.0528322	0.080695	0.00639402	-0.0461531	-0.0248617	-0.0674446	-0.0298693	-0.0189822	-0.0407565
0.0148207	0.0194475	0.0101939	-0.00877202	-0.0321391	0.0145951	0.0127084	-0.0506692	0.0760861	-0.0258347	-0.0329677	-0.0187018	0.0218224	0.00911323	0.0430045	-0.0132087	-0.0121478	-0.0149767	0.0528686	0.0800971	0.0256401	-0.00530801	0.00200759	-0.0126236	0.0195274	0.0325758	0.00647893	-0.0159132	-0.0226633	-0.00916311	0.0231807	-0.010066	0.0785918	-0.0067694	-0.0204184	0.015979	0.025666	0.0315615	0.0197705	-0.0158778	-0.00410564	-0.02765
-0.0642212	-0.0896208	-0.0388216	-0.176487	-0.214186	-0.138789	-0.121387	-0.0800946	-0.16268	-0.192953	-0.107453	-0.278453	-0.117766	-0.0926096	-0.159693	-0.302203	-0.254952	-0.380954	0.14324	0.190791	0.0956895	-0.10613	-0.0194667	-0.192794	0.115062	0.10147	0.128654	-0.13425	-0.141406	-0.127093	0.161551	0.158224	0.167095	0.0267524	-0.00378778	0.0776526	0.0900328	0.214467	-0.0344012	-0.114357	-0.0670493	-0.161665	+
-0.142605	-0.165125	-0.0750446	-0.0156384	0.00319742	-0.0438921	0.0345361	0.0605985	-0.0436509	-0.0277976	-0.0810528	0.131968	-0.0443413	-0.0443413	NaN	0.0413678	0.0566809	-0.0198848	-0.112925	-0.232109	0.00625903	-0.0655116	-0.030747	-0.0886881	0.0546809	0.0678774	0.0348862	-0.0458646	-0.0442694	-0.0482575	-0.143054	-0.154271	-0.126228	-0.051143	-0.089875	0.103785	0.0846385	0.179853	-0.201006	0.178405	0.251157	-0.112605	+
-0.0326615	-0.0123012	-0.0530218	-0.0477549	-0.0262525	-0.0692573	-0.0644775	-0.0929088	-0.0360462	-0.0736567	-0.0506303	-0.0966831	-0.0550559	-0.073049	-0.0250673	-0.0817854	-0.0864267	-0.07405	0.0557322	0.112024	-0.000559333	0.00255646	0.0565621	-0.0514492	-0.123047	-0.095573	-0.15052	-0.102106	-0.0622433	-0.141969	-0.00581416	-0.0354638	0.0436019	-0.0423938	-0.0468583	-0.034953	-0.0452046	-0.0388929	-0.0515163	-0.0740132	-0.0472207	-0.100806
0.0743342	0.0520164	0.096652	-0.0369196	-0.0394529	-0.0343863	-0.0197321	0.018722	-0.0581862	-0.0601141	-0.0192116	-0.101017	0.0311321	0.0361107	0.0228345	-0.0621117	-0.0507413	-0.0810625	0.100305	0.10352	0.0970898	-0.0514321	-0.0225327	-0.0803315	-0.00800276	-0.0560823	0.0400768	0.00719151	0.0878482	-0.0734652	0.0505127	0.0741006	0.0111996	0.0212147	0.01132	0.0377058	-0.00243191	0.0404287	-0.0452925	-0.0505299	-0.0272864	-0.0737735
0.085013	-0.0226657	0.192692	0.05875	-0.00530024	0.1228	-0.0255136	-0.0919134	0.0408862	-0.123775	-0.209879	-0.0376712	-0.000672911	-0.0711529	0.116794	-0.0666496	-0.150339	0.072833	0.0960128	0.0627648	0.129261	-0.00737931	0.0061993	-0.0209579	-0.0431594	-0.085408	-0.000910753	-0.0624811	-0.0873902	-0.0375719	0.0365518	-0.00267245	0.101925	-0.0698018	-0.118524	0.0114018	0.0296294	0.0288746	0.0303843	-0.0688614	-0.132791	-0.00493166	+				+			LV_Sham-RF-m_LV_Sham-RF-fe
-0.0781977	-0.113207	-0.0431883	-0.0134257	-0.0213886	-0.00546271	-0.075075	-0.0665802	-0.0835699	-0.0279331	-0.0329534	-0.0229129	-0.109604	-0.12231	-0.0884276	-0.0407014	-0.0618596	-0.00543773	0.0276889	0.0363499	0.019028	-0.02458	-0.0550073	0.00584722	-0.0281865	-0.03697	-0.019403	0.00324185	-0.0251639	0.0316476	-0.101546	-0.116101	-0.0772889	-0.024175	-0.0815985	0.0715308	-0.0557866	0.0278855	-0.139459	0.0396711	0.0991276	-0.0197854
0.0289737	-0.00816975	0.0661171	-0.0283911	-0.0205374	-0.0362447	0.0595249	0.110613	0.00843664	-0.00186373	-0.0132513	0.00952382	0.0869325	0.126647	0.0207422	0.0343775	0.0580014	-0.00499557	0.0124834	0.00553041	0.0194364	-0.00976221	0.000562442	-0.0200869	0.00932496	0.0248994	-0.00624952	0.0835916	0.105167	0.0620159	0.0493496	0.00966688	0.115487	-0.0182884	0.0134846	-0.0712433	0.0188117	0.0496545	-0.0120311	0.0283882	0.0607354	-0.00395898
0.00972409	0.0596871	-0.0402389	0.0154735	0.0270674	0.00387958	-0.0734844	-0.0809795	-0.0659893	-0.0656825	-0.0400958	-0.0912691	-0.00607555	0.0084114	-0.0302205	-0.058752	-0.0492193	-0.0746398	0.0743517	0.0642346	0.0844688	-0.0210152	-0.0141395	-0.0278909	-0.00937551	0.0130691	-0.0318201	-0.0374936	-0.0302771	-0.04471	0.0197813	0.0201495	0.0191676	-0.0067886	0.0454624	-0.0938735	0.00589828	0.0387671	-0.0269706	-0.0167882	-0.0424973	0.00892088
0.0987963	0.0895391	0.108054	0.09073	0.0186993	0.162761	-0.00395414	0.0450026	-0.0529108	0.0339255	0.00301398	0.0648371	0.0203661	0.0525153	-0.0332161	0.0138145	0.0220769	4.38628e-05	0.0551159	0.131803	-0.0215716	0.058997	0.0411774	0.0768165	-0.00925709	0.00944936	-0.0279635	-0.00489586	-0.00627078	-0.00352093	0.0666489	0.0752414	0.0523281	0.0827024	0.0986166	0.0561787	-0.0171793	-0.0262008	-0.00815777	0.0239488	-0.00751942	0.055417
-0.10915	-0.0791483	-0.139152	0.0280238	0.006424	0.0496237	-0.0774991	-0.0947524	-0.0688724	0.00873389	0.0489255	-0.0113619	-0.0549584	-0.0208824	-0.0890345	-0.0225426	0.0402392	-0.0853244	0.0521804	0.0582342	0.0400726	0.0676758	0.0821486	0.0459666	-0.108718	-0.0871807	-0.130255	0.0342053	0.0684184	0.0113966	-0.066996	-0.0512841	-0.082708	0.105481	0.107077	0.103086	-0.062168	-0.00156708	-0.0924684	0.00189757	-0.00241369	0.00297539	+
-0.0367845	-0.0440642	-0.0295048	-0.0304972	-0.0098908	-0.0511036	0.000614812	0.0172695	-0.0160399	-0.0170936	0.0285954	-0.0627826	0.0107947	0.0415936	-0.0405367	-0.0298536	-0.0267784	-0.0349789	-0.0408722	-0.0601924	-0.0215519	-0.153962	-0.154424	-0.1535	-0.026832	-0.0197092	-0.0339547	-0.0457759	0.00665895	-0.0982108	-0.0284936	-0.0445387	-0.00175185	0.0540243	0.054953	0.0524764	0.0283911	0.103417	-0.0466347	0.0421482	0.035399	0.0488974
-0.0305386	-0.0305386	NaN	0.0204382	0.0204382	NaN	-0.0819563	NaN	-0.0819563	0.0445546	-0.0268533	0.0802585	0.0150318	0.135438	-0.105374	0.027948	0.0216794	0.0404853	-0.0194728	-0.0194728	NaN	0.0184282	0.0184282	NaN	-0.0390589	-0.0390589	NaN	0.035441	0.035441	NaN	-0.0761366	-0.134287	-0.0179862	-0.00765568	0.0726302	-0.0879416	-0.0391252	-0.0222118	-0.0729521	0.00107317	0.0707793	-0.0686329
0.000404009	-0.0114667	0.0122747	-0.0247388	-0.0136196	-0.0358579	0.0638084	0.0707529	0.056864	0.00916586	0.00252598	0.0158057	0.0828466	0.0958423	0.0611872	0.014865	0.015357	0.0140452	0.0276267	0.0413168	0.0139367	-0.0185625	-0.00252717	-0.0345978	0.0428014	0.0597681	0.0258346	0.0173889	0.0192596	0.0155183	0.0567608	0.0619496	0.048113	0.0138374	0.0216883	0.000752618	0.0540435	0.0291126	0.0789744	0.00911936	-0.0257756	0.0440143	+
0.0872166	0.0335777	0.140856	-0.0990275	-0.100931	-0.0971239	0.100745	0.0949462	0.106544	-0.0971341	-0.136372	-0.0578963	0.130285	0.146397	0.10343	-0.0671553	-0.0832252	-0.0403722	0.0547555	0.0485992	0.0609118	-0.0764323	-0.072742	-0.0801226	0.112891	0.099901	0.12588	0.00786065	-0.0214074	0.0371287	0.155144	0.175377	0.121424	-0.0527447	-0.0177994	-0.110987	0.138625	0.140583	0.136668	-0.0268999	-0.0225843	-0.0312154	+
0.0290347	0.060269	-0.00219953	0.0276483	0.0735685	-0.0182719	0.0665441	0.113031	0.0200569	0.0182688	0.076337	-0.0397994	0.0787387	0.11569	0.017153	0.000925549	0.02808	-0.0443319	0.0417459	0.0848634	-0.00137173	-0.00849647	0.0151252	-0.0321181	-0.0175549	0.00661867	-0.0417284	0.0362076	0.0309774	0.0414378	-0.000562288	-0.0422759	0.0689604	0.122442	0.151353	0.0742573	0.0298239	0.0805133	-0.0208654	0.0517061	0.0743628	0.0290494
-0.090922	NaN	-0.090922	-0.0220305	NaN	-0.0220305	-0.183326	-0.157174	-0.196402	-0.106277	NaN	-0.106277	-0.210748	-0.214694	-0.208776	-0.185098	NaN	-0.185098	-0.0714701	0.0151861	-0.114798	-0.0972549	-0.0870607	-0.107449	0.023311	NaN	0.023311	0.101289	NaN	0.101289	-0.00382206	0.0597055	-0.0673496	0.0575295	0.204114	-0.0890551	-0.323774	NaN	-0.323774	-0.000850053	NaN	-0.000850053	+
-0.0394186	-0.0213876	-0.0754804	-0.00614741	-0.0446336	0.109311	-0.0125138	NaN	-0.0125138	-0.0326871	-0.157043	0.00876487	0.0380049	0.0891457	0.020958	0.0531693	0.0722187	0.0341199	0.0815569	0.0815569	NaN	-0.0451482	-0.0451482	NaN	-0.0558555	-0.0644734	-0.0386195	-0.0293266	-0.0460944	0.00420899	0.0443144	0.178932	-0.0229946	0.0448628	-0.0558894	0.0952389	0.0145736	-0.0261904	0.0553376	0.131881	0.190236	0.102704
-0.177661	-0.109455	-0.245867	-0.373836	-0.433496	-0.314176	-0.325977	-0.301233	-0.350721	-0.313736	-0.271761	-0.355711	-0.369041	-0.325974	-0.44082	-0.31178	-0.34929	-0.249263	-0.22233	-0.242497	-0.202163	-0.306815	-0.426063	-0.187568	-0.245716	-0.199446	-0.291985	-0.255564	-0.254449	-0.256679	-0.215776	-0.192949	-0.253821	-0.142539	-0.0814201	-0.244404	-0.252104	-0.192957	-0.311251	-0.255629	-0.207842	-0.303417
-0.00699254	-0.0690516	0.0550666	0.102429	0.0151434	0.189715	0.00230402	0.0514337	-0.0468257	0.0729343	0.10389	0.0419782	-0.0206921	-0.000718021	-0.0539822	0.113183	0.123207	0.0964752	0.0903095	0.0327495	0.147869	0.165376	0.106877	0.223875	0.018632	-0.00838037	0.0456443	0.0121337	0.0338664	-0.00959893	0.044604	0.0843676	-0.0216688	0.111802	0.115383	0.105833	-0.0201421	0.00244469	-0.0427289	0.0141822	0.0144498	0.0139146	+
0.041722	0.163532	-0.0394847	0.0418119	0.0924975	-0.0342164	0.0208058	-0.0149307	0.0297399	-0.0210557	0.0745306	-0.0449522	-0.00266728	0.119702	-0.0842468	-0.0466245	0.079545	-0.130738	0.100151	0.208795	-0.0628168	0.0386491	0.0879187	-0.10916	0.103572	0.165603	0.0415408	0.0215847	0.0820129	-0.0388436	0.138856	0.0539192	0.223792	0.101448	0.125044	0.0778527	0.0471844	0.180854	-0.0419285	0.0708076	0.21448	0.0229169
-0.00889864	0.00918734	-0.0269846	-0.00170775	0.0301847	-0.0336002	-0.0506557	-0.0370492	-0.0642621	-0.0944501	-0.0366471	-0.152253	0.0216845	0.0951471	-0.100753	-0.0183385	0.00554626	-0.0581464	0.0409974	0.0161048	0.06589	0.0276587	0.0469317	0.00838581	-0.0443605	-0.0203819	-0.068339	-0.0130024	0.0329822	-0.0589871	0.0267403	0.0453204	-0.00422658	0.0426172	0.0707583	-0.00428469	0.0360801	0.122174	-0.0500142	-0.022107	0.0179589	-0.0621729
-0.0194074	-0.0425711	0.00375627	0.0853382	0.110571	0.0601053	-0.0919514	-0.134339	-0.0495641	0.0114185	0.0246893	-0.00185237	-0.0899307	-0.137318	-0.0109512	0.0206152	-0.000607095	0.0559857	-0.0125174	0.0105382	-0.0355729	0.0447207	0.0400003	0.0494411	-0.000218325	-0.00592892	0.00549227	0.084893	0.0785314	0.0912545	-0.0408392	-0.016944	-0.0806645	0.101156	0.0711134	0.151227	-0.0229725	-0.0222702	-0.0236748	0.142709	0.164316	0.121102	+
-0.0320226	-0.0121737	-0.0518714	-0.0106763	0.0432298	-0.0645824	-0.0363098	-0.0198303	-0.0527893	-0.0524536	-0.0502038	-0.0547033	-0.0534212	-0.0612706	-0.0403387	-0.0214945	-0.025784	-0.0143455	-0.0185127	0.0153206	-0.052346	-0.0160566	0.0402022	-0.0723154	-0.089905	-0.0512739	-0.128536	-0.0503674	0.00601606	-0.106751	0.00602732	0.0183414	-0.0144962	0.0516508	0.0525328	0.0501806	-0.035177	-0.00680734	-0.0635466	-0.0437763	-0.0299562	-0.0575964
-0.00627593	-0.028926	0.0239241	-0.123381	-0.0496551	-0.221682	-0.0413108	-0.107392	0.0082498	-0.10926	-0.0961274	-0.119109	-0.0200186	-0.0449858	0.0132709	-0.105152	-0.106172	-0.103792	-0.00901898	-0.0394047	0.0314953	-0.0801633	-0.198812	0.0384854	-0.0191738	0.0531731	-0.115636	-0.0633472	-0.0215108	-0.105184	-0.0429176	-0.0411159	-0.0453199	-0.127796	-0.111099	-0.169537	0.0235089	0.102624	-0.0358272	-0.089366	-0.0290452	-0.134607
-0.0342179	-0.135709	0.0672733	-0.011808	-0.100787	0.0771705	-0.0426011	-0.0225154	-0.0626869	0.00961718	-0.00496434	0.0241987	-0.1004	-0.132078	-0.0476033	-0.0284978	-0.0384118	-0.0119746	-0.0540812	0.00671254	-0.114875	-0.0953695	-0.128621	-0.0621179	0.0249473	-0.0504298	0.100324	0.00157504	-0.0584762	0.0616263	-0.0580439	-0.0462871	-0.0776387	-0.0203152	-0.037936	0.00905271	-0.103621	-0.0425036	-0.164739	0.0638703	0.0950556	0.0326851
-0.176345	-0.203187	-0.149502	-0.0701368	-0.0839581	-0.0563156	-0.136854	-0.150452	-0.123257	-0.0392155	-0.0546977	-0.0237334	-0.0739999	-0.0560351	-0.103941	-0.112344	-0.0963299	-0.139034	-0.124803	-0.0467462	-0.20286	-0.0599065	-0.0331195	-0.0866934	-0.121188	-0.0830422	-0.159334	-0.0240512	0.00088662	-0.048989	-0.159283	-0.152359	-0.170823	-0.06436	-0.0691139	-0.0564368	-0.124879	-0.0826951	-0.167062	0.0216297	0.0884442	-0.0451847	+
0.0175829	-0.00496136	0.0401272	0.018172	0.0121651	0.0241788	-0.025721	0.00257291	-0.0540149	-0.0250209	-0.0121335	-0.0379083	0.0443776	0.0914924	-0.034147	0.0307248	0.0711477	-0.0366466	0.0302331	-0.00679507	0.0672612	0.0118722	-0.0419786	0.065723	0.081687	0.0891068	0.0742672	0.0480874	0.0310953	0.0650796	0.0536864	0.0544115	0.0524778	0.0240093	0.0516733	-0.0220974	0.0252303	0.0207906	0.02967	0.0890092	0.0848229	0.0931956
0.0101278	0.0153823	0.00487328	0.0587574	0.0475172	0.0699975	0.0131636	-0.0278413	0.0541685	0.0255086	-0.018316	0.0693332	-0.00627835	-0.00680748	-0.00539646	-0.00386299	-0.00570718	-0.000789339	0.0468061	0.0345636	0.0590486	0.0425509	0.0639437	0.0211581	0.0219343	-0.0115596	0.0554282	-0.00341111	-0.0225669	0.0157447	0.0274245	0.0175397	0.0438993	0.00699825	-0.00724733	0.0307409	-0.00178814	-0.0176507	0.0140744	0.0213492	0.0036031	0.0390952
-0.00111997	-0.0593778	0.0571379	-0.0170203	-0.0483101	0.0142695	0.0509564	-0.0188418	0.120755	0.0180297	-0.0548185	0.0908779	0.0198478	-0.0330482	0.108008	0.0124909	-0.022517	0.0708374	0.0125851	-0.0198695	0.0450396	0.0191079	-0.0257734	0.0639893	0.0575797	0.00901988	0.106139	0.0226855	-0.0139089	0.0592799	-0.0193655	-0.051689	0.0345071	-0.0112764	-0.0320299	0.0233129	0.0722853	0.038645	0.105926	0.0762124	0.0593424	0.0930824					+			LV_Sham-RF-m_LV_Sham-RF-fe
0.0143108	0.0153301	0.0132915	0.0818535	0.0556341	0.108073	-0.0132904	-0.0389936	0.0124128	0.0324195	0.0268674	0.0379717	-0.062572	-0.0760808	-0.0400573	0.0209046	-0.00869344	0.0702346	0.00708488	-0.00709319	0.0212629	0.045741	0.0263286	0.0651535	-0.00691886	-0.0412782	0.0274404	0.0220719	-0.0168362	0.0609799	-0.00789315	-0.031854	0.0320416	0.0491652	0.0440692	0.0576587	-0.0639265	-0.0841352	-0.0437179	0.010465	-0.0108482	0.0317782	+
-0.0493558	-0.0948801	-0.00383146	-0.0538698	-0.0931823	-0.0145573	0.0275628	-0.00964754	0.0647731	-0.00692842	-0.0600976	0.0462407	0.0372286	0.0270599	0.0541763	0.0136107	0.00691066	0.0247775	0.00789748	-0.0434181	0.059213	-0.0336075	-0.0270099	-0.0402051	0.0894629	0.0878037	0.0911221	0.0505124	0.0380992	0.0629255	-0.0142831	-0.0298466	0.0116561	-0.00801935	-0.00521105	-0.0126998	0.0389637	0.019254	0.0586734	0.000144794	-0.0113046	0.0115941	+
-0.0223584	-0.0326313	-0.0120855	-0.0107851	-0.0373762	0.0158061	0.0260647	0.011002	0.0411274	0.0285149	0.0234677	0.033562	0.028366	0.00790612	0.0624657	0.0411639	0.0205473	0.075525	0.0322876	-0.0104595	0.0750347	0.0041064	-0.0236075	0.0318203	0.0369271	0.0292838	0.0445705	0.0494578	0.0421315	0.0567841	-0.0383751	-0.0539044	-0.0124929	-0.00372983	-0.0109288	0.00826846	0.0248698	-0.0107593	0.060499	0.0448702	0.0269282	0.0628122	+
0.0444211	0.0646854	0.0241568	0.100132	0.112874	0.0873898	-0.0583317	-0.0769256	-0.0397378	0.00948865	0.00988347	0.00909383	-0.0694236	-0.0878743	-0.0386725	-0.0555372	-0.0533055	-0.0592567	0.0406899	0.0756691	0.00571077	0.119785	0.135189	0.104382	-0.0442104	-0.0793377	-0.00908305	-2.80592e-05	-0.0207059	0.0206497	0.0209071	0.00844334	0.04168	0.0872046	0.0592546	0.133788	-0.0754111	-0.0541989	-0.0966232	0.0157511	0.0375356	-0.00603331	+
0.0568495	0.141362	-0.0276624	0.0993076	0.0977893	0.100826	0.0173184	0.0294957	0.00514108	0.0420026	0.113481	-0.029476	-0.00257593	-0.0172883	0.0219447	0.00726031	0.0117305	-0.000190067	0.0386052	0.114115	-0.0369046	0.0541384	0.0836013	0.0246755	0.0345102	0.0362249	0.0327954	0.0309422	0.00921337	0.0526711	0.0927935	0.100326	0.0802392	0.115092	0.0880669	0.160135	-0.0100686	-0.00948255	-0.0106547	0.0090605	0.0237817	-0.00566072
-0.0234472	0.00513761	-0.052032	-0.0782895	-0.0271598	-0.154984	-0.0657179	-0.151797	-0.0441981	-0.0927391	-0.0847498	-0.0980653	-0.0307222	-0.0575358	-0.0128464	-0.064255	-0.0675705	-0.0592817	-0.0462248	-0.026247	-0.106158	-0.0415101	-0.0257	-0.10475	-0.0267753	-0.0215939	-0.0319566	-0.0123479	0.00216467	-0.0341167	-0.0193092	-0.0313617	-0.00725681	0.0157715	0.0194452	0.0145469	-0.00454925	-0.0380434	0.0456919	-0.0540741	-0.0557133	-0.0524349
-0.0283813	-0.0363015	-0.0204611	-0.0121913	-0.00869311	-0.0156895	0.0310108	0.0204471	0.0415745	0.0776253	0.0603042	0.0949465	0.0375683	0.0335121	0.0443287	0.093735	0.102854	0.0785373	-0.102246	-0.0586173	-0.145875	-0.0402379	-0.00469175	-0.0757841	-0.0107066	-0.030676	0.00926284	0.048744	0.0614905	0.0359975	-0.0496708	-0.0463795	-0.0551564	-0.0638048	-0.0854951	-0.0276542	-0.00885535	-0.0211921	0.00348145	0.0568146	0.048211	0.0654182	+
-0.0349068	0.0323481	-0.102162	-0.0597135	0.0138439	-0.133271	-0.132587	-0.0072579	-0.257915	-0.0445856	0.0318309	-0.121002	-0.16184	-0.00477617	-0.423614	-0.0786259	0.00601371	-0.219692	-0.0694072	-0.123692	-0.0151223	-0.0595746	-0.118681	-0.000467851	-0.0198023	0.00675419	-0.0463588	-0.0383305	-0.00771795	-0.0689431	-0.0652365	0.0326729	-0.228419	-0.0272231	0.0676608	-0.185363	-0.101385	0.0019229	-0.204693	-0.0320461	0.068467	-0.132559
-0.0469945	-0.140724	0.046735	-0.0776543	-0.0963401	-0.0589684	-0.0707357	-0.0486882	-0.0927832	-0.170087	-0.160656	-0.179518	0.0260781	0.0689405	-0.0453594	-0.131087	-0.120981	-0.147929	0.0697355	0.0774376	0.0620335	-0.0637648	-0.000412218	-0.127117	0.0505664	0.070451	0.0306818	-0.1004	-0.125308	-0.0754919	0.129974	0.140435	0.112539	0.0140523	0.0325788	-0.0168251	0.116965	0.217689	0.0162423	-0.0396677	-0.0271614	-0.0521739	+
-0.00813122	-0.037066	0.0208036	-0.0225366	-0.0253162	-0.019757	-0.0277044	-0.00378893	-0.0516198	-0.0212651	0.000472338	-0.0430026	0.0276179	0.0673204	-0.0385531	-0.0193574	0.0207937	-0.0862759	-0.000150053	0.0272196	-0.0275197	-0.0179697	0.0111182	-0.0470576	0.0375044	0.039701	0.0353078	0.0163439	0.0229453	0.00974256	0.055048	0.079732	0.0139078	0.0341997	0.0466412	0.0134638	0.0421062	0.0885467	-0.00433431	0.030527	0.0580727	0.00298124	+						+	LV_Sham-LF-m_LV_Sham-LF-fe
0.00514853	0.0336375	-0.0233404	-0.0146177	0.0272376	-0.056473	-0.021713	0.0178643	-0.0612903	-0.0278435	0.0182113	-0.0738983	0.0204911	0.0668092	-0.0567057	-0.0319103	0.00861986	-0.0994607	0.0519304	0.0776266	0.0262342	0.0226219	0.0733399	-0.028096	0.0450521	0.0703786	0.0197257	-0.0196017	0.0148478	-0.0540511	0.0699208	0.0897448	0.0368808	0.0513223	0.0709913	0.0185406	0.0550261	0.113172	-0.00311958	-0.000112793	0.0360503	-0.0362759
-0.0421548	-0.0631484	-0.0211611	0.00949956	0.0233674	-0.00436824	-0.0272735	-0.00725013	-0.0472968	-0.0443829	-0.0349405	-0.0538253	0.0263255	0.0498176	-0.0128279	-0.00903481	0.00618953	-0.0344087	0.0392762	0.0560199	0.0225325	0.0115994	0.0500139	-0.0268152	0.034449	0.0550533	0.0138447	0.00596019	0.0390598	-0.0271394	0.0417931	0.0539198	0.0215819	0.0604884	0.0815851	0.0253274	0.0401247	0.112943	-0.0326933	0.0297734	0.055029	0.00451773
0.0524274	0.0703679	0.0344869	0.0247901	0.0425083	0.007072	0.00860314	0.0212086	-0.00400227	-0.0505853	-0.0288603	-0.0723102	0.0901865	0.144389	-0.000151753	-0.0234889	-0.00699848	-0.0509729	0.100404	0.114924	0.0858835	0.0674383	0.104211	0.0306653	0.0756401	0.0927174	0.0585627	-0.000270998	0.0113013	-0.0118433	0.144358	0.152801	0.130285	0.0776595	0.080731	0.0725402	0.0890374	0.12852	0.0495548	-0.00425111	0.0097132	-0.0182154	+
-0.0811131	-0.040186	-0.12204	-0.0435537	-0.0114761	-0.0756313	-0.0720974	-0.0196995	-0.124495	-0.000368592	0.0417093	-0.0424465	-0.0811535	-0.0497496	-0.133493	-0.0313146	0.015106	-0.108682	-0.0379225	0.00755101	-0.0833961	-0.0211873	-0.00619906	-0.0361755	-0.02507	-0.0129971	-0.037143	-0.0121635	0.0144486	-0.0387756	-0.0446903	-0.0110206	-0.100806	0.0465945	0.0637703	0.0179683	-0.0583215	0.00748678	-0.12413	0.0223587	0.0640468	-0.0193294	+						+	LV_Sham-LF-m_LV_Sham-LF-fe
0.12146	0.0650759	0.19664	0.137974	0.0450478	0.261875	-0.0145782	-0.0418927	0.00590773	0.0136172	-0.10386	0.101725	0.049989	0.0631609	0.0324264	0.00434789	-0.0655358	0.0975261	0.153068	0.200955	0.0892189	0.104791	0.277955	-0.068373	0.00907908	-0.0567072	0.0967941	-0.0391154	-0.0299972	-0.0482336	0.111506	0.12521	0.0932339	0.0649194	0.0437713	0.11779	0.0786069	-0.0115014	0.146188	0.0776581	0.00739778	0.130353
-0.10158	-0.00815088	-0.195009	-0.0370855	0.0275532	-0.101724	-0.0511745	-0.00689073	-0.0954582	-0.00334047	0.0543852	-0.0610661	-0.0688391	-0.0229514	-0.145319	-0.0120883	0.0417524	-0.101823	-0.0471727	0.0632218	-0.157567	-0.0127697	0.031419	-0.0569584	-0.104796	-0.0971297	-0.112462	-0.0402726	-0.0100695	-0.0704758	-0.0284036	0.0126443	-0.0968167	0.0860784	0.0672478	0.117463	-0.056261	-0.00860846	-0.103914	-0.0102804	0.0349378	-0.0554987
-0.0763275	-0.139162	-0.013493	-0.113367	-0.0451627	-0.181571	-0.0157354	-0.0187693	-0.0127015	-0.0128681	0.0286961	-0.0544323	0.0270556	0.0600087	-0.0278663	0.0105306	0.00645954	0.0173158	-0.156563	-0.0921985	-0.220928	-0.196067	-0.102397	-0.289737	0.0243982	0.047119	0.00167741	0.0714543	0.135087	0.00782135	-0.0895507	0.0109578	-0.257065	-0.199371	-0.222917	-0.160128	0.11504	0.211893	0.0181865	0.110107	0.177459	0.0427548	+
0.0019448	-0.055608	0.11705	-0.00951649	-0.0689303	0.109311	0.160767	-0.0257091	0.222926	0.0249822	-0.0510521	0.101017	0.169748	0.0211104	0.219294	0.114334	0.0306348	0.281733	-0.0852918	-0.0934909	-0.0688937	-0.0355333	-0.0418003	-0.0229995	0.0248668	0.0199394	0.0347216	0.0467938	0.0547132	0.0309549	0.0069897	-0.0323883	0.0857456	-0.019611	-0.117733	0.078511	0.12502	-0.00816243	0.258202	0.0259663	-0.080306	0.132239
0.223948	0.211935	0.235962	0.107022	0.0505683	0.163476	0.185378	0.117011	0.253746	0.0139698	-0.0498711	0.0778107	0.105406	0.0212186	0.245717	0.0464406	-0.0219241	0.160382	-0.0300428	-0.131452	0.0713666	0.0975735	0.075633	0.119514	-0.172612	-0.144707	-0.200516	-0.0882641	-0.125018	-0.05151	0.0566014	0.00240639	0.146927	-0.114791	-0.156213	-0.0457526	-0.000190758	-0.107108	0.106726	-0.183159	-0.252754	-0.113563	+
-0.142059	-0.128233	-0.155886	-0.118573	-0.107112	-0.130033	-0.132655	-0.142881	-0.122429	-0.0354545	-0.00312705	-0.0677819	-0.0786661	-0.0839904	-0.0697924	-0.0622309	-0.0293798	-0.116983	-0.0598873	-0.0547585	-0.0650161	-0.053452	-0.0866245	-0.0202794	-0.0244236	-0.0312391	-0.0176081	-0.00481495	-0.00141173	-0.00821817	-0.10138	-0.0478609	-0.190579	0.0413868	0.0415316	0.0411455	-0.0813385	-0.0147906	-0.147886	0.0108269	0.054973	-0.0333192	+
0.0549577	-0.0216337	0.131549	0.0358289	0.00817992	0.063478	0.0179236	-0.0164945	0.0523418	0.0433827	-0.0335261	0.120292	-0.00339449	-0.0481141	0.0711381	0.0147881	-0.0226452	0.077177	0.0427742	0.0277019	0.0578465	0.0359347	0.00576097	0.0661085	0.0317519	-0.0126485	0.0761523	0.00806775	-0.0534184	0.0695539	0.0695773	0.0772668	0.0567616	0.0784546	0.059374	0.110256	0.0061073	-0.0455007	0.0577153	0.0339419	0.00568829	0.0621955
-0.130017	-0.150318	-0.109717	-0.0761556	-0.0893482	-0.0629629	0.0862476	0.0973487	0.0751465	0.0922311	0.0860339	0.0984284	0.118179	0.0817722	0.178857	0.102574	0.104818	0.098832	-0.127488	-0.152264	-0.102711	-0.106889	-0.130009	-0.0837698	0.0884464	0.110601	0.0662923	0.140932	0.145997	0.135867	-0.151302	-0.174936	-0.111911	-0.110038	-0.115783	-0.100463	0.0738005	0.0477507	0.0998503	0.094899	0.108927	0.0808714	+
-0.0335034	-0.0433433	-0.0236635	-0.0691354	-0.0678607	-0.0704101	-0.0594986	-0.0537037	-0.0652935	-0.0642402	-0.04203	-0.0864505	-0.0607097	-0.0587984	-0.0638952	-0.0915109	-0.0594396	-0.144963	0.0564226	0.0815031	0.0313421	-0.052792	-0.0391317	-0.0664523	-0.0244186	-0.0538116	0.0049744	-0.0512249	-0.0409352	-0.0615147	0.0153868	0.0497094	-0.0418177	0.039583	0.110039	-0.0778437	-0.00517646	0.0146791	-0.025032	0.0285941	0.0475735	0.00961468	+
-0.105314	-0.0455935	-0.165035	0.123574	0.153857	0.0932908	-0.132546	-0.143913	-0.121178	0.11076	0.09574	0.12578	-0.141886	-0.104364	-0.204423	0.0452774	0.0696783	0.00460921	0.0327141	0.1416	-0.0761716	0.134185	0.186068	0.0823028	-0.00510479	-0.089263	0.0790534	0.129456	0.187209	0.0717032	-0.0537261	-0.0368106	-0.0819186	0.140852	0.139352	0.143351	-0.0933135	-0.0261044	-0.160523	0.209808	0.261789	0.157828	+
0.20925	0.300584	0.178806	0.291788	0.278333	0.298515	0.13144	0.142224	0.127846	0.29846	0.407338	0.262168	0.171458	0.142758	0.181024	0.309425	0.472763	0.227757	0.238642	0.253979	0.223304	0.716521	0.95936	0.230842	0.172655	0.276309	0.120827	0.28746	0.451226	0.205576	0.160093	0.213829	0.0526199	0.579551	0.196142	0.771255	0.163065	0.0245104	0.20925	0.268904	NaN	0.268904
-0.314913	-0.198455	-0.43137	-0.210736	-0.12494	-0.296533	-0.228295	-0.356648	-0.0999422	-0.104377	-0.152241	-0.0565125	-0.180864	-0.232209	-0.0952878	-0.180253	-0.132889	-0.259193	-0.339452	-0.264251	-0.414653	-0.17562	-0.120068	-0.231173	-0.158097	-0.180785	-0.135408	-0.107557	-0.131513	-0.0836008	-0.152235	-0.150231	-0.155574	-0.187554	-0.218049	-0.13673	-0.0850921	-0.193562	0.0233782	-0.158997	-0.137356	-0.180639
0.0418004	0.0279391	0.0556616	0.00199991	0.0166985	-0.0126987	-0.000902446	-0.022643	0.0208381	-0.0693353	-0.0845447	-0.054126	-0.0516407	-0.0762118	-0.0106888	-0.0950253	-0.111457	-0.0676384	0.064018	0.0481452	0.0798908	-0.0447428	0.000715361	-0.090201	0.0733108	0.0984946	0.048127	-0.0554735	-0.0672767	-0.0436702	0.02945	-0.0171163	0.107061	-0.052441	-0.0872221	0.00552751	0.0781954	0.118389	0.0380016	0.00438753	0.0324637	-0.0236886	+
-0.26621	-0.397919	-0.1345	-0.535086	-0.601073	-0.469099	0.216845	0.10779	0.325899	-0.325186	-0.412839	-0.237533	0.219797	0.136898	0.357962	-0.241996	-0.365325	-0.0364487	0.0222656	-0.084214	0.128745	-0.651341	-0.626809	-0.675873	0.463294	0.422369	0.50422	-0.0894669	-0.175956	-0.00297744	-0.182667	-0.347233	0.0916101	-0.640342	-0.697836	-0.54452	0.475018	0.552478	0.397559	-0.0702458	-0.100474	-0.040018	+
-0.0186633	0.0544738	-0.0735161	0.0113305	0.089485	-0.0277468	0.0177314	-0.0101657	0.0549276	0.0605513	0.0520484	0.0718884	0.0411746	0.0115065	0.0807321	0.0167012	-0.0117381	0.0735798	0.00821709	0.090928	-0.0538161	-0.0374494	-0.0568333	-0.0229115	-0.0122673	0.0683843	-0.072756	0.00339036	0.0523114	-0.0333004	-0.0101395	-0.00817525	-0.0150503	0.0771994	0.0802388	0.0731468	0.00743759	-0.0277216	0.033807	0.0574083	0.0812839	0.0395015
-0.0570223	0.0240593	-0.138104	0.00779061	0.092474	-0.0768928	-0.0379981	0.0201154	-0.0961117	0.117006	0.160166	0.0738455	-0.00506814	0.0631337	-0.118738	0.0796183	0.133934	-0.0109075	-0.0728242	0.00217227	-0.147821	-0.00668098	0.051777	-0.065139	-0.00200253	0.00183847	-0.00584353	0.0381195	0.117231	-0.0409915	-0.0875468	-0.0518681	-0.147011	0.0267987	0.0513915	-0.0141893	-0.0921674	-0.0284661	-0.155869	0.0534486	0.0931863	0.0137109	+
-0.358851	-0.442855	-0.316849	-0.925993	-1.00533	-0.846653	0.578956	1.08944	0.0684741	0.169699	0.452855	-0.019072	0.576215	0.728105	0.272436	0.0969373	0.223984	-0.0301098	-0.566415	-0.461345	-0.618951	-1.05494	-0.790607	-1.31928	0.346627	0.594545	0.181349	0.173567	0.509908	-0.162773	-0.41118	-0.417226	-0.402111	-0.594157	-0.645706	-0.491059	0.331677	0.400953	0.227762	0.0952588	0.0653569	0.155063	+
0.0230113	-0.011652	0.0576746	0.0100569	-0.0197069	0.0398207	-0.00766747	-0.0403492	0.0250143	0.00453861	-0.0459358	0.055013	-0.0228268	-0.0297782	-0.0112411	-0.0154002	-0.0248712	0.000384832	-0.0136986	-0.0428176	0.0154203	-0.00776534	-0.028289	0.0127583	-0.00168327	-0.0338165	0.03045	-0.00630233	-0.028263	0.0156584	-0.0245358	-0.0485373	0.0154667	-0.0294457	-0.0480459	0.00155463	-0.0115074	-0.0307544	0.00773962	0.0129324	0.0469825	-0.0211178
0.0620257	0.115667	0.00838394	0.083512	0.161352	0.00567206	-0.0141281	-0.0205016	-0.00775448	0.0237919	0.041425	0.00615886	0.00675772	0.0132334	-0.00403503	-0.00681631	-0.00446246	-0.0107394	0.0309334	0.0578108	0.00405599	0.0864021	0.145212	0.0275922	-0.102598	-0.0506328	-0.154563	-0.0338156	0.0283596	-0.0959908	0.0377005	0.0502862	0.0167242	0.0778702	0.0605278	0.106774	-0.0930027	-0.104527	-0.081478	-0.105449	-0.10727	-0.103628	+
-0.0305284	0.00868613	-0.069743	-0.0923118	-0.089751	-0.0948726	-0.0311237	-0.0129937	-0.0492537	-0.0279431	-0.0402896	-0.0155965	-0.0317517	-0.00910303	-0.0694996	-0.00671442	-0.0409214	0.0502972	-0.0591018	-0.0606587	-0.0575449	-0.132645	-0.168675	-0.0966139	-0.0602121	-0.015535	-0.104889	-0.0745313	-0.0940732	-0.0549894	-0.0493147	-0.0639824	-0.0248684	-0.145916	-0.130752	-0.171189	-0.0463482	-0.0609072	-0.0317892	-0.0556326	-0.0572505	-0.0540147
0.0814198	-0.0912868	0.21095	-0.11842	-0.322945	0.0349731	0.105521	0.114056	0.0991206	-0.125474	-0.0930945	-0.149759	0.0564217	-0.000894742	0.132844	-0.0310832	-0.036943	-0.02327	-0.0503613	-0.0873759	-0.00100848	-0.157347	-0.253806	-0.0287346	-0.0208391	0.0796032	-0.0961708	-0.144929	-0.167934	-0.127676	0.103527	0.0379441	0.19097	-0.151367	-0.193073	-0.109661	0.1627	0.158527	0.165829	-0.159173	-0.358048	-0.0597361	+
-0.0236003	0.281163	-0.125188	-0.260611	-0.0361014	-0.372866	0.169889	0.192709	0.124251	-0.0478364	-0.015838	-0.0798348	0.0693192	-0.0117929	0.231543	0.0506915	0.159942	-0.16781	-0.165537	0.353053	-0.3384	0.0164562	0.414372	-0.38146	0.0921094	0.275042	0.000642955	0.244355	0.451523	0.0371858	-0.264686	-0.264686	NaN	-0.185679	-0.537481	-0.00977895	0.0974556	0.188883	0.00602795	0.108504	0.444831	-0.0596591
0.00677337	0.0770531	-0.0635064	-0.0249895	-0.0750894	0.0251104	-0.0544412	-0.0480976	-0.0607848	-0.00824051	-0.00460519	-0.0118758	-0.0567766	-0.0891557	-0.00281148	-0.00985895	0.00145168	-0.02871	0.0395774	0.0785466	0.000608134	0.0190363	0.0287641	0.0093086	-0.0410959	-0.0338256	-0.0483663	-0.0456451	-0.0338164	-0.0574739	-0.0448987	-0.0364691	-0.0589481	0.0239479	0.0170175	0.0354985	-0.0399921	-0.0507939	-0.0291903	-0.0347134	-0.0355756	-0.0338513	+
-0.0288688	-0.0482788	-0.00945883	-0.0656948	-0.0528876	-0.0785021	-0.038057	-0.0185346	-0.0575793	-0.0802111	-0.0627313	-0.097691	-0.0583945	-0.0589364	-0.0574915	-0.0747396	-0.0376973	-0.136477	0.0149795	0.0128203	0.0171387	-0.0581241	-0.071185	-0.0450632	-0.0191466	-0.0204575	-0.0178357	-0.0955243	-0.107659	-0.0833892	-0.0135654	-0.00614643	-0.0259304	-0.016974	-0.0213532	-0.0096754	0.0169164	0.0248325	0.00900028	-0.0405539	-0.0228417	-0.0582662
-0.0043829	-0.151911	0.143145	-0.0473114	-0.155802	0.061179	-0.0816825	-0.165157	0.00179226	-0.140706	-0.201315	-0.0800973	-0.143989	-0.204267	-0.0435254	-0.115267	-0.156328	-0.0468327	0.0358899	-0.0847205	0.1565	-0.0128413	-0.0360365	0.010354	-0.0147873	-0.0792471	0.0496725	-0.0271203	-0.0912969	0.0370564	-0.110108	-0.173283	-0.00481486	-0.0559364	-0.0976818	0.0136393	-0.0790142	-0.0553699	-0.102658	-0.0185102	-0.0180329	-0.0189876
-0.0580785	-0.0237911	-0.092366	-0.0227047	0.018091	-0.0635004	-0.0388438	0.0368279	-0.114516	0.0642347	0.155	-0.0265306	-0.0276765	0.0366002	-0.134804	0.067476	0.158007	-0.0834095	-0.0410922	0.0217229	-0.103907	-0.0144429	0.0291221	-0.0580079	0.0260831	0.080321	-0.0281548	0.0643568	0.163204	-0.0344907	-0.0354679	-0.00197296	-0.0912927	0.0580682	0.076317	0.0276535	-0.0705759	0.0159398	-0.157092	0.0127007	0.0699446	-0.0445431	+				+		+	LV_Sham-LF-m_LV_Sham-LF-fe;LV_Sham-RF-m_LV_Sham-RF-fe
0.0234148	-0.0583336	0.105163	0.0691565	0.0159518	0.122361	-0.0135373	-0.0933347	0.0662601	0.03318	-0.0074746	0.0738345	-0.0401175	-0.0945913	0.0506722	0.0250055	-0.0106128	0.0843693	0.00602681	-0.0739466	0.0860002	0.0308834	-0.0419087	0.103675	0.0110747	-0.0428527	0.0650022	0.0259672	-0.0328619	0.0847964	-0.0438338	-0.0887607	0.0310445	-0.00155182	-0.0447297	0.0704113	-0.0259187	-0.102045	0.050208	0.0192904	-0.0378236	0.0764043
-0.0542956	-0.110116	0.00152495	-0.118984	-0.131098	-0.106869	-0.0135491	-0.0534907	0.0263924	-0.166495	-0.16441	-0.168579	0.0601826	0.0291421	0.111917	-0.117598	-0.105375	-0.137968	0.109129	0.0902478	0.128011	-0.166656	-0.065572	-0.26774	0.0702232	0.0686738	0.0717725	-0.0871853	-0.103591	-0.0707794	0.0693337	-0.0137287	0.207771	-0.113252	-0.160005	-0.0353289	0.234222	0.281899	0.186545	-0.0318999	-0.0914687	0.0276689	+
0.100514	0.105655	0.0953721	0.0437383	-0.0231385	0.110615	0.0590026	-0.0144012	0.132406	-0.0753319	-0.184393	0.0337289	0.0113294	-0.063198	0.135542	-0.0345684	-0.0811624	0.0430884	0.0165786	-0.0632943	0.0964514	0.0167641	-0.0359377	0.0694658	-0.101341	-0.109783	-0.0928994	-0.064176	-0.122258	-0.00609358	0.0207468	0.0311045	0.003484	-0.0590499	-0.047434	-0.0784099	-0.00638619	-0.0668413	0.0540689	-0.0220968	-0.0523316	0.0081381
0.10019	0.130813	0.0695669	0.0441941	0.0378818	0.0505065	0.0695195	0.0054631	0.133576	0.0503441	-0.0325047	0.133193	0.0530193	0.00818739	0.127739	0.0366415	-0.00537689	0.106672	0.0481592	0.0478377	0.0484807	0.0298742	-0.0104375	0.0701858	-0.0390362	0.00208922	-0.0801616	-0.00882319	-0.0187239	0.00107749	0.0642623	0.0832209	0.0326647	-0.0277731	-0.0563708	0.0198896	0.0459518	-0.00952716	0.101431	-0.0147871	-0.0624061	0.0328319
0.011447	-0.00409666	0.0269906	0.0740943	0.0873239	0.0608645	-0.104237	-0.208928	0.000453913	-0.0815112	-0.0636379	-0.0993844	-0.109693	-0.167593	-0.0131935	-0.0669265	-0.0833174	-0.0396084	0.130395	0.143262	0.117528	0.000158032	0.00987334	-0.00955728	-0.0686765	-0.0710342	-0.0663188	-0.0140497	-0.0125018	-0.0155976	-0.0200883	-0.066952	0.0580177	0.0130244	-0.0297614	0.0843341	0.0194431	-0.037961	0.0768473	-0.0156811	0.00218942	-0.0335516	+
0.104077	0.0831388	0.125016	0.112091	0.0943427	0.129839	0.0539279	-0.0351748	0.143031	0.0104936	-0.0370121	0.0579993	-0.00676687	-0.0749166	0.106816	0.00882616	-0.0385895	0.0878522	-0.00277832	-0.0614262	0.0558696	0.0798973	0.0703374	0.0894571	-0.0445131	-0.0597994	-0.0292269	-0.0102609	-0.0611446	0.0406227	0.0137729	-0.0201687	0.0703421	0.00187859	-0.0232244	0.0437169	-0.0330829	-0.130371	0.0642055	-0.0207686	-0.0630353	0.0214981	+
0.119936	0.0944247	0.145448	0.156445	0.127293	0.185596	0.078	-0.0254243	0.181424	0.0273285	-0.0493579	0.104015	0.0192149	-0.0471033	0.129745	0.0347431	-0.00126975	0.0947646	0.00493836	-0.071823	0.0816998	0.124696	0.0998123	0.149579	-0.027235	-0.0465483	-0.00792175	0.0187437	-0.0489788	0.0864662	0.0565529	0.0187158	0.119615	0.0266936	-0.00181541	0.0742087	0.00891481	-0.137373	0.155203	0.00862327	-0.0711128	0.0883593
0.0123627	-0.00779076	0.0325162	-0.100458	-0.104848	-0.0960684	-0.020988	0.0267884	-0.0687645	-0.214287	-0.159618	-0.268957	0.0104091	0.0403187	-0.0394403	-0.184022	-0.14664	-0.246326	0.193114	0.238417	0.147812	-0.0532037	0.0122519	-0.118659	0.0916841	0.118563	0.0648054	-0.0708097	-0.0744092	-0.0672101	0.117636	0.096452	0.152943	-0.0176924	0.00439862	-0.0545106	0.0882773	0.190275	-0.0137201	-0.0777727	-0.0286009	-0.126944	+
0.173474	0.166493	0.180455	0.130312	0.102269	0.158356	0.113175	0.0617737	0.164576	0.0494552	-0.0191893	0.1181	0.0719143	0.0296634	0.142332	0.0382981	-0.00899082	0.117113	0.0592242	-0.0197207	0.138169	0.134141	0.117719	0.150562	-0.0254894	-0.0504895	-0.000489218	0.00990559	-0.0270182	0.0468293	0.0660184	0.0676163	0.0633552	0.0298317	0.0179193	0.0496856	0.0198146	-0.094978	0.134607	0.00613721	-0.0333408	0.0456152	+
-0.0493973	-0.0570929	-0.0417018	0.0206603	0.024385	0.0169356	0.00249804	0.0131929	-0.00819681	0.037099	0.0458996	0.0282984	-0.00448557	-0.00907937	0.00317078	0.0294092	0.00184047	0.075357	0.00490839	0.0116715	-0.00185472	-0.0191269	0.0118547	-0.0501085	0.0495199	0.0402815	0.0587583	0.0713565	0.0895795	0.0531336	-0.0266693	-0.0501054	0.0123909	0.0209293	-0.00672752	0.0670241	-0.0178459	-0.00165948	-0.0340322	0.0513204	0.0439899	0.0586508	+
0.103439	0.111052	0.0958267	0.197848	0.185375	0.210321	0.0411409	0.0123701	0.0699117	0.115315	0.0963731	0.134257	-0.014714	-0.0643926	0.0680836	0.103333	0.0866833	0.131082	0.0215592	-0.0294427	0.0725612	0.128727	0.126031	0.131422	5.40081e-05	0.00116959	-0.00106158	0.0824679	0.0867326	0.0782033	0.0139901	-0.00655658	0.0482346	0.0717042	0.046315	0.11402	-0.0605273	-0.110802	-0.010253	0.020526	-0.00926372	0.0503158	+
0.0501762	0.0497454	0.0506071	0.122336	0.119636	0.125035	0.00213762	-0.0302787	0.034554	0.0782547	0.0613963	0.0951132	-0.0469027	-0.0847025	0.0160971	0.0714308	0.0739919	0.0671624	-0.00972318	-0.0563444	0.0368981	0.0871579	0.0739918	0.100324	-0.0430736	-0.0409722	-0.045175	0.0318742	0.0306832	0.0330652	-0.0557575	-0.071716	-0.02916	0.0219644	0.0111133	0.0400494	-0.0800744	-0.143053	-0.017096	-0.00221275	-0.0338272	0.0294017	+
0.108356	0.118631	0.098081	0.196575	0.180926	0.212224	0.0528755	0.0123039	0.093447	0.112563	0.109128	0.115998	-0.0516803	-0.120585	0.06316	0.0805911	0.0891212	0.0663741	0.0518404	-0.0349856	0.138666	0.165822	0.133966	0.197677	-0.0244807	-0.0181402	-0.0308211	0.0407861	0.0513261	0.0302461	0.00250565	-0.0079187	0.0198796	0.0755851	0.0495636	0.118954	-0.0804473	-0.144333	-0.0165614	-0.00046085	-0.0204578	0.0195361	+
0.05592	0.0462277	0.0656124	0.0449054	0.067447	0.0223638	0.0202856	-0.0356865	0.0762576	-0.0499407	-0.0545938	-0.0452877	-0.0381181	-0.0711914	0.0170041	-0.0333156	-0.0322364	-0.0351141	0.0103217	-0.0614095	0.0820528	0.0033612	0.00446577	0.00225663	-0.0132235	-0.00619296	-0.020254	-0.0579943	-0.0777923	-0.0381962	0.0467754	0.0283061	0.0775575	0.0062325	-0.00464938	0.024369	-0.024423	-0.0327381	-0.0161079	-0.0891128	-0.110132	-0.0680933	+
0.0532911	0.0843266	0.0222557	0.0156994	0.128363	-0.0969646	0.0697146	0.0887006	0.0507287	-0.0259223	0.028326	-0.0801706	-0.0280596	-0.0133058	-0.0526492	-0.00596549	0.0396104	-0.0819254	-0.00863604	-0.0426625	0.0253905	-0.0179973	0.0404106	-0.0764052	0.0516846	0.0751749	0.0281944	-0.0201424	0.0156118	-0.0558965	0.0542205	0.0909883	-0.0070591	0.0138302	0.0526092	-0.0508015	-0.0187695	-0.00866553	-0.0288736	-0.0698771	-0.0759856	-0.0637686
-0.0425479	-0.0479806	-0.0371151	-0.0607228	-0.00299715	-0.118448	-0.0371495	-0.112688	0.0383894	-0.143775	-0.145568	-0.141983	-0.0626172	-0.0973167	-0.00478484	-0.103352	-0.0944285	-0.118225	0.00286011	-0.0426566	0.0483769	-0.0979196	-0.0858322	-0.110007	0.00241385	0.0124448	-0.00761711	-0.12156	-0.13624	-0.106881	-0.0221838	-0.0534466	0.0299209	-0.0801124	-0.0921391	-0.0600679	-0.0115124	-0.0169139	-0.006111	-0.108335	-0.145379	-0.0712917	+
0.133089	0.119462	0.146715	0.147278	0.142841	0.151716	0.099746	0.0269028	0.172589	0.0310268	-0.000777225	0.0628307	0.0435523	-0.0221491	0.153055	0.0334009	-0.0018943	0.0922263	0.020895	-0.0155733	0.0573634	0.113001	0.116059	0.109943	-0.00670106	-0.00621222	-0.00718991	0.0397118	-0.000794713	0.0802184	0.0831915	0.0498524	0.138757	0.0421692	0.0129822	0.0908142	3.23474e-05	-0.113865	0.11393	0.00102729	-0.0449642	0.0470187
0.0387824	0.0555683	0.0219964	0.0771672	0.0706215	0.0837128	0.0425903	0.0682612	0.0169193	0.11319	0.136901	0.0894788	0.0450679	0.0539719	0.0302279	0.0840159	0.0767438	0.0961361	0.0147973	0.0270836	0.00251099	0.0958028	0.113769	0.0778369	-0.0212645	-0.00600518	-0.0365239	0.040396	0.0570944	0.0236975	0.00147353	-0.00463061	0.0116471	0.0413307	0.042958	0.0386184	-0.0353975	-0.0990811	0.0282862	0.0158179	0.00725069	0.0243851	+
-0.00778819	0.0112799	-0.0268562	0.0440859	0.0428344	0.0453375	-0.00549998	0.0248085	-0.0358085	0.0766993	0.0913315	0.0620671	0.0118226	0.0342675	-0.0255855	0.0495114	0.0548038	0.0406907	-0.0358453	-0.0295672	-0.0421233	0.0308802	0.0324505	0.0293099	-0.0547543	-0.0443003	-0.0652083	0.0200711	0.039486	0.000656126	-0.038965	-0.0346279	-0.0461935	0.00698816	0.00963917	0.00256982	-0.0575196	-0.101262	-0.0137768	0.00295132	-0.0143676	0.0202702	+
0.0448736	0.0574149	0.0323324	0.099869	0.103364	0.096374	0.0587536	0.0768132	0.040694	0.110765	0.142844	0.0786864	0.0580833	0.0629387	0.0499909	0.0866786	0.108608	0.0501289	0.00218076	0.0108378	-0.00647626	0.130819	0.163285	0.0983534	-0.0215673	0.00710751	-0.0502421	0.0675351	0.111021	0.0240491	0.0226658	0.0276735	0.0143197	0.0419582	0.0437773	0.0389263	-0.0284842	-0.0770648	0.0200963	0.013305	0.0356346	-0.00902451	+
0.0606272	0.0774871	0.0437673	0.112801	0.112419	0.113184	0.0357185	0.0633295	0.00810762	0.143082	0.139441	0.146722	0.0525976	0.0705764	0.0226329	0.115275	0.13212	0.0871989	0.00139222	-0.0105451	0.0133296	0.106569	0.100135	0.113004	-0.00675677	-0.0133712	-0.000142355	0.0891769	0.138043	0.0403111	0.0293467	0.0481032	-0.00191417	0.05286	0.0478887	0.0611454	-0.0304485	-0.0834161	0.0225192	0.0302388	0.0172603	0.0432173	+
0.179969	0.167784	0.192154	0.205046	0.19191	0.218183	0.177783	0.201741	0.153825	0.242091	0.248164	0.236019	0.142405	0.171162	0.0944758	0.175539	0.204514	0.127248	0.0996565	0.0718704	0.127442	0.234943	0.249873	0.220013	0.0766889	0.0806686	0.0727093	0.166187	0.21275	0.119624	0.117093	0.137746	0.0826709	0.139679	0.134748	0.147898	0.0666766	-0.0129336	0.146287	0.099715	0.0948503	0.10458	+
0.0129991	0.0129633	0.013035	-0.0615801	-0.105257	-0.0179027	0.149368	0.179909	0.118827	0.163034	0.153788	0.172279	0.107667	0.105233	0.111724	0.173723	0.145752	0.22034	-0.020979	0.0198552	-0.0618132	-0.0987698	-0.148335	-0.0492048	0.144504	0.149022	0.139986	0.228699	0.283623	0.173776	-0.058887	-0.0757243	-0.0308248	-0.105335	-0.15675	-0.019644	0.15032	0.127591	0.173049	0.205927	0.214077	0.197777	+
0.109129	0.156141	0.0621163	0.157415	0.165327	0.149503	0.0620326	0.0803864	0.0436787	0.163604	0.1741	0.153108	0.0516671	0.0693813	0.0221435	0.115773	0.0981921	0.145075	0.0491971	0.0541308	0.0442633	0.14599	0.155196	0.136783	-0.0178657	-0.00853869	-0.0271927	0.0594971	0.0769335	0.0420607	0.0390497	0.0340003	0.0474654	0.0926252	0.0781086	0.11682	-0.0333984	-0.0771411	0.0103443	0.0372196	0.0403463	0.034093	+
0.101174	0.130494	0.0718533	0.153675	0.146932	0.160418	0.09647	0.124546	0.0683942	0.15322	0.189805	0.116634	0.0849284	0.0955337	0.0672531	0.152125	0.154624	0.147962	0.0453681	0.0269105	0.0638257	0.143058	0.128818	0.157297	0.0258289	0.0500789	0.00157895	0.119991	0.142795	0.0971876	0.0427492	0.037177	0.0520363	0.100319	0.103076	0.0957228	-0.00941748	-0.0733023	0.0544673	0.075338	0.0480578	0.102618	+
0.0257603	0.0784137	-0.0268932	0.102591	0.135481	0.069702	0.0202517	0.056304	-0.0158007	0.115513	0.141128	0.0898969	0.0277857	0.0403591	0.00683015	0.100567	0.110156	0.0845859	-0.0113286	-0.00175917	-0.0208981	0.0878027	0.0892046	0.0864007	-0.0344387	0.000491668	-0.069369	0.0381684	0.0672133	0.00912348	-0.0263938	-0.0273658	-0.0247738	0.0611619	0.06417	0.0561484	-0.048321	-0.0690134	-0.0276286	0.0213805	0.0159968	0.0267642	+
0.0955035	0.0755658	0.115441	0.114543	0.086686	0.1424	0.0609092	0.0666562	0.0551622	0.122295	0.112572	0.132018	0.063252	0.0473629	0.0897338	0.10715	0.101876	0.11594	-0.0153569	-0.0153507	-0.0153632	0.107801	0.120284	0.0953174	-0.00109965	-5.03054e-05	-0.00214899	0.0757773	0.109131	0.042424	0.00247351	-0.00287856	0.0113936	0.0446126	0.0386509	0.0545488	-0.00102616	-0.0576753	0.0556229	0.0616659	0.058058	0.0652738	+
0.0736124	0.110601	0.0366238	0.166332	0.194284	0.13838	0.066272	0.0842637	0.0482803	0.131394	0.163848	0.0989402	0.0722	0.0695918	0.0765472	0.12737	0.125779	0.13002	0.0546647	0.0476048	0.0617245	0.14864	0.16328	0.134	-0.000254741	0.0330297	-0.0335392	0.0644295	0.10796	0.0208995	0.0143327	0.000642014	0.0371506	0.0936591	0.0811414	0.114522	-0.0235954	-0.0892721	0.0420813	0.0543097	0.0342906	0.0743288	+
0.0211906	0.0528556	-0.0104743	0.0888101	0.110956	0.0666639	0.013258	0.0410882	-0.0145722	0.0836827	0.122492	0.0448735	0.0313167	0.0496997	0.000678396	0.0825142	0.0875517	0.0741183	-0.00427483	0.00533561	-0.0138853	0.0854598	0.0994637	0.0714559	-0.0454236	-0.0213354	-0.0695119	0.0458186	0.0660815	0.0255557	-0.0329771	-0.0397973	-0.0216102	0.00407632	0.00137939	0.00857119	-0.0465149	-0.0836054	-0.0094245	0.0140369	0.00918781	0.0188859	+
0.0628169	0.0883293	0.0373046	0.11001	0.120885	0.0991348	0.0476335	0.0753543	0.0199126	0.12503	0.125422	0.124638	0.0654882	0.0925596	0.0203692	0.114011	0.110322	0.12016	0.0141371	0.0101858	0.0180884	0.110154	0.123831	0.0964765	-0.0290943	-0.0227535	-0.035435	0.0544926	0.0901604	0.0188248	0.0127881	0.0291571	-0.0144937	0.0497385	0.0404065	0.0652917	-0.017108	-0.0767775	0.0425615	0.0261309	0.0186753	0.0335864	+
0.0661147	0.0818227	0.0504068	0.146527	0.121275	0.17178	0.0551247	0.075136	0.0351134	0.17551	0.107308	0.243712	-0.00936605	-0.0125758	-0.00401654	0.0728564	0.0807433	0.0597116	-0.0046191	0.00497673	-0.0142149	0.0590613	0.059173	0.0589495	-0.0202827	-0.0310505	-0.00951477	0.0580603	0.0398027	0.0763178	0.0350226	0.0420871	0.0232485	0.106126	0.0820024	0.146333	-0.0560136	-0.143995	0.0319682	-0.0200585	-0.0724777	0.0323606	+
0.0491263	0.0931922	0.00506033	0.118411	0.142378	0.0944436	0.0505841	0.088821	0.0123472	0.118431	0.14441	0.0924529	0.0513137	0.0784843	0.00602934	0.105237	0.108031	0.100582	0.0241352	0.0260101	0.0222603	0.115915	0.117201	0.114629	-0.02935	-0.00971286	-0.0489872	0.0584349	0.0903863	0.0264836	-0.000913036	-0.00272932	0.00211411	0.0564511	0.0626451	0.0461279	-0.0344426	-0.0734477	0.00456237	0.0323315	0.0329611	0.0317019	+
0.0813688	-0.00231186	0.165049	-0.0247869	-0.0996865	0.0501126	0.0735718	-0.00539022	0.152534	-0.0279394	-0.0975593	0.0416805	0.020035	-0.047169	0.132042	-0.0345456	-0.0877178	0.0540748	0.0374679	-0.0526391	0.127575	-0.0283031	-0.09973	0.0431239	0.0797674	0.0359321	0.123603	0.0224036	-0.0412985	0.0861056	-0.0738715	-0.153543	0.0589136	-0.112284	-0.141212	-0.0640702	0.112481	0.0527958	0.172166	0.0506788	-0.00653003	0.107888	+
0.0538232	-0.0639297	0.171576	-0.0327406	-0.0971526	0.0316713	0.0865104	-0.0248365	0.197857	-0.133217	-0.227286	-0.0391471	0.0181217	-0.048233	0.128713	-0.0608656	-0.153357	0.0932873	0.0613847	-0.00880253	0.131572	-0.0292473	-0.16854	0.110045	0.039897	0.00470782	0.0750862	-0.0261309	-0.0885414	0.0362795	-0.0386085	-0.096225	0.057419	-0.132007	-0.163821	-0.0789833	0.05549	0.0406204	0.0703596	-0.0158436	-0.0108321	-0.0208552	+						+	LV_Sham-LF-m_LV_Sham-LF-fe
0.0312413	0.021267	0.0412156	0.0182623	0.0238325	0.0126921	0.0312833	0.0336769	0.0288897	0.0241902	0.0357686	0.0126119	0.000719397	0.00959883	-0.0140797	-0.0208429	-0.00117709	-0.0536191	0.0551325	0.068872	0.041393	0.00816355	0.0254757	-0.00914865	0.0612182	0.0530347	0.0694016	0.0225954	0.0409227	0.00426814	0.0407925	0.0472792	0.0299815	0.0674061	0.0801528	0.0461617	0.0195737	0.0466989	-0.00755147	0.0362623	0.0532537	0.019271	+
-0.0337337	-0.000281803	-0.0671855	-0.0161633	0.0179246	-0.0502513	-0.0103332	-0.0115051	-0.0091612	-0.0204254	-0.00688289	-0.0339678	-0.0642669	-0.0482677	-0.0909323	-0.0438337	-0.0496243	-0.0341826	0.0286744	0.0353022	0.0220466	-0.0182276	0.00117804	-0.0376333	-0.00490211	-0.0223821	0.0125779	-0.0421673	-0.0353557	-0.0489788	-0.0228663	-0.021894	-0.0244869	0.0370745	0.0275687	0.0529176	-0.0365073	-0.00887128	-0.0641432	0.00380021	0.0280253	-0.0204249	+
-0.0462101	0.0218332	-0.136934	0.0305516	-0.0622806	0.154328	-0.0383562	0.00687419	-0.072279	-0.0669353	-0.136361	-0.0148663	-0.111784	-0.0645422	-0.174772	-0.0989652	-0.0868496	-0.115119	0.0442096	0.0583954	0.0252952	0.035517	0.00482425	0.0662097	-0.0292702	-0.0500417	-0.0015749	-0.0608998	-0.0474995	-0.0743002	-0.0205908	-0.0402102	0.00556842	0.0282129	0.036925	0.00643254	-0.0796984	-0.0138264	-0.129102	-0.0147872	-0.0157613	-0.0140567
0.0178297	0.104349	-0.0686896	0.0962847	0.113527	0.0790427	0.0129473	0.0309708	-0.00507607	0.048056	0.0943398	0.0017723	-0.0167005	-0.034879	0.013597	0.00657755	0.0652975	-0.091289	0.0335925	0.0854237	-0.0182387	0.0691279	0.0742033	0.0640524	0.0274183	0.0770108	-0.0221743	0.0682483	0.127884	0.00861294	0.0126405	0.0162511	0.00662295	0.138879	0.112947	0.182098	-0.0426921	-0.00844142	-0.0769428	0.0553462	0.0689908	0.0417016
0.0322076	0.0240617	0.0403536	0.0312461	0.0242082	0.0382841	0.031399	0.0341876	0.0286104	0.00796862	0.0105737	0.00536351	-0.010486	-0.00380329	-0.0216239	-0.0430114	-0.0369318	-0.0531439	0.0822525	0.13554	0.0289655	0.00838371	0.0217315	-0.0049641	0.0647657	0.056339	0.0731924	0.0169249	0.0342074	-0.000357531	0.0711669	0.0815643	0.0538379	0.100564	0.0992052	0.102829	-0.0050687	0.0286265	-0.0387639	0.0331097	0.0345248	0.0316945	+
0.0257484	0.0748971	-0.0234003	0.0467404	0.0874708	0.00600988	-0.0251937	-0.0448737	-0.00551363	-0.0121498	0.0221638	-0.0464633	-0.0669615	-0.0483739	-0.0979409	-0.0136308	-0.00466265	-0.0285776	0.0115988	0.0719291	-0.0487315	0.00898228	0.0481105	-0.0301459	-0.039964	-0.0426783	-0.0372497	-0.0273715	-0.02972	-0.025023	-0.0115809	-0.0040593	-0.0241169	-0.0170595	-0.0319113	0.00769366	-0.0660952	-0.0437379	-0.0884526	-0.0405033	-0.0263286	-0.0546779
-0.098337	-0.0772389	-0.119435	-0.0484153	-0.0448892	-0.0519414	-0.104219	-0.0941681	-0.11427	-0.0550951	-0.0474549	-0.0627353	-0.0629103	-0.0698348	-0.0513694	-0.0419627	-0.0227845	-0.0739265	-0.0300817	-0.00516324	-0.0550002	-0.0435119	-0.0487009	-0.0383229	-0.00959945	-0.0529145	0.0337156	-0.0443761	-0.0420483	-0.0467039	-0.0866889	-0.098109	-0.0676554	0.0124271	0.0138441	0.0100654	-0.0496354	-0.0549624	-0.0443084	0.0035768	0.0299921	-0.0228385	+
-0.0547589	-0.0142752	-0.0952425	-0.0687229	-0.0618282	-0.0756175	-0.0734626	-0.141352	-0.00557361	0.00183607	-0.0302635	0.0339356	-0.109828	-0.0720583	-0.172778	-0.0399746	-0.0255525	-0.0640115	0.00619387	0.0553667	-0.042979	-0.00259086	0.068008	-0.0731897	-0.0261889	-0.0647945	0.0124166	-0.0884078	-0.0945457	-0.0822699	-0.0569037	-0.051412	-0.0660564	-0.0640498	-0.102617	0.000228485	-0.0754869	0.00208731	-0.153061	-0.0425262	-0.0757378	-0.00931465
-0.127487	-0.181794	-0.0731809	-0.122429	-0.164291	-0.0805673	-0.100702	-0.126639	-0.0747661	-0.0500849	-0.106559	0.00638945	-0.122107	-0.168913	-0.0440982	-0.0729956	-0.120512	0.00619805	-0.161939	-0.0860231	-0.237855	-0.082712	0.0073886	-0.172813	-0.195839	-0.233174	-0.158503	-0.144428	-0.172908	-0.115948	-0.162826	-0.189892	-0.117716	-0.143016	-0.193206	-0.0593646	-0.175582	-0.209137	-0.142027	-0.129376	-0.204872	-0.0538801
-0.0475603	5.75007e-05	-0.0951781	0.0369325	0.0774187	-0.00355363	-0.0261263	0.0289302	-0.0811828	0.0611625	0.0998293	0.0224958	0.0285698	0.0585747	-0.0214382	0.0681015	0.130368	-0.0356761	-0.0318439	0.0520554	-0.115743	0.00129708	0.101717	-0.0991226	0.0305956	0.0812605	-0.0200693	0.0683724	0.139436	-0.00269073	0.00501178	0.0152378	-0.0120315	0.0746433	0.0938568	0.0426207	-0.0252773	-0.0412087	-0.00934599	-0.00962902	-0.0130406	-0.00621746
-0.191002	0.101935	-0.48394	-0.0605246	0.109823	-0.230872	-0.122387	-0.273092	0.0283185	-0.0465248	0.0272457	-0.120295	-0.0855678	-0.171103	0.0569907	-0.114635	0.0596297	-0.405076	-0.252128	0.0328946	-0.53715	-0.0820135	0.0689142	-0.232941	-0.124601	0.0709208	-0.320123	-0.101622	0.0631596	-0.266404	-0.126762	-0.227316	0.0408281	-0.0276267	-0.0961839	0.0866353	-0.0682644	0.0618479	-0.198377	-0.0242773	0.13909	-0.187645
0.0109277	0.0256687	-0.00381328	0.00837239	0.0291515	-0.0124067	-0.00504145	0.0150057	-0.0250886	0.0508268	0.0344475	0.0672062	0.0109926	0.0169899	0.000997191	0.0394889	0.0366414	0.0442348	-0.068976	-0.0886377	-0.0493144	0.0113006	0.0371697	-0.0145685	-0.00986886	-0.0303796	0.0106419	0.0232236	0.00122086	0.0452263	0.0226721	0.035005	0.00211729	0.0418536	0.0374142	0.0492525	-0.0196194	-0.0485682	0.00932929	-0.0148479	-0.0506514	0.0209555
-0.0131291	-0.0440348	0.0177766	-0.0500951	-0.0733443	-0.0268458	-0.098966	-0.133911	-0.064021	-0.0705902	-0.10552	-0.0356601	-0.0901279	-0.10937	-0.0580575	-0.100292	-0.126029	-0.0573981	0.00867202	-0.00443417	0.0217782	-0.0422333	-0.025071	-0.0593957	-0.0506809	-0.0574981	-0.0438636	-0.0940902	-0.127074	-0.0611058	0.00210426	-0.00496831	0.0138919	-0.00507489	-0.0308809	0.0379351	-0.0371761	0.00603363	-0.0803858	-0.0625857	-0.0477725	-0.0773989	+
-0.00888035	0.0304714	-0.0482321	0.0258104	0.0375178	0.0141029	0.0815864	0.13443	0.0287424	0.173821	0.229191	0.118451	0.0992546	0.147931	0.0181279	0.165169	0.205746	0.0975402	-0.0626024	-0.082737	-0.0424678	0.0246656	0.023018	0.0263132	0.0475547	0.0580266	0.0370827	0.109135	0.126756	0.0915142	-0.0278256	-0.00169194	-0.0713817	-0.00355231	0.0288701	-0.0575896	0.00218239	-0.0358324	0.0401971	0.0838644	0.0644619	0.103267	+
-0.0169799	-0.0640048	0.0143701	-0.0148643	-0.0367039	0.017895	0.135736	0.148884	0.126971	-0.0402167	-0.12003	-0.0136124	0.0728766	0.0107339	0.16609	0.0238251	-0.0956242	0.103458	0.0129641	-0.166389	0.132533	-0.253409	-0.283934	-0.222884	-0.0831075	-0.0194113	-0.146804	-0.0542912	0.108648	-0.21723	-0.0871002	-0.14306	-0.0311406	-0.187375	-0.161556	-0.29065	0.00140986	-0.0708235	0.0736433	-0.00277048	0.0626454	-0.100894
-0.160826	-0.121731	-0.199921	-0.13542	-0.0956294	-0.175211	-0.0744916	-0.10117	-0.0478136	-0.108967	-0.0875441	-0.130389	-0.0154088	-0.0112412	-0.0223548	-0.0246336	-0.011031	-0.0473045	-0.0408053	-0.195344	0.113734	0.0781591	-0.0122969	0.168615	0.00778597	0.00813302	0.00743891	-0.0943355	-0.108191	-0.0804802	-0.0923913	-0.0870545	-0.101286	-0.0412298	0.0451588	-0.185211	0.154969	0.0984733	0.211464	0.0396159	-0.0688322	0.148064
-0.052867	-0.0983077	-0.00742632	-0.0155056	-0.0540318	0.0230206	0.0169772	0.0683687	-0.0344142	0.00938492	0.0242498	-0.00548	0.0841653	0.0989919	0.0594544	0.056176	0.0269258	0.104926	0.00424654	-0.0391589	0.047652	0.0588851	0.0366685	0.0811017	0.00780136	-0.0365056	0.0521083	-0.0035866	-0.0285631	0.0213899	-0.00530162	0.0165748	-0.0417623	-0.0129209	0.00596084	-0.0443906	0.100932	0.0564731	0.145391	0.0965829	0.0477182	0.145448	+
0.0536453	0.0465549	0.0607358	-0.0824253	-0.0848531	-0.0799975	0.00715548	-0.00753913	0.0218501	-0.0269194	-0.0271968	-0.026642	-0.0274405	-0.0421663	-0.00289749	-0.0548412	-0.0694672	-0.0304647	-0.0162572	-0.0858454	0.053331	-0.0403172	-0.0623233	-0.0183111	-0.0116014	-0.0258739	0.00267114	-0.0656461	-0.0816621	-0.04963	0.0262362	0.0155884	0.0439827	-0.0589521	-0.0610875	-0.055393	-0.00508061	-0.0152194	0.00505817	-0.0698558	-0.073785	-0.0659266	+
0.100976	0.0829263	0.119026	0.0373319	-0.0285063	0.10317	0.0781794	0.0477206	0.108638	0.0238113	-0.0271609	0.0747835	0.0516008	0.00711311	0.125747	0.0323968	0.011233	0.0676696	0.0153562	0.0140686	0.0166437	0.0446573	0.0453866	0.043928	0.0282136	0.0239903	0.0324369	0.00955341	-0.000800742	0.0199076	0.0140237	0.00334196	0.0318266	0.013909	-0.0237727	0.0767118	0.0192864	0.0230466	0.0155262	0.0189511	0.0414689	-0.0035666
-0.0708564	-0.0351095	-0.106603	-0.0116708	0.023282	-0.0466236	-0.0926635	-0.0655496	-0.119778	0.0371746	0.0467095	0.0276397	-0.0748065	-0.0434535	-0.127062	-0.011213	0.0248084	-0.0712488	0.00251828	0.0858452	-0.0808086	0.00142498	0.0389794	-0.0361294	0.00818322	-0.0197593	0.0361257	0.0389739	0.0786722	-0.000724415	-0.0150042	0.0148943	-0.0648349	0.109711	0.109464	0.110125	-0.0381065	-0.020873	-0.0553399	0.0864056	0.131528	0.0412831	+
-0.0191894	-0.0437376	0.00535887	-0.0508149	-0.0152312	-0.0863987	-0.094438	-0.075042	-0.113834	-0.0604391	-0.0882305	-0.0326478	-0.0908945	-0.159132	0.0228343	-0.0900783	-0.141235	-0.00481627	-0.0556396	-0.0619792	-0.0493	-0.116009	-0.12902	-0.102997	0.038981	-0.00505051	0.0830126	0.018587	0.00728715	0.0298869	-0.00293316	0.0168803	-0.0359556	0.0349303	0.0663132	-0.0173744	-0.0268061	-0.0573658	0.0037535	-0.00818926	-0.0142332	-0.00214535
-0.01385	0.00297129	-0.0306712	0.0278991	0.0249587	0.0308395	-0.00198788	0.0306489	-0.0346247	0.0319027	0.0497036	0.0141017	0.00332252	0.0324143	-0.0451637	0.0374437	0.053927	0.00997158	-0.00548622	-0.00195409	-0.00901834	0.00014635	0.00192687	-0.00163417	0.0445556	0.0691149	0.0199962	0.0259582	0.0433743	0.00854203	-0.0161691	-0.00207759	-0.0396549	0.00231912	0.0155342	-0.0197059	-0.00232438	0.0274698	-0.0321185	0.0289148	0.0555343	0.00229526
-0.103075	-0.105507	-0.100642	-0.236607	-0.334626	-0.138588	-0.0240618	-0.0963986	0.0482751	-0.149428	-0.229199	-0.0696564	-0.0071795	-0.154946	0.239099	-0.11406	-0.15312	-0.0489597	-0.176358	-0.0644316	-0.288284	-0.266775	-0.212126	-0.321425	-0.0662223	-0.0681978	-0.0642468	-0.118973	-0.235315	-0.00263182	-0.0685708	-0.147206	0.0624874	-0.259608	-0.261205	-0.256946	0.0539745	-0.0790535	0.187002	-0.0979653	-0.220013	0.0240819	+
0.154138	0.149121	0.159155	-0.188833	-0.145804	-0.231863	0.311168	0.286092	0.336244	-0.205662	-0.159369	-0.251956	0.233366	0.204192	0.281989	-0.198886	-0.202357	-0.193101	0.151985	0.00743248	0.296538	-0.36921	-0.312378	-0.426043	0.213331	0.285873	0.140789	-0.196	-0.154416	-0.237585	0.169941	0.066553	0.342255	-0.369377	-0.422632	-0.28062	0.227445	0.202004	0.252886	-0.257085	-0.391702	-0.122467	+
-0.100429	-0.195613	0.0899399	-0.254246	-0.382157	-0.0836986	-0.0955377	-0.115469	-0.0805893	-0.284232	-0.275209	-0.296264	-0.102011	-0.16464	-0.0185057	-0.252957	-0.250417	-0.259308	-0.039371	-0.113509	0.108905	-0.158397	-0.261838	-0.0204761	-0.179034	-0.197051	-0.15501	-0.232157	-0.340948	-0.0871012	-0.0492807	-0.0939178	0.0102355	-0.201785	-0.258576	-0.126064	-0.0490404	-0.0386207	-0.0629333	-0.226307	-0.232742	-0.217726	+
0.00152384	-0.0236758	0.0267235	-0.0724657	-0.0955409	-0.0493906	0.108124	0.0831262	0.133122	-0.0478327	-0.0485529	-0.0471125	0.0868127	0.0430548	0.159743	-0.0119068	-0.0279687	0.014863	-0.0111132	-0.0401869	0.0179605	-0.0884408	-0.120595	-0.0562869	0.0368019	0.0606082	0.0129956	-0.02317	-0.039615	-0.0067251	-0.0454401	-0.0901056	0.0290025	-0.129147	-0.148482	-0.0969227	0.0943763	0.106209	0.0825439	-0.0253765	-0.0166575	-0.0340956	+
-0.0313688	-0.0543268	-0.00841076	0.0527111	0.0382461	0.0671762	-0.113517	-0.147804	-0.0792293	0.00401286	-0.00464465	0.0126704	-0.139844	-0.186842	-0.0615143	-0.0158332	-0.0386924	0.0222655	-0.0238511	-0.0370219	-0.0106803	0.00835773	-0.0487981	0.0655136	-0.0235437	-0.0472928	0.000205328	0.0040576	-0.0234888	0.031604	-0.119887	-0.129166	-0.104421	-0.0034295	-0.031146	0.0427646	-0.125606	-0.136098	-0.115115	0.0218711	0.0267083	0.0170339	+
0.00815262	-0.00177271	0.018078	0.0567135	0.0310328	0.0823942	-0.0169314	-0.0223669	-0.011496	0.0360112	0.0359065	0.0361159	-0.0467946	-0.0661917	-0.0144662	0.0126106	-0.0145444	0.057869	0.0691808	0.049695	0.0886667	0.0201236	-0.0104001	0.0506472	0.0902975	0.0624366	0.118158	0.0651501	0.0325742	0.097726	-0.0237879	-0.0495761	0.0191924	0.0342748	0.00736142	0.0791304	0.00012317	0.0261987	-0.0259524	0.0728395	0.0642773	0.0814016	+
0.0771201	0.0330593	0.110166	0.0036987	-0.065051	0.0552609	0.117331	0.109599	0.12313	-0.0964428	-0.119166	-0.0794003	0.0803531	0.019833	0.161047	-0.0552692	-0.102473	0.00766968	-0.0208111	-0.0912544	0.0731132	0.00258759	-0.0312292	0.0476766	0.027388	0.0422617	0.0162328	-0.0307732	-0.0830016	0.00839814	0.062421	0.0671208	0.0561547	-0.0184423	-0.0377444	0.000859816	0.0634903	0.0295327	0.0889585	-0.0399225	-0.0245613	-0.0476031
0.141698	0.141698	NaN	0.0359138	0.0759335	-0.124165	-0.03527	-0.00706315	-0.0634768	0.0647187	0.0325897	0.112912	0.0464922	0.000224726	0.185294	-0.128832	-0.122605	-0.153741	0.0173998	0.0220799	0.0033595	-0.00708682	0.0753036	-0.0894772	-0.152807	-0.0728324	-0.472705	0.0427669	0.147237	-0.270642	-0.117453	-0.038246	-0.236264	0.0555549	0.050163	0.0771225	-0.057374	-0.0290691	-0.0998313	0.0601655	0.0224546	0.116732
0.106505	0.21618	-0.00316949	-0.0505026	0.0435472	-0.144552	0.129295	0.233158	0.0254324	0.0417152	0.129144	-0.0457138	0.132431	0.191612	0.0337974	0.0542246	0.143766	-0.0950108	-0.0573915	-0.0507356	-0.0640474	-0.0218049	0.0149938	-0.0586036	-0.0412349	0.118726	-0.201195	-0.017804	0.126375	-0.161983	0.0570822	0.0954623	-0.00688472	-0.0232527	0.0581724	-0.158961	-0.0451874	-0.11577	0.0253953	-0.0979019	-0.0703262	-0.125478	+				+		+	LV_Sham-LF-m_LV_Sham-LF-fe;LV_Sham-RF-m_LV_Sham-RF-fe
0.100626	0.200697	0.000553626	0.0588599	0.0895426	0.0281771	0.0758087	0.0716581	0.0799594	0.0265892	0.0337256	0.0194527	0.0381998	0.028071	0.0550812	0.0265431	0.0376117	0.00809538	-0.0313425	-0.070852	0.00816704	0.0404202	0.0862704	-0.00543011	-0.066705	0.0297229	-0.163133	-0.047858	0.0119778	-0.107694	0.0550927	0.0277478	0.100668	-0.00926039	-0.00410444	-0.0178537	-0.0201562	-0.0436549	0.0033424	-0.100561	-0.169993	-0.0311286	+
-0.120804	-0.0480163	-0.193591	-0.140127	-0.0993635	-0.18089	-0.0492239	0.0419222	-0.14037	-0.0133289	0.0703918	-0.0970496	-0.0559795	-0.0131186	-0.127414	-0.0373332	-0.000646377	-0.0984779	-0.226204	-0.193933	-0.258475	-0.139645	-0.106738	-0.172551	-0.189141	-0.104506	-0.273777	-0.0989619	-0.0268274	-0.171096	-0.162559	-0.128887	-0.218679	-0.196952	-0.169169	-0.243257	-0.167829	-0.180354	-0.155303	-0.166105	-0.162805	-0.169405	+				+			LV_Sham-RF-m_LV_Sham-RF-fe
-0.0141712	0.0139706	-0.0423129	-0.0461094	-0.0217847	-0.0704342	0.0724513	0.174068	-0.0291658	0.0845966	0.140115	0.0290787	0.0346517	0.0837167	-0.0471232	0.074991	0.112378	0.0126794	-0.101036	-0.0989343	-0.103138	-0.0473826	-0.0197261	-0.075039	-0.0716075	-0.0152121	-0.128003	-0.0110479	0.0435354	-0.0656312	-0.056064	0.00262107	-0.153872	-0.0698714	-0.0350925	-0.127836	-0.0445486	-0.0766251	-0.012472	-0.0692924	-0.0797427	-0.0588422	+
0.0305516	0.0655889	-0.00448577	0.0728222	0.062544	0.0831005	0.0139487	0.0506758	-0.0227785	0.0838082	0.124442	0.0431743	0.0452872	0.0570048	0.0257578	0.109403	0.105736	0.115516	-0.0119034	-0.0169152	-0.00689161	0.0826448	0.11331	0.0519795	-0.0557403	-0.0629955	-0.0484851	0.0249292	0.0407825	0.00907591	-0.00992403	0.0260202	-0.0698311	0.00737116	0.0230541	-0.0187671	-0.0296997	-0.0811955	0.0217962	-0.00522152	-0.0542461	0.0438031	+
0.140156	0.184253	0.0960593	-0.0275636	0.00532022	-0.0604474	0.0629948	0.0646705	0.061319	-0.145443	-0.100306	-0.19058	0.0162181	0.041281	-0.0255535	-0.0794939	-0.0862169	-0.0682889	0.0769637	0.098657	0.0552705	-0.0250828	-0.0229871	-0.0271785	-0.0375775	0.0215455	-0.0967004	-0.127004	-0.150981	-0.103028	0.12557	0.135715	0.108663	0.00327616	0.0633046	-0.0967713	0.0147786	0.0103636	0.0191936	-0.106769	-0.124403	-0.0891346	+
-0.0303683	0.00475924	-0.0654958	0.07837	0.0959728	0.0607673	-0.0820448	0.0180232	-0.182113	0.037254	0.103914	-0.0294061	-0.0469222	0.00269694	-0.129621	0.0660569	0.15206	-0.0772808	0.0329125	0.0809484	-0.0151233	0.0664478	0.0780551	0.0548404	0.0682764	0.096833	0.0397198	0.0937161	0.181144	0.006288	0.00424849	0.000144981	0.0110877	0.104722	0.143932	0.0393714	-0.0703385	-0.0148663	-0.125811	0.0888688	0.121105	0.0566325	+						+	LV_Sham-LF-m_LV_Sham-LF-fe
-0.277911	-0.04043	-0.456022	-0.23486	-0.0745763	-0.355073	-0.239198	-0.489511	0.0945537	-0.27696	-0.166963	-0.386957	-0.143198	-0.2364	0.0898094	-0.243503	-0.141122	-0.380011	-0.301158	-0.0135615	-0.516855	-0.238834	-0.163725	-0.295166	-0.190387	-0.02125	-0.31724	-0.210804	-0.100375	-0.293626	-0.166781	-0.292396	0.000707217	-0.214398	-0.287107	-0.032624	-0.172012	0.0519381	-0.395963	-0.254391	-0.0806496	-0.486046
-0.055912	-0.00354772	-0.108276	0.0752148	0.0997035	0.0507261	-0.0850015	-0.0662789	-0.103724	0.0626003	0.101344	0.0238564	-0.0573246	-0.0342543	-0.0957751	0.0628928	0.10807	-0.0124032	0.0162643	0.0745868	-0.0420581	0.0819065	0.0864523	0.0773607	-0.00160508	-0.0118501	0.00863989	0.0373425	0.0554839	0.0192011	-0.0666724	-0.0498573	-0.0946975	0.081352	0.0887892	0.0689565	-0.0462318	-0.0102107	-0.082253	0.110785	0.170037	0.0515335	+						+	LV_Sham-LF-m_LV_Sham-LF-fe
-0.131264	-0.064846	-0.197681	0.264934	0.274337	0.255531	-0.371695	-0.297232	-0.446158	0.108355	0.165968	0.0507422	-0.26678	-0.189384	-0.395772	0.0191086	0.0839604	-0.0889776	0.0911356	0.214489	-0.032218	0.285337	0.259577	0.311097	-0.0472198	-0.113755	0.0193154	0.0709687	0.135339	0.00659812	-0.104135	-0.0785162	-0.146834	0.308279	0.360463	0.221304	-0.282989	-0.202094	-0.363883	0.149206	0.177899	0.120512	+
-0.123646	-0.0873241	-0.159968	-0.0143508	0.0328223	-0.0615239	-0.0305084	0.0567732	-0.11779	0.112536	0.138467	0.0866059	-0.00878293	0.00640342	-0.0340935	0.0703607	0.118062	-0.00914197	-0.0477322	0.0637795	-0.159244	-0.000190891	0.037823	-0.0382048	0.0398294	0.0562209	0.0234379	0.114783	0.152222	0.0773435	-0.0285425	0.0213527	-0.111701	0.0287783	0.0150202	0.0517083	-0.0046864	-0.00945124	7.84485e-05	0.204481	0.173017	0.235944	+
-0.0260418	0.0484808	-0.100564	-0.124496	-0.0850745	-0.163918	0.0831328	0.131765	0.0345004	-0.106566	-0.0521415	-0.16099	0.0864333	0.127272	0.0183694	-0.0776081	-0.0488616	-0.125519	0.0383098	0.0840185	-0.00739898	-0.112698	-0.0517269	-0.17367	0.0388139	0.136431	-0.0588033	-0.0707737	-0.069387	-0.0721603	0.0633203	0.00755664	0.15626	-0.0971823	-0.0473732	-0.180198	0.111064	0.175032	0.0470967	-0.106624	-0.0753624	-0.137886	+
0.0248	0.00665749	0.0429425	-0.0109191	-0.0113358	-0.0105023	-0.0569508	0.00618176	-0.120083	-0.0264628	-0.042601	-0.0103246	-0.038983	0.0362819	-0.164425	-0.0338258	-0.0251344	-0.0483115	-0.0122829	-0.0487711	0.0242054	-0.0111215	-0.0312957	0.00905275	-0.0392388	-0.0458396	-0.032638	-0.00635667	-0.0171623	0.00444895	-0.0163625	0.0111411	-0.062202	-0.0261493	-0.00906835	-0.0546176	-0.0640424	-0.0443487	-0.0837361	-0.0411328	-0.0173963	-0.0648692
-0.0934723	-0.131477	-0.0681361	-0.221454	-0.255085	-0.171007	0.197048	0.324003	0.112411	0.0194088	0.110368	-0.0109109	0.429276	0.629929	0.128298	-0.0367841	-0.107386	0.0102837	-0.0825575	-0.095587	-0.0738712	-0.313424	-0.383877	-0.242971	0.0564028	0.100925	0.0118809	-0.0634386	-0.0101735	-0.116704	-0.086796	-0.0797916	-0.0938005	-0.161134	-0.194126	-0.0291678	-0.00828807	-0.0289413	0.0123652	0.0298722	-0.0469065	0.14504	+
0.0278687	0.0656808	-0.00994338	-0.0409908	-0.0346615	-0.0473201	-0.01815	-0.0238079	0.00448194	-0.0235885	-0.0435669	0.00637913	-0.0440097	-0.0440097	NaN	-0.00400366	-0.00130001	-0.00941095	-0.0629326	-0.0881116	-0.0503431	0.00303734	0.122091	-0.0564893	-0.0211511	0.0467088	-0.0890111	-0.0171343	-0.0259492	-0.00831939	0.0279899	0.0311005	0.0217688	-0.0367504	-0.028904	-0.075982	-0.0201562	-0.00950101	-0.036139	-0.00244582	-0.00484291	0.00234835
-0.0103204	-0.207734	0.0883866	0.0621243	-0.0590175	0.142886	0.0116784	0.0341661	-0.0108092	-0.0427596	-0.0817174	-0.00380191	0.000154568	0.0913508	-0.0910417	0.0410087	0.0272606	0.0616308	0.0468047	0.0422234	0.0490954	0.122528	0.105392	0.139664	-0.0557508	-0.143162	0.00252323	0.143456	0.0989225	0.187989	-0.008869	-0.0279874	0.0676044	-0.0173502	-0.011312	-0.0233884	0.0150485	0.0642569	-0.0341599	0.0285826	0.0942832	-0.037118
0.0239218	0.061187	-0.0133433	-0.0376164	-0.0222698	-0.052963	0.0258696	0.029051	0.0226881	0.0249827	0.0138448	0.0361205	0.0192829	0.00228782	0.047608	0.0171604	0.00666363	0.0346549	0.016319	0.0135679	0.01907	-0.0550092	-0.0440044	-0.0660139	0.0180033	0.0524457	-0.016439	-0.0238254	-0.0590038	0.0113529	0.00676189	-0.0149029	0.0428699	-0.0111267	0.00831323	-0.0435266	0.0185926	-0.0036171	0.0408022	-0.00468023	-0.0409596	0.0315991
0.022588	0.0729953	-0.0278194	0.0325746	0.0541593	0.0109899	-0.0147503	-0.0252939	-0.00420663	0.026095	0.0332967	0.0188933	0.0124541	0.0318142	-0.0198125	0.0526458	0.0334572	0.0846267	0.00248369	-0.0538018	0.0587692	0.0842409	0.0539271	0.114555	-0.0112469	-0.0224062	-8.75765e-05	0.0125328	0.0318109	-0.00674526	0.00049287	0.00847695	-0.0128139	0.046391	0.0564753	0.0295839	-0.0139446	-0.007602	-0.0202872	0.0609824	0.0655916	0.0563732
-0.0582661	-0.00245204	-0.225708	0.00836403	0.0854373	-0.0687092	0.0282917	0.043363	-0.0169222	0.137083	0.129831	0.166092	-0.00302157	0.0254065	-0.0883059	0.0910186	0.0910186	NaN	0.0328299	0.030921	0.0347388	0.099906	0.177607	0.048105	0.0586085	0.070043	0.0414568	0.0571795	0.0862202	0.0136185	0.0638373	0.088409	-0.0344494	0.107093	0.0453116	0.199765	0.041658	0.015642	0.0806819	0.0609646	0.0737695	0.0417572
-0.0903239	-0.00313731	-0.17751	-0.0226095	0.116125	-0.161344	-0.0934953	NaN	-0.0934953	-0.0765031	0.187994	-0.208752	-0.121165	NaN	-0.121165	0.09445	0.178257	0.0106427	-0.079049	-0.079049	NaN	-0.000227131	-0.000227131	NaN	0.118722	0.232605	0.00483787	0.028444	0.0954862	-0.0385981	-0.0864462	-0.0763961	-0.0964963	0.0200182	NaN	0.0200182	0.000860752	0.0699293	-0.0336735	0.219108	NaN	0.219108
-0.104845	0.0410536	-0.250743	-0.103231	0.00218237	-0.208643	-0.110008	-0.052824	-0.167192	-0.0533425	0.0470961	-0.153781	-0.0692296	0.0317961	-0.237606	-0.0520705	0.0753404	-0.264422	-0.127923	-0.0989965	-0.156849	-0.0502738	-0.0416067	-0.0589409	-0.0891305	-0.00327604	-0.174985	-0.0778577	0.000167464	-0.155883	-0.0701869	-0.0199884	-0.153851	-0.0463737	0.0281406	-0.170564	-0.110381	-0.0266779	-0.194085	-0.0832611	0.0302241	-0.196746
-0.0971939	-0.0525703	-0.141818	-0.0958508	-0.0468987	-0.144803	-0.0590593	-0.00360736	-0.114511	0.0236415	0.0444687	0.00281434	-0.0687817	-0.00990976	-0.166901	-0.0175411	0.0146765	-0.0712372	-0.0802334	-0.0462479	-0.114219	-0.00947888	-0.00910569	-0.00985208	0.0153256	0.0206791	0.00997204	0.0455581	0.0757106	0.0154057	-0.0342723	0.000949964	-0.0929761	-0.0261168	0.0182967	-0.100139	-0.0527875	-0.0668653	-0.0387096	0.000509942	-0.00271436	0.00373424	+
0.214582	-3.27133	3.7005	-1.8452	NaN	-1.8452	0.268237	NaN	0.268237	-2.75761	-3.67963	-2.29659	-1.17687	NaN	-1.17687	-2.89705	-4.13219	-1.66191	1.01194	1.01194	NaN	0.720627	0.720627	NaN	0.0153167	NaN	0.0153167	-1.49881	-2.43026	-0.567366	1.99647	2.20818	1.78476	-1.6551	NaN	-1.6551	-1.48253	-1.10509	-1.85997	-1.38261	NaN	-1.38261
-0.078887	0.0266095	-0.237132	-0.0621341	-0.0441402	-0.0891248	-0.0528167	-0.0414446	-0.0869328	-0.0790519	-0.0213659	-0.136738	-0.0361669	-0.0361669	NaN	-0.0177845	0.040356	-0.104995	0.00856544	0.0101856	0.00748537	0.0126666	-0.0280947	0.0262537	-0.000208408	0.0344665	-0.0522207	-0.0140906	-0.00684418	-0.0213371	-0.0535959	-0.0841536	-0.00775946	-0.0262831	-0.0262831	NaN	-0.035191	0.0208873	-0.0912692	0.0167267	-0.00520596	0.0496258
0.00628475	0.146892	-0.0288669	0.0436791	NaN	0.0436791	0.0181471	0.0413483	-0.0166548	0.0529743	0.0615603	0.0443883	-0.077335	-0.0655329	-0.0950383	0.0282548	0.0389242	0.0175855	0.0349976	-0.0651599	0.101769	0.0706738	-0.0347099	0.14093	0.0308933	0.0462617	0.0270512	0.0130844	-0.0422165	0.0269096	0.0242201	0.00490939	0.0531863	0.0166717	0.045405	-0.0120616	-0.0453852	-0.0637336	-0.039269	-0.00154342	-0.170562	0.054796
-0.057301	-0.0365721	-0.0780298	0.206777	0.165361	0.248193	-0.189551	-0.122728	-0.256373	0.0759825	0.0952158	0.0567493	-0.201614	-0.22932	-0.155436	0.0856233	0.0197757	0.195369	-0.00765628	-0.037653	0.0223404	0.262273	0.166562	0.357983	-0.216247	-0.163823	-0.268671	0.0620418	0.0580346	0.066049	-0.188613	-0.249302	-0.0874648	0.0933941	-0.0163601	0.276318	-0.326157	-0.316023	-0.336291	-0.0818797	-0.092167	-0.0715923	+
-0.025465	-0.0531789	0.00224894	0.00591944	-0.0238605	0.0356993	-0.0287482	-0.0998749	0.0423785	0.0225276	-0.0570097	0.102065	-0.00801884	-0.0254531	0.0210383	0.0496909	0.00997255	0.115888	-0.048029	-0.0807399	-0.0153181	0.02671	0.00592159	0.0474985	-0.0762445	-0.111219	-0.0412702	0.00308763	-0.0158221	0.0219973	-0.0588767	-0.0843393	-0.0164391	-0.0457368	-0.0721451	-0.0017229	0.0113328	-0.026835	0.0495005	0.0716038	0.0744903	0.0687173
-0.0112732	-0.00480413	-0.0177424	0.0280522	0.0590286	-0.00292417	-0.0197182	-0.0221979	-0.0172385	0.0120837	-0.0322885	0.0564559	-0.0233588	-0.000919567	-0.0607574	0.0321847	0.0569195	-0.00904003	0.0189389	0.0896032	-0.0517253	0.0398738	0.087931	-0.00818334	0.121111	0.124804	0.117418	0.0817736	0.103677	0.05987	0.0309811	0.030991	0.0309645	0.0441601	0.0423292	0.0472117	0.0302194	0.0369243	0.0235145	0.100939	0.11128	0.0905972	+
-0.00307944	0.0271053	-0.0332642	0.0989608	0.156548	0.0413738	-0.0748981	-0.0861673	-0.0636289	0.113828	0.0837051	0.143952	-0.0588407	-0.0317445	-0.104001	0.114932	0.173455	0.0173924	-0.00745941	0.0203677	-0.0352865	0.0949528	0.167026	0.0228801	-0.0716289	-0.0260628	-0.117195	0.0351176	0.147438	-0.0772029	-0.0650043	-0.0436741	-0.100555	0.104646	0.105194	0.103732	-0.0967349	-0.0949599	-0.0985099	0.0572481	0.113207	0.00128924	+
-0.162191	-0.151683	-0.172699	-0.0538572	-0.0367583	-0.0709561	-0.132975	-0.145766	-0.120184	0.0750556	0.170941	-0.0208298	-0.106731	-0.0910725	-0.13283	0.00028769	0.0362851	-0.059708	-0.070388	-0.0411033	-0.0996726	0.142114	-0.0220639	0.306293	0.0612981	0.0774215	0.0451746	0.14745	0.253032	0.0418678	-0.173391	-0.217427	-0.0999974	-0.0895893	-0.0802262	-0.105195	-0.0553336	-0.13678	0.0261124	0.164889	0.091252	0.238526
0.156071	0.251188	0.0609538	0.113964	0.18264	0.0452873	0.101528	0.111671	0.0913858	0.0756794	0.0928352	0.0585235	0.0927279	0.111255	0.0618496	0.0703544	0.0973892	0.0252964	0.0313155	0.0557426	0.0068884	0.122046	0.172105	0.0719861	-0.0631866	-0.00658833	-0.119785	0.0102981	0.0482371	-0.027641	0.0657436	0.0553688	0.0830348	0.0442755	0.0618691	0.0149528	0.0025496	-0.06213	0.0672292	-0.0432522	-0.0865646	6.0188e-05	+		+					LV_Sham-H-m_LV_Sham-H-fe
-0.125269	-0.194624	-0.0559141	-0.0177979	-0.0505389	0.0149431	-0.161934	-0.219074	-0.104794	-0.081361	-0.143745	-0.0189773	-0.146028	-0.169968	-0.106127	-0.105219	-0.129509	-0.0647347	-0.0156815	0.00241258	-0.0337756	-0.0153801	-0.0559149	0.0251548	-0.0590851	-0.14373	0.0255601	-0.0270223	-0.0812449	0.0272002	-0.122675	-0.135512	-0.10128	0.0126552	-0.0189847	0.0653885	-0.0872865	-0.0815074	-0.0930656	0.0702299	0.127777	0.0126831	+	+						RV_Sham-H-m_RV_Sham-H-fe
1.86029e-05	-0.0222035	0.0222407	-0.0381917	-0.026223	-0.0501603	0.0255946	0.0443717	0.00681741	-0.0637397	-0.0182106	-0.109269	0.0392257	0.0882633	-0.0425037	-0.0394204	-0.0226375	-0.067392	0.0604282	0.0813554	0.0395009	0.00345044	0.0360437	-0.0291428	0.0340946	0.0590162	0.00917288	-0.00182928	-0.0157619	0.0121033	0.0360901	0.0146238	0.0718672	0.0392502	0.0618204	0.00163329	0.0218197	0.0473908	-0.00375151	-0.0206703	-0.0238775	-0.0174631
0.0631731	0.00693434	0.119412	0.0333801	-0.0129679	0.079728	0.0496326	0.0410115	0.0582538	-0.0180341	-0.0663953	0.0303271	1.521e-05	-0.0407997	0.0680401	-0.0649529	-0.0830221	-0.0348375	0.0328242	0.0353514	0.030297	-0.00869704	-0.0264987	0.00910459	0.02435	-0.000333529	0.0490336	-0.0166097	-0.0725871	0.0393677	0.0460583	0.0607327	0.0216009	0.0162936	0.0366133	-0.0175726	0.0430728	0.0594912	0.0266545	0.0052227	0.00380307	0.00664232
0.180509	0.112735	0.248283	0.0879529	0.0091523	0.166754	0.107279	-0.0326316	0.24719	-0.0447451	-0.154107	0.0281628	0.0619604	0.0276223	0.130637	-0.0582563	-0.0968533	-0.0196593	0.19122	0.128312	0.254128	0.0616402	0.0411907	0.0752733	0.126658	0.107955	0.14536	-0.00611692	-0.0698152	0.0363486	0.233363	0.168851	0.297875	0.24261	0.234817	0.281575	0.07689	-0.0150752	0.1382	-0.0964839	-0.23184	0.0388723
-0.136741	-0.116418	-0.157065	-0.187393	-0.199549	-0.163081	-0.0759629	-0.0342242	-0.0968322	-0.0676683	0.00580946	-0.104407	-0.0841447	-0.0864854	-0.081804	-0.134544	-0.127623	-0.141466	-0.108625	-0.128814	-0.0884355	-0.0945049	-0.131283	-0.0393372	-0.0140833	-0.0606642	0.0557881	-0.0766142	-0.122878	-0.00721928	-0.0479549	-0.0355458	-0.0665686	-0.0691652	-0.0817153	-0.0440649	-0.010112	0.0256147	-0.0458387	-0.0675769	-0.101529	-0.033625
-0.0314405	-0.0521609	-0.01072	0.0176802	0.0687265	-0.033366	-0.0515131	-0.0470367	-0.0559896	-0.0150007	-0.0203796	-0.00962175	-0.0352205	-0.0272357	-0.0485286	-0.00892158	0.0307881	-0.0751044	-0.00724679	0.00113671	-0.0156303	0.0241034	0.0281946	0.0200121	-0.0373623	-0.0527255	-0.0219992	-0.0185931	-0.0218387	-0.0153475	-0.0491187	-0.027224	-0.0856098	0.0512491	0.0704999	0.0191644	-0.0310266	0.0266455	-0.0886988	0.0353341	0.100598	-0.0299298
0.00206799	-0.0141791	0.0183151	0.0533256	0.147754	-0.00962692	-0.0295309	-0.0463394	-0.0127225	-0.017044	0.0324228	-0.0665108	0.0094316	0.00589938	0.0129638	0.088121	0.103128	0.0656109	0.0320851	0.00519075	0.0589794	0.0537976	-0.0373253	0.114546	0.0669564	0.0372566	0.0966562	-0.0193027	-0.0615069	0.00883349	-0.0817029	-0.0706952	-0.103718	0.015675	0.0490613	-0.0510978	0.0394293	0.0164925	0.0508977	-0.0130723	-0.173986	0.0673847
-0.153373	-0.196126	-0.11062	-0.0903478	-0.117711	-0.0629842	-0.10741	-0.0971279	-0.117692	-0.0312623	-0.0403037	-0.0222208	-0.0108738	-0.129562	0.18694	-0.0679766	-0.090481	-0.0304694	-0.0405457	0.0277948	-0.108886	-0.0704574	-0.0659568	-0.0749579	-0.0856976	-0.132672	-0.0387234	-0.042999	-0.114562	0.0285637	-0.130345	-0.106917	-0.169392	-0.00912526	-0.0504265	0.0597101	-0.0901222	-0.105903	-0.0743417	0.0189157	-0.00804748	0.0458788
0.0925484	0.124801	0.0602958	0.0688928	0.0618526	0.0759329	0.0564147	0.0339725	0.078857	0.0202693	-0.00926881	0.0498075	-0.00215491	-0.0356542	0.0536773	0.00764803	-0.0259684	0.0636754	0.0264118	0.0539262	-0.00110269	0.0541308	0.0601546	0.048107	-0.0160545	-0.0313126	-0.000796417	0.0313274	0.00117513	0.0614797	0.0358254	0.0282097	0.0485183	0.00984342	-0.0162223	0.0532863	0.00140022	-0.0358474	0.0386479	0.0422154	0.0359664	0.0484644
0.0803052	0.144582	0.0160288	0.264413	0.256296	0.27253	-0.0278874	0.0791856	-0.13496	0.0871889	0.197293	-0.0229153	-0.0221933	-0.0271976	-0.0138529	0.129661	0.149013	0.0974075	0.0709558	0.0793149	0.0625967	0.317416	0.350849	0.283982	-0.13973	-0.0746168	-0.204844	0.00468546	0.0409398	-0.0315689	0.0727014	0.0454773	0.118075	0.197162	0.192003	0.20576	-0.109151	-0.146382	-0.0719208	0.00942564	-0.0424967	0.061348	+
0.0373844	0.0160577	0.058711	0.0322875	0.00952111	0.0550538	-0.00230472	-0.00266853	-0.00194091	0.0350292	0.0265307	0.0435276	0.00649334	0.0109126	-0.000872098	0.0154357	0.000368697	0.0405473	0.0102168	-0.023209	0.0436426	0.0471095	0.0193357	0.0748832	-0.000133187	-0.0112758	0.0110094	0.0226567	-0.00509324	0.0504067	0.0366235	0.0342095	0.0406467	0.0226958	0.0153249	0.0349807	0.0180137	0.0073881	0.0286393	0.0210722	0.0282707	0.0138738
0.042903	0.00436155	0.0814445	0.0121191	0.0183159	0.00592237	-0.0202695	-0.0481604	0.0076214	-0.0100678	-0.0526962	0.0325607	-0.0194202	-0.0196654	-0.0190114	-0.0518986	-0.0177264	-0.108852	-0.00431112	-0.0152532	0.00663098	-0.0321897	-0.0375982	-0.0267812	0.00378861	-0.00852224	0.0160995	-0.00655894	0.0127114	-0.0258292	0.060021	0.104314	-0.0138012	0.0106051	0.0268052	-0.0163951	0.0255175	0.0981278	-0.0470927	0.0315751	0.0909682	-0.0278181
0.0353507	-0.0813784	0.15208	-0.0764359	-0.153649	0.000777234	0.0483746	-0.00313599	0.0998852	-0.0777612	-0.166538	0.0110153	0.0562817	-0.0244105	0.190769	-0.047194	-0.127963	0.0874205	0.0608596	0.0423826	0.0793365	-0.00253238	-0.0476985	0.0426337	-0.0175274	-0.0290696	-0.00598528	-0.0716932	-0.143306	-8.05445e-05	0.034966	-0.0143215	0.117112	-0.047146	-0.0850581	0.0160408	0.105132	0.0837489	0.126516	-0.00636723	0.0164958	-0.0292303	+	+			+			LV_Sham-RF-m_LV_Sham-RF-fe;RV_Sham-H-m_RV_Sham-H-fe
0.0256929	0.0833461	-0.0319603	0.126624	0.155793	0.0974548	-0.0147399	-0.0304774	0.000997693	0.0803806	0.0718438	0.0889174	-0.0331753	-0.0648681	0.0196461	0.049084	0.0308181	0.0795272	0.00593238	0.00518882	0.00667595	0.108904	0.110211	0.107597	-0.0374168	-0.0451424	-0.0296913	0.00624719	-0.00771551	0.0202099	-0.0534822	-0.0663278	-0.032073	0.0293795	-0.0053948	0.0873367	-0.0493014	-0.0760706	-0.0225321	0.0136016	0.0197048	0.00749833	+
0.141086	0.465997	-0.183825	-0.0633419	0.0382704	-0.368179	-0.162646	-0.0679283	-0.352082	-0.00574825	0.144796	-0.0810206	0.158773	0.158773	NaN	0.0930305	0.07233	0.113731	0.0170445	0.120454	-0.0174252	0.0599955	-0.208624	0.194305	0.00177342	0.183758	-0.362196	0.222666	0.235488	0.197021	-0.0416197	0.0550974	-0.235054	0.258781	0.258781	NaN	0.126471	0.195062	-0.0107121	0.13704	0.165397	0.0519687
-0.069601	-0.0665272	-0.0726747	-0.0264643	0.0280412	-0.0809699	-0.111896	-0.0926962	-0.131096	-0.0601299	-0.0457749	-0.074485	-0.0826076	-0.0684672	-0.106175	-0.0622388	-0.00687755	-0.154507	-0.0120531	0.0579621	-0.0820682	0.00977387	0.0719691	-0.0524214	-0.0376609	-0.0333342	-0.0419877	-0.0183457	-0.0336996	-0.00299181	-0.0143413	0.0173471	-0.0671554	0.0867829	0.0760715	0.104635	-0.0609441	0.00782707	-0.129715	0.00468179	0.0775477	-0.0681841	+
0.0874869	0.0524548	0.122519	0.11242	0.0692791	0.155562	0.0503707	0.0234137	0.0773278	0.0575555	0.00855174	0.106559	0.0184224	-0.0231385	0.0876904	0.0518279	0.0215688	0.10226	-0.0214099	-0.0499876	0.00716785	0.11995	0.081237	0.158663	-0.0452774	-0.0515384	-0.0390165	0.0545147	0.0323814	0.076648	-0.0278611	-0.0662778	0.0361668	0.0221663	-0.010659	0.0768751	-0.0397982	-0.0859313	0.00633487	0.0121098	-0.00204309	0.0262626	+
-0.120851	-0.206241	-0.0781566	-0.0728497	-0.157358	-0.0517225	-0.112693	-0.118172	-0.101734	0.00114454	0.0270665	-0.0377384	0.0157882	-0.0150032	0.0773709	-0.0271371	-0.0102765	-0.0524279	0.0702882	0.169162	0.0208512	0.0210159	0.08467	-0.0108112	-0.124789	-0.17322	-0.100573	-0.00192596	0.0545086	-0.0301433	0.0274728	0.0566902	-0.030962	-0.0271602	-0.0304928	-0.020495	0.0572727	0.165502	-0.0148804	0.0476173	0.114393	-0.0191585
-0.0829442	-0.164047	-0.00184121	0.0174665	0.0462416	-0.0113086	-0.0298465	-0.0483079	-0.0113852	-0.023639	-0.0724901	0.025212	0.0251462	0.0447174	-0.0074725	-0.0159365	-0.0485677	0.0384488	-0.0604329	-0.134499	0.0136335	0.00818319	-0.0934905	0.109857	-0.0342214	-0.12461	0.0561669	0.0220239	-0.0333023	0.0773501	0.00752892	-0.0230405	0.058478	-0.0878973	-0.110361	-0.0504585	0.0714906	0.0920333	0.0509478	-0.0305958	-0.0134249	-0.0477667
-0.0361405	0.0031644	-0.0754455	0.033405	0.0651504	0.00165966	-0.0700336	-0.0228635	-0.117204	0.0611607	0.0711263	0.0511951	-0.0659322	-0.0243144	-0.135295	0.0123433	0.0310097	-0.0187675	-0.0285229	0.0173611	-0.0744068	0.0105006	0.0411748	-0.0201736	-0.0101493	-0.00493059	-0.015368	0.0516808	0.0945281	0.00883354	-0.0209849	0.0153681	-0.0815733	0.0804571	0.0998653	0.0481099	-0.11887	-0.0828201	-0.154919	0.00736516	0.0206262	-0.00589591	+
-0.200608	-0.242831	-0.158386	-0.118253	-0.143425	-0.0930804	-0.212896	-0.183564	-0.242228	-0.0723695	-0.058639	-0.0860999	-0.155817	-0.124605	-0.207839	-0.0886523	-0.0187812	-0.205104	0.0882939	0.206641	-0.0300534	-0.0455333	-0.0282069	-0.0628596	0.127082	-0.00582421	0.259989	0.0290071	-0.00203781	0.0600521	-0.119963	-0.0927333	-0.165346	0.0873615	0.0628307	0.128246	0.0568253	0.237361	-0.123711	0.238623	0.367992	0.109255	+
0.114713	0.128395	0.101031	0.112859	0.124981	0.100736	0.0865842	0.0409187	0.13225	0.0339403	0.03468	0.0332006	0.0414458	-0.00186437	0.113629	0.026252	0.0136199	0.0473055	0.0279118	0.00929344	0.0465301	0.0773897	0.0878668	0.0669126	0.00140398	0.035424	-0.032616	0.0247432	0.018881	0.0306054	0.0928939	0.0878254	0.101342	0.0449097	0.0339708	0.0631412	0.00193969	-0.0779406	0.08182	-0.00243104	-0.0381089	0.0332468	+
0.0412988	0.0711751	0.0188917	-0.0498274	-0.131037	-0.00922282	0.00281836	0.00793581	-0.0040049	-0.0102545	0.050099	-0.0907258	-0.0461946	0.0116118	-0.12327	0.000425054	-0.00959982	0.0204748	0.0223584	0.040583	0.00868989	-0.0100945	-0.0298068	0.00468978	-0.0990518	-0.0478229	-0.137473	-0.0623613	-0.0778236	-0.0507647	0.00405377	0.0197335	-0.0351456	-0.0512891	-0.0387547	-0.0680016	-0.0420001	0.0108178	-0.0816136	0.0108157	0.0103871	0.0111371
-0.175495	-0.1229	-0.21494	0.0311236	0.083644	-0.0389036	-0.230674	-0.26564	-0.20445	-0.0665047	-0.0698795	-0.0639736	-0.156252	-0.19227	-0.108228	-0.0952643	-0.0499447	-0.15569	-0.00141118	-0.0430809	0.0298411	0.117673	0.0595273	0.195201	-0.0942792	-0.0696847	-0.118874	-0.027743	0.0116436	-0.0802585	-0.101864	-0.0826639	-0.140263	0.0945943	-0.0197099	0.247	-0.187817	-0.116302	-0.283169	-0.0346772	0.00861536	-0.0924007	+
-0.109624	-0.0586178	-0.16063	0.00493269	0.0791071	-0.0692417	-0.15789	-0.0984609	-0.217319	-0.0937536	0.00544227	-0.192949	-0.0231952	0.0196486	-0.0946016	0.0495155	0.113269	-0.0567403	0.0277753	-0.0660325	0.121583	0.238139	0.202794	0.273484	0.00953192	0.0448275	-0.0257636	-0.0202191	0.0415565	-0.0819946	-0.062712	-0.048135	-0.0870069	0.0491584	0.147291	-0.114396	0.0725995	0.0740679	0.071131	0.0179643	-0.00885861	0.0447872
-0.199193	-0.328176	-0.0702106	-0.0908718	-0.212822	0.031078	-0.0985329	-0.209365	0.0122988	-0.0504097	-0.09659	-0.00422936	-0.0592883	-0.153233	0.0972861	0.00370974	-0.0945318	0.167446	-0.0197654	-0.247172	0.207641	0.146742	-0.0983732	0.391857	0.00230839	-0.0283011	0.0329179	-0.0507464	-0.0828395	-0.0186532	-0.204835	-0.326325	-0.00235299	-0.109959	-0.148736	-0.0453321	0.203835	0.15843	0.24924	0.188354	0.100556	0.276152
-0.238885	-0.294505	-0.183265	-0.441875	-0.43082	-0.452929	-0.00183205	0.00453245	-0.00819656	-0.396196	-0.416507	-0.375886	0.0700394	0.0607819	0.0854686	-0.337504	-0.359634	-0.30062	0.0992048	0.161703	0.036707	-0.527563	-0.437598	-0.617528	0.276003	0.28679	0.265216	-0.180752	-0.255891	-0.105614	-0.0543617	-0.141799	0.0913679	-0.389722	-0.405294	-0.363769	0.376581	0.558365	0.194798	-0.0890162	-0.124547	-0.0534851	+
-0.125911	-0.0956736	-0.246859	-0.0432049	0.0116721	-0.152959	-0.0869147	-0.109553	-0.0529572	0.0503138	0.08192	-0.0128985	0.0156853	-0.0031074	0.0908561	0.0561333	0.0730808	-0.028604	0.0608927	0.04343	0.0870868	0.162966	0.195776	0.130156	0.040035	0.153662	-0.187218	-0.0225258	0.113233	-0.294043	-0.171157	-0.158552	-0.196368	0.127796	0.130213	0.122964	0.00606015	0.0508664	-0.0835523	0.00561431	0.0437193	-0.0705958
-0.204634	-0.265487	-0.143781	-0.115531	-0.111841	-0.11922	-0.0928106	-0.0699664	-0.115655	-0.0443893	0.00876782	-0.0975464	-0.0866795	-0.070725	-0.11327	-0.00919015	0.0176567	-0.053935	-0.0675062	-0.183036	0.048024	0.0417406	-0.00103215	0.0845134	0.0144621	0.0213052	0.00761895	-0.0280923	-0.0133891	-0.0427955	-0.158405	-0.188152	-0.108826	-0.0620076	-0.0499599	-0.0820871	0.0985752	0.114827	0.0823231	0.0627194	0.040488	0.0849508	+
-0.143432	-0.143856	-0.143008	-0.0465047	-0.018551	-0.0744584	-0.103464	-0.166438	-0.0404899	-0.0434604	-0.0120357	-0.0748851	-0.112175	-0.11136	-0.113535	-0.054415	-0.0431848	-0.0731321	0.0534428	-0.0914248	0.19831	0.221459	0.11457	0.328349	-0.0160687	-0.0494504	0.0173129	-0.0657673	-0.0724206	-0.0591141	-0.0810797	-0.109369	-0.0339307	0.0239178	0.0892862	-0.0850296	0.189305	0.243324	0.135286	0.0974028	0.095653	0.0991525	+
-0.0191312	-0.0613324	0.0230701	-0.00200551	-0.024921	0.02091	-0.0549721	-0.0388148	-0.0711294	0.0933408	0.0271915	0.15949	-0.0609539	-0.0738153	-0.0395183	0.0235602	0.0497177	-0.0200356	0.00811336	-0.0299182	0.046145	0.0439622	0.119629	-0.031705	-0.0384338	-0.0917771	0.0149096	0.0281962	-0.0261876	0.08258	-0.0987827	-0.0350951	-0.204929	-0.0310499	-0.0780459	0.0472767	-0.127382	-0.186328	-0.0684361	0.0119359	-0.0591594	0.0830313
0.0251659	0.0947964	-0.0444646	-0.22304	-0.17945	-0.266629	0.147109	0.169023	0.125195	-0.12678	-0.0590629	-0.194497	0.0958457	0.13057	0.0379724	-0.14092	-0.0943782	-0.218491	0.0443335	0.0366947	0.0519722	-0.0708182	-0.045093	-0.0965434	0.0982163	0.191751	0.00468146	-0.111542	-0.0902128	-0.13287	0.100065	0.105409	0.091157	-0.124011	-0.0731854	-0.208719	0.128028	0.179686	0.0763699	-0.117823	-0.0724889	-0.163158	+
-0.178971	-0.235615	-0.122326	-0.101835	-0.166041	-0.0376289	-0.0585122	-0.146894	0.0298694	-0.0575747	-0.0731906	-0.0419589	-0.0165051	-0.0740034	0.0793253	0.0428189	-0.00495207	0.122437	0.0601559	-0.112548	0.23286	0.0633207	-0.154753	0.281395	0.12569	0.0458975	0.205482	0.00619536	-0.0503325	0.0627232	-0.188906	-0.272374	-0.0497945	-0.132659	-0.113662	-0.164319	0.171664	0.125975	0.217354	0.108883	0.0496162	0.168149	+
-0.0947006	-0.126425	-0.0629764	-0.0571527	-0.102485	-0.0118207	-0.073928	-0.141402	-0.00645429	-0.0528081	-0.0709095	-0.0347066	-0.0422485	-0.072067	0.00744889	0.032144	0.0127626	0.0644462	0.0258195	-0.0666305	0.118269	0.0342143	-0.0118755	0.0803042	0.067313	0.0349402	0.0996858	-0.0235229	-0.0211354	-0.0259103	-0.141812	-0.194705	-0.0536567	-0.0715486	-0.100237	-0.0237352	0.132014	0.0771109	0.186917	0.123818	0.0588943	0.188741	+
-0.120133	-0.163662	-0.0766042	-0.0922059	-0.151713	-0.0326987	-0.0295868	-0.10612	0.0469464	-0.041473	-0.076794	-0.00615207	0.0256556	-0.0174067	0.097426	0.0130928	-0.0448325	0.109635	-0.0262658	-0.121355	0.0688238	0.0608363	-0.0409962	0.162669	0.036572	0.000198721	0.0729453	-0.000381811	-0.0593246	0.058561	-0.138189	-0.204076	-0.0283775	-0.0785896	-0.0636051	-0.103564	0.11601	0.0836951	0.148326	0.0386133	-0.00737014	0.0845968	+
-0.213027	-0.0183923	-0.407661	-0.24008	-0.0376123	-0.442547	-0.13442	0.0892567	-0.358097	-0.209984	0.0137291	-0.433697	-0.0668224	0.101252	-0.346946	-0.133341	0.0771784	-0.484206	-0.115902	-0.0440474	-0.187757	-0.101091	0.0127068	-0.214889	0.00640164	0.213495	-0.200692	-0.1099	0.0782453	-0.298045	-0.135695	-0.103103	-0.190015	-0.171448	-0.0785602	-0.32626	0.130592	0.415162	-0.153978	-0.0765431	0.0988771	-0.251963							+	LV_Sham-LF-m_LV_Sham-LF-fe
-0.131514	-0.158462	-0.104566	-0.0711549	-0.0440619	-0.098248	-0.129691	-0.0656333	-0.193748	0.0983657	0.238254	-0.0415229	-0.0592176	0.00955908	-0.173845	0.055593	0.127467	-0.0641966	-0.0786548	-0.064686	-0.0926236	0.144319	0.00262581	0.286012	0.0812922	0.0659843	0.0966002	0.179548	0.271997	0.0871001	-0.10943	-0.077651	-0.162396	-0.0478803	0.0266603	-0.172115	-0.0605463	-0.120814	-0.000278546	0.115979	0.0249641	0.206993
-0.174507	-0.172817	-0.176198	-0.104083	-0.072902	-0.135264	-0.171324	-0.113793	-0.228855	0.053203	0.148273	-0.0418673	-0.0820649	-0.0207536	-0.18425	0.0341071	0.0942403	-0.0661148	-0.115821	-0.0847208	-0.146921	0.0783184	-0.0442681	0.200905	0.0316183	0.0476414	0.0155952	0.122741	0.188192	0.0572895	-0.153743	-0.139119	-0.178117	-0.110832	-0.0458696	-0.219104	-0.0551348	-0.111256	0.000986043	0.0955742	0.0219604	0.169188
-0.641798	-1.50938	0.225782	-0.786517	-0.699827	-0.873208	-0.42912	-0.188727	-0.669512	-0.885178	-0.864563	-0.905794	0.0388832	-0.0733057	0.225865	-1.09308	-1.14422	-1.00786	0.332915	0.23551	0.43032	-1.3089	-1.16275	-1.45505	0.0532317	0.259062	-0.152598	-0.579307	-0.338426	-0.820189	0.183942	-0.560781	1.42515	-1.07131	-1.34724	-0.611413	0.402575	0.564427	0.240723	-0.492717	-0.902958	-0.0824764	+
0.00777404	0.00663652	0.00891156	0.140819	0.159642	0.121997	0.0328376	-0.069979	0.135654	0.154458	0.100212	0.208703	0.0536813	0.0160998	0.116317	0.109792	0.0793968	0.160451	-0.11343	-0.0390911	-0.187769	-0.102247	-0.0801275	-0.124366	-0.0281672	0.0358318	-0.0921661	-0.0427441	0.00503209	-0.0905202	0.00751156	-0.0928117	0.174717	0.0121025	0.000214297	0.0319162	-0.0598042	-0.213333	0.0937244	-0.0206802	-0.148412	0.107051
0.000511511	0.0229329	-0.0219099	0.0706851	0.101983	0.0393871	-0.00741809	-0.00736948	-0.0074667	0.0692052	0.0915179	0.0468925	0.0201756	0.0369913	-0.00785059	0.0597148	0.0939704	0.00262224	0.00327878	0.0204959	-0.0139384	0.0530239	0.0601698	0.045878	0.0295784	0.0252371	0.0339196	0.0636762	0.0833994	0.043953	0.0353821	0.0421141	0.0241619	0.096548	0.103851	0.0843756	-0.0106004	0.0088677	-0.0300684	0.0693276	0.0866445	0.0520107	+						+	LV_Sham-LF-m_LV_Sham-LF-fe
-0.0225324	0.0481195	-0.0931842	0.0771784	0.125881	0.0284757	-0.0325358	0.0124601	-0.0775317	0.0468768	0.102306	-0.008552	-0.00266303	0.0535089	-0.0962829	0.0559526	0.12268	-0.0552598	-0.00449773	0.066305	-0.0753005	0.090006	0.127098	0.0529142	0.0398995	0.0966566	-0.0168576	0.0510906	0.122046	-0.0198648	0.0254581	0.0440919	-0.0055983	0.13119	0.167222	0.0711376	-0.0387146	0.0332596	-0.110689	0.0443107	0.10803	-0.0194089	+
-0.0230045	-0.0218596	-0.0241493	-0.000422118	-0.123229	0.122385	-0.164308	-0.166822	-0.161794	-0.00451756	-0.0279757	0.0189406	-0.237167	-0.27299	-0.177461	-0.129425	-0.15031	-0.0946168	-0.0101368	-0.0107915	-0.00948205	-0.13353	-0.184664	-0.0823969	-0.0419527	-0.0519001	-0.0320052	0.045102	-0.10211	0.192314	-0.0623229	-0.0381782	-0.102564	-0.00351496	-0.06496	0.0988934	-0.153004	-0.068576	-0.237431	-0.0200968	0.0598943	-0.100088	+
-0.000502198	-0.0891618	0.117711	-0.0114566	-0.0713664	0.0684232	-0.0601994	-0.0450115	-0.0905751	-0.0447239	-0.104144	0.0345034	-0.129462	-0.166947	0.0579652	-0.0607309	-0.0628399	-0.0554582	-0.051935	-0.180913	0.0447984	-0.0186215	-0.0994716	0.042016	-0.066843	-0.106129	-0.0144616	-0.0349529	-0.102321	0.0548719	-0.0174944	0.0345705	-0.147656	-0.0808897	-0.0939535	-0.0482302	-0.0745548	-0.103183	-0.0363843	-0.0780043	-0.107999	-0.0380113
-0.0412313	-0.0489541	-0.0335086	-0.166992	-0.12758	-0.206403	0.0907389	0.137526	0.0439518	-0.0660745	-0.0628749	-0.0692741	0.0586579	0.0771494	0.0278387	-0.0513427	-0.0471129	-0.0583923	-0.0202997	-0.0298323	-0.0107671	-0.163138	-0.115421	-0.210854	0.0843736	0.116243	0.0525045	-0.00525839	0.0379303	-0.0484471	-0.0128218	-0.0300748	0.0159332	-0.148224	-0.127779	-0.182299	0.0510983	0.087576	0.0146206	-0.0336515	-0.0170983	-0.0502047	+
-0.1542	-0.135338	-0.173063	-0.175496	-0.148204	-0.202788	0.139819	0.264627	0.015011	0.0084251	0.161018	-0.144167	0.0560264	0.0784487	0.0186559	0.00517303	0.103677	-0.159	-0.0729253	-0.0429507	-0.1029	-0.160096	-0.0802015	-0.239991	0.095171	0.287202	-0.09686	0.0749582	0.2279	-0.0779836	-0.0803992	-0.0574487	-0.11865	-0.0892749	-0.0915663	-0.0854559	0.0843861	0.0878788	0.0808934	0.00432571	0.060764	-0.0521126	+
0.0576587	0.0718184	0.0434989	0.0846518	0.073762	0.0955416	0.0415457	0.0150365	0.0680548	0.056119	0.0110145	0.101224	0.0153522	-0.0253644	0.0832133	0.0467508	0.00707001	0.112885	0.0506903	0.0537185	0.047662	0.0869095	0.0731087	0.10071	-0.0068768	-0.00492823	-0.00882537	0.0394534	0.0166171	0.0622898	-0.00181965	-0.00167355	-0.00206315	-0.00741226	-0.00889185	-0.00494628	-0.0206353	-0.0515669	0.0102963	0.0193887	0.00366964	0.0351078	+
0.0489696	0.0568362	0.0411029	0.0762705	0.0446272	0.107914	0.0593749	0.0718397	0.04691	0.0425848	0.0106446	0.0745249	0.0227188	-0.00512638	0.0691275	0.0533066	0.0183802	0.111517	0.0536879	0.0578476	0.0495282	0.0788005	0.0873957	0.0702053	0.0138618	-0.00972795	0.0374515	0.0440256	0.00193556	0.0861156	0.0205875	0.0190817	0.0230971	-0.0134859	-0.0266688	0.00848551	-0.00383836	-0.0372318	0.0295551	0.0241625	-0.00138719	0.0497121
-0.0431744	-0.08611	-0.000238722	-0.0381265	-0.0878081	0.0115552	-0.0574704	-0.072148	-0.0427928	-0.0584391	-0.0766302	-0.0402479	-0.0608715	-0.0711599	-0.043724	-0.091768	-0.0876583	-0.0986174	-0.00736871	-0.0540812	0.0393438	-0.00559867	-0.062127	0.0509297	-0.0397041	-0.0991052	0.019697	-0.0409847	-0.0873246	0.00535523	-0.0521762	-0.047872	-0.0593499	-0.0362917	-0.0350244	-0.038404	-0.0300179	-0.0116024	-0.0484334	0.0058501	0.0408511	-0.029151
0.0251063	0.0389159	0.0112968	-0.0665036	-0.0355197	-0.0974876	0.0203471	0.0232517	0.0174426	-0.144878	-0.127838	-0.161918	0.0276744	0.0473679	-0.00514822	-0.0693605	-0.0503741	-0.101004	0.013988	-0.00768202	0.035658	-0.0674534	-0.0458455	-0.0890613	-0.0201569	0.0114908	-0.0518047	-0.0556298	-0.0556687	-0.055591	0.0966871	0.102304	0.0873259	-0.0374282	0.00060405	-0.100815	0.0282968	0.0719059	-0.0153122	-0.0823591	-0.0592217	-0.105497	+
0.0322733	-0.021707	0.0862536	0.0770779	-0.00326497	0.157421	-0.0289497	0.063837	-0.121736	-0.032145	-0.0168142	-0.0474759	-0.00993765	0.00345706	-0.0322621	-0.00930191	0.0187192	-0.0560038	0.000266156	-0.0135647	0.014097	0.0750093	0.0766606	0.073358	-0.108582	-0.0914906	-0.125673	-0.0792273	-0.0778143	-0.0806404	0.062256	0.0404865	0.0985386	0.0588916	0.0414269	0.0879994	-0.0814123	-0.106191	-0.0566337	-0.0389642	-0.0470723	-0.030856	+			+				RV_Sham-RF-m_RV_Sham-RF-fe
0.150405	0.151032	0.149779	-0.074277	-0.0815656	-0.0669884	0.0861351	0.0158155	0.156455	-0.153996	-0.159916	-0.148076	0.0764633	0.0398657	0.137459	-0.0860368	-0.0819209	-0.0928966	0.0132787	0.0201476	0.00640976	-0.120434	-0.0985364	-0.142332	0.007914	0.0272888	-0.0114608	-0.144592	-0.127725	-0.16146	0.0678461	0.0316686	0.128142	-0.0831576	-0.0577781	-0.125457	-0.0296648	-0.080904	0.0215743	-0.155205	-0.225071	-0.08534	+
-0.244167	-0.253997	-0.236794	-0.117356	-0.21624	0.0144905	-0.219185	-0.157796	-0.265226	-0.190648	-0.169556	-0.206467	-0.0971135	-0.122052	-0.0638628	-0.0607011	-0.220422	0.15226	-0.149995	-0.0491135	-0.225655	-0.199032	-0.130161	-0.29086	-0.210571	-0.219369	-0.201773	-0.148524	-0.202775	-0.0761899	-0.249959	-0.265669	-0.218538	-0.183072	-0.198038	-0.163117	-0.148961	-0.0364238	-0.299012	-0.0883343	-0.108092	-0.0619903
-0.0911422	-0.0985987	-0.0836857	-0.1432	-0.065285	-0.221115	-0.0891877	-0.101823	-0.0765528	-0.210231	-0.178146	-0.242315	0.11319	0.168502	0.021004	-0.117759	-0.08718	-0.168723	0.0748302	-0.0112796	0.16094	-0.243838	-0.169262	-0.318413	0.045058	0.112986	-0.02287	-0.211939	-0.20177	-0.222109	0.128397	0.102252	0.171972	-0.149315	-0.125687	-0.188694	0.363248	0.432452	0.294043	-0.0745391	-0.165218	0.0161399	+
0.0687522	0.0510353	0.086469	0.0496549	0.0282094	0.0711003	0.0406365	0.0403947	0.0408783	0.040504	0.016794	0.064214	0.0279964	0.0392966	0.00916262	0.0281235	0.0340344	0.0182718	0.022887	0.00253952	0.0432344	0.0100219	0.00961167	0.0104322	0.0385832	0.037832	0.0393345	0.0348299	0.0523337	0.0173261	0.0909492	0.0860617	0.0990951	0.0283438	0.013738	0.052687	0.0117985	-0.000908095	0.0245051	-0.0352636	-0.0464779	-0.0240492	+
0.112844	0.0862319	0.139456	0.068823	0.0372163	0.10043	0.0763518	0.0864896	0.0662139	0.0394474	-0.00408475	0.0829796	0.066199	0.0728229	0.0551591	0.0533343	0.0411832	0.073586	0.0486328	0.0111862	0.0860794	0.0294212	0.0250319	0.0338105	0.0425504	0.0606046	0.0244962	0.0332272	0.0463815	0.0200729	0.124063	0.123784	0.124527	0.0339417	0.0138068	0.0674998	0.0537588	0.028917	0.0786006	-0.0156822	-0.0363878	0.00502334	+
0.0465881	0.031615	0.0615612	-0.0280802	-0.0313605	-0.0247998	0.0426277	0.0569557	0.0282997	-0.0755762	-0.0820698	-0.0690826	0.0391297	0.0527362	0.0164522	-0.087157	-0.0951917	-0.0737657	0.105613	0.0818227	0.129404	-0.0185706	-0.00683959	-0.0303016	0.0313843	0.0451357	0.0176328	-0.0427584	-0.0479575	-0.0375592	0.105881	0.0910735	0.130561	-0.0254637	-0.0387667	-0.00329207	0.106715	0.146263	0.067168	-0.0268056	-0.0151863	-0.0384249	+
-0.173421	-0.180233	-0.16661	-0.100534	-0.128185	-0.0728816	-0.311893	-0.315297	-0.30849	-0.173049	-0.178421	-0.167676	-0.225037	-0.167479	-0.320967	-0.226448	-0.203041	-0.265459	-0.0344756	0.0274275	-0.0963787	-0.104924	-0.108417	-0.10143	-0.124611	-0.161679	-0.0875422	-0.15177	-0.179962	-0.123579	-0.0729509	-0.0817328	-0.0583143	0.0427045	0.0122262	0.0935018	-0.10149	0.0210515	-0.224032	-0.0203487	-0.0040923	-0.0366051	+
-0.0379035	-0.053663	-0.0221441	-0.0504711	-0.102042	0.00109936	0.0433465	-0.0682121	0.154905	-0.00436418	-0.0391908	0.0304624	0.0247787	-0.0343565	0.123337	0.0215959	-0.0259853	0.100898	-0.0930685	-0.109792	-0.0763452	-0.0617867	-0.0794891	-0.0440844	0.0202818	-0.00466958	0.0452331	0.000343507	-0.0415664	0.0422534	-0.0475549	-0.0622125	-0.0231255	-0.0608025	-0.0987332	0.00241538	0.0483237	-0.0365735	0.133221	0.0358537	0.0102476	0.0614598
-0.028972	-0.00981256	-0.0481314	-0.083374	-0.0549321	-0.111816	0.0143775	0.0568769	-0.0281219	0.00670422	0.0280163	-0.0146079	0.00772852	0.000994073	0.0189526	-0.0134977	0.0166939	-0.0638171	0.00480521	0.0822956	-0.0726852	-0.0854141	-0.0265805	-0.144248	0.0589898	0.0615296	0.05645	-0.00692673	0.00540723	-0.0192607	-0.00736501	0.0135896	-0.0422893	-0.025545	-0.0173276	-0.0392407	-0.0365458	-0.0244915	-0.0486	-0.00116737	0.00577991	-0.00811464	+
-0.03636	0.0133996	-0.0861196	-0.0792225	-0.0423069	-0.116138	0.0225085	0.0745649	-0.029548	0.0147356	0.0423567	-0.0128855	0.0302719	0.0479456	0.000815707	0.000252783	0.0270087	-0.0443404	-0.00166657	0.0795569	-0.0828901	-0.0829431	-0.0332828	-0.132603	0.0577419	0.060574	0.0549099	0.00840549	0.0151957	0.0016153	-0.0080525	0.0166839	-0.0492798	-0.00444095	0.0103437	-0.029082	-0.0176531	-0.00317073	-0.0321354	0.0233873	0.0192419	0.0275328	+
-0.0293724	0.0140359	-0.0727806	-0.0731187	-0.0347137	-0.111524	0.0508904	0.0989631	0.00281761	0.0208768	0.0515631	-0.0098094	0.0251388	0.0349272	0.00882488	0.00306343	0.0241331	-0.0320527	0.0175583	0.115836	-0.0807189	-0.0777217	-0.0285007	-0.126943	0.077206	0.0780873	0.0763247	0.0204254	0.0299805	0.0108704	0.0105258	0.0442069	-0.0456093	0.0234565	0.0274113	0.0168651	-0.0119768	0.0266739	-0.0506276	0.0304629	0.0618446	-0.000918739	+
-0.0478237	-0.000444885	-0.0952025	-0.0763671	-0.0518107	-0.100924	0.0291547	0.0749516	-0.0166422	0.0177958	0.037727	-0.00213533	0.0361295	0.0548027	0.00500756	0.00272814	0.032596	-0.0470516	-0.0287755	0.0217098	-0.0792608	-0.0800321	-0.0335775	-0.126487	0.0306694	0.0422674	0.0190713	-0.006812	0.000582213	-0.0142062	-0.020635	-0.00272367	-0.0504873	-0.0102916	0.00321877	-0.0328088	-0.0205157	-0.0116562	-0.0293751	0.0153424	0.0123975	0.0182872	+
0.0160919	-8.66647e-05	0.0322705	-0.0139437	-0.0189627	-0.00892478	-0.0215051	-0.0400441	-0.00296618	-0.0443847	-0.0475502	-0.0412192	-0.0335921	-0.0419586	-0.0196478	-0.0251957	-0.0222554	-0.0300961	0.0153306	-0.0137052	0.0443665	0.0265529	0.00773692	0.0453689	0.039692	0.0232607	0.0561233	0.0113148	-0.00586844	0.028498	0.0303103	0.0357228	0.0212894	0.0327946	0.0413844	0.0184783	0.0272758	0.0537428	0.000808723	0.0462715	0.0599903	0.0325526	+
-0.102796	-0.0740789	-0.131513	0.0242823	0.0619861	-0.0134215	-0.0767149	-0.0251772	-0.128252	0.0653017	0.100962	0.0296416	-0.0744091	-0.0468106	-0.120406	0.0800564	0.120038	0.0134211	-0.0310051	0.0240874	-0.0860976	0.0281188	0.0506677	0.00557002	0.0665575	0.0527086	0.0804064	0.112169	0.144387	0.079952	-0.0671413	-0.0410448	-0.110636	0.116691	0.119588	0.111862	-0.0574099	-0.00711974	-0.1077	0.158902	0.200534	0.117269	+
-0.0383038	-0.0400658	-0.0365419	0.0515026	0.0346132	0.0683921	-0.0501791	-0.0241675	-0.0761907	0.044506	0.086369	0.00264299	-0.0659166	-0.0535948	-0.0864529	0.0189859	0.0413629	-0.018309	0.0269258	0.0355387	0.0183128	0.0297467	0.0272963	0.0321972	0.0409426	0.043305	0.0385803	0.073395	0.0839266	0.0628634	-0.000326265	-0.00104606	0.000873387	0.0794613	0.0594607	0.112795	-0.037358	0.0220001	-0.0967161	0.0331967	0.080899	-0.0145055	+
-0.0258902	-0.0740083	0.022228	-0.082391	-0.0503924	-0.11439	0.00612364	0.0369491	-0.0247018	-0.148121	-0.102983	-0.19326	0.149442	0.212573	0.0442226	-0.0936447	-0.0832669	-0.110941	0.0556119	0.0505731	0.0606508	-0.123495	-0.116138	-0.130851	0.0461105	0.0823714	0.00984968	-0.102099	-0.0980386	-0.106159	0.137734	0.152238	0.113561	-0.0639062	-0.0312896	-0.118267	0.191656	0.227993	0.155319	-0.0240286	-0.0490405	0.000983376	+
-0.0987623	-0.154628	-0.0428964	-0.0880495	-0.094164	-0.0819349	-0.0276618	-0.0328031	-0.0225204	-0.0372321	-0.0588662	-0.0155979	-0.0385453	-0.060948	-0.00120744	-0.0343082	-0.045579	-0.0155236	-0.00950444	0.034659	-0.0536679	-0.11274	-0.121779	-0.103701	0.0673234	0.0502444	0.0844024	0.0340489	0.0177752	0.0503225	-0.0781726	-0.0722131	-0.0881052	-0.0461407	-0.0582809	-0.0259069	0.0295781	0.0512677	0.00788846	0.115235	0.150121	0.0803497	+
-0.171131	-0.161911	-0.180351	-0.0986535	-0.0606855	-0.136621	-0.132288	-0.0719902	-0.192587	-0.129224	-0.0290597	-0.229388	-0.0336635	0.0108982	-0.107933	-0.0912214	-0.0320735	-0.189801	-0.00428237	0.09744	-0.106005	-0.0326383	0.0827631	-0.14804	0.0276327	0.0571774	-0.00191195	-0.00530006	0.0146228	-0.0252229	-0.0571405	-0.0280147	-0.105683	0.0422582	0.0826981	-0.0251415	-0.0166241	0.073758	-0.107006	-0.0329464	0.0503843	-0.116277
-0.00512454	0.0144235	-0.0246725	-0.0756684	-0.0992715	-0.0520654	-0.00553539	0.0203017	-0.0313724	-0.0365447	0.00108745	-0.0741768	0.0253948	0.0574273	-0.0279928	-0.0194115	-0.0288997	-0.00359786	-0.0611957	-0.100436	-0.0219555	-0.0488877	-0.0985386	0.000763269	-0.0134635	-0.00158562	-0.0253414	-0.0032731	-0.0075662	0.00101999	0.00184417	-0.00439897	0.0122494	-0.0593914	-0.0203981	-0.12438	-0.0269543	-0.01472	-0.0391886	-0.0376119	-0.0286362	-0.0465876
-0.0179152	0.0226143	-0.0584448	-0.0234313	0.0152031	-0.0620657	-0.000491258	0.0169168	-0.0178993	-0.0178261	0.0348097	-0.070462	0.0153962	0.0356565	-0.0183709	-0.00906285	0.0201592	-0.0577663	0.0287854	0.046503	0.0110678	-0.0174081	-0.00839332	-0.0264229	0.0408867	0.0631135	0.0186599	0.0128463	0.0323204	-0.00662784	0.00264718	0.0103114	-0.0101266	0.00636615	0.0189143	-0.0145475	0.00771455	0.0507916	-0.0353625	0.000200646	0.00379814	-0.00339685					+		+	LV_Sham-LF-m_LV_Sham-LF-fe;LV_Sham-RF-m_LV_Sham-RF-fe
-0.0452174	-0.0370585	-0.0533763	-0.00109348	0.0273369	-0.0295239	0.0171603	0.0476011	-0.0132804	0.00642599	0.0445561	-0.0317041	0.0527995	0.0537678	0.0511858	0.00512633	0.0293281	-0.0352099	0.0322755	0.0499642	0.0145867	-0.015814	-0.0210796	-0.0105484	0.0618435	0.0686579	0.0550291	0.0327965	0.0567968	0.00879632	0.0192872	0.00991027	0.0349154	-0.00549154	0.0268737	-0.0594335	0.012486	0.0514333	-0.0264614	0.0203711	0.0153657	0.0253764
0.0458038	0.0256865	0.0659211	0.0449324	0.00882447	0.0810403	0.0211762	0.0190972	0.0232552	0.015964	-0.0150735	0.0470016	0.0217068	0.0288293	0.0098361	0.0313107	0.00770151	0.0706593	0.0286922	0.00941239	0.047972	0.0513364	0.0371887	0.065484	-0.015721	-0.0475429	0.0161009	0.00941967	-0.00573758	0.0245769	0.0226955	0.0360668	0.000409982	-0.0197065	-0.0366239	0.00848915	0.0279886	-0.000374462	0.0563517	0.0134477	-0.00861109	0.0355065
-0.0447885	-0.0402752	-0.0493018	-0.00748853	0.00197343	-0.0169505	-0.12419	-0.130698	-0.117682	-0.0463425	-0.0604258	-0.0322591	-0.0862228	-0.0636463	-0.12385	-0.0473364	-0.0287648	-0.0782892	0.0619222	0.0926719	0.0311724	0.0110326	0.0175132	0.00455196	-0.0300712	-0.0469073	-0.0132351	-0.059149	-0.0883561	-0.0299419	-0.0392436	-0.0260348	-0.0612584	0.0322936	0.0425276	0.0152369	-0.074908	-0.0609741	-0.088842	0.000618369	-0.0142691	0.0155058	+
-0.0564807	-0.037128	-0.0758334	0.0252246	0.0346701	0.0157791	-0.0759811	-0.0587534	-0.0932087	0.0360475	0.0606928	0.0114021	-0.0595296	-0.0416329	-0.0893576	0.0182432	0.0404952	-0.0188433	0.0179852	0.0594065	-0.023436	0.0348267	0.0550127	0.0146406	-0.00124901	-0.0334436	0.0309456	0.0248898	0.0265794	0.0232002	-0.0312775	0.00115487	-0.0853315	0.0570945	0.0590189	0.0538871	-0.0836848	-0.0731133	-0.0942562	0.0463012	0.0610813	0.0315211	+
-0.0049433	-0.00379212	-0.00609447	0.046901	0.0756252	0.0181769	-0.0229128	-0.0217282	-0.0240974	0.0336982	0.0424479	0.0249485	0.0121272	0.0181581	0.00207554	0.0272651	0.0527423	-0.0151969	0.0406407	0.0872898	-0.00600844	0.042656	0.0767494	0.00856263	0.0366688	0.0140502	0.0592874	0.0294101	0.032424	0.0263962	0.0388313	0.0553157	0.0113572	0.0786024	0.0809678	0.07466	0.00463414	0.0148124	-0.00554417	0.0514266	0.056035	0.0468182	+						+	LV_Sham-LF-m_LV_Sham-LF-fe
0.119154	0.189931	0.0483764	0.177017	0.225039	0.128995	0.0506411	0.00889671	0.0923855	0.0642382	0.0133198	0.115157	0.0529305	0.0209749	0.10619	0.0695654	0.0864911	0.0413557	-0.0423248	0.00406519	-0.0887148	0.087017	0.139101	0.0349329	-0.100152	-0.1144	-0.0859044	0.0383092	0.0138721	0.0627463	0.00433477	-0.0374221	0.0739296	0.0134364	-0.00571999	0.0453638	-0.0794346	-0.140719	-0.0181501	-0.0227831	-0.0833151	0.037749	+
-0.0766908	-0.0925669	-0.0608148	0.00686575	0.0514842	-0.0377527	-0.185693	-0.242024	-0.129363	-0.0991564	-0.0773845	-0.120928	-0.156666	-0.16996	-0.134509	-0.0985272	-0.0580191	-0.166041	0.0399508	0.0838881	-0.00398649	0.0109954	0.0221214	-0.000130652	-0.0403601	-0.0804689	-0.000251228	-0.033984	-0.0611429	-0.00682517	-0.0396048	-0.0548601	-0.0141792	0.0680744	0.0767085	0.0536844	-0.0548595	-0.03513	-0.0745891	0.0441113	0.0405949	0.0476277	+
0.109155	0.0995835	0.128297	0.0246727	-0.00477982	0.0639428	0.034111	0.0124476	0.0503585	-0.0495593	0.0214487	-0.144237	-0.0217585	-0.078213	0.0535141	0.00883567	0.0624794	-0.125274	0.122148	0.0989164	0.168611	0.0166229	0.0720117	-0.0572288	0.0733578	0.0561146	0.0963486	-0.0877412	-0.0702349	-0.111083	0.179655	0.162981	0.201887	-0.00787525	-0.00683611	-0.00926077	0.18384	0.102836	0.291845	-0.0884129	-0.0682571	-0.115287	+
-0.0303747	0.0328598	-0.0936093	0.0269306	0.100134	-0.0462727	-0.108457	-0.0696234	-0.14729	-0.0314573	0.0451616	-0.108076	-0.0781039	-0.0338948	-0.151786	-0.0432508	0.0358858	-0.175145	0.0469196	0.152147	-0.058308	0.0512509	0.130216	-0.0277139	-0.00623336	0.0342358	-0.0467025	-0.00619738	0.0899564	-0.102351	0.0733515	0.100617	0.0279085	0.174055	0.174381	0.173513	-0.0570769	3.241e-05	-0.114186	0.0146314	0.0757053	-0.0464425	+
0.0385291	0.0115626	0.0654957	0.0178265	0.00276747	0.0328855	0.0158531	-0.0264886	0.0581948	-0.0114883	-0.0425361	0.0195596	0.0317095	0.00495659	0.0762976	0.0175805	-0.00277018	0.0514984	-0.012211	-0.0365262	0.0121042	-0.00783474	-0.0230066	0.00733714	-0.0147595	0.0114973	-0.0410164	-0.0111098	-0.0051607	-0.0170589	0.00120469	-0.0284796	0.0506785	0.00753147	-0.00644799	0.0308306	0.0235833	-0.00979063	0.0569573	0.00525119	-0.0039062	0.0144086
0.017852	0.067697	-0.031993	0.100224	0.14844	0.0520075	-0.0133175	0.0107398	-0.0373747	0.0754283	0.103498	0.0473583	-0.0194769	-0.00599657	-0.0419441	0.09585	0.112259	0.0685022	-0.0275564	-0.0125304	-0.0425823	0.0610965	0.0926518	0.0295413	-0.108404	-0.0766123	-0.140197	-0.0241666	-0.00928554	-0.0390476	-0.00108319	0.0191697	-0.034838	0.0953136	0.107437	0.0751075	-0.0680777	-0.0541829	-0.0819725	0.0124624	0.0824453	-0.0575206	+
-0.0247802	-0.0648326	0.0152721	-0.00275462	-0.0544384	0.0489291	0.00480392	-0.0428555	0.0524634	-0.0171575	-0.0626514	0.0283363	0.0187897	-0.0203178	0.0839688	0.0132714	-0.00854599	0.0496337	-0.0431194	-0.0541925	-0.0320463	-0.0263792	-0.0583279	0.00556956	-0.0155742	-0.0768405	0.0456922	0.00227119	-0.0396859	0.0442283	-0.0243819	-0.0403237	0.0021877	-0.00818709	-0.0204361	0.012228	0.0526423	0.0232403	0.0820444	0.0544779	0.0232971	0.0856587
-0.0263945	-0.0332703	-0.0195188	0.0155715	0.00734883	0.0237941	-0.0262087	0.0125407	-0.064958	0.0573121	0.0581099	0.0565144	0.0291699	0.0550596	-0.0139795	0.0630798	0.0515686	0.0822652	-0.0506177	-0.0879803	-0.0132552	0.00583052	-0.0271429	0.038804	-0.0122453	-0.00466892	-0.0198217	0.030452	0.0338266	0.0270775	-0.0654894	-0.0630448	-0.0695636	0.012849	0.0634416	-0.071472	-0.0548717	-0.104802	-0.00494102	0.00423518	-0.0103638	0.0188341
-0.00656147	-0.119059	0.0215629	-0.0574221	-0.131341	-0.0327826	-0.00554874	0.0143642	-0.0354182	-0.19299	-0.194474	-0.191506	-0.0544478	0.0615175	-0.228396	-0.105414	-0.116444	-0.0943846	0.00872644	-0.336123	0.0949387	-0.192133	-0.184616	-0.197145	-0.11731	-0.193455	-0.0919279	-0.111074	-0.154241	-0.0822966	-0.0073108	0.0610071	-0.212264	-0.024546	-0.0517302	0.0162304	0.00262542	0.0403576	-0.0351068	-0.0600398	-0.109288	0.0138327
-0.027478	-0.0180006	-0.0401144	-0.053007	-0.0373044	-0.0739438	-0.077785	-0.122611	-0.0441657	0.0637118	-0.0211514	0.127359	-0.0327108	-0.00324572	-0.0719976	-0.0407719	-0.0371064	-0.0456593	0.037881	-0.0637987	0.173454	0.027961	-0.0814738	0.137396	0.046164	0.00661923	0.0988905	-0.0431178	-0.025971	-0.0602645	0.0547847	0.106537	-0.0142182	0.0368203	0.0576961	-0.0153694	0.00855259	0.030058	-0.00757649	-0.0465439	-0.0273146	-0.0609658
0.0119742	0.0484215	-0.0244732	0.130009	0.201291	0.0587261	-0.00706118	0.0655122	-0.0796346	0.11785	0.186381	0.0493196	0.0393909	0.0865988	-0.0392891	0.14663	0.19395	0.0677623	0.0102322	0.0764612	-0.0559968	0.0995643	0.178362	0.0207664	0.0353186	0.0731382	-0.00250097	0.129789	0.194196	0.0653817	0.005084	0.0251037	-0.0282822	0.07215	0.0778526	0.0626455	-0.0664234	-0.0424444	-0.0904024	0.06579	0.0676461	0.0639339	+
0.0132448	0.021736	0.00475362	0.0284901	0.0178872	0.0390931	-0.0830187	-0.120221	-0.0458161	-0.08965	-0.145328	-0.0339718	-0.055732	-0.0491837	-0.0666459	-0.0858083	-0.103499	-0.0563243	0.0411655	0.0545678	0.0277632	0.0383501	0.0492487	0.0274516	-0.067841	-0.0726121	-0.0630699	-0.097942	-0.134826	-0.0610577	0.0538745	0.0582784	0.0465348	0.0358997	0.0194089	0.0633844	-0.0182814	0.00153431	-0.0380972	-0.0907559	-0.0721023	-0.10941	+
0.163659	0.147375	0.179942	-0.0067088	0.0168246	-0.0302422	0.103315	-0.00729097	0.213922	-0.00344878	-0.065583	0.0586854	0.0171829	-0.0778307	0.175539	-0.00125331	-0.0731487	0.118572	-0.0796014	-0.169411	0.0102084	0.0486158	0.0613017	0.0359299	-0.119062	-0.0795582	-0.158565	-0.113	-0.0995999	-0.1264	0.078967	0.0258666	0.167468	-0.126204	-0.172032	-0.0498228	0.0294542	-0.0147482	0.0736565	-0.11604	-0.135264	-0.096817	+
-0.11897	-0.132923	-0.105016	-0.145568	-0.12931	-0.161827	0.0162701	-0.0165795	0.0491196	0.0168569	0.00275067	0.0309631	-0.0133209	-0.0251982	0.00647474	0.00954107	0.0078555	0.0123503	-0.0469084	-0.0278058	-0.0660109	-0.0203959	-0.0579809	0.0171891	0.103173	0.102752	0.103594	0.170353	0.18534	0.155367	-0.073662	-0.083517	-0.0572371	-0.0790059	-0.0748951	-0.0858571	0.0456807	0.0118777	0.0794837	0.117476	0.127607	0.107345	+
0.103367	0.0655937	0.141141	0.0723204	0.0315489	0.113092	0.145514	0.150123	0.140905	0.0633733	0.045314	0.0814327	0.120749	0.090763	0.170726	0.107451	0.0616847	0.183727	0.0110657	-0.074489	0.0966204	0.0377129	0.0199536	0.0554721	0.0202938	0.0561359	-0.0155484	0.0579537	0.0566054	0.059302	0.043082	0.0147368	0.0903239	-0.0291151	-0.0272345	-0.0322495	0.0453488	-0.0257515	0.116449	-0.0369941	-0.0730054	-0.000982823	+
0.0975396	0.00872408	0.186355	-0.0042378	-0.0958626	0.087387	0.140887	0.0888851	0.192888	0.0460935	0.00346338	0.0887237	0.129817	0.0765482	0.218599	0.0929574	0.0672375	0.135824	-0.0378323	-0.107951	0.0322866	-0.0745855	-0.103253	-0.0459177	0.135084	0.136649	0.133518	0.104334	0.0751534	0.133515	0.0926894	0.0808088	0.112491	-0.015086	0.00427095	-0.0473476	0.0854075	0.00904753	0.161767	0.0215451	-0.00236263	0.0454529	+	+						RV_Sham-H-m_RV_Sham-H-fe
-0.0238148	-0.0234412	-0.0241883	0.0217953	0.0225354	0.0210551	0.0261828	0.0157643	0.0366013	0.0537377	0.0690743	0.0384011	0.0854469	0.0625509	0.123607	0.0676663	0.0516737	0.0943206	-0.0183631	-0.0758461	0.0391199	0.0404958	0.0299135	0.0510781	-0.044038	-0.0213485	-0.0667276	0.0128483	0.0238035	0.0018932	-0.0273992	-0.0388242	-0.00835738	-0.0725204	-0.0839281	-0.0535075	0.0253464	0.00812004	0.0425728	0.00650552	-0.00932596	0.022337	+
0.00807562	-0.0347934	0.0509447	0.0516397	0.0362592	0.0670202	-0.00424919	-0.00980466	0.00130629	0.0560943	0.0277839	0.0844047	0.0265789	0.0230967	0.0323826	0.0373721	0.0304597	0.0488927	-0.0297658	-0.053721	-0.00581057	0.025502	0.021933	0.029071	-0.0150897	-0.0131678	-0.0170115	0.0253467	0.0457741	0.00491929	-0.00721309	-0.00463348	-0.0115125	-0.0181533	-0.0329283	0.00647173	-0.0262075	-0.0292018	-0.0232131	-0.00141045	-0.0211949	0.018374	+
0.0632778	0.0376406	0.088915	-0.0472014	-0.0583091	-0.0360938	0.160129	0.138987	0.181272	0.0580714	0.0125577	0.103585	0.149449	0.104292	0.22471	0.0622745	0.00702491	0.154357	-0.0196388	-0.133234	0.093956	-0.0376339	-0.0827149	0.00744703	0.00326531	-1.59361e-05	0.00654655	0.0150174	-0.0114539	0.0414888	0.0228627	-0.0264442	0.105041	-0.123096	-0.119084	-0.129781	0.161256	0.0946234	0.227888	0.00140189	-0.0513156	0.0541194	+
-0.0421627	-0.0662979	-0.0180275	0.0739811	0.0728946	0.0750675	-0.0498349	-0.0958443	-0.00382551	0.0280009	-0.0109301	0.0669319	-0.0101237	-0.00185264	-0.0239087	0.0323335	0.0450908	0.0110713	0.00151048	-0.0042451	0.00726605	0.052425	0.072597	0.0322529	-0.00364987	-0.0670748	0.059775	0.0492358	0.0112629	0.0872088	0.00851186	0.00977643	0.00640424	0.0559325	0.0664909	0.0383354	-0.0223711	-0.0634742	0.0187321	0.0827599	0.0948258	0.070694	+
0.017118	-0.0299291	0.064165	-0.010186	-0.0202845	-8.74097e-05	0.00286319	-0.0564207	0.062147	-0.0417852	-0.113258	0.0296874	0.0120513	-0.0100216	0.0488395	-0.0181146	-0.0407159	0.0195542	0.0509287	0.0370083	0.0648491	-0.0848628	-0.0443741	-0.125351	0.0810249	0.0615262	0.100524	0.0193827	0.0194276	0.0193378	-0.0389707	-0.0786836	0.0272173	-0.0450244	-0.075164	0.00520827	0.0274117	0.0746494	-0.019826	0.0407907	0.0999916	-0.0184103	+
-0.094718	-0.0624442	-0.126992	-0.0926305	-0.0512805	-0.13398	-0.101127	-0.0875552	-0.114699	-0.0900204	-0.00799709	-0.172044	-0.0774977	-0.100596	-0.0390005	-0.0789619	-0.0758601	-0.0841315	0.0465367	0.0240306	0.0690427	0.119897	0.109876	0.129917	0.0233981	0.0557439	-0.00894777	-0.0726676	-0.0671078	-0.0782274	-0.0230494	-0.0343679	-0.00418535	-0.00297597	0.0660327	-0.11799	0.109261	0.105185	0.113336	0.000129333	-0.0343307	0.0345894
0.210208	0.233245	0.18717	0.131464	0.147921	0.115008	0.268224	0.218895	0.317553	0.0391007	-0.114967	0.193168	-0.0341222	-0.204523	0.24988	0.0479233	-0.199931	0.461014	-0.131676	-0.219313	-0.0440395	0.0930353	0.0905686	0.095502	-0.163809	-0.0385542	-0.289064	0.122106	0.1244	0.119811	-0.134486	-0.252189	0.0616848	-0.39652	-0.649079	0.024413	-0.0303014	-0.22242	0.161817	-0.163901	-0.302715	-0.0250864	+
0.0853327	0.135648	0.035017	0.0863583	0.108373	0.0643438	0.161435	0.219242	0.103628	0.123919	0.136726	0.111113	0.149765	0.170588	0.115061	0.135691	0.144464	0.121069	0.00449652	-0.0186754	0.0276684	0.090065	0.0857823	0.0943476	-0.0131715	0.017073	-0.043416	0.0301421	0.0577446	0.00253955	0.0453006	0.0680115	0.00744904	0.0172058	0.034574	-0.0117411	-0.0399301	0.0130473	-0.0929075	-0.0890654	-0.0156583	-0.162472	+
0.0604834	0.0364558	0.0845111	0.0209833	-0.0150924	0.0570591	-0.0361996	-0.0975844	0.0251852	-0.0592954	-0.10456	-0.0140306	-0.0381542	-0.0630791	0.00338731	-0.0799637	-0.0979601	-0.0499697	0.0403852	0.0453995	0.0353708	-0.00287116	0.0424363	-0.0481787	-0.0323276	0.00465995	-0.0693151	-0.0242221	-0.0312819	-0.0171624	0.0866707	0.0740529	0.1077	0.00698321	-0.0294344	0.0676793	0.0184611	0.00308518	0.0338369	-0.0398877	-0.0764534	-0.00332203	+
0.112209	0.0492637	0.175153	-0.0477088	-0.122524	0.0271062	0.062574	0.0114996	0.113648	-0.0994788	-0.157521	-0.0414366	0.0494552	0.0172809	0.103079	-0.0792599	-0.13343	0.0110232	0.0476529	9.17008e-05	0.0952141	-0.0254389	-0.0312707	-0.0196071	-0.0365168	-0.0413996	-0.031634	-0.0704723	-0.115716	-0.0252288	0.0814955	0.0584301	0.119938	-0.101857	-0.129265	-0.0561768	0.0667614	0.0267552	0.106768	-0.105813	-0.139585	-0.0720403	+
0.0144843	0.155731	-0.0561394	-0.108879	-0.124768	-0.0929907	-0.0618472	0.0440735	-0.167768	-0.0535425	0.0885641	-0.14828	-0.0361722	0.0271875	-0.162892	-0.241444	-0.198828	-0.284059	-0.132116	-0.0207088	-0.187819	-0.119776	-0.124286	-0.115266	-0.0384685	0.248534	-0.229803	-0.109946	-0.0709917	-0.148899	-0.0967746	-0.0389455	-0.183518	-0.0341301	-0.0683349	0.0342795	0.0228269	0.114467	-0.114633	-0.0623797	-0.0181855	-0.150768
-0.0575182	-0.0934198	-0.0216166	-0.0815483	-0.132282	-0.0308144	-0.0527296	-0.0711614	-0.0342978	-0.0249934	0.0125735	-0.0625602	-0.0614061	-0.0418935	-0.0939272	-0.0757112	-0.0942352	-0.0448379	0.00609207	-0.0559764	0.0681605	-0.0601992	-0.0830078	-0.0373905	-0.0245871	-0.0527458	0.00357168	-0.0167977	-0.0647978	0.0312025	-0.0121153	-0.012306	-0.0117975	0.0200079	0.0196974	0.0205253	0.0201678	0.0195198	0.0208158	0.0235142	0.0182969	0.0287315
0.0440405	0.0173949	0.0706862	-0.00943028	-0.0372784	0.0184179	0.0246837	-0.0448522	0.0942196	-0.0857304	-0.0944561	-0.0770046	0.00132166	-0.0769421	0.131761	-0.0653293	-0.117516	0.0216489	0.0216552	-0.036382	0.0796924	0.00777381	-0.0505736	0.0661213	-0.0249823	-0.0387509	-0.0112137	-0.025939	-0.114536	0.0626578	0.00655983	-0.0354944	0.0766502	-0.0895682	-0.106615	-0.0611566	0.0422077	0.0221126	0.0623028	-0.105187	-0.167796	-0.0425776	+
0.0532731	0.0458128	0.0607334	-0.0466394	-0.119815	0.0265363	0.0299942	-0.00488638	0.0648747	-0.150873	-0.186751	-0.114995	0.0128477	-0.0252439	0.0763337	-0.12738	-0.196696	-0.0118528	0.00336753	-0.0489186	0.0556537	-0.0411855	-0.103837	0.0214662	-0.0802824	-0.0669214	-0.0936434	-0.126654	-0.215157	-0.0381504	0.0534163	0.0302075	0.0920975	-0.101182	-0.115112	-0.0779666	0.0141295	-0.0188549	0.0471138	-0.154409	-0.188529	-0.120289	+
0.0251632	-0.0167483	0.0391336	0.014694	0.126573	-0.0412452	-0.0365755	-0.277407	0.204256	-0.0752234	-0.0312703	-0.0971999	0.0738193	0.0523899	0.0952487	-0.0265189	-0.0303539	-0.0246014	-0.148405	-0.0788213	-0.1716	-0.135485	0.112365	-0.25941	-0.187691	-0.00413125	-0.279472	-0.0809817	-0.0313857	-0.10578	-0.104785	-0.0799889	-0.154378	-0.0942623	-0.13665	0.0329021	-0.00397946	0.198913	-0.105426	-0.13573	-0.0293819	-0.242078
0.108778	0.0869316	0.130624	0.0196366	0.0251657	0.0141074	0.0439105	-0.0173262	0.105147	-0.013558	-0.0831527	0.0560367	0.00520096	-0.0535887	0.103184	-0.023733	-0.0702165	0.0537395	0.050137	0.00800242	0.0922715	0.0275936	0.0280375	0.0271497	-0.0040766	-0.00154088	-0.00661232	-0.0456318	-0.071158	-0.0201055	0.0733777	0.0404061	0.12833	-0.0315437	-0.080098	0.0493801	0.0650667	0.0400178	0.0901156	-0.0737688	-0.0920354	-0.0555023	+
0.0686172	0.0413892	0.0958451	0.0682034	0.0431368	0.09327	-0.0155708	-0.0805553	0.0494138	-0.00655559	-0.0838529	0.0707418	-0.0525858	-0.0833111	-0.00137694	-0.00338248	-0.0582411	0.0880486	0.0615975	0.0289326	0.0942624	0.0486513	0.0321832	0.0651193	-0.0410235	-0.0683672	-0.0136798	0.0150749	-0.0165839	0.0467337	-0.0192588	-0.0689729	0.0635981	0.012294	-0.0269833	0.0777562	0.0164724	-0.0117965	0.0447413	0.0296254	0.00549795	0.0537528
0.0412059	0.0309417	0.05147	-0.0173295	-0.0451163	0.0104572	0.0455691	0.0792702	0.011868	0.0137197	0.0536981	-0.0262586	0.0396542	0.0232943	0.0669208	0.0279678	0.0422173	0.00421879	-0.0369899	-0.0607939	-0.0131859	-0.0268714	-0.0140866	-0.0396562	0.0321194	0.0343676	0.0298711	0.0577234	0.0684326	0.0470141	0.00312149	0.0226874	-0.0294884	-0.0452819	-0.0262742	-0.0769614	0.038057	-0.0156765	0.0917904	0.0539389	-0.0281096	0.135987
0.0508153	0.0481318	0.0534989	-0.00850785	-0.0107955	-0.00622018	0.0718927	0.0778325	0.0659528	0.0336398	0.0287568	0.0385229	0.0560389	0.0515942	0.0634467	0.0494603	0.0432313	0.059842	-0.0313706	-0.0262122	-0.0365289	-0.0333995	-0.0348551	-0.0319438	-0.0157957	0.0120348	-0.0436263	0.0295525	0.0442457	0.0148594	-0.017664	-0.019301	-0.0149357	-0.0588961	-0.0743837	-0.0330834	-0.00422518	0.00741279	-0.0158632	-0.0109308	0.0188976	-0.0407593	+
-0.102516	0.0274697	-0.232501	0.0971585	0.149615	0.0447019	-0.0888711	-0.187478	0.00973573	0.0823208	0.127408	0.0372336	-0.0913011	-0.147732	0.00274978	0.00247326	0.0983847	-0.157379	-0.160674	-0.0267826	-0.294566	0.100292	0.0506164	0.149968	-0.107643	-0.00646685	-0.208819	0.0254491	0.093486	-0.0425879	-0.00656049	-0.0372159	0.0445318	0.00815741	-0.0557072	0.114598	-0.0990644	-0.09324	-0.104889	-0.056363	-0.0251289	-0.0875971
0.023855	0.00292773	0.0447822	-0.00435695	-0.00950579	0.000791891	0.01469	0.039224	-0.00984411	-0.0112606	0.00111093	-0.0236321	-0.0283564	-0.00809033	-0.0621333	-0.0219137	-0.0148787	-0.0336388	0.0838168	0.10085	0.0667833	0.00610969	0.0109255	0.00129386	0.0497283	0.0349777	0.0644789	-0.00504968	-0.0392579	0.0291585	0.0768908	0.0838639	0.0652689	0.0631242	0.0916313	0.0156123	0.0364403	0.0896916	-0.0168109	0.0171346	0.0452025	-0.0109333	+
-0.0379702	0.0128021	-0.0887425	0.0443882	0.137454	-0.0486776	-0.179646	-0.190924	-0.168368	-0.136225	-0.179172	-0.0932782	-0.0573099	-0.0124045	-0.132152	-0.0438749	-0.0525013	-0.0294974	-0.0174095	0.0212767	-0.0560958	0.0430235	0.111621	-0.0255736	-0.0486207	0.0117794	-0.109021	-0.0286905	-0.0329181	-0.0244629	-0.0371522	0.0142507	-0.122824	0.00372821	-0.00678061	0.0212429	-0.123212	-0.148696	-0.0977286	0.00213425	-0.00652355	0.0107921
0.106911	0.106911	NaN	0.0870351	0.0826289	0.10466	0.0278444	0.0585742	-0.00288538	0.0569306	0.112238	-0.026031	0.012472	0.0606791	-0.132149	0.0452953	0.0615904	-0.0198848	0.110874	0.150641	-0.00842823	0.0535761	0.107943	-0.000790518	0.052906	0.0890043	-0.0914873	0.130466	0.171024	0.00879245	0.00450378	0.0414054	-0.0508487	0.130393	0.13176	0.124926	0.0451028	0.0801888	-0.00752623	0.0975626	0.167773	-0.00775273
0.0220342	0.0484191	-0.00435066	0.0396739	0.0222964	0.0570514	0.0264892	0.0574991	-0.00452069	0.0610774	0.0826933	0.0394615	0.0253325	0.032755	0.0129617	0.0356345	0.0502428	0.0112874	0.0121627	-0.000261553	0.0245869	0.107831	0.0705565	0.145105	0.00527405	0.0074838	0.00306429	0.0525589	0.0451771	0.0599407	0.0525602	0.0591032	0.0416553	0.0179972	-0.00240609	0.0520026	0.0182242	-0.00748109	0.0439295	0.0371182	0.0193736	0.0548629
-0.0867367	-0.0220907	-0.151383	0.0399501	0.0829079	-0.00300782	-0.12373	-0.0682634	-0.179196	-0.0144328	0.0511061	-0.0799718	-0.124664	-0.0977572	-0.169509	-0.0460294	-0.00853272	-0.108524	-0.0524931	-0.0344823	-0.070504	0.0142362	0.0196576	0.00881481	-0.11766	-0.110467	-0.124854	-0.0772557	-0.0447719	-0.109739	-0.096035	-0.0777415	-0.126524	0.0472624	0.0737949	0.00304154	-0.22752	-0.213611	-0.241428	-0.12585	-0.117201	-0.1345	+				+			LV_Sham-RF-m_LV_Sham-RF-fe
-0.118343	-0.114623	-0.122063	-0.0957032	-0.0396744	-0.151732	-0.112822	-0.160442	-0.0652026	-0.0457099	-0.0137258	-0.077694	-0.0658184	-0.0584644	-0.078075	-0.0626005	-0.0243001	-0.126434	0.00351507	0.0779475	-0.0709174	-0.0765328	-0.00852085	-0.144545	0.0153887	0.00837155	0.0224058	-0.037058	-0.00472059	-0.0693954	-0.0272916	0.00124209	-0.0748478	0.00783603	0.0214722	-0.0148909	0.0331018	0.102479	-0.0362754	0.0236307	0.0382105	0.00905089
-0.358009	-0.431385	-0.284633	-0.225561	-0.0566409	-0.394481	-0.102449	-0.239034	0.0341355	-0.55403	-0.46878	-0.639281	0.0652401	0.0189316	0.142421	-0.186566	-0.128061	-0.284074	-0.0157526	-0.41475	0.383245	-0.898991	-0.789574	-1.00841	0.07902	0.225949	-0.0679087	-0.656307	-0.714135	-0.598479	0.0860127	-0.180204	0.529707	-0.476651	-0.427086	-0.559259	0.75155	0.831833	0.671267	-0.368275	-0.620081	-0.116468	+
0.0759316	-0.000979627	0.152843	-0.0159512	-0.0814217	0.0495193	0.0208434	-0.0793423	0.121029	-0.0531082	-0.167398	0.0611812	-0.00944886	-0.0678331	0.0878582	-0.0395267	-0.147596	0.14059	-0.000513961	-0.0880651	0.0870372	-0.0292571	-0.118969	0.0604553	-0.0173286	-0.0682636	0.0336064	-0.0304215	-0.113886	0.0530427	-0.00612105	-0.0393638	0.0492835	-0.115888	-0.181883	-0.00589514	0.0741291	-0.00936856	0.157627	-0.0357291	-0.116627	0.0451689					+			LV_Sham-RF-m_LV_Sham-RF-fe
0.0549377	0.0548635	0.0550119	-0.103197	-0.140662	0.00919808	-0.0781502	0.0117742	-0.123112	-0.0991954	-0.0571612	-0.113207	-0.185478	-0.236374	-0.0836853	-0.116202	-0.143097	-0.0893081	0.029371	0.00840575	0.0503362	-0.0510297	-0.131655	0.110221	0.000860333	-0.030313	0.063207	-0.0390866	-0.00513841	-0.106983	0.0353556	0.0686619	-0.031257	-0.00672887	0.0149681	-0.0501229	-0.0390334	-0.0146382	-0.0634286	-0.0495114	-0.124516	-0.0120092
0.104744	0.155354	0.0878743	-0.164132	-0.217395	-0.1375	0.119802	0.206652	0.0329519	-0.0854459	-0.12003	-0.068154	0.0595916	0.0940693	0.0251138	-0.06546	-0.0986848	-0.0488476	0.0041567	-0.0739726	0.0301998	-0.178375	-0.109182	-0.212971	-0.00975516	-0.0532955	0.012015	0.0166343	0.185285	-0.0676911	0.00674989	-0.00693998	0.0341297	-0.183158	-0.189474	-0.16421	0.149407	0.187673	0.130274	-0.0809936	-0.0266925	-0.135295	+
-0.0169935	0.015627	-0.049614	0.0133565	0.051647	-0.024934	-0.0402332	-0.0273069	-0.0531595	-0.0387157	-0.0287011	-0.0487303	-0.0196001	-0.00722556	-0.0402244	-0.0257198	0.00835466	-0.0825106	0.0492182	0.111956	-0.0135198	-0.0245478	-0.0116937	-0.037402	0.0377577	0.0146964	0.060819	0.00661433	0.00909725	0.00413141	0.0524838	0.0662454	0.0295477	0.062221	0.0773389	0.0370246	-0.0116107	0.0513299	-0.0745513	-0.00416897	0.0162112	-0.0245491							+	LV_Sham-LF-m_LV_Sham-LF-fe
-0.0972155	-0.0488098	-0.145621	-0.0460765	0.0246601	-0.116813	-0.0905986	-0.0903813	-0.0908158	-0.00102811	0.0378167	-0.0398729	-0.0801473	-0.0571904	-0.118409	-0.0198222	0.0221056	-0.0897018	-0.0350782	0.0579991	-0.128155	-0.0448927	-0.00761885	-0.0821665	0.0309681	0.0415404	0.0203959	0.0415699	0.0786873	0.00445255	-0.0250178	-0.00118294	-0.0647427	0.0475592	0.0350353	0.0684323	-0.0254258	0.0183604	-0.069212	0.0320677	0.135078	-0.0709424	+						+	LV_Sham-LF-m_LV_Sham-LF-fe
-0.169867	-0.329237	-0.0636199	-0.127593	-0.253018	-0.00216721	-0.366569	-0.343775	-0.434951	-0.018895	0.0148169	-0.0694627	-0.183785	-0.222251	-0.0683869	0.00723663	-0.0723253	0.245923	-0.161122	0.0398149	-0.211356	-0.258866	-0.14039	-0.33785	-0.0394993	0.0233492	-0.102348	0.0533582	0.111322	-0.0335881	-0.222151	-0.222151	NaN	-0.0856218	-0.193017	0.0754712	-0.10994	-0.0866631	-0.144854	0.256447	0.197094	0.345476	+
0.0605764	0.0605764	NaN	0.0835014	0.0835014	NaN	-0.0363711	NaN	-0.0363711	0.0652063	0.0879028	0.053858	-0.0100201	0.00930281	-0.029343	0.0229202	0.0408511	-0.0129418	0.0230322	0.0230322	NaN	-0.0248325	-0.0248325	NaN	0.0763971	0.0763971	NaN	0.0624439	0.0624439	NaN	0.0468132	0.0262107	0.0674158	0.00844378	0.0396805	-0.0227929	0.0143694	-0.0263797	0.0958678	0.0934326	0.110992	0.0758736
-0.0054525	0.230267	-0.162599	0.0240499	0.0793997	-0.0589748	-0.0829891	-0.117081	-0.0744662	0.0431993	0.181791	0.00855141	0.0163442	-0.0412323	0.0547285	0.116301	0.107892	0.121907	-0.131229	-0.10274	-0.173963	0.0166409	0.0789328	-0.170235	-0.0983106	-0.013553	-0.183068	0.0336812	0.0930283	-0.0256659	-0.0208426	0.00684909	-0.0485342	0.00932744	-0.0600919	0.0787468	-0.0658459	-0.0473167	-0.0781988	0.0221237	-0.00968471	0.0327265
-0.000929314	0.0401226	-0.0419812	0.0107296	0.0675614	-0.0461022	0.0790545	0.133249	0.0248597	0.0618737	0.105542	0.0182055	0.111585	0.174992	0.005906	0.08446	0.110445	0.0411522	-0.0319499	0.00383587	-0.0677357	-0.00388002	0.0358071	-0.0435671	0.0166221	0.103782	-0.0705379	0.0489872	0.13302	-0.0350459	0.0205665	0.066649	-0.0562377	-0.010519	-0.00116805	-0.026104	0.0338281	0.034921	0.0327353	0.02299	0.0356295	0.0103504					+			LV_Sham-RF-m_LV_Sham-RF-fe
0.091166	0.0557334	0.126599	0.0273005	-0.00855177	0.0631527	0.0351687	0.00212894	0.0682085	-0.0157672	-0.0432122	0.0116779	0.035819	0.0317688	0.0425695	-0.0046769	-0.0212686	0.022976	0.0462305	0.0219046	0.0705563	0.0357359	-0.00158476	0.0730565	0.000396672	-0.0189135	0.0197068	-0.00109931	-0.0313597	0.0291611	0.0435001	0.0301482	0.0657534	0.00946387	0.00508905	0.0167552	0.0375327	0.0291718	0.0458937	0.052212	0.0847269	0.0196971	+
0.0237517	-0.0137445	0.0612478	-0.0515695	-0.0920417	-0.0110973	-0.0155327	-0.0524459	0.0213804	-0.0455846	-0.056375	-0.0347941	-0.025047	-0.0553175	0.0254039	-0.0717465	-0.0811102	-0.0561403	0.021882	0.00170726	0.0420568	-0.00459493	-0.035916	0.0267262	-0.066373	-0.0976848	-0.0350612	-0.0646469	-0.0987711	-0.0305227	-0.0319475	-0.0349019	-0.0270235	-0.0462821	-0.082156	0.0135077	-0.00250251	0.00228923	-0.00729426	-0.00551845	0.0153666	-0.0264035	+
0.0209068	-0.0429407	0.0847543	-0.0300587	-0.0791236	0.0190062	-0.012718	-0.0576528	0.0322168	-0.0700973	-0.112554	-0.0276406	-0.00936609	-0.0305257	0.0259	-0.0559428	-0.0791844	-0.0172068	0.00336539	-0.0473056	0.0540363	-0.00218544	-0.0237672	0.0193964	-0.0348609	-0.046646	-0.0230757	-0.0478145	-0.0710574	-0.0245716	-0.0182607	-0.0224092	-0.0113465	-0.0438145	-0.0602011	-0.0165037	0.00521302	0.00539493	0.00503111	0.00834991	0.0369928	-0.020293	+
0.00514576	-0.00453095	0.0148225	-0.032057	-0.0750806	0.0109666	-0.00411693	-0.0159566	0.00772271	-0.0592016	-0.0697473	-0.0486559	-0.010278	-0.00178479	-0.0244334	-0.0523326	-0.0602592	-0.0391216	-0.0160673	-0.0242998	-0.00783477	-0.0274966	-0.0793432	0.02435	-0.0495854	-0.073084	-0.0260868	-0.0510842	-0.0810234	-0.0211451	-0.00891512	-0.0335636	0.0321657	-0.0396796	-0.0382047	-0.0421379	-0.00795851	0.00895758	-0.0248746	0.0124802	0.0566897	-0.0317294
0.0299227	0.00613417	0.0537113	-0.0171549	-0.0489006	0.0145909	0.0205078	-0.0155942	0.0566098	-0.0354205	-0.0723437	0.00150265	0.000279736	-0.0196111	0.0334312	-0.0275567	-0.0420049	-0.00347629	0.00108905	-0.0124933	0.0146714	-0.0272925	-0.0392735	-0.0153115	-0.024783	-0.0420662	-0.00749977	-0.0227664	-0.0404532	-0.0050797	-0.00565237	-0.0205603	0.0191942	-0.0198171	-0.0305805	-0.00187805	0.0123772	0.0142269	0.0105276	0.0179513	0.0392228	-0.0033203	+
0.0265789	0.00884042	0.0443174	-0.030238	-0.0429305	-0.0175455	0.00493374	-0.062504	0.0723715	-0.0500505	-0.0895971	-0.0105038	-0.0241882	-0.0517858	0.0218077	-0.075056	-0.0799161	-0.0669558	-0.03522	-0.0363896	-0.0340504	-0.0462592	-0.060745	-0.0317733	-0.020661	-0.0309647	-0.0103574	-0.0230833	-0.0465858	0.000419202	-0.00456234	-0.0413973	0.0568292	-0.039802	-0.0630047	-0.00113078	-0.015694	-0.00274572	-0.0286423	-0.0215781	0.0182672	-0.0614234
0.0775854	0.0500955	0.105075	0.0337343	-0.0130711	0.0805397	0.0350393	-0.0142774	0.084356	-0.0167454	-0.0427226	0.00923178	0.0270751	-0.00480393	0.0802068	-0.00424571	-0.0289692	0.0369602	0.0343634	0.0143617	0.0543651	0.0335218	0.00901541	0.0580281	-0.00672281	-0.0297748	0.0163292	-0.0260424	-0.0665083	0.0144234	0.0365992	0.0181189	0.0673997	-0.00852979	-0.0185653	0.00819603	0.049637	0.0488544	0.0504196	0.0421457	0.0651895	0.0191018	+
0.0412775	0.0173018	0.0652533	0.0135125	-0.0177083	0.0447332	0.016157	-0.0402685	0.0725824	-0.0305081	-0.0602634	-0.000752874	0.0118009	-0.0253027	0.0736403	-0.0198487	-0.0303234	-0.00239086	0.0134072	-0.0133688	0.0401832	0.00897608	-0.0191313	0.0370834	-0.00768522	-0.0185264	0.00315601	-0.0110673	-0.0334609	0.0113264	0.00983023	-0.013038	0.0479439	0.00262925	-0.0109995	0.0253438	0.0230536	0.0214521	0.0246551	0.0322829	0.0513505	0.0132153
-0.219761	-0.059135	-0.433929	-0.0526265	0.124798	-0.289192	-0.119686	-0.145628	-0.0678026	-0.0478677	0.0393199	-0.164118	-0.168021	-0.177096	-0.122643	0.00901639	0.00813725	0.0112142	-0.142818	0.00470122	-0.253458	-0.0685769	0.00248412	-0.121873	-0.0955526	0.049252	-0.288626	-0.135358	-0.00914203	-0.303646	-0.14379	-0.19437	-0.0173378	0.0479002	0.0182877	0.121931	0.0101832	0.0656379	-0.0637563	0.0555174	-0.00525202	0.136543
-0.071963	-0.040963	-0.0952129	-0.0583595	-0.0637244	-0.0543359	0.0471922	0.0638047	0.0347329	0.0364246	0.0411663	0.0328684	0.000469742	-0.0179236	0.0249942	0.0285489	0.0664386	-0.0219708	-0.0282364	-0.0453807	-0.00537727	-0.117599	-0.101562	-0.13898	0.0205769	0.087868	-0.0298913	-0.0213248	0.00347688	-0.0399261	0.0353458	0.0379651	0.0318535	-0.0174348	-0.0666308	0.0317612	0.0027943	0.0230704	-0.0124128	0.00443949	0.0120679	0.000625291	+
-0.141214	-0.158701	-0.123726	-0.303107	-0.283793	-0.322422	-0.0375675	-0.0671148	-0.00802027	-0.319818	-0.256831	-0.382805	-0.0831133	-0.0687975	-0.106973	-0.320703	-0.275743	-0.395637	0.0891639	0.0790609	0.0992668	-0.206904	-0.0743971	-0.339411	0.180493	0.231141	0.129845	-0.152899	-0.142034	-0.163764	0.00947247	-0.0490051	0.106935	-0.126115	-0.0877602	-0.190039	0.156205	0.259188	0.0532219	-0.130261	-0.116933	-0.143589	+
0.115798	0.157851	0.0737445	0.00426634	-0.00345572	0.0119884	0.0581206	0.136024	-0.0197831	0.0134821	0.0379029	-0.0109387	0.0193209	0.02365	0.0121057	0.0260974	0.00217687	0.065965	-0.0493302	-0.115852	0.0171912	-0.00716061	-0.0407447	0.0264235	-0.0359201	0.0175058	-0.0893461	-0.0294021	-0.0113191	-0.0474851	0.00477508	0.0124393	-0.00799865	-0.0689285	-0.0618712	-0.0806907	0.00700313	-0.086003	0.100009	0.00741463	-0.0745155	0.0893447
0.0594122	0.133329	-0.0145046	-0.0251007	0.0419058	-0.0921072	0.018861	0.0296105	0.00811155	0.0328347	0.00194732	0.0637222	-0.0292899	-0.0818854	0.0583693	-0.00461554	-0.0359355	0.0475843	-0.0355756	-0.102676	0.0315247	-0.0200044	-0.0338635	-0.00614534	0.0625526	0.0769333	0.0481719	-0.000686508	0.0311068	-0.0324799	0.0336497	-0.00280497	0.0944076	0.0141344	0.0200697	0.00424227	-0.0522217	-0.053352	-0.0510914	-0.0765197	-0.0994407	-0.0535987
0.0345444	0.0747373	-0.00564853	0.0337425	0.0698616	-0.00237661	-0.00380679	-0.0120002	0.00438665	0.03095	0.0474662	0.0144338	0.00782828	0.0257883	-0.0221052	0.00567094	-0.0221535	0.052045	0.0518694	0.0895609	0.014178	-0.00203486	0.023525	-0.0275947	-0.0178849	0.00417346	-0.0399432	0.0410088	0.0537015	0.028316	0.0138118	-0.0154867	0.0626426	0.0156258	0.0120419	0.0215989	0.0720711	0.111632	0.0325099	-0.0270976	-0.0490984	-0.00509677
-0.0358603	-0.0556722	-0.0160483	-0.162864	-0.189915	-0.135812	0.0226054	0.0372725	0.00793829	-0.203618	-0.159575	-0.247661	0.0367936	0.0479166	0.0182553	-0.146398	-0.152967	-0.13545	0.0855685	0.139668	0.0314693	-0.130577	-0.0892524	-0.171902	0.0573752	0.115236	-0.000485711	-0.163617	-0.153209	-0.174025	0.0332495	-0.00138882	0.0909801	-0.138917	-0.138094	-0.140289	0.0965967	0.192235	0.000958503	-0.156124	-0.112582	-0.199666	+
0.0244916	0.00622489	0.0427583	0.0792664	0.0626767	0.0958561	0.112086	0.0515994	0.172572	0.15399	0.10607	0.201909	0.0771302	0.0274331	0.159959	0.154878	0.116521	0.218806	-0.0874568	-0.140554	-0.0343594	0.0439271	8.17409e-05	0.0877724	0.0491497	0.0481198	0.0501795	0.14548	0.133173	0.157787	-0.0971944	-0.158139	0.00437945	-0.0512333	-0.0840994	0.0035436	0.00568561	-0.117719	0.12909	0.0542274	-0.00406175	0.112517	+
0.0574809	0.0411392	0.0738227	0.0709424	0.0875509	0.0543338	0.0810311	0.10391	0.0581527	0.106073	0.137813	0.0743322	0.0756715	0.0989067	0.0369462	0.104546	0.157985	0.0154808	0.00985985	-0.0361947	0.0559143	0.10637	0.0621489	0.150591	-0.0203823	-0.0811595	0.040395	0.114445	0.106102	0.122787	0.0530753	0.0538816	0.0517315	0.012909	-0.00265853	0.0388548	-0.0386881	-0.0170844	-0.0602918	0.0338987	0.0452233	0.022574
0.0280741	0.00373987	0.0524084	0.0119816	0.0068205	0.0171427	0.0878645	0.0852813	0.0904477	0.0684769	0.0599812	0.0769725	0.0737737	0.0653645	0.0877891	0.0626741	0.019659	0.134366	-0.02348	-0.106506	0.0595464	0.0109734	-0.0205283	0.042475	0.076496	0.0720942	0.0808977	0.0291306	0.030076	0.0281852	0.00470551	-0.0339042	0.069055	-0.0199983	-0.0555599	0.0392712	0.08054	0.0441042	0.116976	0.00989495	-0.0528587	0.0726487
0.0719375	0.0804659	0.0634091	0.108548	0.130255	0.0868423	0.0788271	0.106621	0.0510334	0.0118622	0.0728322	-0.0491078	0.0858204	0.115869	0.0357392	0.0397723	0.0727722	-0.0152277	0.0841762	0.0468746	0.121478	0.0913306	0.0820116	0.10065	0.122789	0.148777	0.0968012	0.0603253	0.0861797	0.034471	0.1585	0.166149	0.145751	0.0580226	0.0787207	0.0235256	0.0810272	0.104763	0.0572913	0.0288896	0.0238679	0.0339113	+
-0.051034	-0.0815377	-0.0205302	-0.0269943	-0.00277021	-0.0512184	0.0395243	0.0346306	0.044418	0.0536359	0.0754196	0.0318521	0.0287113	0.00597408	0.0666068	0.100261	0.158062	0.00392619	-0.0654862	-0.0513157	-0.0796568	-0.0154452	-0.0144661	-0.0164243	0.0487532	0.0740859	0.0234205	0.0857102	0.116167	0.0552529	-0.0476795	-0.0638885	-0.0206644	-0.0113247	-0.0108306	-0.0121481	0.054532	0.071894	0.03717	0.0798187	0.0758547	0.0837826	+
-0.285708	-0.808383	-0.111483	-0.230304	-0.550313	-0.0702998	0.0348467	-0.00745006	0.0489457	0.0841433	-0.169662	0.168745	-0.0156255	-0.297541	0.0783463	0.068413	-0.274903	0.240071	-0.0993604	-0.317433	0.118712	-0.176897	-0.380766	0.230842	0.0658593	-0.214415	0.205996	0.0307815	-0.147022	0.119683	-0.332274	-0.47996	-0.0369011	-0.248711	-0.29029	-0.227922	0.284909	0.398108	0.247176	0.256801	NaN	0.256801
-0.0920558	-0.0979512	-0.0861603	-0.0200384	-0.0518701	0.0117933	-0.0252452	0.0234229	-0.0739134	-0.0152207	0.00185653	-0.0322978	-0.0297171	-0.00835691	-0.0653175	0.0220451	0.0201625	0.0251826	-0.05285	-0.0638822	-0.0418178	-0.0977976	-0.1473	-0.0482947	-0.0336177	-0.0246216	-0.0426137	-0.0358543	-0.0421794	-0.0295291	-0.0996741	-0.127429	-0.0534163	-0.0655858	-0.0778678	-0.0451159	-0.000415491	0.0410949	-0.0419258	-0.0216468	-0.0133197	-0.0299739	+
0.156171	0.0268844	0.253135	-0.117216	-0.192749	-0.0165053	0.291874	0.332346	0.261519	-0.145875	-0.194463	-0.109434	0.355052	0.40038	0.294615	-0.0568418	-0.10763	0.0108757	0.187826	0.00810642	0.322616	-0.20762	-0.219269	-0.192088	0.141332	0.163097	0.119568	-0.0372596	-0.0678973	0.00359071	0.094215	-0.0177942	0.318233	-0.319533	-0.328028	-0.308205	0.277605	0.236227	0.332776	-0.0792272	-0.181864	0.0576212	+
0.0320075	0.0565353	0.00747974	0.0516519	0.0616487	0.0416552	-0.0128937	0.0417395	-0.067527	0.0738334	0.125461	0.0222061	0.0471327	0.120051	-0.074398	0.00413317	0.0557355	-0.0818707	0.0253763	0.0372264	0.0135261	0.0983101	0.0403809	0.156239	-0.0180652	0.00963293	-0.0457633	0.0257748	0.0841919	-0.0326423	0.128007	0.185657	0.0319253	0.170898	0.183013	0.150706	-0.0518788	-0.0203742	-0.0833834	-0.00168649	-0.00322633	-0.000146647
-0.135853	-0.109945	-0.161761	-0.108822	-0.0370293	-0.180614	-0.0315782	-0.0267503	-0.036406	-0.0990831	-0.0855333	-0.112633	-0.0899732	-0.0990075	-0.0749158	-0.0777976	-0.0727826	-0.0861559	-0.0689892	-0.0720372	-0.0659412	-0.12547	-0.0927336	-0.158207	-0.0341555	0.00942229	-0.0777334	-0.0844486	-0.0724457	-0.0964516	-0.046614	-0.0541355	-0.0340783	-0.102186	-0.113255	-0.0837383	-0.0250277	-0.0119539	-0.0381014	-0.10688	-0.0954499	-0.11831
-0.283528	-0.371174	-0.195883	-0.381051	-0.48676	-0.275343	-0.309526	-0.368785	-0.250266	-0.420247	-0.516207	-0.324287	-0.335635	-0.36606	-0.284927	-0.405817	-0.404079	-0.408715	-0.300469	-0.318899	-0.282039	-0.471802	-0.492229	-0.451376	-0.360851	-0.400224	-0.321478	-0.454826	-0.58624	-0.323413	-0.231023	-0.275739	-0.156498	-0.3614	-0.359198	-0.365069	-0.207254	-0.24551	-0.168998	-0.3789	-0.39882	-0.358979
-0.0380862	-0.00309772	-0.0730748	0.124016	0.138683	0.109349	0.00455382	0.045694	-0.0365864	0.0878614	0.103554	0.0721687	0.0152694	0.0214876	0.00490566	0.0953283	0.108505	0.0733664	-0.021687	0.0414291	-0.084803	0.0474895	0.05754	0.0374391	0.0254882	0.0120856	0.0388909	0.0758437	0.0948349	0.0568524	0.0163654	0.0367247	-0.0175667	0.0326073	0.0486848	0.00581134	-0.0091253	-0.00159164	-0.016659	0.110574	0.126388	0.0947591	+
0.0302501	0.0372161	0.0232841	0.0314176	0.0380832	0.024752	0.00563688	0.005776	0.00549777	-0.00579718	-0.0175266	0.00593224	-0.0166165	-0.0155509	-0.0183926	-0.0121313	-0.0157132	-0.00616143	-0.0277496	-0.0535103	-0.0019889	0.0152114	-0.00203256	0.0324553	-0.0456239	-0.0337342	-0.0575136	-0.00389095	-0.0176989	0.00991698	-0.00732532	-0.0139774	0.00376153	-0.0100033	-0.0136335	-0.00395309	-0.028361	-0.0404464	-0.0162757	-0.0195796	-0.010296	-0.0288633	+
-0.117785	-0.159974	-0.0755957	-0.120402	-0.100379	-0.140426	-0.121511	-0.132288	-0.110735	-0.0753291	-0.0804231	-0.070235	-0.140969	-0.160526	-0.108373	-0.111654	-0.0787098	-0.16656	-0.124961	-0.129254	-0.120669	-0.176264	-0.200953	-0.151574	0.0028411	-0.0173461	0.0230283	-0.0295553	-0.0724244	0.0133138	-0.0375797	-0.00357346	-0.0942569	0.0239953	0.075026	-0.0610558	-0.118659	-0.130885	-0.106433	-0.0262811	-0.0147961	-0.037766	+
0.0496832	0.0146363	0.08473	0.0519334	0.0494181	0.0544486	0.0904541	0.0967633	0.084145	0.00149016	-0.00457208	0.0075524	0.0375827	0.0102528	0.0831325	0.0164182	0.0295235	-0.005424	0.0578414	0.010418	0.105265	0.0397053	0.013654	0.0657566	0.0336907	0.0649306	0.00245079	0.0273771	0.0319789	0.0227753	0.029866	0.024324	0.0391027	0.0232848	0.00976171	0.0458234	0.0702053	0.041441	0.0989695	0.0142002	-0.00569988	0.0341004
0.032678	0.064435	0.00886028	-0.00312742	0.0595616	-0.0501442	0.0353694	0.0424898	0.0258754	0.00306367	0.0087486	-0.00262127	0.0715192	0.070147	0.0749495	0.070807	0.0594807	0.0859087	0.0338677	-0.0169094	0.0719506	0.0520217	0.0729823	0.0363012	0.0229214	0.0513702	0.00158487	-0.0623839	-0.0145042	-0.0982936	0.0623288	0.0500316	0.0787251	-0.0113274	-0.0101704	-0.0142199	0.0807479	0.111064	0.0504318	0.0590016	0.0987267	0.00603483
0.0337644	0.0593594	0.00816934	0.00895671	0.0213911	-0.00347766	0.0304564	0.0180526	0.0428602	-0.0149125	-0.0140994	-0.0157255	0.0592189	0.0636378	0.0518541	0.0413553	0.0417674	0.0406685	0.0184635	0.0357832	0.00114382	0.0480432	0.0905833	0.00550313	0.0119043	0.0302531	-0.00644444	-0.0524796	-0.0291568	-0.0758023	0.0701855	0.0531787	0.09853	0.0399429	0.0339059	0.0500046	0.0657361	0.078307	0.0531651	0.039422	0.0496942	0.0291497
-0.112675	-0.394171	0.0280725	0.00682653	-0.163922	0.177575	-0.252076	-0.087489	-0.334369	-0.20268	-0.31953	-0.144255	-0.423642	-0.580871	-0.266413	-0.143416	-0.142719	-0.144113	-0.0106862	-0.13883	0.117457	-0.100695	-0.13264	-0.0368043	-0.023916	0.00941114	-0.046134	0.00130084	0.0934306	-0.0908289	-0.100578	-0.291352	0.185582	-0.0584587	-0.0945619	-0.0343899	-0.0752649	-0.136842	-0.0342138	-0.0385217	-0.158571	0.00149489
0.000839122	-0.00366727	0.00534551	-0.120249	-0.12417	-0.116328	-0.0186224	-0.0487189	0.011474	-0.139098	-0.143873	-0.134322	-0.00689937	-0.04401	0.0549517	-0.110351	-0.138507	-0.0634236	0.0133439	-0.00764974	0.0343376	-0.105758	-0.0583737	-0.153142	0.0661622	0.0590651	0.0732592	-0.071529	-0.0917773	-0.0512807	0.0244175	-0.00731803	0.07731	-0.139366	-0.163498	-0.0991445	0.0385988	0.0799899	-0.00279222	-0.128579	-0.142179	-0.114978	+
0.124465	0.103281	0.140353	-0.0149045	-0.0594705	0.0445168	0.0851344	0.0570117	0.106226	-0.0640419	-0.104315	-0.0338369	0.06109	0.0310535	0.101139	-0.06291	-0.139257	0.0388858	0.0550016	0.0315902	0.0725602	-0.0234745	-0.0524324	0.015136	0.0055274	-0.0364478	0.0475026	-0.0508243	-0.116345	0.0365366	0.0764485	0.0600189	0.109308	-0.0346559	-0.060824	0.000234927	0.0502028	0.0265819	0.0816974	-0.0658475	-0.0881345	-0.0361315	+
-0.0138787	-0.0649783	0.0372209	-0.00134396	-0.0665268	0.0638389	0.00964399	-0.0718662	0.0911542	0.0550949	-0.012384	0.122574	-0.000886825	-0.0357722	0.0572555	0.0276055	0.0125084	0.0527672	0.0178772	-0.00926573	0.0450201	0.0364441	-0.0137498	0.0866381	0.0732563	0.0526935	0.0938191	0.038855	0.0152903	0.0624196	-0.0687946	-0.105864	-0.00701253	-0.0484372	-0.0542162	-0.0388056	0.0274609	-0.000262693	0.0551844	0.0240769	0.0567206	-0.00856673
-0.112632	-0.151986	-0.0732785	0.029826	-0.0128631	0.072515	-0.165338	-0.239072	-0.091605	-0.0384432	-0.110161	0.0332747	-0.148388	-0.209247	-0.0469578	-0.0279329	-0.0761411	0.0524141	0.014872	0.0715359	-0.0417919	0.0182234	-0.0268102	0.063257	0.0352183	-0.0451085	0.115545	0.05477	-0.00616242	0.115702	-0.106509	-0.114075	-0.093898	0.034892	-0.018955	0.124637	-0.0559232	-0.0310365	-0.0808098	0.146605	0.152061	0.141149	+
0.057822	0.0713253	0.0443187	0.111551	0.106044	0.117057	0.0582592	0.0644357	0.0520826	0.0959648	0.0990769	0.0928527	0.0380438	0.0220615	0.064681	0.0952961	0.0685503	0.139873	0.041305	-0.0133072	0.0959173	0.104996	0.089751	0.120241	-0.0133507	0.0127991	-0.0395006	0.0548274	0.0718559	0.0377988	0.00899724	0.00436097	0.0167244	0.0661911	0.0538047	0.0868353	-0.0248982	-0.0701248	0.0203285	0.0272291	0.00970452	0.0447536	+
0.00885136	-0.0134029	0.0311056	0.0190239	0.0069433	0.0311044	-0.0413981	-0.0879751	0.00517883	-0.0197731	-0.0282926	-0.0112536	-0.152507	-0.220171	-0.0397344	-0.08517	-0.0781223	-0.0969161	0.0537347	0.00539785	0.102071	0.06411	0.0954781	0.0327418	0.0746982	0.0466675	0.102729	-0.0196609	-0.0351389	-0.00418285	0.0327938	0.0016288	0.0847353	0.058318	0.0254623	0.113078	-0.0496376	-0.0471179	-0.0521574	-0.0430475	-0.0540519	-0.0320431	+
0.0385445	0.00724215	0.0698468	-0.104503	-0.140988	-0.0680174	0.0670325	0.0396669	0.0943982	-0.00372268	-0.0197986	0.0123532	0.0376973	-0.00760642	0.113203	-0.0096733	-0.0298159	0.0238977	-0.0589038	-0.122343	0.00453564	-0.0290659	-0.0217504	-0.0363814	0.0800169	0.0804107	0.0796232	-0.0144693	-0.0163232	-0.0126155	0.0253337	0.00945279	0.051802	-0.100045	-0.118955	-0.0685295	0.056868	0.0856583	0.0280776	-0.00874823	-0.0115848	-0.00591166	+
0.0952487	0.0108961	0.179601	-0.0288671	-0.105722	0.0479883	0.136974	0.0357605	0.238188	-0.0197874	-0.113146	0.0735711	0.0494039	-0.00965518	0.147836	-0.0245927	-0.108198	0.11475	0.048465	-0.027021	0.123951	0.000220277	-0.0186425	0.0190831	0.00549745	-0.0164171	0.027412	-0.0258017	-0.0865737	0.0349703	0.0484575	-0.0197765	0.162181	-0.121235	-0.18873	-0.00874386	0.105799	0.020968	0.19063	-0.0874489	-0.13945	-0.0354477	+
-0.0357278	0.0131792	-0.0846348	0.00303159	0.0145309	-0.00846775	0.0521922	0.140844	-0.0364592	0.125754	0.162907	0.0886019	0.071903	0.100167	0.0247965	0.126702	0.14609	0.0943895	-0.00939854	0.0318574	-0.0506544	-0.0055122	-0.00894377	-0.00208063	0.0644971	0.0540557	0.0749385	0.102235	0.141191	0.0632803	-0.0491399	-0.0290269	-0.0826616	0.00880203	0.021712	-0.0127146	-0.05625	-0.109167	-0.00333298	0.0785565	0.0441767	0.112936	+
0.0962187	0.0308932	0.161544	0.0778998	-0.0065614	0.162361	-0.0626787	-0.205872	0.080515	-0.0146553	-0.145884	0.116573	-0.170211	-0.298944	0.0443436	-0.108359	-0.250107	0.127887	-0.0141658	-0.0589663	0.0306346	-0.0380409	-0.0368173	-0.0392644	0.0968287	0.0459334	0.147724	0.105229	0.0501715	0.160287	0.0134757	0.00395064	0.0293507	0.0742142	0.0740611	0.0744694	-0.066323	-0.168021	0.0353752	0.0458587	-0.0401137	0.131831
-0.112719	-0.0762915	-0.149146	0.0713921	0.121688	0.0210964	-0.147252	-0.0832156	-0.211289	0.0491851	0.0662924	0.0320779	-0.129327	-0.0663175	-0.234342	0.011927	0.0674427	-0.0805992	-0.00158371	0.0706261	-0.0737936	0.0505723	0.0856034	0.0155411	-0.0374496	-0.0541267	-0.0207725	0.045416	0.093103	-0.00227106	-0.0134194	0.034857	-0.0938802	0.220759	0.226844	0.210619	-0.135607	-0.0637909	-0.207423	0.0447482	0.105675	-0.016179	+			+				RV_Sham-RF-m_RV_Sham-RF-fe
0.0871089	0.0943929	0.0798249	0.0155386	0.00250947	0.0285678	0.0258187	0.0415433	0.0100942	0.0570095	0.0630382	0.0509809	0.0546998	0.0579994	0.0492004	0.0646588	0.0817254	0.0362146	-0.0540042	-0.0681674	-0.039841	0.00286468	-0.00674671	0.0124761	-0.0251311	0.0157562	-0.0660184	-0.00788671	0.0199758	-0.0357492	0.0091575	0.0356323	-0.0349672	-0.030832	-0.0161648	-0.0552774	0.0490595	0.0229275	0.0751914	-0.018163	-0.00286605	-0.0334599
-0.218521	-0.23483	-0.202211	-0.000902859	-0.0123523	0.0105466	-0.138451	-0.213523	-0.0633786	0.057362	0.01371	0.101014	-0.139268	-0.17968	-0.0719155	0.0450854	0.0113911	0.101242	-0.0817494	0.00129523	-0.164794	-0.0198798	-0.0246678	-0.0150917	0.0195552	-0.0659196	0.10503	0.126274	0.0882837	0.164265	-0.145276	-0.178079	-0.0906051	0.0448369	-0.0363339	0.180122	-0.0102389	-0.00852274	-0.011955	0.219883	0.246688	0.193078	+
0.0668429	0.00905265	0.124633	0.0172143	-0.0135739	0.0480025	0.0269972	-0.0505118	0.104506	-0.0280087	-0.0781298	0.0221125	0.000745947	-0.03735	0.0642392	-0.0658165	-0.0875313	-0.0296252	-0.00600492	-0.0431391	0.0311293	0.0255232	0.00378502	0.0472613	-0.0737648	-0.0986025	-0.0489271	-0.0393965	-0.0576442	-0.0211488	0.0349866	0.0193588	0.0610328	-0.00261269	-0.0336279	0.0490794	0.00390422	-0.033529	0.0413375	-0.0429199	-0.0469241	-0.0389158	+
-0.059667	-0.0614438	-0.0578902	-0.162063	-0.125747	-0.19838	-0.00932496	-0.0216444	0.00299446	-0.0808293	-0.0587604	-0.102898	-0.0355425	-0.0500752	-0.0113213	-0.104156	-0.0752536	-0.152328	-0.0818589	-0.0237336	-0.139984	-0.14924	-0.0580269	-0.240452	0.0014076	0.0463897	-0.0435745	-0.0630165	-0.00989279	-0.11614	-0.00960889	-0.0114968	-0.00646244	-0.106254	-0.10716	-0.104745	0.00287698	0.0529298	-0.0471758	-0.0521222	0.0110769	-0.115321	+
0.0241541	0.00594154	0.0423667	-0.320629	-0.349854	-0.291404	0.174911	0.12678	0.223041	-0.168889	-0.192896	-0.144881	0.148647	0.131825	0.176684	-0.117815	-0.206957	0.0307554	-0.0532701	-0.105794	-0.000746683	-0.302452	-0.377501	-0.227403	0.0210902	0.0980845	-0.0559041	-0.156879	-0.186588	-0.12717	-0.0309589	-0.0826724	0.0552303	-0.421151	-0.472248	-0.33599	0.135178	0.118245	0.152111	-0.16729	-0.259809	-0.0747698	+
-0.111196	-0.0721751	-0.150216	-0.0718802	-0.0566948	-0.0870656	-0.0940484	-0.224271	0.0361746	-0.00174226	-0.0764281	0.0729436	-0.0384478	-0.117716	0.0936666	-0.070136	-0.081518	-0.051166	-0.0581241	0.0352722	-0.15152	-0.145853	-0.123571	-0.168134	-0.0725414	-0.0517789	-0.093304	-0.0636264	-0.0792153	-0.0480375	-0.116058	-0.140213	-0.0757994	-0.00981973	-0.0174806	0.00294843	-0.109174	-0.0908711	-0.127477	0.0218041	-0.0433106	0.0869188
0.0338244	-0.0146913	0.0823401	0.128106	0.0274515	0.22876	-0.300765	-0.922396	0.320866	-0.226677	-0.719388	0.266034	-0.474465	-0.926519	0.278958	-0.393585	-0.84115	0.352356	0.0713293	-0.188151	0.33081	0.269191	0.054077	0.484306	-0.137184	-0.550213	0.275845	-0.168632	-0.538764	0.2015	-0.0743543	-0.212888	0.156535	-0.142576	-0.272012	0.073151	0.178641	-0.118969	0.476251	0.202255	-0.0594756	0.463985				+	+		+	LV_Sham-LF-m_LV_Sham-LF-fe;LV_Sham-RF-m_LV_Sham-RF-fe;RV_Sham-RF-m_RV_Sham-RF-fe
0.0215157	0.359987	-0.316956	-0.252915	-0.0286386	-0.477192	0.21693	0.477526	-0.0436655	-0.238701	-0.131245	-0.346157	0.169164	0.320182	-0.0825335	-0.167873	-0.0776995	-0.318162	0.0408232	0.196491	-0.114845	-0.326503	-0.0254803	-0.627526	0.170329	0.36074	-0.0200813	-0.193898	-0.0773221	-0.310474	0.151889	0.182329	0.101156	-0.338966	-0.297846	-0.407501	0.219311	0.39221	0.0464123	-0.265264	-0.321813	-0.208715	+
0.021395	-0.113075	0.122248	0.142171	-0.0224309	0.265623	-0.297026	-1.1601	0.350277	-0.250644	-0.998602	0.310325	-0.463495	-1.05763	0.328683	-0.350417	-0.919208	0.407972	-0.018571	-0.2813	0.331734	0.219597	0.0671215	0.422899	-0.145029	-0.734714	0.297235	-0.156723	-0.669067	0.227535	-0.0749549	-0.224678	0.124676	0.102761	0.156161	0.0493609	0.310295	0.0201149	0.52793	0.421533	0.298863	0.482867				+	+		+	LV_Sham-LF-m_LV_Sham-LF-fe;LV_Sham-RF-m_LV_Sham-RF-fe;RV_Sham-RF-m_RV_Sham-RF-fe
0.00149181	-0.0125362	0.0155199	0.00182276	-0.0400436	0.0436891	-0.0667646	-0.121186	-0.0123437	-0.0476928	-0.0844523	-0.0109334	-0.0167002	-0.0284483	0.00287995	-0.0588244	-0.0553207	-0.0646639	0.018323	-0.0278809	0.0645269	0.00713666	-0.0482695	0.0625429	-0.0540717	-0.0794334	-0.02871	-0.0703504	-0.104959	-0.0357419	-0.010111	-0.0523274	0.0602497	-0.0204344	-0.056871	0.0402933	-0.0272726	-0.0382254	-0.0163198	-0.0699946	-0.101341	-0.0386482
-0.238135	-0.131846	-0.344424	-0.244255	-0.153544	-0.334966	-0.0796418	0.0870073	-0.246291	-0.104293	0.0985274	-0.307113	0.00422237	0.0933789	-0.144372	-0.0167086	0.107825	-0.224264	-0.116165	-0.19219	-0.0401389	-0.0215984	-0.055527	0.0123302	0.0366153	0.192245	-0.119014	-0.0422387	0.0880895	-0.172567	-0.172176	-0.133413	-0.236781	-0.122968	0.00482146	-0.335951	0.0638383	0.102107	0.0255697	-0.067578	-0.0734719	-0.061684
-0.290691	-0.469702	-0.156433	-0.370719	-0.402861	-0.354647	-0.160655	-0.369807	0.118215	-0.184852	-0.3827	0.0789455	-0.1035	-0.257894	0.102359	-0.245841	-0.393182	0.0488431	-0.183399	-0.268103	-0.119871	-0.297824	-0.452317	-0.181955	-0.305192	-0.352543	-0.269679	-0.282243	-0.358444	-0.225092	-0.402071	-0.456575	-0.26581	-0.268541	-0.272141	-0.263742	-0.0932686	-0.263025	0.0340483	-0.147326	-0.222811	-0.0907116
-0.164218	-0.0775326	-0.250904	-0.10035	0.0108713	-0.211572	-0.0604075	0.0544148	-0.17523	-0.0403633	0.110999	-0.191725	0.0219059	0.118067	-0.138362	0.0668376	0.180244	-0.122173	-0.0504717	-0.0761691	-0.0247743	0.0677752	0.0761352	0.0594152	0.0762597	0.175417	-0.0228975	0.0312201	0.143251	-0.0808103	-0.112309	-0.0761994	-0.172492	-0.0200187	0.0710689	-0.171831	0.0798557	0.143642	0.0160696	0.00926939	0.0251096	-0.00657081					+			LV_Sham-RF-m_LV_Sham-RF-fe
-0.218992	-0.266463	-0.171521	-0.224437	-0.223968	-0.224906	0.0114227	0.074644	-0.0517986	-0.0420798	0.0407524	-0.124912	0.0468298	0.105921	-0.0516564	0.0461076	0.127549	-0.0896279	-0.086186	-0.229028	0.056656	0.0184613	-0.0350125	0.071935	0.0889315	0.137517	0.0403462	-0.00902862	0.0715917	-0.089649	-0.193135	-0.188522	-0.200822	-0.1477	-0.123847	-0.187454	0.140641	0.119514	0.161769	0.018248	-0.0524055	0.0889015	+
0.00693467	0.0269251	-0.0130558	0.0325072	0.0825395	-0.0175251	0.00975493	0.044786	-0.0252761	0.0218098	0.0486285	-0.00500896	0.0487546	0.0892999	-0.0188209	0.019537	0.058011	-0.0445863	0.0715589	0.120226	0.0228923	0.0339108	0.114941	-0.0471191	0.0692255	0.0735801	0.0648709	0.0341483	0.0608269	0.00746978	0.083214	0.116175	0.0282787	0.104861	0.10494	0.104728	0.0715319	0.10753	0.0355334	0.0634502	0.0879178	0.0389827							+	LV_Sham-LF-m_LV_Sham-LF-fe
-0.0651021	-0.0304258	-0.0997783	0.00150848	0.0682173	-0.0652004	-0.0303767	0.0158843	-0.0766378	0.058611	0.0965169	0.0207051	-0.00813448	0.0375274	-0.0842377	0.0323577	0.087972	-0.0603327	0.0174752	0.111628	-0.0766779	-0.0128617	0.0661938	-0.0919172	0.0895148	0.0778854	0.101144	0.0633267	0.101765	0.0248881	0.0119275	0.0497238	-0.0510664	0.114267	0.123746	0.0984688	0.0276606	0.0690853	-0.0137641	0.122693	0.154998	0.0903877	+		+				+	LV_Sham-H-m_LV_Sham-H-fe;LV_Sham-LF-m_LV_Sham-LF-fe
0.383072	0.22886	0.434477	-0.602851	-0.687075	-0.518628	0.497346	0.444142	0.515081	-0.568356	NaN	-0.568356	0.503426	0.640819	0.366032	-0.472729	-0.741396	-0.383173	0.138331	0.242325	0.0343373	-0.738091	-0.817243	-0.579787	0.210019	0.679941	-0.0249415	-0.324404	-0.509962	-0.231625	0.184678	-0.509538	0.531785	-0.353382	-0.459141	-0.141866	0.466823	0.613407	0.393531	-0.157914	-0.478326	0.00229249	+
-0.0270894	-0.0112794	-0.0428995	0.0872459	0.0819533	0.0925384	-0.0681467	-0.0630041	-0.0732894	0.0341752	0.0407337	0.0276168	-0.103916	-0.0671365	-0.165216	-0.0237249	-0.00370641	-0.0570891	0.0512094	0.101211	0.00120798	0.110721	0.122818	0.0986241	-0.140513	-0.147709	-0.133316	-0.0868286	-0.0506224	-0.123035	-0.0668347	-0.0356637	-0.118786	0.0909935	0.0983392	0.0787507	-0.120304	-0.0863443	-0.154264	-0.0612829	-0.0810028	-0.0415629	+
-0.0270894	-0.0112794	-0.0428995	0.0872459	0.0819533	0.0925384	-0.0681467	-0.0630041	-0.0732894	0.0341752	0.0407337	0.0276168	-0.103916	-0.0671365	-0.165216	-0.0237249	-0.00370641	-0.0570891	0.0512094	0.101211	0.00120798	0.110721	0.122818	0.0986241	-0.140513	-0.147709	-0.133316	-0.0868286	-0.0506224	-0.123035	-0.0668347	-0.0356637	-0.118786	0.0909935	0.0983392	0.0787507	-0.120304	-0.0863443	-0.154264	-0.0612829	-0.0810028	-0.0415629	+
0.018838	0.0144378	0.0232382	0.0763177	0.0884536	0.0641818	0.0124974	-0.00297877	0.0279735	0.108718	0.116957	0.10048	0.0470369	0.0386157	0.0610722	0.0864428	0.0644865	0.123037	0.0152552	-0.0114011	0.0419115	0.100347	0.133053	0.0676417	0.00859052	-0.00023551	0.0174166	0.0803202	0.118878	0.0417626	-0.013949	-0.0111541	-0.0186071	0.0326539	0.0190258	0.0553675	-0.0383815	-0.0949692	0.0182062	0.0128142	0.0082343	0.0173941	+
-0.0877471	-0.138252	-0.0372427	-0.0511684	-0.171364	0.0690269	-0.113855	-0.110365	-0.117344	0.0100511	-0.0168814	0.0369836	-0.0522421	-0.0235057	-0.100136	-0.0197802	-0.078478	0.0780496	-0.050659	-0.0400073	-0.0613107	-0.0509552	-0.137744	0.0358338	-0.0403663	-0.12189	0.0411575	-0.00435498	-0.0958781	0.0871682	-0.145701	-0.183748	-0.0822898	-0.0790296	-0.0832636	-0.0719731	-0.0786084	-0.090202	-0.0670149	0.0149049	-0.00945353	0.0392633
-0.00458638	-0.0777607	0.0320008	-0.00264348	-0.00752784	0.000612756	-0.0582482	-0.0768824	-0.0396141	0.062518	-0.00296395	0.128	0.0766092	0.124118	0.0291003	0.0612986	0.0370952	0.0976036	-0.126709	-0.160378	-0.109875	0.00927888	0.0504138	-0.031856	0.00577261	-0.0653654	0.053198	0.0435752	0.0504781	0.0366722	0.0587136	0.0330917	0.161201	0.0644377	0.0307156	0.0981597	-0.0226894	-0.0531041	0.00772518	-0.0279649	-0.0642957	0.00836589
0.0548329	-0.0579246	0.16759	-0.0206938	-0.0846894	0.0433018	0.0368443	-0.0671703	0.140859	-0.0393832	-0.109895	0.031129	0.0342262	0.022253	0.0541816	-0.0378518	-0.128459	0.11316	0.0471719	-0.0198282	0.114172	0.00114305	-0.0147799	0.017066	-0.0165769	-0.0243591	-0.00879473	-0.0453502	-0.0910443	0.000343974	0.0589593	0.00435517	0.149966	-0.0436147	-0.0538203	-0.0266055	0.0723463	0.0822774	0.0624153	-0.0853822	-0.0565076	-0.114257							+	LV_Sham-LF-m_LV_Sham-LF-fe
-0.0251509	0.0588825	-0.109184	0.0692422	0.150095	-0.0116101	-0.0378183	0.0258588	-0.101495	0.0523264	0.0880218	0.0166311	-0.16231	-0.140718	-0.198296	0.000898734	0.0862925	-0.141424	0.00101527	0.0752092	-0.0731787	0.0489052	0.112119	-0.0143082	0.0842721	0.039552	0.128992	0.0206107	0.118236	-0.0770144	-0.045452	-0.0251392	-0.0793066	0.103343	0.115089	0.0837654	-0.043465	-0.0167573	-0.0701728	0.0352711	0.0413609	0.0291813	+
-0.0389759	NaN	-0.0389759	-0.0168306	NaN	-0.0168306	0.0650033	0.0650033	NaN	0.0886476	0.103192	0.0741035	0.0411071	0.0411071	NaN	0.0658518	0.147417	-0.0157134	-0.0493484	NaN	-0.0493484	-0.00990364	0.128532	-0.0791215	0.128858	NaN	0.128858	0.063036	0.146686	0.0212108	0.0409128	0.0409128	NaN	0.107298	0.0419286	0.172666	0.0891306	0.192776	-0.014515	0.101047	0.161514	0.0405808
-0.131842	-0.13607	-0.127614	-0.0541858	-0.0104275	-0.097944	-0.176995	-0.198206	-0.155785	-0.0426065	-0.0178492	-0.0673637	-0.103179	-0.0852877	-0.132997	-0.0749576	-0.0350245	-0.141513	-0.0486813	0.00524922	-0.102612	-0.0513664	-0.0236855	-0.0790472	-0.044107	-0.0538996	-0.0343144	-0.0356635	-0.00380742	-0.0675196	-0.0592818	-0.0417545	-0.0884939	0.0177287	0.0022052	0.0436012	-0.0660583	-0.000158366	-0.131958	0.00593775	0.0521973	-0.0403218	+
-0.0771698	-0.115185	-0.0391542	-0.0514697	-0.0378533	-0.0650862	-0.0815163	-0.0700967	-0.0929359	-0.0389688	-0.029373	-0.0485646	-0.0582749	-0.0735096	-0.0328838	-0.0490179	-0.0339162	-0.0741872	0.0072904	0.0544695	-0.0398887	-0.0128334	-0.011186	-0.0144808	-0.0676077	-0.107659	-0.0275562	-0.0451379	-0.0507576	-0.0395181	-0.065228	-0.0350809	-0.115473	0.053893	0.0929915	-0.0112711	-0.0316879	-0.0318006	-0.0315753	-0.00201758	0.0101777	-0.0142129
-0.0577117	-0.115604	0.000180872	-0.0282057	-0.0451824	-0.011229	-0.0704231	-0.0479103	-0.0929359	-0.0120851	0.0243944	-0.0485646	-0.0310358	-0.029927	-0.0328838	-0.0306178	-0.00447617	-0.0741872	0.0364783	0.0544695	0.018487	0.0296782	0.0239	0.0354564	-0.0373083	-0.105165	0.0305482	0.00350593	0.00420007	0.00281179	-0.0419553	0.00215555	-0.115473	0.0719138	0.0880054	0.0450943	0.00214988	0.035875	-0.0315753	0.0230383	0.0602895	-0.0142129
-0.0344369	-0.0675805	-0.00129324	-0.0160102	-0.0155489	-0.0164716	-0.0494174	-0.0463199	-0.0525149	0.00850172	0.0237161	-0.00671263	-0.0176069	-0.00828395	-0.0331451	-0.0143704	-0.000803021	-0.0369826	0.0443525	0.070218	0.018487	0.0414368	0.0495803	0.0332933	-0.00182499	-0.0342824	0.0306324	0.00906381	0.0199948	-0.00186719	-0.00983992	0.00797177	-0.0395261	0.0624377	0.0702965	0.0493397	0.0208855	0.0803602	-0.0385892	0.0226969	0.0651468	-0.019753
-0.0596581	-0.0996705	-0.0196457	0.0261822	-0.00490464	0.0572691	-0.102624	-0.11542	-0.0898282	-0.0165292	-0.0583808	0.0253223	-0.0593071	-0.0340907	-0.101334	-0.0237336	-0.0411794	0.00534285	-0.000624733	-0.0141301	0.0128807	0.0353671	0.00217304	0.0685612	-0.0317857	-0.0998434	0.036272	-0.000253195	-0.0331936	0.0326873	-0.0557478	-0.0700127	-0.0319729	0.0424615	0.0399086	0.0467164	-0.0551497	0.000978169	-0.111278	0.0504327	0.116342	-0.0154769	+
0.00571511	0.0225481	-0.0111179	0.0043829	0.0609473	-0.0521815	-0.103662	-0.10381	-0.103515	-0.000414893	0.00914359	-0.00997338	-0.069054	-0.0392717	-0.118691	-0.0358379	-0.036998	-0.0339046	0.00903526	-0.00418218	0.0222527	0.0331527	0.0496769	0.0166284	-0.0508283	-0.0500242	-0.0516325	-0.0308299	-0.0184499	-0.0432098	-0.0273753	-0.00439888	-0.0656694	0.0392929	0.0641791	-0.00218419	-0.0686333	-0.0715387	-0.0657279	-0.0187565	0.00296142	-0.0404744	+
-0.0248731	-0.00656675	-0.0431794	0.0251492	0.0668331	-0.0165347	-0.0497565	-0.00220534	-0.0973077	0.0245052	0.0570947	-0.00808419	-0.0679195	0.00167811	-0.183916	-0.012059	0.0304635	-0.0829299	0.0676358	0.162218	-0.0269467	0.054669	0.118179	-0.00884124	0.0958422	0.0835034	0.108181	0.0464254	0.0878813	0.00496942	0.0784923	0.0942449	0.052238	0.160275	0.1887	0.112899	-0.0243733	0.0847969	-0.133544	0.0844641	0.151468	0.0174603	+
-0.0313302	-0.0618114	-0.000849028	0.0394028	0.0123872	0.0664185	0.00782094	0.0280866	-0.0124448	0.0808722	0.041319	0.120425	0.0231217	0.0407477	-0.00625499	0.0525542	0.046104	0.0633046	0.0388404	0.0519406	0.0257403	0.00749456	0.00919635	0.00579277	0.0317823	-0.00469185	0.0682565	0.0485973	0.0495966	0.0475981	0.046336	0.0324308	0.0695114	0.047607	0.0105516	0.109366	0.0389949	0.0687309	0.00925887	0.0851762	0.0928317	0.0775207
-0.0250416	-0.0564732	0.00639008	0.0600833	0.0355442	0.0846223	-0.0114643	-0.0119411	-0.0109875	0.0580993	0.0559705	0.060228	0.0235898	0.032526	0.00869617	0.0647137	0.0555049	0.0800617	0.0320252	0.021759	0.0422914	0.0261828	-0.00385801	0.0562236	0.0239367	-0.0186716	0.0665451	0.0645738	0.0581755	0.070972	0.0348463	0.0589953	-0.00540202	0.0621336	0.0473603	0.0867557	0.0439686	0.071775	0.0161622	0.0797684	0.0849626	0.0745741
-0.0432571	-0.00688703	-0.0796271	-0.0250444	0.0410123	-0.0911012	-0.0484399	-0.0937999	-0.00307987	0.00372632	-0.067602	0.0750546	0.00655976	-0.0193636	0.0497654	0.00102161	-0.00424914	0.0098062	-0.0166396	-0.0325559	-0.000723187	-0.0107492	-0.0143703	-0.0071281	-0.0158752	-0.00885558	-0.0228948	-0.006313	0.0412389	-0.0538649	-0.0796011	-0.0906008	-0.0612684	-0.017114	0.00923646	-0.0610314	-0.00399269	-0.0287068	0.0207214	0.0253167	0.0248068	0.0258267
-0.160338	-0.131459	-0.189217	-0.0551721	-0.0687993	-0.0415449	-0.117453	-0.125917	-0.10899	0.021742	0.0798136	-0.0169724	-0.0899929	-0.0707372	-0.128504	-0.0580631	-0.0392724	-0.0768537	-0.123107	-0.0281202	-0.218093	-0.02687	-0.038188	-0.0193246	-0.0972764	-0.0906594	-0.103893	-0.041268	-0.0634601	-0.0264732	-0.0564354	0.0375418	-0.150413	0.0153008	0.00496016	0.0670039	-0.101002	-0.012677	-0.159886	-0.0457889	-0.0484553	-0.0431224
0.0456691	0.100852	-0.00951364	-0.0194034	0.0213496	-0.0601563	0.00920058	0.131254	-0.112853	-0.0758663	-0.117965	-0.0337681	-0.0512067	-0.0414487	-0.06747	0.0414369	0.0764989	-0.0169999	0.00156744	-0.00105878	0.00419366	0.0461062	-0.0121947	0.104407	0.0887054	0.0303	0.147111	0.0368121	-0.0666052	0.140229	0.082724	0.171964	-0.0660091	0.00447343	0.0423759	-0.0586973	-0.0112195	-0.0757739	0.0533349	0.106084	0.155743	0.0564243
0.0168047	-0.0344702	0.0680797	0.0698065	0.0259987	0.113614	-0.0907784	-0.15093	-0.0306267	0.0205893	-0.035966	0.0771445	-0.0838164	-0.0887845	-0.0755363	-0.0520254	-0.0699258	-0.0221915	-0.000151076	-0.0279445	0.0276424	0.0411575	-0.026967	0.109282	-0.0275733	-0.0697135	0.0145669	0.0432895	-0.022767	0.109346	-0.0509002	-0.0703542	-0.018477	0.0191603	0.0258569	0.00799932	-0.0237006	-0.0508461	0.00344492	0.112996	0.0841824	0.14181	+
-0.00718865	0.0290094	-0.0433867	0.0259444	0.00157836	0.0503104	0.0233895	0.0818317	-0.0642739	-0.0119784	0.0464063	-0.0703631	-0.00452634	-0.006738	0.00432027	0.00442566	-0.00477846	0.0228339	-0.0228845	0.0234167	-0.0691858	0.0448148	0.0558193	0.0338104	-0.0390552	-0.0231931	-0.0549172	0.0437059	0.0791939	0.00821791	-0.0603658	-0.102446	0.0237941	-0.0773929	-0.0641343	-0.0972807	-0.0378289	-0.0639346	-0.0117231	-0.0462356	-0.016514	-0.06605
0.117446	0.0983523	0.13654	-0.00897937	-0.0556258	0.0376671	0.0760737	0.0470448	0.105103	-0.0602476	-0.0901484	-0.0303469	0.0500284	0.0347333	0.0755201	-0.04861	-0.118041	0.067108	0.0963888	0.0756964	0.117081	-0.0179589	-0.0520612	0.0161434	-0.018258	-0.00826017	-0.0282559	-0.0167589	-0.080868	0.0473502	0.094143	0.0747982	0.126384	-0.0669239	-0.134558	0.0457992	0.0879787	0.0774694	0.0984879	0.01227	-0.0555381	0.0800782	+
0.00797612	0.0333734	-0.0174212	-0.0203995	0.0164793	-0.0572783	-0.00160566	-0.0146591	0.0114478	0.00849911	-0.00171144	0.0187096	-0.0108404	-0.0216968	0.00725373	0.0130421	0.0425945	-0.0362119	-0.0101337	0.0278419	-0.0481093	-0.0285781	-0.0412071	-0.0159491	-0.0231351	-0.0130495	-0.0332207	-0.0159842	0.0184038	-0.0503722	-0.0224099	0.0152205	-0.0851273	0.0579839	0.0727764	0.0333299	-0.0185347	-0.0241602	-0.0129093	-0.0149276	0.00570272	-0.0355579
-0.0766271	-0.0831111	-0.0701431	-0.0599607	-0.0447451	-0.0751764	-0.0592639	-0.0837569	-0.0347709	0.0121593	-0.0291507	0.0534693	-0.0229432	-0.0248935	-0.0196927	-0.0157417	0.00593448	-0.0518687	-0.121279	-0.069113	-0.173444	-0.109541	-0.0639639	-0.155118	-0.00620554	-0.0151612	0.00275012	-0.00944053	0.00164869	-0.0205297	-0.0465336	-0.0319107	-0.070905	0.0305084	0.0539119	-0.00849752	-0.0367733	-0.0470567	-0.0264898	0.0186642	0.00893151	0.028397	+
-0.0083205	0.00346697	-0.020108	0.105954	0.123359	0.0885497	-0.133697	-0.171417	-0.0959776	-0.00655805	-0.0895129	0.0763969	-0.133194	-0.127279	-0.143051	-0.0676798	-0.0913206	-0.0282785	-0.0591003	-0.0527254	-0.0654751	0.0670966	0.0638238	0.0703694	-0.112786	-0.181485	-0.0440871	-0.0290977	-0.0765837	0.0183883	0.0219455	0.0299706	0.00857037	0.126107	0.13697	0.108002	-0.119041	-0.150609	-0.0874739	-0.0279803	-0.0195917	-0.0363689	+
-0.181832	-0.143186	-0.220478	-0.101002	-0.0581863	-0.143819	0.0379793	0.0628463	0.0131124	-0.0267236	0.0285566	-0.0820038	0.0858205	0.099167	0.0635763	0.066567	0.0808077	0.0428324	-0.0337328	-0.0917629	0.0242973	0.0295437	-0.0052835	0.0643709	0.133595	0.210783	0.0564065	0.00950917	0.0461281	-0.0271098	-0.0439764	-0.0506362	-0.0328767	-0.0198063	0.0603195	-0.153349	0.180443	0.214855	0.146031	0.0770336	0.0265656	0.127502	+
0.142061	0.10491	0.179212	-0.154485	-0.158398	-0.150572	0.235952	0.199658	0.272247	-0.0742224	-0.11179	-0.0366549	0.161612	0.122858	0.226201	-0.0510866	-0.105735	0.0399943	0.0005314	-0.0440243	0.0450871	-0.172078	-0.175429	-0.168728	0.000111263	0.0744842	-0.0742616	-0.111337	-0.0963903	-0.126284	0.0971635	0.110091	0.0756178	-0.192771	-0.18906	-0.198956	0.151328	0.0847035	0.217953	-0.192479	-0.239516	-0.145442	+
0.0506438	0.0669977	0.0342898	0.0570432	0.0739007	0.0401857	0.0536211	0.0669208	0.0403214	0.107666	0.114147	0.101186	0.0427856	0.0558883	0.0209478	0.0801055	0.110427	0.0295702	0.0347345	0.0694069	6.21425e-05	0.0625976	0.0915106	0.0336845	0.0489132	0.04704	0.0507865	0.0626713	0.0853949	0.0399477	0.041693	0.053584	0.0218747	0.0974317	0.0992649	0.0943763	0.0103448	-0.0160578	0.0367474	0.076005	0.0682094	0.0838005
-0.0493497	-0.0469354	-0.051764	0.026177	0.0227853	0.0295687	-0.041948	-0.0446241	-0.0392718	0.035532	0.0191923	0.0518717	-0.0691981	-0.109943	-0.0012896	-0.0104436	-0.0120517	-0.00776345	-0.0144482	0.019987	-0.0488834	0.0339009	0.0277532	0.0400485	0.0110513	-0.0437863	0.0658889	0.0391842	0.0121248	0.0662436	-0.0646273	-0.0737396	-0.0494402	0.057118	0.0361051	0.0921395	-0.0723167	-0.0586525	-0.085981	0.0622865	0.0695302	0.0550428	+
0.0183311	-0.0161298	0.0527921	0.052621	0.0511577	0.0540842	0.064783	0.0579567	0.0716092	0.113084	0.0809868	0.145181	0.0289194	-0.00985655	0.093546	0.095669	0.0673004	0.14295	-0.0423985	-0.0228041	-0.0619929	0.0290368	0.0499867	0.00808692	0.049282	0.0403255	0.0582384	0.106703	0.129881	0.0835247	-0.0443722	-0.0535755	-0.0290336	0.040627	0.031745	0.0554303	0.0213443	-0.0365868	0.0792753	0.132113	0.108209	0.156017	+
0.0269202	0.0586649	-0.00482447	-0.183703	-0.230473	-0.136933	-0.0577002	-0.00604916	-0.109351	-0.186333	-0.153802	-0.218864	-0.147823	-0.148882	-0.146058	-0.215726	-0.239301	-0.176435	0.0720457	0.210879	-0.066788	-0.164888	-0.127342	-0.202435	0.0186054	0.0105681	0.0266427	-0.074843	-0.0709667	-0.0787193	0.0418834	0.0425186	0.0408246	-0.105861	-0.145647	-0.0395524	0.0102618	0.148326	-0.127803	-0.0438168	0.0315167	-0.11915	+
-0.0398022	-0.0548149	-0.0247894	-0.0861041	-0.110502	-0.0617061	-0.00939608	0.00447817	-0.0232703	-0.0625788	-0.0674946	-0.0576629	-0.0177268	-0.0179838	-0.0172985	-0.0518985	-0.0707284	-0.0205154	-0.0601435	-0.00888119	-0.111406	-0.0503649	-0.0646983	-0.0360314	-0.0177375	-0.0103279	-0.0251471	-0.0421575	-0.0767685	-0.00754644	-0.0175062	-0.0570221	0.0483536	-0.0397548	-0.0498808	-0.0228781	-0.0569917	-0.0537384	-0.0602451	-0.00912156	0.000665104	-0.0189082
-0.0458826	0.0261207	-0.117886	0.150136	0.247825	0.0524473	-0.123498	-0.0528497	-0.194147	0.0993671	0.125293	0.0734413	-0.0886268	-0.0286279	-0.188625	0.0516884	0.15098	-0.113798	0.123648	0.221536	0.0257601	0.115884	0.160346	0.0714217	0.0178952	0.0429261	-0.00713577	0.0585325	0.154387	-0.0373217	-0.00689347	0.0662711	-0.128834	0.224581	0.289684	0.116075	-0.152598	-0.0769434	-0.228253	0.0500367	0.0977344	0.00233909	+
0.0407973	0.0852118	-0.00361723	0.108962	0.136521	0.081404	0.0337181	0.0692239	-0.00178766	0.114001	0.09812	0.129883	0.0426587	0.0753308	-0.0117949	0.0937663	0.105372	0.0744239	0.0111146	0.0333361	-0.0111068	0.0952361	0.0960124	0.0944598	-0.00283211	-0.0065816	0.000917372	0.041175	0.060974	0.0213759	0.0193145	0.0429859	-0.020138	0.073377	0.0994998	0.0298389	-0.0497225	-0.0959011	-0.00354379	0.0310285	0.0223091	0.039748	+
0.0580984	0.126734	-0.0105368	0.132305	0.161165	0.103445	0.0561438	0.104403	0.00788468	0.163711	0.168776	0.158646	0.0717186	0.110719	0.00671744	0.155247	0.200479	0.07986	-0.015556	-0.0110131	-0.020099	0.118792	0.138279	0.0993057	0.0207553	0.0284375	0.0130731	0.0942648	0.158588	0.0299419	-0.00549876	0.0183698	-0.0452796	0.0744539	0.101443	0.0294719	-0.014633	-0.0725692	0.0433032	0.048037	0.0236584	0.0724156	+						+	LV_Sham-LF-m_LV_Sham-LF-fe
0.0784547	0.125619	0.03129	0.157751	0.180009	0.135494	0.0846332	0.14986	0.0194062	0.179853	0.201283	0.158423	0.106958	0.15721	0.0232031	0.182705	0.199504	0.154706	0.0153002	0.00480053	0.0257998	0.136704	0.16193	0.111478	-0.0156099	0.0118235	-0.0430434	0.0954818	0.146402	0.044562	-0.00439071	0.0254921	-0.0541954	0.0722671	0.081702	0.0565424	-0.0378017	-0.137775	0.0621718	0.0142135	-0.0832782	0.111705	+
0.0349694	0.0195659	0.0503729	0.0357471	0.0217496	0.0497445	0.0107868	-0.0071028	0.0286765	0.015894	0.0102162	0.0215719	-0.0174901	-0.0567374	0.0479222	0.00794806	-0.00414686	0.0281063	0.0179641	0.01315	0.0227782	0.033441	0.015144	0.0517381	0.00413648	-0.0111689	0.0194418	0.0111477	-0.00575696	0.0280523	-0.0282207	-0.0547979	0.0160745	0.0158193	-0.0362885	0.102666	0.0107205	0.00836361	0.0130774	0.0535851	0.0558351	0.051335
0.0673348	0.0477844	0.0868852	0.0550847	0.0592289	0.0509406	0.0691945	0.0551753	0.0832138	0.0489172	0.0440883	0.0537462	0.0620604	0.0359626	0.105557	0.0664108	0.0455968	0.101101	0.038125	0.00413156	0.0721185	0.0663863	0.0660707	0.066702	0.0166521	0.0250273	0.00827687	0.040012	0.02459	0.055434	0.0514702	0.0476062	0.0579101	0.0236158	-0.00140473	0.0653166	0.0313184	0.0143875	0.0482493	0.0325644	-0.000524291	0.065653
0.0425522	0.0502649	0.0271266	0.0650338	0.0758818	0.0505699	0.0366443	-0.0877359	0.129929	-0.027226	-0.0480734	0.000570499	-0.0294514	-0.126759	0.100293	-0.020416	-0.0514109	0.0570712	-0.0352565	-0.047139	-0.0114916	-0.0366449	-0.0555248	-0.0114718	-0.00723368	-0.00203861	-0.0141604	-0.0698731	-0.120172	-0.00280726	-0.0272045	-0.135933	0.117767	-0.0254599	-0.0443116	-0.000324263	0.00312458	-0.0474154	0.0705113	-0.0586514	-0.0885775	-0.01875
-0.142874	-0.144201	-0.141547	-0.078202	-0.10074	-0.0556636	-0.101595	-0.135605	-0.0675845	-0.0537078	-0.00259295	-0.104823	-0.080893	-0.0911324	-0.0638274	-0.102131	-0.084241	-0.131946	-0.0117826	-0.00190606	-0.0216592	-0.0836963	-0.122531	-0.0448617	-0.0689709	-0.00645935	-0.131483	-0.0277051	-0.0692867	0.0138765	-0.120928	-0.0852803	-0.180341	0.0033724	-0.0378869	0.072138	-0.0618859	-0.00656187	-0.11721	-0.00791333	0.0107364	-0.026563
0.00298891	-0.0663732	0.0723511	0.0378883	-0.0494453	0.125222	-0.052667	-0.108295	0.00296121	0.0321253	0.0656988	-0.00144826	0.0628069	0.0655633	0.058213	0.0456326	0.0664769	0.0108921	0.0256398	-0.0141651	0.0654448	0.0795532	0.0747438	0.0843626	-0.0216125	0.0128246	-0.0560495	-0.0220773	-0.0642089	0.0200543	-0.029769	0.00451088	-0.0869023	0.0507543	0.0515517	0.0494252	0.01848	-0.121788	0.158748	0.04344	-0.00844355	0.0953236
-0.103821	-0.081693	-0.125948	0.0187026	0.000738286	0.0366669	-0.113693	-0.0294992	-0.197886	-0.0502605	0.0716764	-0.172197	-0.0648058	0.0225656	-0.210425	0.0114815	0.105576	-0.145343	0.0576946	0.0137313	0.101658	0.0871631	0.0118679	0.162458	-0.0351135	-0.0521176	-0.0181095	0.100194	0.211241	-0.0108531	-0.00548527	0.090677	-0.165756	0.0675774	0.0808857	0.0453969	-0.0736996	0.137171	-0.28457	0.0908865	0.204238	-0.0224653
-0.0523443	-0.0825812	-0.0221074	-0.0643728	-0.037278	-0.0914676	-0.0843482	-0.0798143	-0.088882	-0.14404	-0.126343	-0.161737	-0.0221738	0.0150062	-0.0841406	-0.139267	-0.107925	-0.191503	0.0883403	0.104785	0.071896	-0.0200079	0.0121787	-0.0521946	0.0325754	0.0643425	0.000808274	-0.0838319	-0.0818234	-0.0858404	0.0735976	0.0851105	0.0544094	0.0288426	0.0423023	0.00640975	0.025774	0.0989096	-0.0473617	-0.0340736	0.000634466	-0.0687816	+
-0.0282937	-0.0559384	-0.000649135	0.0273453	0.0490634	0.00562725	-0.0347628	-0.0166124	-0.0529133	0.00515469	0.0021668	0.00814259	-0.0428225	-0.0196871	-0.0813813	-0.0120721	0.0272528	-0.0776137	0.00352721	0.0650826	-0.0580282	0.0234422	0.0315549	0.0153294	0.0181823	-0.00706583	0.0434304	0.00210492	-0.00875406	0.0129639	0.013239	0.0420233	-0.0347348	0.138153	0.163184	0.096433	-0.00600031	0.0423352	-0.0543358	0.0830987	0.150564	0.0156332	+
-0.0654664	-0.0651053	-0.0658275	0.0166951	0.00218964	0.0312006	-0.0874897	-0.0962125	-0.078767	-0.000890736	-0.015781	0.0139995	-0.0688116	-0.0893438	-0.0345914	-0.00600608	-0.00712677	-0.00413827	-0.0113416	0.0117668	-0.03445	-0.0420221	-0.0292695	-0.0547746	0.00246349	-0.0331856	0.0381126	0.00615546	-0.00963064	0.0219416	-0.117921	-0.130342	-0.0972173	0.0237427	0.0129723	0.0416934	-0.0731194	-0.068942	-0.0772967	0.0659595	0.0837525	0.0481665	+
-0.0355948	-0.0751899	0.00400035	-0.0620263	-0.0806793	-0.0433733	-0.110266	-0.152583	-0.067949	-0.065581	-0.0880297	-0.0431323	-0.0685304	-0.0295909	-0.13343	-0.0657222	-0.0845437	-0.0343529	-0.00412776	0.0308009	-0.0390564	0.0131121	0.0182498	0.0079745	-0.0382234	-0.0271998	-0.049247	-0.0154294	-0.0402378	0.00937911	0.05668	0.0850622	0.00937637	-0.0224526	0.00656255	-0.0708113	-0.0717658	-0.00757656	-0.135955	-0.0109017	-0.0296518	0.00784831
-0.142678	-0.142232	-0.143123	-0.0790346	-0.0356327	-0.122436	-0.101576	-0.109556	-0.0935954	-0.0139655	-0.0272532	-0.000677748	-0.0898588	-0.0983235	-0.0757511	-0.0512373	-0.0415577	-0.0673701	-0.015927	0.0732475	-0.105102	-0.130324	-0.101708	-0.15894	0.072267	0.0233572	0.121177	0.0317099	0.0247026	0.0387172	-0.101573	-0.0761941	-0.143871	-0.0169772	-0.0358122	0.0144146	-0.0594734	-0.0402171	-0.0787298	0.0358703	0.0349962	0.0367444	+
-0.376991	-0.492762	-0.22263	-0.401632	-0.404285	-0.398095	-0.370293	-0.288343	-0.534195	-0.266427	-0.192203	-0.365392	-0.436746	-0.496071	-0.140118	-0.399578	-0.323508	-0.589754	-0.175904	-0.203765	-0.155008	-0.572689	-0.597294	-0.554234	-0.269867	-0.23326	-0.318677	-0.314426	-0.290596	-0.3462	-0.35952	-0.286106	-0.543055	-0.277763	-0.359682	-0.0729646	-0.274488	-0.28587	-0.259312	-0.262214	-0.272597	-0.24837
-0.0447178	-0.0324327	-0.057003	-0.00556702	0.00219925	-0.0133333	-0.138075	-0.095127	-0.181023	-0.036807	0.0356036	-0.109218	-0.136548	-0.134428	-0.140082	-0.0683834	-0.0471079	-0.103843	0.0601212	0.127452	-0.00720949	-0.0396559	-0.0618074	-0.0175043	0.00749688	-0.0499346	0.0649284	-0.0396382	-0.0392775	-0.0399988	-0.0668897	-0.0246895	-0.137223	0.113522	0.123983	0.0960858	-0.143561	-0.0124066	-0.274716	0.016597	0.106001	-0.0728072	+
-0.0713722	-0.130196	-0.0125486	0.0256558	-0.0231788	0.0744905	-0.138502	-0.112465	-0.164539	-0.0152827	-0.054135	0.0235696	-0.0291068	-0.0382283	-0.0139043	-0.0313304	-0.123082	0.12159	0.0301698	-0.0578458	0.118185	0.098537	-0.00405495	0.201129	-0.095749	-0.129796	-0.061702	-0.0512975	-0.106569	0.00397429	0.0555014	0.0308036	0.0966643	0.0909379	-0.03103	0.294218	-0.0407258	0.00129233	-0.0827439	-0.0189427	0.0172184	-0.0551038
0.0598675	0.0725939	0.0471412	0.0461228	0.0188885	0.073357	0.0526232	0.0524201	0.0528264	0.0683562	0.0577448	0.0789675	0.0504972	0.0548268	0.0432812	0.0645841	0.0674354	0.059832	-0.0396571	-0.0637619	-0.0155524	0.0290049	0.00287331	0.0551366	-0.0211334	0.000696295	-0.0429631	0.0376398	0.0566994	0.0185803	-0.0230733	-0.0337166	-0.00533454	-0.0425447	-0.0468626	-0.0353482	-0.0448626	-0.0899262	0.000201034	-0.0193702	-0.0562172	0.0174767	+
-0.0962284	-0.0850196	-0.107437	0.0649067	0.101512	0.0283017	-0.0621779	-0.0227143	-0.101642	0.0880233	0.126026	0.0500208	-0.0313557	0.0189787	-0.115246	0.0980428	0.140815	0.0267557	-0.087961	-0.0657475	-0.110175	0.00749277	0.0157912	-0.00080569	-0.0568045	-0.0615171	-0.0520919	0.0319144	0.0756948	-0.0118661	-0.0662077	-0.041897	-0.106726	0.00933321	0.00889287	0.0100671	-0.114105	-0.0948264	-0.133383	0.000444084	-0.00627161	0.00715978	+
0.0542761	0.0636626	0.0448896	0.0657607	0.0510498	0.0804715	0.0415494	0.059583	0.0235159	0.0465812	0.0936595	-0.000497032	-0.00448534	-0.0175654	0.0173148	0.0428572	0.0877961	-0.0320409	-0.0673272	-0.10424	-0.0304147	-0.0252523	-0.037895	-0.0126097	0.0543528	0.0764721	0.0322335	0.0459893	0.027212	0.0647666	0.0229435	0.0688681	-0.0535975	-0.000108989	0.00457565	-0.00791673	-0.0188445	0.00944302	-0.0471321	-0.0491247	-0.0179395	-0.08031
0.0119738	0.069102	-0.0451544	0.051463	0.0824048	0.0205212	-0.0281038	-0.0331744	-0.0230333	0.0367875	0.0318165	0.0417586	-0.025837	-0.0234849	-0.0297571	0.00882256	-0.000582579	0.0244978	-0.042525	-0.028187	-0.056863	0.043848	0.0502253	0.0374708	-0.0892104	-0.0904575	-0.0879634	-0.000338616	0.00705548	-0.00773271	-0.0437667	-0.0315871	-0.0640661	-0.00221718	0.00450051	-0.0134133	-0.0777871	-0.102085	-0.0534894	-0.0391703	-0.0487243	-0.0296164	+
-0.0315431	-0.0591129	-0.00397317	-0.123725	-0.125225	-0.122224	0.020532	0.0079569	0.033107	-0.133365	-0.125414	-0.141316	0.0168185	0.0311443	-0.00705772	-0.164713	-0.147578	-0.19327	0.0971467	0.125803	0.0684902	-0.0822766	-0.0344649	-0.130088	0.0901741	0.121012	0.0593361	-0.101584	-0.0906373	-0.11253	0.130664	0.10343	0.176055	-0.023328	-0.0514414	0.0235276	0.107842	0.171203	0.0444823	-0.0701559	-0.0736926	-0.0666191	+
0.0949172	0.10745	0.0823843	0.0509439	0.0370535	0.0648343	0.0326763	0.022332	0.0430206	0.0286244	0.00770991	0.0495388	-0.0110513	-0.0167738	-0.00151369	0.0170773	0.0125507	0.0246215	0.0813309	0.106074	0.0565874	0.039417	0.0398147	0.0390193	0.0440132	0.0346042	0.0534222	0.028263	0.0541109	0.00241521	0.046501	0.0594973	0.0248405	0.0746377	0.0312595	0.146935	0.0275439	0.0620213	-0.00693343	0.032531	0.0753814	-0.0103193
0.0473675	0.00768285	0.0870521	-0.000323186	-0.0265897	0.0259433	0.00666819	-0.00336541	0.0167018	-0.0530211	-0.0492867	-0.0567556	0.00285702	-0.0103789	0.0249169	-0.0330498	-0.0314911	-0.0356475	0.0377696	0.0164581	0.0590811	0.00454104	0.00738365	0.00169844	0.0471319	0.0445325	0.0497313	0.00397817	-0.00450622	0.0124626	0.0336283	0.020174	0.0560522	0.0139102	0.000438898	0.0363625	0.0386054	0.0712718	0.00593907	0.0246427	0.0535517	-0.00426639	+
-0.116589	-0.113585	-0.119593	-0.187295	-0.101632	-0.272958	0.0549901	0.05081	0.0591702	0.0131758	0.076212	-0.0498605	0.051758	0.104289	-0.035794	0.000882282	0.08218	-0.134614	-0.0389829	-0.0361244	-0.0418414	-0.0860294	-0.0103639	-0.161695	0.176744	0.268757	0.0847311	0.0627727	0.134647	-0.00910166	-0.0576503	-0.0448018	-0.0790645	-0.0722567	-0.0114787	-0.173553	0.0849101	0.149768	0.020052	-0.00265208	0.0571546	-0.0624588	+
0.0745733	0.0900985	0.0590481	0.109247	0.0874522	0.131042	0.0552893	0.0399207	0.070658	0.0449005	0.0129255	0.0768755	0.032968	0.00529159	0.0790954	0.0576702	0.0130644	0.132013	-0.0204186	-0.0737416	0.0329044	0.0928557	0.0553294	0.130382	-0.0559659	-0.0724954	-0.0394365	0.0201974	-0.0185658	0.0589606	0.0071174	-0.00174114	0.0218816	-0.00359111	-0.0223997	0.0277566	-0.0327574	-0.0992598	0.0337449	-0.0189744	-0.0711939	0.0332451	+
-0.03204	0.0468643	-0.110944	0.0145815	0.0679709	-0.0388078	0.0255811	0.117808	-0.0666457	0.12227	0.189623	0.0549172	0.0875342	0.164925	-0.0414497	0.126728	0.224097	-0.0355531	-0.0284554	0.045047	-0.101958	0.0291079	0.0833949	-0.0251791	0.0309083	0.0892522	-0.0274355	0.0815974	0.181034	-0.0178392	-0.0125855	0.0254339	-0.0759512	0.0749488	0.150701	-0.0513056	-0.050388	-0.0689246	-0.0318514	0.0182792	-0.00483026	0.0413887					+		+	LV_Sham-LF-m_LV_Sham-LF-fe;LV_Sham-RF-m_LV_Sham-RF-fe
-0.113248	-0.293713	0.0672162	-0.23421	-0.210447	-0.257974	0.254363	0.253079	0.255647	-0.0299012	0.00251823	-0.0623207	0.16591	0.0940501	0.285677	-0.0895768	-0.196584	0.0887694	0.0614265	-0.0398616	0.162714	-0.297264	-0.272668	-0.321861	0.356703	0.301255	0.412152	0.0721961	0.0536873	0.0907049	-0.101169	-0.272721	0.184751	-0.341078	-0.337781	-0.346573	0.156734	0.129611	0.183857	-0.174633	-0.330823	-0.0184436	+
0.08594	0.125489	0.0463908	0.134968	0.161076	0.10886	0.0200324	0.0425154	-0.00245067	0.0869185	0.0700475	0.103789	0.00508536	0.0322885	-0.0402532	0.0623535	0.0691391	0.0510443	-0.0263958	-0.0559134	0.00312178	0.164492	0.151742	0.177241	-0.0856088	-0.0839389	-0.0872788	0.023995	0.0414716	0.00651849	0.0680215	0.118719	-0.0164749	0.110138	0.131509	0.07452	-0.0999747	-0.150297	-0.0496522	-0.0625494	-0.0782631	-0.0468357	+
-0.142938	-0.0116169	-0.241428	-0.0488032	-0.0064318	-0.105298	-0.187013	-0.188385	-0.185984	0.00734348	0.017692	-0.000417949	-0.123967	-0.0861318	-0.174415	-0.0884226	0.0184569	-0.230929	-0.132628	0.0392418	-0.261531	-0.0526424	0.0130211	-0.140194	-0.0577529	-0.0125191	-0.102987	-0.0395662	0.0685977	-0.183785	-0.0639534	-0.0440922	-0.103676	0.0592109	0.0834135	0.0269406	-0.182679	-0.132966	-0.248963	-0.0415164	-0.0118276	-0.0811015	+
-0.0386531	0.0194852	-0.0967914	0.102775	0.151271	0.0542779	-0.120888	-0.0779929	-0.163784	0.13054	0.167822	0.0932573	-0.124145	-0.0872532	-0.185631	0.0373655	0.0717455	-0.0199345	0.0218535	0.098014	-0.0543071	0.0627831	0.0755121	0.0500542	0.111463	0.0942694	0.128657	0.149037	0.216875	0.0811987	-0.0602456	-0.0456993	-0.0844894	0.0971582	0.0782786	0.128624	-0.0617397	-0.051098	-0.0723814	0.136034	0.121143	0.150926	+
0.0673252	0.101405	0.0332456	0.0882236	0.0831859	0.0932613	-0.00641757	-0.0231768	0.0103416	0.00852439	-0.0317865	0.0488353	-0.00200695	0.0045608	-0.0129532	-0.00550118	-0.018155	0.0155885	0.05653	0.0859735	0.0270864	0.074617	0.0986641	0.0505698	-0.0466999	-0.0558285	-0.0375713	-0.0224026	-0.0315879	-0.0132173	0.0769863	0.0991632	0.0400248	0.0850162	0.084785	0.0854015	-0.0186063	-0.0369162	-0.000296349	-0.00134419	-0.00310725	0.000418873	+
-0.0502464	-0.0706847	-0.029808	0.135858	0.0979552	0.17376	-0.076818	-0.0346379	-0.118998	0.011209	0.0501388	-0.0277208	-0.0624484	-0.0507707	-0.0819112	0.00136513	0.0389416	-0.0612622	0.0356287	0.0604356	0.0108218	0.126996	0.143031	0.110961	-0.0801702	-0.0683495	-0.0919908	-0.044633	-0.00570409	-0.0835619	0.0451074	0.00662164	0.10925	0.191127	0.180945	0.208095	-0.0930938	-0.0981286	-0.088059	0.0188392	-0.00393176	0.0416101	+
-0.0355873	-0.0647031	-0.00647159	0.0304916	-0.00294889	0.0639322	-0.0358593	-0.0585335	-0.0131851	0.0148837	-0.0171427	0.0469101	-0.0512772	-0.0733532	-0.0144839	0.0183357	-0.0144857	0.073038	-0.0684532	-0.0960962	-0.0408102	-0.0338745	-0.082728	0.014979	-0.032757	-0.0613199	-0.00419401	4.21038e-05	-0.0313143	0.0313985	-0.0869981	-0.100427	-0.0646161	-0.0481779	-0.0752181	-0.00311104	-0.102452	-0.12279	-0.0821137	-0.0160182	-0.026852	-0.00518429	+
0.0506871	0.0234136	0.0779607	-0.0226906	-0.037589	-0.00779216	0.0296454	0.0211569	0.0381338	0.0512903	0.0143912	0.0881893	-0.0106186	0.0288403	-0.0763835	-0.00367772	0.0621416	-0.113377	0.0227696	0.0153124	0.0302268	0.061713	0.0314838	0.0919422	-0.0444039	-0.0434556	-0.0453523	-0.0507388	-0.0324744	-0.0690031	-0.00703001	0.0372587	-0.0808444	-0.0118822	-0.0052943	-0.0228621	-0.0114583	-0.0915317	0.0686151	-0.034271	-0.0734653	0.00492327
-0.113186	-0.0905124	-0.135859	-0.0491837	-0.0240783	-0.0742892	-0.0195902	0.0398605	-0.0790409	-0.00191986	0.057303	-0.0611427	0.0129457	0.0513495	-0.0510607	0.041259	0.075047	-0.0150544	-0.0464718	-0.00959442	-0.0833492	-0.0507405	-0.0222391	-0.0792419	0.0316796	0.0682778	-0.00491856	0.0133994	0.0260339	0.000764812	-0.0524534	-0.0439363	-0.0666485	0.0171055	0.0532643	-0.0431592	-0.00742258	0.0504712	-0.0653163	0.00721571	0.0586285	-0.0441971	+
-0.424204	-0.485137	-0.36327	-0.298863	-0.145452	-0.452273	-0.133524	-0.331322	0.0642741	-0.397227	-0.286733	-0.50772	0.130157	0.0884742	0.19963	-0.0564291	-0.0772531	-0.0217223	-0.0551342	-0.295308	0.185039	-0.691181	-0.538102	-0.84426	0.0313422	0.0828975	-0.020213	-0.577357	-0.623018	-0.531696	-0.0905261	-0.286602	0.236267	-0.482374	-0.46175	-0.516747	0.67087	0.784717	0.557023	-0.137784	-0.37422	0.0986513	+
-0.143945	-0.118791	-0.150233	-0.28305	-0.296824	-0.278458	-0.161903	-0.0370082	-0.245166	-0.321884	-0.266419	-0.358861	0.20571	0.823879	-0.206402	-0.21327	-0.149191	-0.277348	-0.189433	-0.142091	-0.220994	-0.319377	-0.276741	-0.383332	-0.107326	-0.195855	-0.0778158	-0.278015	-0.287312	-0.271818	0.0171243	0.0929338	-0.210304	-0.270518	-0.325283	-0.252263	0.1061	0.296231	-0.0206535	-0.139103	-0.22662	-0.10993
-0.183381	-0.210247	-0.156515	-0.106505	0.0157139	-0.228724	-0.0648281	-0.142664	0.013008	-0.208497	-0.145068	-0.271925	0.134313	0.100361	0.190898	-0.0497307	-0.0372237	-0.0705757	0.0945634	0.0181317	0.170995	-0.324198	-0.24161	-0.406786	-0.000366821	0.0544637	-0.0551974	-0.299229	-0.287109	-0.311349	-0.00708715	-0.108138	0.161332	-0.16736	-0.12382	-0.239927	0.401274	0.504717	0.297831	-0.0799749	-0.180921	0.0209712	+
0.0864257	0.0363416	0.13651	-5.25406e-05	-0.0638586	0.0637536	0.0329598	-0.00519073	0.0711103	-0.0883404	-0.0937053	-0.0829755	0.00940018	-0.0414011	0.0940689	-0.034043	-0.0376094	-0.0280989	0.0223802	-0.0504901	0.0952504	0.0176245	0.0204859	0.0147631	0.0126544	-0.00758757	0.0328964	-0.0330553	-0.0929198	0.0268093	0.0429411	0.0109222	0.096306	0.00226274	-0.00482626	0.0140778	0.0376118	0.05132	0.0239036	-0.0058865	0.0368242	-0.0485972
0.0350909	0.0142319	0.0559499	-0.0438716	-0.0524974	-0.0352459	0.00223039	-0.0468653	0.0513261	-0.0591631	-0.133372	0.0150458	0.00786077	-0.00715435	0.032886	-0.0146087	-0.0837613	0.100646	0.0056019	-0.0393593	0.0505631	-0.0564194	-0.134063	0.0212245	-0.0496324	-0.102952	0.00368745	-0.0965668	-0.189261	-0.00387241	0.0352007	0.0160694	0.067086	0.00906967	-0.0136886	0.0470001	0.0694851	0.0212604	0.11771	-0.0852014	-0.0846597	-0.085743
-0.0605681	-0.0479681	-0.0731681	-0.093983	-0.0255397	-0.162426	0.00382235	0.0638116	-0.0561669	-0.100876	0.043894	-0.245645	0.0209195	0.0603696	-0.0448305	-0.115661	-0.0362924	-0.247942	0.072948	0.0226158	0.12328	-0.182228	-0.0973676	-0.267089	0.155208	0.256346	0.0540699	-0.0520943	0.0140778	-0.118266	0.0746535	0.0461409	0.122174	-0.0681508	-0.0526904	-0.0939182	0.109325	0.201689	0.0169609	-0.0424123	-0.0757175	-0.00910714	+
-0.0314505	-0.0723473	0.00944637	-0.0226176	-0.0405929	-0.00464233	-0.0696183	-0.154745	0.0155089	-0.00845568	-0.0188248	0.00191346	-0.0500503	-0.0649435	-0.0252284	0.00501966	-0.0146966	0.0378801	0.00686505	-0.0385625	0.0522926	-0.0363115	-0.0587494	-0.0138736	-0.0362158	-0.0280527	-0.0443788	-0.038269	-0.0217678	-0.0547702	-0.0255121	-0.00669701	-0.0568706	-0.0110311	-0.0375904	0.0332344	0.024873	0.0104318	0.0393142	0.0376961	-0.0116904	0.0870826
0.0233208	0.0656832	-0.0190415	0.101603	0.13708	0.0661267	-0.0501254	-0.0373875	-0.0628633	0.0646524	0.0978192	0.0314856	0.00229363	0.0298666	-0.0436614	0.08463	0.147553	-0.0202416	-0.00593266	0.0385201	-0.0503854	0.0826845	0.122118	0.0432508	-0.0321889	-0.0460593	-0.0183186	0.0417058	0.0868809	-0.00346921	-0.00048762	0.0171548	-0.0298916	0.133134	0.163941	0.0817907	-0.0708431	-0.0514406	-0.0902457	0.0602857	0.103305	0.0172663	+
0.013615	0.0303347	-0.00310467	-0.0531057	-0.0450876	-0.0611238	-0.0300073	-0.0236609	-0.0363538	0.0720768	0.0218708	0.122283	-0.0491681	0.00458043	-0.138749	0.0376557	0.0609314	-0.00113707	0.00889391	0.0142042	0.00358359	0.0680058	0.0351383	0.100873	-0.00973213	-0.0201465	0.00068229	-0.025166	-0.0148291	-0.0355029	-0.0736529	-0.0577311	-0.100189	-0.0317985	0.0315868	-0.137441	-0.0744204	-0.12675	-0.0220905	0.0210588	-0.0270261	0.0691437
-0.00622235	-0.00266599	-0.00977872	0.00745956	-0.0146754	0.0295945	-0.0422343	-0.0693702	-0.0150984	0.0703153	0.0547883	0.0858424	-0.0489751	-0.0522951	-0.0434419	0.035203	0.0508967	0.0090469	0.00304885	0.0871027	-0.081005	0.0125648	0.00179433	0.0233353	-0.00187278	-0.0468896	0.0431441	0.00703045	-0.0309758	0.0450367	-0.0273259	-0.0447725	0.00175191	0.0305876	0.0238228	0.0418623	-0.0372066	-0.0375868	-0.0368264	0.0438834	0.0593792	0.0283877
0.0341654	0.00940351	0.0589272	0.123441	0.0708243	0.176057	0.00357666	-0.0235714	0.0307247	0.0349454	-0.0178474	0.0877383	0.000714758	-0.0409038	0.0700791	0.0409618	0.0277063	0.0630543	0.0192662	0.0183446	0.0201878	0.110163	0.0819164	0.138409	-0.0265979	-0.0465462	-0.00664957	0.00515445	-0.00947815	0.019787	0.0243052	-0.0027279	0.0693603	0.0900807	0.078872	0.108762	-0.048318	-0.0789471	-0.0176889	-0.0112845	-0.0714477	0.0488787	+
0.23179	0.314687	0.148894	-0.23519	-0.268202	-0.202178	0.19106	0.155181	0.226938	-0.125653	-0.226739	-0.024566	0.114152	0.108128	0.124192	-0.0747123	-0.105857	-0.0228049	0.00275388	-0.0757144	0.0812221	-0.137362	-0.185262	-0.0894624	-0.0655027	0.0102481	-0.141254	-0.110071	-0.141325	-0.0788164	0.111119	0.107142	0.117748	-0.193116	-0.10063	-0.347258	0.243876	0.147045	0.340707	-0.156484	-0.0585336	-0.254434	+
0.155483	0.216829	0.0941377	-0.0564001	-0.0665835	-0.0462167	0.0600368	0.0826588	0.0374149	-0.0869386	-0.117743	-0.0561339	0.0426231	0.0695829	-0.00230989	-0.0537665	-0.0757784	-0.0170799	0.0109773	0.0445869	-0.0226323	-0.0532611	-0.0387917	-0.0677306	-0.0447758	-0.00797098	-0.0815805	-0.0642195	-0.0485441	-0.0798949	0.128672	0.141023	0.108087	-0.0588604	-0.0488188	-0.0755964	-0.0291686	-0.0159869	-0.0423502	-0.125209	-0.0992799	-0.151137	+
-0.109349	-0.126022	-0.0871183	-0.10649	-0.0707268	-0.154175	0.0119525	-0.000702399	0.0214437	-0.098681	-0.0535751	-0.13251	-0.134899	-0.147931	-0.117524	-0.044836	-0.0536487	-0.0330858	-0.0409348	-0.0824607	0.014433	-0.0997911	-0.187707	-0.0118748	-0.0085427	-0.052656	0.050275	-0.015561	0.0176749	-0.0487969	-0.123969	-0.110325	-0.14216	-0.0396511	-0.0178529	-0.0941467	-0.127407	-0.0805924	-0.162518	0.00295623	0.0643887	-0.0431181	+
-0.0736976	-0.0815711	-0.0579507	0.00897705	0.0516673	-0.0764035	0.02742	0.00839441	0.0654711	0.135765	0.165469	0.0466533	0.14217	0.153735	0.119039	0.101227	0.101227	NaN	-0.0142932	0.0152384	-0.029059	-0.0925218	-0.161518	-0.0235255	0.0246851	-0.00864776	0.0913509	0.0603611	0.0016141	0.236602	0.120105	0.120105	NaN	0.123518	0.13336	0.113675	0.00537646	0.0340388	-0.0806106	0.0660971	0.0388236	0.147918
0.065329	0.0880228	0.0483086	-0.0117186	-0.131266	0.0779416	-0.0361132	-0.0753409	0.0161904	-0.0113362	-0.0500678	0.0273954	-0.0617572	-0.104965	0.046262	0.0929341	0.0441137	0.158028	0.0672159	0.0467635	0.0825553	0.0630763	0.16713	-0.0149638	0.0452131	0.0593105	0.03464	-0.00688819	-0.044563	0.0213679	-0.0502198	-0.0311493	-0.0756471	0.0207761	0.0347069	-0.014051	0.0175635	0.0787544	-0.0436274	0.0436219	0.0662787	0.0134127
0.0164075	-0.0296902	0.0625053	-0.271818	-0.270849	-0.272786	0.0701	0.0402541	0.099946	-0.408527	-0.465088	-0.351966	0.0156685	-0.0177934	0.0714384	-0.419147	-0.46544	-0.341991	0.224717	0.186564	0.262869	-0.222644	-0.19528	-0.250007	0.265246	0.255762	0.27473	-0.227189	-0.266994	-0.187384	0.132441	0.042282	0.282705	-0.34223	-0.349701	-0.32978	0.250782	0.361	0.140565	-0.261677	-0.292537	-0.230818	+
-1.16771	-1.59708	-0.738334	-0.787135	-0.826979	-0.747292	-0.490991	-0.682872	-0.29911	-0.800843	-1.17682	-0.424861	-0.411531	-0.581471	-0.128296	-0.653132	-0.814452	-0.384265	-0.289784	-0.784909	0.205341	-1.66393	-1.56347	-1.76439	-0.0174788	0.058149	-0.0931066	-0.410379	-0.267986	-0.552773	-0.621531	-1.05903	0.107633	-0.943843	-1.34207	-0.280137	0.599932	0.940064	0.259799	-0.272854	-0.529579	-0.0161299	+
-0.195398	-0.311698	-0.0790984	-0.0884843	-0.201559	0.0245905	-0.104829	-0.210537	0.000877907	-0.0562929	-0.10298	-0.00960539	-0.0623729	-0.154385	0.0909812	0.000100313	-0.0955735	0.159557	-0.0243593	-0.234694	0.185975	0.140941	-0.0861412	0.368023	0.00174937	-0.0203342	0.0238329	-0.0509448	-0.0783792	-0.0235103	-0.199029	-0.31357	-0.00812675	-0.109773	-0.142656	-0.0549673	0.197586	0.158381	0.23679	0.180953	0.0967498	0.265156
0.160161	0.135433	0.184889	-0.0633272	-0.144682	0.018028	0.0753372	0.0727455	0.0779289	-0.149024	-0.151592	-0.146456	0.056012	0.0488566	0.0679377	-0.14196	-0.138561	-0.147625	0.0345373	0.00767194	0.0614027	-0.0439833	-0.0410999	-0.0468667	-0.0547216	-0.0494389	-0.0600042	-0.18558	-0.225748	-0.145412	0.122755	0.101038	0.15895	-0.0820769	-0.0971407	-0.0569707	0.0702158	0.0920991	0.0483325	-0.148682	-0.181128	-0.116236	+
-0.389842	-0.40507	-0.374613	-0.366668	-0.269277	-0.464059	-0.165916	-0.131976	-0.199855	-0.418162	-0.312503	-0.523821	0.0406802	0.0791405	-0.0234202	-0.192996	-0.146949	-0.26974	-0.0642909	-0.160956	0.0323743	-0.494195	-0.436225	-0.552165	0.0191243	0.104948	-0.0666994	-0.277732	-0.273052	-0.282412	-0.0643055	-0.167726	0.108063	-0.317535	-0.273523	-0.390888	0.571006	0.800215	0.341796	-0.0395921	-0.196161	0.116977	+
0.126533	0.287036	-0.0339699	-0.154841	-0.0794791	-0.230204	0.199842	0.221031	0.178654	-0.210475	-0.112549	-0.308401	0.131742	0.157297	0.0891502	-0.234906	-0.21041	-0.275733	0.203572	0.18595	0.221194	-0.131627	-0.0736597	-0.189595	0.13223	0.253336	0.0111245	-0.177207	-0.0854689	-0.268946	0.124571	0.0455547	0.256264	-0.183018	-0.165475	-0.212254	0.129502	0.223922	0.0350821	-0.231504	-0.24781	-0.215197	+
0.0165865	-0.0779013	0.111074	-0.209525	-0.191302	-0.227748	0.126144	0.0585389	0.193749	-0.425416	-0.441733	-0.409099	0.000305539	-0.0252326	0.0428691	-0.502878	-0.547087	-0.429198	0.149578	-0.0336188	0.332774	-0.250978	-0.0666499	-0.435307	0.273153	0.2488	0.297506	-0.330178	-0.330708	-0.329647	0.114145	-0.0482824	0.384856	-0.460404	-0.46269	-0.456594	0.27214	0.435299	0.108981	-0.359031	-0.47015	-0.247912	+
-0.11278	-0.123296	-0.102264	-0.111702	-0.102635	-0.12077	-0.0139688	0.0330589	-0.0609964	-0.359945	-0.30444	-0.41545	-0.139456	-0.119934	-0.171994	-0.444051	-0.417361	-0.488534	0.0530039	-0.00151581	0.107524	-0.0701531	0.122748	-0.263054	0.140232	0.10024	0.180224	-0.243954	-0.260939	-0.226968	-0.00988175	-0.059045	0.072057	-0.228562	-0.181396	-0.30717	0.0588882	0.213657	-0.0958809	-0.320684	-0.337273	-0.304095	+
0.215818	0.238693	0.192943	0.132622	0.144655	0.120589	0.266365	0.226602	0.306127	0.0428667	-0.10708	0.192814	-0.0399871	-0.211308	0.245547	0.0461233	-0.204134	0.463218	-0.122551	-0.209724	-0.0353782	0.0949813	0.0851984	0.104764	-0.159219	-0.0443457	-0.274092	0.121916	0.118123	0.125709	-0.129407	-0.246279	0.06538	-0.395416	-0.646006	0.0222332	-0.0372407	-0.223664	0.149182	-0.170135	-0.30131	-0.0389599	+
0.00435242	-0.015093	0.0237978	0.0602794	0.0271796	0.0933792	-0.033741	-0.106318	0.0388361	-0.0318366	-0.0484234	-0.0152498	-0.111386	-0.137251	-0.0682786	-0.0436871	-0.0641026	-0.00966132	0.00858457	0.0243031	-0.00713391	0.0195946	0.0747058	-0.0355165	-0.0185247	-0.0279012	-0.00914829	-0.0351527	-0.0598011	-0.0105044	-0.0540761	-0.0864179	-0.000173165	0.0324811	0.00236461	0.0826752	-0.0240035	-0.00380023	-0.0442068	-0.0455953	-0.0632614	-0.0279291				+				RV_Sham-RF-m_RV_Sham-RF-fe
-0.220511	-0.180061	-0.260961	-0.160948	-0.138873	-0.183023	-0.208779	-0.247494	-0.170065	-0.211976	-0.192007	-0.231945	-0.302561	-0.32404	-0.266764	-0.205549	-0.204433	-0.20741	-0.244492	-0.201472	-0.287512	-0.207241	-0.181306	-0.233176	-0.192888	-0.172163	-0.213612	-0.184744	-0.191301	-0.178187	-0.309421	-0.340474	-0.257666	-0.169511	-0.158982	-0.187059	-0.185072	-0.113709	-0.256436	-0.186373	-0.151529	-0.221217
0.0764236	0.173956	0.00327444	0.104136	0.124408	0.0939997	0.318124	0.278512	0.370939	0.114342	0.0968379	0.13768	0.16024	0.0961467	0.245698	0.167846	0.120922	0.261694	-0.0442924	-0.0910728	-0.00920711	0.0548784	0.0957942	0.0241916	0.127519	0.13183	0.124286	0.151669	0.25328	0.075461	-0.0323001	-0.0758764	0.0766408	-0.050866	-0.12185	0.0437799	0.110348	0.124872	0.0994554	-0.0221042	-0.0361765	-0.01155	+
0.109686	0.13997	0.079401	0.101583	0.048733	0.154432	0.115271	0.0887803	0.141762	-0.0803632	-0.0309242	-0.129802	-0.128447	-0.168628	-0.0614779	-0.0882762	-0.118813	-0.0373821	-0.0464838	-0.13259	0.0396227	0.076002	0.134461	0.0175432	0.0208746	0.0877056	-0.0459565	-0.0743694	-0.0621598	-0.086579	-0.0840381	-0.158081	0.0393669	-0.0593709	-0.0644147	-0.0509647	-0.0602226	0.0183901	-0.138835	-0.220005	-0.266117	-0.173893	+
0.00433876	-0.031832	0.0525664	-0.0512449	-0.0412591	-0.0645593	0.0378735	-0.0647418	0.114835	0.0547198	0.0178646	0.0823612	0.00798731	-0.0306222	0.0594666	-0.0286102	-0.00770565	-0.0564829	-0.00594728	-0.011109	0.000934949	0.0311348	0.0970839	-0.0348143	-0.0750115	-0.0699438	-0.0817685	-0.0787741	-0.0910434	-0.0665049	-0.0809066	-0.0591025	-0.109979	-0.0473519	-0.0676941	0.00350366	0.0337185	0.0354926	0.032388	-0.0258115	-0.0967185	0.0273687
-0.210324	-0.214579	-0.207487	-0.423617	-0.618508	-0.293691	-0.207914	-0.322052	0.134502	-0.34265	-0.306798	-0.378502	-0.337435	-0.337435	NaN	-0.541444	-0.541502	-0.541356	-0.366079	-0.402362	-0.341891	-0.539094	-0.724352	-0.415589	-0.258634	-0.0682317	-0.385569	-0.455311	-0.621901	-0.344252	-0.256564	-0.588239	0.240947	-0.416177	-0.446653	-0.32475	0.0923338	0.360223	-0.175555	-0.456736	-0.641158	-0.272313
0.0745303	0.0665518	0.0825087	-0.304527	-0.318605	-0.290448	0.104225	0.0908547	0.117594	-0.448797	-0.475751	-0.421843	0.0261778	0.0125575	0.0488784	-0.488146	-0.513345	-0.446147	0.245321	0.188548	0.302095	-0.280963	-0.251674	-0.310253	0.251196	0.280463	0.221929	-0.305394	-0.337617	-0.27317	0.153896	0.073255	0.288299	-0.391424	-0.396996	-0.382137	0.219543	0.333042	0.106043	-0.352754	-0.382352	-0.323157	+
0.0812463	0.0720759	0.0904167	-0.248497	-0.253748	-0.243246	0.121884	0.143059	0.100708	-0.397909	-0.358023	-0.437794	0.0159103	0.0261632	-0.00117781	-0.427475	-0.443214	-0.401243	0.228063	0.172668	0.283459	-0.211262	-0.178962	-0.243562	0.243933	0.267991	0.219876	-0.260991	-0.27045	-0.251532	0.144794	0.0884441	0.23871	-0.331868	-0.320709	-0.350466	0.18879	0.317043	0.0605379	-0.335097	-0.351703	-0.318491	+
0.0731391	0.145674	0.000604374	-0.207751	-0.149197	-0.266305	0.123928	0.188135	0.0597203	-0.241869	-0.142946	-0.340792	0.0320544	0.0800431	-0.0479267	-0.307856	-0.271571	-0.368332	0.0878583	0.0583203	0.117396	-0.123478	-0.064004	-0.182951	0.188896	0.278144	0.0996475	-0.149751	-0.0992728	-0.200229	0.0922884	0.0659775	0.13614	-0.248116	-0.252313	-0.241121	0.0998387	0.186198	0.0134797	-0.222168	-0.223922	-0.220414	+
-0.19326	-0.204641	-0.181879	-0.351076	-0.273283	-0.428868	0.0941915	0.156734	0.0316491	-0.18	-0.115767	-0.244233	0.0553902	0.0665749	0.036749	-0.155935	-0.158877	-0.151033	-0.042328	0.0191977	-0.103854	-0.446828	-0.325959	-0.567697	0.147132	0.211499	0.082764	-0.0446182	-0.0317959	-0.0574404	-0.142935	-0.176743	-0.0865886	-0.41253	-0.424097	-0.393251	0.195215	0.31352	0.0769102	-0.117435	-0.0961635	-0.138707	+
-0.140166	-0.15035	-0.129981	-0.312965	-0.253644	-0.372285	0.156166	0.223011	0.0893213	-0.13623	-0.0766544	-0.195805	0.120182	0.124927	0.112275	-0.0911825	-0.0898996	-0.0933205	-0.0301563	0.0365162	-0.0968288	-0.413688	-0.313374	-0.514002	0.232317	0.289937	0.174697	0.0199827	0.0201762	0.0197892	-0.0904394	-0.124005	-0.0344969	-0.371518	-0.372436	-0.369988	0.242042	0.32783	0.156254	-0.0706471	-0.088725	-0.0525693	+
-0.104087	-0.0714637	-0.13671	-0.265892	-0.168844	-0.362939	0.189418	0.288079	0.0907563	-0.114857	-0.0262706	-0.203444	0.113298	0.125661	0.0926936	-0.0644672	-0.0479262	-0.0920357	0.0253137	0.11002	-0.0593931	-0.391879	-0.260627	-0.523131	0.233131	0.317488	0.148774	0.0287461	0.0676226	-0.0101305	-0.0447145	-0.0713826	-0.000267516	-0.335545	-0.356526	-0.300578	0.228135	0.343913	0.112357	-0.0717902	-0.0537762	-0.0898042	+
0.0489119	-0.299606	0.39743	-0.309184	-0.699433	0.0810637	0.197524	-0.175357	0.570404	-0.321622	-0.656806	0.0135606	0.0878262	-0.144708	0.475384	-0.330227	-0.627464	0.165168	0.0368956	-0.3773	0.451091	-0.276204	-0.594511	0.0421036	0.0236293	-0.141641	0.188899	-0.369934	-0.650626	-0.0892426	0.117959	-0.171013	0.599581	-0.526788	-0.707262	-0.225997	0.357016	0.113525	0.600506	-0.189701	-0.551073	0.17167	+	+	+		+		+	LV_Sham-H-m_LV_Sham-H-fe;LV_Sham-LF-m_LV_Sham-LF-fe;LV_Sham-RF-m_LV_Sham-RF-fe;RV_Sham-H-m_RV_Sham-H-fe
0.0649272	0.016103	0.113751	0.0390413	0.0065266	0.071556	-0.0791107	-0.0364744	-0.121747	-0.136761	-0.103808	-0.169713	-0.113363	-0.104387	-0.128321	-0.187854	-0.138937	-0.269384	0.0914668	0.0859361	0.0969974	0.0211395	0.0220476	0.0202313	-0.0512891	-0.0615765	-0.0410017	-0.0746751	-0.0844086	-0.0649416	0.135631	0.134828	0.136969	0.109251	0.109778	0.108374	-0.00205945	0.0863993	-0.0905182	-0.0279431	0.0214923	-0.0773785	+
0.139822	0.216841	0.062803	0.107266	0.122118	0.0924138	0.168865	0.180945	0.156786	0.209268	0.283975	0.134561	0.215411	0.212762	0.219826	0.267206	0.296092	0.219062	0.0363807	0.130273	-0.0575111	0.229581	0.249849	0.209313	0.236273	0.164863	0.307683	0.214464	0.24556	0.183367	0.150374	0.184844	0.0929257	0.201842	0.165011	0.263227	0.228957	0.288105	0.169809	0.267985	0.304332	0.231638
-0.180222	0.0259428	-0.592551	0.0743199	0.366862	-0.315736	-0.564543	-0.100669	-0.912449	0.118512	0.00665338	0.267656	-0.247436	0.101979	-0.713324	-0.235773	0.0802473	-1.02583	-0.0917293	-0.0802326	-0.114723	-0.166153	-0.334406	0.058184	0.157381	0.0913396	0.245436	0.0961718	0.0815876	0.115617	-0.253059	-0.0938815	-0.465295	0.0302986	0.218861	-0.221118	0.131964	0.307503	-0.102088	-0.159487	0.168876	-0.597305
-0.0583097	-0.0724202	-0.0441993	-0.0215984	-0.0628693	0.0196726	-0.0659994	-0.0933804	-0.0386184	-0.0160869	-0.0372228	0.00504905	-0.0342523	-0.0493481	-0.00909257	-0.0332813	-0.0332489	-0.0333351	0.0170144	0.0136527	0.0203761	-0.049003	-0.0542392	-0.0437668	0.0329201	-0.0209439	0.086784	0.0286066	-0.00461733	0.0618304	-0.0444589	-0.057412	-0.0228703	-0.0292824	-0.0393389	-0.0125215	0.029906	0.0626831	-0.0028711	0.0387812	0.0542245	0.0233378	+
-0.0469945	-0.0802184	-0.0137706	0.00306255	0.00190283	0.00422226	-0.202673	-0.179098	-0.226248	-0.108694	-0.0240612	-0.193327	-0.0612013	-0.0153307	-0.137652	-0.13845	-0.127295	-0.157041	0.0703518	0.0626458	0.0780578	0.0652834	0.184523	-0.0539567	-0.00599909	-0.132095	0.120096	-0.0786151	-0.126265	-0.0309653	0.00239421	-0.00826824	0.020165	0.0429884	0.0758298	-0.0117472	-0.100963	-0.176859	-0.0250658	0.0210883	-0.0789598	0.121136
-0.0224951	-0.0313042	-0.0136859	-0.0693869	-0.0992628	-0.039511	-0.0371417	0.00549882	-0.0797822	-0.0752835	-0.0317581	-0.118809	-0.0260583	-0.0159618	-0.0428857	-0.0840534	-0.0624451	-0.120067	0.0332502	0.029783	0.0367173	-0.0209868	-0.0109368	-0.0310368	-0.00318058	-0.0154607	0.00909952	-0.0376977	-0.0739877	-0.00140768	0.0346538	0.0509893	0.00742799	-0.00310904	-0.0144292	0.0157579	-0.00151925	0.0358547	-0.0388932	-0.0229696	-0.0133673	-0.032572	+
-0.0260289	-0.0539184	0.00186053	-0.0432701	-0.0525273	-0.0340129	-0.00640352	0.00465708	-0.0174641	-0.0625821	-0.0553889	-0.0697752	-0.0384219	-0.038525	-0.03825	-0.0271595	-0.0097074	-0.0562463	0.00699812	-0.017179	0.0311752	-0.0428649	-0.0238815	-0.0618482	0.0339577	0.0222298	0.0456856	0.0242042	0.0128175	0.0355909	0.058381	0.0528247	0.0676417	0.0290241	0.0264079	0.0333843	0.0258586	0.0611844	-0.00946713	0.00513792	0.0221677	-0.0118919	+
-0.0563838	-0.108188	-0.00457957	-0.111207	-0.140521	-0.0818923	-0.0677521	-0.0656132	-0.0698909	-0.104766	-0.068391	-0.14114	-0.0179265	-0.0226112	-0.0101187	-0.0840546	-0.0517962	-0.137818	0.0412071	0.0330763	0.0493379	-0.101581	-0.086472	-0.11669	-0.0130677	-0.0276506	0.00151523	-0.0514984	-0.0699011	-0.0330958	-0.0127006	0.0129218	-0.0554046	-0.0406579	-0.0463196	-0.0312217	0.00272946	0.0453984	-0.0399394	-0.0390323	-0.0277044	-0.0503602	+
-0.0371612	-0.0601618	-0.0141606	-0.0934933	-0.0779439	-0.109043	-0.0312825	-0.0702786	0.00771362	-0.0387685	-0.0380226	-0.0395144	0.00702359	0.00321942	0.0133639	-0.0588673	-0.043535	-0.0844213	0.0300398	0.048074	0.0120057	-0.061937	-0.00915766	-0.114716	-0.0213581	-0.00867435	-0.0340418	-0.0408505	-0.0570494	-0.0246517	0.0246074	0.0187788	0.0343218	-0.0228161	-0.0192456	-0.0287668	0.0229179	0.0657541	-0.0199183	-0.0275885	-0.0270138	-0.0281632	+
-0.0483839	-0.0818133	-0.0149544	-0.13798	-0.106007	-0.169953	-0.0461102	-0.0203416	-0.0718788	-0.109897	-0.130791	-0.0890025	-0.00240875	-0.000252623	-0.00600231	-0.085317	-0.0477696	-0.147896	0.00834844	-0.00350229	0.0201992	-0.0842854	-0.0158761	-0.152695	0.0392206	0.0704012	0.00804004	-0.0371211	-0.044084	-0.0301582	0.0461546	0.0391359	0.0578525	-0.00798942	-0.0118553	-0.00154625	0.0666091	0.101544	0.0316747	-0.0090593	0.00483201	-0.0229506	+
-0.0255479	-0.0471189	-0.00397703	-0.146967	-0.168745	-0.12519	-0.0488827	0.00590559	-0.103671	-0.0479557	-0.0110139	-0.0848974	-0.0261076	-0.0573356	0.0259391	-0.08503	-0.0347304	-0.168863	-0.033384	-0.0754654	0.00869746	-0.0263513	0.0113603	-0.0640629	0.0213234	0.000538245	0.0421085	-0.0261262	-0.0696233	0.0173709	-0.0182327	0.000354598	-0.0492116	-0.0192619	-0.0493042	0.0308086	-0.0293493	-0.018424	-0.0402746	-0.0150102	0.0210248	-0.0510452
-0.026983	-0.0419947	-0.0119714	0.0188859	0.0308632	0.00690855	-0.0283085	-0.0579195	0.00130254	0.042474	0.0371762	0.0477718	0.00230025	-0.000539542	0.00703325	0.0323488	0.0394814	0.0204611	-0.0377051	-0.0280629	-0.0473472	0.0346165	0.039754	0.0294791	0.0177832	0.0065572	0.0290091	0.0475363	0.0690113	0.0260613	-0.0219788	-0.00693936	-0.0470445	0.0352639	0.0468607	0.015936	-0.00759459	0.0526597	-0.0678489	0.0864022	0.106655	0.0661499	+
-0.112081	-0.127142	-0.0970203	-0.104182	-0.108691	-0.0996743	-0.115268	-0.107745	-0.122792	-0.0757089	-0.070471	-0.0809468	-0.142897	-0.116983	-0.186087	-0.0882286	-0.0597993	-0.135611	-0.104455	-0.111034	-0.0978757	-0.102136	-0.149861	-0.0544112	-0.0876067	-0.107153	-0.0680609	-0.0637351	-0.0718354	-0.0556348	-0.121118	-0.112131	-0.136097	-0.0797656	-0.0647992	-0.10471	-0.108958	-0.0823961	-0.135519	-0.0632361	-0.0268929	-0.0995793
0.0166876	0.0230155	0.0103597	0.00145747	0.00301848	-0.000103532	0.0208147	0.0301846	0.0114448	0.0208066	0.0176285	0.0239847	0.00562152	0.0168797	-0.0131421	0.0233339	0.0240332	0.0221685	-0.0150592	0.000548104	-0.0306665	0.00717932	0.00413733	0.0102213	0.0116487	-0.00665374	0.0299512	0.0228245	0.0289703	0.0166786	0.00774621	0.0130153	-0.00103558	0.025835	0.0465546	-0.00869764	-0.00214293	0.0015603	-0.00584616	0.0504564	0.0648507	0.0360622
0.0278924	-0.0420851	0.0978699	-0.0271995	-0.0392705	-0.0151286	0.0526435	0.0221521	0.0831348	0.060965	0.0198306	0.1021	0.0759028	0.0699024	0.0859034	0.0704713	0.0792794	0.0557912	-0.0685049	-0.0676477	-0.0693621	-0.0618591	-0.0529646	-0.0707536	0.0634784	0.0537782	0.0731786	0.0558862	0.0855234	0.0262489	0.0456979	0.0558635	0.0287552	0.0114882	0.0348886	-0.0275123	0.0812595	0.0866696	0.0758495	0.085442	0.117318	0.0535661	+
0.0198057	-0.00703706	0.0466484	-0.0145108	-0.0226113	-0.00641025	0.0103071	-0.00610655	0.0267208	0.037774	0.04628	0.029268	0.0429427	0.0318877	0.0613678	0.0430999	0.0925935	-0.0393893	0.0400199	0.0541	0.0259399	0.0524918	0.0880306	0.0169529	-0.00303496	-0.0125482	0.00647831	0.0603673	0.0820344	0.0387001	0.0277658	0.0324487	0.0199609	0.0381858	0.0421409	0.0315939	0.0564153	0.0555296	0.057301	0.0583631	0.0881368	0.0285893
0.00884235	0.0387959	-0.0211112	-0.0118059	0.000388041	-0.0239999	0.0181481	0.020505	0.0157913	0.0474184	0.047049	0.0477879	0.00012468	-0.00632688	0.0108773	0.0582219	0.0604136	0.0545691	-0.0151388	-0.00917878	-0.0210988	0.0126329	0.00237041	0.0228954	0.0204739	0.040188	0.000759711	0.0107413	0.0211657	0.000316998	0.0191607	0.029114	0.00257187	0.0459151	0.0749203	-0.00242693	0.00462212	0.00411541	0.00512882	0.0391548	0.0453479	0.0329617
0.0349255	0.0230773	0.0467737	0.0482698	0.0237112	0.0728284	0.0687863	0.111402	0.0261711	0.0300437	0.0309255	0.0291619	0.0522783	0.0616045	0.0367346	0.0438404	0.039794	0.0505844	0.0286656	0.0111262	0.0462049	0.0314212	-0.00546948	0.0683119	0.0130144	-0.0137121	0.039741	0.0535287	0.039228	0.0678293	0.0299055	0.0593273	-0.0191309	0.0648148	0.0773179	0.0439764	0.0235157	0.0232938	0.0237375	0.0751304	0.0947027	0.0555581
-0.00522301	-0.00522301	NaN	-0.0139642	-0.030306	0.0350612	0.00318476	0.0179552	-0.0263561	-0.0314946	-0.00393485	-0.086614	0.00818763	0.00818763	NaN	-0.0561483	-0.0469693	-0.0836853	0.0533563	0.0426217	0.0748254	-0.0129676	0.0321626	-0.0355327	-0.0141873	-0.0253346	0.0192544	-0.0387309	-0.066862	0.0175315	-0.0153592	-0.0452699	0.0145515	-0.0150339	-0.0150339	NaN	0.0129534	0.0419565	-0.0450527	-0.0190945	-0.0190286	-0.019292
-0.0950221	-0.0687285	-0.121316	0.0625717	0.053908	0.0712354	-0.0793524	-0.0632381	-0.0954668	0.095008	0.107596	0.0824205	-0.0415428	-0.00605479	-0.10069	0.0805162	0.121497	0.0122141	-0.101509	-0.113827	-0.0891911	0.0190077	-0.0363569	0.0743724	-0.0529329	-0.011856	-0.0940097	0.0346697	0.057526	0.0118133	-0.121186	-0.142055	-0.086404	-0.00569632	0.0209583	-0.0501207	-0.178197	-0.206055	-0.15034	-0.0472137	-0.0741253	-0.020302	+
-0.118922	-0.0957666	-0.142077	-0.0818795	-0.0599999	-0.103759	-0.0412543	0.020452	-0.102961	-0.00693257	0.0455911	-0.0594563	-0.0392826	-0.0139177	-0.0815573	-0.0248184	-0.0116071	-0.0468372	-0.16193	-0.151275	-0.172584	-0.075885	-0.0167605	-0.135009	-0.140893	-0.118431	-0.163355	-0.0659819	-0.00943577	-0.122528	-0.123414	-0.0959662	-0.16916	-0.0849482	-0.086081	-0.0830601	-0.15007	-0.15007	-0.15007	-0.139733	-0.142705	-0.136762	+
-0.0758884	0.00426378	-0.156041	0.016922	0.0857215	-0.0518775	-0.0349365	0.054278	-0.124151	0.0772207	0.174542	-0.0201005	-0.00847124	0.0553538	-0.114846	0.0698751	0.151658	-0.06643	-0.0701017	-0.0256316	-0.114572	0.00521914	0.0570876	-0.0466494	-0.0571463	0.0128088	-0.127101	0.0155831	0.119962	-0.0887958	-0.0727702	-0.033164	-0.13878	0.02757	0.0584767	-0.0239413	-0.135955	-0.126682	-0.145228	-0.0296233	-0.0374512	-0.0217953	+				+			LV_Sham-RF-m_LV_Sham-RF-fe
0.0250197	0.098638	-0.0485985	0.0463091	0.0981099	-0.00549166	0.0541724	0.133696	-0.0253507	0.107822	0.189249	0.0263948	0.0689375	0.117757	-0.0124278	0.113749	0.154506	0.0458193	-0.0222559	0.0125114	-0.0570232	0.0680978	0.129914	0.00628127	-0.00644979	0.0644579	-0.0773575	0.0459382	0.140041	-0.0481643	0.0064797	0.0335256	-0.0385969	0.0172164	0.0447039	-0.028596	-0.021991	-0.0355546	-0.00842733	0.0188566	-0.00250369	0.0402169				+	+			LV_Sham-RF-m_LV_Sham-RF-fe;RV_Sham-RF-m_RV_Sham-RF-fe
0.0442711	0.120498	-0.0319561	0.052351	0.12552	-0.0208182	0.106273	0.221952	-0.00940473	0.156371	0.239583	0.0731593	0.102781	0.149873	0.0242934	0.141972	0.187593	0.0659375	-0.0310843	0.00817295	-0.0703416	0.0538136	0.0986643	0.00896279	0.00833078	0.0807193	-0.0640577	0.0810732	0.172673	-0.0105265	0.023067	0.0594874	-0.0376337	0.0360526	0.0705315	-0.0214121	-0.0346675	-0.0686427	-0.000692416	0.0105607	-0.0101518	0.0312733	+			+				RV_Sham-RF-m_RV_Sham-RF-fe
0.0764482	0.117165	0.0357313	0.0253636	0.0455702	0.00515709	0.101985	0.139157	0.064812	0.101191	0.133319	0.0690631	0.120245	0.144065	0.0805452	0.118383	0.137148	0.0871084	-0.0298017	-0.0692919	0.00968838	0.0400253	0.0411313	0.0389193	-0.0305235	0.00521143	-0.0662584	0.0338028	0.0689663	-0.00136069	0.0232722	0.0257062	0.0192156	-0.0634823	-0.0348454	-0.11121	0.0146659	-0.0547757	0.0841076	-0.00888819	-0.05094	0.0331636	+
-0.113666	-0.070133	-0.157199	-0.113204	-0.172276	-0.0541319	-0.143748	-0.012864	-0.274631	-0.0786633	-0.0168413	-0.140485	-0.10096	-0.0291429	-0.220656	-0.0623123	-0.027421	-0.120464	0.0132504	0.0285603	-0.0020595	0.00051789	-0.0545926	0.0556283	0.0289734	-0.0308542	0.088801	-0.0125289	-0.0348518	0.00979389	-0.0249035	-0.00524408	-0.0576692	0.0335828	0.0780694	-0.0405615	-0.126828	-0.0132141	-0.240443	-0.0186052	0.0902595	-0.12747
0.0259778	0.110293	-0.0583375	0.00159635	0.0665932	-0.0634005	0.0753059	0.188553	-0.0379414	0.0909178	0.187479	-0.00564338	0.0903386	0.155526	-0.0183063	0.101253	0.15417	0.0130575	-0.0773243	-0.0538682	-0.10078	0.007283	0.0783643	-0.0637983	-0.0313189	0.0444539	-0.107092	0.0259362	0.109803	-0.0579309	0.0175846	0.0622175	-0.0568036	-0.0485656	-0.0378531	-0.0664198	-0.046646	-0.104068	0.0107765	-0.085676	-0.118266	-0.053086	+						+	LV_Sham-LF-m_LV_Sham-LF-fe
-0.00127409	-0.177473	0.174925	-0.242921	-0.209617	-0.276225	0.0155792	0.0507388	-0.0195803	-0.184834	-0.113986	-0.255681	0.211153	0.248313	0.149219	-0.149285	-0.154427	-0.140716	0.0435826	0.0565205	0.0306448	-0.251714	-0.224854	-0.278574	-0.000575411	-0.00924384	0.00809302	-0.144436	-0.192684	-0.0961872	0.321463	0.444607	0.116223	-0.16685	-0.15935	-0.17935	0.0132153	0.0630712	-0.0366407	-0.125455	-0.144513	-0.106398	+
-0.0121159	-0.0245968	0.000365017	-0.0376341	-0.0300569	-0.0452112	-0.0155994	-0.00325618	-0.0279425	-0.12256	-0.102992	-0.142128	0.0279384	0.0518752	-0.0119562	-0.0907336	-0.0730535	-0.1202	0.0583747	0.0746679	0.0420815	-0.0356315	-0.0134358	-0.0578273	0.00190889	0.0235	-0.0196822	-0.091148	-0.103341	-0.0789548	0.0827421	0.0790256	0.0889362	0.00900025	0.0140232	0.000628612	0.0480042	0.0871944	0.00881405	-0.0429535	-0.0637332	-0.0221738	+
-0.028964	-0.0869756	0.0290475	-0.0464115	-0.0929331	0.000110057	-0.0590031	-0.068425	-0.0495812	-0.131994	-0.105576	-0.158411	0.09195	0.102333	0.0746453	-0.100272	-0.0729045	-0.145884	0.123272	0.0883693	0.158174	-0.0862601	-0.077975	-0.0945452	0.0692348	0.063628	0.0748415	-0.113034	-0.143945	-0.0821228	0.118346	0.0722655	0.195148	0.00752145	0.0125229	-0.000814238	0.249674	0.341846	0.157503	0.0348934	-0.0304755	0.100262	+
-0.0241352	0.0420031	-0.0902735	0.0231371	0.0856206	-0.0393463	-0.0860501	-0.041439	-0.130661	-0.0285202	0.0119535	-0.068994	-0.102081	-0.0940404	-0.115483	-0.0459421	-0.0365413	-0.06161	0.0546013	0.151174	-0.0419713	0.0516967	0.102191	0.00120282	-0.0403792	-0.0303424	-0.050416	0.0185019	0.0424638	-0.00546002	-0.00878913	-0.000939518	-0.0218718	0.0419458	0.0230032	0.0735168	-0.102055	-0.103805	-0.100306	0.0031737	0.0639207	-0.0575733	+
-0.0136964	-0.0151089	-0.0122839	-0.0342848	-0.00721569	-0.0613538	-0.0659817	-0.0555212	-0.0764422	-0.0313985	-0.0146908	-0.0481063	-0.0275243	-0.00526485	-0.0646234	-0.0731884	-0.0595365	-0.0959416	0.00601675	0.0387116	-0.0266781	-0.0126983	0.0468097	-0.0722064	-0.0189782	-0.0131804	-0.024776	-0.00768523	-0.0104192	-0.00495128	0.0495398	0.0622573	0.0283439	0.0682158	0.0905965	0.0309148	-0.0242557	-0.0118335	-0.0366779	-0.0103453	-0.0211099	0.000419343
-0.0243161	-0.0291097	-0.0195224	-0.022659	-0.0290497	-0.0162683	0.0119742	0.0306764	-0.00672807	-0.0124707	0.0128545	-0.037796	0.0284792	0.0441789	0.00231308	0.0179296	0.0346027	-0.00985882	-0.0101536	-0.00648809	-0.0138191	-0.0503011	-0.0357356	-0.0648665	0.0533279	0.0752533	0.0314026	0.035989	0.0264467	0.0455314	0.0121143	0.000133078	0.0320829	0.0176745	0.0327281	-0.00741487	0.0557562	0.0929127	0.0185997	0.0383588	0.0359047	0.040813	+
-0.0265193	0.0614285	-0.114467	0.0930828	0.143476	0.0426898	-0.126991	-0.100985	-0.152996	0.0341653	0.0900047	-0.0216741	-0.0405178	-0.00179198	-0.105061	0.0501763	0.0858665	-0.00930728	-0.0469773	0.0333959	-0.12735	-0.0214694	0.0990022	-0.141941	-0.0337173	-0.0472089	-0.0202257	0.0444746	0.0401453	0.048804	-0.0573766	-0.0334864	-0.0971934	0.112731	0.126394	0.0899586	-0.116951	-0.133181	-0.100722	0.0686363	0.0460184	0.0912543	+
0.0524328	0.0539557	0.0509098	0.0269739	-0.0315602	0.085508	0.0741364	0.109927	0.0383456	0.0531944	0.0516122	0.0547765	0.024369	0.011846	0.0452408	0.129305	0.102925	0.173272	-0.078038	-0.0935228	-0.0625532	0.0112498	0.0229156	-0.000416062	-0.0648168	-0.00982078	-0.119813	0.0316408	0.0776129	-0.0143314	0.0358631	0.0612328	-0.00641988	0.0129168	0.0200723	0.000991057	-0.0550652	0.00626672	-0.116397	-0.0700199	0.00945226	-0.149492	+
0.112349	0.110501	0.114198	0.0840037	0.0541166	0.113891	0.130883	0.114919	0.146847	0.141223	0.100623	0.181824	-0.0074109	0.0107334	-0.0376514	0.0218006	0.0364694	-0.00264746	0.0201712	0.00309586	0.0372466	0.0850271	0.0357619	0.134292	0.0447539	0.040079	0.0494289	0.0630788	0.0499683	0.0761894	0.00733562	0.0157265	-0.0066492	0.0769798	0.014159	0.181681	-0.0667053	-0.128288	-0.0051223	-0.0206251	-0.0308359	-0.0104144	+
0.0159062	0.0644733	-0.0326609	0.0740035	0.115484	0.0325234	-0.0143116	-0.00052892	-0.0280944	0.0600079	0.0595105	0.0605053	-0.0137839	-0.00357135	-0.0308047	0.037055	0.0178973	0.0689846	0.0165247	0.0127784	0.020271	0.0834562	0.0880757	0.0788366	-0.0702415	-0.0478184	-0.0926647	-0.00905161	0.00785201	-0.0259552	-0.0164798	-0.0232223	-0.0052423	0.06742	0.0868368	0.0350587	-0.0858373	-0.15345	-0.0182249	-0.0250472	-0.0456447	-0.00444979	+
0.0213064	0.0347262	0.00788648	0.0857907	0.083828	0.0877533	-0.0190456	-0.00408827	-0.0340029	0.0868652	0.0721608	0.10157	0.00686514	0.040221	-0.0487279	0.065603	0.055114	0.0830846	-0.0113273	-0.0144244	-0.00823018	0.0871756	0.0853328	0.0890184	-0.072289	-0.0997121	-0.0448659	0.0163455	0.0316729	0.00101808	-0.00662351	0.0331253	-0.0728715	0.0663598	0.0699249	0.0604179	-0.0603839	-0.113554	-0.00721358	0.0140313	0.00260338	0.0254592	+
0.108839	0.113649	0.10403	0.160802	0.160787	0.160818	0.00295145	0.0339833	-0.0280804	0.0917987	0.115068	0.068529	0.0418539	0.0823186	-0.0255872	0.0749993	0.0930277	0.0449521	0.102454	0.0510578	0.153851	0.164312	0.145707	0.182918	-0.019615	-0.056422	0.017192	0.0701332	0.0542808	0.0859856	0.0378688	0.0688502	-0.0137669	0.109382	0.122421	0.0876512	-0.0404554	-0.116605	0.0356947	0.053031	-0.00311259	0.109175	+
0.0310411	0.0424673	0.0196149	-0.0284164	0.0408445	-0.0976774	-0.190374	-0.311443	-0.069304	-0.102017	-0.189653	-0.0143808	-0.206921	-0.233209	-0.163107	-0.234441	-0.178472	-0.327722	0.0248846	0.0227645	0.0270047	0.0827433	0.0244897	0.140997	-0.150531	-0.252171	-0.0488901	-0.11349	-0.0847698	-0.142211	0.0700774	0.0980597	0.0234404	0.104869	0.0325321	0.225431	-0.123168	-0.222988	-0.0233479	-0.151241	-0.0930762	-0.209406	+
-0.102214	-0.142267	-0.0621613	0.0486624	0.0685011	0.0288238	-0.0583087	-0.0472902	-0.0693273	0.0824819	0.0592619	0.105702	0.0675719	0.0506154	0.0958328	0.109645	0.130077	0.0755925	-0.125302	-0.179572	-0.0710319	0.0189591	-0.00484186	0.04276	-0.025189	0.0182764	-0.0686544	0.0474819	0.117824	-0.0228607	-0.0891169	-0.0684727	-0.123524	0.0348125	0.0654778	-0.0162964	-0.0415841	-0.0659074	-0.0172609	0.0476884	0.056823	0.0385538	+
0.0670257	0.0584342	0.0756173	0.105759	0.0852619	0.126256	0.0248671	0.014322	0.0354122	0.112851	0.0834036	0.142299	0.057776	0.0683813	0.0401003	0.108563	0.101345	0.120592	0.0475844	0.0362325	0.0589364	0.127271	0.123929	0.130613	-0.0250108	-0.0442116	-0.0058099	0.0413674	0.0487375	0.0339974	0.0427675	0.0597019	0.0145436	0.102264	0.095366	0.11376	-0.0132475	-0.100128	0.0736327	0.041284	-0.00432302	0.086891	+
0.0987328	0.13915	0.0583153	0.17299	0.178723	0.167256	0.068561	0.0815562	0.0555658	0.142039	0.145711	0.138367	0.0917465	0.0959776	0.0846946	0.14034	0.132814	0.152882	0.0781188	0.0844638	0.0717738	0.177892	0.189489	0.166295	-0.0114319	0.00031609	-0.0231798	0.060727	0.0941215	0.0273325	0.0524296	0.0499628	0.056541	0.121532	0.107498	0.144921	-0.00572756	-0.0909388	0.0794836	0.0623256	0.0282057	0.0964455	+
-0.185899	-0.0992541	-0.272544	0.0964724	0.147742	0.0452027	-0.117878	0.00254862	-0.238305	0.226236	0.274856	0.177616	-0.0751801	0.0101601	-0.217414	0.0919975	0.236624	-0.149047	-0.116945	-0.0626317	-0.171259	0.0723162	0.112244	0.0323888	0.0306742	0.0119058	0.0494426	0.119348	0.219577	0.0191188	-0.132347	-0.0781926	-0.222605	0.100756	0.114445	0.0779408	-0.147731	-0.149934	-0.145529	0.0648617	-0.0181171	0.14784	+
0.0706266	-0.0260824	0.167336	0.0851327	0.0296306	0.140635	0.0277305	0.0320385	0.0234224	0.0884094	0.0177656	0.159053	0.0792106	0.0832003	0.0725609	0.0758194	0.0735523	0.0795978	-0.0412788	-0.0771513	-0.00540628	0.0375984	0.047501	0.0276959	0.0231816	-0.028057	0.0744201	0.0623722	0.0717476	0.0529967	0.0363923	0.0627387	-0.00751849	0.0460818	0.0437089	0.0500367	0.028565	-0.071565	0.128695	0.0157322	-0.00154647	0.0330109
0.00175721	0.044149	-0.0406346	0.118515	0.117946	0.119084	-0.0173653	0.0312571	-0.0659878	0.121933	0.172705	0.0711611	0.00870858	0.0286595	-0.0245429	0.0973637	0.132096	0.0394767	0.0371451	0.0931089	-0.0188188	0.0793656	0.0655367	0.0931945	0.0189762	0.0158148	0.0221376	0.0768402	0.0960019	0.0576785	-0.0143055	-0.000808362	-0.0368008	0.0920448	0.102865	0.0740104	-0.0690991	-0.0673603	-0.0708379	0.0756692	0.0667506	0.0845878	+
-0.256112	-0.397335	-0.114889	-0.248956	-0.283319	-0.214592	-0.330842	-0.327416	-0.334268	-0.137337	-0.283685	0.00901124	-0.299203	-0.240695	-0.396717	-0.233543	-0.277376	-0.160488	-0.370358	-0.439611	-0.301105	-0.328955	-0.361422	-0.296487	-0.292834	-0.337441	-0.248226	-0.246238	-0.29856	-0.193915	-0.28099	-0.232879	-0.361174	-0.258482	-0.199377	-0.356992	-0.282968	-0.293915	-0.272021	-0.267198	-0.216206	-0.31819
0.144076	0.124008	0.164144	0.216795	0.183066	0.250523	0.0857358	0.134857	0.0366147	0.215828	0.172723	0.258933	0.119259	0.138798	0.0866945	0.157435	0.159344	0.154253	0.0785671	0.0419631	0.115171	0.149541	0.13006	0.169022	0.0798848	0.088507	0.0712626	0.150655	0.204187	0.0971236	0.107657	0.12183	0.0840365	0.154327	0.171784	0.125231	0.0483586	-0.0161228	0.11284	0.0907293	0.100836	0.0806223
-1.20497	-1.28637	-1.12357	-0.527986	-0.389398	-0.666573	-1.02642	-1.26952	-0.78332	-0.951092	-0.91567	-0.986513	-0.857312	-0.977457	-0.65707	-0.801473	-0.773759	-0.847663	-0.256315	0.108455	-0.621085	-0.802847	-0.395982	-1.20971	-0.158747	-0.143363	-0.17413	-0.63427	-0.645369	-0.623171	-0.574804	-0.679592	-0.400159	0.0144343	-0.0512748	0.123949	-0.148714	0.496026	-0.793453	-0.257359	-0.0247013	-0.490018	+
-0.148622	-0.321966	0.0247212	-0.206146	-0.170491	-0.241801	0.222524	0.274875	0.170173	-0.0142698	0.0102494	-0.0387889	0.178871	0.123839	0.270592	-0.0466719	-0.127191	0.0875263	0.0183151	-0.0834574	0.120088	-0.267437	-0.234547	-0.300327	0.365729	0.316594	0.414865	0.103716	0.0757506	0.131681	-0.085844	-0.235248	0.163163	-0.293293	-0.293108	-0.293603	0.174291	0.152679	0.195902	-0.127201	-0.28442	0.0300174	+
-0.111507	0.185544	-0.260032	-0.0632826	0.118388	-0.244953	0.0590615	0.345665	-0.08424	-0.0314477	0.096171	-0.095257	0.163297	0.382197	-0.0556042	0.0488029	0.251597	-0.153991	-0.109969	-0.12651	-0.0934276	0.0967323	0.151593	-0.0129885	0.138685	0.244351	0.0682416	0.113042	0.315369	-0.0892847	0.0386088	0.0740834	-0.0146032	0.00298303	0.151855	-0.0962648	0.167352	0.286747	0.0479564	0.0371317	0.0465985	0.0308205
0.0962014	-0.00300454	0.195407	-0.186749	-0.248616	-0.124882	0.0296213	-0.0950572	0.1543	-0.254924	-0.342533	-0.167315	-0.0538429	-0.157186	0.118396	-0.211145	-0.302067	-0.0596078	0.0196635	-0.0474231	0.0867501	-0.175494	-0.203566	-0.147422	-0.0211804	-0.0319	-0.0104608	-0.144281	-0.20117	-0.0873919	-0.0479399	-0.113948	0.0620742	-0.22291	-0.273498	-0.138597	0.0228896	-0.0147849	0.060564	-0.130608	-0.0987232	-0.162492	+			+				RV_Sham-RF-m_RV_Sham-RF-fe
-0.017515	0.00578075	-0.0408107	-0.0201629	0.0114559	-0.0517817	-0.0637515	-0.0631246	-0.0643784	-0.0634703	-0.0347908	-0.0921499	-0.0386314	0.0172793	-0.131816	-0.0347302	-0.0390421	-0.0275436	-0.0559453	-0.0634845	-0.0484061	-0.0463445	-0.0586455	-0.0340435	-0.0506724	-0.0361944	-0.0651505	-0.0446401	-0.0378005	-0.0514798	-0.0449138	-0.0290022	-0.0714331	-0.0599617	-0.00141501	-0.157539	-0.0852429	-0.0683754	-0.10211	-0.0575928	-0.0236587	-0.0915269
-0.241487	-0.297054	-0.18592	-0.0418936	-0.107083	0.0232952	-0.186411	-0.331801	-0.0410217	-0.0527496	-0.0834628	-0.0220364	-0.101614	-0.173346	0.017939	0.0464901	-0.00229384	0.127797	-0.045436	-0.253852	0.16298	0.209962	0.0453056	0.374619	0.0564787	-0.0351179	0.148075	0.00756805	-0.0548286	0.0699647	-0.22631	-0.288111	-0.123308	-0.0561237	-0.0302171	-0.0993015	0.084119	-0.00272338	0.170961	0.133015	-0.0135889	0.279618	+
-0.138395	-0.200334	-0.0764567	0.0295766	-0.0156407	0.0747939	-0.123529	-0.213067	-0.0339917	0.0113491	-0.00533505	0.0280333	-0.0761537	-0.129894	0.0134132	0.0821631	0.0583083	0.121921	-0.00259987	-0.197018	0.191818	0.249504	0.0780485	0.420959	0.0658292	0.0214547	0.110204	0.0579433	0.0438148	0.0720718	-0.151055	-0.17399	-0.112829	0.0293126	0.0908364	-0.0732271	0.131547	0.0585516	0.204543	0.165678	0.0671888	0.264166	+
0.00416921	0.00611774	0.00222069	-0.042312	-0.0395229	-0.0451011	0.0143051	0.033011	-0.00440072	-0.0341049	0.00597346	-0.0741833	0.0197534	0.0188512	0.0212569	-0.0500262	-0.0340199	-0.0767034	0.0506355	0.0621087	0.0391623	-0.00378047	-0.00945664	0.0018957	0.0398726	0.0491346	0.0306105	-0.00695721	-0.00285525	-0.0110592	0.0247462	0.0215083	0.0301427	-0.00176578	0.0175307	-0.0339265	0.0264107	0.0615777	-0.00875631	-0.0212919	-0.00154158	-0.0410423
0.133159	0.150688	0.11563	-0.0118184	-0.000512058	-0.0231248	0.152964	0.201633	0.104295	-0.0504811	-0.00294896	-0.0980133	0.114071	0.111648	0.118108	0.00518038	0.0185051	-0.0170275	0.0434292	0.0407136	0.0461447	-0.0191411	0.0214912	-0.0597734	0.0314525	0.0806117	-0.0177067	-0.00355739	0.0730819	-0.0801967	0.147355	0.155048	0.134532	0.00171926	0.00938771	-0.0110615	0.0605635	0.0700154	0.0511116	-0.0771466	-0.0775235	-0.0767697	+
0.098023	0.132332	0.0637142	-0.00639716	0.00643194	-0.0192263	0.110923	0.157058	0.0647883	-0.0170512	0.0203569	-0.0544593	0.0940067	0.0997454	0.0844421	0.0249891	0.0313609	0.0143695	0.0265466	0.0407111	0.0123822	-0.00146769	0.0365918	-0.0395271	0.00531105	0.0610992	-0.0504771	-0.0153711	0.0349384	-0.0656806	0.102036	0.108337	0.0915344	0.00346371	0.00945436	-0.00652071	0.0340333	0.0495072	0.0185594	-0.0487257	-0.0400377	-0.0574136	+
0.0862384	0.088835	0.0836418	0.121305	0.140003	0.102607	0.0851974	0.0398393	0.130556	0.101905	0.0621966	0.141613	0.056805	0.0290876	0.103001	0.0823825	0.0409979	0.151357	-0.0287683	-0.0475521	-0.00998457	0.109538	0.102574	0.116503	-0.110495	-0.105903	-0.115088	0.0310801	0.0313467	0.0308136	0.0211771	0.0170472	0.0280603	0.00910691	-0.0482704	0.104736	-0.0474316	-0.0740888	-0.0207744	-0.0511062	-0.0566709	-0.0455415	+
-0.0759396	-0.0126165	-0.139263	-0.0601359	-0.0286101	-0.0916617	-0.0120721	0.0502807	-0.0744248	-0.00614666	0.0213183	-0.0336116	0.00841286	0.0391215	-0.0427682	-0.0287029	0.0327047	-0.131049	0.0084928	0.0594137	-0.0424281	0.0208866	0.0727758	-0.0310025	-0.0336629	-0.034037	-0.0332887	0.0396466	0.0779444	0.00134885	0.0187175	0.0710067	-0.0684313	8.54833e-05	0.0244706	-0.0405564	-0.0353611	-0.0317032	-0.039019	0.0249428	0.0490754	0.000810331
-0.0905458	0.118587	-0.299679	-0.146567	0.094104	-0.387239	0.0403013	0.198559	-0.117956	-0.0383598	0.140639	-0.217358	0.00336785	0.0749601	-0.115952	-0.0715105	0.0413836	-0.259667	0.0118586	0.192198	-0.168481	-0.0616629	0.181561	-0.304887	0.0724014	0.208084	-0.063281	-0.0199286	0.127331	-0.167188	0.0861701	0.176171	-0.0638307	0.0814596	0.182255	-0.0865319	0.0760805	0.198017	-0.0458561	-0.0104584	0.0454251	-0.0663418			+	+	+			LV_Sham-H-m_LV_Sham-H-fe;LV_Sham-RF-m_LV_Sham-RF-fe;RV_Sham-RF-m_RV_Sham-RF-fe
-0.0396491	-0.0846055	0.00530722	-0.0819901	-0.0308195	-0.133161	-0.0811383	-0.14853	-0.0137464	-0.0633496	-0.118244	-0.00845553	-0.100759	-0.184468	0.0387564	-0.109925	-0.179745	0.00644109	-0.00622213	-0.055659	0.0432147	-0.0479655	-0.0448857	-0.0510454	-0.0837141	-0.140775	-0.0266526	-0.108374	-0.122252	-0.0944947	-0.00307584	-0.00610297	0.00196939	-0.103588	-0.187457	0.0361925	-0.0398114	0.000652983	-0.0802758	-0.110574	-0.130693	-0.0904561
0.0302676	0.169388	-0.0161059	-0.121993	-0.0419036	-0.162038	-0.0057074	-0.0443981	0.0329833	-0.281112	-0.398306	-0.222515	-0.0330206	-0.146046	0.0800043	-0.162463	-0.182284	-0.152553	-0.0919254	-0.257451	-0.0367501	-0.00966509	-0.0306522	0.000828482	-0.144037	-0.126821	-0.152646	-0.130008	-0.179173	-0.105426	-0.0945684	-0.133115	-0.0174757	-0.110209	-0.112459	-0.10346	0.00764319	-0.135869	0.0793994	-0.200914	-0.206868	-0.19496
0.0765882	0.0591694	0.0940069	0.00164226	-0.00775187	0.0110364	0.0171129	-0.0206513	0.0548771	-0.0135778	-0.0479703	0.0208147	0.0409551	0.0368045	0.0478728	0.0394374	0.0475168	0.0259719	-0.0216784	-0.0402434	-0.00311344	0.00576905	0.0193803	-0.00784218	0.0259876	0.0368813	0.015094	0.017573	0.0190952	0.0160508	0.092845	0.10446	0.0734861	0.0628698	0.0698218	0.0512831	0.0255052	-0.00321376	0.0542242	0.00121106	-0.00110569	0.00352781	+
-0.0967032	-0.0508972	-0.142509	-0.0388107	0.013701	-0.0913225	-0.13384	-0.0914373	-0.176242	0.000849242	0.0686524	-0.0669539	-0.117313	-0.0776358	-0.18344	-0.0409033	0.0217026	-0.145246	-0.053267	0.0133493	-0.119883	-0.0153926	0.0458542	-0.0766393	-0.0187193	-0.0236203	-0.0138182	-0.0118759	0.0238636	-0.0476154	-0.0474031	-0.00306441	-0.121301	0.0586368	0.107684	-0.0231079	-0.164706	-0.151295	-0.178118	-0.0497189	-0.017178	-0.0822598	+						+	LV_Sham-LF-m_LV_Sham-LF-fe
0.0567478	0.13032	-0.0168249	0.117856	0.169079	0.0666327	0.00731722	0.0423082	-0.0276737	0.073491	0.106753	0.0402287	0.0396041	0.0729117	-0.0159085	0.0748154	0.108428	0.0187942	0.0144006	0.0225936	0.00620758	0.129893	0.162329	0.0974564	-0.0497294	-0.00037834	-0.0990804	0.00854181	0.071996	-0.0549124	0.0126527	0.0203561	-0.000186266	0.109986	0.153261	0.0378614	-0.0907018	-0.128438	-0.0529652	-0.0208346	-0.0190625	-0.0226068	+
0.0805688	0.0895812	0.0745605	-0.0755475	-0.0759315	-0.0749716	0.0660308	0.0169706	0.213211	-0.0702866	-0.0824347	-0.0581384	0.147248	0.147248	NaN	-0.0877825	-0.0977655	-0.0728079	0.0869892	-0.000889065	0.108959	-0.0399737	-0.0471395	-0.0351964	-0.0329223	0.00873844	-0.0745831	-0.0100251	0.0198817	-0.0548853	-0.0301606	-0.0561015	0.0476621	-0.0991692	-0.0923198	-0.126567	0.0487836	0.0291868	0.107574	-0.0556257	-0.101175	0.126571	+
0.0161193	-0.014678	0.0469165	0.0251432	0.0220142	0.0282722	0.0606258	0.0274426	0.0938089	0.0527625	0.00794599	0.097579	-0.0424726	-0.118674	0.0845304	-0.0297116	-0.0802187	0.0544668	-0.00399045	-0.0145305	0.00654965	0.0908437	0.0875274	0.09416	-0.0218919	0.0253577	-0.0691414	0.0522555	0.0871511	0.0173599	0.0705623	0.0586654	0.0903905	0.0957205	0.0691421	0.140018	-0.0446832	-0.0566516	-0.0327148	-0.00900652	0.00769667	-0.0257097
0.0207503	0.0886458	-0.0471453	0.0759067	0.141974	0.00983977	0.0444831	0.0590016	0.0299646	0.0912134	0.114552	0.0678749	0.0661525	0.0970903	0.0145895	0.103148	0.144275	0.0346051	-0.0760544	-0.112001	-0.0401075	0.0489524	0.0696531	0.0282517	-0.0800911	0.00505885	-0.165241	0.0100301	0.0673137	-0.0472534	-0.0489813	-0.0613971	-0.0282883	-0.0172	0.0127225	-0.067071	-0.0820429	-0.204466	0.0403803	-0.0727171	-0.153242	0.00780773	+
0.0335836	0.0195039	0.0476633	-0.0226094	-0.000498131	-0.0447208	0.0618373	0.0196177	0.104057	-0.167493	-0.148482	-0.186504	0.150868	0.141374	0.166692	-0.0361937	-0.0054566	-0.0874222	0.199369	0.162374	0.236364	-0.0169069	0.0794316	-0.113246	0.0890031	0.145202	0.0328046	-0.16976	-0.184192	-0.155328	0.192382	0.161157	0.244425	0.0327627	-6.66171e-05	0.0874783	0.336672	0.303045	0.370299	-0.0976969	-0.122545	-0.0728483	+
-0.000536871	0.088309	-0.0893828	0.00895916	0.0882365	-0.0703181	-0.0502084	-0.0441526	-0.0562642	0.0599142	0.114507	0.00532174	0.00481549	0.0519418	-0.0737284	0.0155817	0.0787723	-0.089736	0.056371	0.145347	-0.0326053	0.0683997	0.13788	-0.00108062	-0.000459753	-0.0230522	0.0221327	0.000103264	0.0330482	-0.0328416	0.0199341	0.0497903	-0.0298262	0.0317575	0.0517375	-0.00154236	0.00525389	0.0376967	-0.0271889	0.048649	0.15245	-0.0551524
0.0155415	0.0110969	0.0199861	0.0254692	0.0205865	0.0303519	-0.0220145	-0.0479628	0.00393385	-0.00571864	-0.0478352	0.036398	-0.0400298	-0.0353242	-0.0478726	-0.020693	-0.0308998	-0.00368169	0.0245592	0.0213805	0.027738	0.0181113	0.0199443	0.0162784	0.00525186	-0.0463615	0.0568652	0.0123436	-0.00912748	0.0338147	0.0198303	0.0450994	-0.022285	0.0350761	0.0278908	0.0470518	0.00310986	0.00528815	0.000931562	0.0279598	0.0320349	0.0238847
0.0156785	0.029876	0.00148089	0.00578955	-0.00910464	0.0206837	-0.00604271	-0.012229	0.000143563	-0.0133524	-0.0304703	0.00376551	-0.000707516	0.0127537	-0.0231429	0.0188592	-0.00168657	0.053102	0.0119358	-0.00799001	0.0318616	0.00136438	-0.0164075	0.0191363	-0.000417635	-0.021954	0.0211188	0.0106489	0.00747363	0.0138243	-0.00358933	0.0250305	-0.051289	-0.0144745	-0.00761749	-0.025903	0.000525953	-0.00277641	0.00382832	0.00960766	0.0157532	0.00346216
0.0774113	0.0645207	0.090302	0.00441479	0.0256554	-0.0168258	0.132912	0.138466	0.127358	-0.0901147	-0.0491848	-0.131045	0.0959494	0.11306	0.0674322	-0.0455041	-0.00396322	-0.114739	0.157381	0.0942207	0.220541	-0.0561582	-0.0244873	-0.0878292	0.164769	0.201612	0.127926	-0.00923255	0.0363334	-0.0547985	0.130312	0.0929837	0.192526	-0.032657	-0.0381611	-0.0234837	0.184963	0.214952	0.154973	0.0150328	0.0210108	0.00905471	+
0.0960461	0.0672284	0.110455	0.0746373	-0.0872644	0.115113	0.0721194	0.0679376	0.0763012	-0.0883854	-0.031803	-0.144968	0.0746072	0.0743858	0.0748286	-0.0849821	-0.10345	-0.0572795	0.142128	0.129196	0.15506	0.0368303	-0.0214832	0.0951438	0.0249058	-0.0601571	0.0674372	0.00301248	-0.0405619	0.0247996	0.152769	0.155108	0.148091	-0.00233243	0.0434359	-0.0328446	0.111239	0.199403	0.0671575	0.0277608	0.110986	0.00695448
-0.192174	-0.351533	-0.0328142	-0.0489992	-0.167327	0.0693286	-0.164892	-0.286775	-0.0430095	-0.0739359	-0.163836	0.0159637	-0.0802857	-0.12896	0.000838633	0.0383865	0.0128403	0.0809635	-0.0483359	-0.256584	0.159913	0.200853	0.120445	0.281261	0.035053	-0.0214346	0.0915406	-0.0148925	-0.0798782	0.0500931	-0.27506	-0.340513	-0.165972	-0.136978	-0.127219	-0.153244	0.136365	0.0657028	0.207028	0.0653364	-0.0177056	0.148378
0.0157294	-0.00163792	0.0330966	0.0544332	0.0348076	0.0740588	0.249534	0.476921	0.0221471	0.0302757	-0.0153351	0.0758865	0.0830211	0.11026	0.0376229	0.0290229	0.012662	0.0562912	-0.00989136	0.00430017	-0.0240829	-0.0224069	-0.0491471	0.00433341	-0.0216446	-0.0118374	-0.0314517	0.134983	0.137966	0.132001	0.043737	0.0145036	0.0924593	0.207377	0.141356	0.317411	0.000107405	-0.00753932	0.00775413	0.0666691	0.108308	0.0250306
-0.205777	-0.156085	-0.25547	0.0329952	0.0926543	-0.026664	-0.130361	-0.0509797	-0.209742	0.0905234	0.150413	0.0306342	-0.0772761	-0.0156304	-0.180019	0.0818093	0.142414	-0.0191991	-0.0038658	0.12254	-0.130271	0.0719047	0.122864	0.020945	0.0274588	-0.000967503	0.0558852	0.101837	0.153901	0.049773	-0.102539	-0.056005	-0.180096	0.202115	0.203447	0.199896	-0.0827401	-0.0119866	-0.153494	0.183966	0.277349	0.0905838	+			+				RV_Sham-RF-m_RV_Sham-RF-fe
0.10202	0.0865691	0.11747	-0.0073627	-0.0797038	0.0649784	0.05948	-0.00517303	0.124133	-0.035567	-0.0824774	0.0113434	-0.0184052	-0.077039	0.0793177	-0.087312	-0.15607	0.0272843	-0.0206918	-0.0822899	0.0409063	-0.0579902	-0.106029	-0.00995088	-0.0628176	-0.134065	0.00842991	-0.042465	-0.0831103	-0.0018197	0.0653798	0.0376252	0.111638	0.00469219	-0.0561536	0.106102	0.0101657	-0.0335746	0.053906	-0.0878744	-0.096532	-0.0792168	+
0.150275	0.324539	-0.0239889	-0.102257	0.0231928	-0.227707	0.118485	0.343943	-0.106974	-0.0433055	0.141496	-0.228107	0.118698	0.267843	-0.129877	-0.052011	0.0892931	-0.287518	0.0367243	0.104652	-0.0312036	-0.0660969	0.0431284	-0.175322	0.0108273	0.158983	-0.137329	-0.0679427	0.103609	-0.239494	0.088442	0.193601	-0.0868221	-0.0575469	0.0899267	-0.303336	-0.0620555	-0.00171314	-0.122398	-0.161441	-0.126375	-0.196508				+	+		+	LV_Sham-LF-m_LV_Sham-LF-fe;LV_Sham-RF-m_LV_Sham-RF-fe;RV_Sham-RF-m_RV_Sham-RF-fe
-0.312588	-0.355667	-0.269508	-0.230509	-0.14555	-0.315468	-0.200131	-0.15306	-0.247202	-0.146209	-0.194637	-0.0977822	-0.16238	-0.123519	-0.227147	-0.145027	-0.191519	-0.0675401	-0.00977733	0.195501	-0.215056	-0.252807	-0.21983	-0.285783	0.0118716	-0.00822279	0.0319661	-0.0265967	0.00268909	-0.0558825	-0.246406	-0.2206	-0.289416	-0.2208	-0.245146	-0.180223	-0.0870173	0.0734947	-0.247529	-0.000604175	0.0859482	-0.0871566
0.0108804	0.0828347	-0.0610739	-0.054674	-0.0416172	-0.0677308	0.00362926	-0.00023023	0.00748875	0.020664	0.0384274	0.00290064	0.0691347	0.135405	-0.0413151	0.0532127	0.107884	-0.0379064	-0.0943409	-0.116008	-0.0726738	-0.0533434	-0.0571771	-0.0495096	-0.023743	0.0581288	-0.105615	0.00991656	0.118654	-0.098821	-0.0639165	-0.0773869	-0.0414659	-0.0900869	-0.0746142	-0.115875	-0.0401152	0.00358052	-0.0838109	-0.0282563	0.0500142	-0.106527
0.0680193	0.100394	0.0356449	0.150829	0.16394	0.137719	0.0684318	0.0829489	0.0539148	0.142536	0.13526	0.149813	0.0875463	0.0989724	0.0685028	0.138181	0.141944	0.131909	0.0363564	0.0304352	0.0422776	0.123801	0.139273	0.10833	0.0363751	0.0405502	0.0322	0.102627	0.110166	0.0950893	0.041209	0.042332	0.0393373	0.100679	0.106772	0.090524	0.00484485	-0.0617683	0.071458	0.0823558	0.0493418	0.11537	+
-0.0779591	0.100496	-0.211801	-0.184451	-0.0848704	-0.259137	0.0442352	0.029207	0.0555063	0.0808101	0.117017	0.0536546	0.010798	0.10458	-0.114245	0.0827573	0.197424	-0.0701318	-0.11586	-0.117818	-0.11325	-0.13281	-0.124173	-0.144326	0.0738505	-0.071067	0.182539	0.0572261	-0.0262722	0.11985	-0.0400494	-0.00186175	-0.0909662	0.0209561	0.133516	-0.0916035	0.0802753	0.122514	0.0485962	0.144287	0.358142	0.0373593	+
0.0375152	0.0392871	0.0357432	0.0202119	0.0362892	0.00413452	0.0586735	0.0601995	0.0571476	0.0145934	0.0141103	0.0150765	0.0336439	0.0390546	0.0246261	0.0307111	0.0182205	0.0515288	0.00312618	0.00514637	0.001106	0.0192717	0.0180567	0.0204868	0.0148131	0.0226489	0.00697721	0.0216012	0.0216287	0.0215737	0.0381657	0.051018	0.0167453	0.0311159	0.0279831	0.0363371	0.0342179	0.029742	0.0386938	0.0345689	0.0379033	0.0312345
0.0156701	-0.00821053	0.0395507	-0.0116084	-0.0345894	0.0113726	0.0189096	0.000386167	0.0374331	-0.0317246	-0.0407196	-0.0227296	0.00776475	-0.0186272	0.0517513	0.00309466	-0.0172713	0.037038	-0.032328	-0.0476036	-0.0170523	-0.0327517	-0.0438681	-0.0216353	0.0285003	0.0178364	0.0391642	0.00742545	0.000369081	0.0144818	0.0185948	0.0279135	0.00306362	0.0150283	0.0260708	-0.00337568	0.0308785	0.0535156	0.00824142	0.0508152	0.067579	0.0340514	+
-0.0101843	-0.1091	0.088731	-0.0341676	0.0615882	-0.129923	-0.0104995	-0.00906551	-0.0119334	-0.131603	-0.107516	-0.155691	0.07453	0.11917	0.000130754	-0.125534	-0.124159	-0.127826	0.0100088	0.0382624	-0.0182447	-0.0479834	0.0347054	-0.130672	-0.0467675	-0.00254203	-0.0909929	-0.0955605	-0.107719	-0.0834023	0.118178	0.0958802	0.155341	-0.0166042	-0.0216566	-0.00818359	0.0401303	0.130355	-0.0500945	-0.0964871	-0.0776286	-0.115346
0.0549576	0.0142229	0.0956923	0.102198	0.0525748	0.151822	0.0766757	0.105724	0.0476273	0.0873113	0.143074	0.0315487	0.006297	0.00136108	0.0145235	0.0942266	0.0938341	0.0948809	0.067762	0.0610461	0.0744779	0.0569851	0.0469642	0.067006	0.0742225	0.0391537	0.109291	0.0922335	0.0715458	0.112921	0.0445098	0.0374333	0.0563039	0.0466025	0.0197757	0.0913139	0.0621213	0.0571443	0.0670982	0.0950991	0.0788628	0.111335
0.0883657	0.0281937	0.133495	0.127243	0.0633238	0.159202	0.0926252	0.113639	0.0646072	0.103641	0.155788	0.0341119	0.0642371	0.0570772	0.0737835	0.123494	0.120566	0.12935	0.0777171	0.132141	0.0368993	0.0383007	0.00159864	0.0658272	0.0686945	0.0462023	0.0855636	0.0842564	0.00200178	0.145947	0.0413596	0.00834471	0.123897	0.00566035	-0.0362116	0.0614897	0.0842672	0.0371395	0.119613	0.0835863	0.0424032	0.114474
-0.0324438	-0.0682341	0.00334644	-0.0172851	-0.0670474	0.0324772	-0.0107664	0.00204544	-0.0235782	-0.0361817	-0.0222465	-0.050117	-0.0807205	-0.0950164	-0.0568939	0.00491072	-0.00723684	0.0251567	0.0565459	0.030414	0.0826778	-0.0043805	-0.0602355	0.0514745	0.0245198	0.00652888	0.0425107	0.0164295	-0.0223207	0.0551797	0.00638656	0.00339804	0.0113674	-0.0139397	-0.042273	0.0332825	0.0134179	0.0239925	0.00284322	0.0483711	0.061732	0.0350102
0.0188212	-0.043948	0.0815903	0.0348239	-0.0151915	0.0848393	0.0397071	0.0429394	0.0364749	-0.0327681	-0.0419976	-0.0235387	-0.0171689	-0.0575544	0.0501404	0.0393213	0.01279	0.0835402	0.0672611	0.0238092	0.110713	0.0279191	-0.0157772	0.0716153	-0.00298051	-0.00896542	0.0030044	0.0231517	0.00358429	0.0427191	0.0323116	0.00861152	0.0718119	0.00726449	-0.0368054	0.0807144	0.0410231	0.0246261	0.0574201	0.0825966	0.0875147	0.0776785
-0.0185173	-0.0545111	0.0294746	0.00406047	0.00339685	0.0049453	0.0401119	0.0349844	0.050367	0.0158859	0.0259581	0.00245626	0.051681	0.0534894	0.0426389	0.0588769	0.0749263	0.0187534	-0.0547	-0.162162	0.0258966	0.0557762	0.0263604	0.077838	0.121893	0.0968604	0.155269	0.0622041	0.0514203	0.0765824	0.0772162	0.073059	0.0876093	0.0322378	0.0405233	0.011524	0.0880515	0.0706256	0.111286	-0.0187419	0.0421161	-0.099886
0.0062411	-0.0244993	0.0369815	-0.0449345	-0.0503822	-0.0394869	-0.0244309	-0.0459601	-0.00290162	-0.015683	-0.00567956	-0.0256865	0.0138836	-0.00656967	0.0479725	-0.0249753	-0.0210055	-0.0315917	-0.0527554	-0.0240804	-0.0814304	-0.032742	0.00675029	-0.0722344	-0.0283971	-0.014149	-0.0426452	-0.0127484	-0.0241412	-0.0013555	-0.0370103	-0.0305745	-0.0477365	-0.0509754	-0.0713081	-0.0170874	0.00127249	0.0174531	-0.0149081	0.00330561	0.0183462	-0.011735
-0.00504041	0.000161438	-0.0102422	0.00346771	-0.0124523	0.0193877	-0.00854315	0.00116127	-0.0182476	-0.0220766	-0.0423019	-0.00185127	0.0215743	0.0171219	0.0289949	0.0612064	0.0641813	0.0562484	-0.00611638	0.0180549	-0.0302876	-0.00298686	-0.00807789	0.00210417	-0.0544399	-0.0767863	-0.0320936	-0.00788433	-0.019688	0.00391936	-0.0343944	-0.0130053	-0.070043	0.00376637	0.00416711	0.00309846	0.012534	-0.0187327	0.0438007	-0.0420158	0.0285201	-0.112552
-0.0541097	-0.0669451	-0.0412743	-0.0382256	-0.021459	-0.0549921	-0.104753	-0.0983783	-0.111128	-0.161643	-0.129645	-0.193641	-0.0747864	-0.0587924	-0.101443	-0.105472	-0.0937633	-0.124987	0.0729741	0.0942568	0.0516915	-0.0830854	-0.0620947	-0.104076	-0.0117946	-0.00716121	-0.0164279	-0.122344	-0.113005	-0.131683	0.0588657	0.0587992	0.0589765	0.0272099	0.0309879	0.0209132	0.0818934	0.156683	0.00710339	-0.0168903	-0.0338836	0.000102977	+
-0.231506	-0.269113	-0.193899	-0.251708	-0.153347	-0.350068	-0.034342	-0.0967876	0.0281035	-0.316442	-0.228068	-0.404816	0.132852	0.154622	0.0965694	-0.0852859	-0.0600321	-0.127376	0.0245434	-0.158141	0.207228	-0.536998	-0.465733	-0.608264	0.0880351	0.163877	0.0121932	-0.380095	-0.416326	-0.343864	-0.0115134	-0.128255	0.183055	-0.351853	-0.313631	-0.415558	0.499492	0.517148	0.481836	-0.131821	-0.255507	-0.00813465	+
0.259263	0.139774	0.378751	-0.102944	-0.190261	-0.0156264	0.0319129	-0.0786027	0.142429	-0.343067	-0.40029	-0.285845	-0.112539	-0.228977	0.0815239	-0.306504	-0.35012	-0.233809	0.232368	0.133065	0.33167	-0.135225	-0.0918332	-0.178618	-0.0875183	-0.122084	-0.0529521	-0.30299	-0.344321	-0.261659	0.410972	0.342428	0.525214	-0.053526	-0.0837488	-0.0031546	0.0902025	0.163144	0.0172613	-0.162868	-0.138938	-0.186798	+
-0.204471	-0.15369	-0.255252	-0.0126244	0.131852	-0.157101	-0.196109	-0.086611	-0.305607	0.0527139	0.129964	-0.0245364	-0.155249	-0.0605374	-0.313101	0.0365185	0.17152	-0.188485	0.121021	0.384	-0.141957	0.0120848	0.171166	-0.146996	0.161451	0.128823	0.194079	0.170553	0.269033	0.0720734	-0.0359791	0.072889	-0.217426	0.229042	0.241664	0.208004	-0.0507012	0.150286	-0.251688	0.260351	0.455874	0.0648282	+
-0.0771622	-0.132579	-0.0217458	-0.121922	-0.114939	-0.128904	-0.142142	-0.196738	-0.0875462	-0.136995	-0.150682	-0.123307	-0.162291	-0.147996	-0.186117	-0.211324	-0.226018	-0.186834	0.039433	0.0565688	0.0222972	-0.0884355	-0.0287551	-0.148116	-0.00227862	0.0001387	-0.00469593	-0.095202	-0.0907526	-0.0996514	-0.0322168	-0.0424538	-0.0151551	-0.0328243	-0.0459511	-0.0109463	-0.00452086	0.0582128	-0.0672545	-0.0589352	0.0224915	-0.140362	+
0.0143262	0.0105441	0.0181083	0.0683654	0.10718	0.0295508	-0.0376427	-0.0159167	-0.0593687	-0.0142225	-0.0263122	-0.00213277	-0.0027455	0.0321606	-0.0609223	-0.0272905	-0.0152462	-0.0473643	0.103728	0.182413	0.0250434	0.0500669	0.131227	-0.0310929	0.068712	0.0611352	0.0762888	0.0387448	0.0578988	0.0195907	0.0875573	0.0981726	0.0698652	0.108018	0.110322	0.104178	0.0506729	0.0897982	0.0115476	0.0303136	0.0563948	0.00423234	+
-0.0196719	-0.0669362	0.0275925	-0.0386975	-0.0401616	-0.0372334	0.00897052	-0.0624891	0.0804302	0.00689078	-0.0294405	0.043222	-0.0218112	-0.0953598	0.10077	-0.0469141	-0.0756402	0.000962788	-0.0515251	-0.0626636	-0.0403866	-0.0319122	-0.0330914	-0.0307329	-0.0797675	-0.0918349	-0.0677	-0.052738	-0.0691651	-0.0363109	-0.0481263	-0.0626328	-0.0239487	-0.0565041	-0.122564	0.0535959	-0.0273386	-0.0801396	0.0254624	-0.0367928	-0.0851142	0.0115286
0.0291223	0.0133807	0.0448638	-0.0107957	-0.0292251	0.00763379	0.0538558	0.0260104	0.0817013	-0.015544	-0.022423	-0.00866496	0.0253518	-0.00210326	0.0711102	-0.0138823	-0.032229	0.0166955	-0.000266541	-0.00403105	0.00349797	-0.0134502	-0.0281166	0.00121622	-0.0648068	-0.0433085	-0.0863051	-0.050977	-0.0528595	-0.0490946	-0.0025426	-0.0203851	0.0271949	-0.070094	-0.0867225	-0.04238	0.00875158	-0.0234299	0.040933	-0.0446135	-0.0506821	-0.038545	+
-0.103934	-0.116124	-0.0917439	-0.0427031	-0.0589177	-0.0264884	-0.094538	-0.0838067	-0.105269	-0.00979282	-0.032506	0.0129203	-0.0354922	-0.0428741	-0.0231892	-0.0251472	-0.038281	-0.00325752	-0.0496864	-0.0146552	-0.0847177	0.0141512	0.0183525	0.0099499	-0.00910539	-0.014026	-0.00418476	-0.0199996	-0.0901359	0.0501366	-0.0597601	-0.0625434	-0.0551213	0.103307	0.0775328	0.146264	0.00430689	-0.00158377	0.0101976	0.049574	0.0792236	0.0199244	+
0.0695887	0.0480275	0.0911498	-0.0666114	-0.0777273	-0.0554955	-0.07313	-0.00709	-0.13917	-0.177297	-0.155312	-0.199281	0.0347321	0.146924	-0.152254	-0.118801	-0.0851642	-0.174863	0.00777627	-0.0391796	0.0547321	0.0321781	0.0280284	0.0363278	-0.16011	-0.118654	-0.201566	-0.16261	-0.115871	-0.209349	0.17837	0.247405	0.0633128	0.000534962	0.0304031	-0.0492453	-0.0159058	-0.00201198	-0.0297996	-0.150395	-0.124089	-0.176702	+
-0.0888312	-0.123334	-0.0543283	0.0593576	0.0338717	0.0848434	-0.150653	-0.209506	-0.0918004	0.00350423	-0.0575345	0.0645429	-0.129018	-0.16331	-0.0718662	-0.0102465	-0.0478211	0.0523777	0.0204198	0.0723697	-0.0315301	0.0563116	0.0365372	0.076086	0.0468502	-0.0476611	0.141361	0.0656023	0.0301071	0.101098	-0.0514462	-0.0492772	-0.0550613	0.0915433	0.0599944	0.144125	-0.0250828	-0.00720394	-0.0429616	0.174449	0.179464	0.169433	+
-0.0871206	-0.150472	-0.0237688	0.0731549	0.0255481	0.120762	-0.140299	-0.217597	-0.0630006	0.0310324	-0.0421729	0.104238	-0.120808	-0.162426	-0.0514438	0.0244405	-0.0180205	0.0952088	-0.0502836	-0.0383155	-0.0622518	0.0231126	0.0124372	0.033788	0.0563212	-0.0281674	0.14081	0.0557287	0.0108726	0.100585	-0.0550785	-0.0575643	-0.0509354	0.0868628	0.0577691	0.135352	-0.0216165	-0.00210818	-0.0411247	0.181822	0.188459	0.175185	+			+				RV_Sham-RF-m_RV_Sham-RF-fe
-0.0228212	-0.0817777	0.0361353	-0.0794953	-0.114241	-0.0447497	0.0515497	-0.00506601	0.108165	-0.03232	-0.0881695	0.0235295	0.0371571	-0.0281547	0.14601	0.042799	-0.00150966	0.116647	-0.0424661	-0.0534436	-0.0314886	-0.0434935	-0.076823	-0.0101641	0.0823006	0.080742	0.0838592	0.0795793	0.0519393	0.107219	-0.066102	-0.0751093	-0.0510899	-0.118598	-0.16611	-0.0394123	-0.00906313	0.00985082	-0.0279771	0.00184355	0.0496936	-0.0460064	+				+			LV_Sham-RF-m_LV_Sham-RF-fe
-0.11961	-0.189519	-0.0497001	-0.00583528	-0.0406904	0.0290198	-0.146174	-0.189166	-0.103181	-0.029804	-0.0861033	0.0264953	-0.124064	-0.151862	-0.0777335	-0.0234474	-0.0533063	0.0263175	0.0208282	0.0784331	-0.0367766	0.0260817	0.00343594	0.0487275	0.0743127	-0.0295348	0.17816	0.0508979	-0.000913226	0.102709	-0.0899243	-0.0813247	-0.104257	0.0559734	0.0118506	0.129511	-0.0358483	0.00147538	-0.0731719	0.152792	0.163795	0.141789	+
0.0355276	0.0253474	0.0457078	-0.00358787	-0.0299609	0.0227851	0.0237884	-0.0018704	0.0494471	-0.0254736	-0.0430028	-0.00794444	0.0312757	0.0227879	0.0454222	-0.0134419	-0.0373101	0.0263384	0.0286265	-0.0228448	0.0800978	0.00703829	-0.0144402	0.0285168	-0.00303874	-0.000381866	-0.0056956	-0.0303248	-0.0431745	-0.0174751	0.0443982	0.0323286	0.0645142	-0.0245296	-0.0425405	0.00548862	0.0405773	0.0357111	0.0454435	-0.0372245	-0.0508025	-0.0236466	+
-0.148806	-0.148488	-0.149125	-0.141821	-0.0865307	-0.197111	-0.0805176	-0.0338656	-0.12717	-0.0487354	-0.0447732	-0.0526976	-0.0576028	-0.0445964	-0.07928	-0.0949605	-0.0647492	-0.145313	-0.0203651	0.067956	-0.108686	-0.171794	-0.153297	-0.19029	0.0223324	0.0224214	0.0222433	0.0261483	0.0210853	0.0312113	-0.146841	-0.127508	-0.179063	-0.029166	0.00925958	-0.0932085	-0.0436444	-0.0419707	-0.0453181	0.0521375	0.0308126	0.0734624	+
-0.0926639	-0.125567	-0.0844381	-0.189675	-0.121648	-0.212351	0.039185	0.0404562	0.0383376	-0.0923202	-0.0938668	-0.0912891	0.0279826	-0.00201758	0.0479827	-0.0158155	-0.0207045	-0.0109264	-0.0962769	-0.0272894	-0.142269	-0.0643023	-0.0571498	-0.075031	0.0436142	-0.0446391	0.073032	0.0469621	0.126336	-0.00595369	-0.0733092	-0.116955	0.0576292	-0.0452395	-0.0070175	-0.0579802	0.0722121	0.0712637	0.0728444	0.0961507	0.140902	0.0812336	+
-0.0461944	-0.147222	0.0548327	-0.148699	-0.243615	-0.0537835	0.0720902	0.0720014	0.072179	-0.0723294	-0.0986948	-0.045964	0.0438079	0.0155763	0.0908605	-0.0448405	-0.123852	0.0868448	-0.126761	-0.144052	-0.109471	-0.171319	-0.173772	-0.168866	0.0436181	0.0380032	0.049233	0.00358248	-0.0555569	0.0627218	-0.0778826	-0.0888156	-0.059661	-0.197059	-0.20168	-0.189356	0.0733412	0.0468987	0.0997837	-0.0082123	-0.0818343	0.0654097	+						+	LV_Sham-LF-m_LV_Sham-LF-fe
0.102774	0.0579565	0.147592	-0.011112	-0.084071	0.0618471	0.145017	0.126326	0.163708	-0.00801929	-0.0640103	0.0479717	0.0962176	0.0358197	0.196881	0.0347846	-0.0351241	0.151299	-0.0317169	-0.150447	0.0870135	0.0296147	-0.0233988	0.0826281	-0.0135278	0.0173273	-0.0443829	0.0193413	0.0060475	0.032635	0.00371105	-0.0155211	0.0357646	-0.132854	-0.147094	-0.10912	0.0907596	-0.0333164	0.214836	-0.042197	-0.145733	0.0613388	+						+	LV_Sham-LF-m_LV_Sham-LF-fe
-0.165537	-0.315708	-0.0153655	-0.224629	-0.308787	-0.14047	0.358349	0.319884	0.396813	0.21226	0.105232	0.319288	0.28092	0.170477	0.464992	0.247023	0.0766969	0.5309	-0.254424	-0.323218	-0.18563	-0.190463	-0.247241	-0.133684	0.159938	0.142214	0.177662	0.239362	0.174526	0.304198	-0.318997	-0.379743	-0.217753	-0.332218	-0.384493	-0.245092	0.206724	0.0384337	0.375014	0.134212	0.0371676	0.231256	+						+	LV_Sham-LF-m_LV_Sham-LF-fe
0.0757587	0.0621304	0.0893871	0.264992	0.269285	0.260698	-0.220856	-0.332481	-0.10923	-0.0141356	-0.100705	0.072434	-0.244457	-0.28411	-0.178368	-0.0497126	-0.0444851	-0.0584249	0.131759	0.198221	0.0652974	0.21854	0.242908	0.194171	-0.180639	-0.194555	-0.166722	-0.114613	-0.141594	-0.0876326	-0.0567876	-0.0542218	-0.061064	0.205177	0.227533	0.167918	-0.233245	-0.170255	-0.296234	-0.0720203	-0.0690318	-0.0750089	+
-0.0852357	-0.0852357	NaN	-0.159074	-0.176648	-0.106354	-0.116708	-0.186938	0.0237526	-0.116565	-0.0678091	-0.214077	-0.0916369	-0.0916369	NaN	-0.0706332	-0.0805489	-0.0408863	0.100528	0.0542159	0.193151	-0.0575266	-0.0280947	-0.0722426	0.0118998	0.00944825	0.0192544	-0.0167221	-0.0139086	-0.0223492	0.0641207	0.0524834	0.075758	-0.0210021	-0.0210021	NaN	0.085391	0.0973076	0.061558	-0.0224695	-0.0131818	-0.0503327	+
-0.0209493	-0.0431809	0.00128235	-0.0543345	-0.0506333	-0.0580355	-0.0595439	-0.057674	-0.0614138	-0.0634953	-0.0676006	-0.0593899	-0.0155314	0.0173119	-0.0702704	-0.0876849	-0.0819086	-0.0973121	0.0350422	0.0510685	0.0190158	-0.0698294	-0.0554127	-0.0842461	-0.000830429	-0.00881715	0.00715629	-0.0786211	-0.074823	-0.0824193	0.0744333	0.083819	0.0587904	-0.00338855	-0.0196235	0.0236697	0.036601	0.0888764	-0.0156745	-0.0582716	-0.0346439	-0.0818992	+
-0.0129253	-0.00844033	-0.0174104	-0.00448984	-0.00584555	-0.00313414	-0.00554994	-0.00730706	-0.00379282	0.00670207	0.00786495	0.0055392	-0.00669004	-0.00200906	-0.0144917	0.0110623	0.0169735	0.00121017	-0.0501818	-0.0717436	-0.02862	-0.03536	-0.0645578	-0.00616221	-0.0192971	-0.025998	-0.0125962	0.00727339	-0.0186221	0.0331689	-0.0489672	-0.05481	-0.0392292	0.0160357	0.0213938	0.00710564	-0.0291059	-0.072831	0.0146191	0.0178262	0.0108359	0.0248165
0.0121629	0.0652046	-0.0408788	0.0492091	0.0861309	0.0122873	-0.0170562	0.0202536	-0.0543659	0.0441841	0.08446	0.00390805	0.00813124	0.0474859	-0.0574598	0.0501248	0.0854441	-0.00874063	0.0616109	0.0943009	0.0289209	0.063304	0.0667834	0.0598246	0.0100352	0.0119386	0.00813184	0.0326784	0.0768298	-0.011473	-0.00821091	0.0219372	-0.0584578	0.0988954	0.119383	0.0647498	-0.0235059	0.0220454	-0.0690573	0.0747083	0.0944422	0.0549745	+
-0.00745496	-0.000681368	-0.0142285	0.0131388	0.0221217	0.00415598	-0.0196943	-0.0366056	-0.0027831	0.0213834	0.00306188	0.039705	0.00304442	-0.00410849	0.0149659	0.0170872	0.0236449	0.00615777	0.0290269	0.028308	0.0297458	0.0148747	0.0253926	0.00435676	0.00466983	-0.00243477	0.0117744	0.0275907	0.0266274	0.0285539	-0.0196561	-0.0122727	-0.0319617	0.0417391	0.045236	0.035911	0.0140694	0.029097	-0.000958181	0.0783194	0.0801907	0.0764482	+
-0.0488872	-0.0460076	-0.0517667	-0.0414332	-0.0550513	-0.027815	-0.00273697	0.00780574	-0.0132797	-0.0167705	0.0126831	-0.046224	-0.00181343	0.00959656	-0.0208301	0.0257654	0.0462865	-0.00843657	-0.102352	-0.132323	-0.0723803	-0.0403135	-0.0631478	-0.0174793	-0.0171594	-0.00996971	-0.0243492	0.0224448	0.0403641	0.00452557	-0.0608564	-0.0868115	-0.0175978	-0.0415013	-0.0223505	-0.0734194	-0.0452012	-0.0370657	-0.0533367	0.00728461	0.0611173	-0.046548
0.060473	0.018119	0.102827	0.0410995	0.0137411	0.068458	0.104932	0.059956	0.149908	0.0411286	0.0042068	0.0780503	0.109842	0.054513	0.202058	0.0900435	0.0648354	0.132057	-0.0330225	-0.079525	0.0134801	-0.00243571	0.0026111	-0.00748252	0.0742921	0.0762789	0.0723052	0.0758424	0.0720121	0.0796726	0.047823	0.0324382	0.0734642	0.00397502	-0.0199175	0.0437958	0.0717195	0.0346829	0.108756	0.0780198	0.0494397	0.1066	+
0.0318332	0.0274243	0.0362421	0.0310052	0.0155526	0.0464579	0.0304267	0.0188559	0.0419974	0.0271227	0.0158727	0.0383728	0.0296413	0.0171187	0.0505124	0.0380761	0.0374969	0.0390413	-0.0325475	-0.0314999	-0.0335952	0.0304043	0.0348796	0.025929	0.00287703	0.00107733	0.00467673	0.0207039	0.0240468	0.0173611	0.0077288	0.00895905	0.00567839	0.0136075	0.0184644	0.00551262	-0.0122629	-0.0267517	0.00222586	0.0356153	0.0448544	0.0263761	+
-0.0432886	-0.0944531	0.00787583	-0.0163537	-0.0445906	0.0118831	-0.0423553	-0.0927712	0.0080606	0.00994594	-0.0576912	0.077583	-0.0129343	-0.00819067	-0.0208403	0.0128302	0.0125366	0.0133196	-0.0972918	-0.092482	-0.102102	-0.0619587	-0.0477384	-0.0761789	-0.0234532	-0.045166	-0.00174032	0.031481	0.0471976	0.0157645	-0.0868657	-0.0845087	-0.0907941	-0.0318164	-0.033587	-0.0288654	-0.00549154	0.00224268	-0.0132258	0.0710998	0.0773535	0.064846	+
0.00900341	-0.0353636	0.0311869	0.0124362	-0.114769	0.0760387	-0.0955689	-0.130994	-0.0601436	-0.106362	-0.100851	-0.117383	0.0224281	0.00480433	0.0400519	-0.032159	-0.0744775	0.052478	0.0326773	0.168633	-0.0353005	-0.0513786	-0.0598398	-0.0429174	-0.0446551	-0.0166019	-0.0586817	-0.0359344	-0.056945	-0.0149238	-0.105462	-0.118172	-0.0800419	-0.0714742	-0.0881769	-0.0547715	0.0559972	0.020346	0.1273	0.0223844	0.0453658	-0.0465599
0.109278	0.0583023	0.160253	-0.0754655	-0.159878	0.00894691	0.0336752	0.0420712	0.0252792	-0.111015	-0.206117	-0.0159129	0.0119371	0.00278289	0.0271941	-0.0924348	-0.163439	0.0259052	-0.00334055	-0.0363633	0.0296822	-0.0443761	-0.121365	0.0326127	-0.0836912	-0.101038	-0.0663444	-0.166133	-0.237807	-0.0944594	0.0435937	-0.000447152	0.116995	-0.10444	-0.166921	-0.000304253	0.048018	-0.0139794	0.110016	-0.0858715	-0.148455	-0.0232877	+
0.0806856	-0.129479	0.220796	0.0662776	-0.0363251	0.16888	0.0156746	-0.0956846	0.0899141	-0.00238937	0.0125904	-0.0123759	0.0888162	0.069435	0.101737	0.0461603	-0.0126021	0.104923	0.0836258	0.0572898	0.101183	0.0878127	0.0577338	0.117892	0.0303827	-0.0391473	0.0999128	0.1008	0.0797867	0.121813	0.0817693	0.105019	0.0120212	0.179236	0.181459	0.1759	0.135699	0.136457	0.135193	0.0373698	0.135503	-0.0280523
0.0842591	0.0453026	0.162172	0.0504916	-0.00187498	0.102858	0.0875291	0.0220535	0.109354	-0.116984	-0.0256169	-0.162667	0.0712811	-0.0759508	0.218513	0.109888	0.0488514	0.170924	0.0239685	0.0239685	NaN	-0.0455832	-0.0512631	-0.0342234	0.0536422	0.0338618	0.0734227	0.0296519	-0.0216498	0.0553028	0.0631689	0.263858	-0.00372752	-0.0252468	-0.0775751	0.0794098	0.0853831	0.00393259	0.126108	0.0214622	0.103545	-0.0195792
0.315184	0.241026	0.389342	0.0406207	-0.152482	0.233724	0.238893	0.0825367	0.395249	-0.0646885	-0.219396	0.0900186	0.10655	-0.0470475	0.362546	-0.0579406	-0.145939	0.0887232	-0.164209	-0.457752	0.129334	0.0705134	-0.0791806	0.220207	-0.235928	-0.237252	-0.234603	-0.170505	-0.278805	-0.062205	0.149195	0.1063	0.220686	-0.165172	-0.17843	-0.143073	0.00734438	-0.24172	0.256408	-0.179973	-0.300258	-0.0596893	+
-0.0789144	-0.00904259	-0.148786	-0.102552	-0.0765861	-0.128517	-0.0448738	0.0817657	-0.171513	-0.0474401	0.0749186	-0.169799	-0.0541746	-0.00625714	-0.134037	-0.0639758	0.0122787	-0.191067	-0.0893748	-0.028697	-0.150053	-0.0896266	-0.0782022	-0.101051	0.00326901	0.0825781	-0.0760401	0.0334061	0.134436	-0.0676242	-0.0572466	-0.0256592	-0.109892	-0.0837254	-0.045651	-0.147183	-0.0930775	-0.0827204	-0.103434	-0.0454898	-0.0703854	-0.0205941							+	LV_Sham-LF-m_LV_Sham-LF-fe
0.011267	0.051945	-0.029411	0.231068	0.223114	0.239021	-0.111542	0.0354621	-0.258546	0.094561	0.130294	0.0588277	-0.0914779	-0.0110776	-0.225478	0.106053	0.12849	0.0686572	0.00425574	0.0833218	-0.0748104	0.180409	0.215045	0.145772	-0.0436984	0.0246771	-0.112074	0.0339396	0.0963527	-0.0284735	-0.0475772	-0.0245437	-0.0859663	0.142849	0.175655	0.088172	-0.257532	-0.18121	-0.333854	-0.0458756	-0.0326257	-0.0591254	+
-0.117004	-0.0925787	-0.141429	-0.0151228	0.00192389	-0.0321694	-0.166522	-0.130621	-0.202423	0.0229958	0.0837764	-0.0377847	-0.11896	-0.087194	-0.171904	-0.0170197	0.0467436	-0.123292	0.0119707	0.0536854	-0.029744	-0.0043397	-0.0286028	0.0199234	0.0122766	-0.0199853	0.0445384	0.0255704	0.0352575	0.0158833	-0.0992274	-0.0868366	-0.119879	0.0664402	0.101825	0.00746499	-0.126282	-0.0446848	-0.207879	0.0475323	0.112203	-0.0171383	+
-0.0134226	0.0361674	-0.0630127	-0.015246	-0.0196308	-0.0108612	-0.046378	-0.0118883	-0.0808677	0.00556203	0.0689376	-0.0578136	0.0249166	0.0480872	-0.0137012	0.00873364	0.0637544	-0.0829676	-0.00185134	0.00632084	-0.0100235	-0.0190228	0.00703631	-0.0450819	0.014753	0.0230141	0.00649198	-0.0101824	0.00151432	-0.0218791	0.0616487	0.0743304	0.0405125	0.0476981	0.0804056	-0.00681445	-0.000120492	0.017346	-0.0175869	-0.0195559	-0.0462224	0.00711067
-0.0678341	-0.0601257	-0.0755425	0.0181274	0.0315737	0.00468108	-0.0386853	0.00346946	-0.08084	0.0709139	0.11586	0.025968	-0.0138302	0.00191304	-0.040069	0.0758057	0.0845219	0.0612785	-0.0785415	-0.0660382	-0.0910449	-0.00710697	0.0227241	-0.0369381	-0.0668655	-0.0575169	-0.0762141	0.0240014	0.0498567	-0.00185387	-0.102907	-0.0743193	-0.150553	-0.0302894	-0.0178309	-0.0510535	-0.0847669	-0.11742	-0.052114	0.00485986	0.0147277	-0.00500797	+
0.00851699	0.0648095	-0.0477755	0.0861518	0.132709	0.0395951	0.0208251	0.0253304	0.0163198	0.153179	0.181068	0.125289	0.0707508	0.119687	-0.010809	0.204792	0.23463	0.155062	-0.0249553	0.00357753	-0.053488	0.0905437	0.119742	0.0613453	0.0212665	0.0396901	0.00284288	0.108917	0.148849	0.0689854	0.00808604	0.0355661	-0.0377141	0.0905525	0.0953876	0.0824939	0.0564265	-0.0118694	0.124722	0.109591	0.110143	0.10904	+
0.0817135	0.110452	0.052975	0.180991	0.218222	0.143761	0.0562228	0.0906583	0.0217872	0.206849	0.222947	0.190752	0.0973155	0.136735	0.0316157	0.188827	0.227868	0.123759	0.0471305	0.0564847	0.0377764	0.151518	0.180134	0.122901	0.0668714	0.0866763	0.0470666	0.151889	0.218135	0.0856435	0.0576445	0.0692481	0.038305	0.146597	0.149606	0.141584	0.0408745	-0.0251966	0.106946	0.143216	0.130607	0.155824	+
-0.0192485	-0.0190332	-0.0194637	0.0190123	-0.0527237	0.0907483	-0.096345	-0.0959874	-0.0967027	-0.0771539	-0.0128991	-0.141409	-0.0367448	-0.0521568	-0.011058	-0.0553873	-0.0440078	-0.0743532	0.00119252	-0.0304159	0.0328009	-0.00177839	-0.0274314	0.0238746	-0.0411508	-0.0603042	-0.0219973	-0.0273296	-0.0729585	0.0182993	-0.0204794	-0.0614765	0.0478492	0.00834322	0.0114359	0.0031887	-0.00341281	0.015185	-0.0220106	-0.0268319	-0.0307754	-0.0228884
-0.0838418	-0.0693446	-0.098339	-0.10805	-0.0640363	-0.152063	-0.0296586	0.0256271	-0.0849443	-0.113597	-0.0446969	-0.182497	-0.00717009	0.00629862	-0.0296179	-0.0661745	-0.030846	-0.125055	0.0288979	0.129115	-0.071319	-0.100081	-0.0405357	-0.159627	0.0722061	0.127118	0.0172944	-0.0239732	0.00185335	-0.0497997	-0.0234398	-0.0261398	-0.0189398	-0.0387737	-0.00394769	-0.0968172	0.0156225	0.078851	-0.047606	-0.0247201	0.0342329	-0.083673	+
-0.132578	-0.0740977	-0.191058	0.107336	0.122986	0.091685	-0.127855	-0.151663	-0.0326229	0.0442203	0.0753433	-0.00246419	-0.0630486	-0.0630486	NaN	0.130108	0.208153	-0.0259807	-0.117615	-0.00747254	-0.172686	0.0539924	0.111552	0.0252125	-0.0343908	-0.0739867	0.00520519	0.0852847	0.148146	0.0224236	0.000788507	0.0292933	-0.0562211	0.118166	0.115791	0.130039	-0.198744	-0.251363	-0.119816	-0.130714	-0.173839	-0.0444643	+
0.0616007	0.0312575	0.0919438	-0.0399672	-0.0627721	-0.0171624	0.164723	0.138236	0.19121	0.165765	0.147294	0.184235	0.133567	0.112769	0.168231	0.16069	0.128952	0.213586	-0.190272	-0.317874	-0.0626701	-0.102125	-0.158541	-0.0457081	-0.0304135	-0.0141793	-0.0466477	0.0620103	0.0740421	0.0499784	-0.0935692	-0.118286	-0.0523745	-0.185198	-0.245798	-0.0841992	0.0370775	-0.0745445	0.148699	-0.0491706	-0.123492	0.0251513	+
0.0222263	0.0409468	0.00350583	-0.0222224	0.0149359	-0.0593807	-0.0421157	-0.042631	-0.0416004	-0.0309084	-0.116158	0.0543413	-0.0628826	-0.0562858	-0.0738774	-0.0374338	-0.0561531	-0.00623506	0.0100185	-0.0296196	0.0496566	-0.0369645	0.00447378	-0.0784028	-0.0608565	0.00122192	-0.122935	-0.0529414	-0.0513665	-0.0545164	-0.0525771	-0.0470829	-0.0617342	0.00567044	0.0270538	-0.0299684	-0.0810439	-0.0808348	-0.081253	-0.0599468	-0.0702792	-0.0496144
-0.034642	0.0217099	-0.0909939	-0.0110136	0.00116626	-0.0231934	-0.0648397	-0.0241194	-0.10556	-0.0400327	-0.0411362	-0.0389292	-0.0793339	-0.0566239	-0.117184	-0.0554845	-0.0248291	-0.106577	-0.0361536	-0.039437	-0.0328702	-0.0138997	-0.0358196	0.00802015	-0.0939791	-0.0650341	-0.122924	-0.0741064	-0.0663141	-0.0818986	-0.0727541	-0.0391413	-0.128775	-0.0207009	-0.00802853	-0.0418216	-0.145288	-0.108284	-0.182292	-0.0655466	-0.0341675	-0.0969257	+
0.0182555	0.0348329	0.00167812	0.0640738	0.119628	0.00852009	-0.0101068	-0.0114311	-0.00878245	0.0830704	0.100244	0.0658967	-0.000561645	0.017401	-0.0304994	0.037488	0.0437912	0.0269825	-0.0332336	-0.0498172	-0.01665	0.0369584	0.0638212	0.0100956	-0.0487812	-0.0283569	-0.0692055	0.0457247	0.0983747	-0.00692527	-0.0518944	-0.00905971	-0.123286	0.0217786	0.0174361	0.0290159	-0.072434	-0.0425697	-0.102298	0.00327004	0.0197148	-0.0131747
-0.0401923	0.0528468	-0.133231	-0.0366478	0.0148685	-0.0881641	0.00860317	0.0166515	0.000554872	0.0532747	0.0581016	0.0484478	0.0328058	0.0613522	-0.0147716	0.0236019	0.0453191	-0.0125936	-0.0513707	-0.030367	-0.0723744	-0.00403124	0.00839316	-0.0164556	0.00250034	-0.0124293	0.01743	0.00372736	0.00256389	0.00489084	-0.0356279	-0.0114831	-0.0758693	0.0177318	0.0455027	-0.0285531	-0.0291637	-0.00313612	-0.0551912	0.0179666	0.0306605	0.00527272	+	+						RV_Sham-H-m_RV_Sham-H-fe
0.0207032	0.0825603	-0.0411538	0.100737	0.119803	0.0816719	0.0218346	0.0933679	-0.0496988	0.145618	0.222054	0.0691834	0.0131343	0.0329125	-0.0198293	0.135543	0.167869	0.0816656	-0.0426548	-0.0258466	-0.0594631	0.0656764	0.0752639	0.0560888	-0.00302988	0.0577446	-0.0638044	0.0997113	0.157911	0.0415113	-0.033258	-0.0253689	-0.0464064	0.0565089	0.0681562	0.0370966	-0.0738773	-0.0690795	-0.0786752	0.016878	0.001111	0.0326451	+				+			LV_Sham-RF-m_LV_Sham-RF-fe
-0.172499	-0.2526	-0.0923982	-0.140953	-0.164453	-0.117454	-0.234111	-0.321004	-0.147219	-0.164406	-0.174895	-0.153918	-0.174152	-0.184114	-0.15755	-0.166467	-0.157404	-0.181571	-0.0465896	-0.0320258	-0.0611533	-0.148948	-0.160468	-0.137427	-0.118563	-0.16939	-0.0677368	-0.140582	-0.190278	-0.0908866	-0.0953229	-0.11655	-0.0599449	-0.061275	-0.0972988	-0.00123529	-0.0886044	-0.0818149	-0.0953939	-0.041015	-0.0868984	0.0048684	+
-0.111006	-0.115715	-0.106297	-0.135745	-0.168339	-0.103151	-0.153403	-0.151352	-0.155455	-0.238973	-0.162895	-0.315051	-0.104202	-0.035718	-0.218342	-0.252506	-0.224132	-0.299797	0.106822	0.189126	0.0245188	-0.128278	-0.0552606	-0.201296	0.0679755	0.0725596	0.0633914	-0.137275	-0.132587	-0.141962	0.0728591	0.0829962	0.0559639	0.0108215	0.056199	-0.0648077	0.0553748	0.204011	-0.0932615	-0.0644333	0.0267268	-0.155593	+
0.0633628	0.0577626	0.068963	-0.0314004	-0.05472	-0.0080808	0.0538946	0.0494402	0.058349	0.00253279	-0.0638075	0.0688731	0.0370167	0.0388972	0.0338825	-0.00544822	-0.0337949	0.0417962	-0.0405156	-0.0732222	-0.00780901	-0.0794783	-0.0806972	-0.0782593	0.0109826	-0.00791238	0.0298775	-0.0111363	-0.0312961	0.00902347	0.0221987	0.0231981	0.0205332	-0.0817745	-0.0870525	-0.0729779	0.044173	-0.000989685	0.0893357	-0.0194193	-0.0545499	0.0157113	+
0.00789636	0.052416	-0.0366232	-0.171749	-0.137083	-0.206414	-0.0625045	-0.00560898	-0.1194	-0.132538	-0.12417	-0.140906	-0.0309672	0.0212225	-0.11795	-0.118957	-0.115589	-0.12457	0.13587	0.217646	0.0540946	-0.0916066	-0.00897027	-0.174243	0.0410158	0.0328927	0.0491389	-0.127423	-0.158848	-0.0959978	0.133082	0.170421	0.0708492	-0.0125602	-0.00666087	-0.0223923	0.0697685	0.187319	-0.0477816	-0.134277	-0.0562213	-0.212333	+
0.133831	0.18498	0.0826816	0.133808	0.169621	0.0979942	0.0915999	0.0938753	0.0893245	0.0811233	0.0354837	0.126763	0.075496	0.0512749	0.115865	0.0543223	0.047283	0.0660546	0.0431881	0.06378	0.0225962	0.126107	0.183339	0.0688748	-0.027438	0.01694	-0.0718161	0.031243	0.0663286	-0.00384272	0.0888694	0.088751	0.0890668	0.0820731	0.107167	0.0402498	0.0224724	-0.0242757	0.0692205	-0.0055992	-0.0403451	0.0291467	+
0.0426322	0.0275922	0.0576721	0.0728564	0.0568051	0.0889076	0.0234725	0.0356294	0.0113155	0.0261229	0.0224082	0.0298376	-0.00397389	-0.0209119	0.0242562	0.00131085	-0.0141804	0.0271296	0.0167674	0.0041551	0.0293797	0.033878	0.0565671	0.0111889	0.0282787	0.0257252	0.0308322	0.0410585	0.041088	0.0410289	0.0470481	0.0605421	0.024558	0.0765515	0.088501	0.0566358	-0.0283213	-0.0143038	-0.0423387	-0.00691817	-0.00510457	-0.00873177	+
-0.00620605	-0.00708298	-0.00532911	0.0956808	0.110263	0.0810989	-0.00538675	0.0298889	-0.0406623	0.103571	0.169091	0.038051	-0.00378688	0.00903962	-0.0251644	0.0760089	0.115004	0.0110177	0.0105073	0.05741	-0.0363955	0.0767252	0.0984176	0.0550328	0.0275134	0.0545585	0.000468173	0.0799881	0.154288	0.00568778	0.00106127	0.0173903	-0.0261537	0.12061	0.117506	0.125782	-0.0611701	0.0021847	-0.124525	0.0350678	0.0963687	-0.0262331	+
-0.0360313	-0.0693658	-0.00269687	-0.0978914	-0.160491	-0.0352921	0.0348049	0.00243539	0.0671744	-0.135212	-0.19084	-0.0795841	-0.0422916	-0.0694918	0.00304199	-0.111649	-0.16442	-0.023698	-0.0756663	-0.0923136	-0.0590191	-0.0373284	-0.0751106	0.000453923	-0.119996	-0.124796	-0.115196	-0.0969312	-0.149612	-0.0442505	-0.0144816	-0.0388239	0.026089	-0.169246	-0.151124	-0.199449	-0.0181834	-0.0375958	0.00122902	-0.110536	-0.0919704	-0.129102	+
-0.193434	-0.0878885	-0.29898	-0.0515624	0.0195301	-0.122655	-0.119581	-0.0977932	-0.141368	0.0986738	0.130213	0.0671349	-0.0917225	-0.0199334	-0.211371	0.0206001	0.0700604	-0.0618338	-0.10057	-0.0113382	-0.189801	-0.0942816	-0.0391407	-0.149422	0.0347041	0.0302687	0.0391394	0.0642534	0.109624	0.0188833	-0.061652	0.00510531	-0.172914	0.0387854	0.0285082	0.055914	-0.0746486	-0.0913948	-0.0579025	0.0936851	0.094449	0.0929211	+						+	LV_Sham-LF-m_LV_Sham-LF-fe
0.0404102	-0.0413585	0.122179	-0.104889	-0.0667874	-0.142991	0.0721493	0.0142811	0.130018	-0.43068	-0.438657	-0.422703	-0.0633382	-0.0814246	-0.0331943	-0.519191	-0.544008	-0.477829	0.191623	0.0100103	0.373237	-0.134381	0.0905273	-0.35929	0.236348	0.200284	0.272413	-0.337266	-0.328981	-0.34555	0.157903	0.00263505	0.416683	-0.360625	-0.356166	-0.368056	0.235589	0.414055	0.0571232	-0.378763	-0.465605	-0.291921	+
-0.0484601	-0.0105953	-0.0863249	-0.0411293	-0.00400332	-0.0782554	-0.0208584	0.029694	-0.0714108	0.00142116	0.0419695	-0.0391272	0.0288678	0.0882291	-0.0700676	0.00649922	0.0442904	-0.056486	0.00762719	0.0274447	-0.0121903	-0.0273224	0.00571638	-0.0603611	-0.00206145	0.0379848	-0.0421077	-0.00418852	0.0287011	-0.0370781	0.0452517	0.0851088	-0.0211769	0.0574065	0.0721399	0.0328508	0.015724	0.0735874	-0.0421394	-0.0052861	0.0171447	-0.0277169			+					LV_Sham-H-m_LV_Sham-H-fe
0.0365803	0.119858	-0.0466973	0.0111035	0.0599875	-0.0377805	0.101902	0.225192	-0.021389	0.135915	0.214274	0.0575558	0.0963094	0.163007	-0.0148529	0.13104	0.194494	0.0252833	-0.0347469	-0.0265471	-0.0429468	-0.0117916	0.00955246	-0.0331357	0.0108976	0.0970636	-0.0752683	0.066891	0.182572	-0.0487895	-0.0326397	0.00224258	-0.0907768	-0.0175919	0.0353564	-0.105839	-0.0470875	-0.0521349	-0.04204	-0.0171728	-0.018617	-0.0157286	+			+			+	LV_Sham-LF-m_LV_Sham-LF-fe;RV_Sham-RF-m_RV_Sham-RF-fe
0.0950179	0.141159	0.0488773	-0.0073761	-0.00431426	-0.0104379	0.0518354	0.0184945	0.0851764	0.027794	0.0123607	0.0432273	-0.0444668	-0.0836415	0.0208243	-0.0532325	-0.0622688	-0.0381721	-0.0128142	-0.0324916	0.00686316	0.0633622	0.0657453	0.0609791	-0.025338	-0.0365152	-0.0141608	-0.0299734	-0.0104432	-0.0495036	0.0061031	0.000154419	0.0160176	-0.0396571	-0.045697	-0.0295907	-0.0427797	-0.0783449	-0.00721447	-0.045787	-0.0498621	-0.0417119	+
-0.0973587	-0.0925097	-0.100996	-0.0832331	-0.0752931	-0.0872031	0.146098	0.259326	-0.00487288	0.105205	0.139564	0.0593929	-0.0947237	-0.148773	-0.0226586	0.0464043	0.0296172	0.0799786	-0.0547254	-0.0153229	-0.0842773	-0.0346263	-0.0848118	0.00301282	0.204846	0.159436	0.238903	0.152542	0.165163	0.143077	-0.0691907	-0.0345244	-0.155857	-0.0646438	-0.0948978	-0.0243051	-0.0266898	0.060367	-0.0919824	0.106912	0.0825521	0.125181	+
-0.0101911	-0.0599993	0.0396172	-0.0544581	-0.067805	-0.0411112	0.0146381	0.000814494	0.0284617	-0.0306284	-0.0496363	-0.0116205	-0.00925511	-0.0356532	0.0347417	-0.0975475	-0.0859857	-0.116817	-0.0106134	-0.0369692	0.0157425	0.00132073	0.0243851	-0.0217436	0.000196918	0.00179805	-0.00140421	-0.0190701	-0.0359437	-0.00219647	0.0345103	0.0259905	0.04871	0.0134017	-0.0106593	0.0535033	0.0042033	0.0198861	-0.0114795	-0.0416117	0.00195049	-0.0851738
0.0135194	0.0031022	0.0239366	0.0109683	-0.0100902	0.0320268	0.00382954	0.0417694	-0.0341104	-0.000219775	0.0649442	-0.0653838	0.00185434	-0.0031913	0.0102637	0.0273334	0.000830173	0.0715053	0.00333488	-0.0225533	0.029223	0.0665629	0.036035	0.0970908	0.00200076	0.0184866	-0.014485	0.0595679	0.0515311	0.0676047	0.00518309	0.0521254	-0.0730541	-0.0255565	-0.06394	0.0384162	-0.0326477	0.0230178	-0.0883131	0.0191016	0.0486757	-0.0104724
0.000729036	0.0417755	-0.0403175	-0.0307902	-0.0169004	-0.0446801	-0.132091	-0.103457	-0.160725	-0.133826	-0.0739526	-0.193699	-0.140433	-0.151594	-0.121832	-0.173822	-0.150699	-0.21236	0.0397705	0.1175	-0.0379589	-0.00328059	0.0236602	-0.0302214	-0.135721	-0.14392	-0.127522	-0.119556	-0.119927	-0.119185	0.00223885	-0.00137493	0.00826182	0.115485	0.135333	0.0824041	-0.104567	-0.0394823	-0.169651	-0.0987132	-0.0386012	-0.158825	+
-0.0976717	-0.108734	-0.0866098	0.069413	0.174449	-0.0356229	-0.00940494	0.0144363	-0.0332462	-0.236636	-0.170915	-0.302356	-0.229782	-0.266257	-0.168989	-0.379231	-0.369581	-0.395316	-0.0447381	-0.0991308	0.00965458	0.0286401	0.333804	-0.276524	0.219202	0.168918	0.269485	-0.169251	-0.149517	-0.188984	-0.108047	-0.196592	0.0395272	-0.134315	-0.0623029	-0.254334	0.032231	0.197274	-0.132812	-0.280779	-0.329153	-0.232404
0.105415	-0.012268	0.223098	-0.106508	-0.211942	-0.00107372	0.134789	0.057988	0.21159	-0.122091	-0.167568	-0.076614	0.0577325	-0.0656987	0.263451	-0.104597	-0.217593	0.083728	-0.0204471	-0.156274	0.11538	-0.0602087	-0.195882	0.0754649	-0.135392	-0.201781	-0.0690038	-0.158707	-0.280945	-0.0364694	-0.0634003	-0.10928	0.0130653	-0.246254	-0.283533	-0.184123	0.0886711	-0.0226762	0.200018	-0.153728	-0.218417	-0.0890389	+
-0.0401131	-0.0427444	-0.0374818	-0.0583027	-0.0461202	-0.0704852	-0.00639568	0.01591	-0.0287013	0.00473984	0.0264379	-0.0169582	-0.0132813	0.00166382	-0.0381897	-0.0144261	0.00496662	-0.0467473	0.00904007	0.031123	-0.0130428	-0.046887	-0.0307854	-0.0629886	0.0626539	0.0592174	0.0660904	0.0244672	0.0408745	0.00805986	-0.000325178	0.0139327	-0.0240883	0.00945252	0.0184691	-0.0055751	0.00366902	0.0573693	-0.0500313	0.0404728	0.0776143	0.00333134	+
-0.0283423	-0.0362918	-0.0203929	-0.030769	-0.00287074	-0.0586672	-0.00187889	0.00211584	-0.00587362	0.0158735	0.0227127	0.00903436	0.000156184	0.00589098	-0.0094018	2.93597e-05	0.0141924	-0.0235757	0.0256514	0.0580318	-0.00672887	-0.0375625	-0.00977487	-0.0653502	0.0523504	0.0331713	0.0715295	0.0254076	0.0418209	0.0089944	-0.00822585	0.0128867	-0.0434134	-0.0117405	-0.0252135	0.0107145	0.0201104	0.0727575	-0.0325366	0.0485574	0.0777427	0.0193721	+
-0.0117585	-0.0392629	0.0157458	-0.00184344	0.0133672	-0.0170541	-0.0169302	-0.0190538	-0.0148065	0.018104	0.0219414	0.0142667	0.0231555	0.0400803	-0.00505264	0.0149944	0.0491807	-0.0419827	0.0246266	0.0640106	-0.0147575	-0.0356506	-0.0159405	-0.0553608	0.0761037	0.0723626	0.0798448	0.0384454	0.0447003	0.0321904	0.0304643	0.0294401	0.0321712	0.0335251	0.031279	0.0372687	0.0310068	0.0745642	-0.0125505	0.0752342	0.108632	0.0418364
-0.153402	-0.158259	-0.148546	-0.116705	-0.0308803	-0.202529	-0.174608	-0.255657	-0.0935591	-0.063356	-0.0663936	-0.0603184	-0.0974466	-0.115071	-0.068072	-0.0896191	-0.121932	-0.0357645	-0.0878448	-0.0459215	-0.129768	-0.149088	-0.094885	-0.20329	-0.10115	-0.0442721	-0.158027	-0.0887321	-0.0436471	-0.133817	-0.139265	-0.102057	-0.201278	-0.111737	-0.0864438	-0.153893	-0.0770507	-0.0254709	-0.12863	-0.0669434	-0.0275422	-0.106345
[truncated: 3,131 more rows]
[truncated: 88 more columns]
