# Supplementary material for: A common gene signature of the right ventricle in failing rat and human hearts
Source: Nat Cardiovasc Res. 2024 Jul 5;3(7):819–40. doi: 10.1038/s44161-024-00485-1 (PMC11358011; doi:10.1038/s44161-024-00485-1)
Supplement: Supplementary file 11 — Pseudobulk analysis of human single nucleus RNA-seq data of the heart. [file 44161_2024_485_MOESM11_ESM.xlsx]

## Sheet: HCM_Deseq2
Sort	Overlap_with_PAB_113_Genes		baseMean	log2FoldChange	lfcSE	stat	pvalue	padj
1	#N/A	AC004936.1	104.111	4.14091	0.290223	14.2681	3.46108e-46	1.02209e-41
2	#N/A	MIR924HG	69.0253	5.89873	0.470506	12.537	4.68313e-36	6.91488e-32
3	#N/A	CALCOCO2	2213.05	-1.2484	0.104747	-11.9182	9.51708e-33	9.3683e-29
4	#N/A	ATP1B4	79.547	6.55779	0.57293	11.4461	2.46085e-30	1.81678e-26
5	#N/A	MYH15	51.899	2.83345	0.252331	11.2291	2.9349e-29	1.45908e-25
6	#N/A	HMOX2	1719.12	-1.56639	0.139505	-11.2282	2.96451e-29	1.45908e-25
7	#N/A	AC006369.1	1676.85	1.7386	0.157654	11.028	2.80121e-28	1.18175e-24
8	#N/A	FAT3	265.962	3.96632	0.360311	11.0081	3.49428e-28	1.26379e-24
9	#N/A	PLIN5	3990.54	-1.58311	0.143928	-10.9993	3.8516e-28	1.26379e-24
10	#N/A	PROM1	552.939	3.07366	0.28708	10.7066	9.47741e-27	2.79877e-23
11	#N/A	AL606923.2	216.597	4.35882	0.408302	10.6755	1.32571e-26	3.55904e-23
12	#N/A	AC090517.5	656.16	0.567085	0.0532662	10.6462	1.81535e-26	4.46743e-23
13	#N/A	UNC80	251.719	3.50282	0.32952	10.6301	2.15977e-26	4.90617e-23
14	#N/A	AC092440.1	85.8557	4.13538	0.395375	10.4594	1.32731e-25	2.79978e-22
15	#N/A	LINC02734	34.0064	3.52447	0.337508	10.4426	1.58364e-25	3.11776e-22
16	#N/A	AC010096.1	54.5291	-3.57148	0.344309	-10.3729	3.29412e-25	6.07991e-22
17	#N/A	AC007391.3	669.599	2.40361	0.233923	10.2752	9.11337e-25	1.5831e-21
18	#N/A	NMRAL1	972.826	-1.59112	0.15513	-10.2567	1.10434e-24	1.8118e-21
19	#N/A	PPTC7	2645.96	-0.929054	0.0909853	-10.211	1.76965e-24	2.7505e-21
20	#N/A	AC019131.1	145.253	1.13136	0.111039	10.1889	2.2232e-24	3.28266e-21
21	#N/A	RPS19BP1	31.623	4.31032	0.42918	10.0432	9.8465e-24	1.38465e-20
22	#N/A	PPP2R2B	417.81	3.00662	0.300462	10.0067	1.42494e-23	1.91272e-20
23	#N/A	ZSWIM5	835.95	0.848179	0.0852525	9.94902	2.54671e-23	3.23185e-20
24	#N/A	OPLAH	362.888	-1.16087	0.116718	-9.94595	2.62654e-23	3.23185e-20
25	#N/A	LINC01808	93.6867	-3.94732	0.397262	-9.93631	2.89335e-23	3.41774e-20
26	#N/A	LINC01393	56.5547	2.42744	0.246306	9.85539	6.49634e-23	7.37859e-20
27	#N/A	LIMA1	1030.52	1.5939	0.162378	9.81598	9.61e-23	1.05108e-19
28	#N/A	AC115100.1	42.7362	4.0844	0.416592	9.80433	1.07857e-22	1.13755e-19
29	#N/A	IL31RA	117.799	4.29553	0.441201	9.73599	2.11753e-22	2.1563e-19
30	#N/A	PHF21B	149.918	2.48725	0.258764	9.61205	7.11219e-22	7.00101e-19
31	#N/A	NECTIN1	224.06	-1.90521	0.199175	-9.56551	1.11655e-21	1.06364e-18
32	#N/A	AL845331.2	963.522	-1.50903	0.158711	-9.50807	1.9424e-21	1.79253e-18
33	#N/A	RETSAT	576.427	-1.38107	0.146027	-9.45763	3.15016e-21	2.81901e-18
34	#N/A	ZNF682	1012.38	-1.30455	0.138181	-9.44088	3.69679e-21	3.21088e-18
35	#N/A	KLHL31	4552.32	-1.05943	0.112552	-9.41278	4.83187e-21	4.07686e-18
36	#N/A	MYH6	10331.1	-2.94956	0.313687	-9.40285	5.31035e-21	4.33276e-18
37	#N/A	AC006148.1	91.8384	2.74235	0.291722	9.40054	5.4286e-21	4.33276e-18
38	#N/A	SLITRK4	58.6309	7.1345	0.760844	9.37709	6.78213e-21	5.2706e-18
39	#N/A	LINC00670	851.294	2.18394	0.233762	9.34258	9.40138e-21	7.11877e-18
40	top5_pathways_ECM (59)	TGFB2	530.113	3.04485	0.32791	9.28564	1.6074e-20	1.1867e-17
41	#N/A	AL391684.1	179.168	1.76741	0.193589	9.1297	6.86905e-20	4.94756e-17
42	#N/A	AC107032.2	312.547	1.06937	0.117392	9.10941	8.28339e-20	5.71216e-17
43	#N/A	CTNNBIP1	1928.26	-1.03815	0.11397	-9.10896	8.31746e-20	5.71216e-17
44	#N/A	AL358335.2	444.8	3.26746	0.359931	9.07801	1.10575e-19	7.40356e-17
45	#N/A	PSKH1	570.198	-0.479349	0.052816	-9.07583	1.12817e-19	7.40356e-17
46	#N/A	DDAH2	37.2043	5.76457	0.639024	9.02089	1.86567e-19	1.19772e-16
47	#N/A	GRIA3	668.903	2.4437	0.271394	9.00426	2.17116e-19	1.34518e-16
48	#N/A	CDIP1	530.03	-0.800164	0.0888726	-9.00349	2.18647e-19	1.34518e-16
49	#N/A	TTLL7	1059.44	2.6095	0.290813	8.9731	2.88282e-19	1.7374e-16
50	#N/A	LINC01214	16.6115	3.20372	0.35778	8.95444	3.41453e-19	2.01669e-16
51	#N/A	BACH2	3333.94	1.70876	0.19096	8.94825	3.61171e-19	2.09132e-16
52	#N/A	BEND6	81.2541	1.98833	0.222713	8.92778	4.34635e-19	2.46831e-16
53	#N/A	PRDM16	6543.3	-1.05913	0.118961	-8.90315	5.42852e-19	3.02471e-16
54	#N/A	STRBP	3894.26	-0.626253	0.0706072	-8.86953	7.34543e-19	4.017e-16
55	#N/A	BCKDHB	4393.68	-1.24121	0.140546	-8.83132	1.03449e-18	5.55445e-16
56	#N/A	RAB40A	68.0518	1.04946	0.118922	8.82479	1.09664e-18	5.783e-16
57	non_ECM_network (54)	DLGAP1	971.591	2.02527	0.22995	8.80744	1.28031e-18	6.63311e-16
58	#N/A	GPC5-AS2	97.5707	-4.14876	0.471691	-8.79549	1.4242e-18	7.25139e-16
59	#N/A	EMG1	406.88	-1.1461	0.130435	-8.78674	1.53958e-18	7.70599e-16
60	#N/A	ARFGEF3	417.89	1.81797	0.207283	8.77045	1.77955e-18	8.75863e-16
61	#N/A	NRXN3	1456.16	3.42269	0.391208	8.74902	2.1522e-18	1.04191e-15
62	#N/A	COL9A1	47.6055	2.76976	0.317133	8.73374	2.4639e-18	1.16605e-15
63	non_ECM_network (54)	UCHL1	19.6771	5.5393	0.63432	8.73266	2.48759e-18	1.16605e-15
64	#N/A	AC010991.1	23.2537	2.94979	0.33804	8.72617	2.63438e-18	1.21556e-15
65	#N/A	AC084740.1	110.381	2.348	0.269536	8.71127	3.00484e-18	1.36517e-15
66	#N/A	AL138708.1	26.8487	2.95891	0.339909	8.70498	3.17632e-18	1.42121e-15
67	#N/A	SERTAD2	462.169	0.87324	0.10042	8.69585	3.44258e-18	1.51736e-15
68	#N/A	DDX20	276.885	-0.797832	0.092012	-8.67095	4.28517e-18	1.86096e-15
69	#N/A	NECTIN1-AS1	48.78	-2.33199	0.269035	-8.66797	4.39898e-18	1.8827e-15
70	#N/A	ADAM2	31.4397	3.80436	0.44101	8.62647	6.32722e-18	2.66927e-15
71	#N/A	AC091212.1	159.243	1.88865	0.219136	8.61863	6.77574e-18	2.81823e-15
72	#N/A	AC110992.1	90.7314	2.79038	0.323869	8.61577	6.94731e-18	2.84946e-15
73	#N/A	AP001994.3	26.7798	-3.65849	0.425697	-8.59411	8.39125e-18	3.39455e-15
74	#N/A	LINC01208	143.151	2.00714	0.233915	8.58065	9.43354e-18	3.76462e-15
75	#N/A	ADGRD1	4097.57	-1.86789	0.218109	-8.56401	1.09005e-17	4.29204e-15
76	#N/A	AC021205.3	40.0923	1.32935	0.155571	8.54499	1.28545e-17	4.99483e-15
77	#N/A	AC015845.2	1188.06	-2.03497	0.238336	-8.53824	1.3628e-17	5.22661e-15
78	#N/A	POR	1739.76	-2.29508	0.269438	-8.51803	1.62289e-17	6.14431e-15
79	#N/A	FRY	36564.9	1.21806	0.143116	8.51099	1.72462e-17	6.4468e-15
80	#N/A	GPD1L	3068.78	-1.13712	0.134003	-8.48583	2.14175e-17	7.90602e-15
81	#N/A	RORA	7476.15	1.48572	0.175327	8.47399	2.37136e-17	8.64552e-15
82	#N/A	LINC01937	74.6505	-3.23573	0.382562	-8.45806	2.71866e-17	9.79081e-15
83	#N/A	CLN8	988.925	-0.749156	0.0886352	-8.45213	2.86045e-17	1.01773e-14
84	#N/A	MCCC2	1642.25	-0.628131	0.0745777	-8.4225	3.68522e-17	1.29558e-14
85	#N/A	SPAM1	18.004	2.79365	0.33198	8.41513	3.9247e-17	1.36353e-14
86	#N/A	OPN4	324.338	-2.39684	0.285034	-8.40898	4.13599e-17	1.42023e-14
87	#N/A	FIZ1	164.553	-0.67395	0.0802325	-8.39997	4.46591e-17	1.51589e-14
88	#N/A	AC103808.2	31.3126	2.84539	0.33891	8.3957	4.63118e-17	1.55413e-14
89	#N/A	MAP2	666.061	3.42183	0.409608	8.35391	6.60389e-17	2.19123e-14
90	#N/A	CFAP77	752.048	-1.17329	0.140578	-8.34622	7.0483e-17	2.3127e-14
91	#N/A	AC004879.1	11293.3	1.58651	0.190508	8.32779	8.23678e-17	2.67297e-14
92	#N/A	HIVEP3	6130.22	-1.03613	0.124549	-8.31904	8.86782e-17	2.84647e-14
93	#N/A	MARK3	9429.72	-1.16138	0.139674	-8.31493	9.18026e-17	2.91508e-14
94	#N/A	LPCAT3	1587.38	-1.23168	0.148191	-8.31141	9.45711e-17	2.97104e-14
95	#N/A	CATSPER2	444.214	0.832329	0.100326	8.29626	1.07443e-16	3.33989e-14
96	#N/A	AC104119.1	12.9342	4.93945	0.595692	8.29195	1.11411e-16	3.42717e-14
97	#N/A	AC096751.2	8.26616	4.98194	0.601144	8.28742	1.15733e-16	3.52341e-14
98	#N/A	CYP3A43	30.743	-1.70833	0.206337	-8.27932	1.23884e-16	3.73309e-14
99	#N/A	AC083837.1	74.691	4.16772	0.503806	8.27247	1.31214e-16	3.91403e-14
100	#N/A	SLCO1B7	54.9771	3.13547	0.380384	8.2429	1.68083e-16	4.96365e-14
101	#N/A	AC103808.6	12.0439	3.4317	0.417629	8.21709	2.08496e-16	6.09612e-14
102	#N/A	AL008633.1	2126.07	-1.72419	0.210717	-8.1825	2.78011e-16	8.04897e-14
103	#N/A	AC073114.1	152.286	2.34977	0.28727	8.17965	2.84658e-16	8.1614e-14
104	#N/A	MAF1	27.6714	5.19811	0.635948	8.17381	2.98804e-16	8.48459e-14
105	#N/A	GPC5-AS1	19.4346	-3.99668	0.489232	-8.1693	3.10196e-16	8.72419e-14
106	#N/A	AC018978.1	18.2239	3.52219	0.431754	8.15785	3.41028e-16	9.50086e-14
107	#N/A	AC092924.2	17.1918	3.15279	0.387958	8.12664	4.4137e-16	1.21278e-13
108	#N/A	AL137017.1	45.5717	1.26165	0.155261	8.12604	4.43533e-16	1.21278e-13
109	#N/A	PAFAH2	564.044	1.23241	0.151719	8.12294	4.5502e-16	1.23277e-13
110	#N/A	SYNPR	385.345	2.63993	0.327477	8.06141	7.54179e-16	2.0247e-13
111	#N/A	AC113414.1	1814.76	-1.83372	0.227503	-8.0602	7.61677e-16	2.0264e-13
112	#N/A	KLHL4	128.667	3.07583	0.382291	8.04578	8.56976e-16	2.25381e-13
113	#N/A	LINC00589	24.0559	3.05967	0.380319	8.04501	8.62419e-16	2.25381e-13
114	#N/A	EPS15L1	3611.68	-0.682174	0.0848148	-8.0431	8.75961e-16	2.26912e-13
115	#N/A	MED12L	1067.55	2.08442	0.259704	8.02612	1.00607e-15	2.58349e-13
116	#N/A	SLCO1B1	31.3424	3.21194	0.400308	8.02366	1.02644e-15	2.61309e-13
117	#N/A	HMGN1	936.817	0.986754	0.123111	8.01519	1.09969e-15	2.77564e-13
118	#N/A	AZGP1	280.117	-1.93522	0.241634	-8.00888	1.15755e-15	2.8817e-13
119	#N/A	GLRB	986.972	0.882511	0.110197	8.00849	1.16123e-15	2.8817e-13
120	#N/A	GATM	488.175	2.23559	0.27931	8.00395	1.2049e-15	2.96516e-13
121	#N/A	AC004690.2	14.4667	3.23548	0.404454	7.99961	1.24818e-15	3.04628e-13
122	#N/A	HMGA2-AS1	52.1145	3.25623	0.407254	7.99557	1.28976e-15	3.12197e-13
123	#N/A	AC025470.2	33.5004	2.56434	0.321138	7.98514	1.4036e-15	3.3699e-13
124	#N/A	SLCO1B3	55.6961	3.17771	0.398851	7.96715	1.62374e-15	3.84114e-13
125	#N/A	PLCE1	5239.76	2.27064	0.285006	7.96699	1.62589e-15	3.84114e-13
126	#N/A	MPP3	6378.23	-1.88872	0.237177	-7.96333	1.67476e-15	3.92518e-13
127	#N/A	TEX9	125.05	1.53296	0.193225	7.93355	2.12961e-15	4.95192e-13
128	#N/A	BLM	459.031	-2.20471	0.278156	-7.92617	2.26014e-15	5.2144e-13
129	#N/A	AC112770.1	16.9463	2.19821	0.278833	7.8836	3.18077e-15	7.23524e-13
130	#N/A	CHODL	243.142	1.82241	0.231174	7.88327	3.18914e-15	7.23524e-13
131	#N/A	CEBPB-AS1	48.0749	1.19729	0.151892	7.88248	3.20956e-15	7.23524e-13
132	#N/A	CBR4	9741.52	-1.14488	0.145518	-7.8676	3.61516e-15	8.08782e-13
133	top5_pathways_ECM (59)	IGSF10	34.9056	4.44473	0.566526	7.84559	4.30918e-15	9.56801e-13
134	#N/A	ADAM18	55.2264	2.74907	0.350626	7.84045	4.4893e-15	9.89354e-13
135	#N/A	AC010327.4	1662.12	2.05494	0.262264	7.83538	4.67416e-15	1.02246e-12
136	#N/A	ADAMTS14	82.7416	2.18292	0.27921	7.8182	5.35846e-15	1.16353e-12
137	#N/A	STAC3	73.6064	1.36584	0.174827	7.81255	5.60405e-15	1.20798e-12
138	#N/A	AC021733.4	26.6571	3.29692	0.423029	7.79361	6.51224e-15	1.39357e-12
139	#N/A	LINC01954	4732.22	-1.1496	0.147565	-7.79045	6.67705e-15	1.41856e-12
140	#N/A	PRMT8	43.1257	2.2012	0.282828	7.78284	7.09155e-15	1.49586e-12
141	#N/A	SYT16	51.9796	1.82278	0.234336	7.77848	7.34011e-15	1.53484e-12
142	#N/A	AC012078.2	133.175	4.87233	0.626441	7.77779	7.38028e-15	1.53484e-12
143	#N/A	LINC00698	16.4856	3.11513	0.400584	7.77646	7.45813e-15	1.54018e-12
144	#N/A	AL442067.3	91.4235	1.94708	0.250593	7.76989	7.85527e-15	1.61093e-12
145	#N/A	BMPR1B-DT	37.9354	3.65711	0.471342	7.75893	8.56482e-15	1.74433e-12
146	#N/A	UBN1	2256.16	-0.878715	0.113842	-7.71874	1.17486e-14	2.37636e-12
147	#N/A	AC129807.1	52.9315	1.6292	0.21122	7.71327	1.22635e-14	2.46362e-12
148	#N/A	EP300-AS1	82.7428	-2.01144	0.260982	-7.70718	1.28624e-14	2.56648e-12
149	#N/A	KCNK15-AS1	275.163	-2.07788	0.270112	-7.69264	1.44129e-14	2.85656e-12
150	#N/A	LINC01915	20.3981	2.219	0.289492	7.66517	1.78595e-14	3.49462e-12
151	#N/A	CD276	511.984	-1.21186	0.158101	-7.6651	1.7869e-14	3.49462e-12
152	#N/A	RSPO3	15.7257	3.47789	0.453823	7.66354	1.8087e-14	3.5062e-12
153	#N/A	DCLK2	3621.34	0.968465	0.126382	7.66299	1.81656e-14	3.5062e-12
154	#N/A	PITX2	10.5244	6.16744	0.812355	7.59205	3.14878e-14	6.03809e-12
155	#N/A	GUCD1	337.455	-0.696539	0.0918777	-7.58116	3.4249e-14	6.52521e-12
156	#N/A	MDFIC	2051.17	1.1606	0.153772	7.54752	4.43629e-14	8.39796e-12
157	#N/A	LINC01128	2472.62	-0.837367	0.110964	-7.54627	4.47893e-14	8.42467e-12
158	#N/A	ASB9	24.9257	4.49147	0.595756	7.5391	4.73223e-14	8.80651e-12
159	#N/A	AL590438.1	71.9636	-1.46079	0.193768	-7.53884	4.74158e-14	8.80651e-12
160	#N/A	CLCN5	338.716	-0.791428	0.105269	-7.51816	5.5551e-14	1.0253e-11
161	#N/A	LRTM1	193.032	-1.7358	0.231345	-7.50307	6.23417e-14	1.14349e-11
162	#N/A	DLEU2	7327.36	0.743305	0.0991143	7.49948	6.40715e-14	1.16796e-11
163	#N/A	AC137932.2	38.0917	-1.81748	0.242652	-7.49005	6.8847e-14	1.24731e-11
164	#N/A	AC073332.1	373.965	0.848171	0.113429	7.47752	7.57369e-14	1.36377e-11
165	#N/A	NUDT4	4812.25	-1.19118	0.15949	-7.46866	8.10148e-14	1.44997e-11
166	#N/A	ACACB	15903.9	-0.895433	0.120094	-7.45607	8.9142e-14	1.57937e-11
167	#N/A	PCSK6	2246.79	-1.95495	0.262205	-7.45581	8.93147e-14	1.57937e-11
168	#N/A	AC025262.1	44.384	1.10293	0.148011	7.45168	9.21603e-14	1.61999e-11
169	#N/A	SOX4	179.086	2.92748	0.394267	7.42511	1.1269e-13	1.96914e-11
170	#N/A	MNS1	52.26	1.67865	0.226214	7.42064	1.16556e-13	2.02472e-11
171	#N/A	SAMD12-AS1	205.548	1.87503	0.252755	7.41836	1.18575e-13	2.04774e-11
172	#N/A	CCN5	300.059	-1.94562	0.262517	-7.41141	1.24964e-13	2.14553e-11
173	#N/A	PTCHD1	19.2416	3.3228	0.449169	7.39765	1.38612e-13	2.3661e-11
174	#N/A	AC010343.3	963.216	1.93055	0.261372	7.38624	1.5104e-13	2.56343e-11
175	#N/A	PARVB	3021.68	-1.22014	0.165819	-7.35826	1.86323e-13	3.1353e-11
176	#N/A	AC108067.1	142.696	2.80804	0.381638	7.35788	1.86859e-13	3.1353e-11
177	#N/A	PATZ1	166.526	0.709784	0.096513	7.35428	1.91954e-13	3.20259e-11
178	#N/A	SLC7A13	40.3143	2.24683	0.305767	7.34818	2.00931e-13	3.33354e-11
179	#N/A	LINC00502	18.372	4.9635	0.676265	7.33958	2.14271e-13	3.53499e-11
180	#N/A	PAK1	548.245	2.00905	0.273877	7.33558	2.20759e-13	3.6218e-11
181	#N/A	KRT10	59.8794	3.83006	0.522644	7.32824	2.33197e-13	3.80473e-11
182	#N/A	PIK3CB	2578.84	-0.4058	0.0554189	-7.32241	2.43558e-13	3.95193e-11
183	#N/A	MAP3K7CL	363.716	2.02275	0.276444	7.31702	2.53529e-13	4.09124e-11
184	#N/A	SERPINI1	241.31	1.12161	0.153334	7.31479	2.57778e-13	4.1372e-11
185	#N/A	SLC4A3	1434.17	-0.843912	0.115431	-7.31094	2.65283e-13	4.23463e-11
186	#N/A	CD58	1755.31	-0.765248	0.104804	-7.30169	2.84181e-13	4.51191e-11
187	#N/A	ABCG2	794.371	1.67668	0.229933	7.292	3.05378e-13	4.82252e-11
188	#N/A	AC022034.1	3386.74	-1.39371	0.191214	-7.28876	3.12819e-13	4.88918e-11
189	#N/A	AC104596.1	2271.2	1.11901	0.153527	7.28872	3.1291e-13	4.88918e-11
190	#N/A	AC008056.1	30.1238	3.10243	0.426035	7.2821	3.28666e-13	5.10833e-11
191	#N/A	WNK1	8601.44	-0.84465	0.116084	-7.2762	3.43362e-13	5.3088e-11
192	#N/A	CHRNA7	140.953	-2.15045	0.295775	-7.27057	3.57983e-13	5.50604e-11
193	#N/A	PPP3CB-AS1	758.136	-1.30467	0.179493	-7.26868	3.63029e-13	5.55472e-11
194	#N/A	LINC02827	98.0856	1.93676	0.266679	7.26253	3.79928e-13	5.78333e-11
195	#N/A	COL12A1	172.548	4.33322	0.59723	7.25553	4.00094e-13	6.05906e-11
196	#N/A	AL356277.3	68.4971	1.90496	0.262687	7.25183	4.11185e-13	6.17049e-11
197	#N/A	SOCS2-AS1	261.413	1.94538	0.268267	7.25168	4.11631e-13	6.17049e-11
198	#N/A	MEF2C-AS1	1254.36	1.05252	0.145176	7.24996	4.16907e-13	6.19573e-11
199	#N/A	HYAL4	107.23	2.33753	0.322428	7.24976	4.17511e-13	6.19573e-11
200	#N/A	ARSJ	161.195	4.40289	0.607841	7.24348	4.37323e-13	6.45729e-11
201	#N/A	SEMA4B	2162.91	-1.19495	0.165272	-7.23022	4.82197e-13	7.08446e-11
202	#N/A	AP006545.3	26.2777	-2.0228	0.280154	-7.22033	5.18625e-13	7.58194e-11
203	#N/A	AC004053.1	395.012	2.02731	0.28097	7.2154	5.37757e-13	7.82291e-11
204	#N/A	BRCA2	32.2631	3.23356	0.448199	7.21455	5.41112e-13	7.83313e-11
205	#N/A	PRUNE2	249.819	3.04744	0.422587	7.21139	5.53834e-13	7.97818e-11
206	#N/A	TKFC	27.0932	1.06804	0.148316	7.20113	5.97171e-13	8.56071e-11
207	#N/A	AC078923.1	141.69	1.77466	0.246651	7.19502	6.24506e-13	8.90932e-11
208	#N/A	DDAH1	811.256	1.58265	0.220063	7.19181	6.39395e-13	9.06112e-11
209	#N/A	COX7B2	48.1264	1.8573	0.258267	7.1914	6.41283e-13	9.06112e-11
210	#N/A	INSYN1	52.7181	-1.34046	0.186517	-7.18681	6.63207e-13	9.28555e-11
211	#N/A	DUBR	1513.58	0.819554	0.114037	7.18676	6.63456e-13	9.28555e-11
212	#N/A	AL162274.1	40.9522	-1.27316	0.177315	-7.18023	6.9593e-13	9.69411e-11
213	#N/A	LINC00174	1340.78	0.88281	0.122963	7.1795	6.99689e-13	9.70071e-11
214	#N/A	AC096531.2	34.3889	2.50533	0.34952	7.16793	7.61424e-13	1.05073e-10
215	#N/A	EXT1	10461.6	1.39941	0.195481	7.15882	8.13741e-13	1.1177e-10
216	#N/A	ST8SIA2	211.089	1.82324	0.254906	7.15259	8.51574e-13	1.16425e-10
217	#N/A	RPL6	100.919	3.66146	0.512363	7.14624	8.91901e-13	1.21377e-10
218	#N/A	LINC01588	334.192	1.02414	0.143638	7.12999	1.00373e-12	1.35969e-10
219	#N/A	AC063944.1	1559.23	1.63584	0.229502	7.12776	1.02019e-12	1.37048e-10
220	#N/A	ANKRD34C	11.6877	2.78254	0.390387	7.12765	1.02098e-12	1.37048e-10
221	#N/A	SAMMSON	93.1618	1.76064	0.247151	7.12376	1.05019e-12	1.40331e-10
222	#N/A	RPS25	47.7497	3.67358	0.51582	7.12183	1.06501e-12	1.4167e-10
223	#N/A	DNAJC27-AS1	284.109	1.30661	0.183594	7.11686	1.10411e-12	1.45955e-10
224	#N/A	ANKRD45	104.352	3.22463	0.453121	7.11649	1.10711e-12	1.45955e-10
225	#N/A	AC096759.1	43.2571	2.14748	0.302564	7.09761	1.26932e-12	1.66597e-10
226	#N/A	RPL10A	28.8499	5.17989	0.730555	7.09035	1.33774e-12	1.748e-10
227	#N/A	SYCP3	1847.68	-1.42975	0.202091	-7.07477	1.49692e-12	1.94738e-10
228	#N/A	SLC9A7	702.792	-2.19881	0.310888	-7.07269	1.5196e-12	1.96822e-10
229	#N/A	LINC02028	121.79	1.44882	0.205127	7.06302	1.62926e-12	2.10103e-10
230	#N/A	HECTD2	1077.53	0.760908	0.107846	7.05552	1.7196e-12	2.20789e-10
231	#N/A	SYT10	16.0164	2.26309	0.321193	7.0459	1.84271e-12	2.35571e-10
232	#N/A	SGCE	1442.63	0.530976	0.0754203	7.04023	1.91927e-12	2.44301e-10
233	#N/A	PSMG2	778.713	0.565982	0.0804688	7.03356	2.01332e-12	2.55173e-10
234	#N/A	PLS3-AS1	495.587	1.21458	0.172705	7.0327	2.02581e-12	2.55659e-10
235	#N/A	SLC24A2	120.551	1.16498	0.165695	7.03086	2.05265e-12	2.57944e-10
236	#N/A	PTGFR	33.7705	3.54694	0.504846	7.02579	2.1286e-12	2.66354e-10
237	#N/A	ACTA2	109.836	4.64001	0.660665	7.02325	2.16763e-12	2.6896e-10
238	#N/A	HECTD1	5569.28	-0.418608	0.0596032	-7.02325	2.16763e-12	2.6896e-10
239	#N/A	TMEM178B	17086.5	-1.1678	0.166391	-7.0184	2.24419e-12	2.77294e-10
240	#N/A	AL023553.1	131.958	-1.74483	0.2487	-7.01579	2.28659e-12	2.81355e-10
241	#N/A	CDKL5	2533.62	-0.738058	0.105234	-7.01347	2.32483e-12	2.84874e-10
242	#N/A	LINC02137	1451.22	-2.2653	0.323052	-7.01218	2.34641e-12	2.8633e-10
243	#N/A	AC103409.1	90.9753	1.73777	0.247879	7.01053	2.37412e-12	2.88519e-10
244	#N/A	LINC01893	65.1074	2.34526	0.335397	6.99249	2.70046e-12	3.26833e-10
245	#N/A	AF241728.2	11.7715	1.81158	0.259107	6.99165	2.71665e-12	3.27451e-10
246	#N/A	MLLT3	2762.88	0.800379	0.114504	6.98996	2.74966e-12	3.30082e-10
247	#N/A	PPP1R9A	11537.8	0.467209	0.066882	6.98557	2.8371e-12	3.392e-10
248	#N/A	AP001025.1	26.321	2.24908	0.32237	6.97669	3.02218e-12	3.5987e-10
249	#N/A	AC096719.1	173.27	-1.30932	0.187749	-6.97377	3.08565e-12	3.65954e-10
250	#N/A	AASS	3542.01	-2.19659	0.315123	-6.97057	3.15657e-12	3.72866e-10
251	#N/A	GNG7	3948.23	-0.822924	0.118119	-6.96689	3.24026e-12	3.81227e-10
252	#N/A	BRINP1	140.103	2.12787	0.305997	6.95388	3.55379e-12	4.16273e-10
253	#N/A	ADGRD1-AS1	55.4572	-2.05475	0.295503	-6.95338	3.56632e-12	4.16273e-10
254	#N/A	LMO7DN	9.5443	3.5188	0.506128	6.95239	3.59159e-12	4.17572e-10
255	#N/A	LINC01901	13.3581	2.89806	0.417004	6.94971	3.66027e-12	4.23888e-10
256	#N/A	ACADL	145.079	1.82815	0.263077	6.9491	3.67621e-12	4.24071e-10
257	#N/A	APLF	858.211	0.779909	0.112439	6.93629	4.02532e-12	4.61732e-10
258	#N/A	SLC22A5	1575.51	-1.27309	0.183548	-6.93599	4.03396e-12	4.61732e-10
259	#N/A	SPATA2	85.456	-0.664115	0.0958075	-6.93176	4.15632e-12	4.73901e-10
260	#N/A	MGAT3	72.809	3.32553	0.480301	6.92384	4.39562e-12	4.99258e-10
261	#N/A	AXIN2	361.197	-0.934837	0.135229	-6.91298	4.74588e-12	5.36976e-10
262	#N/A	PFKFB1	47.0554	1.59133	0.23073	6.89694	5.3136e-12	5.98915e-10
263	#N/A	PRDM5	2892.82	0.687956	0.0997747	6.8951	5.38274e-12	6.04402e-10
264	#N/A	LMCD1	792.55	-1.42243	0.206355	-6.89311	5.45848e-12	6.10584e-10
265	#N/A	INPP4B	28921.9	0.836284	0.121395	6.88896	5.62023e-12	6.26306e-10
266	#N/A	COX17	603.975	-1.16835	0.169625	-6.88786	5.6639e-12	6.28799e-10
267	#N/A	RPL14	87.9432	2.94912	0.428306	6.88553	5.75724e-12	6.36768e-10
268	#N/A	AC124248.2	22.7483	-3.07656	0.447868	-6.86934	6.45017e-12	7.10746e-10
269	#N/A	ZNF211	221.694	0.51594	0.0751271	6.86756	6.53088e-12	7.16964e-10
270	#N/A	Z85996.3	1433.96	-3.94924	0.575124	-6.86677	6.56739e-12	7.18303e-10
271	#N/A	RANBP17	1882.47	1.07945	0.157284	6.86309	6.7389e-12	7.32051e-10
272	#N/A	GRIA2	22.7354	1.8228	0.265598	6.86301	6.74268e-12	7.32051e-10
273	#N/A	ASS1	633.357	-1.59538	0.232695	-6.85607	7.07824e-12	7.65668e-10
274	#N/A	AC076966.2	102.385	1.17418	0.171338	6.85303	7.23009e-12	7.79241e-10
275	#N/A	GPC5	3324.9	-2.53698	0.370292	-6.8513	7.31803e-12	7.85849e-10
276	#N/A	C5orf15	851.126	-0.630893	0.0921224	-6.84842	7.46707e-12	7.98949e-10
277	#N/A	SAMD12	8987.96	1.3932	0.203576	6.84367	7.71906e-12	8.2293e-10
278	#N/A	GPR173	347.992	1.94185	0.284128	6.83441	8.23416e-12	8.72238e-10
279	#N/A	WNK3	143.085	-1.36283	0.199411	-6.8343	8.24064e-12	8.72238e-10
280	#N/A	AL021308.1	30.0931	1.4056	0.205705	6.83308	8.31127e-12	8.76571e-10
281	#N/A	PPIL1	308.655	-1.20305	0.17624	-6.82622	8.71794e-12	9.1619e-10
282	#N/A	PKP1	10.6687	4.26811	0.625362	6.82502	8.7916e-12	9.19207e-10
283	#N/A	LINC02755	2945.87	1.52349	0.22323	6.82473	8.8089e-12	9.19207e-10
284	#N/A	SLC22A4	1845.16	-1.22183	0.17924	-6.81676	9.31174e-12	9.68257e-10
285	#N/A	GARNL3	6570.22	0.917879	0.13472	6.81323	9.54342e-12	9.88866e-10
286	#N/A	DSC3	30.6967	3.06635	0.450098	6.81263	9.58274e-12	9.89468e-10
287	#N/A	TRIM59	84.7685	1.97274	0.289712	6.80931	9.80664e-12	1.00684e-09
288	non_ECM_network (54)	PPP1R36	58.1365	1.43572	0.210852	6.80913	9.81921e-12	1.00684e-09
289	#N/A	CFL1	13.4402	4.57351	0.673909	6.78653	1.14862e-11	1.17369e-09
290	#N/A	PURPL	58.4177	1.63581	0.241186	6.78237	1.18223e-11	1.20388e-09
291	#N/A	PLA2G12A	1474.67	-0.894304	0.131882	-6.7811	1.19263e-11	1.21029e-09
292	#N/A	CNST	1722.02	-0.755179	0.111444	-6.77629	1.23303e-11	1.24701e-09
293	#N/A	AL590814.1	2712.15	3.66002	0.541399	6.7603	1.37709e-11	1.38795e-09
294	#N/A	WDR17	40.5883	2.47036	0.3656	6.75701	1.40872e-11	1.41499e-09
295	#N/A	MIR3936HG	4861.9	-0.88001	0.130327	-6.75231	1.45514e-11	1.45667e-09
296	#N/A	ZNF789	621.182	-0.365646	0.0541687	-6.75013	1.47708e-11	1.47364e-09
297	#N/A	ARHGAP31	4938.84	-1.02322	0.151657	-6.74692	1.51012e-11	1.50153e-09
298	#N/A	KIF13A	15244.8	0.767398	0.113758	6.7459	1.52079e-11	1.50706e-09
299	#N/A	AC078925.1	106.625	-2.12067	0.314393	-6.74528	1.52735e-11	1.5085e-09
300	#N/A	ANKRD33B	1020.31	1.82484	0.270693	6.74136	1.56913e-11	1.5446e-09
301	#N/A	AC007666.1	65.9421	-2.06284	0.306189	-6.73713	1.61544e-11	1.5849e-09
302	#N/A	SCAT8	7.56638	3.55949	0.528486	6.73526	1.63634e-11	1.59654e-09
303	#N/A	BICD1	3108.75	0.936077	0.138985	6.73511	1.63812e-11	1.59654e-09
304	#N/A	GDNF-AS1	24.6391	2.42299	0.360206	6.72667	1.73594e-11	1.68632e-09
305	#N/A	RBFOX1	19224	-0.699363	0.10405	-6.72139	1.80001e-11	1.74282e-09
306	#N/A	HES6	14.4804	-1.70893	0.254283	-6.72059	1.80986e-11	1.74663e-09
307	#N/A	ANGPTL4	679.199	-2.60981	0.389273	-6.70433	2.02328e-11	1.94254e-09
308	#N/A	AL357140.4	243.818	-1.27247	0.189803	-6.70414	2.02601e-11	1.94254e-09
309	#N/A	GANC	1274.07	0.455895	0.0680259	6.70178	2.059e-11	1.96778e-09
310	#N/A	GNB3	211.006	1.22685	0.183131	6.69928	2.09446e-11	1.99521e-09
311	#N/A	AC087627.1	17.2289	2.40588	0.359558	6.69123	2.21303e-11	2.10138e-09
312	#N/A	LINC01640	280.396	-1.46387	0.218946	-6.686	2.29359e-11	2.1709e-09
313	#N/A	ID2-AS1	23.0662	1.36435	0.204222	6.68072	2.37778e-11	2.24339e-09
314	#N/A	TM7SF2	244.662	1.47252	0.220437	6.67997	2.38986e-11	2.24761e-09
315	#N/A	CHDH	62.1357	-1.64546	0.246412	-6.67767	2.42775e-11	2.276e-09
316	#N/A	CREB3L4	36.2757	1.05188	0.157544	6.67672	2.44352e-11	2.28353e-09
317	#N/A	AC015631.1	52.7891	2.58681	0.387948	6.66794	2.59411e-11	2.41661e-09
318	#N/A	RHBDL3	147.715	-2.70586	0.405881	-6.66663	2.6175e-11	2.43074e-09
319	#N/A	GRB14	850.575	-1.35927	0.204172	-6.65748	2.78566e-11	2.57879e-09
320	#N/A	NCOA6	3494.21	-0.332851	0.0500061	-6.65621	2.80986e-11	2.59306e-09
321	#N/A	AC069503.1	70.038	1.1711	0.176076	6.6511	2.90919e-11	2.67145e-09
322	#N/A	MTCH1	1288.33	-1.59111	0.239231	-6.65091	2.91289e-11	2.67145e-09
323	#N/A	COX5A	1532.58	-0.670018	0.100772	-6.64887	2.95359e-11	2.694e-09
324	#N/A	NIM1K	71.7061	0.773563	0.116347	6.64876	2.95573e-11	2.694e-09
325	#N/A	NR3C1	4225.59	0.552871	0.0831791	6.64675	2.99631e-11	2.72258e-09
326	#N/A	LIX1L-AS1	501.518	-1.06204	0.159837	-6.64451	3.04226e-11	2.75586e-09
327	#N/A	AP001924.1	9.66311	2.55385	0.384778	6.6372	3.19696e-11	2.88714e-09
328	#N/A	LY96	31.7836	2.70012	0.406997	6.63424	3.26169e-11	2.93662e-09
329	#N/A	ITPK1-AS1	170.443	-1.19925	0.180999	-6.62572	3.45553e-11	3.09773e-09
330	#N/A	ZBTB43	2789.79	-0.429617	0.0648437	-6.62542	3.46264e-11	3.09773e-09
331	#N/A	SEC24B-AS1	66.9303	0.958346	0.144656	6.62502	3.47211e-11	3.09773e-09
332	#N/A	AL161449.2	18.025	3.08077	0.465154	6.62311	3.51715e-11	3.12846e-09
333	#N/A	NOP10	9.75368	4.94099	0.747236	6.61236	3.7825e-11	3.35439e-09
334	#N/A	ZBBX	14.2944	2.00566	0.303616	6.60591	3.95091e-11	3.49324e-09
335	#N/A	HLTF	743.686	0.735085	0.111515	6.59179	4.34543e-11	3.82961e-09
336	#N/A	WSB1	6438.64	0.790434	0.119919	6.59139	4.35728e-11	3.82961e-09
337	#N/A	DST	31514.9	0.450803	0.0684025	6.59044	4.3851e-11	3.83774e-09
338	#N/A	RAD51AP2	65.4843	0.995186	0.15101	6.59019	4.39252e-11	3.83774e-09
339	#N/A	RFLNA	237.091	0.741807	0.11257	6.58972	4.4066e-11	3.83868e-09
340	#N/A	Z99496.2	199.938	1.82223	0.276585	6.58831	4.44852e-11	3.8638e-09
341	#N/A	KLHL13	1456.71	0.639564	0.0971012	6.58657	4.501e-11	3.89792e-09
342	#N/A	AC068286.2	170.265	-1.31031	0.19904	-6.58318	4.60506e-11	3.97638e-09
343	#N/A	HSD17B4	3134.18	-0.662336	0.10062	-6.58258	4.62368e-11	3.98081e-09
344	#N/A	UBC	387.577	2.87765	0.437247	6.58129	4.66396e-11	3.99554e-09
345	#N/A	MCFD2	546.076	-0.554561	0.0842649	-6.58116	4.66784e-11	3.99554e-09
346	#N/A	SLC30A10	664.278	-1.86986	0.284181	-6.57983	4.70991e-11	4.0199e-09
347	#N/A	AC068700.2	18.1407	2.06207	0.314064	6.56578	5.17618e-11	4.40512e-09
348	#N/A	RXFP2	51.2075	2.48729	0.378912	6.56428	5.22832e-11	4.43671e-09
349	#N/A	LINC02549	11.9513	2.42503	0.36976	6.55841	5.43859e-11	4.60192e-09
350	#N/A	AC105383.1	5.23976	4.44778	0.678287	6.55737	5.47657e-11	4.62082e-09
351	#N/A	GSDMB	321.787	1.11999	0.171061	6.54732	5.85773e-11	4.92834e-09
352	#N/A	SFRP1	735.806	1.9589	0.299326	6.54436	5.97492e-11	5.01265e-09
353	#N/A	CES5A	15.6145	-2.23085	0.340967	-6.54272	6.04094e-11	5.05368e-09
354	#N/A	MIR100HG	4092.37	1.14811	0.175544	6.54029	6.14008e-11	5.12211e-09
355	#N/A	AL020995.1	1809.48	-0.78279	0.119715	-6.53878	6.20235e-11	5.15948e-09
356	#N/A	NAAA	349.726	0.822216	0.125778	6.53704	6.27501e-11	5.20526e-09
357	#N/A	FAM78B	593.958	-0.867287	0.132722	-6.53463	6.37686e-11	5.27493e-09
358	#N/A	HVCN1	643.071	-1.5109	0.231834	-6.51715	7.16576e-11	5.91096e-09
359	#N/A	MUC13	26.9701	1.76783	0.271414	6.51339	7.34742e-11	6.03711e-09
360	#N/A	AC009126.1	579.927	0.67751	0.104022	6.51314	7.35959e-11	6.03711e-09
361	#N/A	AC012404.2	27.4488	1.83378	0.2816	6.51202	7.41492e-11	6.06565e-09
362	#N/A	AC137932.3	118.265	-0.815456	0.125271	-6.50952	7.53919e-11	6.14342e-09
363	#N/A	TWIST1	8.67256	3.38873	0.5206	6.50927	7.5516e-11	6.14342e-09
364	#N/A	NCR3LG1	132.763	1.17366	0.180394	6.5061	7.71255e-11	6.25712e-09
365	#N/A	AC006994.2	393.689	1.06652	0.164202	6.49516	8.29461e-11	6.71091e-09
366	#N/A	GTF2IRD1	5770	-1.35352	0.208467	-6.49273	8.42964e-11	6.80152e-09
367	#N/A	NOCT	709.778	-0.738658	0.113793	-6.49126	8.51198e-11	6.84924e-09
368	#N/A	RTL9	325.754	-1.21357	0.18709	-6.48657	8.78138e-11	7.04682e-09
369	#N/A	SAR1B	967.079	-0.412724	0.0636904	-6.48017	9.16216e-11	7.33246e-09
370	#N/A	SLC25A18	502.008	-1.72764	0.266654	-6.47895	9.23657e-11	7.37203e-09
371	#N/A	CYP26B1	13.3974	3.81324	0.588642	6.47803	9.2927e-11	7.39684e-09
372	#N/A	XIRP2	5685.5	1.17787	0.181868	6.47649	9.38809e-11	7.45268e-09
373	#N/A	AC012306.3	48.5993	0.899939	0.138969	6.47583	9.42932e-11	7.4562e-09
374	#N/A	GABARAP	7.37024	5.24054	0.809274	6.47561	9.44303e-11	7.4562e-09
375	#N/A	RPL18A	4.78248	4.93048	0.762405	6.46701	9.9958e-11	7.87162e-09
376	#N/A	LINC02541	18.1357	2.4829	0.384187	6.46274	1.02821e-10	8.07554e-09
377	#N/A	AL157911.1	915.656	0.942779	0.145915	6.46117	1.03897e-10	8.13841e-09
378	#N/A	SNX22	45.6322	-1.14002	0.17657	-6.4565	1.07155e-10	8.35253e-09
379	#N/A	MYBL1	176.763	1.18025	0.182801	6.45644	1.07196e-10	8.35253e-09
380	#N/A	PPP2R5A	3417.11	-0.670338	0.103966	-6.44765	1.13595e-10	8.82785e-09
381	#N/A	SAMD13	117.422	1.22153	0.189688	6.43969	1.19715e-10	9.27902e-09
382	#N/A	ZC2HC1A	861.421	0.866645	0.134604	6.43847	1.20684e-10	9.32963e-09
383	#N/A	KIAA1109	2587.31	0.40267	0.0626339	6.42894	1.28494e-10	9.90749e-09
384	#N/A	LINC02120	24.0505	2.25764	0.35149	6.42305	1.3357e-10	1.0272e-08
385	#N/A	AC066595.2	17.5127	-4.18474	0.651643	-6.42183	1.34648e-10	1.0328e-08
386	#N/A	NDP	4.14918	3.83317	0.59752	6.41513	1.40698e-10	1.07642e-08
387	#N/A	PLAAT1	350.056	0.741163	0.115554	6.41398	1.41772e-10	1.08183e-08
388	#N/A	ZNF736	862.753	0.80629	0.12575	6.41183	1.43787e-10	1.09438e-08
389	#N/A	LINC02273	5.82053	2.0567	0.320846	6.41023	1.45301e-10	1.10306e-08
390	#N/A	SPATA6L	223.696	1.28633	0.200696	6.40934	1.46154e-10	1.10669e-08
391	#N/A	IDI2-AS1	1166.13	1.20638	0.18824	6.40874	1.46728e-10	1.10819e-08
392	#N/A	AC078880.3	5.04336	5.19727	0.811465	6.40479	1.50573e-10	1.13433e-08
393	#N/A	AC006369.2	23.3263	1.95206	0.3049	6.4023	1.53052e-10	1.14799e-08
394	#N/A	ABCB11	27.7539	2.33686	0.365009	6.40219	1.53164e-10	1.14799e-08
395	#N/A	PACS1	6938.01	0.74131	0.115827	6.40016	1.55217e-10	1.16043e-08
396	#N/A	EFS	11.4434	3.4537	0.539717	6.3991	1.56299e-10	1.16557e-08
397	#N/A	PXDNL	34663	1.00059	0.156397	6.39777	1.57665e-10	1.1728e-08
398	#N/A	TEX41	106.436	3.05449	0.477797	6.39287	1.62799e-10	1.20795e-08
399	#N/A	HRH4	29.5874	1.79315	0.28082	6.38542	1.70928e-10	1.26508e-08
400	#N/A	BCL2L13	4567.7	-0.74024	0.115962	-6.38346	1.73135e-10	1.27821e-08
401	#N/A	OGDH	6891.77	-0.694089	0.10876	-6.38184	1.74976e-10	1.28859e-08
402	#N/A	AL354743.2	127.297	-1.50426	0.235743	-6.38091	1.76035e-10	1.292e-08
403	#N/A	IL17RB	111.441	-1.34406	0.210646	-6.38067	1.76315e-10	1.292e-08
404	#N/A	TAFA4	33.5268	1.83166	0.287125	6.37932	1.77871e-10	1.30018e-08
405	#N/A	FSTL4	47.0648	1.86379	0.292352	6.37514	1.82797e-10	1.33089e-08
406	#N/A	AC069222.1	11.735	1.38569	0.217364	6.37499	1.82974e-10	1.33089e-08
407	#N/A	SLF2	1802.94	0.535059	0.0839458	6.37386	1.8433e-10	1.33746e-08
408	#N/A	AGTRAP	46.1713	2.29017	0.359609	6.36851	1.90878e-10	1.38157e-08
409	#N/A	AC099782.2	40.1524	-1.72894	0.271513	-6.36781	1.91747e-10	1.38447e-08
410	#N/A	PLIN4	639.539	-0.849102	0.133482	-6.36117	2.0022e-10	1.44212e-08
411	#N/A	COL21A1	4008.83	1.02255	0.160774	6.3602	2.01495e-10	1.44777e-08
412	#N/A	CCER2	17.2675	1.30287	0.205163	6.35043	2.14716e-10	1.53902e-08
413	#N/A	CDO1	14.1572	4.35974	0.686633	6.34945	2.16087e-10	1.5451e-08
414	#N/A	AC117386.1	10.9902	2.53145	0.398736	6.34869	2.17154e-10	1.54898e-08
415	#N/A	C6orf89	1274.94	-0.461121	0.0726707	-6.34535	2.21925e-10	1.5792e-08
416	#N/A	DIAPH3	187.973	2.52356	0.398357	6.33492	2.37459e-10	1.68492e-08
417	#N/A	ALG1	207.686	0.782957	0.1236	6.33462	2.37923e-10	1.68492e-08
418	#N/A	ZC3H11B	69.6652	-0.799057	0.126202	-6.33156	2.42694e-10	1.71459e-08
419	#N/A	SRD5A1	128.176	0.891897	0.140877	6.33105	2.43504e-10	1.71621e-08
420	#N/A	AC011676.3	97.5166	-1.84178	0.29102	-6.32869	2.47259e-10	1.73853e-08
421	#N/A	CD27-AS1	141.364	0.773867	0.122319	6.32665	2.50538e-10	1.75739e-08
422	#N/A	AC016722.2	131.379	-0.962418	0.152237	-6.32185	2.58442e-10	1.80855e-08
423	#N/A	RPL4	27.2965	3.84862	0.608826	6.32138	2.59238e-10	1.80982e-08
424	#N/A	DOK6	1942.48	1.66552	0.263549	6.31959	2.62262e-10	1.82452e-08
425	#N/A	AC126768.1	46.2595	-1.40032	0.221592	-6.31937	2.62632e-10	1.82452e-08
426	#N/A	SLCO6A1	28.9828	2.52946	0.400307	6.31879	2.63622e-10	1.82452e-08
427	#N/A	C2orf92	304.935	0.589527	0.0932991	6.31868	2.63814e-10	1.82452e-08
428	#N/A	WFDC3	28.9257	0.989264	0.156584	6.31777	2.65361e-10	1.83093e-08
429	#N/A	RPS20	11.6806	4.70068	0.745048	6.30924	2.80415e-10	1.93029e-08
430	#N/A	MOK	1513.34	-0.785895	0.124572	-6.30878	2.81241e-10	1.93147e-08
431	#N/A	CNTN4	539.111	1.81673	0.287989	6.30832	2.82082e-10	1.9321e-08
432	#N/A	LHFPL3-AS2	9.9748	2.37679	0.376789	6.30801	2.82641e-10	1.9321e-08
433	#N/A	RRAS	26.0966	3.3928	0.537966	6.30672	2.85016e-10	1.94383e-08
434	#N/A	KCNH7	73.6086	1.30161	0.206501	6.30314	2.91666e-10	1.98461e-08
435	#N/A	AC093928.1	144.618	1.29271	0.205111	6.30252	2.92839e-10	1.98801e-08
436	#N/A	ESRRA	1604.69	-0.844041	0.134054	-6.29628	3.0487e-10	2.06493e-08
437	#N/A	WIPF3	664.074	1.19102	0.189262	6.293	3.11397e-10	2.10061e-08
438	#N/A	AL590550.1	30.1029	1.878	0.298431	6.29291	3.1156e-10	2.10061e-08
439	#N/A	MRVI1	38.6312	3.01598	0.479369	6.29157	3.14262e-10	2.11401e-08
440	#N/A	ASB18	8803.54	1.5927	0.253185	6.29066	3.16125e-10	2.1217e-08
441	#N/A	ATP2A2	20858.2	-1.16706	0.185673	-6.28559	3.26617e-10	2.18715e-08
442	#N/A	TRIM45	183.937	0.851401	0.135474	6.2846	3.28709e-10	2.19618e-08
443	#N/A	SEL1L2	48.5001	1.1382	0.18122	6.28079	3.36858e-10	2.24555e-08
444	#N/A	AC012291.3	586.246	0.752743	0.119877	6.27932	3.40066e-10	2.26182e-08
445	#N/A	AL033539.2	6.74795	3.19063	0.508414	6.27566	3.48159e-10	2.31045e-08
446	#N/A	ATP1B1	4886.22	-0.772269	0.123172	-6.26986	3.61363e-10	2.39269e-08
447	#N/A	PHACTR3	516.533	-2.47794	0.395269	-6.26901	3.63361e-10	2.40054e-08
448	#N/A	PFDN2	324.817	-0.440877	0.0703688	-6.26523	3.72268e-10	2.45389e-08
449	#N/A	AL359715.3	23.2278	-1.44388	0.230541	-6.26302	3.77583e-10	2.48338e-08
450	#N/A	TMEM53	278.023	-0.62539	0.0999769	-6.25534	3.96651e-10	2.603e-08
451	#N/A	LHFPL3-AS1	16.8829	1.98797	0.31807	6.2501	4.10178e-10	2.68261e-08
452	#N/A	AC007877.1	37.918	2.0452	0.327235	6.24994	4.10599e-10	2.68261e-08
453	#N/A	MAP4K4	4725.22	0.482191	0.0771693	6.24848	4.14475e-10	2.70196e-08
454	#N/A	PBX1	14252.3	-0.672802	0.107777	-6.24256	4.30473e-10	2.80007e-08
455	#N/A	ASPM	82.0839	1.67694	0.268782	6.23901	4.40351e-10	2.85803e-08
456	#N/A	ADGRA3	4130.84	-0.606966	0.0973953	-6.23199	4.60551e-10	2.98257e-08
457	#N/A	PHF20	2766.29	-0.591423	0.0949161	-6.23101	4.63444e-10	2.99474e-08
458	#N/A	GRINA	19.8898	3.93437	0.631716	6.22807	4.72225e-10	3.04482e-08
459	#N/A	NRK	62.0202	4.5378	0.729106	6.22379	4.85296e-10	3.1207e-08
460	non_ECM_network (54)	HOPX	613.546	-3.95324	0.635209	-6.22353	4.86107e-10	3.1207e-08
461	#N/A	AC069228.1	55.1717	1.92069	0.308913	6.21757	5.04903e-10	3.23434e-08
462	#N/A	LINC00211	288.716	1.8459	0.296946	6.2163	5.09028e-10	3.2537e-08
463	#N/A	AC084128.1	5.75506	3.15956	0.508356	6.21525	5.12423e-10	3.26833e-08
464	#N/A	TCAIM	2468.04	0.417724	0.0672378	6.21263	5.21037e-10	3.31611e-08
465	#N/A	PDZRN3	29019.5	-0.48713	0.0784179	-6.21197	5.23231e-10	3.32291e-08
466	#N/A	DMC1	77.2252	0.685854	0.110421	6.21128	5.25547e-10	3.33046e-08
467	#N/A	PRKCE	7584.3	-0.655201	0.105601	-6.20447	5.4881e-10	3.47043e-08
468	#N/A	AC084198.2	1671.87	0.559629	0.090209	6.2037	5.51523e-10	3.48013e-08
469	#N/A	LINC02336	44.7498	1.24272	0.200406	6.20101	5.61034e-10	3.5326e-08
470	#N/A	AIFM1	885.156	-0.512784	0.0827181	-6.19917	5.67605e-10	3.56637e-08
471	#N/A	NREP	1214.15	1.43299	0.23125	6.19673	5.7648e-10	3.61444e-08
472	#N/A	HMGA2	65.7518	1.65775	0.267601	6.19486	5.83352e-10	3.64051e-08
473	#N/A	LYPLAL1	4555.81	0.52892	0.0853809	6.19483	5.83464e-10	3.64051e-08
474	#N/A	CDKL2	44.8697	1.02537	0.165526	6.1946	5.84336e-10	3.64051e-08
475	#N/A	C1orf143	16.3393	2.3574	0.380613	6.19369	5.87735e-10	3.65398e-08
476	#N/A	AC131902.1	36.8549	-1.86936	0.301899	-6.19202	5.93992e-10	3.68512e-08
477	#N/A	DISC1	11075.7	-1.12699	0.182109	-6.18854	6.07253e-10	3.75649e-08
478	#N/A	TRIT1	1377.18	-0.667502	0.107865	-6.18833	6.08041e-10	3.75649e-08
479	#N/A	GTF2F2	2047.16	0.468148	0.0757332	6.18154	6.34783e-10	3.91353e-08
480	#N/A	AL731563.2	42.9219	-1.38197	0.223682	-6.17827	6.48091e-10	3.98725e-08
481	#N/A	RIT2	37.5831	1.53389	0.248799	6.1652	7.03958e-10	4.32195e-08
482	#N/A	KCNG2	20.1172	2.93349	0.476144	6.16093	7.23168e-10	4.42388e-08
483	#N/A	LINC00364	31.5516	2.96958	0.482008	6.16085	7.23555e-10	4.42388e-08
484	#N/A	RFX1	506.24	-0.740418	0.120223	-6.15871	7.3341e-10	4.47398e-08
485	#N/A	SLC38A6	996.941	0.737489	0.119753	6.15841	7.3478e-10	4.47398e-08
486	#N/A	LINC02680	232.275	1.41835	0.230348	6.15742	7.3941e-10	4.49291e-08
487	#N/A	LNCOC1	19.5682	1.78713	0.290278	6.15662	7.43139e-10	4.50629e-08
488	#N/A	AL359715.2	10.1131	-1.87678	0.304961	-6.15418	7.54671e-10	4.55782e-08
489	#N/A	DNAH12	348.659	0.811926	0.131931	6.15417	7.54724e-10	4.55782e-08
490	#N/A	CYP4F12	48.9671	-1.48036	0.240617	-6.15233	7.6354e-10	4.60165e-08
491	#N/A	AL137246.1	5.5496	2.24151	0.364428	6.15077	7.71069e-10	4.63757e-08
492	#N/A	AL353138.1	191.683	2.13835	0.347764	6.14887	7.80373e-10	4.67926e-08
493	#N/A	PKD1L1	736.753	0.91434	0.148704	6.14871	7.81171e-10	4.67926e-08
494	#N/A	PIGN	2509.31	0.408706	0.0665241	6.14373	8.06083e-10	4.81871e-08
495	#N/A	AC156455.1	12.1376	1.57053	0.255936	6.13642	8.44006e-10	5.03522e-08
496	#N/A	BRD4	2334.27	-0.380477	0.0620301	-6.13375	8.5829e-10	5.11011e-08
497	#N/A	FAM192A	754.617	-0.346977	0.056626	-6.12752	8.9262e-10	5.29142e-08
498	#N/A	SCN2B	125.046	1.28737	0.210102	6.12738	8.93372e-10	5.29142e-08
499	#N/A	PPP1R13B	11428	-0.597029	0.0974395	-6.12718	8.94519e-10	5.29142e-08
500	#N/A	AL132996.1	19.2709	1.46662	0.239373	6.12693	8.9591e-10	5.29142e-08
501	#N/A	RPS24	66.4351	3.32458	0.542706	6.12594	9.01512e-10	5.31388e-08
502	#N/A	ZDHHC14	4248.55	0.913118	0.149123	6.12327	9.16752e-10	5.39295e-08
503	#N/A	AC006445.3	6.46122	2.56996	0.419946	6.11975	9.37236e-10	5.50249e-08
504	#N/A	AC008105.3	81.2987	1.07223	0.175307	6.1163	9.57719e-10	5.61159e-08
505	non_ECM_network (54)	NPR3	1255.05	1.07514	0.175812	6.11528	9.6385e-10	5.63633e-08
506	#N/A	ST6GALNAC5	153.525	1.64951	0.269751	6.11492	9.6608e-10	5.6382e-08
507	#N/A	AC005692.3	655.413	-1.85043	0.302637	-6.11433	9.6961e-10	5.64764e-08
508	#N/A	OSBPL11	1123.71	-0.656477	0.107378	-6.11369	9.73539e-10	5.65937e-08
509	#N/A	RNF165	554.257	1.11072	0.181798	6.10964	9.98535e-10	5.79327e-08
510	#N/A	AC073896.5	137.961	-1.1726	0.191952	-6.10885	1.00351e-09	5.81073e-08
511	#N/A	AC055854.1	1349.61	-1.59239	0.26073	-6.10742	1.01255e-09	5.8516e-08
512	#N/A	GOT1	3493.52	-0.728727	0.119371	-6.10472	1.02978e-09	5.93955e-08
513	#N/A	ECHDC3	1165.13	-0.907109	0.148641	-6.10268	1.04302e-09	5.99619e-08
514	#N/A	FAT4	1333.15	0.852133	0.139635	6.10259	1.04366e-09	5.99619e-08
515	#N/A	NECTIN3-AS1	276.22	1.18365	0.194003	6.10118	1.05288e-09	6.03738e-08
516	#N/A	GRID2	278.387	1.35472	0.222257	6.0953	1.09235e-09	6.2516e-08
517	#N/A	SCAND1	47.7663	3.23061	0.530317	6.09185	1.11614e-09	6.37536e-08
518	#N/A	AC124798.1	25.4167	1.84156	0.302315	6.09153	1.11836e-09	6.37573e-08
519	#N/A	PDE1C	38374.8	0.690179	0.113313	6.0909	1.12274e-09	6.38839e-08
520	#N/A	PROS1	2336.19	1.53933	0.252781	6.08959	1.13203e-09	6.41662e-08
521	#N/A	ARHGAP28	116.498	1.41412	0.232219	6.08958	1.13205e-09	6.41662e-08
522	#N/A	AL354743.1	63.4769	-1.63482	0.268487	-6.08901	1.13614e-09	6.42744e-08
523	#N/A	AC078880.4	6.11426	4.1587	0.683052	6.08841	1.14035e-09	6.43617e-08
524	#N/A	ARHGAP1	847.236	0.794524	0.130503	6.08818	1.14204e-09	6.43617e-08
525	#N/A	GPR85	10.8158	2.59889	0.427098	6.08499	1.16495e-09	6.54184e-08
526	#N/A	CREB5	7069.92	1.45092	0.238443	6.08496	1.16522e-09	6.54184e-08
527	#N/A	PCNT	2533.5	-1.49473	0.245677	-6.08411	1.17143e-09	6.56424e-08
528	#N/A	TCEA2	86.1532	0.69799	0.114742	6.08315	1.17846e-09	6.59113e-08
529	#N/A	NCBP3	970.977	0.374436	0.0616107	6.07746	1.22104e-09	6.81636e-08
530	#N/A	RPL32	11.2602	3.92655	0.646783	6.07089	1.27207e-09	7.08163e-08
531	#N/A	AL117335.1	118.442	1.24094	0.204414	6.07072	1.27336e-09	7.08163e-08
532	#N/A	TPD52L1	2942.06	0.932001	0.153585	6.06833	1.2925e-09	7.17458e-08
533	#N/A	PNCK	131.181	1.40273	0.231298	6.06461	1.32278e-09	7.31538e-08
534	#N/A	AL121908.1	13.1232	-4.11278	0.678162	-6.0646	1.32282e-09	7.31538e-08
535	#N/A	TMED7	403.235	-0.490384	0.0808783	-6.06324	1.3341e-09	7.36399e-08
536	#N/A	CLEC2A	7.00531	4.64904	0.767249	6.05937	1.3666e-09	7.5293e-08
537	#N/A	AC009955.2	84.9516	-1.17163	0.193509	-6.05468	1.40699e-09	7.73742e-08
538	#N/A	PODXL2	21.9448	1.04146	0.172046	6.05339	1.41826e-09	7.78485e-08
539	#N/A	THRB-AS1	119.111	1.29261	0.2136	6.05154	1.43467e-09	7.85713e-08
540	#N/A	MIR548A1HG	31.0261	1.76916	0.29236	6.05131	1.43674e-09	7.85713e-08
541	#N/A	ONECUT2	11.5359	2.44585	0.404235	6.05056	1.44344e-09	7.87916e-08
542	#N/A	KIF13B	1631.92	-0.378205	0.0625133	-6.04998	1.44861e-09	7.89278e-08
543	#N/A	ZFP2	217.565	0.543502	0.0898584	6.04842	1.46269e-09	7.95013e-08
544	#N/A	CACNA2D3-AS1	119.93	-1.35524	0.224072	-6.04822	1.46452e-09	7.95013e-08
545	#N/A	RPL17	67.8753	3.15735	0.522292	6.04518	1.49241e-09	8.08665e-08
546	#N/A	AMMECR1	3683.54	-1.17374	0.194209	-6.04369	1.50626e-09	8.14675e-08
547	#N/A	KLF3-AS1	344.997	0.937704	0.155182	6.0426	1.51649e-09	8.1871e-08
548	#N/A	ERVH-1	22.0177	2.13803	0.354333	6.03394	1.6001e-09	8.62275e-08
549	#N/A	DSCAS	705.525	0.892162	0.14788	6.033	1.60947e-09	8.65741e-08
550	#N/A	BIRC7	4.81855	3.72238	0.617041	6.03264	1.61304e-09	8.66085e-08
551	#N/A	SMIM26	17.8101	3.71247	0.61558	6.03084	1.63109e-09	8.74185e-08
552	#N/A	ELL2	11506	-2.21242	0.366916	-6.02976	1.64205e-09	8.78465e-08
553	#N/A	SLC45A4	1355.23	-1.29986	0.215609	-6.02878	1.65198e-09	8.82181e-08
554	#N/A	KCNQ1	4650.88	-0.696364	0.115554	-6.0263	1.67757e-09	8.94229e-08
555	#N/A	MOCS1	190.359	-0.554983	0.0922783	-6.01424	1.80737e-09	9.61681e-08
556	#N/A	ARHGAP31-AS1	389.833	-1.4467	0.240778	-6.00842	1.87341e-09	9.95028e-08
557	#N/A	DIXDC1	1893.85	0.929763	0.154848	6.00436	1.92084e-09	1.01813e-07
558	#N/A	KDM4B	2967.93	-0.535337	0.0891617	-6.00411	1.9238e-09	1.01813e-07
559	#N/A	SMCO2	70.1473	1.96209	0.327039	5.99956	1.97857e-09	1.04525e-07
560	#N/A	MDH2	482.072	-0.629311	0.104944	-5.99665	2.01432e-09	1.06223e-07
561	#N/A	DSE	3071.86	0.635214	0.105944	5.99577	2.02523e-09	1.06608e-07
562	#N/A	ADAMTS15	619.865	-1.38634	0.231323	-5.9931	2.05877e-09	1.08181e-07
563	#N/A	AC018682.1	1627.05	-1.17064	0.195393	-5.99121	2.0829e-09	1.09254e-07
564	#N/A	AF117829.1	4549.64	-0.506726	0.0846907	-5.98325	2.18733e-09	1.14528e-07
565	#N/A	AC026254.2	39.319	0.989444	0.165387	5.9826	2.19608e-09	1.14783e-07
566	#N/A	AC010809.1	110.666	-0.730711	0.122334	-5.97307	2.32837e-09	1.21482e-07
567	#N/A	CHN1	1952.39	0.816837	0.136794	5.97131	2.35355e-09	1.2258e-07
568	#N/A	ZNF441	483.153	0.807932	0.135317	5.97066	2.36296e-09	1.22853e-07
569	#N/A	MPP2	382.744	-1.00685	0.168647	-5.97016	2.37018e-09	1.22911e-07
570	#N/A	DCK	12.1684	3.42754	0.574126	5.97001	2.3724e-09	1.22911e-07
571	#N/A	EEF1AKMT4	30.2657	-1.00832	0.168925	-5.96907	2.38616e-09	1.23407e-07
572	#N/A	FAM219B	632.253	-0.831688	0.13936	-5.96792	2.40301e-09	1.24062e-07
573	#N/A	ZMAT2	50.2405	2.05215	0.344009	5.96541	2.44026e-09	1.25765e-07
574	#N/A	GNE	891.738	-0.379257	0.0635819	-5.96487	2.44831e-09	1.25851e-07
575	#N/A	ZNF154	498.331	-0.460021	0.0771236	-5.96473	2.45046e-09	1.25851e-07
576	#N/A	AL359878.1	227.298	0.807141	0.135375	5.96226	2.48768e-09	1.27541e-07
577	#N/A	CCDC62	206.698	0.643639	0.107959	5.96189	2.49343e-09	1.27614e-07
578	#N/A	ATP1B3-AS1	38.7532	-3.02653	0.50784	-5.9596	2.52851e-09	1.29186e-07
579	#N/A	SYTL5	122.371	2.31091	0.387924	5.95712	2.56723e-09	1.30938e-07
580	#N/A	AC008462.1	264.551	0.637169	0.107029	5.95324	2.62882e-09	1.33848e-07
581	#N/A	TMEM144	1385.64	0.872779	0.146628	5.95232	2.64372e-09	1.34375e-07
582	#N/A	ANKAR	2501.93	0.384205	0.0645729	5.94994	2.6824e-09	1.36107e-07
583	#N/A	NUSAP1	227.09	0.920927	0.154906	5.94507	2.76347e-09	1.39979e-07
584	#N/A	POLR2L	12.5472	3.82961	0.644211	5.94464	2.77058e-09	1.40099e-07
585	#N/A	EPN2-AS1	415.917	-1.06706	0.179698	-5.93804	2.88443e-09	1.45607e-07
586	#N/A	AC023494.1	1089.45	-1.71074	0.288152	-5.93692	2.90421e-09	1.46355e-07
587	#N/A	AP3M2	301.062	0.665869	0.112206	5.93433	2.9504e-09	1.4843e-07
588	#N/A	ZNF394	571.998	-0.349793	0.0589671	-5.932	2.99272e-09	1.5009e-07
589	#N/A	ZMAT1	1615.41	0.789737	0.133133	5.93195	2.99356e-09	1.5009e-07
590	#N/A	CACNA2D3	6332.89	-0.984972	0.166142	-5.92851	3.05696e-09	1.52887e-07
591	#N/A	WDR20	2313.93	-0.299342	0.0504931	-5.92836	3.0597e-09	1.52887e-07
592	#N/A	PRKAG2-AS1	10.8825	2.48344	0.418972	5.92747	3.07642e-09	1.53463e-07
593	#N/A	CAD	133.106	0.696401	0.117505	5.92659	3.09298e-09	1.53855e-07
594	#N/A	CLASP2	7590.94	0.442617	0.0746844	5.92649	3.09471e-09	1.53855e-07
595	#N/A	AL359715.1	112.781	-1.35724	0.229141	-5.92314	3.15856e-09	1.56766e-07
596	#N/A	CRPPA	3067.78	-0.609227	0.102895	-5.92086	3.2027e-09	1.5869e-07
597	#N/A	PDHA1	734.653	-0.531351	0.0897643	-5.9194	3.23112e-09	1.5983e-07
598	#N/A	ARF6	26.8859	3.32322	0.561461	5.91887	3.24156e-09	1.59859e-07
599	#N/A	RABGAP1L	45675.6	0.822364	0.13894	5.91882	3.24254e-09	1.59859e-07
600	#N/A	IRAK1	16.1955	3.24054	0.548039	5.91298	3.3598e-09	1.65364e-07
601	#N/A	CYSLTR1	31.2803	1.76368	0.298446	5.90955	3.4305e-09	1.68563e-07
602	#N/A	RUVBL1	536.215	-0.359491	0.0608503	-5.90779	3.46717e-09	1.70081e-07
603	#N/A	LINC02008	222.133	1.5012	0.254195	5.90571	3.51127e-09	1.71959e-07
604	#N/A	P2RX7	204.409	1.11563	0.189027	5.90197	3.59192e-09	1.75617e-07
605	top5_pathways_ECM (59)	GPX3	33.6606	3.6893	0.625583	5.89739	3.693e-09	1.80261e-07
606	#N/A	SHMT2	5.15059	4.79685	0.814132	5.89198	3.81604e-09	1.8596e-07
607	#N/A	SMARCA1	1001.8	-0.628267	0.106648	-5.89104	3.83762e-09	1.86703e-07
608	#N/A	AC004765.1	99.5249	-1.27191	0.215937	-5.8902	3.85727e-09	1.87351e-07
609	#N/A	SEPTIN7-AS1	176.692	0.597934	0.101602	5.88507	3.97892e-09	1.92942e-07
610	#N/A	STAT4	1602.45	3.45491	0.587175	5.88396	4.00571e-09	1.93922e-07
611	#N/A	S1PR1	54.6853	4.0123	0.682136	5.88197	4.05417e-09	1.95947e-07
612	#N/A	AL137847.2	33.2126	1.56772	0.266542	5.88169	4.061e-09	1.95956e-07
613	#N/A	DSEL	8.22223	3.44785	0.586402	5.87966	4.11102e-09	1.98047e-07
614	#N/A	PRXL2C	414.961	-1.0403	0.176968	-5.87847	4.14079e-09	1.99156e-07
615	#N/A	AC079841.2	15.9364	2.60557	0.443374	5.87668	4.18575e-09	2.00697e-07
616	#N/A	N4BP2L1	272.324	1.07506	0.182938	5.87665	4.18643e-09	2.00697e-07
617	#N/A	DIRAS1	170.045	-1.17248	0.19965	-5.87269	4.28783e-09	2.05027e-07
618	#N/A	TMEM72-AS1	322.041	0.846099	0.144076	5.87258	4.29062e-09	2.05027e-07
619	#N/A	KCNMB4	135.598	3.12842	0.53275	5.87221	4.30029e-09	2.05156e-07
620	#N/A	NT5C2	6691.04	0.763723	0.130067	5.87175	4.31225e-09	2.05395e-07
621	#N/A	MAFK	944.92	0.822234	0.140058	5.87065	4.34083e-09	2.06424e-07
622	#N/A	VPS37B	1282.29	-0.932914	0.15894	-5.86961	4.36817e-09	2.0739e-07
623	#N/A	FZD4-DT	434.219	1.02641	0.174937	5.86728	4.42991e-09	2.09983e-07
624	#N/A	ROPN1L	26.7167	1.38378	0.235873	5.86664	4.44708e-09	2.10241e-07
625	#N/A	ZMIZ1	3787.46	-0.641642	0.109373	-5.86655	4.44959e-09	2.10241e-07
626	#N/A	AC137579.2	13.8619	-2.08782	0.355975	-5.86507	4.48942e-09	2.11598e-07
627	top5_pathways_ECM (59)	FLRT2	108.453	3.70249	0.631291	5.86495	4.49264e-09	2.11598e-07
628	#N/A	AL732323.1	26.0241	-1.51838	0.258949	-5.86362	4.52888e-09	2.12965e-07
629	#N/A	METTL6	637.229	0.4541	0.0774738	5.86134	4.59152e-09	2.15568e-07
630	#N/A	MKLN1	9219.76	-0.374739	0.0639471	-5.86014	4.62474e-09	2.16783e-07
631	#N/A	AL157756.1	26.7152	0.939629	0.160436	5.85672	4.7209e-09	2.2094e-07
632	#N/A	SLC2A1	133.23	-1.02996	0.176141	-5.84733	4.99521e-09	2.33408e-07
633	#N/A	AP002026.1	274.782	1.18996	0.203552	5.84598	5.03608e-09	2.34945e-07
634	#N/A	SLC8A3	22.5946	2.64928	0.453313	5.84426	5.0884e-09	2.37012e-07
635	#N/A	GNMT	9.91528	-2.17368	0.371967	-5.84376	5.10371e-09	2.37351e-07
636	#N/A	AL161431.1	11.4499	3.77654	0.646302	5.84331	5.1174e-09	2.37613e-07
637	#N/A	POP7	6.37022	4.60377	0.788186	5.84097	5.1898e-09	2.40597e-07
638	#N/A	PRR16	8023.24	1.12319	0.192416	5.83729	5.30578e-09	2.45588e-07
639	#N/A	ILRUN	2332.51	-0.333737	0.0572096	-5.83358	5.42507e-09	2.50716e-07
640	#N/A	AP1B1	610.119	-0.457868	0.0785044	-5.83239	5.464e-09	2.52121e-07
641	#N/A	LINC02516	17.7783	2.88672	0.494995	5.83182	5.48277e-09	2.52592e-07
642	#N/A	LINC01531	20.6973	1.78655	0.306395	5.83086	5.51419e-09	2.53402e-07
643	#N/A	AC026523.4	14.9593	-1.84909	0.317127	-5.83076	5.5175e-09	2.53402e-07
644	#N/A	LINC01213	3.01156	3.74409	0.642228	5.82985	5.54767e-09	2.54392e-07
645	#N/A	FSCN1	21.9894	3.20961	0.550935	5.82575	5.6858e-09	2.60131e-07
646	#N/A	CLASP1	9938.35	0.330706	0.0567677	5.82561	5.69045e-09	2.60131e-07
647	#N/A	PTPRR	30.7839	1.26745	0.21775	5.82065	5.86205e-09	2.67561e-07
648	#N/A	CHL1-AS2	70.7233	-2.77356	0.47674	-5.81776	5.96416e-09	2.71802e-07
649	#N/A	MTHFD2L	1587.14	0.56105	0.0964757	5.81546	6.04687e-09	2.75147e-07
650	#N/A	ANTXR2	3008.01	0.966402	0.166213	5.81423	6.09118e-09	2.76736e-07
651	#N/A	PCSK6-AS1	17.4645	-2.0422	0.351426	-5.81119	6.20287e-09	2.81378e-07
652	#N/A	DNAAF3	1643.67	1.56365	0.269417	5.80382	6.48212e-09	2.93594e-07
653	#N/A	HERC2	5661.9	-0.34347	0.0591879	-5.80305	6.51182e-09	2.94488e-07
654	#N/A	AL583824.1	94.6437	-2.41583	0.416501	-5.8003	6.61954e-09	2.98344e-07
655	#N/A	AC068442.1	152.872	1.69874	0.292881	5.8001	6.62735e-09	2.98344e-07
656	#N/A	SGO1	63.3734	-1.99597	0.344126	-5.8001	6.62741e-09	2.98344e-07
657	#N/A	MED25	982.889	-1.04424	0.180063	-5.79933	6.6582e-09	2.99274e-07
658	#N/A	BNIP3	1102.56	-0.775216	0.133753	-5.79586	6.797e-09	3.05049e-07
659	#N/A	USP31	2860.7	-0.92032	0.158828	-5.79445	6.85464e-09	3.07169e-07
660	#N/A	OCRL	650.151	-0.512229	0.0884673	-5.79003	7.03742e-09	3.14882e-07
661	#N/A	AC024603.1	14.9405	-2.85899	0.493871	-5.78893	7.08349e-09	3.16464e-07
662	#N/A	RNF217-AS1	840.883	1.04766	0.181016	5.78764	7.13811e-09	3.18422e-07
663	#N/A	AC104971.2	276.077	-1.68774	0.291635	-5.78718	7.1577e-09	3.18815e-07
664	#N/A	LINC02764	7.32552	2.02501	0.349979	5.78609	7.20433e-09	3.19946e-07
665	#N/A	TTC8	494.843	0.643716	0.111257	5.78586	7.2142e-09	3.19946e-07
666	#N/A	CHPT1	12213.4	-0.866946	0.14984	-5.78583	7.21561e-09	3.19946e-07
667	#N/A	FAM181A-AS1	25.0529	2.27758	0.393799	5.78361	7.31141e-09	3.23708e-07
668	#N/A	PEBP4	5706.73	-1.04979	0.181597	-5.78089	7.43079e-09	3.28501e-07
669	#N/A	C5AR1	734.576	2.29785	0.397582	5.77956	7.48949e-09	3.30601e-07
670	#N/A	TIGD7	450.485	-0.474087	0.0820509	-5.77796	7.56129e-09	3.33272e-07
671	#N/A	PDZRN4	41.8974	2.91962	0.505468	5.77606	7.64697e-09	3.36479e-07
672	#N/A	APRT	14.3867	3.92011	0.678708	5.77584	7.65683e-09	3.36479e-07
673	#N/A	HSDL2	7777.89	-0.647567	0.112126	-5.77537	7.67839e-09	3.36925e-07
674	#N/A	AC012020.1	100.969	1.06285	0.184289	5.76732	8.05438e-09	3.52899e-07
675	#N/A	ATP1B3	1920.72	-2.91649	0.505757	-5.76658	8.08985e-09	3.53811e-07
676	#N/A	EHD4-AS1	125.273	-1.15143	0.19968	-5.76638	8.09915e-09	3.53811e-07
677	#N/A	AC103718.1	6.33479	2.37902	0.412637	5.76541	8.14614e-09	3.55338e-07
678	#N/A	LINC00491	16.1994	1.99034	0.345374	5.76286	8.27023e-09	3.5958e-07
679	#N/A	AC016738.2	144.292	-0.877183	0.152216	-5.76277	8.27467e-09	3.5958e-07
680	#N/A	RBM4B	1288.3	-0.734285	0.127421	-5.76266	8.27993e-09	3.5958e-07
681	#N/A	QSOX1	483.3	-1.1167	0.193801	-5.76211	8.30679e-09	3.60217e-07
682	#N/A	KIAA1549L	57.0796	1.47637	0.25627	5.761	8.36152e-09	3.62059e-07
683	#N/A	AC104248.1	112.899	-1.53899	0.267156	-5.76066	8.37865e-09	3.62269e-07
684	#N/A	PHLDA1	249.538	2.66562	0.462783	5.75998	8.41237e-09	3.63195e-07
685	#N/A	ATP6V0E1	1133.66	-0.365874	0.0635396	-5.75821	8.50123e-09	3.66496e-07
686	#N/A	PEX3	842.958	0.382092	0.066368	5.75717	8.55348e-09	3.68211e-07
687	#N/A	MAP3K7	1300.6	0.373094	0.0648172	5.75609	8.60846e-09	3.70039e-07
688	#N/A	PHKA2	1815.97	-0.666009	0.115781	-5.7523	8.80375e-09	3.77883e-07
689	#N/A	AL109824.1	1488.4	-0.66524	0.115748	-5.74731	9.06755e-09	3.88641e-07
690	#N/A	CCDC158	79.6626	1.4504	0.252433	5.74566	9.15607e-09	3.91866e-07
691	#N/A	PTK6	17.4294	1.44353	0.251327	5.74363	9.26703e-09	3.96042e-07
692	#N/A	AP003066.1	64.5167	1.54733	0.269594	5.73946	9.49762e-09	4.0531e-07
693	#N/A	AL049870.2	62.0801	0.839228	0.146305	5.73615	9.68555e-09	4.12733e-07
694	#N/A	IZUMO4	26.7196	-1.76345	0.307463	-5.73548	9.72341e-09	4.13749e-07
695	#N/A	BPHL	174.353	0.685867	0.119595	5.7349	9.757e-09	4.14581e-07
696	#N/A	GRPEL1	161.428	-0.436286	0.0760906	-5.73377	9.82212e-09	4.16748e-07
697	#N/A	LINC01476	311.305	1.11009	0.193812	5.72766	1.01825e-08	4.3142e-07
698	#N/A	USP54	2663.79	-1.25679	0.219613	-5.72276	1.04808e-08	4.43422e-07
699	#N/A	ADCY10	160.223	0.842511	0.147243	5.72191	1.0533e-08	4.44995e-07
700	#N/A	BCLAF3	1062.02	0.429431	0.0750737	5.72012	1.06448e-08	4.49072e-07
701	#N/A	AC016907.2	79.6636	1.09084	0.190802	5.71714	1.0833e-08	4.56363e-07
702	#N/A	MAP1LC3A	327.827	-1.08763	0.19049	-5.70966	1.13204e-08	4.76217e-07
703	#N/A	AC079340.1	10.7534	1.9156	0.335522	5.7093	1.1344e-08	4.7653e-07
704	#N/A	AC018761.2	76.8319	-0.812563	0.142355	-5.70799	1.14318e-08	4.79533e-07
705	#N/A	RERGL	341.529	1.21778	0.21336	5.70762	1.14565e-08	4.79887e-07
706	#N/A	GBF1	6748.2	-0.467288	0.081876	-5.70726	1.1481e-08	4.80236e-07
707	#N/A	CD226	423.103	1.22615	0.214951	5.70433	1.16804e-08	4.87885e-07
708	#N/A	SH2B3	1550.38	-0.687623	0.120561	-5.70351	1.17362e-08	4.89522e-07
709	#N/A	SORL1	327.789	1.12558	0.197438	5.70094	1.19148e-08	4.96271e-07
710	#N/A	AC092068.1	45.5798	-1.01414	0.177958	-5.69875	1.20692e-08	5.01995e-07
711	#N/A	ANKRD17	12525.9	-0.318919	0.0559692	-5.69811	1.21141e-08	5.03153e-07
712	#N/A	SLC25A16	1780.01	-0.381604	0.0669817	-5.69714	1.21836e-08	5.05328e-07
713	#N/A	ZNF415	196.523	0.519568	0.0912204	5.69575	1.22833e-08	5.08751e-07
714	#N/A	AL683813.1	1955.79	0.577485	0.101411	5.6945	1.23736e-08	5.1177e-07
715	#N/A	AC022034.3	5912.95	-1.74765	0.306996	-5.69274	1.25014e-08	5.16334e-07
716	#N/A	CYP3A4	28.7083	-1.19631	0.210174	-5.69201	1.25552e-08	5.17831e-07
717	non_ECM_network (54)	PPIP5K1	398.215	0.620229	0.109061	5.68698	1.29309e-08	5.32584e-07
718	#N/A	PLCE1-AS1	70.2853	1.88327	0.331291	5.68462	1.31104e-08	5.37513e-07
719	#N/A	MIR3659HG	13.737	1.89702	0.333715	5.68454	1.31167e-08	5.37513e-07
720	#N/A	AL355922.4	11.4693	1.57062	0.276301	5.68447	1.3122e-08	5.37513e-07
721	#N/A	AL512306.3	14.3712	2.70113	0.475178	5.68445	1.31234e-08	5.37513e-07
722	#N/A	AC005865.2	293.081	1.6662	0.29322	5.68244	1.3279e-08	5.43133e-07
723	#N/A	NRN1	6.51505	3.13804	0.552479	5.67992	1.34755e-08	5.50038e-07
724	#N/A	PAQR6	15.6985	1.49128	0.262558	5.6798	1.34851e-08	5.50038e-07
725	#N/A	PEX14	2833.59	-0.674752	0.118814	-5.67907	1.35433e-08	5.51651e-07
726	#N/A	ANKMY2	957.772	0.492638	0.0867707	5.67747	1.36705e-08	5.56067e-07
727	#N/A	AP005264.1	9.53535	1.60683	0.283174	5.67436	1.39205e-08	5.65455e-07
728	#N/A	PRIMPOL	944.413	0.405955	0.0715533	5.67346	1.39944e-08	5.67677e-07
729	#N/A	SEMA3G	19.9034	3.49357	0.616376	5.66791	1.44546e-08	5.8554e-07
730	#N/A	AC019055.1	3.13606	-2.66096	0.4696	-5.66645	1.45788e-08	5.89762e-07
731	#N/A	CUX2	144.101	1.87091	0.330349	5.66345	1.48359e-08	5.99343e-07
732	#N/A	CMPK1	951.924	-0.387439	0.0684313	-5.66173	1.49858e-08	6.0457e-07
733	#N/A	EML6	183.139	0.916222	0.161868	5.66031	1.51103e-08	6.08146e-07
734	#N/A	AC012404.1	503.539	1.6217	0.286508	5.66025	1.51156e-08	6.08146e-07
735	#N/A	AL645568.1	1907.65	-0.575226	0.10168	-5.65721	1.5385e-08	6.18143e-07
736	#N/A	LINC02296	42.1875	1.58699	0.280659	5.65452	1.56281e-08	6.27057e-07
737	#N/A	UBE2M	39.7833	2.66638	0.471753	5.65208	1.5852e-08	6.35179e-07
738	#N/A	AP003472.1	82.3403	1.37994	0.244178	5.65136	1.59179e-08	6.36813e-07
739	#N/A	AC026894.1	787.509	-1.03109	0.182456	-5.65117	1.5936e-08	6.36813e-07
740	#N/A	TMCO3	2478.56	0.65881	0.116598	5.65028	1.6019e-08	6.39267e-07
741	#N/A	ITGA10	36.0548	2.30057	0.407185	5.64994	1.60503e-08	6.39652e-07
742	#N/A	SLC9B1	157.708	0.933668	0.165342	5.64687	1.63391e-08	6.50284e-07
743	#N/A	EPN2	4748.38	-0.720048	0.127575	-5.64413	1.6602e-08	6.59857e-07
744	#N/A	ZNF423	345.633	2.11307	0.374472	5.64279	1.67317e-08	6.64119e-07
745	#N/A	PLK4	22.4965	1.28083	0.227122	5.63939	1.70651e-08	6.76441e-07
746	#N/A	ITGB1-DT	185.034	0.902516	0.160124	5.63637	1.73667e-08	6.87476e-07
747	#N/A	GLYR1	3404.87	-0.554791	0.0984448	-5.63555	1.74498e-08	6.89838e-07
748	#N/A	AC084756.1	178.02	-1.00372	0.178157	-5.63393	1.7615e-08	6.9544e-07
749	#N/A	EDA	4600.39	-1.04835	0.186124	-5.63253	1.7759e-08	7.00188e-07
750	#N/A	AC126121.3	570.798	0.808778	0.143663	5.62968	1.80548e-08	7.10904e-07
751	#N/A	ZCWPW2	1467.53	0.424204	0.0753809	5.62748	1.82866e-08	7.1907e-07
752	#N/A	PROX1-AS1	468.736	0.807267	0.143493	5.62584	1.8461e-08	7.24961e-07
753	#N/A	AC092053.3	57.8711	-1.35891	0.241594	-5.62474	1.85784e-08	7.28604e-07
754	#N/A	SMOC2	142.479	3.37447	0.600043	5.62371	1.86896e-08	7.31976e-07
755	#N/A	HSPB11	311.171	0.508181	0.0903676	5.62349	1.87139e-08	7.31976e-07
756	#N/A	PHLDA3	17.2216	3.22366	0.573345	5.62254	1.88167e-08	7.35021e-07
757	#N/A	AP003100.2	13.21	1.78468	0.317428	5.6223	1.88435e-08	7.35095e-07
758	#N/A	PKD2	2509.9	0.671919	0.11952	5.62179	1.88987e-08	7.36278e-07
759	#N/A	ATP1A4	59.5628	1.69172	0.300943	5.6214	1.89412e-08	7.36962e-07
760	#N/A	AL512422.1	131.429	1.14508	0.203829	5.61784	1.93358e-08	7.51324e-07
761	#N/A	KCNA4	415.112	0.990882	0.176413	5.61682	1.94499e-08	7.54764e-07
762	#N/A	ADAM22	378.906	1.10896	0.197454	5.61629	1.95104e-08	7.56119e-07
763	#N/A	P4HA3	503.122	-0.66494	0.118434	-5.61441	1.97229e-08	7.6335e-07
764	#N/A	ZMAT3	505.736	0.714384	0.127353	5.60948	2.0294e-08	7.84425e-07
765	#N/A	ACO2	6690	-0.47102	0.083974	-5.60912	2.03355e-08	7.85003e-07
766	#N/A	PHKA2-AS1	49.3403	-1.32719	0.236804	-5.60461	2.08727e-08	8.0469e-07
767	#N/A	NANS	163.994	-0.601539	0.107335	-5.6043	2.09093e-08	8.05049e-07
768	#N/A	AL035658.1	108.956	-0.743449	0.132688	-5.60297	2.10711e-08	8.10223e-07
769	#N/A	AC100781.1	2.54279	3.96644	0.707957	5.60266	2.11085e-08	8.10606e-07
770	#N/A	MIR210HG	89.9993	-0.947844	0.169246	-5.6004	2.1386e-08	8.20196e-07
771	#N/A	AC104794.3	18.8514	2.02401	0.361442	5.59981	2.14585e-08	8.21906e-07
772	#N/A	ARMC8	3083.44	-0.371847	0.0664786	-5.59348	2.22559e-08	8.51346e-07
773	#N/A	TCN2	23.3322	2.74747	0.49135	5.59167	2.24895e-08	8.59169e-07
774	#N/A	C1orf195	34.82	-1.45929	0.26101	-5.59093	2.25856e-08	8.61726e-07
775	#N/A	ERLIN2	190.059	0.481915	0.0862352	5.58838	2.29194e-08	8.72303e-07
776	#N/A	AL136456.1	1449.87	1.19922	0.214592	5.58836	2.29219e-08	8.72303e-07
777	#N/A	PRMT2	1343.73	0.618408	0.110669	5.58791	2.29822e-08	8.73471e-07
778	#N/A	TMED6	61.4666	0.680404	0.121796	5.58643	2.31787e-08	8.79807e-07
779	#N/A	AC004982.2	97.9438	0.715318	0.128054	5.58607	2.32269e-08	8.80505e-07
780	#N/A	AP3S2	1792.72	-0.376766	0.067461	-5.58494	2.33782e-08	8.85106e-07
781	#N/A	VRK2	2795.23	-0.393536	0.0704784	-5.58378	2.35341e-08	8.88773e-07
782	#N/A	AL009031.1	41.6319	-1.08265	0.193898	-5.5836	2.35592e-08	8.88773e-07
783	#N/A	DZIP3	1503.87	0.571562	0.102365	5.58355	2.35654e-08	8.88773e-07
784	#N/A	AP001994.2	20.9425	-2.21833	0.397381	-5.58237	2.3726e-08	8.9369e-07
785	#N/A	MEMO1	184.843	0.695427	0.124614	5.58064	2.3963e-08	9.00513e-07
786	#N/A	INPP5F	1109.33	0.739556	0.132523	5.58061	2.39681e-08	9.00513e-07
787	#N/A	AC131568.1	470.125	-0.93194	0.167035	-5.57931	2.41479e-08	9.05229e-07
788	#N/A	CHMP2A	63.6441	1.76169	0.315757	5.57926	2.4155e-08	9.05229e-07
789	#N/A	CCND2	2093.63	0.551162	0.0988095	5.57802	2.43266e-08	9.10507e-07
790	#N/A	AC024270.5	26.9872	1.07898	0.193452	5.57751	2.43989e-08	9.11069e-07
791	#N/A	SUGP2	1315.63	-0.435827	0.0781406	-5.57748	2.44034e-08	9.11069e-07
792	#N/A	POGLUT1	702.534	-1.08061	0.193767	-5.57687	2.44884e-08	9.1309e-07
793	#N/A	ANKS1B	254.718	2.22877	0.39969	5.57626	2.4575e-08	9.15163e-07
794	#N/A	MEAF6	474.038	0.541453	0.097182	5.57153	2.5251e-08	9.39154e-07
795	#N/A	AHCTF1	2117.78	-0.493195	0.0885395	-5.57034	2.54247e-08	9.42937e-07
796	#N/A	PTMA	57.9947	3.80444	0.683	5.57019	2.54468e-08	9.42937e-07
797	#N/A	AP006545.1	12.0507	-1.75138	0.314421	-5.57017	2.54485e-08	9.42937e-07
798	#N/A	ZBTB7C	563.109	1.42802	0.256425	5.56893	2.56308e-08	9.48499e-07
799	#N/A	MZT2A	406.77	-0.842948	0.151402	-5.56761	2.58251e-08	9.54495e-07
800	#N/A	ALG14	913.087	0.396958	0.0713024	5.56725	2.58795e-08	9.5531e-07
801	#N/A	LYSMD2	10.4961	3.54896	0.637609	5.56604	2.60593e-08	9.60747e-07
802	#N/A	AC006130.1	98.8524	-0.818643	0.147092	-5.56551	2.61386e-08	9.62466e-07
803	#N/A	FANCL	520.786	0.622886	0.11194	5.56447	2.62955e-08	9.6704e-07
804	#N/A	LINC00486	384.311	0.841397	0.151243	5.5632	2.64873e-08	9.72299e-07
805	#N/A	PPP1R14C	3761.78	-0.841925	0.151341	-5.56309	2.65044e-08	9.72299e-07
806	top5_pathways_ECM (59)	P3H2	414.595	2.82443	0.507981	5.56012	2.69594e-08	9.87766e-07
807	#N/A	GNPTAB	3387.74	-0.470279	0.0845884	-5.55961	2.70378e-08	9.8941e-07
808	#N/A	MUC19	10.288	2.04715	0.368588	5.55403	2.79156e-08	1.02027e-06
809	#N/A	AL109741.1	16.6868	2.51237	0.452556	5.55152	2.83203e-08	1.03367e-06
810	#N/A	CENPK	14.3984	2.72852	0.491509	5.55132	2.83524e-08	1.03367e-06
811	#N/A	CYP2J2	5092.98	1.0342	0.186312	5.55091	2.84188e-08	1.03393e-06
812	#N/A	CASD1	1368.68	0.418237	0.0753466	5.55084	2.84296e-08	1.03393e-06
813	#N/A	AC005487.1	15.8151	1.20337	0.216833	5.54974	2.86099e-08	1.03833e-06
814	#N/A	LINC02371	19.1789	-1.20656	0.217412	-5.54963	2.86279e-08	1.03833e-06
815	#N/A	FAM174C	13.3059	3.25541	0.586636	5.54928	2.86842e-08	1.03833e-06
816	#N/A	LINC02307	61.4516	0.978219	0.17628	5.54924	2.86911e-08	1.03833e-06
817	#N/A	CLRN1-AS1	19.4501	1.87796	0.338439	5.54889	2.87491e-08	1.03916e-06
818	#N/A	AL590666.2	5.24756	2.77878	0.500843	5.54821	2.88606e-08	1.04191e-06
819	#N/A	AL035681.1	437.774	-0.523706	0.0943956	-5.54799	2.88967e-08	1.04194e-06
820	#N/A	MTFR1	8920.53	-1.07028	0.193005	-5.54534	2.93375e-08	1.05655e-06
821	#N/A	MAST2	6596.45	-0.555345	0.100156	-5.5448	2.94298e-08	1.05812e-06
822	#N/A	TMX2	1268.19	-0.420486	0.0758361	-5.54466	2.94529e-08	1.05812e-06
823	#N/A	ANKRD9	696.2	-1.08751	0.196144	-5.54441	2.94949e-08	1.05834e-06
824	#N/A	TPH2	16.1435	1.53777	0.277501	5.54151	2.9987e-08	1.07469e-06
825	#N/A	NME9	695.446	-0.785355	0.141753	-5.54032	3.01916e-08	1.08071e-06
826	#N/A	PLEKHH1	259.173	-0.659991	0.119163	-5.53855	3.0498e-08	1.09036e-06
827	#N/A	AL357054.2	70.8846	0.815598	0.147309	5.53666	3.08285e-08	1.10084e-06
828	#N/A	CBLIF	30.0171	-1.52911	0.276211	-5.53605	3.09374e-08	1.1034e-06
829	#N/A	PMP22	1984.69	-0.579846	0.104768	-5.53458	3.11984e-08	1.11058e-06
830	#N/A	METTL7B	79.7848	-1.58897	0.287103	-5.53449	3.12139e-08	1.11058e-06
831	#N/A	LINC02547	13.7919	2.82749	0.510943	5.53387	3.13233e-08	1.11313e-06
832	#N/A	RPL37A	109.704	2.76434	0.499625	5.53284	3.15092e-08	1.11839e-06
833	#N/A	BMS1P14	1042.13	-0.880654	0.159225	-5.53088	3.18622e-08	1.12956e-06
834	#N/A	SCAP	842.579	-0.344851	0.0623776	-5.52845	3.23077e-08	1.14398e-06
835	#N/A	SLC31A1	758.243	-0.848092	0.153412	-5.5282	3.23531e-08	1.14421e-06
836	#N/A	AC092813.2	4.31204	3.21249	0.581452	5.52495	3.29576e-08	1.1642e-06
837	#N/A	TGFB2-AS1	2.07601	3.36691	0.609503	5.52401	3.31343e-08	1.16904e-06
838	#N/A	LGALSL-DT	256.872	0.835552	0.151273	5.52347	3.32371e-08	1.17088e-06
839	#N/A	KCND3	8202.41	-0.701282	0.126968	-5.52332	3.32657e-08	1.17088e-06
840	#N/A	RGS14	4.30147	3.5363	0.640406	5.52196	3.35233e-08	1.17854e-06
841	#N/A	TRHR	37.0693	-1.80982	0.327833	-5.52056	3.37922e-08	1.18659e-06
842	#N/A	KCNQ2	11.5024	1.79168	0.324571	5.52016	3.3869e-08	1.18787e-06
843	#N/A	TMEM8B	243.966	0.518096	0.093871	5.51924	3.40476e-08	1.19272e-06
844	#N/A	CROT	498.446	0.524697	0.0951117	5.51663	3.45556e-08	1.20908e-06
845	#N/A	NCKAP5	15061.4	0.718727	0.130371	5.51295	3.52874e-08	1.23322e-06
846	#N/A	PPP1R1A	42.4728	-1.74874	0.317324	-5.5109	3.57002e-08	1.24617e-06
847	#N/A	AC020651.2	10.8118	1.66463	0.302123	5.50978	3.59287e-08	1.25267e-06
848	#N/A	AC007220.2	50.0549	-0.74424	0.135082	-5.50955	3.59752e-08	1.25281e-06
849	#N/A	GPSM1	362.161	-0.929455	0.168752	-5.50782	3.63313e-08	1.26372e-06
850	#N/A	OLFML3	3.3499	3.97198	0.72174	5.50334	3.72672e-08	1.29475e-06
851	#N/A	GNB2	9.70625	4.1697	0.757815	5.50226	3.74956e-08	1.30116e-06
852	#N/A	AL360091.3	1360.03	-1.1276	0.204991	-5.50073	3.78214e-08	1.31092e-06
853	#N/A	ZNF429	613.976	0.621038	0.11295	5.49833	3.83398e-08	1.32733e-06
854	#N/A	LIFR	2313.91	-0.438313	0.079749	-5.49616	3.8816e-08	1.3408e-06
855	#N/A	TRIM37	977.937	-0.248952	0.0452958	-5.49614	3.88197e-08	1.3408e-06
856	#N/A	LINC02798	512.64	1.93165	0.351497	5.49548	3.8964e-08	1.34421e-06
857	#N/A	CDH22	61.9952	-1.75507	0.319556	-5.49222	3.96918e-08	1.36772e-06
858	#N/A	AC106786.2	72.1112	0.794278	0.144656	5.49081	4.00087e-08	1.37704e-06
859	#N/A	PLCE1-AS2	158.621	1.81946	0.331379	5.49056	4.00658e-08	1.3774e-06
860	#N/A	IL1RAP	1304.2	0.734839	0.133882	5.4887	4.04899e-08	1.39036e-06
861	#N/A	PTK7	57.5479	0.942433	0.171805	5.48549	4.12322e-08	1.4142e-06
862	#N/A	MRPS25	3108.95	-0.724696	0.132123	-5.48503	4.13399e-08	1.4158e-06
863	#N/A	DEF6	38.8498	1.89565	0.345613	5.48488	4.13745e-08	1.4158e-06
864	#N/A	AC068633.1	144.129	0.992116	0.180917	5.4838	4.16275e-08	1.4228e-06
865	#N/A	LMX1A	10.0063	2.42469	0.442295	5.48207	4.20376e-08	1.43516e-06
866	#N/A	GRIK4	119.91	1.18773	0.216725	5.48037	4.24439e-08	1.44736e-06
867	#N/A	ZBTB10	617.656	0.322169	0.0588083	5.47829	4.29456e-08	1.46277e-06
868	#N/A	AP001977.1	91.8657	1.03934	0.189734	5.47787	4.30487e-08	1.4646e-06
869	#N/A	AC008629.1	622.665	0.692687	0.126478	5.47674	4.33234e-08	1.47225e-06
870	#N/A	POT1-AS1	1394.03	-0.781493	0.142786	-5.47318	4.4204e-08	1.50045e-06
871	#N/A	AC004034.1	139.338	-0.441669	0.0807015	-5.47287	4.42808e-08	1.50133e-06
872	#N/A	ARNTL2	469.771	1.75803	0.321326	5.47116	4.47103e-08	1.51415e-06
873	#N/A	FAM222A-AS1	227.549	-1.29194	0.236222	-5.4692	4.52064e-08	1.5292e-06
874	#N/A	ACVR2B	260.293	0.668159	0.122198	5.46785	4.55537e-08	1.53918e-06
875	#N/A	TJP1	7835.17	0.412449	0.0754385	5.46735	4.56802e-08	1.54169e-06
876	#N/A	POLH	433.266	0.494599	0.090479	5.46645	4.59132e-08	1.54779e-06
877	#N/A	AC061708.1	67.5787	1.08022	0.19765	5.46533	4.62055e-08	1.55587e-06
878	#N/A	LYRM4	1405.82	-0.342088	0.0626053	-5.4642	4.64997e-08	1.56186e-06
879	#N/A	ALDH1A2	1035.05	1.91514	0.350491	5.46415	4.65137e-08	1.56186e-06
880	#N/A	COPS3	603.416	-0.356813	0.0653021	-5.46404	4.65421e-08	1.56186e-06
881	#N/A	PARD3	13793.7	-0.445996	0.0816374	-5.46314	4.67779e-08	1.56786e-06
882	#N/A	AP002784.1	52.4599	1.25624	0.229956	5.46296	4.68272e-08	1.56786e-06
883	#N/A	ZAR1L	16.9348	1.43525	0.262739	5.46265	4.6908e-08	1.56879e-06
884	#N/A	RIPOR2	504.079	1.73985	0.318582	5.46122	4.72878e-08	1.5797e-06
885	#N/A	SPESP1	141.301	0.664202	0.121626	5.46101	4.73441e-08	1.5798e-06
886	#N/A	CPNE5	3119.79	-2.59084	0.474769	-5.45706	4.84073e-08	1.61345e-06
887	#N/A	CARNS1	96.8136	1.09572	0.200836	5.45582	4.8747e-08	1.62294e-06
888	#N/A	MAGI2-AS3	1387.75	0.349483	0.0640827	5.45361	4.9356e-08	1.64137e-06
889	#N/A	PHF19	18.4456	2.11387	0.387928	5.44913	5.06174e-08	1.68049e-06
890	#N/A	CHL1-AS1	15.0784	-3.64843	0.669567	-5.44894	5.06718e-08	1.68049e-06
891	#N/A	STK35	995.044	-0.554946	0.101847	-5.44883	5.07031e-08	1.68049e-06
892	#N/A	ZNF704	6472.62	0.749119	0.137523	5.44721	5.11656e-08	1.69391e-06
893	#N/A	THNSL1	32.9241	1.36417	0.250477	5.44629	5.14314e-08	1.70081e-06
894	#N/A	WASF2	1995.25	-0.312062	0.0573012	-5.44598	5.15202e-08	1.70184e-06
895	#N/A	CACNA2D1	21935.4	0.617706	0.113448	5.44482	5.18575e-08	1.71107e-06
896	#N/A	RMDN2	774.351	0.508469	0.0933915	5.4445	5.19524e-08	1.71165e-06
897	#N/A	AC090115.1	230.8	0.578063	0.106176	5.44436	5.19913e-08	1.71165e-06
898	#N/A	C21orf91-OT1	81.2112	1.04231	0.191483	5.44332	5.22958e-08	1.71976e-06
899	#N/A	AC117509.1	75.9043	0.901867	0.16573	5.44177	5.27533e-08	1.73288e-06
900	#N/A	PEX11A	374.889	-0.72148	0.132609	-5.44066	5.30836e-08	1.74179e-06
901	#N/A	CYB5RL	85.5611	0.587475	0.107993	5.43995	5.32942e-08	1.74676e-06
902	#N/A	H2AFJ	23.4813	3.52585	0.648178	5.43963	5.33918e-08	1.74802e-06
903	#N/A	WWP1	5076.14	-0.29625	0.0544724	-5.43854	5.37197e-08	1.75528e-06
904	#N/A	NDUFS6	825.29	-0.597101	0.109792	-5.43847	5.374e-08	1.75528e-06
905	#N/A	AVEN	1002.28	-0.444227	0.081685	-5.4383	5.37918e-08	1.75528e-06
906	#N/A	PUS10	699.614	0.379995	0.0698791	5.43788	5.39172e-08	1.75743e-06
907	#N/A	SHMT1	164.998	-0.804857	0.148062	-5.43596	5.4502e-08	1.77453e-06
908	#N/A	AC126182.3	1779.51	-1.60701	0.295733	-5.43397	5.51151e-08	1.79252e-06
909	#N/A	ACAA2	875.951	-0.715331	0.131646	-5.43374	5.51834e-08	1.79276e-06
910	#N/A	TMEM120B	1603.84	-0.740865	0.13638	-5.43235	5.56154e-08	1.80481e-06
911	#N/A	PRDX6	1023.77	-1.08428	0.199609	-5.43199	5.57275e-08	1.8061e-06
912	#N/A	STXBP5L	153.137	1.04826	0.192985	5.43184	5.57774e-08	1.8061e-06
913	#N/A	PPFIA1	2141.9	-0.386769	0.0713037	-5.42425	5.81988e-08	1.88244e-06
914	#N/A	CES2	786.352	-0.893256	0.16469	-5.42387	5.83226e-08	1.88438e-06
915	#N/A	AC107208.1	821.802	2.00161	0.369066	5.42344	5.84629e-08	1.88685e-06
916	#N/A	C2orf76	455.18	0.569571	0.105044	5.42221	5.88652e-08	1.89776e-06
917	#N/A	MIR22HG	1603.18	-0.842263	0.155355	-5.42155	5.90857e-08	1.90279e-06
918	#N/A	AC120053.1	60.3915	0.606934	0.112121	5.41322	6.19007e-08	1.99127e-06
919	#N/A	FAM181B	2.30292	3.81139	0.704231	5.41213	6.22802e-08	2.0013e-06
920	#N/A	AL137779.1	180.819	-0.850334	0.157153	-5.41087	6.2721e-08	2.01327e-06
921	#N/A	NDUFA12	740.09	-0.363044	0.0671016	-5.41036	6.28977e-08	2.01676e-06
922	#N/A	AC009971.1	7.27365	3.18374	0.588561	5.40937	6.32473e-08	2.02577e-06
923	#N/A	C19orf47	420.105	-0.490538	0.0907354	-5.40624	6.43609e-08	2.0592e-06
924	#N/A	NBEAL1	5649.6	0.409802	0.0758129	5.40543	6.46514e-08	2.06626e-06
925	#N/A	TCN1	8.12232	-1.75497	0.324736	-5.40428	6.50709e-08	2.07551e-06
926	#N/A	PDK1	593.082	-1.69822	0.314238	-5.40425	6.50816e-08	2.07551e-06
927	#N/A	AL357568.1	72.4466	-1.13874	0.210752	-5.40323	6.54524e-08	2.08398e-06
928	#N/A	AL357153.2	967.245	0.606361	0.112224	5.40313	6.54882e-08	2.08398e-06
929	#N/A	ZDHHC11B	312.304	-1.21899	0.225729	-5.40025	6.65495e-08	2.11547e-06
930	#N/A	RPS2	30.0462	3.07259	0.568998	5.4	6.66414e-08	2.11611e-06
931	#N/A	SRCIN1	65.6603	1.77648	0.329082	5.39829	6.72784e-08	2.13405e-06
932	#N/A	NOL4	38.6311	1.24272	0.230272	5.39674	6.78618e-08	2.14881e-06
933	#N/A	AC117464.1	5903.88	1.14426	0.212031	5.39667	6.78895e-08	2.14881e-06
934	#N/A	FAM83B	101.98	-2.56114	0.474627	-5.39611	6.81026e-08	2.15325e-06
935	#N/A	AC103808.4	53.2368	1.89829	0.351982	5.39314	6.92381e-08	2.18489e-06
936	#N/A	MAP2K5	5526.86	0.551553	0.10227	5.3931	6.92512e-08	2.18489e-06
937	#N/A	MPDU1	232.379	-0.570329	0.105772	-5.39206	6.96561e-08	2.19532e-06
938	#N/A	RPS6	29.2784	3.79766	0.704591	5.38989	7.05014e-08	2.21959e-06
939	#N/A	MIR1-1HG-AS1	839.801	0.748974	0.138978	5.38917	7.07822e-08	2.22606e-06
940	#N/A	AC022916.1	30.7044	1.00557	0.186702	5.38596	7.20585e-08	2.26379e-06
941	#N/A	MCF2L2	194.956	0.874281	0.162368	5.38457	7.26181e-08	2.27687e-06
942	#N/A	AL008729.1	112.459	-1.11172	0.206466	-5.38454	7.26293e-08	2.27687e-06
943	#N/A	KCTD8	412.028	1.55505	0.288857	5.38345	7.30705e-08	2.28828e-06
944	#N/A	SLC39A8	62.8959	2.68829	0.499412	5.38292	7.32879e-08	2.29265e-06
945	#N/A	AC008555.4	37.9377	1.40029	0.260267	5.3802	7.44045e-08	2.32512e-06
946	#N/A	AC022973.3	195.013	-0.867591	0.16128	-5.37941	7.47284e-08	2.33277e-06
947	#N/A	BRSK1	55.4509	1.43593	0.267053	5.37694	7.57619e-08	2.36254e-06
948	#N/A	AC108471.2	62.8755	0.987964	0.183777	5.37589	7.62034e-08	2.3738e-06
949	#N/A	RASEF	25.4825	1.21489	0.226021	5.37513	7.65277e-08	2.38139e-06
950	#N/A	RPS7	60.4718	3.15156	0.58635	5.37488	7.66342e-08	2.38219e-06
951	#N/A	ZFP3	324.086	-0.468494	0.0871756	-5.37414	7.69482e-08	2.38944e-06
952	#N/A	AC022469.2	5.06959	4.28399	0.79728	5.37325	7.7331e-08	2.3988e-06
953	#N/A	SPIN1	2984.82	0.319409	0.0594584	5.37198	7.78784e-08	2.41325e-06
954	#N/A	PXMP2	297.674	-0.796617	0.148351	-5.36981	7.88214e-08	2.43991e-06
955	#N/A	AC025419.1	531.478	-1.19608	0.222923	-5.36544	8.07512e-08	2.49703e-06
956	#N/A	RPL30	158.113	3.1252	0.582563	5.36457	8.11402e-08	2.50643e-06
957	#N/A	LINC01562	39.2252	0.938711	0.175	5.36406	8.13698e-08	2.5109e-06
958	#N/A	CACNA1C-AS1	847.221	-0.676606	0.126203	-5.36124	8.26544e-08	2.54788e-06
959	#N/A	AC010136.1	72.5723	1.13708	0.212126	5.36037	8.30512e-08	2.55744e-06
960	#N/A	KLRF2	6.46386	3.02537	0.564978	5.35485	8.56288e-08	2.63407e-06
961	#N/A	MATN2	260.065	1.7432	0.325557	5.3545	8.5793e-08	2.63637e-06
962	#N/A	ITPK1	2282.58	-0.676628	0.126394	-5.35334	8.63474e-08	2.65065e-06
963	#N/A	GPT	132.858	-0.873766	0.163298	-5.35075	8.75886e-08	2.68596e-06
964	#N/A	ANKRD24	65.1666	1.20702	0.225648	5.34912	8.83805e-08	2.70743e-06
965	#N/A	RBM4	2046.61	-0.520047	0.0972984	-5.34487	9.04826e-08	2.76896e-06
966	#N/A	USP40	2384.82	0.433519	0.0811654	5.34117	9.23461e-08	2.82306e-06
967	#N/A	MYOCOS	38.3909	0.813272	0.152288	5.34034	9.27699e-08	2.83308e-06
968	#N/A	AC113167.1	33.6447	2.08838	0.391253	5.33769	9.41402e-08	2.87196e-06
969	#N/A	VPS41	1294.65	0.415228	0.0778223	5.33559	9.52337e-08	2.90232e-06
970	#N/A	PIK3IP1-AS1	353.826	0.765443	0.143483	5.33471	9.56949e-08	2.91328e-06
971	#N/A	FUNDC2	459.85	-0.679294	0.12734	-5.33447	9.58237e-08	2.91328e-06
972	#N/A	MPG	340.515	-0.88942	0.166735	-5.33435	9.58894e-08	2.91328e-06
973	#N/A	PTP4A2	738.676	-0.881781	0.165371	-5.33213	9.70686e-08	2.94608e-06
974	#N/A	AL353743.2	263.165	0.651334	0.122179	5.33097	9.769e-08	2.96189e-06
975	#N/A	PIGA	145.297	-0.889462	0.16686	-5.33059	9.78935e-08	2.96502e-06
976	#N/A	AL132718.1	18.2574	1.65176	0.309882	5.33028	9.80624e-08	2.96709e-06
977	#N/A	ASB5	88.6093	1.13859	0.213627	5.32982	9.83093e-08	2.97152e-06
978	#N/A	P2RY14	355.405	2.35869	0.442596	5.32922	9.86367e-08	2.97631e-06
979	#N/A	CIAPIN1	648.518	-0.556014	0.104334	-5.32916	9.86695e-08	2.97631e-06
980	#N/A	PLIN2	486.955	-1.00461	0.188524	-5.32884	9.88441e-08	2.97854e-06
981	#N/A	SGTB	158.635	0.835205	0.156761	5.32787	9.93703e-08	2.99134e-06
982	#N/A	AL389885.1	30.265	1.94458	0.365049	5.32691	9.98994e-08	3.0042e-06
983	#N/A	KDM2B-DT	66.4691	1.09158	0.20494	5.32635	1.00208e-07	3.01041e-06
984	#N/A	CHKA	2682.19	-0.39512	0.074202	-5.32492	1.00996e-07	3.031e-06
985	#N/A	SOX6	24877	0.324456	0.0609387	5.32431	1.01337e-07	3.03817e-06
986	#N/A	LIX1L	517.548	-0.770699	0.144805	-5.32232	1.02451e-07	3.06845e-06
987	#N/A	TOM1	1071.06	-0.65471	0.123054	-5.32053	1.03466e-07	3.09571e-06
988	#N/A	AC079380.1	29.0387	2.64763	0.497787	5.31881	1.0445e-07	3.12125e-06
989	#N/A	ACADS	313.981	-0.746429	0.140341	-5.31867	1.04531e-07	3.12125e-06
990	#N/A	UACA	3189.27	0.579352	0.108944	5.31788	1.04981e-07	3.1315e-06
991	#N/A	AL160408.1	20.1829	1.42613	0.268282	5.3158	1.06187e-07	3.16218e-06
992	#N/A	AFAP1L2	36.6587	2.34166	0.440521	5.31566	1.0627e-07	3.16218e-06
993	#N/A	NTRK2	72.9075	2.87026	0.539973	5.31556	1.0633e-07	3.16218e-06
994	#N/A	RNF217	2348.52	0.570066	0.107252	5.31519	1.06548e-07	3.16547e-06
995	#N/A	ZBED4	661.953	-0.351157	0.0661035	-5.31223	1.08294e-07	3.2141e-06
996	#N/A	MID1	2418.93	2.17833	0.41017	5.31081	1.0914e-07	3.23596e-06
997	#N/A	AC027243.3	618.829	-0.962862	0.181364	-5.30902	1.10219e-07	3.26466e-06
998	#N/A	LINC00326	23.1417	1.60433	0.302261	5.30775	1.10987e-07	3.2811e-06
999	#N/A	NXT2	5.03671	2.42306	0.456514	5.30773	1.10996e-07	3.2811e-06
1000	#N/A	RAB31	292.973	2.14372	0.404372	5.30135	1.14949e-07	3.39456e-06
1001	#N/A	AC104779.1	3.60765	3.87885	0.731733	5.30091	1.1523e-07	3.39944e-06
1002	#N/A	SLC16A9	474.501	1.34568	0.254089	5.29608	1.18318e-07	3.48707e-06
1003	#N/A	PTPRU	147.264	-0.80941	0.152849	-5.29547	1.18708e-07	3.49508e-06
1004	#N/A	CLECL1	3.98866	3.30661	0.624594	5.29401	1.19662e-07	3.51966e-06
1005	#N/A	RALGPS2	1484.83	-0.808639	0.152779	-5.29287	1.20409e-07	3.53811e-06
1006	#N/A	ZNF555	314.843	-0.519796	0.0982179	-5.29227	1.20806e-07	3.54623e-06
1007	#N/A	KIAA0319L	5145.09	0.470107	0.0888417	5.29151	1.21308e-07	3.55745e-06
1008	#N/A	FAR2	1951.39	-0.993418	0.187896	-5.28708	1.24286e-07	3.64117e-06
1009	#N/A	FARP1	1188.01	1.59294	0.301337	5.28623	1.24862e-07	3.65441e-06
1010	#N/A	AC005692.1	56.3346	-2.18905	0.414287	-5.2839	1.26464e-07	3.69763e-06
1011	#N/A	COQ10A	1174.2	-0.913879	0.172964	-5.28365	1.26637e-07	3.69849e-06
1012	#N/A	PANK1	2223.06	-0.612205	0.115871	-5.28349	1.26744e-07	3.69849e-06
1013	#N/A	PPL	645.18	-0.817576	0.154804	-5.28137	1.28219e-07	3.73783e-06
1014	#N/A	RPL27	28.3785	3.72919	0.706668	5.27715	1.3121e-07	3.82126e-06
1015	#N/A	GPR87	20.9578	1.81069	0.343182	5.27617	1.3191e-07	3.83786e-06
1016	#N/A	ACADVL	1533.39	-0.754556	0.143031	-5.27548	1.32411e-07	3.84865e-06
1017	#N/A	GOLPH3	1796.99	-0.486395	0.0922047	-5.27516	1.32637e-07	3.85144e-06
1018	#N/A	PDLIM2	8.5543	3.62024	0.686743	5.27161	1.35235e-07	3.92301e-06
1019	#N/A	EIF5A	6.15569	3.50121	0.664257	5.27086	1.35787e-07	3.93517e-06
1020	#N/A	ZBTB37	844.565	0.424912	0.0806358	5.26953	1.36777e-07	3.95884e-06
1021	#N/A	GCNT1	73.4281	2.52236	0.478682	5.2694	1.36872e-07	3.95884e-06
1022	#N/A	CAPN3	418.779	0.731143	0.138845	5.2659	1.39501e-07	4.03091e-06
1023	#N/A	LARGE-AS1	2535.55	-1.0078	0.191431	-5.26455	1.40536e-07	4.05685e-06
1024	#N/A	NDUFB10	24.0606	3.46125	0.657499	5.26427	1.40749e-07	4.05904e-06
1025	#N/A	CRYZ	391.126	0.868297	0.164973	5.26325	1.41532e-07	4.07764e-06
1026	#N/A	IDH3A	2141.05	-0.715833	0.136046	-5.26171	1.42721e-07	4.1079e-06
1027	#N/A	SSU72	366.437	-0.327266	0.0622089	-5.26075	1.43467e-07	4.12534e-06
1028	#N/A	RBMS3	17674	0.919197	0.174782	5.2591	1.44761e-07	4.15849e-06
1029	#N/A	ADPRH	134.888	-1.28599	0.244553	-5.25852	1.45222e-07	4.1677e-06
1030	#N/A	DEDD	309.719	-0.449769	0.0855509	-5.25733	1.46159e-07	4.19051e-06
1031	#N/A	DUSP19	164.043	0.851334	0.161986	5.25562	1.47528e-07	4.21917e-06
1032	#N/A	AC114488.1	55.9957	-1.25807	0.239377	-5.25559	1.47554e-07	4.21917e-06
1033	#N/A	AC134980.2	26.0992	-2.22994	0.424316	-5.25537	1.47728e-07	4.21917e-06
1034	#N/A	RDX	3014.62	-0.351338	0.0668531	-5.25537	1.4773e-07	4.21917e-06
1035	#N/A	ZNF283	399.512	0.348636	0.0663576	5.2539	1.48913e-07	4.24884e-06
1036	#N/A	HSPA2	46.4035	1.69043	0.32181	5.25289	1.49732e-07	4.26808e-06
1037	#N/A	ZKSCAN3	146.753	0.609403	0.116041	5.25159	1.50789e-07	4.29408e-06
1038	#N/A	PRORP	1351.88	-0.288474	0.0549361	-5.25109	1.51201e-07	4.30164e-06
1039	#N/A	C6orf99	93.8542	-1.01246	0.192876	-5.24929	1.52689e-07	4.3398e-06
1040	#N/A	NR2C2	2486.37	-0.418271	0.0796994	-5.2481	1.53672e-07	4.36354e-06
1041	#N/A	HHLA2	21.9712	1.15191	0.219507	5.2477	1.54008e-07	4.36889e-06
1042	#N/A	UBE2V2	969.022	-0.384821	0.073335	-5.24744	1.54228e-07	4.37093e-06
1043	#N/A	ASAP3	1391.85	-0.775926	0.14789	-5.24663	1.54905e-07	4.38592e-06
1044	#N/A	ZNF565	2290.26	-0.549725	0.104792	-5.24589	1.55526e-07	4.39928e-06
1045	#N/A	ZNF546	730.71	0.31634	0.0603128	5.245	1.56284e-07	4.41648e-06
1046	#N/A	PCA3	68.2327	1.3909	0.265384	5.24109	1.5963e-07	4.50673e-06
1047	#N/A	BRIX1	385.308	-0.596653	0.113869	-5.23983	1.60721e-07	4.5332e-06
1048	#N/A	Z82198.2	15.8562	-1.3958	0.266547	-5.23659	1.63573e-07	4.60924e-06
1049	#N/A	P4HA1	5177.1	-0.726157	0.138747	-5.23369	1.66159e-07	4.67765e-06
1050	#N/A	CD44	137.277	3.31148	0.632941	5.23189	1.67788e-07	4.71899e-06
1051	#N/A	TOGARAM2	2007.87	-2.80929	0.537117	-5.23031	1.69228e-07	4.75496e-06
1052	#N/A	ZDHHC9	137.104	-0.806431	0.154215	-5.22927	1.70181e-07	4.77341e-06
1053	#N/A	RPL7A	6.66422	3.67121	0.702054	5.22924	1.70208e-07	4.77341e-06
1054	#N/A	AC080132.1	27.9627	2.73396	0.522917	5.22829	1.71083e-07	4.7926e-06
1055	#N/A	ZBED8	95.9418	0.530044	0.101383	5.22815	1.71216e-07	4.7926e-06
1056	#N/A	HAVCR1	10.6242	1.26394	0.241837	5.2264	1.72845e-07	4.83361e-06
1057	#N/A	UBE2Q1	39.9054	2.6802	0.512985	5.2247	1.74434e-07	4.86903e-06
1058	#N/A	FBLIM1	870.989	-0.763812	0.146195	-5.22461	1.74524e-07	4.86903e-06
1059	#N/A	KCND2	95.6776	2.55003	0.488091	5.22449	1.74633e-07	4.86903e-06
1060	#N/A	AC015849.1	13.9004	1.35287	0.258955	5.22435	1.74771e-07	4.86903e-06
1061	#N/A	AC007317.1	319.311	1.42567	0.273001	5.2222	1.76806e-07	4.92107e-06
1062	#N/A	ARF4	1061.48	-0.405404	0.0776615	-5.22014	1.78788e-07	4.97156e-06
1063	#N/A	LHCGR	116.682	1.9007	0.364213	5.21864	1.80239e-07	5.00718e-06
1064	#N/A	AL049779.4	219.619	-2.44383	0.468332	-5.21816	1.80707e-07	5.01546e-06
1065	#N/A	MYBPHL	39.4276	1.76158	0.337642	5.21729	1.81559e-07	5.03438e-06
1066	#N/A	ST6GAL2	3.39226	3.26347	0.625723	5.21551	1.83309e-07	5.07815e-06
1067	#N/A	WDR66	342.032	1.20522	0.2311	5.21515	1.83665e-07	5.08322e-06
1068	#N/A	SHB	1241.81	0.981292	0.188171	5.2149	1.83913e-07	5.08532e-06
1069	#N/A	ARHGAP6	366.411	2.61559	0.501675	5.21372	1.85093e-07	5.11318e-06
1070	#N/A	RNF138	750.419	-0.443642	0.0851443	-5.21047	1.88362e-07	5.19609e-06
1071	#N/A	AC093827.4	605.771	0.597054	0.114589	5.21039	1.88446e-07	5.19609e-06
1072	#N/A	UBL5	6.275	4.3199	0.829142	5.21008	1.88758e-07	5.19982e-06
1073	#N/A	SMDT1	140.712	-0.601463	0.115457	-5.20939	1.89459e-07	5.21428e-06
1074	#N/A	AC016745.2	6.3398	-3.38972	0.651089	-5.20624	1.92707e-07	5.29873e-06
1075	#N/A	BLOC1S1	235.504	-0.740108	0.142265	-5.20231	1.96831e-07	5.40422e-06
1076	#N/A	ATP6V1C2	112.523	-0.860687	0.165446	-5.20223	1.9691e-07	5.40422e-06
1077	#N/A	AC034223.1	14.2582	1.63317	0.314144	5.19881	2.0057e-07	5.49956e-06
1078	#N/A	GPR63	97.8346	1.11251	0.214025	5.19802	2.01423e-07	5.51498e-06
1079	#N/A	LINC00536	52.1404	1.3375	0.257315	5.19791	2.0154e-07	5.51498e-06
1080	#N/A	TERF1	714.473	0.263142	0.0506258	5.19777	2.01692e-07	5.51498e-06
1081	#N/A	SLC28A1	171.624	1.23876	0.238338	5.19751	2.0198e-07	5.51774e-06
1082	#N/A	DDHD1	916.919	0.340365	0.0655276	5.19422	2.05585e-07	5.61102e-06
1083	non_ECM_network (54)	LARP6	348.411	-0.713845	0.137452	-5.19342	2.06469e-07	5.62995e-06
1084	#N/A	COL16A1	204.742	1.2386	0.238552	5.19213	2.07898e-07	5.66368e-06
1085	#N/A	AC011676.2	29.5004	-1.66286	0.320279	-5.19193	2.08124e-07	5.66461e-06
1086	#N/A	TENM4	62.1502	2.29772	0.442591	5.19151	2.08599e-07	5.67232e-06
1087	#N/A	AC104365.1	1071.9	-1.27007	0.244782	-5.18857	2.11911e-07	5.75708e-06
1088	#N/A	PPP1R10	667.586	0.441546	0.0851265	5.18694	2.13782e-07	5.80258e-06
1089	#N/A	SYTL2	92.6258	2.55811	0.493318	5.18552	2.15408e-07	5.84133e-06
1090	#N/A	DESI1	416.081	-0.540209	0.104244	-5.18216	2.19333e-07	5.94231e-06
1091	#N/A	AL590560.3	63.9872	1.56923	0.302982	5.17928	2.22739e-07	6.02905e-06
1092	#N/A	LINC01517	63.8272	0.794209	0.153397	5.17749	2.24889e-07	6.08169e-06
1093	#N/A	HOOK1	157.119	-1.33913	0.258671	-5.17694	2.25549e-07	6.09396e-06
1094	#N/A	FGF9	849.088	0.548143	0.1059	5.17604	2.2664e-07	6.11784e-06
1095	#N/A	AF124730.1	4.28008	2.83669	0.548159	5.17494	2.27986e-07	6.14855e-06
1096	#N/A	ERMARD	409.414	0.43375	0.0839192	5.16866	2.35773e-07	6.34698e-06
1097	#N/A	GINS3	197.344	0.550668	0.106544	5.16845	2.36043e-07	6.34698e-06
1098	#N/A	PPP1CA	97.223	1.97212	0.381585	5.16825	2.36301e-07	6.34698e-06
1099	#N/A	AL390066.2	23.4946	-1.48127	0.28661	-5.16824	2.36315e-07	6.34698e-06
1100	#N/A	AC013275.1	10.1169	1.90325	0.368265	5.16815	2.36419e-07	6.34698e-06
1101	#N/A	STAMBPL1	87.8545	2.2545	0.436338	5.16687	2.38044e-07	6.38481e-06
1102	#N/A	SRCAP	646.647	-0.330559	0.0639845	-5.16623	2.38865e-07	6.40102e-06
1103	#N/A	BBS2	794.136	0.343336	0.0664701	5.16527	2.40087e-07	6.42794e-06
1104	#N/A	OAZ1	68.136	2.91326	0.564086	5.16457	2.40997e-07	6.44326e-06
1105	#N/A	PABPC5	3.01528	3.22288	0.624047	5.16449	2.41096e-07	6.44326e-06
1106	#N/A	AC002310.2	160.299	-0.63081	0.122149	-5.16425	2.41406e-07	6.4457e-06
1107	#N/A	AL355999.1	53.6808	0.803711	0.155694	5.16214	2.44147e-07	6.513e-06
1108	#N/A	ACMSD	123.478	-0.94509	0.183171	-5.1596	2.4748e-07	6.59597e-06
1109	#N/A	BCL2	3711.97	1.37944	0.267413	5.15848	2.48968e-07	6.62963e-06
1110	#N/A	AC005909.2	37.1434	1.16491	0.225838	5.15814	2.49417e-07	6.63562e-06
1111	#N/A	ABCB4	1018.87	0.82239	0.159533	5.15498	2.53652e-07	6.7366e-06
1112	#N/A	CRB1	489.498	0.975511	0.189237	5.15497	2.53669e-07	6.7366e-06
1113	#N/A	WDPCP	19503.2	0.5626	0.109232	5.15049	2.59813e-07	6.89357e-06
1114	#N/A	LINC01800	10.9496	1.46127	0.283813	5.1487	2.62291e-07	6.95102e-06
1115	#N/A	ICA1L	1316.91	0.442551	0.0859575	5.14848	2.62603e-07	6.95102e-06
1116	#N/A	AC087311.2	3.26308	4.69753	0.91242	5.14842	2.62685e-07	6.95102e-06
1117	#N/A	PRKG1	56315.9	-0.503989	0.0979094	-5.1475	2.63975e-07	6.97574e-06
1118	#N/A	NEK3	351.767	0.677747	0.131672	5.14724	2.64344e-07	6.97574e-06
1119	#N/A	PIGH	155.865	-0.474985	0.0922798	-5.14723	2.64364e-07	6.97574e-06
1120	#N/A	GAD1	8.88166	1.89124	0.367447	5.14698	2.64714e-07	6.97574e-06
1121	#N/A	HSP90AB1	265.998	2.12398	0.412671	5.14692	2.648e-07	6.97574e-06
1122	#N/A	LPP-AS2	52.1108	1.06219	0.206411	5.14599	2.6612e-07	7.00426e-06
1123	#N/A	AC067945.4	79.2383	2.77773	0.53984	5.14547	2.6685e-07	7.01724e-06
1124	#N/A	AC072022.1	114.291	-1.40769	0.273835	-5.14065	2.73793e-07	7.19339e-06
1125	#N/A	TSC22D3	152.686	3.11957	0.6069	5.14017	2.74488e-07	7.20525e-06
1126	#N/A	AC016924.1	96.9881	-1.63848	0.318869	-5.13841	2.77067e-07	7.26644e-06
1127	#N/A	C9orf147	2843.7	-0.928289	0.180668	-5.13808	2.77555e-07	7.26644e-06
1128	#N/A	PTRH2	945.73	-0.522025	0.101599	-5.13808	2.77557e-07	7.26644e-06
1129	#N/A	MAK16	168.598	-0.531886	0.103548	-5.13661	2.79736e-07	7.31424e-06
1130	#N/A	AC107021.1	727.263	-0.796958	0.155158	-5.13642	2.80022e-07	7.31424e-06
1131	#N/A	OPA3	1432.79	-0.48567	0.0945556	-5.13635	2.80126e-07	7.31424e-06
1132	top5_pathways_ECM (59)	FAP	16.4744	3.89074	0.757872	5.13377	2.8399e-07	7.40436e-06
1133	#N/A	STYK1	16.6221	1.59823	0.311321	5.13371	2.84079e-07	7.40436e-06
1134	#N/A	ATP6V0D1	430.129	-0.461663	0.0899687	-5.13137	2.87634e-07	7.4904e-06
1135	#N/A	MS4A5	29.0364	-0.932825	0.181816	-5.1306	2.88818e-07	7.51462e-06
1136	#N/A	FGFR1OP2	805.709	0.357247	0.0696438	5.12962	2.90324e-07	7.5465e-06
1137	#N/A	SELENOI	844.448	-0.381493	0.0743729	-5.12946	2.90575e-07	7.5465e-06
1138	#N/A	ZNF821	386.659	0.6897	0.134463	5.12931	2.9081e-07	7.5465e-06
1139	#N/A	SLC29A2	601.114	-0.769283	0.149991	-5.12888	2.91473e-07	7.55707e-06
1140	#N/A	LZTS3	68.2171	-0.646625	0.126127	-5.12679	2.94731e-07	7.63484e-06
1141	#N/A	GPX4	14.7414	3.7737	0.736133	5.12639	2.95345e-07	7.64404e-06
1142	#N/A	AL133372.3	12.7205	2.17431	0.424185	5.12585	2.96205e-07	7.65907e-06
1143	#N/A	GORAB-AS1	104.731	0.679552	0.132578	5.12569	2.96445e-07	7.65907e-06
1144	#N/A	UBAC2	7039.1	0.441117	0.0861075	5.12286	3.00933e-07	7.76822e-06
1145	#N/A	STARD13-AS	4964.06	-1.16609	0.227762	-5.1198	3.05863e-07	7.88861e-06
1146	#N/A	SEMA3E	54.7046	1.2438	0.242961	5.11932	3.06635e-07	7.90159e-06
1147	#N/A	CLEC4A	62.9003	0.658001	0.128537	5.11914	3.06925e-07	7.90219e-06
1148	#N/A	LINC02505	14.3541	1.58246	0.309139	5.11894	3.07262e-07	7.90397e-06
1149	#N/A	CFAP70	1086.1	0.663923	0.129778	5.11583	3.1237e-07	8.02256e-06
1150	#N/A	GPR171	23.5948	1.84198	0.360056	5.1158	3.12416e-07	8.02256e-06
1151	#N/A	AC008750.4	95.4596	-0.856408	0.167515	-5.11244	3.18032e-07	8.15968e-06
1152	#N/A	RNF170	924.927	0.374512	0.0732687	5.11149	3.19628e-07	8.19352e-06
1153	#N/A	TRABD2B	101.203	2.15499	0.421615	5.11127	3.19997e-07	8.19586e-06
1154	#N/A	NDUFB9	1207.91	-0.610067	0.119387	-5.11	3.22167e-07	8.2443e-06
1155	#N/A	IDE	1535.98	-0.288363	0.0564916	-5.10452	3.3163e-07	8.47909e-06
1156	#N/A	AC010983.1	2.70371	4.08976	0.801271	5.10409	3.32392e-07	8.49123e-06
1157	#N/A	SLC25A33	902.06	-0.621235	0.121776	-5.10145	3.3706e-07	8.60303e-06
1158	#N/A	AC100830.1	1692.79	-0.743264	0.145729	-5.1003	3.39115e-07	8.64802e-06
1159	#N/A	TANC2	1039.96	1.27688	0.250435	5.09863	3.42114e-07	8.71698e-06
1160	#N/A	LRRC23	202.724	0.631765	0.123965	5.09632	3.46327e-07	8.81672e-06
1161	#N/A	AC092120.3	721.79	-1.14839	0.225391	-5.0951	3.48559e-07	8.86589e-06
1162	#N/A	AC005692.2	40.359	-1.86021	0.36516	-5.09422	3.50177e-07	8.8958e-06
1163	#N/A	DICER1-AS1	360.301	0.560821	0.110092	5.09413	3.50338e-07	8.8958e-06
1164	#N/A	HADHA	3652.07	-0.818847	0.160753	-5.09384	3.50888e-07	8.90212e-06
1165	#N/A	AC026736.1	77.8186	2.05256	0.402976	5.09351	3.51486e-07	8.90965e-06
1166	#N/A	AL356234.2	24.6529	1.4388	0.282499	5.09313	3.52207e-07	8.92026e-06
1167	#N/A	STXBP5	4605.84	0.374352	0.0735102	5.09252	3.53338e-07	8.94125e-06
1168	#N/A	CPOX	157.569	0.506154	0.0994154	5.0913	3.55618e-07	8.99124e-06
1169	#N/A	CRYBG3	1790.27	0.49877	0.0980128	5.08882	3.60299e-07	9.10179e-06
1170	#N/A	AL035071.2	272.118	-1.03047	0.202573	-5.0869	3.63963e-07	9.18649e-06
1171	#N/A	AF241725.1	7.86399	3.24451	0.637983	5.08557	3.66523e-07	9.2432e-06
1172	#N/A	TTF2	260.743	0.644249	0.126726	5.08381	3.69947e-07	9.31542e-06
1173	#N/A	LINC01134	48.7959	-1.48477	0.292062	-5.08377	3.70019e-07	9.31542e-06
1174	#N/A	COPS9	5.17784	3.59616	0.707404	5.08361	3.70333e-07	9.31542e-06
1175	#N/A	ITGA7	3028.64	-0.702109	0.138122	-5.08324	3.71046e-07	9.3254e-06
1176	#N/A	AC092164.1	355.411	0.953712	0.187664	5.08202	3.73444e-07	9.3777e-06
1177	#N/A	AC104534.1	48.8184	-1.04946	0.206521	-5.0816	3.74267e-07	9.38565e-06
1178	#N/A	PACRG-AS3	469.761	-1.02052	0.200829	-5.08154	3.74396e-07	9.38565e-06
1179	#N/A	EDA2R	77.6832	2.08446	0.410269	5.08071	3.76031e-07	9.41864e-06
1180	#N/A	AC099489.1	534.96	1.13207	0.222959	5.0775	3.82426e-07	9.5707e-06
1181	#N/A	LINC02752	51.3159	1.19982	0.236364	5.07615	3.85155e-07	9.63083e-06
1182	#N/A	PHACTR1	22493.1	-1.02503	0.201974	-5.07508	3.87324e-07	9.67688e-06
1183	#N/A	ALS2CL	661.641	-0.772407	0.152266	-5.07274	3.92131e-07	9.78869e-06
1184	#N/A	AL109615.3	57.3436	0.884251	0.174323	5.07249	3.92645e-07	9.79324e-06
1185	#N/A	AF130417.1	31.2825	1.41989	0.279963	5.07171	3.9426e-07	9.82523e-06
1186	#N/A	SLC12A8	141.697	0.579927	0.114367	5.07074	3.96267e-07	9.86692e-06
1187	#N/A	TSHR	445.773	-1.42449	0.280983	-5.06967	3.98509e-07	9.91439e-06
1188	#N/A	RPL35A	19.3516	3.53655	0.697648	5.06926	3.99373e-07	9.92751e-06
1189	#N/A	RFX7	2904.42	0.461141	0.0910106	5.06689	4.0436e-07	1.0043e-05
1190	#N/A	ZNF727	572.56	1.23702	0.244213	5.06535	4.07657e-07	1.01164e-05
1191	#N/A	KCNK6	247.377	1.45361	0.287012	5.06464	4.09172e-07	1.01455e-05
1192	#N/A	TMEM65	9939.37	-0.574977	0.113587	-5.062	4.14877e-07	1.02698e-05
1193	#N/A	AP003718.1	4.31856	2.61193	0.515988	5.062	4.1488e-07	1.02698e-05
1194	#N/A	AC092924.1	1.37152	3.5236	0.696227	5.061	4.17059e-07	1.03067e-05
1195	#N/A	GLIDR	1180.54	1.04673	0.206823	5.061	4.1707e-07	1.03067e-05
1196	#N/A	BID	154.829	-0.732863	0.144864	-5.05895	4.21562e-07	1.0409e-05
1197	#N/A	AC012464.1	490.731	-1.0703	0.211574	-5.05872	4.22075e-07	1.04129e-05
1198	#N/A	AC010987.1	7.5213	-3.47319	0.68674	-5.0575	4.24785e-07	1.04711e-05
1199	#N/A	RPL11	98.3368	2.63584	0.521372	5.05558	4.29092e-07	1.05684e-05
1200	#N/A	ZNF787	338.409	-0.436202	0.0863066	-5.05409	4.32441e-07	1.06352e-05
1201	#N/A	AL139260.1	3134.88	0.949565	0.187882	5.05406	4.32524e-07	1.06352e-05
1202	#N/A	NAMPT	1998.37	-0.913228	0.180712	-5.05351	4.33762e-07	1.06502e-05
1203	#N/A	AC009812.1	59.9011	0.651988	0.129018	5.05347	4.33857e-07	1.06502e-05
1204	#N/A	LINC01608	26.1013	1.29939	0.257186	5.05233	4.3645e-07	1.0705e-05
1205	#N/A	CA14	22.8999	-1.28911	0.255213	-5.0511	4.39276e-07	1.07654e-05
1206	#N/A	TYR	7.21685	2.23549	0.442661	5.05012	4.41534e-07	1.08117e-05
1207	#N/A	ETFA	3779.5	-0.435039	0.0861536	-5.04958	4.42787e-07	1.08334e-05
1208	#N/A	LINC01426	9.82086	2.42256	0.479784	5.04927	4.43494e-07	1.08399e-05
1209	#N/A	CNKSR2	220.217	1.56066	0.309094	5.04915	4.43786e-07	1.08399e-05
1210	#N/A	TAS1R1	115.632	-1.33122	0.263734	-5.0476	4.47403e-07	1.09192e-05
1211	#N/A	AC114956.3	161.895	0.759113	0.150401	5.04727	4.48179e-07	1.09219e-05
1212	#N/A	AC004594.1	279.18	-2.29999	0.455692	-5.04723	4.48251e-07	1.09219e-05
1213	#N/A	MINK1	1184.36	-0.437486	0.0867006	-5.04594	4.51286e-07	1.09868e-05
1214	#N/A	CASC2	332.391	0.889989	0.176389	5.04561	4.52078e-07	1.09957e-05
1215	#N/A	LINC00113	11.6314	-1.55844	0.308878	-5.04547	4.52397e-07	1.09957e-05
1216	#N/A	ETFB	704.409	-0.592561	0.117454	-5.04507	4.53365e-07	1.10101e-05
1217	#N/A	SLC31A2	84.8155	-0.583294	0.115648	-5.04371	4.56593e-07	1.10794e-05
1218	#N/A	GXYLT1	647.067	0.396862	0.0787019	5.0426	4.59249e-07	1.11347e-05
1219	#N/A	AC011603.2	609.276	0.479463	0.0951245	5.04037	4.64626e-07	1.12558e-05
1220	#N/A	AC010333.2	54.5865	-0.778902	0.154543	-5.04005	4.65422e-07	1.12659e-05
1221	#N/A	ANKRD36	957.374	0.584182	0.116007	5.03577	4.75934e-07	1.15109e-05
1222	#N/A	SEMA5B	452.765	1.30569	0.259431	5.0329	4.83127e-07	1.16707e-05
1223	#N/A	IFT43	1900.87	0.490695	0.0974991	5.03281	4.83333e-07	1.16707e-05
1224	#N/A	NECAB1	942.785	-1.06381	0.211441	-5.03124	4.87315e-07	1.17573e-05
1225	#N/A	TEAD2	189.091	-0.683679	0.13592	-5.03	4.90492e-07	1.18243e-05
1226	#N/A	AC106892.1	3.74429	2.66361	0.529643	5.02906	4.9288e-07	1.18721e-05
1227	#N/A	TRIM46	82.3647	-0.861185	0.171256	-5.02864	4.93962e-07	1.1888e-05
1228	#N/A	TCHP	1421.52	-0.771201	0.153366	-5.0285	4.94342e-07	1.1888e-05
1229	#N/A	ATP7B	664.876	0.674363	0.134123	5.02796	4.95734e-07	1.19117e-05
1230	#N/A	H1FX-AS1	14.4555	1.64453	0.327164	5.02663	4.99179e-07	1.19843e-05
1231	#N/A	RNF111	4716	-0.381862	0.075971	-5.02641	4.99749e-07	1.19843e-05
1232	#N/A	CTNNA1	8118.2	-0.628022	0.124947	-5.02632	4.9997e-07	1.19843e-05
1233	#N/A	AP001596.1	20.4175	-1.86181	0.370425	-5.02613	5.00476e-07	1.19867e-05
1234	#N/A	VWDE	21.4737	1.80979	0.360131	5.02536	5.0249e-07	1.20155e-05
1235	#N/A	RPL28	5.90566	3.99131	0.794233	5.02536	5.02492e-07	1.20155e-05
1236	#N/A	AL162595.1	56.261	0.763565	0.152006	5.02326	5.08015e-07	1.21377e-05
1237	#N/A	APOA1-AS	329.921	-0.56951	0.113403	-5.022	5.11362e-07	1.22078e-05
1238	#N/A	HERPUD1	607.5	0.562953	0.112114	5.02124	5.13392e-07	1.22463e-05
1239	#N/A	GMPR	3768.07	-0.504721	0.100524	-5.02088	5.14345e-07	1.22592e-05
1240	#N/A	AL353572.4	8.46113	-1.87801	0.374252	-5.01803	5.22031e-07	1.24259e-05
1241	#N/A	PKIB	68.2609	0.716944	0.142875	5.01798	5.22183e-07	1.24259e-05
1242	#N/A	CAMKMT	4727.27	-0.45619	0.0909579	-5.0154	5.29241e-07	1.25782e-05
1243	#N/A	AC073896.2	425.968	-0.406095	0.0809707	-5.01533	5.29433e-07	1.25782e-05
1244	#N/A	TIMM13	55.4503	2.40153	0.478958	5.01407	5.32907e-07	1.26505e-05
1245	#N/A	DSC2	647.671	0.546365	0.108978	5.01354	5.34374e-07	1.26752e-05
1246	#N/A	CFLAR-AS1	3899.63	-0.761175	0.151831	-5.0133	5.35043e-07	1.26809e-05
1247	#N/A	AC109454.3	130.378	-1.58304	0.315852	-5.01195	5.388e-07	1.27597e-05
1248	#N/A	LINC00640	35.2668	1.37208	0.273791	5.01143	5.40279e-07	1.27844e-05
1249	#N/A	ANXA11	3276.88	-0.653914	0.130514	-5.0103	5.43454e-07	1.28493e-05
1250	#N/A	SLC36A4	956.531	-0.537834	0.107352	-5.01001	5.44259e-07	1.28518e-05
1251	#N/A	MEI4	276.203	-1.18281	0.236091	-5.00995	5.44433e-07	1.28518e-05
1252	#N/A	C1QBP	74.3907	2.38158	0.475396	5.00967	5.45226e-07	1.28577e-05
1253	#N/A	MAML3	4368.88	1.06976	0.213544	5.00956	5.4555e-07	1.28577e-05
1254	#N/A	PRDX1	27.5551	3.6755	0.734172	5.00633	5.54786e-07	1.30649e-05
1255	#N/A	RHOQ	3976.87	-0.772096	0.154241	-5.00579	5.56337e-07	1.3091e-05
1256	#N/A	ZNF160	772.135	0.461826	0.0922647	5.00545	5.57317e-07	1.31036e-05
1257	#N/A	SMIM30	208.489	0.757997	0.151462	5.00452	5.60015e-07	1.31566e-05
1258	#N/A	FAM240A	4.16934	2.74046	0.547686	5.00372	5.62354e-07	1.3201e-05
1259	#N/A	PSMG3-AS1	145.752	0.549071	0.109762	5.0024	5.66215e-07	1.32811e-05
1260	#N/A	PPP1R26-AS1	85.6065	0.709943	0.141929	5.00211	5.67074e-07	1.32896e-05
1261	#N/A	SMPD4	767.672	-0.438569	0.0876792	-5.00197	5.67477e-07	1.32896e-05
1262	#N/A	TMEM260	946.306	0.388574	0.0777037	5.00071	5.71191e-07	1.3366e-05
1263	#N/A	DSP	2080.33	-0.579285	0.115866	-4.99961	5.74468e-07	1.3432e-05
1264	#N/A	TPM3	1849.78	1.5285	0.305766	4.99893	5.76483e-07	1.34684e-05
1265	#N/A	AC022034.4	7.67411	-1.74592	0.349338	-4.9978	5.7988e-07	1.35371e-05
1266	#N/A	VWA5B1	22.9644	-2.11316	0.4231	-4.99446	5.90004e-07	1.37626e-05
1267	#N/A	AC104035.1	394.478	1.1577	0.231815	4.99409	5.91132e-07	1.3778e-05
1268	#N/A	CSDC2	3262.19	-1.07568	0.215409	-4.99365	5.92486e-07	1.37987e-05
1269	#N/A	OC90	2.69763	3.21451	0.643851	4.99262	5.95651e-07	1.38615e-05
1270	#N/A	RPL23	28.3576	3.6698	0.735186	4.99167	5.98592e-07	1.39189e-05
1271	#N/A	AC008786.1	3.60836	3.13046	0.627236	4.99088	6.01063e-07	1.39654e-05
1272	#N/A	SIX1	2.41194	3.77597	0.756699	4.99005	6.03635e-07	1.40103e-05
1273	#N/A	TPRG1L	10.3762	3.87585	0.776737	4.98991	6.04062e-07	1.40103e-05
1274	#N/A	CD109	586.762	-1.09428	0.219303	-4.9898	6.04418e-07	1.40103e-05
1275	#N/A	AC010789.1	15.2804	1.47376	0.29553	4.98684	6.13742e-07	1.42152e-05
1276	#N/A	JAK1	7835.87	0.590614	0.118443	4.98649	6.1485e-07	1.42297e-05
1277	#N/A	AGPAT5	129.878	0.986998	0.197962	4.9858	6.17051e-07	1.42695e-05
1278	#N/A	RNASEH2B	1509.55	0.386714	0.0775803	4.98469	6.20607e-07	1.43405e-05
1279	#N/A	RAP2B	9.8154	2.99543	0.601011	4.98399	6.22847e-07	1.4381e-05
1280	#N/A	TMEM44	113.264	1.27109	0.255053	4.98362	6.24056e-07	1.4393e-05
1281	#N/A	PARD6G	128.931	0.62316	0.125044	4.98353	6.2434e-07	1.4393e-05
1282	#N/A	CYP11A1	68.6206	1.20184	0.24117	4.98334	6.24945e-07	1.43957e-05
1283	#N/A	AC003984.1	5.8409	2.75852	0.553584	4.98303	6.25977e-07	1.44082e-05
1284	#N/A	CDKN2A	6.13923	2.72239	0.546539	4.98114	6.32112e-07	1.45381e-05
1285	#N/A	AC010729.2	31.4066	1.49426	0.300194	4.97766	6.43587e-07	1.47905e-05
1286	#N/A	TASOR	1276.09	0.35989	0.0723085	4.97714	6.45308e-07	1.48185e-05
1287	#N/A	PTCHD4	233.687	1.66159	0.333882	4.97657	6.47197e-07	1.48503e-05
1288	#N/A	BHLHE41	106.64	0.952192	0.191341	4.97641	6.47743e-07	1.48513e-05
1289	#N/A	DHODH	246.14	-0.454644	0.0913642	-4.97617	6.48536e-07	1.4858e-05
1290	#N/A	AC012184.4	314.841	-0.532585	0.107035	-4.97579	6.49826e-07	1.48724e-05
1291	#N/A	ATP8A1	4267.65	0.671303	0.134917	4.97568	6.50174e-07	1.48724e-05
1292	#N/A	TMEM72	6.90719	2.06464	0.415042	4.97453	6.5405e-07	1.49495e-05
1293	#N/A	GLDN	1780.67	0.955299	0.19207	4.97371	6.56842e-07	1.50017e-05
1294	#N/A	AC010201.3	425.493	0.649834	0.130712	4.9715	6.64373e-07	1.5162e-05
1295	#N/A	GLS	3088.78	0.452258	0.0909759	4.97119	6.65445e-07	1.51747e-05
1296	#N/A	AL356481.1	123.359	0.411285	0.0827524	4.97006	6.69307e-07	1.5251e-05
1297	#N/A	RRAS2	3867.54	0.958708	0.192947	4.96876	6.73807e-07	1.53341e-05
1298	#N/A	LINC02039	109.116	-2.0817	0.418964	-4.96868	6.74091e-07	1.53341e-05
1299	#N/A	TMEM39A	800.754	-0.565599	0.113836	-4.96856	6.74511e-07	1.53341e-05
1300	#N/A	DCX	16.4293	1.95668	0.39391	4.96732	6.78859e-07	1.54211e-05
1301	#N/A	NBAS	5082.13	-0.341795	0.0688132	-4.96699	6.79994e-07	1.5435e-05
1302	#N/A	ZNF518A	2137.75	0.357672	0.072021	4.96621	6.82725e-07	1.54851e-05
1303	#N/A	YWHAB	208.172	1.85714	0.373982	4.96586	6.83975e-07	1.55015e-05
1304	#N/A	LINC02454	15.6652	-1.89498	0.38169	-4.96471	6.88049e-07	1.55819e-05
1305	#N/A	AC011369.1	5496.53	-1.09041	0.219889	-4.9589	7.08945e-07	1.6031e-05
1306	#N/A	KIAA1328	2799.19	0.391219	0.0788932	4.95885	7.09118e-07	1.6031e-05
1307	#N/A	AK2	993.391	-0.360982	0.0727972	-4.95874	7.09511e-07	1.6031e-05
1308	#N/A	AC007922.1	2.35502	3.2402	0.653543	4.9579	7.1258e-07	1.60881e-05
1309	#N/A	AMPH	251.469	2.15538	0.434809	4.95707	7.15631e-07	1.61446e-05
1310	#N/A	RXYLT1	424.586	0.625302	0.126168	4.9561	7.19238e-07	1.6206e-05
1311	#N/A	CADPS	7230.95	0.948182	0.191319	4.95604	7.19449e-07	1.6206e-05
1312	#N/A	AC015849.3	634.694	-0.657908	0.132775	-4.95507	7.23059e-07	1.62749e-05
1313	#N/A	AC018802.2	10.7198	2.14478	0.432905	4.9544	7.25546e-07	1.63184e-05
1314	#N/A	ZDHHC19	14.3624	1.17787	0.23782	4.95279	7.31565e-07	1.64413e-05
1315	#N/A	CCNT2-AS1	406.683	-0.49373	0.0997005	-4.95214	7.34033e-07	1.64681e-05
1316	#N/A	FLACC1	1785.95	0.985601	0.199027	4.95209	7.34192e-07	1.64681e-05
1317	#N/A	NES	238.168	2.78683	0.562765	4.95203	7.3443e-07	1.64681e-05
1318	#N/A	EEF1AKMT2	1633.13	-0.237745	0.0480126	-4.95172	7.35612e-07	1.64821e-05
1319	#N/A	AL031283.2	230.542	2.04087	0.412431	4.94841	7.48228e-07	1.6752e-05
1320	#N/A	AL138999.2	263.674	-0.949546	0.191896	-4.94823	7.48927e-07	1.6755e-05
1321	#N/A	AC009884.1	56.0245	-1.87248	0.378434	-4.94796	7.49936e-07	1.67648e-05
1322	#N/A	NLGN3	14.5786	0.904297	0.182815	4.9465	7.55595e-07	1.68786e-05
1323	#N/A	RHOF	212.954	-0.563813	0.114018	-4.94493	7.61724e-07	1.70026e-05
1324	#N/A	AC012103.1	6.27572	1.56664	0.316838	4.9446	7.6299e-07	1.7018e-05
1325	#N/A	RB1-DT	42.9123	0.816516	0.165141	4.94435	7.63977e-07	1.70272e-05
1326	#N/A	LINC01513	2.17588	3.10369	0.627821	4.94358	7.66994e-07	1.70815e-05
1327	#N/A	ZHX2	9766.1	-0.492899	0.0997111	-4.94327	7.68241e-07	1.70964e-05
1328	#N/A	FOXK2	3420.02	-0.794684	0.160776	-4.94279	7.7012e-07	1.71253e-05
1329	#N/A	ZBTB44	1719.39	0.465529	0.0941901	4.94244	7.71511e-07	1.71433e-05
1330	#N/A	TMEM131L	5023.14	0.59361	0.120123	4.9417	7.7443e-07	1.71953e-05
1331	#N/A	FRRS1L	79.9688	1.16308	0.235402	4.94081	7.77995e-07	1.72614e-05
1332	#N/A	RAB1A	3178.77	-0.28644	0.0579998	-4.93863	7.86718e-07	1.74419e-05
1333	#N/A	MIR99AHG	14895.9	0.415642	0.0841763	4.93775	7.9028e-07	1.75007e-05
1334	#N/A	ZNF436-AS1	90.465	0.619222	0.125408	4.93766	7.90644e-07	1.75007e-05
1335	#N/A	IFT122	1018.28	-0.884062	0.179049	-4.93754	7.91151e-07	1.75007e-05
1336	#N/A	GRK5	3319.51	-2.44634	0.4955	-4.93711	7.92898e-07	1.75262e-05
1337	#N/A	PIWIL4	168.956	0.644489	0.130562	4.93626	7.96357e-07	1.75896e-05
1338	#N/A	LTBP3	498.779	0.680554	0.137873	4.93611	7.96964e-07	1.75898e-05
1339	#N/A	ST3GAL6-AS1	343.585	0.764976	0.154982	4.93591	7.97765e-07	1.75943e-05
1340	#N/A	LINC02115	15.3683	1.24738	0.252816	4.93393	8.05895e-07	1.77604e-05
1341	#N/A	RBPMS2	1745.91	-0.628755	0.127452	-4.93326	8.08704e-07	1.7809e-05
1342	#N/A	DYNLRB1	3.65559	4.54252	0.920918	4.9326	8.11423e-07	1.78555e-05
1343	#N/A	BICRA-AS1	574.988	-0.574667	0.116561	-4.93019	8.21478e-07	1.80633e-05
1344	#N/A	NHLRC3	711.621	0.401712	0.0815545	4.92569	8.40621e-07	1.84705e-05
1345	#N/A	AL390066.1	56.4995	-0.943798	0.191631	-4.92507	8.43285e-07	1.85153e-05
1346	#N/A	AC005908.3	1.23509	3.43031	0.696529	4.92486	8.44194e-07	1.85215e-05
1347	#N/A	ZNF487	450.976	-0.480968	0.0976679	-4.92453	8.45653e-07	1.85397e-05
1348	#N/A	CPEB2-DT	180.463	0.784822	0.159397	4.92368	8.49319e-07	1.86063e-05
1349	#N/A	LINC00880	633.781	-1.91077	0.388279	-4.92113	8.60448e-07	1.88361e-05
1350	#N/A	IL1R1	250.593	1.73272	0.352173	4.92007	8.65148e-07	1.8925e-05
1351	#N/A	LINC02141	90.2619	1.21023	0.246015	4.91932	8.68455e-07	1.89832e-05
1352	#N/A	PARP11	811.434	0.344423	0.0700177	4.91908	8.69497e-07	1.8992e-05
1353	#N/A	ZNF385D	3217.98	2.11127	0.429352	4.91734	8.773e-07	1.91482e-05
1354	#N/A	AC067751.1	81.8936	1.54299	0.313797	4.91716	8.78104e-07	1.91516e-05
1355	#N/A	CASC20	9.53379	1.78345	0.36273	4.91676	8.79905e-07	1.91767e-05
1356	#N/A	LINC00964	301.214	-1.48282	0.301615	-4.91628	8.82042e-07	1.92091e-05
1357	#N/A	PHOSPHO2	6.92415	-1.3211	0.268889	-4.91317	8.96173e-07	1.95025e-05
1358	#N/A	AL160262.1	8.57624	1.96608	0.400234	4.91232	9.00069e-07	1.95729e-05
1359	#N/A	MDGA2	140.377	0.967643	0.197016	4.91149	9.03865e-07	1.96409e-05
1360	#N/A	MTFP1	32.3157	-1.14141	0.232409	-4.91122	9.05118e-07	1.96537e-05
1361	#N/A	UQCRHL	20.0029	3.34041	0.680205	4.91088	9.06678e-07	1.96731e-05
1362	#N/A	USPL1	830.993	-0.382516	0.0779	-4.91035	9.09122e-07	1.97117e-05
1363	#N/A	SLC39A10	1130.73	0.985178	0.200644	4.91009	9.1034e-07	1.97236e-05
1364	#N/A	ABCC5-AS1	239.042	-1.3536	0.275774	-4.90838	9.18338e-07	1.98823e-05
1365	#N/A	IRF2BPL	61.7147	2.66411	0.542847	4.90766	9.21683e-07	1.99357e-05
1366	#N/A	ANKDD1B	229.65	0.907946	0.18501	4.90756	9.22153e-07	1.99357e-05
1367	#N/A	PSMC5	41.2685	2.18376	0.445026	4.90703	9.2464e-07	1.99748e-05
1368	#N/A	SNAP25-AS1	54.5305	1.29092	0.263128	4.90606	9.29236e-07	2.00594e-05
1369	#N/A	AC021242.2	39.3603	-0.805848	0.164275	-4.9055	9.31912e-07	2.01025e-05
1370	#N/A	LRP4-AS1	370.876	-0.960539	0.195828	-4.905	9.34256e-07	2.01383e-05
1371	#N/A	NAV2	11170.4	0.696734	0.142075	4.90399	9.39116e-07	2.02134e-05
1372	#N/A	AC097534.1	54.5881	1.0301	0.210057	4.90391	9.39477e-07	2.02134e-05
1373	#N/A	AL591888.1	2.07685	3.18416	0.649335	4.90372	9.40401e-07	2.02134e-05
1374	#N/A	CLRN1	13.0057	1.55924	0.317971	4.9037	9.40478e-07	2.02134e-05
1375	#N/A	AF064858.1	143.913	-0.985482	0.201013	-4.90258	9.45854e-07	2.03142e-05
1376	#N/A	ELOVL4	2.68737	3.31006	0.67528	4.90176	9.4981e-07	2.03843e-05
1377	#N/A	KCNQ1OT1	2978.2	-0.94553	0.192994	-4.89927	9.61937e-07	2.06296e-05
1378	#N/A	IL17D	44.9749	0.799369	0.163209	4.89784	9.68977e-07	2.07655e-05
1379	#N/A	AC138627.1	570.168	0.863219	0.176275	4.89699	9.73146e-07	2.08397e-05
1380	#N/A	NETO1	15.2539	2.68622	0.548662	4.89596	9.78287e-07	2.0911e-05
1381	#N/A	AP000446.1	407.524	0.502694	0.102676	4.89593	9.78431e-07	2.0911e-05
1382	#N/A	LHFPL1	8.73292	2.42839	0.496006	4.89589	9.78598e-07	2.0911e-05
1383	#N/A	AC012533.1	10.0607	1.3066	0.266895	4.89556	9.80282e-07	2.09318e-05
1384	#N/A	TBX19	22.0503	1.58364	0.323531	4.89487	9.83709e-07	2.09748e-05
1385	#N/A	GSG1L	385.318	1.996	0.407773	4.89487	9.83714e-07	2.09748e-05
1386	#N/A	DPP9-AS1	64.6678	-0.632826	0.129306	-4.89402	9.87963e-07	2.10502e-05
1387	#N/A	LINC02358	2.02404	3.50896	0.717223	4.89242	9.96036e-07	2.12069e-05
1388	#N/A	AC027130.1	44.3768	1.19981	0.245268	4.89184	9.9898e-07	2.12541e-05
1389	#N/A	HPGD	34.2609	2.75722	0.563653	4.8917	9.99692e-07	2.12541e-05
1390	#N/A	NPLOC4	2781.16	-0.400308	0.0819198	-4.88659	1.02599e-06	2.17975e-05
1391	#N/A	LINC02101	3.94278	2.42254	0.495977	4.88438	1.03756e-06	2.20247e-05
1392	#N/A	AURKAIP1	18.1579	2.87133	0.587873	4.88426	1.03818e-06	2.20247e-05
1393	#N/A	PTPRQ	133.526	1.32867	0.272135	4.88237	1.04817e-06	2.22207e-05
1394	#N/A	VAT1	4.05412	3.7548	0.769358	4.88044	1.0585e-06	2.24237e-05
1395	#N/A	AHCYL1	1450.25	-0.358317	0.0734246	-4.88008	1.06045e-06	2.24488e-05
1396	#N/A	AL590434.1	4.60898	2.34311	0.480168	4.87978	1.06204e-06	2.24664e-05
1397	#N/A	SEC61A1	579.658	-0.590417	0.121021	-4.87863	1.06824e-06	2.25815e-05
1398	#N/A	LINC02417	3.39231	3.74921	0.76886	4.87633	1.08078e-06	2.28302e-05
1399	#N/A	AC092422.1	44.5381	0.996822	0.204452	4.87557	1.08495e-06	2.29019e-05
1400	#N/A	LINC00374	7.45211	2.33377	0.478693	4.8753	1.08641e-06	2.29163e-05
1401	#N/A	AKAP11	556.919	0.375697	0.0770817	4.87401	1.09355e-06	2.30482e-05
1402	#N/A	TGFBR2	3811.97	-0.642599	0.131845	-4.87389	1.09422e-06	2.30482e-05
1403	#N/A	AC130814.1	75.7471	-0.744148	0.152696	-4.8734	1.09695e-06	2.3089e-05
1404	#N/A	CAPN10	198.915	-0.584913	0.120064	-4.87169	1.10647e-06	2.3273e-05
1405	#N/A	ECH1	831.774	-0.658269	0.135138	-4.87108	1.10987e-06	2.33279e-05
1406	#N/A	YIF1B	282.36	0.815542	0.167441	4.87061	1.11253e-06	2.33564e-05
1407	#N/A	ZCCHC2	1471.85	-0.906458	0.186114	-4.87044	1.11349e-06	2.33564e-05
1408	#N/A	C3orf20	132.32	1.45661	0.299073	4.87042	1.1136e-06	2.33564e-05
1409	#N/A	ZNF671	258.785	-0.357824	0.073499	-4.86842	1.12497e-06	2.3578e-05
1410	#N/A	LINC01584	6.32418	1.70721	0.350699	4.86801	1.12725e-06	2.35931e-05
1411	#N/A	AC023095.1	4.40414	2.5107	0.515756	4.86801	1.12729e-06	2.35931e-05
1412	#N/A	CHST7	662.845	-1.81093	0.372045	-4.8675	1.13021e-06	2.36377e-05
1413	#N/A	TUBA3D	50.52	-1.74595	0.358735	-4.86697	1.13325e-06	2.36843e-05
1414	#N/A	EFHD1	358.607	1.71358	0.352187	4.86553	1.14151e-06	2.38402e-05
1415	#N/A	AMY2B	1261.02	0.522646	0.107453	4.86395	1.15068e-06	2.40147e-05
1416	#N/A	SLC9A2	26.1158	0.791643	0.162823	4.86198	1.16215e-06	2.4237e-05
1417	#N/A	ACSL3	1967.84	-0.50068	0.102985	-4.86167	1.16399e-06	2.42582e-05
1418	#N/A	NUDT6	287.166	0.528416	0.108746	4.85916	1.17886e-06	2.45507e-05
1419	#N/A	SMARCB1	1332.76	-0.376352	0.0774645	-4.85838	1.1835e-06	2.46299e-05
1420	#N/A	POLR2I	3.55456	4.54045	0.934589	4.85823	1.18438e-06	2.46309e-05
1421	#N/A	AC009119.2	24.9215	-1.15349	0.237512	-4.85656	1.19445e-06	2.48229e-05
1422	#N/A	MT2A	47.0724	4.5974	0.946784	4.85581	1.19894e-06	2.48986e-05
1423	#N/A	FAM32A	27.9126	2.75626	0.567647	4.85558	1.20034e-06	2.49102e-05
1424	#N/A	TRPM3	545.924	-0.86541	0.178269	-4.85453	1.20672e-06	2.50251e-05
1425	#N/A	TMED5	1364.53	-0.799251	0.164816	-4.84935	1.23867e-06	2.56696e-05
1426	#N/A	KYAT1	936.458	-0.616708	0.127181	-4.84907	1.24042e-06	2.56878e-05
1427	#N/A	LINC02763	74.1235	1.37348	0.283258	4.84887	1.24166e-06	2.56955e-05
1428	#N/A	XIRP2-AS1	96.5453	1.65048	0.340421	4.84834	1.24501e-06	2.57468e-05
1429	#N/A	SMTNL2	133.042	-1.37214	0.283049	-4.84772	1.24891e-06	2.58093e-05
1430	#N/A	AC079790.2	8.26323	1.24188	0.256226	4.84682	1.25458e-06	2.58797e-05
1431	#N/A	AK9	1009.03	-0.472006	0.097385	-4.8468	1.25466e-06	2.58797e-05
1432	#N/A	LINC00504	290.941	0.895876	0.184844	4.84666	1.2556e-06	2.58797e-05
1433	#N/A	SOD2	2373.21	-0.342377	0.0706445	-4.84648	1.25668e-06	2.58797e-05
1434	#N/A	LINC01762	125.599	-1.19399	0.246369	-4.84635	1.25756e-06	2.58797e-05
1435	#N/A	ELOVL6	335.214	0.866025	0.178697	4.84634	1.25757e-06	2.58797e-05
1436	#N/A	AC009065.8	54.8172	-0.686447	0.141655	-4.8459	1.26041e-06	2.592e-05
1437	#N/A	RAD51-AS1	708.656	0.433887	0.0895557	4.84488	1.26688e-06	2.60316e-05
1438	#N/A	AP001631.2	127.157	0.664467	0.137152	4.84477	1.2676e-06	2.60316e-05
1439	#N/A	IL22RA2	6.25119	2.18964	0.45208	4.84349	1.27577e-06	2.61812e-05
1440	#N/A	AC009163.7	25.6555	0.949697	0.196118	4.84247	1.28236e-06	2.62982e-05
1441	#N/A	AC087612.1	18.4065	1.36172	0.281249	4.8417	1.28736e-06	2.63823e-05
1442	#N/A	OLFM3	100.117	-1.89832	0.392122	-4.84114	1.29094e-06	2.64374e-05
1443	#N/A	AC074286.1	14.0066	1.06737	0.220514	4.84039	1.29586e-06	2.65197e-05
1444	#N/A	GMNC	121.472	-1.27524	0.263564	-4.83844	1.30861e-06	2.67567e-05
1445	#N/A	NPHP3	1137.78	0.359144	0.0742287	4.83834	1.30925e-06	2.67567e-05
1446	#N/A	APBB3	100.63	0.656387	0.135683	4.83765	1.3138e-06	2.68312e-05
1447	#N/A	PLEKHN1	142.782	-1.12589	0.232827	-4.83574	1.32654e-06	2.70653e-05
1448	#N/A	ARMC4	61.5635	0.855832	0.176984	4.83565	1.3271e-06	2.70653e-05
1449	#N/A	GALNT16	1916.19	-0.73571	0.152179	-4.83449	1.33485e-06	2.72046e-05
1450	#N/A	STX18-AS1	1446.7	-0.46315	0.0958172	-4.83368	1.3403e-06	2.72968e-05
1451	#N/A	AC099535.2	61.2452	-1.31712	0.272498	-4.83352	1.34138e-06	2.73e-05
1452	#N/A	BSN	58.3617	0.542134	0.112171	4.83309	1.34427e-06	2.73399e-05
1453	#N/A	KDM2B	1375.94	0.421099	0.0871503	4.83187	1.35255e-06	2.74895e-05
1454	#N/A	SARM1	402.028	0.579977	0.120036	4.83169	1.35378e-06	2.74956e-05
1455	#N/A	DDR1	45.3661	0.987566	0.204413	4.83123	1.35693e-06	2.75406e-05
1456	#N/A	INTS6-AS1	284.587	0.541846	0.112191	4.82967	1.36761e-06	2.77383e-05
1457	#N/A	AL050309.1	901.201	0.782147	0.161998	4.82813	1.37819e-06	2.79336e-05
1458	#N/A	RNF103	1360.78	0.709192	0.146905	4.82756	1.38218e-06	2.79954e-05
1459	#N/A	RAB38	8.00736	2.15808	0.447065	4.82722	1.38451e-06	2.80093e-05
1460	#N/A	AC108467.1	5.51248	1.99685	0.413668	4.82718	1.38477e-06	2.80093e-05
1461	#N/A	AC083902.1	23.374	1.53304	0.317599	4.82695	1.38638e-06	2.80227e-05
1462	#N/A	CFTR	82.498	-1.41104	0.292416	-4.82547	1.39675e-06	2.82131e-05
1463	#N/A	INHBA	45.0308	3.89762	0.808271	4.82216	1.4201e-06	2.8665e-05
1464	#N/A	YARS	805.796	-0.376759	0.0781472	-4.82114	1.42737e-06	2.87922e-05
1465	#N/A	AC010623.1	76.8076	0.737993	0.153088	4.8207	1.43055e-06	2.88366e-05
1466	#N/A	LCN12	70.0459	1.10815	0.229924	4.81962	1.43832e-06	2.89735e-05
1467	#N/A	AL583785.1	2655.77	-1.26526	0.262566	-4.81883	1.44403e-06	2.90685e-05
1468	#N/A	FAM228B	1327.98	0.316312	0.0656557	4.81774	1.45197e-06	2.92085e-05
1469	#N/A	RTRAF	464.449	-0.451833	0.0937918	-4.8174	1.4544e-06	2.92374e-05
1470	#N/A	GABRB2	18.978	2.0656	0.428794	4.81722	1.45574e-06	2.92444e-05
1471	#N/A	AC016598.1	320.067	1.41994	0.294896	4.81504	1.4717e-06	2.95451e-05
1472	#N/A	AL445213.2	4.16938	2.62721	0.545671	4.81465	1.47455e-06	2.95822e-05
1473	#N/A	AC105389.3	9.00076	1.31	0.272125	4.81396	1.47967e-06	2.96648e-05
1474	#N/A	AP002336.2	1998.96	-0.793805	0.164912	-4.81351	1.48299e-06	2.97111e-05
1475	#N/A	ANKRD18B	16.4453	1.85943	0.386314	4.81326	1.48487e-06	2.97285e-05
1476	#N/A	GALNTL6	478.99	-1.69599	0.35237	-4.81311	1.48602e-06	2.97314e-05
1477	#N/A	AL357992.1	39.7643	-0.939202	0.195227	-4.81081	1.50323e-06	3.00492e-05
1478	#N/A	AC037441.1	192.915	-1.30351	0.270961	-4.81071	1.50394e-06	3.00492e-05
1479	#N/A	SWT1	1215.15	0.507211	0.10544	4.81044	1.50595e-06	3.00617e-05
1480	#N/A	AC104836.1	13.206	1.23076	0.255863	4.81024	1.50749e-06	3.00617e-05
1481	#N/A	HMGN5	25.9895	2.25778	0.469372	4.81022	1.50762e-06	3.00617e-05
1482	#N/A	C10orf71-AS1	10.8392	1.41516	0.294223	4.80982	1.51068e-06	3.01025e-05
1483	#N/A	CARD18	180.14	-0.912362	0.189734	-4.80864	1.51964e-06	3.02479e-05
1484	#N/A	NIFK-AS1	752.454	0.474535	0.098685	4.80858	1.52003e-06	3.02479e-05
1485	#N/A	SLC16A3	362.536	-0.535377	0.111344	-4.8083	1.52216e-06	3.027e-05
1486	#N/A	TRMT12	150.7	-0.426907	0.0887935	-4.80786	1.52556e-06	3.03171e-05
1487	#N/A	LINC00314	8.09477	-1.47586	0.307038	-4.80677	1.53385e-06	3.04615e-05
1488	#N/A	AC020659.2	58.9316	-0.712294	0.1482	-4.80631	1.53745e-06	3.05069e-05
1489	#N/A	STAT3	5581.08	-1.12254	0.233561	-4.80621	1.53821e-06	3.05069e-05
1490	#N/A	STARD4-AS1	677.059	1.41581	0.294658	4.80491	1.54819e-06	3.06843e-05
1491	#N/A	ZMYM4	4346.34	0.322841	0.0671942	4.80459	1.5507e-06	3.07135e-05
1492	#N/A	KBTBD12	6220.13	0.725149	0.150938	4.80428	1.55311e-06	3.07405e-05
1493	#N/A	AMZ1	645.168	-0.665413	0.138548	-4.80275	1.56501e-06	3.09553e-05
1494	#N/A	RNF169	1809.17	-0.358385	0.0746248	-4.8025	1.56699e-06	3.09738e-05
1495	#N/A	AC108058.1	9255.38	-1.30543	0.271953	-4.80021	1.58499e-06	3.13085e-05
1496	#N/A	URM1	320.807	-0.443346	0.092371	-4.79962	1.58968e-06	3.13802e-05
1497	#N/A	ANKRD11	5873.27	-0.612472	0.127641	-4.7984	1.59935e-06	3.15499e-05
1498	#N/A	AC004930.1	3.17985	4.32731	0.902141	4.79671	1.61293e-06	3.17966e-05
1499	#N/A	PINK1	505.962	-0.316326	0.0659555	-4.79604	1.6183e-06	3.18606e-05
1500	#N/A	ACE2	532.874	1.70413	0.35532	4.79604	1.61833e-06	3.18606e-05
1501	#N/A	TECTA	219.685	0.504792	0.105257	4.79578	1.62043e-06	3.18806e-05
1502	#N/A	TNFSF4	57.1916	-0.731682	0.1526	-4.79476	1.62866e-06	3.20213e-05
1503	#N/A	IDH2	1357.25	-0.830189	0.173196	-4.79334	1.64027e-06	3.22281e-05
1504	#N/A	COPG2	793.947	0.492285	0.102708	4.79304	1.64275e-06	3.22553e-05
1505	#N/A	FZD5	90.6783	-0.587818	0.12265	-4.79265	1.64593e-06	3.22964e-05
1506	#N/A	CCNC	2027.53	-0.303778	0.0633969	-4.79169	1.65383e-06	3.24297e-05
1507	#N/A	PLK2	373.868	1.17673	0.245632	4.79062	1.66269e-06	3.25819e-05
1508	#N/A	HRAS	16.6407	3.30856	0.690712	4.79007	1.66725e-06	3.26497e-05
1509	#N/A	CACNA1C-AS2	174.826	-0.571608	0.11935	-4.78935	1.67319e-06	3.27441e-05
1510	#N/A	C16orf89	84.026	1.08885	0.227612	4.78381	1.72e-06	3.36379e-05
1511	#N/A	AC092691.1	29.2789	2.2354	0.467492	4.78168	1.73832e-06	3.39737e-05
1512	#N/A	AL121820.3	5.65031	1.86752	0.3907	4.77993	1.75354e-06	3.42413e-05
1513	#N/A	FHL2	105870	-1.08948	0.227933	-4.77984	1.75433e-06	3.42413e-05
1514	#N/A	AP003469.2	55.5271	1.10022	0.23027	4.77799	1.77059e-06	3.45359e-05
1515	#N/A	AP001469.1	61.5051	-0.987393	0.206671	-4.77761	1.77388e-06	3.45771e-05
1516	#N/A	ZNF506	1375.32	-0.300883	0.0629824	-4.77725	1.7771e-06	3.46171e-05
1517	#N/A	THRAP3	4624.12	-0.372191	0.0779155	-4.77685	1.78059e-06	3.46622e-05
1518	#N/A	NCEH1	5549.03	-0.695844	0.14568	-4.77653	1.78348e-06	3.46955e-05
1519	#N/A	AL590999.1	85.3445	-0.975994	0.20434	-4.77632	1.78528e-06	3.47078e-05
1520	#N/A	DDN-AS1	322.556	-0.529118	0.110813	-4.77489	1.79804e-06	3.49329e-05
1521	#N/A	GAPVD1	2068.65	-0.28239	0.0591442	-4.7746	1.80062e-06	3.496e-05
1522	#N/A	MUL1	170.039	-0.467365	0.0979006	-4.77388	1.80713e-06	3.50633e-05
1523	#N/A	AC093607.1	258.88	1.4612	0.306118	4.77333	1.81202e-06	3.51078e-05
1524	#N/A	RDH5	677.745	-0.705129	0.147727	-4.77319	1.81335e-06	3.51078e-05
1525	#N/A	RAP1GAP2	3378.36	-0.767048	0.160701	-4.77314	1.81376e-06	3.51078e-05
1526	#N/A	LINC01397	1.96094	3.3461	0.701033	4.77309	1.81418e-06	3.51078e-05
1527	#N/A	AL359762.1	7.1759	1.92933	0.404281	4.77224	1.82189e-06	3.52187e-05
1528	#N/A	ALPK2	8531	-0.949646	0.198996	-4.77219	1.82229e-06	3.52187e-05
1529	#N/A	FAM171B	24.4489	2.40576	0.504194	4.77149	1.82866e-06	3.53187e-05
1530	#N/A	RPS19	27.616	3.52587	0.739103	4.77047	1.83798e-06	3.54754e-05
1531	#N/A	CDKN2B	10.3527	2.30753	0.483754	4.77006	1.84171e-06	3.55241e-05
1532	#N/A	AC090559.1	54.5424	0.892289	0.187093	4.76923	1.84935e-06	3.56482e-05
1533	#N/A	AL158151.1	29.3969	1.18282	0.248061	4.76825	1.85834e-06	3.57983e-05
1534	#N/A	AC010642.2	163.781	-0.612789	0.128594	-4.7653	1.88569e-06	3.63015e-05
1535	#N/A	FAM13C	921.259	1.23044	0.258335	4.76296	1.90778e-06	3.66934e-05
1536	#N/A	S1PR3	120.649	-2.35519	0.494488	-4.76287	1.90854e-06	3.66934e-05
1537	#N/A	AL596087.2	118.536	-1.10721	0.232514	-4.76192	1.91761e-06	3.68437e-05
1538	#N/A	ERCC5	621.24	0.376712	0.0791139	4.76165	1.92018e-06	3.68691e-05
1539	#N/A	CCDC168	148.286	1.68751	0.354777	4.75655	1.96934e-06	3.77886e-05
1540	#N/A	MLIP-AS1	12583.1	-1.10049	0.231384	-4.7561	1.97368e-06	3.78472e-05
1541	#N/A	NSDHL	151.727	-0.747223	0.157167	-4.75432	1.99115e-06	3.81574e-05
1542	#N/A	ZNF146	1608.15	-0.309443	0.0650941	-4.75378	1.99649e-06	3.8235e-05
1543	#N/A	HLA-DMA	69.0992	2.10061	0.441921	4.75336	2.00065e-06	3.82898e-05
1544	#N/A	H2AFZ	17.2794	3.74344	0.788149	4.74966	2.03762e-06	3.8972e-05
1545	#N/A	ZNF730	35.4891	1.17226	0.246845	4.74896	2.04463e-06	3.9081e-05
1546	#N/A	VILL	4.43863	3.08861	0.650519	4.74791	2.05527e-06	3.92588e-05
1547	#N/A	AL513008.1	7.26359	-1.78971	0.377039	-4.74674	2.06717e-06	3.94607e-05
1548	#N/A	FXYD7	34.7055	0.897941	0.189192	4.74619	2.07287e-06	3.95275e-05
1549	#N/A	PCBP1	5.60584	5.26684	1.10971	4.74614	2.07335e-06	3.95275e-05
1550	#N/A	AL078581.4	253.32	-0.601123	0.126663	-4.74584	2.07646e-06	3.95613e-05
1551	#N/A	AL109840.2	53.8092	0.718658	0.151443	4.74541	2.08087e-06	3.96132e-05
1552	#N/A	SNED1	1814.64	0.770764	0.162426	4.74531	2.08187e-06	3.96132e-05
1553	#N/A	PRIMA1	138.31	-1.47404	0.310805	-4.74266	2.10929e-06	4.01091e-05
1554	#N/A	PCBP1-AS1	1318.8	0.451061	0.0951232	4.74186	2.11765e-06	4.02422e-05
1555	#N/A	AL160191.1	7.1272	2.10815	0.444637	4.74127	2.12379e-06	4.03084e-05
1556	#N/A	FAM126B	2996.89	-0.710684	0.149893	-4.74127	2.12387e-06	4.03084e-05
1557	#N/A	PHLPP2	597.364	0.655533	0.13829	4.74027	2.13438e-06	4.04819e-05
1558	#N/A	PCYOX1L	36.471	1.38639	0.292488	4.74001	2.1371e-06	4.05059e-05
1559	#N/A	ASH1L	8285.5	-0.287392	0.0606326	-4.73989	2.13838e-06	4.05059e-05
1560	#N/A	PAQR5	42.1002	-1.49562	0.315586	-4.73919	2.1458e-06	4.06202e-05
1561	#N/A	LINC00648	13.4986	3.00669	0.634492	4.73874	2.15054e-06	4.0684e-05
1562	#N/A	AL357141.1	557.125	-1.11662	0.235682	-4.73782	2.16027e-06	4.08419e-05
1563	#N/A	AP000919.4	7.51822	1.7854	0.376978	4.73609	2.17884e-06	4.11665e-05
1564	#N/A	ZNF853	25.6829	1.2988	0.274296	4.73503	2.19025e-06	4.13557e-05
1565	#N/A	ABCD3	3028.41	-0.36625	0.0773621	-4.73423	2.19883e-06	4.14911e-05
1566	#N/A	AC005037.1	4197.47	-1.39126	0.293894	-4.7339	2.20244e-06	4.15327e-05
1567	#N/A	FBXL22	418.41	0.781896	0.165224	4.73234	2.21944e-06	4.18266e-05
1568	#N/A	HSD17B14	86.4124	1.11058	0.234728	4.73136	2.23024e-06	4.20034e-05
1569	#N/A	Z69720.1	52.4491	-0.494864	0.104615	-4.73032	2.24163e-06	4.2191e-05
1570	#N/A	UBE2N	1140.54	-0.374396	0.0791605	-4.72958	2.24989e-06	4.23193e-05
1571	#N/A	PGR	1718.82	0.588853	0.124523	4.72887	2.25768e-06	4.24389e-05
1572	#N/A	AC026888.1	3.1784	3.2535	0.688033	4.7287	2.25966e-06	4.24492e-05
1573	#N/A	RBM26-AS1	133.389	0.658871	0.139385	4.72701	2.27855e-06	4.27767e-05
1574	#N/A	NR2F1-AS1	22.3707	2.43061	0.514306	4.726	2.28981e-06	4.29608e-05
1575	#N/A	AL158071.4	130.137	-0.751563	0.159143	-4.72255	2.32901e-06	4.36453e-05
1576	#N/A	FOXO1	4591.7	-0.710664	0.150484	-4.72253	2.32925e-06	4.36453e-05
1577	#N/A	OSBPL7	54.6371	0.800521	0.169554	4.72133	2.34305e-06	4.38761e-05
1578	#N/A	MELTF-AS1	24.7647	1.15845	0.245397	4.72072	2.35015e-06	4.39811e-05
1579	#N/A	HYLS1	124.516	-0.612109	0.129685	-4.71995	2.359e-06	4.41188e-05
1580	#N/A	HSPA12A	1028.01	-0.640091	0.135648	-4.71878	2.37264e-06	4.43459e-05
1581	#N/A	COPS5	383.916	-0.491725	0.104218	-4.71824	2.37896e-06	4.44359e-05
1582	#N/A	TRAF3IP2-AS1	2135.53	0.330481	0.0700491	4.71785	2.38352e-06	4.44928e-05
1583	#N/A	TRAF6	786.889	0.373814	0.0792382	4.7176	2.38646e-06	4.45197e-05
1584	#N/A	GRM2	6.21562	1.58638	0.336351	4.71644	2.40009e-06	4.47455e-05
1585	#N/A	ZNF628	30.8938	-0.649299	0.137714	-4.71485	2.4189e-06	4.50679e-05
1586	#N/A	BCL7A	1020.22	0.615153	0.130529	4.71278	2.44365e-06	4.54848e-05
1587	#N/A	LRRC4	100.521	-0.795454	0.168789	-4.71272	2.44436e-06	4.54848e-05
1588	#N/A	AC004917.1	86.481	0.998623	0.212116	4.70791	2.50276e-06	4.65421e-05
1589	#N/A	PTN	36.5226	3.97617	0.845015	4.70545	2.53309e-06	4.70765e-05
1590	#N/A	FTL	11.3046	3.93104	0.83561	4.7044	2.54612e-06	4.72891e-05
1591	#N/A	AL365394.1	4.23058	2.64105	0.561464	4.70387	2.55279e-06	4.73831e-05
1592	#N/A	AQP10	1.3581	2.88123	0.612574	4.70349	2.55757e-06	4.7442e-05
1593	#N/A	PRKAR2B	591.076	0.751858	0.159882	4.70258	2.56899e-06	4.76239e-05
1594	#N/A	PRKAR2A	2039.85	-0.347295	0.0738986	-4.69962	2.60651e-06	4.8289e-05
1595	#N/A	ATP6V1E1	790.18	-0.463543	0.0986503	-4.69886	2.61624e-06	4.8439e-05
1596	#N/A	ETF1	593.961	-0.522901	0.111317	-4.69743	2.6346e-06	4.87484e-05
1597	#N/A	TEX2	2054.56	-0.462659	0.0985279	-4.69571	2.6568e-06	4.91284e-05
1598	#N/A	ST8SIA5	1215.5	0.991401	0.21114	4.69547	2.65993e-06	4.91554e-05
1599	#N/A	AL049649.1	3.26356	2.22671	0.474266	4.69508	2.66508e-06	4.92197e-05
1600	#N/A	AC117453.1	1497.99	1.57292	0.335089	4.69404	2.67858e-06	4.94381e-05
1601	#N/A	AP000866.1	101.008	0.643302	0.137081	4.69285	2.69427e-06	4.96967e-05
1602	#N/A	CDKL3	1073.89	0.384841	0.0820782	4.68871	2.74938e-06	5.06817e-05
1603	#N/A	PZP	473.716	-0.987352	0.210589	-4.68854	2.75168e-06	5.06923e-05
1604	#N/A	MTA1	532.819	-0.626603	0.13365	-4.68838	2.75374e-06	5.06986e-05
1605	#N/A	ADAP1	3.21138	3.74418	0.798681	4.68795	2.75952e-06	5.07735e-05
1606	#N/A	GSTA4	383.951	0.524455	0.11189	4.68722	2.76938e-06	5.09231e-05
1607	#N/A	ATL2	1699.8	-0.534676	0.114086	-4.6866	2.77784e-06	5.1047e-05
1608	#N/A	DCLK1	683.193	1.99626	0.42614	4.68451	2.80625e-06	5.15368e-05
1609	#N/A	TSR3	9.9359	3.3836	0.72236	4.68409	2.81212e-06	5.16126e-05
1610	#N/A	ARNTL2-AS1	86.4833	1.54501	0.329858	4.68388	2.81501e-06	5.16336e-05
1611	#N/A	ALG8	783.547	0.410212	0.0875869	4.68349	2.82031e-06	5.16988e-05
1612	#N/A	AC239868.1	9.63328	1.13834	0.243062	4.68335	2.82228e-06	5.17027e-05
1613	#N/A	FMR1-AS1	3.6882	1.96645	0.419929	4.68282	2.82954e-06	5.18035e-05
1614	#N/A	NOTCH2	774.055	0.433449	0.0925707	4.68236	2.8359e-06	5.18878e-05
1615	#N/A	TMEM74	100.267	1.50016	0.3204	4.68215	2.83879e-06	5.19085e-05
1616	#N/A	AC112253.1	3.08666	2.35919	0.503978	4.68113	2.85298e-06	5.21358e-05
1617	#N/A	QPCTL	119.639	-0.5694	0.12166	-4.68026	2.86508e-06	5.23245e-05
1618	#N/A	TESC	923.181	-1.4156	0.302548	-4.67894	2.88359e-06	5.263e-05
1619	#N/A	PPP1R15B	219.205	-0.456937	0.0976642	-4.67865	2.88767e-06	5.26719e-05
1620	#N/A	AC093866.1	59.1821	1.03586	0.221492	4.67674	2.91467e-06	5.31315e-05
1621	#N/A	RPL41	28.0089	3.33074	0.712714	4.67331	2.96378e-06	5.39935e-05
1622	#N/A	SLC43A2	308.55	1.43174	0.306394	4.67286	2.97032e-06	5.40695e-05
1623	#N/A	MBTPS1	2407.1	-1.03905	0.222363	-4.67277	2.97162e-06	5.40695e-05
1624	#N/A	MON1B	162.973	-0.623989	0.133574	-4.67149	2.99019e-06	5.4374e-05
1625	#N/A	WAKMAR2	23.8411	1.49795	0.320688	4.67104	2.99675e-06	5.44598e-05
1626	#N/A	AL355075.6	44.7592	-0.901599	0.193086	-4.66942	3.02049e-06	5.48573e-05
1627	#N/A	AC092338.3	544.711	-0.615338	0.131787	-4.6692	3.0237e-06	5.48819e-05
1628	#N/A	LINC00334	14.8954	1.96189	0.420192	4.66903	3.02623e-06	5.48941e-05
1629	#N/A	BUB1	10.1016	1.56846	0.335974	4.66839	3.03573e-06	5.50326e-05
1630	#N/A	ACSL1	3775.35	-0.926037	0.19837	-4.66823	3.03806e-06	5.5041e-05
1631	#N/A	IL20RA	95.5981	-2.17095	0.465078	-4.66793	3.0425e-06	5.50877e-05
1632	#N/A	GINS4	10.817	1.1148	0.238856	4.66724	3.05273e-06	5.5217e-05
1633	#N/A	AC105339.6	36.7865	0.829748	0.177783	4.6672	3.05338e-06	5.5217e-05
1634	#N/A	CYTH3	1593.07	-0.758782	0.162584	-4.66702	3.05595e-06	5.52297e-05
1635	#N/A	PICK1	235.473	-0.36211	0.0775925	-4.66682	3.05901e-06	5.52511e-05
1636	#N/A	AC011900.1	3.08988	2.63807	0.565308	4.66661	3.06211e-06	5.52734e-05
1637	#N/A	C8orf89	6.03959	1.44155	0.308969	4.66568	3.07603e-06	5.5472e-05
1638	#N/A	XIAP	1897.02	-0.285843	0.0612659	-4.66562	3.07687e-06	5.5472e-05
1639	#N/A	LINC02062	1330.99	0.622827	0.133537	4.66409	3.0999e-06	5.58531e-05
1640	#N/A	LARP4B	4005.89	0.337877	0.0724495	4.66362	3.10701e-06	5.59471e-05
1641	#N/A	SGMS1-AS1	104.983	0.78542	0.16843	4.66319	3.1135e-06	5.60298e-05
1642	#N/A	AC098679.5	38.0247	1.03537	0.222072	4.66232	3.12665e-06	5.62321e-05
1643	#N/A	AC012360.3	122.985	0.861518	0.184815	4.66152	3.13878e-06	5.64159e-05
1644	#N/A	TOB2	2032.32	-0.805696	0.172881	-4.66041	3.15583e-06	5.66861e-05
1645	#N/A	LINC00906	784.946	1.55807	0.33433	4.66029	3.15766e-06	5.66861e-05
1646	#N/A	HESX1	140.907	0.614769	0.131927	4.65991	3.16353e-06	5.67571e-05
1647	#N/A	LYSMD3	616.63	-0.540101	0.115912	-4.65958	3.16848e-06	5.68115e-05
1648	#N/A	MARVELD2	66.1099	-0.637757	0.136874	-4.65943	3.17085e-06	5.68194e-05
1649	#N/A	AC018511.2	335.132	-0.832994	0.178785	-4.65919	3.17457e-06	5.68516e-05
1650	#N/A	LINC02572	39.1773	0.782575	0.167994	4.65834	3.18763e-06	5.70508e-05
1651	#N/A	ETFDH	5098.57	-0.531595	0.114212	-4.65447	3.24816e-06	5.8099e-05
1652	#N/A	MYL1	4.09087	3.1394	0.674576	4.65388	3.25747e-06	5.82302e-05
1653	#N/A	Z94721.1	163.787	0.634692	0.136404	4.65302	3.27112e-06	5.84388e-05
1654	#N/A	RAB11A	2760.61	-0.634981	0.136509	-4.65158	3.294e-06	5.87921e-05
1655	#N/A	AVIL	958.981	0.561674	0.12075	4.65153	3.29487e-06	5.87921e-05
1656	#N/A	LIPJ	6.3358	1.57536	0.338885	4.64866	3.34105e-06	5.958e-05
1657	#N/A	ACSL6	83.8729	0.849833	0.182852	4.64766	3.35721e-06	5.98321e-05
1658	#N/A	AC011477.9	633.806	-0.672675	0.144789	-4.64591	3.38575e-06	6.02571e-05
1659	#N/A	AC015922.3	2.57386	3.86904	0.832807	4.64579	3.38785e-06	6.02571e-05
1660	#N/A	NUDT14	10.9188	2.26991	0.488618	4.64556	3.39155e-06	6.02571e-05
1661	#N/A	CCNYL1	1056.42	-0.471389	0.101472	-4.64552	3.39226e-06	6.02571e-05
1662	#N/A	MBOAT1	960.259	-1.05397	0.226878	-4.64551	3.39234e-06	6.02571e-05
1663	#N/A	AC013439.2	1.86377	3.1476	0.677565	4.64545	3.3933e-06	6.02571e-05
1664	#N/A	TPT1	46.1044	3.28984	0.708215	4.64526	3.3965e-06	6.02776e-05
1665	#N/A	PHLDB2	12112	0.634885	0.136684	4.64491	3.40218e-06	6.03028e-05
1666	#N/A	MKLN1-AS	192.593	-0.665297	0.143234	-4.64483	3.40363e-06	6.03028e-05
1667	#N/A	VGLL4	3373.3	0.360969	0.0777147	4.64479	3.40423e-06	6.03028e-05
1668	#N/A	SPDYA	457.405	0.553816	0.119237	4.64468	3.40608e-06	6.03028e-05
1669	#N/A	CYS1	56.6453	0.96294	0.207374	4.6435	3.42559e-06	6.06119e-05
1670	#N/A	AGMO	376.942	2.09747	0.451767	4.64281	3.43704e-06	6.0778e-05
1671	#N/A	FAM186A	119.198	0.85513	0.184196	4.64251	3.44198e-06	6.08289e-05
1672	#N/A	C21orf91	253.573	0.658496	0.141905	4.64041	3.47714e-06	6.14135e-05
1673	#N/A	AC090109.1	2.15812	2.99391	0.645517	4.63801	3.51783e-06	6.2095e-05
1674	#N/A	ALDH1L1	776.948	-0.898965	0.193838	-4.63771	3.52292e-06	6.21477e-05
1675	#N/A	HS3ST5	272.228	1.67061	0.360349	4.6361	3.55051e-06	6.25971e-05
1676	#N/A	TPST1	770.414	0.667201	0.143947	4.63503	3.56884e-06	6.28828e-05
1677	#N/A	AL035587.3	59.4097	-0.947722	0.20452	-4.63388	3.58877e-06	6.31962e-05
1678	#N/A	PSD	10.1586	0.989661	0.213673	4.63166	3.62744e-06	6.38391e-05
1679	#N/A	ATP5F1E	14.5656	3.00138	0.648056	4.63135	3.63284e-06	6.38961e-05
1680	#N/A	LINC01592	48.8587	1.72087	0.371696	4.62979	3.66043e-06	6.43429e-05
1681	#N/A	NUP210L	251.674	0.987491	0.213299	4.62961	3.66355e-06	6.43595e-05
1682	#N/A	KTN1-AS1	395.9	0.588658	0.127162	4.62919	3.671e-06	6.44521e-05
1683	#N/A	POM121	2083.93	-0.284651	0.0615025	-4.62829	3.68702e-06	6.46948e-05
1684	#N/A	KAT6B	7980.23	-0.431016	0.093136	-4.62781	3.69552e-06	6.48055e-05
1685	#N/A	KALRN	12006.6	0.57527	0.124319	4.62738	3.70312e-06	6.49002e-05
1686	#N/A	C6orf62	880.533	0.441706	0.0954627	4.62701	3.70988e-06	6.49706e-05
1687	#N/A	SPATA4	12.9212	1.51147	0.32667	4.62691	3.71154e-06	6.49706e-05
1688	#N/A	CCDC63	106.577	1.98267	0.428568	4.62626	3.72325e-06	6.51044e-05
1689	#N/A	LRRN3	333.66	-1.0515	0.22729	-4.62624	3.72359e-06	6.51044e-05
1690	#N/A	LINC00900	7.80987	1.53952	0.332796	4.62603	3.72733e-06	6.51312e-05
1691	#N/A	LINC01118	382.65	-0.628982	0.136089	-4.62183	3.80371e-06	6.64265e-05
1692	#N/A	TBCE	219.541	0.738321	0.159759	4.62146	3.8104e-06	6.65042e-05
1693	#N/A	AC009061.2	678.092	0.496792	0.107545	4.6194	3.84858e-06	6.71308e-05
1694	#N/A	LMBRD1	2777.97	0.299119	0.0647554	4.61922	3.85194e-06	6.71497e-05
1695	#N/A	FAM3D-AS1	555.229	-1.59957	0.346442	-4.61714	3.89064e-06	6.77844e-05
1696	#N/A	CPXM2	45.8768	2.89689	0.627578	4.61598	3.9125e-06	6.81034e-05
1697	#N/A	AC135457.1	57.9386	-0.632176	0.136956	-4.61592	3.91356e-06	6.81034e-05
1698	#N/A	SNHG6	520.897	-0.491884	0.106588	-4.61483	3.93425e-06	6.84231e-05
1699	#N/A	WWC3	1456.92	-0.532658	0.115436	-4.61431	3.94395e-06	6.85515e-05
1700	#N/A	TNRC6C-AS1	131.431	1.06078	0.229904	4.61402	3.94953e-06	6.86079e-05
1701	#N/A	TRMU	1363.92	-0.437361	0.0948348	-4.61182	3.99157e-06	6.92976e-05
1702	#N/A	CSMD3	83.4841	1.1111	0.240934	4.61163	3.99526e-06	6.93011e-05
1703	#N/A	CCND1	271.853	1.41844	0.307582	4.61157	3.99647e-06	6.93011e-05
1704	#N/A	CPLX2	19.5063	-1.19561	0.259333	-4.61033	4.02029e-06	6.96732e-05
1705	#N/A	SLC35G1	420.905	0.68825	0.149304	4.60973	4.03201e-06	6.98354e-05
1706	#N/A	PRSS38	10.7545	1.14875	0.249253	4.6088	4.05004e-06	7.01066e-05
1707	#N/A	AC138409.3	76.2299	0.861159	0.1869	4.6076	4.07347e-06	7.045e-05
1708	#N/A	DNAH1	186.348	0.581076	0.126114	4.60754	4.07466e-06	7.045e-05
1709	#N/A	TTC19	2082.45	-0.319606	0.0693953	-4.60559	4.11299e-06	7.10713e-05
1710	#N/A	AL137847.1	46.1475	1.46578	0.318386	4.60378	4.14888e-06	7.16495e-05
1711	#N/A	AC011095.1	14.6075	2.09644	0.455413	4.60338	4.15684e-06	7.1745e-05
1712	#N/A	LIFR-AS1	92.844	0.60485	0.131441	4.60168	4.19091e-06	7.22908e-05
1713	#N/A	PTCD2	343.636	0.420876	0.0914838	4.60055	4.21378e-06	7.26429e-05
1714	#N/A	AC026746.1	62.3008	-2.54034	0.552209	-4.60032	4.21849e-06	7.26816e-05
1715	#N/A	EXOC6B	47917.2	0.514464	0.111906	4.59728	4.28034e-06	7.37042e-05
1716	#N/A	AC034222.2	7.27256	1.33732	0.290913	4.59698	4.28666e-06	7.37701e-05
1717	#N/A	MED14	1127.51	0.329554	0.0716915	4.59683	4.28966e-06	7.37787e-05
1718	#N/A	MRRF	1928.37	-0.274209	0.0596568	-4.59644	4.29764e-06	7.38729e-05
1719	#N/A	DNAAF5	473.937	0.501533	0.109118	4.59623	4.30207e-06	7.3906e-05
1720	#N/A	MAP4	26704.5	0.450742	0.0981173	4.59391	4.3502e-06	7.46894e-05
1721	#N/A	NTNG2	78.9721	1.68628	0.367101	4.59351	4.35858e-06	7.47898e-05
1722	#N/A	AL162385.1	134.053	-0.78918	0.171873	-4.59166	4.39733e-06	7.54108e-05
1723	#N/A	ATPSCKMT	547.29	0.411822	0.0896918	4.59153	4.40015e-06	7.54154e-05
1724	#N/A	MRPS21	565.951	-0.37333	0.0813194	-4.59091	4.41324e-06	7.5596e-05
1725	#N/A	DCBLD2	3729.91	0.646994	0.140938	4.59063	4.419e-06	7.56507e-05
1726	#N/A	NUP50-DT	1331.12	-0.301687	0.0657245	-4.59018	4.42871e-06	7.57356e-05
1727	#N/A	LINC02816	7.00732	1.78775	0.389475	4.59016	4.42909e-06	7.57356e-05
1728	#N/A	ZNF132	112.464	-0.4031	0.0878371	-4.58918	4.44987e-06	7.6047e-05
1729	#N/A	AC004448.2	23.708	2.07264	0.451755	4.58796	4.47591e-06	7.64477e-05
1730	#N/A	FAF2	1512.42	-0.341985	0.0745542	-4.58707	4.4951e-06	7.67025e-05
1731	#N/A	RPS29	139.691	2.83714	0.618514	4.58703	4.49602e-06	7.67025e-05
1732	#N/A	FAM53B-AS1	236.925	-0.621295	0.135467	-4.5863	4.51162e-06	7.69241e-05
1733	#N/A	ZNF440	442.79	-0.376251	0.0820531	-4.58546	4.52978e-06	7.71683e-05
1734	#N/A	SLC25A20	1853.33	-0.640933	0.139777	-4.5854	4.53117e-06	7.71683e-05
1735	#N/A	AC104316.1	489.048	-0.854858	0.186437	-4.58525	4.5345e-06	7.71805e-05
1736	#N/A	DDX10	1903.17	-0.267319	0.0583129	-4.58422	4.55687e-06	7.75167e-05
1737	#N/A	IL33	38.2137	3.09641	0.675662	4.58278	4.58838e-06	7.80016e-05
1738	#N/A	ISG20	6.605	2.44619	0.533791	4.58267	4.59066e-06	7.80016e-05
1739	#N/A	VMP1	3641.64	-0.502438	0.10966	-4.58179	4.61009e-06	7.82867e-05
1740	#N/A	C8orf34-AS1	2.53104	2.96813	0.647875	4.58134	4.62012e-06	7.8412e-05
1741	#N/A	AC116535.1	46.4647	0.710424	0.155102	4.58035	4.64191e-06	7.87365e-05
1742	#N/A	AC127035.1	576.88	-0.53283	0.116345	-4.57973	4.65582e-06	7.89271e-05
1743	#N/A	RFX6	4.82163	2.09528	0.457538	4.57946	4.66168e-06	7.89812e-05
1744	#N/A	FSIP1	407.354	1.05153	0.229695	4.57792	4.69624e-06	7.9521e-05
1745	#N/A	AL136441.1	94.5426	1.41089	0.308218	4.57758	4.7038e-06	7.96035e-05
1746	#N/A	GRAMD1B	11742.1	-1.36076	0.297299	-4.57708	4.71501e-06	7.96785e-05
1747	#N/A	AL139021.1	374.699	-0.575765	0.125794	-4.57703	4.71624e-06	7.96785e-05
1748	#N/A	NUDT4B	59.1264	-1.01139	0.220971	-4.57703	4.71633e-06	7.96785e-05
1749	#N/A	NUCB1-AS1	344.425	-0.390594	0.0853481	-4.57648	4.72864e-06	7.98408e-05
1750	#N/A	CCDC82	687.284	0.340538	0.0744143	4.57624	4.73399e-06	7.98854e-05
1751	#N/A	TBCK	4031.54	0.283826	0.0620391	4.57496	4.76315e-06	8.03316e-05
1752	#N/A	DUOXA1	2.47457	3.56767	0.78009	4.57341	4.79857e-06	8.08828e-05
1753	#N/A	IL19	17.3313	1.46382	0.320102	4.57299	4.80806e-06	8.09965e-05
1754	#N/A	FAT2	19.3753	-1.29108	0.282396	-4.57187	4.83394e-06	8.1386e-05
1755	#N/A	FYN	1836.72	0.778636	0.170318	4.57166	4.83867e-06	8.14193e-05
1756	#N/A	CCDC9	198.464	-0.496176	0.108538	-4.57144	4.84391e-06	8.14611e-05
1757	#N/A	AC022144.1	13.2964	1.90134	0.416008	4.57044	4.86692e-06	8.18014e-05
1758	#N/A	AL049840.2	410.379	-0.649321	0.142075	-4.57026	4.87114e-06	8.18258e-05
1759	#N/A	MAEL	490.488	0.625348	0.136838	4.57	4.87715e-06	8.188e-05
1760	#N/A	AMPD3	137.373	0.810119	0.177279	4.56975	4.88314e-06	8.19341e-05
1761	#N/A	AL626787.1	30.1996	-1.15047	0.251772	-4.5695	4.88886e-06	8.19372e-05
1762	#N/A	AL669970.3	2.69406	2.08368	0.455997	4.5695	4.88887e-06	8.19372e-05
1763	#N/A	DYRK3	1273.27	-1.01644	0.222474	-4.56883	4.90466e-06	8.21551e-05
1764	#N/A	ZNF577	562.677	0.423416	0.0926853	4.56832	4.91658e-06	8.23081e-05
1765	#N/A	JAZF1-AS1	88.1242	0.591351	0.129463	4.56772	4.93054e-06	8.24951e-05
1766	#N/A	LINC02133	60.2	-1.21474	0.266092	-4.56511	4.99229e-06	8.34494e-05
1767	#N/A	AC126118.1	44.3185	0.768276	0.168294	4.56507	4.99323e-06	8.34494e-05
1768	#N/A	VAT1L	1386.32	1.18148	0.258861	4.56414	5.01546e-06	8.37736e-05
1769	#N/A	TMEM87B	431.627	0.64727	0.141911	4.56109	5.08888e-06	8.49518e-05
1770	#N/A	RAP2A	296.769	1.01152	0.221818	4.56012	5.11254e-06	8.52986e-05
1771	#N/A	TFE3	130.901	-0.476812	0.104597	-4.55858	5.15009e-06	8.58765e-05
1772	#N/A	PRDM16-DT	223.943	-0.97695	0.214319	-4.55839	5.15471e-06	8.59051e-05
1773	#N/A	ATRNL1	2771.32	1.68543	0.369794	4.55774	5.17062e-06	8.61216e-05
1774	#N/A	BCL7C	664.649	0.520706	0.114255	4.55741	5.17892e-06	8.62112e-05
1775	top5_pathways_ECM (59)	LOXL1	321.819	-1.30527	0.286569	-4.55483	5.24288e-06	8.72267e-05
1776	#N/A	LINC01525	14.7941	0.938567	0.206096	4.55402	5.26293e-06	8.75111e-05
1777	#N/A	CERS2	258.229	-0.356731	0.0783367	-4.55381	5.26828e-06	8.75506e-05
1778	#N/A	STARD13	11032.4	-0.566196	0.124374	-4.55236	5.30476e-06	8.81073e-05
1779	#N/A	LINC01811	87.6461	0.940771	0.206704	4.55129	5.33192e-06	8.85087e-05
1780	#N/A	AC106798.1	85.9712	1.2365	0.2717	4.55099	5.33944e-06	8.85399e-05
1781	#N/A	AC009403.2	47.8667	-0.925475	0.203358	-4.55097	5.3398e-06	8.85399e-05
1782	#N/A	AC026689.1	1753.07	-0.845418	0.185779	-4.55065	5.34792e-06	8.85883e-05
1783	#N/A	AC010624.5	107.332	-0.789965	0.173595	-4.55062	5.34872e-06	8.85883e-05
1784	#N/A	AP001978.1	1.58789	3.18859	0.700754	4.55023	5.35869e-06	8.87038e-05
1785	#N/A	ITIH5	34.0219	2.85724	0.6281	4.54902	5.3897e-06	8.9167e-05
1786	#N/A	EIF1	538.088	1.5311	0.336628	4.54836	5.40653e-06	8.93955e-05
1787	#N/A	B3GALT6	7.34078	2.72015	0.598149	4.54761	5.42594e-06	8.96662e-05
1788	#N/A	DMRT1	23.5044	0.978252	0.215144	4.54696	5.44272e-06	8.98932e-05
1789	#N/A	HMGCS2	268.63	-2.17854	0.479147	-4.54672	5.4489e-06	8.99449e-05
1790	#N/A	TSPAN5	677.918	1.02897	0.226328	4.54638	5.45771e-06	9.00401e-05
1791	#N/A	IL34	44.0001	1.16055	0.255286	4.54609	5.46511e-06	9.01118e-05
1792	#N/A	FST	2.17808	3.36394	0.740148	4.54496	5.49447e-06	9.05453e-05
1793	#N/A	AC072022.2	102.882	-0.870418	0.191537	-4.54437	5.50988e-06	9.07485e-05
1794	#N/A	NAPA-AS1	328.736	-0.609041	0.134048	-4.54347	5.53353e-06	9.10874e-05
1795	#N/A	NSG2	175.835	1.37609	0.302912	4.54287	5.54942e-06	9.12981e-05
1796	#N/A	WWC3-AS1	312.869	-1.03857	0.228644	-4.54229	5.56466e-06	9.14977e-05
1797	#N/A	AC010809.2	39.4325	-0.61864	0.136202	-4.54209	5.56984e-06	9.15056e-05
1798	#N/A	AP002383.2	148.456	-1.00631	0.221555	-4.54204	5.57133e-06	9.15056e-05
1799	#N/A	LMLN	557.418	0.542615	0.119472	4.54177	5.57847e-06	9.15718e-05
1800	#N/A	MINDY4B	8.76835	2.26209	0.4982	4.54053	5.61133e-06	9.206e-05
1801	#N/A	RPS8	20.1399	4.03676	0.889093	4.54031	5.61713e-06	9.21041e-05
1802	#N/A	AC012499.1	53.8448	-1.68042	0.370163	-4.53969	5.63371e-06	9.23247e-05
1803	#N/A	TUBB	16.8749	3.26571	0.719563	4.53846	5.66659e-06	9.2812e-05
1804	#N/A	AF274853.1	17.7575	1.23977	0.273187	4.53818	5.67427e-06	9.28863e-05
1805	#N/A	SPON2	22.059	3.18499	0.701855	4.53795	5.68025e-06	9.29327e-05
1806	#N/A	AC004908.1	33.6231	1.84285	0.406113	4.53778	5.68506e-06	9.29599e-05
1807	#N/A	AC008945.2	48.7663	1.16479	0.256704	4.53749	5.69285e-06	9.3034e-05
1808	#N/A	SLC41A1	2891.84	-0.557186	0.122799	-4.53737	5.69589e-06	9.3034e-05
1809	#N/A	LINC01567	5.41611	2.45296	0.54068	4.53681	5.71108e-06	9.32304e-05
1810	#N/A	CHKB-DT	142.009	0.679232	0.149758	4.53552	5.74617e-06	9.37514e-05
1811	#N/A	AC083805.3	18.2222	1.23754	0.272868	4.53531	5.75189e-06	9.37929e-05
1812	#N/A	P2RX6	63.6857	1.26212	0.278357	4.53418	5.7827e-06	9.42434e-05
1813	#N/A	AC027682.6	41.5706	0.858096	0.189288	4.53328	5.80754e-06	9.45959e-05
1814	#N/A	C11orf44	52.8048	-1.57379	0.347253	-4.53212	5.83957e-06	9.50652e-05
1815	#N/A	LINC01392	41.9219	0.950982	0.209895	4.53075	5.87759e-06	9.56315e-05
1816	#N/A	ANKRD31	47.5037	0.990309	0.2186	4.53023	5.89197e-06	9.58127e-05
1817	#N/A	LINC00881	2867.57	-1.83358	0.404762	-4.53002	5.8977e-06	9.58531e-05
1818	#N/A	AC005840.2	10.8749	1.16301	0.256776	4.52929	5.91815e-06	9.61325e-05
1819	#N/A	AC090164.5	40.3705	-1.99492	0.440514	-4.52863	5.93675e-06	9.63816e-05
1820	#N/A	AL450998.3	209.004	-0.564192	0.124598	-4.52811	5.95123e-06	9.65637e-05
1821	#N/A	ZNF143	485.033	-0.532763	0.117666	-4.52774	5.96167e-06	9.66799e-05
1822	#N/A	CTDSPL	2037.14	0.492789	0.108895	4.52534	6.02978e-06	9.77101e-05
1823	#N/A	CAVIN3	4.80075	3.61786	0.799478	4.52527	6.03181e-06	9.77101e-05
1824	#N/A	CDK16	182.165	-0.410552	0.0907295	-4.52501	6.03926e-06	9.77771e-05
1825	#N/A	LEPR	346.739	1.43245	0.316593	4.52459	6.05138e-06	9.78708e-05
1826	#N/A	ITGA11	497.542	-1.21658	0.268885	-4.52454	6.05262e-06	9.78708e-05
1827	#N/A	AC007193.2	2173.06	-0.960669	0.212328	-4.52446	6.05499e-06	9.78708e-05
1828	#N/A	AL136115.1	14.4353	-1.13285	0.250462	-4.52303	6.09609e-06	9.84561e-05
1829	#N/A	BBS10	58.5865	0.760549	0.168155	4.52291	6.09945e-06	9.84561e-05
1830	#N/A	GALNT13	55.5699	1.32522	0.293006	4.52285	6.10121e-06	9.84561e-05
1831	#N/A	TMSB15B	6.30231	2.59737	0.574336	4.52238	6.11476e-06	9.8621e-05
1832	#N/A	ARNT2	316.484	0.735085	0.162566	4.52176	6.13276e-06	9.88573e-05
1833	#N/A	FAM49B	4454.9	-0.398189	0.0880652	-4.52152	6.13963e-06	9.8914e-05
1834	#N/A	CRIM1	6166.83	1.05963	0.234418	4.52024	6.17682e-06	9.94589e-05
1835	#N/A	LINC02080	46.4341	0.96924	0.214495	4.51871	6.22166e-06	0.000100093
1836	#N/A	ELAVL2	13.3131	1.31231	0.290419	4.51867	6.22298e-06	0.000100093
1837	#N/A	AC006041.2	74.0108	-0.77709	0.171992	-4.51817	6.23769e-06	0.000100275
1838	#N/A	MMD	507.542	-0.6959	0.154046	-4.51748	6.25791e-06	0.000100545
1839	#N/A	PEX6	625.255	-0.461172	0.10209	-4.51729	6.26356e-06	0.000100581
1840	#N/A	BMP2	2.7368	3.16899	0.701625	4.51664	6.28292e-06	0.000100837
1841	#N/A	AC005208.1	23.8937	1.1479	0.254198	4.51575	6.30917e-06	0.000101204
1842	#N/A	ALG1L9P	103.169	0.577706	0.12794	4.51544	6.31845e-06	0.000101298
1843	#N/A	AP000662.1	64.9819	0.904655	0.200416	4.51389	6.36503e-06	0.000101989
1844	#N/A	TOB1-AS1	442.966	0.572047	0.126738	4.51361	6.37326e-06	0.000102066
1845	#N/A	AC106873.1	248.343	-0.955431	0.211685	-4.51346	6.37773e-06	0.000102082
1846	#N/A	IMMT	3120.69	-0.35818	0.0793665	-4.51298	6.39219e-06	0.000102258
1847	#N/A	AL121578.3	50.811	2.05083	0.454503	4.51226	6.4142e-06	0.000102554
1848	#N/A	ZBTB9	3.8344	1.8502	0.410134	4.51121	6.44585e-06	0.000103005
1849	#N/A	PPP1R12C	1040.51	-0.581308	0.128869	-4.51084	6.45714e-06	0.000103129
1850	#N/A	COL28A1	172.985	0.871716	0.19326	4.51059	6.46471e-06	0.000103147
1851	#N/A	LINC01191	76.1708	0.947105	0.209974	4.51057	6.46522e-06	0.000103147
1852	#N/A	HSPE1	327.055	-0.473744	0.105072	-4.50874	6.52127e-06	0.000103985
1853	#N/A	TTI2	669.122	-0.349028	0.077422	-4.50813	6.54014e-06	0.000104229
1854	#N/A	DNHD1	2347.88	-0.344035	0.0763205	-4.50777	6.55114e-06	0.000104348
1855	#N/A	ARG2	385.743	-1.8244	0.404746	-4.50753	6.55874e-06	0.000104413
1856	#N/A	SIAH2-AS1	106.209	1.00434	0.222886	4.50608	6.60357e-06	0.00010507
1857	#N/A	AL136305.1	111.3	0.783018	0.173782	4.50575	6.61375e-06	0.000105175
1858	#N/A	MAPK3	12.3568	3.26605	0.724887	4.50559	6.61876e-06	0.000105198
1859	#N/A	TMEM230	755.342	-0.33397	0.074143	-4.5044	6.65609e-06	0.000105735
1860	#N/A	MBD5	11480.6	0.209816	0.0465859	4.50386	6.67288e-06	0.000105945
1861	#N/A	PDZRN3-AS1	68.6118	-0.697834	0.154968	-4.50308	6.69754e-06	0.000106279
1862	#N/A	SYNPR-AS1	22.7858	1.53109	0.340071	4.50225	6.72382e-06	0.000106639
1863	#N/A	DDB2	513.151	0.594241	0.13203	4.5008	6.76972e-06	0.000107309
1864	#N/A	ATP1A1	1956.23	-0.721858	0.160396	-4.50048	6.78011e-06	0.000107416
1865	#N/A	PRDM2	2576.45	-0.161196	0.0358207	-4.50008	6.79293e-06	0.000107561
1866	#N/A	TUBB4B	85.4095	2.38014	0.529047	4.49891	6.83014e-06	0.000108093
1867	#N/A	AC025165.2	299.686	-0.53023	0.117886	-4.49781	6.86585e-06	0.0001086
1868	#N/A	AKAIN1	3.61418	1.89509	0.421402	4.49712	6.88811e-06	0.000108858
1869	#N/A	MAP2K1	1180.12	-0.449024	0.099848	-4.49707	6.88955e-06	0.000108858
1870	#N/A	AC021594.2	5.65672	2.32471	0.516976	4.49674	6.90033e-06	0.00010897
1871	#N/A	TCEANC	158.581	0.588998	0.131009	4.49585	6.92915e-06	0.000109366
1872	#N/A	ZNF552	1455.75	-0.511373	0.113757	-4.49532	6.94666e-06	0.000109584
1873	#N/A	SLC35F1	847.184	1.03165	0.22956	4.49405	6.98806e-06	0.000110179
1874	#N/A	RPLP0	46.4665	2.7055	0.602174	4.49289	7.02625e-06	0.000110631
1875	#N/A	B3GLCT	3172.87	0.487241	0.108448	4.49287	7.02693e-06	0.000110631
1876	#N/A	GULP1	106.707	2.33198	0.519043	4.49284	7.02802e-06	0.000110631
1877	#N/A	CLDN16	7.49395	1.18791	0.264408	4.4927	7.03244e-06	0.000110642
1878	#N/A	AC107884.1	463.403	0.507844	0.113053	4.49207	7.05334e-06	0.000110912
1879	#N/A	AC021752.1	266.173	0.457198	0.101784	4.49183	7.06124e-06	0.000110977
1880	#N/A	SMYD3	6244.14	-0.681039	0.151664	-4.49043	7.10791e-06	0.000111651
1881	#N/A	TTI1	660.053	-0.245732	0.0547265	-4.49019	7.11606e-06	0.00011172
1882	#N/A	FRY-AS1	751.203	0.935203	0.208312	4.48944	7.14123e-06	0.000112055
1883	#N/A	AC243964.3	1358.45	-0.800848	0.178413	-4.48873	7.1649e-06	0.000112367
1884	#N/A	CCR9	59.7253	-1.19989	0.267354	-4.48802	7.18887e-06	0.000112683
1885	#N/A	AC096763.1	2.144	3.13527	0.698721	4.48716	7.21785e-06	0.000113049
1886	#N/A	AC012613.1	389.512	-1.1458	0.255358	-4.48703	7.22226e-06	0.000113049
1887	#N/A	PPP2R5D	428.846	-0.343284	0.0765066	-4.48699	7.22373e-06	0.000113049
1888	top5_pathways_ECM (59)	DPT	10.2695	3.62172	0.80723	4.4866	7.23678e-06	0.000113194
1889	#N/A	C9	6.34179	2.49395	0.556038	4.48521	7.28424e-06	0.000113876
1890	#N/A	PRKG2	48.6755	1.473	0.328478	4.48432	7.3148e-06	0.000114291
1891	#N/A	CYTOR	483.712	1.07615	0.239988	4.48421	7.31854e-06	0.000114291
1892	#N/A	PARVG	103.919	-0.805151	0.179607	-4.48284	7.36573e-06	0.000114967
1893	#N/A	MCF2	195.636	1.73905	0.387971	4.48243	7.37973e-06	0.000115125
1894	#N/A	ERICH6-AS1	59.6293	0.564134	0.125869	4.48193	7.39718e-06	0.000115295
1895	#N/A	FAM25A	2.85707	2.53583	0.565794	4.48189	7.39846e-06	0.000115295
1896	#N/A	AL354809.1	144.425	0.540631	0.120635	4.48154	7.41054e-06	0.000115422
1897	#N/A	LPIN1	1674.37	-0.854293	0.190688	-4.48005	7.46244e-06	0.000116134
1898	#N/A	VAMP5	4.64121	3.51706	0.785058	4.48001	7.4641e-06	0.000116134
1899	#N/A	AL133481.1	144.778	-0.67052	0.149707	-4.47889	7.50323e-06	0.000116681
1900	#N/A	AL354824.1	5.15695	2.2918	0.511867	4.47734	7.55794e-06	0.000117455
1901	#N/A	KCNS3	36.5655	1.94484	0.434381	4.47725	7.56091e-06	0.000117455
1902	#N/A	ZFP36L1	85.8724	2.79777	0.624925	4.47697	7.57102e-06	0.00011755
1903	#N/A	LINC01621	6.00989	2.15485	0.481338	4.47679	7.57728e-06	0.000117585
1904	#N/A	SLC7A14-AS1	129.73	1.40516	0.3139	4.47646	7.58923e-06	0.000117709
1905	#N/A	CDR2	2631.3	0.312145	0.069738	4.47597	7.60645e-06	0.000117914
1906	#N/A	RIC1	2090.49	-0.347637	0.0776739	-4.4756	7.61973e-06	0.000118058
1907	#N/A	WT1	13.858	2.8427	0.635409	4.47382	7.68359e-06	0.000118985
1908	#N/A	DCP2	917.345	0.282205	0.0630903	4.47303	7.71172e-06	0.000119358
1909	#N/A	ANKRD34B	2.22764	2.47028	0.552401	4.47189	7.75297e-06	0.000119882
1910	#N/A	CHL1	196.4	-3.19161	0.713709	-4.47187	7.75372e-06	0.000119882
1911	#N/A	PPP2R5C	5656.98	-0.402044	0.0899356	-4.47035	7.80909e-06	0.000120675
1912	#N/A	NLGN4Y	39.1713	2.00881	0.449384	4.47015	7.81664e-06	0.000120729
1913	#N/A	AL645608.1	10.4627	-1.14599	0.2564	-4.46952	7.83951e-06	0.000121019
1914	#N/A	SLC25A45	301.628	0.70236	0.1572	4.46793	7.89811e-06	0.00012186
1915	#N/A	ARHGEF4	110.126	-1.37181	0.307119	-4.46671	7.94313e-06	0.00012249
1916	#N/A	GDAP1	814.021	0.534154	0.119594	4.46639	7.95524e-06	0.000122613
1917	#N/A	LHFPL5	135.335	-0.594684	0.133174	-4.46547	7.98938e-06	0.000123075
1918	#N/A	AL589765.4	6.06571	1.37213	0.307289	4.46528	7.99643e-06	0.000123108
1919	#N/A	AC090644.1	661.649	-0.646437	0.144773	-4.46519	7.99991e-06	0.000123108
1920	#N/A	MRPS36	984.345	-0.376561	0.084346	-4.46448	8.0263e-06	0.00012345
1921	#N/A	PLAAT3	1069.45	-0.556068	0.124578	-4.46361	8.05891e-06	0.000123884
1922	#N/A	HSPA8	105.515	3.36814	0.754595	4.46351	8.06286e-06	0.000123884
1923	#N/A	HHAT	969.121	0.759358	0.170143	4.46305	8.08017e-06	0.000124062
1924	#N/A	DPY19L2	17287	0.439495	0.0984758	4.46298	8.08285e-06	0.000124062
1925	#N/A	AC007220.1	70.0739	-0.744486	0.166866	-4.46158	8.13588e-06	0.000124811
1926	#N/A	ZNF551	1695.05	-0.32517	0.0728898	-4.46111	8.15347e-06	0.000125016
1927	#N/A	MSH3	1615.79	0.327884	0.0735026	4.46084	8.16383e-06	0.00012511
1928	#N/A	RHOD	230.51	-0.770503	0.172749	-4.46025	8.18654e-06	0.000125387
1929	#N/A	TEX10	677.147	-0.29592	0.0663477	-4.46015	8.1904e-06	0.000125387
1930	#N/A	LMNA	1179.63	-0.739877	0.166069	-4.45525	8.37964e-06	0.000128217
1931	#N/A	PERM1	599.819	-0.911518	0.204619	-4.45472	8.40043e-06	0.000128469
1932	#N/A	LINC01673	20.9116	-1.07213	0.240684	-4.45453	8.40768e-06	0.000128513
1933	#N/A	ZFAND6	2513.35	-0.28392	0.0637417	-4.45422	8.4199e-06	0.000128538
1934	#N/A	TF	131.239	-0.621466	0.139524	-4.45418	8.42144e-06	0.000128538
1935	#N/A	ILF3	750.769	-0.364359	0.081802	-4.45416	8.42234e-06	0.000128538
1936	#N/A	AP001107.9	131.851	-0.539079	0.121074	-4.45247	8.48877e-06	0.000129484
1937	#N/A	EIF3G	12.2576	3.09577	0.69534	4.45217	8.50054e-06	0.000129597
1938	#N/A	AL020998.1	7.92494	-2.06347	0.463533	-4.45162	8.52255e-06	0.000129866
1939	#N/A	PTPRG	22882.5	-0.438721	0.0985648	-4.45109	8.54337e-06	0.000130116
1940	#N/A	PDPN	203.672	-0.762873	0.17147	-4.44901	8.6268e-06	0.000131319
1941	#N/A	FNBP4	6302.31	0.50826	0.114258	4.44834	8.65348e-06	0.000131657
1942	#N/A	PSMD5	784.54	-0.434269	0.0976418	-4.44758	8.68447e-06	0.00013206
1943	#N/A	CDKN2B-AS1	15.2027	2.34907	0.528297	4.4465	8.72809e-06	0.000132655
1944	#N/A	AL132780.2	193.688	0.730511	0.164296	4.44631	8.73576e-06	0.000132704
1945	#N/A	AC060834.2	28.3439	0.867348	0.195086	4.44597	8.74967e-06	0.000132847
1946	#N/A	SYS1	150.01	-0.514387	0.115721	-4.44508	8.78609e-06	0.000133331
1947	#N/A	AC008147.1	37.3368	1.01406	0.22819	4.44396	8.83194e-06	0.000133939
1948	#N/A	PRSS12	14.4611	1.16276	0.261661	4.44377	8.8395e-06	0.000133939
1949	#N/A	FIBP	17.3238	1.56329	0.351794	4.44377	8.83979e-06	0.000133939
1950	#N/A	NKAIN3	93.6205	1.37809	0.310197	4.44263	8.88661e-06	0.00013458
1951	#N/A	AC113137.1	138.594	-1.11637	0.251647	-4.43624	9.1543e-06	0.000138563
1952	#N/A	RPS3	132.344	2.59366	0.584789	4.43521	9.19833e-06	0.000139158
1953	#N/A	NREP-AS1	108.84	-1.61338	0.363931	-4.4332	9.28456e-06	0.00014039
1954	#N/A	COQ10B	631.242	-0.355477	0.0801899	-4.43295	9.29544e-06	0.000140468
1955	#N/A	AC087672.2	7.47028	2.56348	0.578289	4.43286	9.2992e-06	0.000140468
1956	#N/A	EPC2	2529.91	0.278064	0.0627477	4.43146	9.35958e-06	0.000141308
1957	#N/A	PPFIA2-AS1	111.034	1.32028	0.298015	4.43024	9.41274e-06	0.000142038
1958	#N/A	RTN3	1817.52	0.490412	0.110719	4.42935	9.45172e-06	0.000142553
1959	#N/A	TRUB1	852.443	0.622043	0.140447	4.42903	9.46557e-06	0.000142689
1960	#N/A	AC012184.1	123.317	-0.542725	0.122556	-4.4284	9.49353e-06	0.000143037
1961	#N/A	AACS	384.732	-0.492653	0.111255	-4.42816	9.50422e-06	0.000143119
1962	#N/A	TAF1D	2133.44	-0.324616	0.073309	-4.42806	9.50861e-06	0.000143119
1963	#N/A	LINC02343	198.743	1.09813	0.248013	4.42773	9.52318e-06	0.000143265
1964	#N/A	TMEM272	60.6178	0.866142	0.195646	4.4271	9.551e-06	0.00014361
1965	#N/A	LINC02330	2.6788	2.75254	0.621869	4.42624	9.58904e-06	0.000144109
1966	#N/A	LINC00612	146.155	-0.837869	0.189385	-4.42416	9.68182e-06	0.000145379
1967	#N/A	FGF8	5.01558	2.01458	0.455361	4.42412	9.6834e-06	0.000145379
1968	#N/A	LINC01366	6.98685	-1.80657	0.408443	-4.42307	9.73074e-06	0.000146016
1969	#N/A	LINC01035	13.0819	1.66875	0.3773	4.42287	9.73981e-06	0.000146077
1970	#N/A	MRPS2	18.426	2.7635	0.624857	4.42262	9.75113e-06	0.000146173
1971	#N/A	HIGD1B	18.7937	2.33352	0.527891	4.42046	9.849e-06	0.000147565
1972	#N/A	LGI1	67.5118	-0.789225	0.178588	-4.41925	9.90429e-06	0.000148289
1973	#N/A	SLC35A1	813.373	0.256662	0.0580789	4.41919	9.90738e-06	0.000148289
1974	#N/A	AC009090.6	198.54	-0.776102	0.175654	-4.41837	9.94502e-06	0.000148777
1975	#N/A	LINC02497	33.2513	1.1693	0.264652	4.41825	9.9504e-06	0.000148782
1976	#N/A	IMPA2	570.561	-0.634274	0.14359	-4.41726	9.99588e-06	0.000149387
1977	#N/A	LINC00482	22.8045	-1.18827	0.269019	-4.41705	1.00056e-05	0.000149457
1978	#N/A	PRR13	19.7963	2.85582	0.646571	4.41688	1.00137e-05	0.000149502
1979	#N/A	LINC02631	20.8878	1.16572	0.263941	4.41658	1.00274e-05	0.000149631
1980	#N/A	SYT13	10.6166	-1.61741	0.366229	-4.4164	1.00357e-05	0.000149679
1981	#N/A	PTPRG-AS1	929.868	-0.834352	0.188932	-4.41614	1.00477e-05	0.000149782
1982	#N/A	RAB23	272.345	0.606172	0.137275	4.41576	1.00654e-05	0.000149971
1983	#N/A	AQP4	53.3968	-1.88632	0.427206	-4.41549	1.00782e-05	0.000150085
1984	#N/A	C2CD2	156.129	1.52308	0.344954	4.41531	1.00866e-05	0.000150135
1985	#N/A	AC131944.1	8.51171	1.75307	0.397185	4.41374	1.01599e-05	0.00015115
1986	#N/A	DBP	37.427	1.16166	0.263203	4.41353	1.01697e-05	0.000151219
1987	#N/A	AC007614.1	15.9474	2.03757	0.461777	4.41246	1.02205e-05	0.000151898
1988	#N/A	MCTP2	274.893	-2.58658	0.586332	-4.41147	1.02671e-05	0.000152474
1989	#N/A	LAMTOR5	90.5661	1.99314	0.451821	4.41134	1.02731e-05	0.000152474
1990	#N/A	VAV3-AS1	4.05875	1.73788	0.39396	4.41131	1.02748e-05	0.000152474
1991	#N/A	LINC01285	245.225	0.677404	0.153594	4.41034	1.03207e-05	0.000153079
1992	#N/A	LINC01917	17.7941	1.20685	0.273675	4.40978	1.03478e-05	0.000153401
1993	#N/A	PPP1R11	156.639	-0.497867	0.112903	-4.40967	1.03528e-05	0.000153401
1994	#N/A	AC090541.1	186.203	-1.70341	0.38647	-4.40761	1.0452e-05	0.000154774
1995	#N/A	SEMA6A-AS2	74.7135	-0.720892	0.163562	-4.40745	1.04595e-05	0.000154774
1996	#N/A	DCAF17	492.558	0.304619	0.069115	4.40742	1.04611e-05	0.000154774
1997	#N/A	TSPEAR-AS1	33.0521	-2.0144	0.457231	-4.40565	1.05465e-05	0.000155959
1998	#N/A	TGFA	104.559	-2.48251	0.563673	-4.40417	1.06192e-05	0.000156955
1999	#N/A	RGS11	213.714	0.850515	0.193136	4.4037	1.06419e-05	0.000157211
[truncated: 34,602 more rows]

## Sheet: DCM_Deseq2
Sort	Overlap_with_PAB_113_Genes		baseMean	log2FoldChange	lfcSE	stat	pvalue	padj
1	#N/A	FIZ1	164.553	-0.922175	0.0880008	-10.4792	1.07689e-25	1.8291e-21
2	#N/A	CALCOCO2	2213.05	-1.18953	0.114129	-10.4227	1.95362e-25	1.8291e-21
3	#N/A	AL008633.1	2126.07	-2.39507	0.229828	-10.4212	1.98513e-25	1.8291e-21
4	#N/A	AC006369.1	1676.85	1.77658	0.171684	10.3479	4.2771e-25	2.8029e-21
5	#N/A	AC015845.2	1188.06	-2.68705	0.26008	-10.3316	5.07e-25	2.8029e-21
6	#N/A	HMOX2	1719.12	-1.5413	0.152028	-10.1383	3.73466e-24	1.72056e-20
7	#N/A	NECTIN1	224.06	-2.1576	0.217749	-9.90867	3.81696e-23	1.50726e-19
8	#N/A	LINC00670	851.294	2.48613	0.254464	9.77006	1.51368e-22	5.23015e-19
9	#N/A	AC007391.3	669.599	2.4499	0.254598	9.62261	6.41824e-22	1.80035e-18
10	#N/A	AC004936.1	104.111	3.01815	0.313822	9.61739	6.75197e-22	1.80035e-18
11	#N/A	ZNF682	1012.38	-1.44816	0.150673	-9.61129	7.16439e-22	1.80035e-18
12	#N/A	MOCS1	190.359	-0.971363	0.101671	-9.55393	1.24864e-21	2.87623e-18
13	#N/A	CLCN5	338.716	-1.08263	0.115159	-9.40115	5.39684e-21	1.14753e-17
14	#N/A	PROM1	552.939	2.84368	0.31245	9.10122	8.9326e-20	1.76368e-16
15	#N/A	AC068442.1	152.872	2.87999	0.317154	9.08072	1.07856e-19	1.98757e-16
16	#N/A	AP001994.3	26.7798	-4.38036	0.485171	-9.02849	1.7405e-19	2.95717e-16
17	#N/A	LINC01893	65.1074	3.25877	0.361135	9.02368	1.81867e-19	2.95717e-16
18	#N/A	AC092440.1	85.8557	3.81042	0.427026	8.92315	4.53218e-19	6.50989e-16
19	#N/A	MIR924HG	69.0253	4.48811	0.50318	8.91949	4.68441e-19	6.50989e-16
20	#N/A	PHF21B	149.918	2.50305	0.280646	8.91888	4.71015e-19	6.50989e-16
21	#N/A	MAFK	944.92	1.35244	0.152318	8.87902	6.74522e-19	8.87864e-16
22	#N/A	AC010096.1	54.5291	-3.27616	0.371969	-8.8076	1.27855e-18	1.58609e-15
23	#N/A	RAB40A	68.0518	1.11523	0.126673	8.80404	1.31974e-18	1.58609e-15
24	#N/A	DDAH2	37.2043	5.92133	0.676978	8.74671	2.19664e-18	2.52999e-15
25	#N/A	BCKDHB	4393.68	-1.3383	0.15318	-8.73683	2.3975e-18	2.65087e-15
26	#N/A	MT-CYB	173.216	-6.4664	0.741283	-8.72325	2.7032e-18	2.87392e-15
27	#N/A	PAFAH2	564.044	1.43341	0.16497	8.68892	3.65916e-18	3.74617e-15
28	#N/A	CHDH	62.1357	-2.37596	0.273812	-8.67734	4.05148e-18	3.99968e-15
29	#N/A	AC010327.4	1662.12	2.47691	0.285679	8.67025	4.31187e-18	4.10995e-15
30	#N/A	PPTC7	2645.96	-0.856608	0.0991221	-8.64194	5.52656e-18	5.09217e-15
31	#N/A	PPP2R2B	417.81	2.81918	0.326933	8.6231	6.51632e-18	5.63593e-15
32	#N/A	MT-CO2	150.028	-6.68862	0.775675	-8.62296	6.52449e-18	5.63593e-15
33	#N/A	MT-ND2	86.2344	-7.32209	0.859542	-8.5186	1.61501e-17	1.35279e-14
34	#N/A	ADAMTS14	82.7416	2.56054	0.301664	8.48806	2.10112e-17	1.70821e-14
35	#N/A	MARK3	9429.72	-1.28887	0.152225	-8.46688	2.52049e-17	1.99061e-14
36	#N/A	KLHL31	4552.32	-1.03656	0.122653	-8.45118	2.88381e-17	2.21429e-14
37	#N/A	CFAP77	752.048	-1.29438	0.153278	-8.44462	3.05036e-17	2.27886e-14
38	#N/A	CTNNBIP1	1928.26	-1.04454	0.124197	-8.41041	4.08578e-17	2.97208e-14
39	#N/A	MT-ND1	118.257	-6.99573	0.8327	-8.40127	4.4169e-17	3.13056e-14
40	#N/A	MYH6	10331.1	-2.86378	0.341858	-8.37709	5.42506e-17	3.74898e-14
41	#N/A	NUDT4	4812.25	-1.45413	0.173841	-8.36472	6.026e-17	4.0627e-14
42	#N/A	LINC01128	2472.62	-1.00247	0.120961	-8.28758	1.15572e-16	7.60627e-14
43	#N/A	AC004879.1	11293.3	1.70512	0.207602	8.21341	2.14992e-16	1.38205e-13
44	#N/A	KIF13A	15244.8	1.01489	0.123958	8.18737	2.66996e-16	1.67734e-13
45	#N/A	AC103808.2	31.3126	2.9653	0.362824	8.17283	3.0124e-16	1.85042e-13
46	#N/A	AL845331.2	963.522	-1.40912	0.172909	-8.14948	3.65482e-16	2.19623e-13
47	#N/A	ADGRD1	4097.57	-1.93348	0.237709	-8.13379	4.16075e-16	2.44705e-13
48	#N/A	EPS15L1	3611.68	-0.751494	0.0924323	-8.13021	4.28543e-16	2.46787e-13
49	top5_pathways_ECM (59)	TGFB2	530.113	2.87534	0.356971	8.05483	7.95865e-16	4.48966e-13
50	#N/A	AC113414.1	1814.76	-1.99139	0.247984	-8.03032	9.72155e-16	5.37446e-13
51	#N/A	GUCD1	337.455	-0.803668	0.100161	-8.02377	1.02548e-15	5.51939e-13
52	#N/A	CEBPB-AS1	48.0749	1.29833	0.161842	8.02224	1.0383e-15	5.51939e-13
53	#N/A	EXT1	10461.6	1.70173	0.213018	7.98868	1.36388e-15	7.11326e-13
54	#N/A	UNC80	251.719	2.85799	0.358335	7.97575	1.51455e-15	7.75283e-13
55	#N/A	FAM78B	593.958	-1.14866	0.14486	-7.92943	2.20157e-15	1.10647e-12
56	#N/A	PARVB	3021.68	-1.43251	0.180744	-7.9256	2.27047e-15	1.12072e-12
57	#N/A	GPD1L	3068.78	-1.15597	0.146037	-7.91562	2.46033e-15	1.19313e-12
58	#N/A	AC022034.1	3386.74	-1.64377	0.208423	-7.88672	3.10244e-15	1.47858e-12
59	#N/A	MT-ATP6	265.831	-5.81735	0.738676	-7.87538	3.39707e-15	1.59155e-12
60	#N/A	SEMA4B	2162.91	-1.41517	0.180163	-7.85494	3.99954e-15	1.84259e-12
61	#N/A	PLCE1	5239.76	2.43768	0.310566	7.84916	4.18823e-15	1.89789e-12
62	#N/A	PRDM16	6543.3	-1.01655	0.129638	-7.84143	4.45442e-15	1.98595e-12
63	#N/A	MT-ND4	146.313	-6.99465	0.897059	-7.79731	6.32396e-15	2.77471e-12
64	#N/A	DNAAF3	1643.67	2.28391	0.293471	7.78239	7.11678e-15	3.07378e-12
65	#N/A	CD276	511.984	-1.34055	0.172409	-7.77537	7.52269e-15	3.19911e-12
66	#N/A	PLIN5	3990.54	-1.21803	0.156801	-7.76802	7.9721e-15	3.29067e-12
67	#N/A	MT-CO1	231.625	-5.74299	0.739318	-7.76796	7.97607e-15	3.29067e-12
68	#N/A	STRBP	3894.26	-0.594089	0.0769226	-7.7232	1.13444e-14	4.61148e-12
69	#N/A	ABCG2	794.371	1.92865	0.25035	7.7038	1.32075e-14	5.28909e-12
70	#N/A	LIMA1	1030.52	1.36181	0.176854	7.7002	1.35852e-14	5.28909e-12
71	#N/A	LINC02827	98.0856	2.22334	0.288738	7.7002	1.35853e-14	5.28909e-12
72	#N/A	AC103808.6	12.0439	3.36513	0.437975	7.68339	1.54937e-14	5.9483e-12
73	#N/A	COX17	603.975	-1.41349	0.185041	-7.6388	2.19254e-14	8.30223e-12
74	#N/A	MED12L	1067.55	2.15821	0.282869	7.62972	2.3527e-14	8.78828e-12
75	#N/A	OPLAH	362.888	-0.959152	0.126775	-7.56577	3.85584e-14	1.41368e-11
76	#N/A	PSKH1	570.198	-0.432652	0.0571933	-7.56473	3.88684e-14	1.41368e-11
77	#N/A	TMED7	403.235	-0.66665	0.0882579	-7.55343	4.2395e-14	1.52193e-11
78	#N/A	VTCN1	212.513	2.5122	0.332941	7.5455	4.5056e-14	1.59671e-11
79	#N/A	C5orf15	851.126	-0.756039	0.100433	-7.52781	5.15985e-14	1.80542e-11
80	#N/A	MT-ND6	46.622	-6.69996	0.890357	-7.52503	5.27096e-14	1.82125e-11
81	#N/A	AC090517.5	656.16	0.434238	0.0578073	7.51183	5.83086e-14	1.98983e-11
82	#N/A	AC021205.3	40.0923	1.24305	0.166266	7.47629	7.64529e-14	2.57721e-11
83	#N/A	POR	1739.76	-2.19312	0.293622	-7.46921	8.0677e-14	2.68684e-11
84	#N/A	FZD8	22.2675	-6.98696	0.93648	-7.46087	8.59538e-14	2.82849e-11
85	#N/A	AL158071.4	130.137	-1.30479	0.175146	-7.44973	9.35288e-14	3.04156e-11
86	#N/A	HYAL4	107.23	2.60361	0.349644	7.44647	9.58728e-14	3.08153e-11
87	#N/A	PLCE1-AS1	70.2853	2.66332	0.357918	7.44115	9.98088e-14	3.17117e-11
88	#N/A	AC073332.1	373.965	0.913559	0.123131	7.4194	1.17652e-13	3.69562e-11
89	#N/A	AP006545.3	26.2777	-2.29076	0.309106	-7.41092	1.25426e-13	3.89554e-11
90	#N/A	AC126121.3	570.798	1.15429	0.156159	7.3918	1.44858e-13	4.44908e-11
91	#N/A	PATZ1	166.526	0.767678	0.103986	7.38254	1.55298e-13	4.7173e-11
92	#N/A	MPP3	6378.23	-1.90692	0.258481	-7.37742	1.6139e-13	4.84907e-11
93	non_ECM_network (54)	UCHL1	19.6771	4.91822	0.668575	7.35628	1.89111e-13	5.62086e-11
94	#N/A	CCND3	848.484	-2.98875	0.406456	-7.35318	1.9354e-13	5.69132e-11
95	#N/A	GSDMB	321.787	1.36277	0.185838	7.33312	2.24853e-13	6.54252e-11
96	#N/A	PCSK6	2246.79	-2.09201	0.285787	-7.32017	2.47659e-13	7.13104e-11
97	#N/A	AC010991.1	23.2537	2.6396	0.361906	7.29361	3.01754e-13	8.59905e-11
98	#N/A	LINC01393	56.5547	1.94151	0.266675	7.28043	3.32747e-13	9.38551e-11
99	#N/A	STAC3	73.6064	1.37241	0.188619	7.2761	3.43621e-13	9.59431e-11
100	#N/A	ACACB	15903.9	-0.950746	0.130881	-7.26422	3.75183e-13	1.03708e-10
101	#N/A	AL358335.2	444.8	2.83838	0.391854	7.24348	4.37315e-13	1.19686e-10
102	#N/A	AC131902.1	36.8549	-2.41317	0.334659	-7.21082	5.56142e-13	1.50715e-10
103	#N/A	CDIP1	530.03	-0.696099	0.0966015	-7.20589	5.76668e-13	1.5476e-10
104	#N/A	RBFOX1	19224	-0.816364	0.113397	-7.19917	6.05788e-13	1.61012e-10
105	#N/A	SMDT1	140.712	-0.909703	0.126618	-7.1846	6.74043e-13	1.77447e-10
106	#N/A	CES5A	15.6145	-2.7572	0.384229	-7.17592	7.18221e-13	1.85783e-10
107	#N/A	AC019131.1	145.253	0.864505	0.120476	7.17574	7.19149e-13	1.85783e-10
108	#N/A	AC103808.4	53.2368	2.72134	0.379577	7.16941	7.53227e-13	1.91451e-10
109	#N/A	AC107032.2	312.547	0.914653	0.127583	7.1691	7.54945e-13	1.91451e-10
110	#N/A	CYP4F12	48.9671	-1.9009	0.265365	-7.16335	7.87281e-13	1.97836e-10
111	#N/A	AL137017.1	45.5717	1.19033	0.166365	7.15496	8.3698e-13	2.08431e-10
112	#N/A	MIR1-1HG-AS1	839.801	1.07976	0.151184	7.14201	9.19786e-13	2.27007e-10
113	#N/A	FHAD1	119.208	1.83643	0.257654	7.12749	1.02215e-12	2.50037e-10
114	#N/A	LINC02137	1451.22	-2.50947	0.352152	-7.1261	1.03254e-12	2.50364e-10
115	#N/A	LINC01214	16.6115	2.71016	0.381256	7.10851	1.173e-12	2.81948e-10
116	#N/A	LINC01808	93.6867	-3.03494	0.427107	-7.1058	1.1963e-12	2.84479e-10
117	#N/A	AC090945.1	231.939	-1.09515	0.154141	-7.1049	1.20411e-12	2.84479e-10
118	#N/A	DIAPH3	187.973	3.07524	0.433019	7.10186	1.23091e-12	2.88347e-10
119	#N/A	COL16A1	204.742	1.83689	0.258939	7.09394	1.30347e-12	3.00813e-10
120	#N/A	ARL4C	12.663	-6.25599	0.881931	-7.09352	1.30744e-12	3.00813e-10
121	#N/A	ST8SIA2	211.089	1.96499	0.277051	7.09253	1.31678e-12	3.00813e-10
122	#N/A	EMILIN3	10.7818	-4.46141	0.629168	-7.09097	1.3318e-12	3.0175e-10
123	#N/A	MDFIC	2051.17	1.18602	0.167509	7.08032	1.4382e-12	3.23209e-10
124	#N/A	GRXCR2	1308.07	-3.22582	0.456348	-7.06878	1.56303e-12	3.48429e-10
125	#N/A	CLN8	988.925	-0.681755	0.0964909	-7.06548	1.60062e-12	3.53955e-10
126	#N/A	NECTIN1-AS1	48.78	-2.05324	0.290707	-7.06293	1.63033e-12	3.57074e-10
127	#N/A	CYP3A43	30.743	-1.56805	0.222039	-7.06206	1.64056e-12	3.57074e-10
128	#N/A	AC007262.2	785.447	-1.58873	0.225189	-7.05509	1.72485e-12	3.72486e-10
129	#N/A	FAM192A	754.617	-0.434368	0.0616415	-7.04668	1.83237e-12	3.92638e-10
130	#N/A	NCOA6	3494.21	-0.383693	0.0544737	-7.04363	1.87289e-12	3.98234e-10
131	#N/A	SLC25A18	502.008	-2.04711	0.290877	-7.03771	1.9542e-12	4.12352e-10
132	#N/A	ATP1B4	79.547	4.32759	0.615288	7.03343	2.01511e-12	4.21983e-10
133	#N/A	AC008105.3	81.2987	1.32762	0.188796	7.03203	2.03549e-12	4.23044e-10
134	#N/A	AC010343.3	963.216	1.9995	0.284687	7.02349	2.16397e-12	4.4472e-10
135	#N/A	ZNF211	221.694	0.567631	0.0808249	7.02297	2.17195e-12	4.4472e-10
136	#N/A	HMGA2-AS1	52.1145	3.08688	0.440256	7.01156	2.35676e-12	4.79011e-10
137	#N/A	TMEM178B	17086.5	-1.26959	0.181337	-7.00126	2.53679e-12	5.11838e-10
138	#N/A	BCL2L13	4567.7	-0.884745	0.126388	-7.00022	2.55558e-12	5.11893e-10
139	#N/A	BACH2	3333.94	1.45408	0.20808	6.98807	2.78699e-12	5.5423e-10
140	#N/A	PLCE1-AS2	158.621	2.51263	0.35986	6.98226	2.90476e-12	5.73523e-10
141	#N/A	AZGP1	280.117	-1.83735	0.26322	-6.98029	2.9457e-12	5.77482e-10
142	#N/A	RHBDL3	147.715	-3.09164	0.443671	-6.96831	3.20768e-12	6.24414e-10
143	#N/A	SGCE	1442.63	0.569059	0.0820473	6.93574	4.04091e-12	7.81111e-10
144	#N/A	MZT2A	406.77	-1.14589	0.165299	-6.93221	4.14315e-12	7.95312e-10
145	#N/A	CROT	498.446	0.712365	0.103163	6.90527	5.0109e-12	9.55251e-10
146	#N/A	UBN1	2256.16	-0.851697	0.124045	-6.86602	6.60172e-12	1.24852e-09
147	#N/A	NMRAL1	972.826	-1.159	0.168822	-6.8652	6.63963e-12	1.24852e-09
148	#N/A	ILRUN	2332.51	-0.427686	0.0623362	-6.86095	6.84027e-12	1.27756e-09
149	#N/A	LINC01937	74.6505	-2.84426	0.41463	-6.85976	6.89784e-12	1.27967e-09
150	#N/A	SAR1B	967.079	-0.475616	0.0693556	-6.85764	7.0005e-12	1.29005e-09
151	#N/A	AC022034.3	5912.95	-2.29008	0.334604	-6.84414	7.69342e-12	1.40835e-09
152	#N/A	AC073050.1	568.339	-1.99625	0.292206	-6.83165	8.39453e-12	1.52659e-09
153	#N/A	HIVEP3	6130.22	-0.926653	0.135721	-6.82763	8.63308e-12	1.55971e-09
154	#N/A	BLM	459.031	-2.06369	0.303043	-6.8099	9.76686e-12	1.75309e-09
155	#N/A	NUDT4B	59.1264	-1.66416	0.244598	-6.80363	1.02014e-11	1.81927e-09
156	#N/A	ATP2A2	20858.2	-1.37635	0.202352	-6.80176	1.03352e-11	1.83132e-09
157	#N/A	LINC02454	15.6652	-2.99272	0.440407	-6.79535	1.08047e-11	1.90232e-09
158	#N/A	ZSWIM5	835.95	0.63001	0.0928138	6.78789	1.13783e-11	1.99062e-09
159	#N/A	AL138708.1	26.8487	2.47977	0.365807	6.77891	1.21085e-11	2.10506e-09
160	#N/A	BNIP3	1102.56	-0.98841	0.145842	-6.77729	1.22451e-11	2.11549e-09
161	#N/A	ZNF595	852.472	-0.671181	0.099069	-6.77488	1.2451e-11	2.13771e-09
162	#N/A	ARHGAP31	4938.84	-1.11892	0.165284	-6.7697	1.29047e-11	2.20192e-09
163	#N/A	METTL7B	79.7848	-2.13125	0.315377	-6.75777	1.40131e-11	2.37638e-09
164	#N/A	LINC01954	4732.22	-1.08404	0.160808	-6.74119	1.57099e-11	2.64789e-09
165	#N/A	LIFR	2313.91	-0.584214	0.0869273	-6.72072	1.80829e-11	3.02938e-09
166	#N/A	TRMT9B	1650.39	-0.880095	0.131108	-6.71273	1.91019e-11	3.18081e-09
167	#N/A	WNK1	8601.44	-0.848289	0.126506	-6.70551	2.00698e-11	3.32198e-09
168	#N/A	INSYN1	52.7181	-1.35757	0.202928	-6.68989	2.23332e-11	3.6746e-09
169	non_ECM_network (54)	NPR3	1255.05	1.2795	0.191465	6.68268	2.34616e-11	3.81743e-09
170	top5_pathways_ECM (59)	COL1A1	51.6427	-6.48427	0.970324	-6.68258	2.34774e-11	3.81743e-09
171	#N/A	AL513008.1	7.26359	-3.17743	0.475555	-6.68152	2.36482e-11	3.82271e-09
172	#N/A	SH3BP2	112.953	-3.10387	0.465208	-6.67201	2.52317e-11	4.05496e-09
173	#N/A	PCDHB13	10.2292	-2.99056	0.449469	-6.65354	2.86131e-11	4.57181e-09
174	#N/A	NT5C2	6691.04	0.941716	0.14172	6.64491	3.03395e-11	4.8198e-09
175	#N/A	TTI1	660.053	-0.396003	0.0596315	-6.64084	3.11898e-11	4.92656e-09
176	#N/A	PMP22	1984.69	-0.757775	0.114209	-6.63498	3.24537e-11	5.09707e-09
177	#N/A	TMPRSS9	501.865	0.785861	0.118645	6.62362	3.50518e-11	5.47402e-09
178	#N/A	AC117509.1	75.9043	1.1791	0.17813	6.61932	3.60846e-11	5.60366e-09
179	#N/A	ANKRD33B	1020.31	1.95107	0.294858	6.61698	3.66601e-11	5.63336e-09
180	#N/A	RANBP17	1882.47	1.13368	0.171332	6.61689	3.66835e-11	5.63336e-09
181	#N/A	KRT10	59.8794	3.74035	0.565707	6.6118	3.79663e-11	5.79815e-09
182	#N/A	AL031283.2	230.542	2.9648	0.448558	6.60963	3.85274e-11	5.85151e-09
183	#N/A	SLITRK4	58.6309	5.37105	0.813335	6.60373	4.0093e-11	6.05602e-09
184	#N/A	CCN5	300.059	-1.88874	0.286052	-6.60279	4.03486e-11	6.06149e-09
185	#N/A	P2RY1	30.6633	-3.56647	0.540224	-6.60183	4.06112e-11	6.06797e-09
186	#N/A	VWA5B1	22.9644	-3.1528	0.477663	-6.60047	4.0986e-11	6.09104e-09
187	#N/A	AC068286.2	170.265	-1.43239	0.217167	-6.59578	4.23016e-11	6.25295e-09
188	#N/A	AC091078.1	284.116	-1.6059	0.243781	-6.58747	4.47378e-11	6.57789e-09
189	#N/A	TCEA2	86.1532	0.808666	0.122829	6.5837	4.58886e-11	6.71139e-09
190	#N/A	ANKRD34C-AS1	315.215	2.39139	0.363608	6.57683	4.80582e-11	6.97697e-09
191	#N/A	AC119674.1	2594.32	-1.34344	0.204283	-6.57636	4.82093e-11	6.97697e-09
192	#N/A	POT1-AS1	1394.03	-1.02301	0.155678	-6.57133	4.98685e-11	7.17951e-09
193	#N/A	NBAS	5082.13	-0.49267	0.0750005	-6.56889	5.06912e-11	7.26013e-09
194	#N/A	ALG14	913.087	0.508314	0.0774221	6.56548	5.18649e-11	7.38994e-09
195	#N/A	LZTFL1	420.808	-1.19412	0.182093	-6.55773	5.4633e-11	7.74444e-09
196	#N/A	AL389885.1	30.265	2.56578	0.391947	6.54623	5.90063e-11	8.29561e-09
197	#N/A	RPS19BP1	31.623	3.02593	0.46226	6.54594	5.91215e-11	8.29561e-09
198	#N/A	ZFP3	324.086	-0.622054	0.0950764	-6.54267	6.04296e-11	8.43633e-09
199	#N/A	TSC22D1	3155.21	-0.81847	0.125127	-6.5411	6.10686e-11	8.4827e-09
200	#N/A	AL023553.1	131.958	-1.77281	0.271142	-6.5383	6.2224e-11	8.59998e-09
201	#N/A	STAT3	5581.08	-1.66422	0.254573	-6.53729	6.26454e-11	8.61514e-09
202	#N/A	IL31RA	117.799	3.12752	0.47912	6.52764	6.68162e-11	9.11905e-09
203	#N/A	ZNF546	730.71	0.426354	0.0653195	6.52721	6.7004e-11	9.11905e-09
204	#N/A	PCNT	2533.5	-1.74769	0.267782	-6.52656	6.72993e-11	9.11905e-09
205	#N/A	SLC11A1	15.5377	-3.87532	0.594389	-6.51984	7.03843e-11	9.49055e-09
206	#N/A	EDA	4600.39	-1.32169	0.202863	-6.51517	7.26082e-11	9.74289e-09
207	#N/A	AC132803.1	549.706	-1.98673	0.305701	-6.49894	8.08892e-11	1.08016e-08
208	#N/A	RETSAT	576.427	-1.03081	0.1588	-6.49128	8.51106e-11	1.13107e-08
209	#N/A	SPATA2	85.456	-0.66953	0.103282	-6.48257	9.0174e-11	1.19263e-08
210	#N/A	GOLPH3	1796.99	-0.651326	0.100514	-6.47996	9.17447e-11	1.20762e-08
211	#N/A	PTPRU	147.264	-1.08248	0.167209	-6.47384	9.55438e-11	1.25167e-08
212	#N/A	AC005865.2	293.081	2.06424	0.318981	6.47137	9.7119e-11	1.2663e-08
213	#N/A	HLTF	743.686	0.784497	0.121306	6.46707	9.99216e-11	1.29673e-08
214	#N/A	GORAB-AS1	104.731	0.92114	0.142507	6.46384	1.02079e-10	1.31854e-08
215	#N/A	PACS1	6938.01	0.814588	0.126205	6.45451	1.08569e-10	1.39584e-08
216	#N/A	GPR87	20.9578	2.35872	0.365942	6.44561	1.15134e-10	1.47247e-08
217	#N/A	PEBP4	5706.73	-1.2756	0.197921	-6.44501	1.15595e-10	1.47247e-08
218	#N/A	MEAF6	474.038	0.679259	0.105454	6.44128	1.18467e-10	1.49979e-08
219	#N/A	GNB3	211.006	1.28127	0.19893	6.44083	1.18824e-10	1.49979e-08
220	#N/A	MCCC2	1642.25	-0.522584	0.0811774	-6.43755	1.21417e-10	1.52555e-08
221	#N/A	PRXL2A	490.598	-0.762839	0.118614	-6.43126	1.26549e-10	1.58284e-08
222	#N/A	AC134980.2	26.0992	-3.04533	0.473945	-6.4255	1.31441e-10	1.63662e-08
223	#N/A	MAF1	27.6714	4.35714	0.680599	6.40192	1.53434e-10	1.89642e-08
224	#N/A	MT-CO3	293.567	-4.55611	0.711706	-6.40168	1.53678e-10	1.89642e-08
225	#N/A	BICD1	3108.75	0.96923	0.15142	6.40093	1.54429e-10	1.89721e-08
226	#N/A	TMEM184A	121.681	1.44159	0.225279	6.39915	1.5624e-10	1.91096e-08
227	#N/A	NOC3L	357.263	0.526071	0.0822985	6.39222	1.6349e-10	1.99083e-08
228	#N/A	BRD4	2334.27	-0.431776	0.0675755	-6.38953	1.66394e-10	2.01731e-08
229	#N/A	AL021308.1	30.0931	1.40567	0.220104	6.38637	1.69867e-10	2.04834e-08
230	#N/A	LINC02028	121.79	1.42122	0.22256	6.38579	1.70516e-10	2.04834e-08
231	#N/A	AL355999.1	53.6808	1.06093	0.166154	6.3852	1.71177e-10	2.04834e-08
232	#N/A	LINC00174	1340.78	0.853869	0.133906	6.37664	1.81017e-10	2.15675e-08
233	#N/A	GALNTL6	478.99	-2.44575	0.384572	-6.35968	2.02174e-10	2.39849e-08
234	#N/A	AC107973.1	407.458	1.86665	0.293569	6.35845	2.03794e-10	2.39973e-08
235	#N/A	AC104596.1	2271.2	1.0635	0.167262	6.35829	2.04015e-10	2.39973e-08
236	#N/A	HNRNPUL1	751.93	-0.477293	0.0752478	-6.34295	2.25414e-10	2.6402e-08
237	#N/A	ANKRD34C	11.6877	2.62502	0.414224	6.33719	2.33988e-10	2.72907e-08
238	#N/A	SLC30A10	664.278	-1.9612	0.309773	-6.3311	2.43418e-10	2.82713e-08
239	#N/A	RIPOR2	504.079	2.18978	0.346861	6.31315	2.73416e-10	3.16225e-08
240	#N/A	STX18-AS1	1446.7	-0.65927	0.104469	-6.31065	2.77858e-10	3.20023e-08
241	#N/A	GNG7	3948.23	-0.812155	0.128718	-6.30956	2.79832e-10	3.20959e-08
242	#N/A	PLK4	22.4965	1.51931	0.240888	6.30711	2.84287e-10	3.24722e-08
243	#N/A	SMARCA1	1001.8	-0.732804	0.116242	-6.3041	2.8987e-10	3.29736e-08
244	#N/A	JUP	1589.25	-0.882162	0.139983	-6.30192	2.93987e-10	3.33049e-08
245	#N/A	OTUD7A	1217.6	-1.65691	0.262963	-6.30094	2.9585e-10	3.33791e-08
246	#N/A	C6orf89	1274.94	-0.498143	0.0791522	-6.29348	3.10429e-10	3.48816e-08
247	#N/A	MRPS25	3108.95	-0.90464	0.144009	-6.28183	3.34611e-10	3.74466e-08
248	#N/A	LINC02080	46.4341	1.44224	0.229667	6.27968	3.39267e-10	3.78146e-08
249	#N/A	NPAT	647.328	-0.517882	0.082507	-6.27683	3.45547e-10	3.83599e-08
250	#N/A	OSTM1-AS1	15.235	1.41947	0.226236	6.27428	3.51265e-10	3.88386e-08
251	#N/A	COL21A1	4008.83	1.09858	0.175176	6.27125	3.58167e-10	3.9444e-08
252	#N/A	TENT5B	83.8369	-1.34917	0.215382	-6.2641	3.74974e-10	4.11311e-08
253	#N/A	AL606807.1	54.1819	-2.87243	0.458669	-6.26253	3.78779e-10	4.13842e-08
254	#N/A	RGS11	213.714	1.3118	0.209532	6.2606	3.83494e-10	4.17344e-08
255	#N/A	SOCS2-AS1	261.413	1.8273	0.291919	6.25962	3.85916e-10	4.17391e-08
256	#N/A	TNNT1	2594.89	1.82316	0.29127	6.25936	3.86557e-10	4.17391e-08
257	#N/A	WDR20	2313.93	-0.343364	0.0549854	-6.24463	4.24806e-10	4.56906e-08
258	#N/A	FRY	36564.9	0.973719	0.155967	6.24309	4.28998e-10	4.59627e-08
259	#N/A	AC023494.1	1089.45	-1.95842	0.314122	-6.23458	4.52982e-10	4.83449e-08
260	#N/A	AC079822.1	27.6243	1.71301	0.275041	6.22819	4.71844e-10	5.01643e-08
261	#N/A	AC137579.2	13.8619	-2.46829	0.396565	-6.22417	4.84104e-10	5.12705e-08
262	#N/A	NANS	163.994	-0.726537	0.11701	-6.2092	5.32554e-10	5.61864e-08
263	#N/A	PFDN2	324.817	-0.474341	0.0764085	-6.20797	5.36746e-10	5.64134e-08
264	#N/A	AASS	3542.01	-2.13132	0.343422	-6.20611	5.43113e-10	5.66933e-08
265	#N/A	EP300-AS1	82.7428	-1.7578	0.283242	-6.206	5.43511e-10	5.66933e-08
266	#N/A	IMPA2	570.561	-0.972433	0.156712	-6.20523	5.46155e-10	5.67549e-08
267	#N/A	BEND6	81.2541	1.50138	0.241982	6.2045	5.48727e-10	5.68087e-08
268	#N/A	WASF2	1995.25	-0.386888	0.0624217	-6.19797	5.71952e-10	5.89919e-08
269	#N/A	DCLK2	3621.34	0.8534	0.137703	6.19739	5.74084e-10	5.89919e-08
270	#N/A	STK35	995.044	-0.687743	0.111023	-6.19458	5.84403e-10	5.98299e-08
271	#N/A	HMGA2	65.7518	1.79366	0.289586	6.19387	5.87055e-10	5.98796e-08
272	#N/A	LINC01392	41.9219	1.389	0.224308	6.19239	5.92598e-10	6.02227e-08
273	#N/A	IQCC	28.1067	1.03749	0.167612	6.18986	6.02184e-10	6.09728e-08
274	#N/A	PRDX6	1023.77	-1.34574	0.21763	-6.18362	6.26485e-10	6.32018e-08
275	#N/A	AF241728.2	11.7715	1.68998	0.273509	6.17888	6.45598e-10	6.48932e-08
276	#N/A	SND1	2828.26	-0.540711	0.0876427	-6.16949	6.85119e-10	6.85892e-08
277	#N/A	HMGN1	936.817	0.82706	0.134068	6.16898	6.87331e-10	6.85892e-08
278	#N/A	HNRNPF	682.25	-0.553751	0.0898067	-6.16604	7.00216e-10	6.96236e-08
279	#N/A	AC137932.2	38.0917	-1.61439	0.262096	-6.15951	7.29705e-10	7.22957e-08
280	#N/A	AC090164.5	40.3705	-3.00814	0.488669	-6.15578	7.47089e-10	7.37537e-08
281	#N/A	PRELID2	5187.71	-1.83687	0.298934	-6.14473	8.01021e-10	7.87966e-08
282	#N/A	QSOX1	483.3	-1.29828	0.21134	-6.14309	8.09321e-10	7.93307e-08
283	#N/A	RFX1	506.24	-0.802901	0.131011	-6.12848	8.87222e-10	8.64204e-08
284	#N/A	LYRM4	1405.82	-0.417931	0.0681962	-6.12836	8.87903e-10	8.64204e-08
285	#N/A	CCER2	17.2675	1.32497	0.216358	6.12399	9.12633e-10	8.83886e-08
286	#N/A	AC012404.2	27.4488	1.85265	0.302539	6.12366	9.14519e-10	8.83886e-08
287	#N/A	MNS1	52.26	1.49835	0.244709	6.12295	9.18557e-10	8.84696e-08
288	#N/A	PRKCE	7584.3	-0.704574	0.115084	-6.12227	9.2251e-10	8.85417e-08
289	#N/A	DMC1	77.2252	0.723013	0.118151	6.1194	9.39313e-10	8.97005e-08
290	#N/A	LINC02755	2945.87	1.4884	0.243239	6.1191	9.41073e-10	8.97005e-08
291	#N/A	AC114488.2	35.4895	1.32778	0.217196	6.11327	9.76102e-10	9.27197e-08
292	#N/A	CDH26	278.103	-0.621543	0.10169	-6.11214	9.8304e-10	9.30589e-08
293	#N/A	AL391684.1	179.168	1.28704	0.210719	6.10786	1.00976e-09	9.52618e-08
294	#N/A	GPR171	23.5948	2.35093	0.385697	6.09527	1.09252e-09	1.02719e-07
295	#N/A	CYS1	56.6453	1.35713	0.222837	6.09025	1.12737e-09	1.05637e-07
296	#N/A	WNK3	143.085	-1.32205	0.217137	-6.08853	1.13954e-09	1.06416e-07
297	#N/A	DDAH1	811.256	1.45773	0.239698	6.08151	1.19054e-09	1.10804e-07
298	#N/A	TMEM65	9939.37	-0.752715	0.123794	-6.08038	1.19896e-09	1.11076e-07
299	#N/A	LINC01213	3.01156	4.01331	0.660079	6.08004	1.20149e-09	1.11076e-07
300	#N/A	AC011611.3	6.38659	3.84467	0.632583	6.07772	1.21903e-09	1.12321e-07
301	#N/A	SHB	1241.81	1.24535	0.204935	6.07682	1.22591e-09	1.1258e-07
302	#N/A	ATP1B1	4886.22	-0.815091	0.134232	-6.07226	1.26122e-09	1.15439e-07
303	#N/A	LINC00482	22.8045	-1.82734	0.301282	-6.06522	1.31774e-09	1.20215e-07
304	#N/A	AC015923.1	223.547	1.44391	0.238198	6.0618	1.34608e-09	1.22396e-07
305	#N/A	EVA1C	2788.83	-0.918957	0.15164	-6.06014	1.36004e-09	1.2326e-07
306	#N/A	GTF2IRD1	5770	-1.37519	0.22719	-6.05304	1.4214e-09	1.284e-07
307	#N/A	PPP1R13B	11428	-0.642305	0.106189	-6.04872	1.46003e-09	1.31398e-07
308	#N/A	TRIM45	183.937	0.88827	0.146863	6.04827	1.46409e-09	1.31398e-07
309	#N/A	PBX1	14252.3	-0.710006	0.117455	-6.04493	1.49472e-09	1.33712e-07
310	top5_pathways_ECM (59)	IGSF10	34.9056	3.69215	0.610861	6.04417	1.50184e-09	1.33916e-07
311	#N/A	CRPPA	3067.78	-0.677284	0.112134	-6.03993	1.54186e-09	1.37042e-07
312	#N/A	GPR173	347.992	1.86651	0.309312	6.0344	1.59552e-09	1.41357e-07
313	#N/A	NCBP3	970.977	0.403612	0.066905	6.03261	1.61332e-09	1.42477e-07
314	#N/A	FRY-AS1	751.203	1.36647	0.226772	6.02572	1.68355e-09	1.48206e-07
315	#N/A	DDX10	1903.17	-0.382619	0.0635422	-6.0215	1.72803e-09	1.51639e-07
316	#N/A	WWP1	5076.14	-0.356828	0.0593517	-6.01209	1.83148e-09	1.60208e-07
317	#N/A	FRZB	20.7838	-3.71817	0.618566	-6.01096	1.84432e-09	1.60823e-07
318	#N/A	AF117829.1	4549.64	-0.554439	0.09229	-6.00757	1.88321e-09	1.63697e-07
319	#N/A	HECTD2	1077.53	0.70472	0.117414	6.00203	1.94863e-09	1.68853e-07
320	#N/A	AC105402.3	19.9282	-5.61403	0.93551	-6.00104	1.96061e-09	1.6936e-07
321	#N/A	FAM186A	119.198	1.19504	0.199208	5.99895	1.98595e-09	1.71014e-07
322	#N/A	CDKL5	2533.62	-0.687405	0.114657	-5.99533	2.03068e-09	1.74323e-07
323	#N/A	CNST	1722.02	-0.727849	0.121422	-5.99439	2.04249e-09	1.74794e-07
324	#N/A	CARNS1	96.8136	1.3021	0.217314	5.99179	2.07548e-09	1.77069e-07
325	#N/A	ERMAP	500.35	0.595262	0.0993746	5.99008	2.09739e-09	1.78388e-07
326	#N/A	PIK3CB	2578.84	-0.360922	0.0603301	-5.98245	2.19807e-09	1.86191e-07
327	#N/A	PLS3-AS1	495.587	1.12466	0.188003	5.98211	2.20261e-09	1.86191e-07
328	#N/A	MT-ND5	44.136	-4.6856	0.783341	-5.98155	2.21023e-09	1.86266e-07
329	#N/A	NHLRC3	711.621	0.529529	0.0885459	5.98027	2.22763e-09	1.87161e-07
330	#N/A	PLA2G12A	1474.67	-0.858962	0.143696	-5.97763	2.26413e-09	1.89131e-07
331	#N/A	ZNF821	386.659	0.873129	0.146067	5.97758	2.26476e-09	1.89131e-07
332	#N/A	VAPB	1107	-0.338249	0.0566428	-5.97162	2.34902e-09	1.95577e-07
333	#N/A	BRSK1	55.4509	1.72154	0.288408	5.96912	2.38543e-09	1.98012e-07
334	#N/A	AC099489.3	131.809	1.57318	0.263733	5.96504	2.44568e-09	2.02405e-07
335	#N/A	CNKSR2	220.217	2.00139	0.336133	5.95415	2.61428e-09	2.15713e-07
336	#N/A	FBXO27	285.512	0.805556	0.135404	5.94927	2.69349e-09	2.21588e-07
337	#N/A	GLS2	227.349	1.08551	0.182477	5.94871	2.70263e-09	2.2168e-07
338	#N/A	CD58	1755.31	-0.678964	0.114163	-5.94734	2.72535e-09	2.22882e-07
339	#N/A	KCNQ1	4650.88	-0.748651	0.12593	-5.94496	2.76522e-09	2.25476e-07
340	#N/A	ZMAT1	1615.41	0.861837	0.144995	5.94391	2.7831e-09	2.26266e-07
341	#N/A	FBXO46	327.579	-0.48183	0.0810784	-5.94277	2.80249e-09	2.27174e-07
342	#N/A	MDH2	482.072	-0.678403	0.11432	-5.93426	2.95172e-09	2.38572e-07
343	#N/A	ANKAR	2501.93	0.416988	0.0702838	5.93292	2.97594e-09	2.39828e-07
344	#N/A	KLHL13	1456.71	0.626769	0.105719	5.9286	3.05523e-09	2.45363e-07
345	#N/A	AL356481.1	123.359	0.522873	0.0882007	5.92822	3.06238e-09	2.45363e-07
346	#N/A	RFX4	64.0424	0.942501	0.159062	5.92535	3.11627e-09	2.48484e-07
347	#N/A	PDZRN3	29019.5	-0.506359	0.0854586	-5.92519	3.11931e-09	2.48484e-07
348	#N/A	PPP1R15B	219.205	-0.631373	0.106572	-5.92439	3.13452e-09	2.48907e-07
349	#N/A	STPG4	217.894	0.783378	0.132239	5.92397	3.14263e-09	2.48907e-07
350	#N/A	RAMP3	24.4347	-6.02894	1.0179	-5.9229	3.16321e-09	2.49821e-07
351	#N/A	AC009403.2	47.8667	-1.32713	0.224097	-5.92212	3.17825e-09	2.50294e-07
352	#N/A	TCAIM	2468.04	0.433425	0.0731938	5.92162	3.18794e-09	2.50344e-07
353	#N/A	ZNF17	312.866	-0.493377	0.0833626	-5.91845	3.24998e-09	2.54493e-07
354	#N/A	HSD17B4	3134.18	-0.648576	0.109639	-5.91559	3.30689e-09	2.58217e-07
355	#N/A	ARHGAP1	847.236	0.840106	0.142051	5.91412	3.33663e-09	2.59806e-07
356	#N/A	AC025262.1	44.384	0.94099	0.159169	5.91188	3.38222e-09	2.62616e-07
357	#N/A	ZNF146	1608.15	-0.419168	0.0709324	-5.9094	3.43362e-09	2.6586e-07
358	#N/A	MLIP	76383.4	-0.659603	0.111633	-5.90867	3.44874e-09	2.66283e-07
359	#N/A	ATP6V0E1	1133.66	-0.40873	0.0691799	-5.90822	3.45834e-09	2.66283e-07
360	#N/A	CD163	56.564	-4.25483	0.72069	-5.90383	3.55155e-09	2.727e-07
361	#N/A	AC012404.1	503.539	1.84001	0.311962	5.89817	3.67559e-09	2.81442e-07
362	#N/A	OSBPL11	1123.71	-0.689626	0.116999	-5.89429	3.7629e-09	2.87332e-07
363	#N/A	CNTN4	539.111	1.84647	0.313627	5.88746	3.92175e-09	2.98636e-07
364	#N/A	ARNTL2-AS1	86.4833	2.10432	0.357583	5.88484	3.98436e-09	3.02571e-07
365	#N/A	SPAM1	18.004	2.10334	0.357625	5.88139	4.06823e-09	3.08093e-07
366	#N/A	XIRP2	5685.5	1.16524	0.198181	5.87966	4.11098e-09	3.1048e-07
367	#N/A	LINC01640	280.396	-1.40119	0.238516	-5.87464	4.23752e-09	3.18448e-07
368	#N/A	CHL1-AS2	70.7233	-3.06286	0.521398	-5.87432	4.24575e-09	3.18448e-07
369	#N/A	ETS2	172.278	-3.9603	0.674195	-5.87412	4.25104e-09	3.18448e-07
370	#N/A	CYP3A4	28.7083	-1.35041	0.229929	-5.87318	4.27526e-09	3.19397e-07
371	#N/A	CC2D2A	801.032	0.99394	0.16925	5.8726	4.29017e-09	3.19647e-07
372	#N/A	SELENOI	844.448	-0.475675	0.0810284	-5.87047	4.34549e-09	3.22898e-07
373	#N/A	PHACTR1	22493.1	-1.29159	0.220117	-5.86777	4.417e-09	3.27331e-07
374	#N/A	AC104248.1	112.899	-1.71111	0.291676	-5.86649	4.45114e-09	3.2898e-07
375	#N/A	AF064858.1	143.913	-1.28885	0.219752	-5.86504	4.49029e-09	3.30988e-07
376	#N/A	ZHX2	9766.1	-0.636981	0.10867	-5.86161	4.58392e-09	3.36992e-07
377	#N/A	LINC02008	222.133	1.61848	0.276447	5.85459	4.78182e-09	3.50607e-07
378	#N/A	SPATA6L	223.696	1.27711	0.218208	5.85271	4.83613e-09	3.53651e-07
379	#N/A	ZNF397	1554.28	0.437199	0.0748247	5.84298	5.12765e-09	3.73815e-07
380	#N/A	PLAAT3	1069.45	-0.793687	0.135845	-5.84261	5.1389e-09	3.73815e-07
381	#N/A	BEGAIN	36.657	1.5229	0.260742	5.84063	5.20026e-09	3.77285e-07
382	#N/A	ADAMTS15	619.865	-1.47214	0.252149	-5.83839	5.27085e-09	3.81204e-07
383	#N/A	CARD18	180.14	-1.21033	0.207318	-5.83804	5.28185e-09	3.81204e-07
384	#N/A	MKLN1	9219.76	-0.406751	0.0696824	-5.83721	5.30827e-09	3.82113e-07
385	#N/A	USP31	2860.7	-1.01002	0.1731	-5.83487	5.38315e-09	3.86496e-07
386	#N/A	GLRB	986.972	0.700195	0.120011	5.8344	5.39847e-09	3.86592e-07
387	#N/A	P2RY14	355.405	2.81016	0.481889	5.83156	5.49101e-09	3.91642e-07
388	#N/A	AC034223.1	14.2582	1.94052	0.332773	5.83137	5.49733e-09	3.91642e-07
389	#N/A	HECTD1	5569.28	-0.378332	0.0649297	-5.82679	5.65032e-09	4.00921e-07
390	#N/A	LINC02734	34.0064	2.13583	0.366565	5.82661	5.65658e-09	4.00921e-07
391	#N/A	UBAC2	7039.1	0.546548	0.0938105	5.82609	5.67424e-09	4.01144e-07
392	#N/A	ARFGEF3	417.89	1.31477	0.225795	5.82287	5.78461e-09	4.07904e-07
393	#N/A	ANKMY2	957.772	0.549303	0.0943648	5.82106	5.84747e-09	4.11287e-07
394	#N/A	CYP26B1	13.3974	3.65255	0.627753	5.81846	5.93933e-09	4.16688e-07
395	#N/A	AL109615.3	57.3436	1.08864	0.187194	5.81558	6.04256e-09	4.22857e-07
396	#N/A	ZFAND6	2513.35	-0.403851	0.0694651	-5.81372	6.11014e-09	4.25439e-07
397	#N/A	PDE11A	387.21	-1.52404	0.262145	-5.81371	6.11024e-09	4.25439e-07
398	#N/A	GMNN	93.5805	-0.890944	0.153336	-5.81041	6.232e-09	4.32826e-07
399	#N/A	CHPT1	12213.4	-0.948519	0.163298	-5.80852	6.30274e-09	4.36643e-07
400	#N/A	WSB1	6438.64	0.758577	0.130669	5.80531	6.42458e-09	4.4397e-07
401	#N/A	VWF	253.024	-3.75182	0.647004	-5.79876	6.68067e-09	4.60516e-07
402	#N/A	CYP2J2	5092.98	1.17675	0.203017	5.79631	6.77911e-09	4.66139e-07
403	#N/A	LINC02120	24.0505	2.1926	0.378344	5.79525	6.82191e-09	4.67918e-07
404	#N/A	AP001605.1	29.1859	-2.2112	0.38159	-5.7947	6.84415e-09	4.68282e-07
405	#N/A	SPDYA	457.405	0.750338	0.129507	5.79382	6.88049e-09	4.69606e-07
406	#N/A	PDHA1	734.653	-0.566168	0.0977662	-5.79104	6.99535e-09	4.7627e-07
407	#N/A	AC114316.1	684.973	-1.92612	0.332664	-5.78997	7.0397e-09	4.78112e-07
408	#N/A	CHRNA7	140.953	-1.86216	0.321642	-5.78954	7.05794e-09	4.78175e-07
409	#N/A	MAP4	26704.5	0.618803	0.106921	5.78749	7.14457e-09	4.82861e-07
410	#N/A	RORA	7476.15	1.10474	0.191066	5.78196	7.3837e-09	4.97805e-07
411	#N/A	BCL6	1202.89	-1.18361	0.204724	-5.7815	7.40364e-09	4.97936e-07
412	#N/A	ICA1L	1316.91	0.540031	0.0935178	5.77463	7.71224e-09	5.17155e-07
413	#N/A	RXFP2	51.2075	2.37091	0.410597	5.77431	7.72684e-09	5.17155e-07
414	#N/A	AL035587.3	59.4097	-1.29659	0.224616	-5.77248	7.81149e-09	5.21559e-07
415	#N/A	CREB5	7069.92	1.49933	0.259841	5.77019	7.91802e-09	5.27397e-07
416	#N/A	AC008674.1	29.0544	-1.90182	0.329656	-5.76911	7.96895e-09	5.28329e-07
417	#N/A	TANC2	1039.96	1.57371	0.272783	5.76909	7.97023e-09	5.28329e-07
418	#N/A	PRDM2	2576.45	-0.224803	0.0389803	-5.76709	8.06499e-09	5.33331e-07
419	#N/A	CCDC62	206.698	0.673992	0.116892	5.76595	8.11978e-09	5.35673e-07
420	#N/A	LMCD1	792.55	-1.29596	0.224821	-5.76438	8.19585e-09	5.39404e-07
421	#N/A	DLG3	521.768	-0.67827	0.117824	-5.75665	8.57986e-09	5.63195e-07
422	#N/A	ZNF436-AS1	90.465	0.775059	0.134645	5.75629	8.59809e-09	5.63195e-07
423	#N/A	CACNA2D3	6332.89	-1.04199	0.181064	-5.75479	8.67497e-09	5.66888e-07
424	#N/A	RTL9	325.754	-1.17097	0.203808	-5.74546	9.16696e-09	5.97625e-07
425	#N/A	PLEKHH1	259.173	-0.746014	0.129856	-5.74491	9.19687e-09	5.98165e-07
426	#N/A	FZD5	90.6783	-0.769033	0.133957	-5.74091	9.41668e-09	6.10854e-07
427	#N/A	SLF2	1802.94	0.524663	0.0913957	5.74056	9.43617e-09	6.10854e-07
428	#N/A	SLC2A1	133.23	-1.10164	0.192022	-5.73704	9.63464e-09	6.22245e-07
429	#N/A	PARVG	103.919	-1.1282	0.196696	-5.73573	9.70949e-09	6.25617e-07
430	#N/A	NCOA5	702.355	-0.454991	0.0793522	-5.73382	9.8196e-09	6.31241e-07
431	#N/A	Z69733.1	57.725	1.28507	0.224319	5.72878	1.01158e-08	6.4877e-07
432	#N/A	UBAP1	3116.12	-0.482834	0.0843648	-5.72317	1.04552e-08	6.6899e-07
433	#N/A	LINC00964	301.214	-1.88326	0.329146	-5.72167	1.05485e-08	6.73399e-07
434	#N/A	MYBL1	176.763	1.1359	0.19861	5.71925	1.06993e-08	6.8145e-07
435	#N/A	UBE2V2	969.022	-0.456837	0.0798826	-5.71886	1.07242e-08	6.81467e-07
436	#N/A	AC006148.1	91.8384	1.81511	0.31749	5.71706	1.08384e-08	6.87143e-07
437	#N/A	MOK	1513.34	-0.775702	0.135735	-5.71485	1.09802e-08	6.94541e-07
438	#N/A	ZBTB43	2789.79	-0.403469	0.0706231	-5.71299	1.11007e-08	7.00558e-07
439	#N/A	ELMO3	25.8846	0.791752	0.138803	5.70416	1.16916e-08	7.36169e-07
440	#N/A	ATP7B	664.876	0.831964	0.145909	5.70195	1.18448e-08	7.44123e-07
441	#N/A	CHN1	1952.39	0.849287	0.149009	5.69957	1.20113e-08	7.52873e-07
442	#N/A	MGAT3	72.809	2.97161	0.521421	5.69906	1.20467e-08	7.5338e-07
443	#N/A	ZDHHC14	4248.55	0.925849	0.162485	5.69804	1.2119e-08	7.56192e-07
444	top5_pathways_ECM (59)	P3H2	414.595	3.14871	0.5532	5.6918	1.25703e-08	7.81477e-07
445	#N/A	PAQR6	15.6985	1.58561	0.278584	5.69166	1.25808e-08	7.81477e-07
446	#N/A	AC099782.2	40.1524	-1.68065	0.295306	-5.69122	1.26138e-08	7.81773e-07
447	#N/A	KCNK15-AS1	275.163	-1.67147	0.293837	-5.68843	1.28213e-08	7.92853e-07
448	#N/A	PPP1R9A	11537.8	0.414456	0.0728749	5.68722	1.29126e-08	7.96718e-07
449	#N/A	AHCTF1	2117.78	-0.548483	0.0964785	-5.68503	1.30789e-08	8.05184e-07
450	#N/A	CATSPER2	444.214	0.620448	0.10918	5.68281	1.32496e-08	8.13882e-07
451	#N/A	APBB3	100.63	0.830153	0.146108	5.6818	1.33286e-08	8.16915e-07
452	#N/A	GPR153	25.8008	-5.12124	0.901667	-5.67975	1.34892e-08	8.24928e-07
453	#N/A	AL683813.1	1955.79	0.626987	0.110434	5.6775	1.36679e-08	8.34015e-07
454	#N/A	CRB1	489.498	1.16819	0.205928	5.6728	1.40484e-08	8.55345e-07
455	#N/A	FAM83B	101.98	-2.94179	0.518747	-5.67095	1.42009e-08	8.62729e-07
456	#N/A	AL590814.1	2712.15	3.34374	0.589955	5.66778	1.44663e-08	8.76921e-07
457	#N/A	NAMPT	1998.37	-1.11612	0.196975	-5.66628	1.4593e-08	8.82668e-07
458	#N/A	C5orf64	204.148	-2.38472	0.421107	-5.66299	1.48757e-08	8.97805e-07
459	#N/A	TTLL7	1059.44	1.79369	0.316884	5.66039	1.51027e-08	9.0952e-07
460	#N/A	SERPINI1	241.31	0.943881	0.166768	5.65984	1.51516e-08	9.10481e-07
461	#N/A	SMYD3	6244.14	-0.934292	0.165299	-5.65212	1.58481e-08	9.50265e-07
462	#N/A	ALS2CL	661.641	-0.938266	0.166016	-5.65166	1.58908e-08	9.50763e-07
463	#N/A	CCNT2-AS1	406.683	-0.613899	0.108676	-5.64891	1.61466e-08	9.63982e-07
464	#N/A	KIF13B	1631.92	-0.384414	0.0680625	-5.64796	1.62361e-08	9.6724e-07
465	#N/A	AL442067.3	91.4235	1.53763	0.272389	5.64498	1.65204e-08	9.82057e-07
466	#N/A	PGR	1718.82	0.765323	0.135598	5.64407	1.66081e-08	9.8515e-07
467	#N/A	TGFBR2	3811.97	-0.810424	0.143699	-5.63971	1.70332e-08	1.00752e-06
468	#N/A	GANC	1274.07	0.417339	0.0740033	5.63946	1.70581e-08	1.00752e-06
469	#N/A	OCRL	650.151	-0.543092	0.0963353	-5.63752	1.72512e-08	1.01675e-06
470	#N/A	LINC00314	8.09477	-1.96462	0.348734	-5.63359	1.76501e-08	1.03805e-06
471	#N/A	XIAP	1897.02	-0.375974	0.0667495	-5.63262	1.77495e-08	1.04168e-06
472	#N/A	AL137847.2	33.2126	1.61633	0.287098	5.62991	1.80303e-08	1.05592e-06
473	top5_pathways_ECM (59)	LOXL1	321.819	-1.76028	0.312759	-5.62822	1.82076e-08	1.06405e-06
474	#N/A	TM6SF2	27.5845	1.60635	0.285538	5.62569	1.84764e-08	1.07748e-06
475	#N/A	MAP4K4	4725.22	0.472416	0.0840643	5.61969	1.91297e-08	1.11256e-06
476	#N/A	SERTAD2	462.169	0.614366	0.109329	5.61943	1.91584e-08	1.11256e-06
477	#N/A	TBCE	219.541	0.973558	0.173325	5.61695	1.94354e-08	1.12628e-06
478	#N/A	DCDC2B	174.198	0.548173	0.0976051	5.61624	1.95163e-08	1.1286e-06
479	#N/A	AP006545.1	12.0507	-1.94245	0.345919	-5.61532	1.96194e-08	1.13219e-06
480	#N/A	CTNNA1	8118.2	-0.763708	0.136172	-5.60839	2.04215e-08	1.17602e-06
481	#N/A	CMTM5	26.8903	-2.36134	0.421135	-5.60709	2.05753e-08	1.18242e-06
482	#N/A	AGTRAP	46.1713	2.18274	0.389519	5.60369	2.09839e-08	1.2034e-06
483	#N/A	NBEAL1	5649.6	0.462502	0.0825856	5.60028	2.14009e-08	1.22384e-06
484	#N/A	AL353572.4	8.46113	-2.36731	0.42273	-5.60005	2.1429e-08	1.22384e-06
485	#N/A	AXIN2	361.197	-0.823643	0.147137	-5.59779	2.17101e-08	1.23734e-06
486	#N/A	SNX7	729.321	-0.615462	0.110027	-5.59372	2.2226e-08	1.26211e-06
487	#N/A	AL117335.1	118.442	1.24088	0.221838	5.59364	2.2236e-08	1.26211e-06
488	#N/A	NAAA	349.726	0.764116	0.136748	5.58778	2.29986e-08	1.30272e-06
489	#N/A	AGAP1	5403.84	-0.484633	0.0868971	-5.57709	2.44581e-08	1.38256e-06
490	#N/A	RBM4	2046.61	-0.591091	0.106031	-5.57469	2.47968e-08	1.39885e-06
491	#N/A	LDHA	147.932	-3.59595	0.645215	-5.57326	2.50013e-08	1.40751e-06
492	#N/A	GRIA3	668.903	1.64797	0.295712	5.5729	2.50534e-08	1.40757e-06
493	#N/A	AREG	149.315	-3.73344	0.670197	-5.57066	2.53772e-08	1.42287e-06
494	#N/A	AC008056.1	30.1238	2.56432	0.460655	5.56668	2.5964e-08	1.4501e-06
495	#N/A	CHPF	68.8956	-2.20834	0.396709	-5.56665	2.59677e-08	1.4501e-06
496	#N/A	FAM174C	13.3059	3.48852	0.626974	5.56406	2.63567e-08	1.46886e-06
497	#N/A	PTP4A2	738.676	-1.00279	0.180267	-5.5628	2.65473e-08	1.4765e-06
498	#N/A	PIK3IP1-AS1	353.826	0.86728	0.155948	5.56134	2.6771e-08	1.48595e-06
499	#N/A	NKX2-5	237.043	-0.925426	0.166425	-5.56061	2.68828e-08	1.48917e-06
500	#N/A	AC053545.1	724.311	-1.26496	0.227686	-5.55573	2.76453e-08	1.52834e-06
501	#N/A	LINC00327	170.74	1.1007	0.198195	5.55361	2.79834e-08	1.54394e-06
502	#N/A	GOT1	3493.52	-0.722308	0.130081	-5.55277	2.81176e-08	1.54609e-06
503	#N/A	KCND3	8202.41	-0.768326	0.138371	-5.55267	2.8134e-08	1.54609e-06
504	#N/A	LYSMD3	616.63	-0.700965	0.126386	-5.54622	2.91909e-08	1.60098e-06
505	#N/A	C5AR1	734.576	2.39923	0.433111	5.53953	3.0329e-08	1.6601e-06
506	#N/A	AC078880.3	5.04336	4.76263	0.860606	5.53405	3.12928e-08	1.70947e-06
507	#N/A	ALG8	783.547	0.526535	0.0951794	5.53203	3.16542e-08	1.72581e-06
508	#N/A	PAK1	548.245	1.65008	0.298335	5.53095	3.18492e-08	1.7317e-06
509	#N/A	PLIN2	486.955	-1.13672	0.205535	-5.53053	3.1926e-08	1.7317e-06
510	#N/A	GARNL3	6570.22	0.811887	0.146804	5.5304	3.19502e-08	1.7317e-06
511	#N/A	LPCAT3	1587.38	-0.892463	0.161386	-5.53	3.20234e-08	1.73227e-06
512	#N/A	AC009126.1	579.927	0.625544	0.113148	5.52855	3.22891e-08	1.74323e-06
513	#N/A	SEC61A1	579.658	-0.729078	0.131941	-5.52579	3.28008e-08	1.76741e-06
514	#N/A	YIF1B	282.36	1.0051	0.181927	5.52475	3.29955e-08	1.77444e-06
515	#N/A	SPCS2	1019.64	-0.436855	0.079081	-5.52415	3.31082e-08	1.77704e-06
516	#N/A	PPIL1	308.655	-1.0596	0.191827	-5.52374	3.31851e-08	1.77772e-06
517	#N/A	RNF217-AS1	840.883	1.08881	0.197128	5.52337	3.32557e-08	1.77805e-06
518	#N/A	LINC00211	288.716	1.78341	0.323248	5.51714	3.44559e-08	1.83542e-06
519	#N/A	PINX1	459.966	-0.530218	0.0961061	-5.51701	3.44816e-08	1.83542e-06
520	#N/A	SLC22A3	30.8616	-3.19694	0.579494	-5.51677	3.45279e-08	1.83542e-06
521	#N/A	ADGRA3	4130.84	-0.585315	0.106126	-5.51527	3.48248e-08	1.84765e-06
522	#N/A	ELF2	6151.8	-0.53145	0.0964989	-5.50731	3.64352e-08	1.92939e-06
523	#N/A	POGLUT1	702.534	-1.16222	0.2112	-5.50295	3.73486e-08	1.97077e-06
524	#N/A	OGDH	6891.77	-0.652193	0.118518	-5.5029	3.73592e-08	1.97077e-06
525	#N/A	LINC02798	512.64	2.1031	0.382817	5.49375	3.93478e-08	2.07172e-06
526	#N/A	MTCH1	1288.33	-1.43191	0.260673	-5.49313	3.94878e-08	2.07513e-06
527	#N/A	AL359715.1	112.781	-1.37075	0.249696	-5.48969	4.02631e-08	2.11186e-06
528	#N/A	PPP2R3C	1235.67	0.494212	0.0900421	5.48868	4.04946e-08	2.11998e-06
529	#N/A	AC093928.1	144.618	1.22256	0.222852	5.48597	4.11207e-08	2.14869e-06
530	#N/A	HERC2	5661.9	-0.353731	0.064485	-5.48549	4.12334e-08	2.15052e-06
531	#N/A	TESC	923.181	-1.80904	0.329856	-5.48432	4.15064e-08	2.16068e-06
532	#N/A	AC007877.1	37.918	1.94074	0.353959	5.48295	4.18285e-08	2.17335e-06
533	#N/A	AC004870.4	95.2896	-2.23016	0.406887	-5.48103	4.22846e-08	2.19293e-06
534	#N/A	AC110048.2	63.804	0.964585	0.176022	5.47992	4.25512e-08	2.20262e-06
535	#N/A	AL357140.4	243.818	-1.13122	0.20657	-5.47618	4.346e-08	2.24546e-06
536	#N/A	PSMB5	378.943	-0.452274	0.082609	-5.47487	4.37824e-08	2.2579e-06
537	#N/A	ECHDC3	1165.13	-0.886475	0.161963	-5.47332	4.41693e-08	2.27361e-06
538	#N/A	OSBPL7	54.6371	0.995068	0.181932	5.46944	4.5146e-08	2.31957e-06
539	#N/A	AIFM1	885.156	-0.492131	0.0900444	-5.46543	4.6179e-08	2.36824e-06
540	#N/A	RPLP1	17.2097	-5.27422	0.965565	-5.46231	4.69979e-08	2.40577e-06
541	#N/A	DIRAS1	170.045	-1.18789	0.217542	-5.4605	4.74791e-08	2.42591e-06
542	#N/A	AC027097.2	732.684	0.937145	0.171773	5.45573	4.87721e-08	2.48738e-06
543	#N/A	TMEM272	60.6178	1.14889	0.2106	5.45534	4.88804e-08	2.48831e-06
544	#N/A	MCFD2	546.076	-0.499674	0.0916197	-5.45378	4.9309e-08	2.50551e-06
545	#N/A	TPST1	770.414	0.853505	0.156655	5.44831	5.08499e-08	2.57907e-06
546	#N/A	AC076966.2	102.385	1.01286	0.185924	5.44773	5.1017e-08	2.58281e-06
547	#N/A	AK2	993.391	-0.43157	0.0792936	-5.44269	5.24829e-08	2.65216e-06
548	#N/A	BMPER	43.7555	-3.17978	0.584312	-5.44192	5.2709e-08	2.65723e-06
549	#N/A	CHMP7	143.267	-0.473895	0.0870859	-5.4417	5.27754e-08	2.65723e-06
550	#N/A	STARD13	11032.4	-0.737325	0.135549	-5.43956	5.34123e-08	2.6844e-06
551	#N/A	ZNF329	345.884	-0.414309	0.0761885	-5.43795	5.38972e-08	2.70386e-06
552	#N/A	AC010624.5	107.332	-1.03173	0.189805	-5.43574	5.45688e-08	2.73259e-06
553	#N/A	MAVS	1403.41	-0.439544	0.0808718	-5.43507	5.47757e-08	2.73799e-06
554	#N/A	AC005618.1	125.269	-0.697911	0.128558	-5.42874	5.67525e-08	2.83169e-06
555	#N/A	LINC01134	48.7959	-1.73578	0.319796	-5.42779	5.70562e-08	2.84171e-06
556	#N/A	DNMT3B	103.032	0.704738	0.129857	5.42703	5.7299e-08	2.84867e-06
557	#N/A	MT-ND4L	34.0433	-4.78223	0.881397	-5.42574	5.77164e-08	2.86427e-06
558	#N/A	IDE	1535.98	-0.333512	0.0615062	-5.42241	5.88014e-08	2.91288e-06
559	#N/A	FOXO1	4591.7	-0.888691	0.16401	-5.4185	6.00996e-08	2.96891e-06
560	#N/A	PRKG1	56315.9	-0.578152	0.106702	-5.41836	6.01473e-08	2.96891e-06
561	#N/A	PACRG	13075.7	-0.741058	0.136788	-5.41757	6.04138e-08	2.97675e-06
562	#N/A	PRXL2C	414.961	-1.0442	0.192828	-5.41518	6.12279e-08	3.00849e-06
563	#N/A	IGF2R	1737.43	-0.389371	0.0719054	-5.41504	6.12755e-08	3.00849e-06
564	#N/A	FSIP1	407.354	1.35313	0.249958	5.41345	6.18229e-08	3.02998e-06
565	#N/A	ZNF506	1375.32	-0.371213	0.0685993	-5.41133	6.25591e-08	3.05522e-06
566	#N/A	PHF20	2766.29	-0.559575	0.103413	-5.41107	6.26494e-08	3.05522e-06
567	#N/A	ANKRD17	12525.9	-0.330001	0.0609869	-5.41101	6.26696e-08	3.05522e-06
568	#N/A	AC107032.3	25.8292	1.3395	0.247601	5.40993	6.30492e-08	3.06832e-06
569	#N/A	AC078880.4	6.11426	3.88737	0.718673	5.40909	6.33448e-08	3.07729e-06
570	#N/A	PPP2R5A	3417.11	-0.612468	0.11328	-5.40669	6.41995e-08	3.11334e-06
571	#N/A	AC016745.2	6.3398	-4.05134	0.749486	-5.40548	6.46337e-08	3.1289e-06
572	#N/A	SLC45A4	1355.23	-1.26974	0.234962	-5.40405	6.51542e-08	3.14859e-06
573	#N/A	CFTR	82.498	-1.72816	0.319845	-5.4031	6.54973e-08	3.15965e-06
574	#N/A	LINC01476	311.305	1.13887	0.21085	5.40132	6.61507e-08	3.18561e-06
575	#N/A	CMPK1	951.924	-0.401988	0.0744795	-5.3973	6.76519e-08	3.25223e-06
576	#N/A	FMO4	523.116	0.991222	0.183664	5.39693	6.77922e-08	3.25332e-06
577	#N/A	AC011095.1	14.6075	2.62553	0.486687	5.3947	6.86384e-08	3.28822e-06
578	#N/A	TTC8	494.843	0.652498	0.120965	5.39413	6.88568e-08	3.29297e-06
579	#N/A	PLEKHG1	267.77	-3.13078	0.580471	-5.39352	6.90899e-08	3.29842e-06
580	#N/A	RLIM	425.244	-0.552291	0.102413	-5.39279	6.93704e-08	3.30547e-06
581	#N/A	ELL2	11506	-2.15622	0.399868	-5.39233	6.95499e-08	3.30547e-06
582	#N/A	USP54	2663.79	-1.29057	0.23934	-5.39221	6.95965e-08	3.30547e-06
583	#N/A	INPP4B	28921.9	0.713278	0.132294	5.39162	6.98271e-08	3.31074e-06
584	#N/A	PHLDA1	249.538	2.7133	0.503806	5.3856	7.22051e-08	3.41762e-06
585	#N/A	ANKRD11	5873.27	-0.748077	0.13911	-5.3776	7.54834e-08	3.56669e-06
586	#N/A	ADGRF5	94.6682	-3.94255	0.733264	-5.37671	7.58602e-08	3.57837e-06
587	#N/A	PLIN4	639.539	-0.781529	0.14537	-5.37614	7.60988e-08	3.58351e-06
588	#N/A	C2orf92	304.935	0.544045	0.10123	5.37434	7.68629e-08	3.61334e-06
589	#N/A	MTRNR2L12	11.4092	-5.52457	1.02863	-5.3708	7.8387e-08	3.67873e-06
590	#N/A	TEX9	125.05	1.12896	0.210242	5.36981	7.88214e-08	3.6921e-06
591	#N/A	PHLDB2	12112	0.799768	0.148945	5.36954	7.8939e-08	3.6921e-06
592	#N/A	PRORP	1351.88	-0.320766	0.0597888	-5.36499	8.09528e-08	3.7799e-06
593	#N/A	NR2C2	2486.37	-0.465604	0.0868397	-5.36165	8.24673e-08	3.84412e-06
594	#N/A	IFT43	1900.87	0.568488	0.106161	5.35496	8.55777e-08	3.97665e-06
595	#N/A	AC156455.1	12.1376	1.45398	0.271524	5.35491	8.55983e-08	3.97665e-06
596	#N/A	ADPRH	134.888	-1.42872	0.266829	-5.35444	8.58218e-08	3.98034e-06
597	#N/A	AC099343.4	27.1273	1.78721	0.333826	5.35371	8.61684e-08	3.98973e-06
598	#N/A	ASB18	8803.54	1.47675	0.275913	5.35224	8.68724e-08	4.0156e-06
599	#N/A	AP3M2	301.062	0.651986	0.121843	5.35103	8.7457e-08	4.02966e-06
600	#N/A	BBS9	3328.49	-1.04485	0.195273	-5.35069	8.76196e-08	4.02966e-06
601	#N/A	AC007666.1	65.9421	-1.77766	0.332261	-5.35019	8.7861e-08	4.02966e-06
602	#N/A	BCLAF3	1062.02	0.43682	0.0816466	5.35013	8.78907e-08	4.02966e-06
603	#N/A	B2M	44.5007	-7.52592	1.40669	-5.3501	8.79055e-08	4.02966e-06
604	#N/A	ANKRD28	2689.53	-0.711804	0.133053	-5.34977	8.80684e-08	4.03044e-06
605	#N/A	SGO1-AS1	488.249	-1.41429	0.264448	-5.34806	8.89005e-08	4.0618e-06
606	#N/A	SYS1	150.01	-0.674745	0.126251	-5.34446	9.06847e-08	4.13648e-06
607	#N/A	ADAMTSL1	473.623	1.84758	0.345771	5.34337	9.12365e-08	4.15479e-06
608	#N/A	KTN1	7572.52	0.284007	0.0531951	5.33897	9.34739e-08	4.249e-06
609	#N/A	MIR100HG	4092.37	1.02123	0.191288	5.33871	9.36126e-08	4.249e-06
610	#N/A	ACADL	145.079	1.52764	0.2862	5.33769	9.41388e-08	4.26587e-06
611	#N/A	GALNT16	1916.19	-0.884831	0.165868	-5.33455	9.57818e-08	4.33322e-06
612	#N/A	MCTP2	274.893	-3.41317	0.640079	-5.33242	9.69137e-08	4.37727e-06
613	#N/A	ATP6V1E1	790.18	-0.572892	0.107517	-5.32841	9.9077e-08	4.46343e-06
614	#N/A	RERGL	341.529	1.23723	0.232201	5.32829	9.91442e-08	4.46343e-06
615	#N/A	MYH15	51.899	1.47015	0.27597	5.3272	9.9739e-08	4.4829e-06
616	#N/A	AC000113.1	25.3755	-1.84712	0.346779	-5.3265	1.00125e-07	4.48677e-06
617	#N/A	AC183088.3	8.49775	-2.43783	0.457684	-5.32645	1.0015e-07	4.48677e-06
618	#N/A	PLAAT1	350.056	0.669049	0.125616	5.32614	1.00322e-07	4.48722e-06
619	#N/A	MED25	982.889	-1.04466	0.196221	-5.32389	1.01573e-07	4.53583e-06
620	#N/A	TBC1D5	10262.5	-0.442609	0.0831447	-5.32336	1.01869e-07	4.54171e-06
621	#N/A	AC124798.1	25.4167	1.73348	0.325833	5.32016	1.03678e-07	4.61494e-06
622	#N/A	DCLRE1C	479.161	0.49426	0.0929851	5.31548	1.06377e-07	4.7213e-06
623	#N/A	AC007728.2	7.0963	2.37339	0.44651	5.31542	1.06409e-07	4.7213e-06
624	#N/A	PRKAG2-AS1	10.8825	2.37503	0.447021	5.31302	1.07821e-07	4.77624e-06
625	#N/A	GNMT	9.91528	-2.14014	0.402925	-5.31152	1.08717e-07	4.80824e-06
626	#N/A	TMEM53	278.023	-0.576519	0.108612	-5.30805	1.10802e-07	4.89264e-06
627	#N/A	MELTF-AS1	24.7647	1.39078	0.262193	5.3044	1.13045e-07	4.98373e-06
628	#N/A	TRIT1	1377.18	-0.623042	0.1175	-5.30249	1.14234e-07	5.0281e-06
629	non_ECM_network (54)	PPP1R36	58.1365	1.2114	0.228552	5.30031	1.15606e-07	5.08043e-06
630	#N/A	AC107208.1	821.802	2.1306	0.402065	5.29914	1.16352e-07	5.10508e-06
631	#N/A	FAM219B	632.253	-0.804355	0.15181	-5.29845	1.1679e-07	5.11617e-06
632	#N/A	AL049779.4	219.619	-2.70646	0.510859	-5.29785	1.17173e-07	5.12413e-06
633	#N/A	DPF1	11.8384	1.2271	0.231634	5.29759	1.17342e-07	5.12413e-06
634	#N/A	OPN4	324.338	-1.63932	0.30975	-5.29238	1.20734e-07	5.26394e-06
635	#N/A	COL6A1	124.674	-5.11305	0.967042	-5.28731	1.24126e-07	5.39525e-06
636	#N/A	DLEU2	7327.36	0.571055	0.108005	5.2873	1.24136e-07	5.39525e-06
637	#N/A	SLC25A16	1780.01	-0.385425	0.0729416	-5.28402	1.26382e-07	5.48421e-06
638	#N/A	ZNF891	318.239	-0.793635	0.150311	-5.27996	1.29211e-07	5.59819e-06
639	#N/A	MMP11	70.278	-1.28458	0.243398	-5.27769	1.30825e-07	5.65925e-06
640	#N/A	SSU72	366.437	-0.355895	0.0674631	-5.2754	1.32467e-07	5.72132e-06
641	#N/A	PPP1R11	156.639	-0.649281	0.123138	-5.27277	1.34377e-07	5.79434e-06
642	#N/A	CASC2	332.391	1.0114	0.191825	5.2725	1.34577e-07	5.79434e-06
643	#N/A	SHMT1	164.998	-0.850244	0.161273	-5.27208	1.34888e-07	5.7987e-06
644	#N/A	RECQL	745.912	0.843966	0.160285	5.26542	1.39867e-07	5.99719e-06
645	#N/A	AC019068.1	5153.8	1.55855	0.296003	5.26533	1.39939e-07	5.99719e-06
646	#N/A	PPFIA1	2141.9	-0.40886	0.0776724	-5.26391	1.41022e-07	6.03286e-06
647	#N/A	GRB14	850.575	-1.17072	0.222417	-5.26365	1.41226e-07	6.03286e-06
648	#N/A	MSH3	1615.79	0.42087	0.0799617	5.26339	1.41426e-07	6.03286e-06
649	#N/A	KCNA4	415.112	1.01026	0.191982	5.26225	1.42304e-07	6.05225e-06
650	#N/A	PLCXD2	140.772	0.773728	0.147034	5.26223	1.42318e-07	6.05225e-06
651	#N/A	DDR1	45.3661	1.15681	0.219863	5.2615	1.42884e-07	6.06698e-06
652	#N/A	ATP1B3	1920.72	-2.89951	0.551188	-5.26047	1.43687e-07	6.09172e-06
653	#N/A	SLC36A4	956.531	-0.615339	0.116986	-5.25996	1.44086e-07	6.09929e-06
654	#N/A	TPO	60.8994	-3.93726	0.748857	-5.25769	1.45872e-07	6.16544e-06
655	#N/A	CAD	133.106	0.668019	0.127103	5.25573	1.47435e-07	6.22199e-06
656	#N/A	PRMT2	1343.73	0.633272	0.120503	5.25523	1.47837e-07	6.22944e-06
657	#N/A	MYO1E	1161.58	-1.27139	0.241976	-5.25422	1.48656e-07	6.25439e-06
658	#N/A	P3H3	482.92	0.994477	0.189325	5.25275	1.49841e-07	6.29468e-06
659	#N/A	SEMA5B	452.765	1.48287	0.282456	5.2499	1.5218e-07	6.38327e-06
660	#N/A	ACSL3	1967.84	-0.58889	0.112234	-5.247	1.54594e-07	6.47466e-06
661	#N/A	THOC6	38.6225	1.19662	0.22812	5.2456	1.55777e-07	6.51436e-06
662	#N/A	LINC02133	60.2	-1.5286	0.291452	-5.24478	1.56469e-07	6.53343e-06
663	#N/A	AP005329.1	183.571	1.85526	0.353756	5.24446	1.56741e-07	6.5349e-06
664	#N/A	NSDHL	151.727	-0.898008	0.171487	-5.23661	1.63553e-07	6.80865e-06
665	#N/A	LINC01208	143.151	1.33403	0.254793	5.23575	1.64318e-07	6.83018e-06
666	#N/A	GPR63	97.8346	1.21451	0.232028	5.2343	1.65611e-07	6.8736e-06
667	#N/A	BST1	12.3513	-3.0861	0.589694	-5.23339	1.66431e-07	6.89726e-06
668	#N/A	AL662884.5	19.0505	1.34006	0.256208	5.23037	1.69175e-07	7.00049e-06
669	#N/A	SRCIN1	65.6603	1.86679	0.356938	5.23	1.69509e-07	7.00382e-06
670	#N/A	MIS18BP1	644.996	0.489123	0.0935384	5.22912	1.70322e-07	7.02691e-06
671	#N/A	COX5A	1532.58	-0.572986	0.10975	-5.22082	1.78131e-07	7.33816e-06
672	#N/A	SLC31A2	84.8155	-0.655433	0.125597	-5.21855	1.80328e-07	7.41759e-06
673	#N/A	ZC3HAV1	47.9569	-3.27909	0.628473	-5.21756	1.81297e-07	7.44636e-06
674	#N/A	PSMB2	460.035	-0.338777	0.0649343	-5.21724	1.81613e-07	7.44828e-06
675	#N/A	LINC02649	35.3514	-2.13617	0.409633	-5.21485	1.8397e-07	7.53377e-06
676	#N/A	DESI1	416.081	-0.591937	0.113536	-5.21368	1.85136e-07	7.57029e-06
677	#N/A	LINC00881	2867.57	-2.29987	0.441165	-5.21319	1.85625e-07	7.57908e-06
678	#N/A	MLLT3	2762.88	0.650303	0.124758	5.21253	1.86285e-07	7.59484e-06
679	#N/A	TOM1	1071.06	-0.69871	0.13409	-5.21075	1.88082e-07	7.65678e-06
680	#N/A	NECTIN3	749.595	-0.700832	0.134573	-5.20783	1.91061e-07	7.76664e-06
681	#N/A	ANKDD1B	229.65	1.04618	0.201042	5.20377	1.95288e-07	7.92196e-06
682	#N/A	TSHR	445.773	-1.59408	0.306342	-5.20361	1.95455e-07	7.92196e-06
683	#N/A	MORN4	452.74	0.688324	0.132398	5.19891	2.00462e-07	8.11298e-06
684	#N/A	SOX4	179.086	2.22845	0.429214	5.19193	2.0813e-07	8.411e-06
685	#N/A	AC069503.1	70.038	0.990575	0.190816	5.19126	2.08875e-07	8.42878e-06
686	#N/A	COL9A1	47.6055	1.78862	0.345025	5.18403	2.17138e-07	8.74946e-06
687	#N/A	ZNF543	101.033	-0.419116	0.0808833	-5.18174	2.19823e-07	8.84013e-06
688	#N/A	AC008679.1	39.6175	-1.19727	0.231063	-5.18157	2.20028e-07	8.84013e-06
689	#N/A	USPL1	830.993	-0.439427	0.0848389	-5.17955	2.22421e-07	8.92332e-06
690	#N/A	DZIP3	1503.87	0.577269	0.111463	5.17901	2.23069e-07	8.93636e-06
691	#N/A	CDH6	29.7171	-3.16093	0.61052	-5.17745	2.2494e-07	8.99825e-06
692	#N/A	MEMO1	184.843	0.699383	0.135105	5.17658	2.2599e-07	9.0272e-06
693	#N/A	NIPSNAP3B	544.909	-0.982881	0.189892	-5.17599	2.26707e-07	9.04276e-06
694	#N/A	IZUMO4	26.7196	-1.72952	0.334402	-5.17196	2.31649e-07	9.22657e-06
695	#N/A	ZNF441	483.153	0.761464	0.147245	5.17142	2.32325e-07	9.24019e-06
696	#N/A	SMIM8	4183.61	0.414415	0.0801441	5.17087	2.33005e-07	9.25392e-06
697	#N/A	MTFP1	32.3157	-1.315	0.254325	-5.17054	2.33414e-07	9.25688e-06
698	#N/A	DSCAS	705.525	0.832261	0.161017	5.16879	2.35618e-07	9.33087e-06
699	#N/A	GDE1	155.963	-0.518486	0.100332	-5.16772	2.36971e-07	9.37104e-06
700	#N/A	SLC31A1	758.243	-0.86376	0.167167	-5.16703	2.37842e-07	9.39203e-06
701	#N/A	RFLNB	14.3411	-4.13043	0.799798	-5.16434	2.41291e-07	9.51466e-06
702	#N/A	KCNK6	247.377	1.61278	0.312312	5.16401	2.41719e-07	9.51793e-06
703	#N/A	CCDC192	633.47	1.04865	0.203099	5.16325	2.42701e-07	9.54301e-06
704	#N/A	TOB2	2032.32	-0.972861	0.188431	-5.16295	2.43084e-07	9.54449e-06
705	#N/A	AK9	1009.03	-0.547471	0.106116	-5.15917	2.48054e-07	9.72581e-06
706	#N/A	SYTL5	122.371	2.1763	0.421922	5.15805	2.49531e-07	9.76987e-06
707	#N/A	PXMP2	297.674	-0.833621	0.161629	-5.15762	2.50107e-07	9.77856e-06
708	#N/A	RAD51AP2	65.4843	0.842003	0.163306	5.15597	2.52315e-07	9.85099e-06
709	#N/A	MAP1LC3A	327.827	-1.06891	0.207535	-5.1505	2.59798e-07	1.01288e-05
710	#N/A	AL645568.1	1907.65	-0.570344	0.110783	-5.1483	2.62861e-07	1.02338e-05
711	#N/A	GRK5	3319.51	-2.77879	0.540037	-5.14556	2.66721e-07	1.03695e-05
712	#N/A	DNAH12	348.659	0.73824	0.143486	5.14503	2.6748e-07	1.03722e-05
713	#N/A	LINC00324	28.7981	-1.97295	0.38347	-5.14499	2.67541e-07	1.03722e-05
714	#N/A	CDCA3	79.5879	1.42674	0.277333	5.1445	2.6823e-07	1.03843e-05
715	#N/A	GBF1	6748.2	-0.458869	0.0892177	-5.14325	2.70022e-07	1.04391e-05
716	#N/A	ZNF33A	2134.45	-0.345964	0.0673004	-5.14059	2.73875e-07	1.05622e-05
717	#N/A	ZNF141	2130.58	-0.804419	0.156486	-5.14053	2.73972e-07	1.05622e-05
718	#N/A	ASB1	231.537	-0.573942	0.111704	-5.13806	2.77588e-07	1.06868e-05
719	#N/A	PDK1	593.082	-1.75947	0.342502	-5.1371	2.7901e-07	1.07265e-05
720	#N/A	SLC39A10	1130.73	1.12265	0.21855	5.13681	2.79437e-07	1.0728e-05
721	#N/A	AC025178.1	344.364	-0.492954	0.0960278	-5.13345	2.84475e-07	1.09018e-05
722	#N/A	SLC16A5	243.851	0.797164	0.155294	5.13327	2.8475e-07	1.09018e-05
723	#N/A	NAV2	11170.4	0.794521	0.154822	5.13184	2.86916e-07	1.09597e-05
724	#N/A	MPP2	382.744	-0.94257	0.183674	-5.13175	2.87057e-07	1.09597e-05
725	#N/A	LMO7-AS1	187.071	1.03999	0.202701	5.13064	2.88754e-07	1.10093e-05
726	#N/A	DUBR	1513.58	0.636861	0.124231	5.12641	2.95324e-07	1.12443e-05
727	#N/A	KLHL21	495.005	-0.629953	0.122957	-5.12337	3.0012e-07	1.14112e-05
728	#N/A	CRISPLD2	61.8064	-3.47644	0.678924	-5.12052	3.04701e-07	1.15694e-05
729	#N/A	AC004982.2	97.9438	0.70774	0.138267	5.11866	3.07708e-07	1.16676e-05
730	#N/A	CD27-AS1	141.364	0.678187	0.132589	5.11495	3.1383e-07	1.18834e-05
731	#N/A	VPS37B	1282.29	-0.885744	0.173182	-5.11451	3.14551e-07	1.18944e-05
732	#N/A	TTF2	260.743	0.702931	0.137557	5.11009	3.22007e-07	1.21597e-05
733	#N/A	DCP2	917.345	0.349883	0.0684886	5.10864	3.24484e-07	1.22365e-05
734	#N/A	ZNF555	314.843	-0.545909	0.106868	-5.10824	3.25181e-07	1.22461e-05
735	#N/A	BBS2	794.136	0.368527	0.0721772	5.10587	3.29273e-07	1.23834e-05
736	#N/A	DSP	2080.33	-0.643911	0.126268	-5.09957	3.40432e-07	1.27856e-05
737	#N/A	AL139124.1	3.69978	2.46506	0.483501	5.09837	3.426e-07	1.28496e-05
738	#N/A	AC019055.1	3.13606	-2.47318	0.485512	-5.09397	3.50651e-07	1.31337e-05
739	#N/A	AVEN	1002.28	-0.452967	0.0889473	-5.09254	3.53302e-07	1.32151e-05
740	#N/A	SUV39H2	175.537	0.447449	0.0878905	5.09099	3.56208e-07	1.33058e-05
741	#N/A	CLK3	586.818	0.428801	0.0842352	5.09052	3.57079e-07	1.33204e-05
742	#N/A	AC008147.1	37.3368	1.24736	0.245088	5.08943	3.59143e-07	1.33793e-05
743	#N/A	PNCK	131.181	1.27939	0.251429	5.08846	3.60985e-07	1.34298e-05
744	#N/A	AC137770.1	403.464	-1.49169	0.293229	-5.08711	3.63561e-07	1.35075e-05
745	#N/A	CDK16	182.165	-0.501906	0.0986772	-5.08634	3.65036e-07	1.35441e-05
746	#N/A	AL158071.3	1002.91	-0.57267	0.11262	-5.08497	3.67686e-07	1.36059e-05
747	#N/A	AP003390.1	5.87583	-1.92476	0.378526	-5.08488	3.67855e-07	1.36059e-05
748	#N/A	ZNF366	33.6295	-4.36058	0.857586	-5.08471	3.68179e-07	1.36059e-05
749	#N/A	AHCYL1	1450.25	-0.406546	0.0799801	-5.08309	3.71346e-07	1.37046e-05
750	#N/A	AL121749.2	6.25343	-2.29001	0.450685	-5.08119	3.7508e-07	1.38239e-05
751	#N/A	CHMP2A	63.6441	1.74058	0.342579	5.0808	3.75845e-07	1.38337e-05
752	#N/A	AC010809.1	110.666	-0.673285	0.132528	-5.08032	3.76807e-07	1.38507e-05
753	#N/A	SLC16A1-AS1	7791.71	0.502819	0.0989813	5.07993	3.77565e-07	1.38601e-05
754	#N/A	AC116362.1	2981.28	-2.00068	0.393891	-5.07928	3.78861e-07	1.38892e-05
755	#N/A	GRINA	19.8898	3.45266	0.680494	5.07376	3.90038e-07	1.4267e-05
756	#N/A	OSBPL8	5311.75	-0.77498	0.152745	-5.07368	3.90198e-07	1.4267e-05
757	#N/A	HSD17B8	17.4754	1.13753	0.224222	5.07325	3.91075e-07	1.42802e-05
758	#N/A	LINC02273	5.82053	1.71125	0.337396	5.07193	3.93794e-07	1.43605e-05
759	#N/A	ZNF90	25.638	-4.48476	0.884392	-5.07101	3.95702e-07	1.44111e-05
760	#N/A	APOOL	1014.35	-0.298676	0.05892	-5.06919	3.9952e-07	1.45203e-05
761	#N/A	Z85996.3	1433.96	-3.17604	0.626552	-5.06908	3.99753e-07	1.45203e-05
762	#N/A	EXOC6B	47917.2	0.617808	0.121953	5.06596	4.06341e-07	1.4736e-05
763	#N/A	NDUFA12	740.09	-0.369709	0.0729817	-5.06577	4.06756e-07	1.4736e-05
764	#N/A	PAQR5	42.1002	-1.7503	0.34558	-5.06481	4.08804e-07	1.47908e-05
765	#N/A	PIGA	145.297	-0.920117	0.181745	-5.06269	4.13384e-07	1.49369e-05
766	#N/A	EEF1AKMT2	1633.13	-0.264424	0.0522384	-5.06186	4.15177e-07	1.49822e-05
767	#N/A	SLC19A1	85.5633	-0.932297	0.184375	-5.05653	4.26959e-07	1.53872e-05
768	#N/A	B4GAT1	43.249	-2.96786	0.587076	-5.05533	4.29646e-07	1.54639e-05
769	#N/A	PDE1C	38374.8	0.624218	0.123487	5.05494	4.30525e-07	1.54726e-05
770	#N/A	AC105389.3	9.00076	1.43657	0.284203	5.05473	4.31008e-07	1.54726e-05
771	#N/A	LZTS3	68.2171	-0.691214	0.136776	-5.05361	4.33525e-07	1.55428e-05
772	#N/A	AL158136.1	24.79	1.83038	0.362277	5.05244	4.36212e-07	1.56189e-05
773	#N/A	MT-ATP8	8.2657	-5.70645	1.12975	-5.05106	4.3936e-07	1.57112e-05
774	#N/A	PRDM16-DT	223.943	-1.18049	0.233824	-5.04863	4.45e-07	1.58924e-05
775	#N/A	NRXN3	1456.16	2.15097	0.426304	5.04562	4.52045e-07	1.61231e-05
776	#N/A	PPP1R1A	42.4728	-1.74269	0.34573	-5.04062	4.64029e-07	1.65293e-05
777	#N/A	SMAD9	444.918	1.4788	0.293414	5.03997	4.65599e-07	1.65638e-05
778	#N/A	HEATR9	23.4811	1.22798	0.243773	5.03741	4.71874e-07	1.67655e-05
779	#N/A	KLHL23	967.789	-0.643772	0.127808	-5.03701	4.72851e-07	1.67786e-05
780	#N/A	FUNDC2	459.85	-0.698572	0.138711	-5.03615	4.7498e-07	1.68326e-05
781	#N/A	TRMT12	150.7	-0.485088	0.0963365	-5.03534	4.76991e-07	1.68822e-05
782	#N/A	NXPE1	125.051	1.1934	0.237035	5.0347	4.78608e-07	1.69177e-05
783	#N/A	RAB31	292.973	2.21558	0.440304	5.03193	4.85573e-07	1.7142e-05
784	#N/A	ZC3H11B	69.6652	-0.683178	0.135777	-5.03162	4.86357e-07	1.71478e-05
785	#N/A	LPIN2	543.631	-0.58359	0.116009	-5.03058	4.89005e-07	1.72192e-05
786	#N/A	LINC01762	125.599	-1.35176	0.268838	-5.02816	4.95206e-07	1.74154e-05
787	#N/A	HESX1	140.907	0.717063	0.142689	5.02534	5.02538e-07	1.76508e-05
788	#N/A	ZNF221	83.2015	-0.485604	0.0966515	-5.02428	5.05318e-07	1.77259e-05
789	#N/A	CD109	586.762	-1.20076	0.239047	-5.02309	5.08476e-07	1.77925e-05
790	#N/A	DEDD	309.719	-0.467056	0.0929821	-5.02308	5.08505e-07	1.77925e-05
791	#N/A	AC131953.1	20.6562	1.60588	0.319862	5.02054	5.15256e-07	1.80059e-05
792	#N/A	ARMC8	3083.44	-0.363527	0.0724137	-5.02014	5.16328e-07	1.80206e-05
793	#N/A	SLC22A5	1575.51	-1.00357	0.199957	-5.01894	5.19568e-07	1.81109e-05
794	#N/A	ST6GALNAC3	266.798	-3.32514	0.66278	-5.01696	5.24966e-07	1.82759e-05
795	#N/A	CDC42EP4	550.375	-0.980379	0.195454	-5.01591	5.27822e-07	1.834e-05
796	#N/A	TEX2	2054.56	-0.538503	0.107371	-5.01537	5.29303e-07	1.834e-05
797	#N/A	DESI2	1194.04	-0.32223	0.0642491	-5.01532	5.29449e-07	1.834e-05
798	#N/A	PODXL2	21.9448	0.919138	0.183266	5.01532	5.2946e-07	1.834e-05
799	#N/A	PEX3	842.958	0.361604	0.0721167	5.01415	5.32684e-07	1.84286e-05
800	#N/A	AC104119.1	12.9342	3.19295	0.637338	5.00982	5.44814e-07	1.88154e-05
801	#N/A	ZCCHC2	1471.85	-1.0162	0.202847	-5.00967	5.45225e-07	1.88154e-05
802	#N/A	CCSAP	207.559	0.656816	0.131122	5.00919	5.46597e-07	1.88392e-05
803	#N/A	FAF2	1512.42	-0.406643	0.0812216	-5.00659	5.54024e-07	1.90714e-05
804	#N/A	C1orf35	98.2329	0.85253	0.170292	5.00628	5.54928e-07	1.90787e-05
805	#N/A	SGTB	158.635	0.851018	0.17011	5.00274	5.65213e-07	1.94082e-05
806	#N/A	OR9Q1	60.3433	0.950652	0.190091	5.00104	5.70208e-07	1.95554e-05
807	#N/A	SLC24A2	120.551	0.900658	0.180127	5.00012	5.72936e-07	1.96246e-05
808	#N/A	FGF1	3573.2	0.93141	0.186295	4.99966	5.74303e-07	1.96471e-05
809	#N/A	SCAPER	9210.08	-0.468968	0.0938266	-4.99824	5.78547e-07	1.97679e-05
810	#N/A	SMTNL2	133.042	-1.54312	0.308846	-4.99642	5.84052e-07	1.99313e-05
811	#N/A	TM2D3	866.626	-0.794688	0.159089	-4.99525	5.87594e-07	2.00275e-05
812	#N/A	DHFR	22.4793	-4.66442	0.933872	-4.99471	5.89249e-07	2.00315e-05
813	#N/A	DCBLD2	3729.91	0.766948	0.153555	4.99461	5.89556e-07	2.00315e-05
814	#N/A	ATP2A1	232.314	0.957725	0.191756	4.9945	5.89888e-07	2.00315e-05
815	#N/A	PCSK6-AS1	17.4645	-1.89806	0.380093	-4.99366	5.92469e-07	2.00945e-05
816	#N/A	EPM2A	2732.31	-0.395085	0.0791265	-4.99309	5.94217e-07	2.01291e-05
817	#N/A	ADAMTS17	503.318	-1.09881	0.220316	-4.98742	6.11921e-07	2.07034e-05
818	#N/A	ZFP36	27.3428	-5.85253	1.17368	-4.98648	6.14907e-07	2.07791e-05
819	#N/A	MAOB	3338.45	-0.477854	0.0958496	-4.98546	6.18146e-07	2.0863e-05
820	#N/A	NGLY1	1648.07	-0.395013	0.079247	-4.98458	6.20967e-07	2.09186e-05
821	#N/A	AL035071.1	46.8743	-1.00529	0.201685	-4.98447	6.21307e-07	2.09186e-05
822	#N/A	DNAJC27-AS1	284.109	0.99613	0.199913	4.98282	6.2665e-07	2.10728e-05
823	#N/A	AC105339.3	240.589	0.996801	0.200073	4.98218	6.28729e-07	2.1117e-05
824	#N/A	GLIS3	222.01	-2.72695	0.547587	-4.97993	6.3606e-07	2.1322e-05
825	#N/A	TMEM39A	800.754	-0.617672	0.124034	-4.97984	6.36374e-07	2.1322e-05
826	#N/A	TPD52L1	2942.06	0.833307	0.167347	4.9795	6.37485e-07	2.13334e-05
827	#N/A	AL121787.1	3.42167	2.55346	0.513247	4.97511	6.52099e-07	2.1796e-05
828	#N/A	AC007317.1	319.311	1.47799	0.297193	4.97317	6.58655e-07	2.19886e-05
829	#N/A	AC090948.4	20.1407	-1.29297	0.260107	-4.97092	6.66358e-07	2.22189e-05
830	#N/A	RGS9	23.4558	-1.03892	0.209095	-4.96867	6.74127e-07	2.24391e-05
831	#N/A	ABCB4	1018.87	0.863225	0.173743	4.96841	6.75053e-07	2.24391e-05
832	#N/A	SH3RF2	3520.12	-1.2765	0.256929	-4.96831	6.75396e-07	2.24391e-05
833	#N/A	EFEMP1	146.727	-4.0298	0.811577	-4.96539	6.85617e-07	2.27513e-05
834	#N/A	CAMKMT	4727.27	-0.492003	0.0991181	-4.96381	6.9125e-07	2.29107e-05
835	#N/A	GSG1L	385.318	2.20373	0.444088	4.96236	6.96423e-07	2.30405e-05
836	#N/A	TMEM230	755.342	-0.400619	0.0807368	-4.96203	6.97586e-07	2.30405e-05
837	#N/A	CCDC68	20.3389	-3.97594	0.801276	-4.96201	6.97667e-07	2.30405e-05
838	#N/A	EEPD1	974.352	-0.851873	0.171691	-4.96167	6.98898e-07	2.30536e-05
839	#N/A	AC006270.1	20.6733	1.46935	0.296399	4.95734	7.14634e-07	2.35446e-05
840	#N/A	TJP1	7835.17	0.407145	0.0821924	4.95356	7.28669e-07	2.39784e-05
841	#N/A	CRKL	431.381	-0.324545	0.065527	-4.95285	7.31339e-07	2.40377e-05
842	#N/A	FAM229B	312.242	-0.580091	0.117182	-4.95033	7.40879e-07	2.43223e-05
843	#N/A	EPN2	4748.38	-0.687939	0.139021	-4.94844	7.48114e-07	2.45307e-05
844	#N/A	SCAP	842.579	-0.335552	0.0678211	-4.94761	7.5131e-07	2.46063e-05
845	#N/A	AC090197.1	59.9514	-1.314	0.265712	-4.9452	7.60663e-07	2.48831e-05
846	#N/A	AL132780.2	193.688	0.88168	0.178314	4.94454	7.63257e-07	2.49385e-05
847	#N/A	RALGPS2	1484.83	-0.823019	0.166488	-4.94342	7.67624e-07	2.50516e-05
848	#N/A	SLC14A1	31.0764	-3.03698	0.614384	-4.94314	7.68757e-07	2.50589e-05
849	#N/A	AL359715.3	23.2278	-1.22034	0.246895	-4.94276	7.70245e-07	2.50779e-05
850	top5_pathways_ECM (59)	SSC5D	29.1473	-2.6188	0.529879	-4.94225	7.72258e-07	2.51138e-05
851	#N/A	TSC22D3	152.686	3.26328	0.66044	4.94107	7.76959e-07	2.5234e-05
852	#N/A	FXYD7	34.7055	1.00114	0.202625	4.94086	7.77779e-07	2.5234e-05
853	#N/A	DOCK11	57.2854	-3.45566	0.69944	-4.94061	7.78805e-07	2.52377e-05
854	#N/A	TMEM74	100.267	1.71847	0.348018	4.93788	7.89778e-07	2.55633e-05
855	#N/A	NR4A3	733.67	-2.96027	0.59957	-4.93732	7.92053e-07	2.56069e-05
856	#N/A	AC117465.1	63.0681	1.5861	0.321395	4.93505	8.01306e-07	2.58758e-05
857	#N/A	ARL8B	1150.64	-0.310483	0.0629184	-4.93469	8.02773e-07	2.58929e-05
858	#N/A	BIRC3	107.333	-2.28549	0.463185	-4.93428	8.04476e-07	2.59176e-05
859	#N/A	CR1	13.6244	-3.67328	0.744605	-4.93319	8.08978e-07	2.60323e-05
860	#N/A	TMEM144	1385.64	0.787936	0.15973	4.93292	8.10073e-07	2.60373e-05
861	#N/A	KDELR3	145.888	0.723554	0.146736	4.93099	8.18157e-07	2.62665e-05
862	#N/A	CREB3L4	36.2757	0.836959	0.169757	4.93034	8.2086e-07	2.62925e-05
863	#N/A	LINC02680	232.275	1.23612	0.250718	4.93034	8.20866e-07	2.62925e-05
864	#N/A	GIMAP5	20.3432	-5.56039	1.12796	-4.92959	8.24017e-07	2.63628e-05
865	#N/A	KIAA0556	1535.91	0.59373	0.120475	4.92826	8.29639e-07	2.6512e-05
866	#N/A	AL109761.1	65.5082	1.08486	0.220319	4.92406	8.47651e-07	2.70563e-05
867	#N/A	WWC3	1456.92	-0.619297	0.125803	-4.92274	8.53425e-07	2.71832e-05
868	#N/A	CCR9	59.7253	-1.43943	0.292407	-4.9227	8.53592e-07	2.71832e-05
869	#N/A	MBOAT1	960.259	-1.21678	0.247303	-4.9202	8.6455e-07	2.75005e-05
870	#N/A	INTU	1117.14	0.507255	0.103102	4.91995	8.65649e-07	2.75037e-05
871	#N/A	COQ10A	1174.2	-0.927296	0.188487	-4.91969	8.66824e-07	2.75095e-05
872	#N/A	JMJD7	102.469	-0.475005	0.0966392	-4.91525	8.86713e-07	2.81e-05
873	#N/A	AC108471.2	62.8755	0.976384	0.198651	4.91508	8.87464e-07	2.81e-05
874	#N/A	EEF1AKMT4	30.2657	-0.889066	0.180894	-4.91485	8.88515e-07	2.81011e-05
875	#N/A	RNF138	750.419	-0.455539	0.0926973	-4.91426	8.91162e-07	2.81526e-05
876	#N/A	BACE1	612.478	0.257682	0.0524414	4.91371	8.93675e-07	2.81997e-05
877	#N/A	LRP1B	791.939	1.88418	0.383538	4.91263	8.98619e-07	2.83234e-05
878	#N/A	LGALSL-DT	256.872	0.807289	0.164447	4.9091	9.14936e-07	2.88049e-05
879	#N/A	LINC02630	7.83932	-2.89547	0.589924	-4.90821	9.19117e-07	2.89034e-05
880	#N/A	LINC02822	473.28	-3.20454	0.652923	-4.90799	9.20158e-07	2.89034e-05
881	#N/A	LINC02693	195.247	-0.555115	0.113151	-4.90596	9.29727e-07	2.91708e-05
882	#N/A	SLC35A1	813.373	0.308757	0.062984	4.90215	9.47954e-07	2.9709e-05
883	#N/A	FOSL2	912.814	-1.70081	0.347268	-4.8977	9.69671e-07	3.03552e-05
884	#N/A	UPP1	482.895	0.546926	0.111699	4.89642	9.75976e-07	3.0518e-05
885	#N/A	TMOD1	4389.61	-0.540455	0.110415	-4.89475	9.84292e-07	3.07433e-05
886	#N/A	SFRP1	735.806	1.59557	0.32612	4.8926	9.95128e-07	3.10466e-05
887	#N/A	SDC4	851.271	-0.898806	0.183756	-4.8913	1.00171e-06	3.12169e-05
888	#N/A	AC006369.2	23.3263	1.61145	0.329577	4.88946	1.01114e-06	3.14753e-05
889	#N/A	STARD7	2433.53	-1.06854	0.218638	-4.88728	1.02239e-06	3.17897e-05
890	#N/A	ZMAT2	50.2405	1.8239	0.373313	4.88571	1.03057e-06	3.2008e-05
891	#N/A	LINC00113	11.6314	-1.64476	0.336848	-4.88281	1.04587e-06	3.24329e-05
892	#N/A	SYT13	10.6166	-1.98661	0.406869	-4.88267	1.0466e-06	3.24329e-05
893	#N/A	AL049869.2	44.9703	1.0214	0.209237	4.88156	1.05247e-06	3.25784e-05
894	#N/A	METTL6	637.229	0.41096	0.0842019	4.88065	1.05735e-06	3.26653e-05
895	#N/A	LSS	713.314	-0.845621	0.173268	-4.88043	1.05852e-06	3.26653e-05
896	#N/A	PANK1	2223.06	-0.616192	0.126259	-4.88038	1.05883e-06	3.26653e-05
897	#N/A	INSL6	588.921	1.08029	0.221367	4.88009	1.06037e-06	3.26764e-05
898	#N/A	PPP1CA	97.223	2.02361	0.414789	4.87865	1.06814e-06	3.28792e-05
899	#N/A	SAMD12	8987.96	1.0821	0.221853	4.87758	1.07397e-06	3.30219e-05
900	#N/A	COL23A1	3538.53	-1.22941	0.252233	-4.8741	1.09308e-06	3.35722e-05
901	#N/A	PARD3	13793.7	-0.433474	0.0889631	-4.87251	1.10187e-06	3.38047e-05
902	#N/A	TSPYL2	410.083	-1.59578	0.327647	-4.87042	1.11361e-06	3.41269e-05
903	#N/A	INPP5B	1924.72	-0.540788	0.111057	-4.86946	1.11903e-06	3.42189e-05
904	#N/A	ITGA11	497.542	-1.42752	0.293157	-4.86945	1.11909e-06	3.42189e-05
905	#N/A	TONSL	74.3715	0.650175	0.133557	4.86814	1.12655e-06	3.43866e-05
906	#N/A	LINC02371	19.1789	-1.13829	0.233829	-4.86805	1.12706e-06	3.43866e-05
907	#N/A	NUSAP1	227.09	0.819486	0.168434	4.86531	1.14278e-06	3.48276e-05
908	#N/A	SMPD4	767.672	-0.464275	0.0954776	-4.86266	1.1582e-06	3.52237e-05
909	#N/A	AL157911.1	915.656	0.772875	0.158942	4.86264	1.15832e-06	3.52237e-05
910	#N/A	SLC4A3	1434.17	-0.611111	0.125681	-4.86238	1.15981e-06	3.52303e-05
911	#N/A	MOSMO	1758.96	-0.295937	0.0608733	-4.86153	1.16482e-06	3.53437e-05
912	#N/A	MON1B	162.973	-0.707173	0.145522	-4.85958	1.17637e-06	3.56549e-05
913	#N/A	TECTA	219.685	0.553887	0.11399	4.85907	1.17937e-06	3.57066e-05
914	#N/A	SYNPR	385.345	1.73233	0.356807	4.85509	1.20333e-06	3.63402e-05
915	#N/A	SLC16A9	474.501	1.34342	0.276706	4.85503	1.20366e-06	3.63402e-05
916	#N/A	CLTCL1	2097.91	1.04852	0.215969	4.85494	1.20424e-06	3.63402e-05
917	#N/A	AC099489.1	534.96	1.17865	0.242786	4.85469	1.20577e-06	3.63466e-05
918	#N/A	SRPK3	227.215	0.88096	0.181519	4.85328	1.21438e-06	3.65665e-05
919	#N/A	AC026746.1	62.3008	-2.92929	0.603915	-4.85051	1.23146e-06	3.70147e-05
920	#N/A	SP1	619.633	-0.336472	0.0693695	-4.85043	1.23195e-06	3.70147e-05
921	#N/A	CEP76	353.202	0.52516	0.108277	4.85015	1.23371e-06	3.70273e-05
922	#N/A	C1QTNF1	475.941	-1.93587	0.399167	-4.84977	1.23605e-06	3.70575e-05
923	#N/A	ASPM	82.0839	1.41648	0.292112	4.84908	1.24035e-06	3.71461e-05
924	#N/A	VMP1	3641.64	-0.579398	0.119506	-4.84826	1.24551e-06	3.72602e-05
925	#N/A	AC040173.1	131.812	-1.54696	0.31915	-4.84713	1.25262e-06	3.74324e-05
926	#N/A	NDUFA5	1336.21	-0.4692	0.0968136	-4.84643	1.25703e-06	3.75235e-05
927	#N/A	PEX14	2833.59	-0.627221	0.129462	-4.84485	1.2671e-06	3.77834e-05
928	#N/A	MIR181A2HG	1457.02	0.643087	0.132777	4.84336	1.2766e-06	3.80257e-05
929	#N/A	AL133372.3	12.7205	2.20086	0.454493	4.84244	1.28255e-06	3.8157e-05
930	#N/A	AL162595.1	56.261	0.791512	0.163466	4.84207	1.28495e-06	3.8157e-05
931	#N/A	LIX1L	517.548	-0.76381	0.157746	-4.84204	1.28515e-06	3.8157e-05
932	#N/A	BUB1	10.1016	1.72384	0.356034	4.8418	1.28669e-06	3.81618e-05
933	#N/A	LINC01695	424.798	-1.17774	0.243487	-4.83695	1.31847e-06	3.90116e-05
934	#N/A	RNF165	554.257	0.957668	0.19799	4.83694	1.31852e-06	3.90116e-05
935	#N/A	AC055854.1	1349.61	-1.37408	0.284094	-4.83673	1.31994e-06	3.90116e-05
936	#N/A	DCN	158.652	-4.91267	1.01573	-4.83657	1.32099e-06	3.90116e-05
937	#N/A	IRAK3	68.1514	-3.40721	0.70611	-4.82533	1.39773e-06	4.12339e-05
938	#N/A	ISCA1	560.194	-0.509036	0.105521	-4.82403	1.40686e-06	4.14589e-05
939	#N/A	AC108134.2	18.4869	-2.92823	0.607199	-4.82252	1.41758e-06	4.17303e-05
940	#N/A	ARNTL2	469.771	1.68751	0.349991	4.82158	1.42424e-06	4.18192e-05
941	#N/A	UBR5	7609.49	-0.387134	0.0802935	-4.82149	1.42492e-06	4.18192e-05
942	#N/A	FARP1	1188.01	1.58298	0.328319	4.82146	1.42514e-06	4.18192e-05
943	#N/A	NOCT	709.778	-0.597056	0.12384	-4.82119	1.42707e-06	4.18314e-05
944	#N/A	AC025627.1	378.268	0.908112	0.188382	4.82059	1.43132e-06	4.18781e-05
945	#N/A	AC021087.1	36.6806	0.956377	0.198396	4.82054	1.43169e-06	4.18781e-05
946	#N/A	LINC01396	5.96579	-1.65175	0.342671	-4.82021	1.4341e-06	4.19043e-05
947	#N/A	SMC1A	671.526	-0.479954	0.0995847	-4.81955	1.43882e-06	4.19976e-05
948	#N/A	WTIP	524.127	0.89406	0.185567	4.81798	1.45016e-06	4.22841e-05
949	#N/A	AC007785.3	15.3735	1.20841	0.250854	4.81721	1.45583e-06	4.23676e-05
950	#N/A	AC007652.3	343.892	-2.47206	0.513178	-4.81717	1.45609e-06	4.23676e-05
951	#N/A	AL133245.1	106.288	1.03552	0.215036	4.81557	1.46782e-06	4.2664e-05
952	#N/A	RAD51-AS1	708.656	0.468835	0.0973632	4.81532	1.46961e-06	4.26712e-05
953	#N/A	SEMA6A-AS2	74.7135	-0.859269	0.178455	-4.81504	1.47168e-06	4.26864e-05
954	#N/A	MDM2	963.469	-0.379134	0.0787453	-4.81469	1.47425e-06	4.2697e-05
955	#N/A	ST8SIA5	1215.5	1.10738	0.230005	4.81458	1.47513e-06	4.2697e-05
956	#N/A	TGFBR3	3255	-0.836399	0.17374	-4.81408	1.47878e-06	4.27579e-05
957	#N/A	TEK	56.8201	-3.85956	0.801811	-4.81355	1.48272e-06	4.2827e-05
958	#N/A	DDX20	276.885	-0.477526	0.099245	-4.81159	1.49736e-06	4.32046e-05
959	#N/A	AC008629.1	622.665	0.662316	0.137656	4.81137	1.49898e-06	4.32062e-05
960	#N/A	EBNA1BP2	301.465	-1.56636	0.32568	-4.8095	1.5131e-06	4.35534e-05
961	#N/A	NEK3	351.767	0.688459	0.14315	4.80936	1.51417e-06	4.35534e-05
962	#N/A	AC005828.1	13.2344	1.79973	0.374383	4.80719	1.53063e-06	4.39809e-05
963	#N/A	AC108472.1	5687.94	0.969683	0.20183	4.80445	1.55174e-06	4.45411e-05
964	#N/A	AL442071.1	195.724	0.66997	0.139482	4.80328	1.56085e-06	4.47563e-05
965	#N/A	TMX2	1268.19	-0.396502	0.0825625	-4.80245	1.5674e-06	4.48309e-05
966	#N/A	WDR33	3641.34	-0.319228	0.0664726	-4.8024	1.56773e-06	4.48309e-05
967	#N/A	PLCG2	723.581	-1.64153	0.34182	-4.80233	1.56832e-06	4.48309e-05
968	#N/A	RASL11A	16.158	-2.27115	0.473016	-4.80142	1.57541e-06	4.4987e-05
969	#N/A	AC093752.3	46.853	0.803812	0.167445	4.80046	1.583e-06	4.51571e-05
970	#N/A	GRM2	6.21562	1.68263	0.350591	4.79941	1.59133e-06	4.5348e-05
971	#N/A	PXDNL	34663	0.817959	0.170441	4.79907	1.59403e-06	4.53781e-05
972	#N/A	BCHE	42.9988	-3.2345	0.674704	-4.79395	1.63526e-06	4.64912e-05
973	#N/A	PLBD1	286.886	0.47545	0.0991802	4.7938	1.63649e-06	4.64912e-05
974	#N/A	CFI	11.3605	-4.70625	0.982131	-4.79187	1.65231e-06	4.68923e-05
975	#N/A	MT-ND3	196.072	-3.96409	0.827569	-4.79004	1.6675e-06	4.72749e-05
976	#N/A	AC084198.2	1671.87	0.470265	0.0982459	4.78661	1.69621e-06	4.80396e-05
977	#N/A	AL391650.2	20.2992	1.58225	0.330575	4.78635	1.6984e-06	4.80524e-05
978	#N/A	PPP1CC	748.543	-0.797204	0.166607	-4.78492	1.71051e-06	4.83456e-05
979	#N/A	TMCO3	2478.56	0.607762	0.127025	4.78458	1.71346e-06	4.83793e-05
980	#N/A	PPFIA3	51.2295	0.654376	0.136783	4.78404	1.71807e-06	4.846e-05
981	#N/A	GPR61	7.89682	1.59456	0.333345	4.78351	1.72259e-06	4.84892e-05
982	#N/A	MITF	16858.6	-0.473392	0.0989634	-4.78351	1.72261e-06	4.84892e-05
983	#N/A	ETFRF1	687.464	-0.408043	0.0853169	-4.78268	1.72977e-06	4.86412e-05
984	#N/A	HDAC2-AS2	905.055	1.85717	0.388509	4.78025	1.75077e-06	4.91817e-05
985	#N/A	CDKL3	1073.89	0.426758	0.0892815	4.77991	1.75374e-06	4.92151e-05
986	#N/A	AC034195.1	750.295	-1.00003	0.209268	-4.77869	1.7644e-06	4.94639e-05
987	#N/A	AC091212.1	159.243	1.14146	0.238885	4.77827	1.76809e-06	4.94775e-05
988	#N/A	COL6A2	78.0899	-4.63642	0.970356	-4.77806	1.76997e-06	4.94775e-05
989	#N/A	TPPP	119.235	-0.881066	0.1844	-4.77803	1.77025e-06	4.94775e-05
990	#N/A	HIP1	2592.57	0.826913	0.173162	4.77538	1.79366e-06	5.00682e-05
991	#N/A	AC018647.1	120.266	1.35582	0.283928	4.77523	1.79501e-06	5.00682e-05
992	#N/A	MTX2	3113.76	-0.278084	0.0582744	-4.77198	1.82425e-06	5.08327e-05
993	#N/A	NDUFS6	825.29	-0.570142	0.119574	-4.76813	1.85946e-06	5.17615e-05
994	#N/A	UACA	3189.27	0.565592	0.118689	4.76533	1.8854e-06	5.24309e-05
995	#N/A	HS1BP3	316.306	-0.601505	0.126238	-4.76486	1.88986e-06	5.2502e-05
996	#N/A	ZNF423	345.633	1.94293	0.407849	4.76384	1.89946e-06	5.27156e-05
997	#N/A	HTRA3	51.9415	-5.70256	1.19719	-4.76328	1.90473e-06	5.28089e-05
998	#N/A	CACNB2	52128	-0.667255	0.140175	-4.76015	1.93451e-06	5.35808e-05
999	#N/A	AC011676.3	97.5166	-1.50432	0.316057	-4.75965	1.93928e-06	5.36594e-05
1000	#N/A	HEXIM1	187.461	0.740315	0.155705	4.75458	1.98856e-06	5.49678e-05
1001	#N/A	XPO4	4855.35	0.544143	0.114459	4.75406	1.99372e-06	5.50553e-05
1002	#N/A	THRAP3	4624.12	-0.403311	0.0849001	-4.75042	2.02996e-06	5.60001e-05
1003	top5_pathways_ECM (59)	LTBP2	86.9569	-3.39059	0.713913	-4.74931	2.04114e-06	5.62523e-05
1004	#N/A	CHL1	196.4	-3.69777	0.778849	-4.74774	2.05702e-06	5.66335e-05
1005	#N/A	AP3S2	1792.72	-0.348692	0.0734488	-4.74742	2.06031e-06	5.66676e-05
1006	#N/A	AL137246.1	5.5496	1.82751	0.385049	4.74617	2.07301e-06	5.69604e-05
1007	#N/A	AC004690.2	14.4667	2.07884	0.438129	4.7448	2.08712e-06	5.72474e-05
1008	#N/A	LINC00598	475.106	-0.763093	0.160829	-4.74475	2.0876e-06	5.72474e-05
1009	#N/A	AC090559.1	54.5424	0.956521	0.201802	4.7399	2.13822e-06	5.85775e-05
1010	#N/A	AC139720.2	45.8023	0.850979	0.17964	4.73713	2.16768e-06	5.93257e-05
1011	#N/A	OSGIN1	79.7048	-1.25745	0.265457	-4.73692	2.16995e-06	5.93291e-05
1012	#N/A	EXPH5	274.507	-1.85907	0.392759	-4.73335	2.20845e-06	6.03221e-05
1013	#N/A	LINC01567	5.41611	2.69237	0.568859	4.73293	2.21306e-06	6.03882e-05
1014	#N/A	PIGN	2509.31	0.342823	0.072442	4.73238	2.21906e-06	6.04781e-05
1015	#N/A	YTHDF3	2000.51	-0.273424	0.0577791	-4.73222	2.22072e-06	6.04781e-05
1016	#N/A	AC010136.1	72.5723	1.08789	0.229953	4.73094	2.23486e-06	6.08031e-05
1017	#N/A	ORC4	1360.11	-0.295007	0.0623776	-4.72937	2.25214e-06	6.12131e-05
1018	#N/A	COPS3	603.416	-0.335322	0.0709317	-4.72739	2.27428e-06	6.17542e-05
1019	#N/A	ATL2	1699.8	-0.587525	0.124321	-4.72587	2.29132e-06	6.21556e-05
1020	#N/A	CYLD	1117.66	0.467784	0.0989984	4.72517	2.29922e-06	6.23089e-05
1021	#N/A	PEX11A	374.889	-0.681965	0.144366	-4.72386	2.31409e-06	6.25689e-05
1022	#N/A	HS6ST1	370.977	-0.774116	0.163876	-4.72379	2.31489e-06	6.25689e-05
1023	#N/A	AC124248.2	22.7483	-2.24677	0.475635	-4.72373	2.31561e-06	6.25689e-05
1024	#N/A	SLC38A2	2322.46	-0.735927	0.155828	-4.72269	2.32741e-06	6.28264e-05
1025	#N/A	EIF3H	1477.61	-0.373065	0.0790808	-4.71751	2.38747e-06	6.43849e-05
1026	#N/A	IFT122	1018.28	-0.920255	0.195125	-4.71622	2.40264e-06	6.47308e-05
1027	#N/A	GPSM1	362.161	-0.865713	0.183777	-4.71068	2.46892e-06	6.64518e-05
1028	#N/A	NOTCH2	774.055	0.474184	0.100672	4.71017	2.47509e-06	6.65325e-05
1029	#N/A	IDH2	1357.25	-0.889035	0.188753	-4.71004	2.47674e-06	6.65325e-05
1030	#N/A	NR3C1	4225.59	0.426691	0.0906273	4.70819	2.49925e-06	6.70722e-05
1031	#N/A	DDHD1	916.919	0.335225	0.0712089	4.70763	2.50613e-06	6.71915e-05
1032	#N/A	ELOVL6	335.214	0.915156	0.194411	4.70734	2.50974e-06	6.72232e-05
1033	#N/A	TNFRSF10B	390.403	-0.724617	0.154021	-4.70467	2.54272e-06	6.80406e-05
1034	#N/A	ALG1	207.686	0.631916	0.134328	4.70427	2.54773e-06	6.81086e-05
1035	#N/A	AQP10	1.3581	2.94434	0.625973	4.70363	2.55581e-06	6.82586e-05
1036	#N/A	RFFL	1140.31	-0.438035	0.0931896	-4.70047	2.59564e-06	6.92293e-05
1037	#N/A	WWOX	8546.8	-0.807553	0.171807	-4.70035	2.59716e-06	6.92293e-05
1038	#N/A	CPNE4	2126.67	-1.25206	0.266404	-4.69985	2.60355e-06	6.93326e-05
1039	#N/A	JAK2	5025.56	0.948929	0.202056	4.69637	2.64828e-06	7.0456e-05
1040	#N/A	TRIM37	977.937	-0.230746	0.0491376	-4.69592	2.65409e-06	7.05426e-05
1041	#N/A	ZNF317	245.448	-0.303153	0.0645672	-4.69514	2.66419e-06	7.07431e-05
1042	non_ECM_network (54)	LARP6	348.411	-0.70247	0.149676	-4.69327	2.68874e-06	7.12648e-05
1043	#N/A	SIRPB2	7.21721	-4.00711	0.853804	-4.69325	2.68899e-06	7.12648e-05
1044	#N/A	CD81	122.09	-4.38379	0.934702	-4.69005	2.73142e-06	7.23199e-05
1045	#N/A	AL121578.3	50.811	2.31246	0.493098	4.68966	2.73659e-06	7.23873e-05
1046	#N/A	KIF3A	759.284	0.515575	0.109965	4.68854	2.75167e-06	7.27168e-05
1047	#N/A	TKFC	27.0932	0.749034	0.159803	4.68724	2.76913e-06	7.30902e-05
1048	#N/A	AC126182.3	1779.51	-1.51055	0.322278	-4.6871	2.77109e-06	7.30902e-05
1049	#N/A	TNRC6C-AS1	131.431	1.17019	0.249714	4.68612	2.78434e-06	7.33696e-05
1050	#N/A	VWC2L	108.151	-2.48348	0.530155	-4.68444	2.80727e-06	7.38499e-05
1051	#N/A	AC010175.1	48.8929	-0.820567	0.17517	-4.68439	2.80791e-06	7.38499e-05
1052	#N/A	AC037486.1	271.619	-1.80974	0.386355	-4.68415	2.81123e-06	7.38669e-05
1053	#N/A	ZNF248	1590.75	-0.380869	0.0813915	-4.67947	2.87621e-06	7.54952e-05
1054	#N/A	ZNF621	647.992	-0.492315	0.105214	-4.6792	2.87999e-06	7.54952e-05
1055	#N/A	CDC42EP1	6.12675	-4.98718	1.06584	-4.6791	2.88139e-06	7.54952e-05
1056	#N/A	RASGRF2	117.468	-2.92704	0.625657	-4.67835	2.89192e-06	7.56992e-05
1057	#N/A	CA14	22.8999	-1.29711	0.277273	-4.67807	2.89586e-06	7.57306e-05
1058	#N/A	MRPL37	197.253	-0.327194	0.0699477	-4.67769	2.90127e-06	7.58006e-05
1059	#N/A	SH3PXD2A-AS1	63.4171	1.08259	0.231459	4.67723	2.90772e-06	7.58974e-05
1060	#N/A	AL133346.1	161.856	2.33084	0.498549	4.67525	2.93601e-06	7.64948e-05
1061	#N/A	SLC2A9	625.111	-0.895663	0.191576	-4.67524	2.93615e-06	7.64948e-05
1062	#N/A	RBM10	957.506	-0.377278	0.0807157	-4.67415	2.95167e-06	7.68268e-05
1063	#N/A	MEF2C-AS1	1254.36	0.739194	0.158188	4.67288	2.97003e-06	7.72036e-05
1064	#N/A	PLEKHF2	220.809	-0.446154	0.0954832	-4.67259	2.97421e-06	7.72036e-05
1065	#N/A	ZFYVE28	756.497	-0.940999	0.201388	-4.67257	2.97453e-06	7.72036e-05
1066	#N/A	IL17RB	111.441	-1.06771	0.228549	-4.67168	2.9875e-06	7.74676e-05
1067	#N/A	RPS6KA2	2547.22	-0.738773	0.158158	-4.67111	2.99578e-06	7.76094e-05
1068	#N/A	CES2	786.352	-0.838072	0.179424	-4.67089	2.99901e-06	7.76204e-05
1069	#N/A	STEAP4	25.2777	-4.31752	0.924579	-4.66972	3.01616e-06	7.78782e-05
1070	#N/A	TNFRSF1B	20.0626	-3.7709	0.807539	-4.66962	3.01754e-06	7.78782e-05
1071	#N/A	MIOS	725.085	-0.336234	0.0720046	-4.66962	3.01761e-06	7.78782e-05
1072	#N/A	Z99127.1	420.875	0.920638	0.197162	4.66944	3.02024e-06	7.78782e-05
1073	#N/A	AC091059.1	106.489	1.30053	0.278639	4.66744	3.04977e-06	7.85663e-05
1074	#N/A	SMILR	86.3041	-1.85865	0.398305	-4.6664	3.06516e-06	7.88893e-05
1075	#N/A	NXNL1	29.5079	1.1871	0.254441	4.66552	3.07843e-06	7.91572e-05
1076	#N/A	PIGH	155.865	-0.466136	0.0999259	-4.66482	3.0889e-06	7.93526e-05
1077	#N/A	ACAA2	875.951	-0.668806	0.143403	-4.66382	3.10389e-06	7.96637e-05
1078	#N/A	LINC00880	633.781	-1.97357	0.423192	-4.66353	3.10834e-06	7.97037e-05
1079	#N/A	NCOA1	7410.49	-0.259444	0.0556383	-4.66305	3.1156e-06	7.98159e-05
1080	#N/A	AL583824.1	94.6437	-2.11245	0.453063	-4.6626	3.12235e-06	7.99149e-05
1081	#N/A	EGLN1	3130.3	-0.797068	0.171065	-4.65945	3.17055e-06	8.10734e-05
1082	#N/A	TIMM29	155.291	-0.426386	0.0915469	-4.65756	3.19972e-06	8.17436e-05
1083	#N/A	SEPTIN4	84.6107	-1.09111	0.234295	-4.65697	3.20891e-06	8.19026e-05
1084	#N/A	SYNM	2395.1	-0.984182	0.211417	-4.65517	3.23715e-06	8.25473e-05
1085	#N/A	TMEM44	113.264	1.28995	0.277124	4.65477	3.24341e-06	8.26307e-05
1086	#N/A	RUNDC1	192.675	-0.533963	0.114718	-4.65456	3.24674e-06	8.26393e-05
1087	#N/A	FAM111A-DT	4.14788	-3.08633	0.663259	-4.65328	3.26704e-06	8.30795e-05
1088	#N/A	KIAA1109	2587.31	0.317337	0.0682073	4.65254	3.27876e-06	8.33009e-05
1089	#N/A	AC063944.1	1559.23	1.16317	0.250095	4.65092	3.30453e-06	8.38786e-05
1090	#N/A	PSMG2	778.713	0.407336	0.087592	4.65038	3.31326e-06	8.4023e-05
1091	#N/A	PPME1	1182.56	-0.363873	0.0782719	-4.64883	3.33826e-06	8.45794e-05
1092	#N/A	AL353681.1	13.0389	-2.1506	0.462694	-4.64799	3.35188e-06	8.48468e-05
1093	#N/A	NCOA3	4480	-0.53645	0.115473	-4.64568	3.38958e-06	8.57226e-05
1094	#N/A	KIAA2026	3090.77	-0.344936	0.0742681	-4.64447	3.40944e-06	8.60908e-05
1095	#N/A	ATP1B3-AS1	38.7532	-2.55372	0.549847	-4.64442	3.41037e-06	8.60908e-05
1096	#N/A	MRPS14	310.105	-0.389508	0.0839605	-4.63918	3.49796e-06	8.81438e-05
1097	#N/A	CAMK1D	1072.95	-3.20948	0.691821	-4.63917	3.49807e-06	8.81438e-05
1098	#N/A	MTHFD2L	1587.14	0.487272	0.105071	4.63754	3.52579e-06	8.87201e-05
1099	#N/A	GATM	488.175	1.41153	0.304378	4.63744	3.52753e-06	8.87201e-05
1100	#N/A	LINC01366	6.98685	-2.10207	0.453313	-4.63713	3.53278e-06	8.87201e-05
1101	#N/A	AL162274.1	40.9522	-0.873914	0.188462	-4.63707	3.53378e-06	8.87201e-05
1102	#N/A	ZNF260	493.545	-0.485147	0.104691	-4.63409	3.58515e-06	8.99281e-05
1103	#N/A	TIGD7	450.485	-0.412876	0.0891269	-4.63245	3.61361e-06	9.05597e-05
1104	#N/A	MRPL33	1995.58	0.392195	0.0846727	4.63189	3.62335e-06	9.0665e-05
1105	#N/A	PLEKHF1	237.115	-1.24721	0.26927	-4.63184	3.62437e-06	9.0665e-05
1106	#N/A	AL096677.1	3.67212	-1.98878	0.429401	-4.63152	3.62995e-06	9.07225e-05
1107	#N/A	LMAN1	767.87	-0.430257	0.0929029	-4.63126	3.63447e-06	9.07535e-05
1108	#N/A	OLA1	2097.94	-0.316226	0.0683028	-4.62976	3.66087e-06	9.13301e-05
1109	#N/A	AC016042.1	249.559	1.63964	0.354332	4.62741	3.70275e-06	9.22916e-05
1110	#N/A	CRYBG3	1790.27	0.493824	0.106739	4.62646	3.71972e-06	9.2631e-05
1111	#N/A	ST3GAL6-AS1	343.585	0.779779	0.168578	4.62564	3.73451e-06	9.29156e-05
1112	#N/A	PCDH15	714.31	1.6383	0.354201	4.62533	3.74011e-06	9.29714e-05
1113	#N/A	RPS6KA5	1670.17	-0.679533	0.146924	-4.62508	3.74457e-06	9.29987e-05
1114	#N/A	AC124852.1	2571.68	-0.771456	0.166843	-4.62385	3.76687e-06	9.34683e-05
1115	#N/A	MED9	802.098	-0.486655	0.105258	-4.62345	3.77415e-06	9.3565e-05
1116	#N/A	CST3	14.9181	-6.51486	1.40936	-4.62257	3.79018e-06	9.38782e-05
1117	#N/A	AC012464.3	17.0023	-0.873318	0.189039	-4.61978	3.84153e-06	9.50481e-05
1118	#N/A	RCOR1	1631.49	-0.340162	0.073634	-4.61963	3.84429e-06	9.50481e-05
1119	#N/A	BEAN1-AS1	8.8696	-1.77803	0.384936	-4.61904	3.8552e-06	9.52328e-05
1120	#N/A	HEY2	1198.57	-1.28233	0.277804	-4.61593	3.91331e-06	9.65819e-05
1121	#N/A	TRPM3	545.924	-0.896474	0.194264	-4.61471	3.93643e-06	9.70657e-05
1122	#N/A	DST	31514.9	0.343885	0.0745421	4.6133	3.96329e-06	9.7641e-05
1123	#N/A	PHKA2	1815.97	-0.58183	0.126131	-4.61289	3.971e-06	9.77438e-05
1124	#N/A	PID1	229.134	-2.73718	0.593506	-4.61189	3.99021e-06	9.81294e-05
1125	top5_pathways_ECM (59)	IGFBP4	14.5113	-4.61919	1.0017	-4.61135	4.00064e-06	9.82985e-05
1126	#N/A	CYP4X1	9.50532	-4.27384	0.926946	-4.61067	4.01373e-06	9.85324e-05
1127	#N/A	ANKRD9	696.2	-0.984902	0.213688	-4.60907	4.04483e-06	9.9182e-05
1128	#N/A	KIAA0232	5938.93	-0.290871	0.0631102	-4.60894	4.04737e-06	9.9182e-05
1129	#N/A	UCK2	650.838	0.616819	0.133851	4.60825	4.0607e-06	9.94207e-05
1130	#N/A	ACSL1	3775.35	-0.996178	0.216188	-4.60791	4.06728e-06	9.94936e-05
1131	#N/A	ADAP1	3.21138	3.87699	0.841428	4.60763	4.07284e-06	9.95414e-05
1132	#N/A	PDE7A	23782.6	-0.680272	0.147675	-4.60655	4.09397e-06	9.99694e-05
1133	#N/A	GNA12	1462.66	-0.355442	0.0771803	-4.60534	4.11785e-06	0.00010042
1134	#N/A	GATAD1	1171.78	0.40162	0.0872092	4.60525	4.11968e-06	0.00010042
1135	#N/A	AC079226.2	66.7236	1.20339	0.261446	4.60282	4.16812e-06	0.000101511
1136	#N/A	ZDHHC9	137.104	-0.771578	0.167701	-4.60093	4.20617e-06	0.000102348
1137	#N/A	AC066595.2	17.5127	-3.15317	0.685397	-4.6005	4.21468e-06	0.000102465
1138	#N/A	STX18	1274.23	-0.274348	0.0596717	-4.59763	4.27333e-06	0.000103799
1139	#N/A	ATP6V0D1	430.129	-0.449776	0.0978484	-4.59666	4.29315e-06	0.000104189
1140	#N/A	HS3ST5	272.228	1.80307	0.392336	4.59573	4.31242e-06	0.000104565
1141	#N/A	ADGRG1	8.07208	-5.08068	1.106	-4.59374	4.35377e-06	0.000105475
1142	#N/A	MIR3936HG	4861.9	-0.65161	0.142002	-4.58873	4.45948e-06	0.000107941
1143	#N/A	PTPRB	141.803	-3.30341	0.720179	-4.58692	4.49825e-06	0.00010871
1144	#N/A	AP004247.2	11.1896	1.67084	0.364266	4.58688	4.49912e-06	0.00010871
1145	#N/A	FAM131A	268.836	-0.622847	0.1358	-4.58649	4.50762e-06	0.000108821
1146	#N/A	CDH17	37.413	1.19363	0.260303	4.58554	4.52813e-06	0.000109158
1147	#N/A	C21orf91	253.573	0.706865	0.154155	4.58541	4.53102e-06	0.000109158
1148	#N/A	BAIAP2	227.796	-1.1986	0.261402	-4.5853	4.53344e-06	0.000109158
1149	#N/A	CASP7	208.724	-0.69527	0.151646	-4.58483	4.54352e-06	0.000109305
1150	#N/A	LCN12	70.0459	1.14213	0.249188	4.58342	4.57431e-06	0.000109951
1151	#N/A	RRAS	26.0966	2.67037	0.58265	4.58315	4.58015e-06	0.000109995
1152	#N/A	RIC1	2090.49	-0.387819	0.0846222	-4.58295	4.5847e-06	0.000110009
1153	#N/A	RXYLT1-AS1	35.7138	0.865049	0.188974	4.5776	4.70347e-06	0.000112761
1154	#N/A	C7orf57	7.14773	1.50584	0.329002	4.577	4.71696e-06	0.000112953
1155	#N/A	TUBA3D	50.52	-1.79054	0.391215	-4.57688	4.71965e-06	0.000112953
1156	#N/A	NES	238.168	2.80383	0.612815	4.57533	4.75472e-06	0.000113694
1157	#N/A	IQCJ-SCHIP1	6512.17	-0.669536	0.146351	-4.57487	4.76519e-06	0.000113846
1158	#N/A	ZNF730	35.4891	1.21788	0.266287	4.57358	4.79451e-06	0.000114447
1159	#N/A	AP001596.1	20.4175	-1.84384	0.403222	-4.57277	4.81322e-06	0.000114795
1160	#N/A	FZD4-DT	434.219	0.870753	0.190487	4.57119	4.8497e-06	0.000115565
1161	#N/A	C11orf44	52.8048	-1.73349	0.379242	-4.57094	4.85538e-06	0.000115601
1162	#N/A	RGL1	7737.11	0.499092	0.10921	4.57002	4.87682e-06	0.000116011
1163	#N/A	LINC01493	4.38411	2.99438	0.655357	4.56908	4.8987e-06	0.000116431
1164	#N/A	NLGN2	21.2267	-2.03436	0.445575	-4.56569	4.97849e-06	0.000118226
1165	#N/A	CBLB	26040.2	-0.853961	0.187054	-4.56532	4.98733e-06	0.000118335
1166	#N/A	NDUFAF2	1796.67	-0.320804	0.0702997	-4.56337	5.03389e-06	0.000119337
1167	#N/A	LYPLAL1	4555.81	0.424343	0.0930268	4.56151	5.07867e-06	0.000120295
1168	#N/A	ATCAY	306.584	1.31921	0.289466	4.5574	5.17915e-06	0.00012257
1169	#N/A	ZBTB5	378.071	-0.305835	0.0671253	-4.55619	5.2091e-06	0.000123174
1170	#N/A	MTSS2	395.536	-0.641981	0.140942	-4.55494	5.23994e-06	0.000123797
1171	#N/A	PNPLA8	1535.42	-0.54107	0.1188	-4.55448	5.25153e-06	0.000123965
1172	#N/A	TMX4	1327.23	-0.418652	0.0919599	-4.55255	5.29988e-06	0.000124999
1173	#N/A	CCDC90B	328	0.394691	0.0867397	4.5503	5.35701e-06	0.000126239
1174	#N/A	SCN2B	125.046	1.03961	0.228529	4.54913	5.38674e-06	0.000126774
1175	#N/A	ASPN	116.947	-3.01126	0.661954	-4.54905	5.38889e-06	0.000126774
1176	#N/A	AC012499.1	53.8448	-1.83838	0.404213	-4.54803	5.41492e-06	0.000127278
1177	#N/A	AL590999.1	85.3445	-1.01216	0.222589	-4.54723	5.43572e-06	0.000127532
1178	#N/A	PTGFRN	1449.89	0.716686	0.157612	4.54715	5.43782e-06	0.000127532
1179	#N/A	ADGRD1-AS1	55.4572	-1.44793	0.31843	-4.54708	5.43954e-06	0.000127532
1180	#N/A	RND1	9.68736	1.2057	0.265202	4.54634	5.4587e-06	0.000127872
1181	#N/A	LAMP2	792.195	-0.331452	0.0729346	-4.54451	5.50634e-06	0.000128879
1182	#N/A	MAP2	666.061	2.02773	0.446347	4.54294	5.54745e-06	0.000129732
1183	#N/A	DNAJC1	3153.66	-0.330034	0.0726718	-4.54143	5.58741e-06	0.000130556
1184	#N/A	AL596087.2	118.536	-1.15059	0.253411	-4.5404	5.61487e-06	0.000131086
1185	#N/A	LRRC23	202.724	0.610688	0.134531	4.53937	5.64213e-06	0.000131567
1186	#N/A	MRPS23	677.832	-0.54374	0.119787	-4.53921	5.64658e-06	0.000131567
1187	#N/A	HDLBP	1847.32	-0.270348	0.0595599	-4.53909	5.64973e-06	0.000131567
1188	#N/A	SLC35G1	420.905	0.7372	0.162425	4.5387	5.6603e-06	0.000131702
1189	#N/A	AC092329.4	195.033	-0.57462	0.126614	-4.53836	5.66933e-06	0.000131801
1190	#N/A	LINC02546	20.284	1.44958	0.31952	4.53676	5.71242e-06	0.000132633
1191	#N/A	SMIM29	25.0705	1.32139	0.291268	4.53668	5.71469e-06	0.000132633
1192	#N/A	GPC6	913.313	-1.78525	0.393559	-4.53617	5.72848e-06	0.000132841
1193	#N/A	GTPBP2	457.928	0.328683	0.0724645	4.53577	5.73936e-06	0.000132954
1194	#N/A	TLL1	46.6895	-2.08653	0.46003	-4.53564	5.74297e-06	0.000132954
1195	#N/A	C16orf58	392.593	0.428164	0.0944185	4.53474	5.76735e-06	0.000133407
1196	#N/A	KIAA0319L	5145.09	0.438733	0.0967948	4.53261	5.82598e-06	0.00013465
1197	#N/A	ITIH4	146.951	0.857186	0.189155	4.53165	5.85247e-06	0.00013515
1198	#N/A	MAP3K7	1300.6	0.319487	0.0705209	4.53039	5.88748e-06	0.000135845
1199	#N/A	PHLPP2	597.364	0.681537	0.15051	4.5282	5.94894e-06	0.000137148
1200	#N/A	GIGYF2	4020.57	-0.26349	0.0582003	-4.5273	5.97417e-06	0.000137615
1201	#N/A	LINC00374	7.45211	2.3064	0.509496	4.52681	5.98795e-06	0.000137818
1202	#N/A	FLT1	215.89	-3.33566	0.736958	-4.52626	6.00381e-06	0.000138068
1203	#N/A	APLF	858.211	0.554339	0.122481	4.52592	6.0132e-06	0.000138169
1204	#N/A	ADAM21	50.311	1.25893	0.278207	4.52515	6.03538e-06	0.000138563
1205	#N/A	AC012306.3	48.5993	0.679132	0.150138	4.5234	6.08537e-06	0.000139595
1206	#N/A	SLCO2A1	34.4373	-3.21904	0.711688	-4.52311	6.09379e-06	0.000139604
1207	#N/A	AL355922.4	11.4693	1.33651	0.295489	4.52304	6.09586e-06	0.000139604
1208	#N/A	MED28	499.753	-0.313877	0.0694074	-4.52224	6.11882e-06	0.000140014
1209	#N/A	PHF6	409.946	-0.377905	0.0835944	-4.52069	6.16369e-06	0.000140924
1210	#N/A	ZNF136	316.471	-0.322441	0.0713622	-4.51837	6.23188e-06	0.000142344
1211	#N/A	BMPR1B-DT	37.9354	2.31416	0.512185	4.51822	6.2361e-06	0.000142344
1212	#N/A	NDP	4.14918	2.86122	0.633368	4.51746	6.25844e-06	0.000142592
1213	#N/A	ME2	1649.58	-0.649389	0.143753	-4.5174	6.26044e-06	0.000142592
1214	#N/A	IMMP1L	1765.64	-0.354584	0.0784942	-4.51733	6.26244e-06	0.000142592
1215	#N/A	ILDR2	907.912	0.796617	0.176627	4.51017	6.47761e-06	0.00014737
1216	#N/A	CYYR1	91.1027	-3.65469	0.810721	-4.50795	6.5458e-06	0.000148722
1217	#N/A	LMLN	557.418	0.58583	0.129957	4.50788	6.54783e-06	0.000148722
1218	#N/A	AC018978.1	18.2239	2.11335	0.468922	4.50683	6.58019e-06	0.000149335
1219	#N/A	LTBP3	498.779	0.676071	0.150032	4.50619	6.60025e-06	0.000149667
1220	#N/A	MEIS2	17166.1	-0.517878	0.114931	-4.50597	6.60698e-06	0.000149697
1221	#N/A	PPFIA4	674.815	0.980532	0.217665	4.50477	6.64449e-06	0.000150423
1222	#N/A	ROBO4	12.6553	-4.92206	1.09295	-4.50346	6.6855e-06	0.000151228
1223	#N/A	SERPINB6	1495.56	-0.55105	0.122379	-4.50282	6.70591e-06	0.000151451
1224	#N/A	RNF114	978.802	-0.478511	0.10627	-4.5028	6.7063e-06	0.000151451
1225	#N/A	RFX3	1470.92	-1.01718	0.225935	-4.50211	6.72828e-06	0.000151823
1226	#N/A	ABL1	3823.5	-0.27505	0.0611057	-4.50121	6.75676e-06	0.000152341
1227	#N/A	AC110992.1	90.7314	1.58835	0.353063	4.49878	6.83458e-06	0.00015397
1228	#N/A	KDM4B	2967.93	-0.436659	0.097125	-4.49585	6.92929e-06	0.000155904
1229	#N/A	PER1	1496.3	-1.09784	0.244194	-4.49577	6.93171e-06	0.000155904
1230	#N/A	CYTH3	1593.07	-0.7964	0.17718	-4.49487	6.96116e-06	0.000156439
1231	#N/A	ETF1	593.961	-0.544923	0.121243	-4.49445	6.97488e-06	0.00015662
1232	#N/A	FMO2	49.0109	-4.65053	1.03502	-4.49318	7.01675e-06	0.000157433
1233	#N/A	AHR	960.518	0.797774	0.177571	4.49269	7.03281e-06	0.000157665
1234	#N/A	RBM14	631.024	-0.455732	0.101447	-4.49233	7.04494e-06	0.000157809
1235	#N/A	WDR66	342.032	1.13026	0.251618	4.49198	7.05651e-06	0.00015794
1236	#N/A	AC009163.7	25.6555	0.942733	0.209906	4.49121	7.08202e-06	0.000158383
1237	#N/A	AC007220.1	70.0739	-0.815589	0.181686	-4.48899	7.15612e-06	0.000159911
1238	#N/A	PKP1	10.6687	3.01299	0.671311	4.48821	7.18233e-06	0.000160367
1239	#N/A	AC007422.1	48.3498	-1.08219	0.241171	-4.48723	7.21551e-06	0.000160977
1240	#N/A	TIMM13	55.4503	2.33415	0.520254	4.48655	7.23844e-06	0.000161359
1241	#N/A	TTC9	32.4521	2.02962	0.452533	4.48503	7.29054e-06	0.000162307
1242	#N/A	AC092431.1	45.5073	1.04546	0.233103	4.48496	7.29272e-06	0.000162307
1243	#N/A	CACNA2D1	21935.4	0.554236	0.123632	4.48293	7.36235e-06	0.000163725
1244	#N/A	AC025280.3	75.2624	-1.64723	0.367572	-4.48137	7.41638e-06	0.000164688
1245	#N/A	DGUOK	602.238	-0.3329	0.0742857	-4.48134	7.41759e-06	0.000164688
1246	#N/A	PRDM5	2892.82	0.486925	0.108716	4.47885	7.50446e-06	0.000166483
1247	#N/A	ASS1	633.357	-1.13458	0.253333	-4.47861	7.51303e-06	0.00016654
1248	#N/A	AJ239322.2	2.76196	-3.01574	0.673457	-4.478	7.53465e-06	0.000166885
1249	#N/A	SRGN	11.95	-3.85528	0.861031	-4.47752	7.55166e-06	0.000167128
1250	#N/A	KIF9	361.339	0.357011	0.0797558	4.4763	7.59468e-06	0.000167946
1251	#N/A	SELENOK	131.091	-2.85828	0.638612	-4.47577	7.61353e-06	0.000168228
1252	#N/A	TERF1	714.473	0.245498	0.0548527	4.47558	7.62055e-06	0.000168249
1253	#N/A	SAMD12-AS1	205.548	1.23225	0.275397	4.47443	7.66146e-06	0.000169017
1254	#N/A	PPP2R5C	5656.98	-0.438464	0.0980047	-4.47391	7.68022e-06	0.000169296
1255	#N/A	AC130814.1	75.7471	-0.741763	0.165807	-4.47366	7.68936e-06	0.000169362
1256	#N/A	CIAO2A	982.751	-0.383037	0.0856441	-4.47242	7.73395e-06	0.000170208
1257	#N/A	ZNF304	165.327	-0.690778	0.154501	-4.47104	7.78418e-06	0.000171178
1258	#N/A	MBTPS1	2407.1	-1.08214	0.242335	-4.46545	7.99016e-06	0.000175478
1259	#N/A	RNF170	924.927	0.355777	0.0796756	4.46532	7.99501e-06	0.000175478
1260	#N/A	ABI1	1982.49	0.315192	0.0705882	4.46522	7.99879e-06	0.000175478
1261	#N/A	HIST4H4	72.8991	-0.650356	0.145723	-4.46297	8.08309e-06	0.000177187
1262	#N/A	APRT	14.3867	3.2601	0.730775	4.46116	8.15183e-06	0.000178552
1263	#N/A	LONRF3	79.161	-1.84077	0.412854	-4.45864	8.24827e-06	0.000180273
1264	#N/A	SPC24	47.2182	-0.783858	0.175808	-4.45861	8.24917e-06	0.000180273
1265	#N/A	SH2D3C	57.6535	-3.18456	0.714253	-4.45859	8.24997e-06	0.000180273
1266	#N/A	XIRP2-AS1	96.5453	1.64936	0.370085	4.45669	8.32344e-06	0.000181544
1267	#N/A	AC019117.2	157.078	1.25369	0.281307	4.45667	8.32435e-06	0.000181544
1268	#N/A	SLC22A1	31.4521	-1.46584	0.328915	-4.45658	8.32781e-06	0.000181544
1269	#N/A	SCAND1	47.7663	2.56644	0.576075	4.45505	8.38755e-06	0.000182608
1270	#N/A	AC026254.2	39.319	0.795409	0.178543	4.45499	8.38984e-06	0.000182608
1271	#N/A	ADCY3	35.5114	-2.7408	0.615257	-4.45472	8.40013e-06	0.000182688
1272	#N/A	PTEN	3413.61	-0.360396	0.0809125	-4.45415	8.42262e-06	0.000183029
1273	#N/A	SMAD6	1210.62	1.25447	0.281652	4.45399	8.42907e-06	0.000183029
1274	#N/A	AC092924.2	17.1918	1.87969	0.422066	4.45354	8.44675e-06	0.000183238
1275	#N/A	HORMAD2-AS1	60.3404	0.908595	0.204023	4.4534	8.45194e-06	0.000183238
1276	#N/A	IP6K1	1754.33	-0.434578	0.0975981	-4.45273	8.4785e-06	0.00018367
1277	#N/A	ADAMTSL3	261.242	-2.37902	0.53435	-4.45216	8.50088e-06	0.00018401
1278	#N/A	MINK1	1184.36	-0.420187	0.0944139	-4.45048	8.56796e-06	0.000185317
1279	#N/A	ADH1B	27.3801	-4.22812	0.950301	-4.44924	8.61762e-06	0.000186246
1280	#N/A	UBE2N	1140.54	-0.38348	0.0861986	-4.4488	8.63522e-06	0.00018648
1281	#N/A	C16orf89	84.026	1.09859	0.246954	4.44857	8.64455e-06	0.000186536
1282	#N/A	PEX1	1049.1	0.281013	0.0631749	4.44818	8.65997e-06	0.000186723
1283	#N/A	GGT5	11.9019	-4.17882	0.939821	-4.44641	8.73189e-06	0.000188127
1284	#N/A	KDM2B	1375.94	0.421808	0.0948689	4.44622	8.73924e-06	0.000188139
1285	#N/A	DYNC1I1	7946.38	-0.552846	0.124383	-4.4447	8.80133e-06	0.000189328
1286	#N/A	AL161896.1	8.52385	2.01998	0.454593	4.44349	8.85106e-06	0.000190226
1287	#N/A	AL357153.2	967.245	0.54296	0.122196	4.44335	8.85683e-06	0.000190226
1288	#N/A	PKD2	2509.9	0.578516	0.130219	4.44265	8.88556e-06	0.000190695
1289	#N/A	TRPM7	14672.6	-0.674631	0.151886	-4.44168	8.92592e-06	0.000191412
1290	#N/A	AC008825.1	57.8991	1.69628	0.382031	4.44016	8.9894e-06	0.000192624
1291	#N/A	OIP5	711.808	0.809797	0.182396	4.43978	9.00522e-06	0.000192814
1292	#N/A	RTN3	1817.52	0.53533	0.120584	4.43949	9.01719e-06	0.00019292
1293	#N/A	DYRK1B	155.711	0.759697	0.171132	4.43925	9.02721e-06	0.000192985
1294	#N/A	RGMA	77.0927	-2.33248	0.525467	-4.43886	9.04349e-06	0.000193184
1295	#N/A	ZNF143	485.033	-0.568657	0.128168	-4.43682	9.1299e-06	0.000194879
1296	#N/A	IMPAD1	420.205	-0.273663	0.0616829	-4.43661	9.13856e-06	0.000194914
1297	#N/A	AC103770.1	142.441	-1.22362	0.27583	-4.43613	9.15886e-06	0.000195158
1298	#N/A	CLASP1	9938.35	0.274367	0.0618498	4.43601	9.16411e-06	0.000195158
1299	#N/A	SARM1	402.028	0.578907	0.130515	4.43555	9.18395e-06	0.000195429
1300	#N/A	STAT4	1602.45	2.83775	0.639839	4.4351	9.20282e-06	0.00019568
1301	#N/A	AC117386.1	10.9902	1.90692	0.430035	4.43434	9.23537e-06	0.000196221
1302	#N/A	AC245187.1	1.89763	3.38749	0.764022	4.43376	9.26047e-06	0.000196465
1303	#N/A	SGCB	623.614	-0.778167	0.17551	-4.43374	9.26104e-06	0.000196465
1304	#N/A	HES6	14.4804	-1.16612	0.263033	-4.43335	9.27802e-06	0.000196615
1305	#N/A	POLM	463.019	-0.659883	0.148849	-4.43325	9.28233e-06	0.000196615
1306	#N/A	BPHL	174.353	0.57543	0.129828	4.43225	9.32553e-06	0.000197378
1307	#N/A	EMG1	406.88	-0.626621	0.141409	-4.43126	9.36831e-06	0.000198132
1308	#N/A	DDX39A	112.318	-0.480235	0.108385	-4.43081	9.3879e-06	0.000198395
1309	non_ECM_network (54)	DLGAP1	971.591	1.11037	0.250639	4.43015	9.41663e-06	0.00019885
1310	#N/A	EDNRB	17.3804	-4.05763	0.91596	-4.42992	9.42674e-06	0.000198911
1311	#N/A	FOXK2	3420.02	-0.775787	0.175206	-4.42785	9.51778e-06	0.000200679
1312	#N/A	CRYZ	391.126	0.794771	0.179571	4.42595	9.60169e-06	0.000202294
1313	#N/A	AC009812.1	59.9011	0.613872	0.138706	4.42572	9.61199e-06	0.000202357
1314	#N/A	SNHG14	34957.7	0.362812	0.0820234	4.42327	9.72171e-06	0.000204511
1315	#N/A	SLC10A2	8.84709	2.04827	0.463236	4.42166	9.79434e-06	0.000205882
1316	#N/A	AC012291.3	586.246	0.577034	0.130534	4.42058	9.84353e-06	0.000206759
1317	#N/A	PTK6	17.4294	1.19583	0.270588	4.41938	9.89827e-06	0.000207729
1318	#N/A	LIN7C	383.687	-0.32579	0.0737208	-4.41924	9.90476e-06	0.000207729
1319	#N/A	AC002401.2	20.16	-0.971693	0.2199	-4.41879	9.92544e-06	0.000207816
1320	#N/A	PVR	299.113	-0.675768	0.152933	-4.41871	9.92899e-06	0.000207816
1321	#N/A	RABGAP1L	45675.6	0.66906	0.151417	4.41866	9.93143e-06	0.000207816
1322	#N/A	NPHP4	555.392	-1.19433	0.270412	-4.41671	1.00215e-05	0.000209541
1323	#N/A	PPM1G	462.638	-0.391048	0.0885707	-4.41509	1.00969e-05	0.000210958
1324	#N/A	DGKA	67.9398	-1.16541	0.263983	-4.41472	1.01139e-05	0.000211154
1325	#N/A	KAT6B	7980.23	-0.447899	0.101494	-4.41307	1.01914e-05	0.000212611
1326	#N/A	SGPP2	653.932	-1.59157	0.360679	-4.41271	1.02085e-05	0.000212808
1327	#N/A	GATA1	15.7576	1.61276	0.36563	4.41091	1.02936e-05	0.00021442
1328	#N/A	MYO1D	1299.67	-1.35392	0.306974	-4.41054	1.03111e-05	0.000214623
1329	#N/A	CEBPD	198.093	-3.76472	0.853831	-4.40921	1.03749e-05	0.000215642
1330	#N/A	AC129807.1	52.9315	1.01518	0.230241	4.40919	1.03757e-05	0.000215642
1331	#N/A	AC008700.1	159.994	-1.6278	0.369228	-4.40864	1.0402e-05	0.00021593
1332	#N/A	ITPK1	2282.58	-0.60712	0.137713	-4.40858	1.04051e-05	0.00021593
1333	#N/A	MRPL50	138.387	-0.504157	0.114377	-4.40786	1.04396e-05	0.000216483
1334	#N/A	AC015971.1	1224.99	0.907548	0.205923	4.40722	1.04706e-05	0.000216867
1335	#N/A	TMED5	1364.53	-0.79152	0.179599	-4.40715	1.04738e-05	0.000216867
1336	#N/A	AC021733.4	26.6571	2.02688	0.459967	4.40657	1.05022e-05	0.000217168
1337	#N/A	SERPING1	11.8957	-5.31057	1.20516	-4.40653	1.05041e-05	0.000217168
1338	#N/A	TPM3	1849.78	1.46805	0.333182	4.40614	1.05227e-05	0.00021739
1339	#N/A	ADK	8491.12	-0.369676	0.0839194	-4.40513	1.05719e-05	0.000218243
1340	#N/A	PDE3B	5259.98	0.706823	0.160461	4.40496	1.05802e-05	0.000218252
1341	#N/A	AP001267.3	358.897	0.411473	0.093453	4.403	1.06766e-05	0.000220077
1342	#N/A	LCN10	2.52863	-5.02855	1.14258	-4.40106	1.07726e-05	0.000221889
1343	#N/A	CAPZB	2901.72	-0.355229	0.0807438	-4.39946	1.0852e-05	0.00022336
1344	#N/A	TTC30A	44.5055	-0.615086	0.139816	-4.39926	1.0862e-05	0.000223397
1345	#N/A	AC008728.1	14.6337	1.20562	0.274071	4.39895	1.08774e-05	0.000223549
1346	#N/A	Z99127.4	37.1891	-0.793806	0.180568	-4.39615	1.10188e-05	0.000226288
1347	#N/A	MAEL	490.488	0.654376	0.148882	4.39526	1.10642e-05	0.000227049
1348	#N/A	WDPCP	19503.2	0.523138	0.119037	4.39477	1.10891e-05	0.000227093
1349	#N/A	AC016907.2	79.6636	0.910356	0.207147	4.39474	1.10905e-05	0.000227093
1350	#N/A	SDHC	1549.24	-0.23741	0.0540238	-4.39454	1.11008e-05	0.000227093
1351	#N/A	BMS1P14	1042.13	-0.762241	0.173455	-4.39447	1.11044e-05	0.000227093
1352	#N/A	DNAJC3	1903.22	-0.333744	0.0759473	-4.39441	1.11073e-05	0.000227093
1353	#N/A	CLEC7A	6.65472	-4.66509	1.06289	-4.38908	1.13832e-05	0.00023256
1354	#N/A	ERMARD	409.414	0.399775	0.091113	4.38769	1.14563e-05	0.000233882
1355	#N/A	AC092164.1	355.411	0.896127	0.204278	4.3868	1.15031e-05	0.000234663
1356	#N/A	TRIM32	104.077	-0.514492	0.117296	-4.38626	1.15315e-05	0.00023507
1357	#N/A	TULP2	25.4738	0.914593	0.208565	4.38518	1.15891e-05	0.00023607
1358	#N/A	TRUB1	852.443	0.670474	0.152915	4.38461	1.16195e-05	0.000236514
1359	#N/A	TC2N	28.9954	-3.39346	0.774195	-4.38321	1.16941e-05	0.000237857
1360	#N/A	AC073896.5	137.961	-0.912866	0.208357	-4.38126	1.17994e-05	0.000239824
1361	#N/A	GRIK1-AS1	19.0894	-1.52846	0.348923	-4.3805	1.18408e-05	0.000240488
1362	#N/A	PITPNC1	520.987	-2.38116	0.543832	-4.37848	1.19507e-05	0.000242542
1363	#N/A	ATP8A1	4267.65	0.643553	0.147009	4.37764	1.19971e-05	0.000243305
1364	#N/A	EEF2KMT	45.8113	0.572266	0.130733	4.37736	1.20125e-05	0.000243439
1365	#N/A	TRIM59	84.7685	1.38063	0.315415	4.3772	1.20213e-05	0.000243439
1366	#N/A	SH2D6	5.2305	-2.84362	0.649809	-4.37608	1.2083e-05	0.000244509
1367	#N/A	COLGALT2	307.707	1.36441	0.311861	4.37505	1.21405e-05	0.000245493
1368	#N/A	SLC19A2	1964.94	-1.57271	0.359506	-4.37465	1.2163e-05	0.000245767
1369	#N/A	GMPR2	85.3923	0.457898	0.104714	4.37282	1.22651e-05	0.00024765
1370	#N/A	LINC00395	8.35054	2.48245	0.567844	4.37172	1.2327e-05	0.000248717
1371	#N/A	LMBRD1	2777.97	0.308143	0.0705028	4.37065	1.23879e-05	0.000249765
1372	#N/A	AC007100.1	505.53	-1.25155	0.286396	-4.37	1.24247e-05	0.000250322
1373	#N/A	AC022001.3	10.85	1.25375	0.287039	4.36788	1.25458e-05	0.00025258
1374	#N/A	AL354740.1	987.513	0.490651	0.112404	4.36505	1.27096e-05	0.000255617
1375	#N/A	GAS6	1324.86	-0.521243	0.119415	-4.36495	1.27152e-05	0.000255617
1376	#N/A	AC072022.2	102.882	-0.910585	0.208637	-4.36444	1.27449e-05	0.000256027
1377	#N/A	TNFRSF13C	6.81659	-2.56116	0.586961	-4.36342	1.28042e-05	0.000257032
1378	#N/A	IDI2-AS1	1166.13	0.894932	0.205113	4.36312	1.28221e-05	0.000257193
1379	#N/A	BARD1	553.616	-0.814237	0.186625	-4.36297	1.28308e-05	0.000257193
1380	#N/A	TFDP1	447.015	-0.449417	0.103025	-4.36221	1.28757e-05	0.000257906
1381	#N/A	AC139720.1	5447.83	0.93634	0.214676	4.36165	1.29085e-05	0.000258332
1382	#N/A	VEGFC	51.2768	-3.89282	0.892563	-4.36139	1.29238e-05	0.000258332
1383	#N/A	DTX3L	22.2284	-3.12719	0.71702	-4.36137	1.2925e-05	0.000258332
1384	#N/A	PELI2	148.246	-2.22554	0.510309	-4.36116	1.29376e-05	0.000258397
1385	#N/A	AC010987.1	7.5213	-3.21739	0.737792	-4.36083	1.29571e-05	0.000258452
1386	#N/A	NBPF11	459.516	0.404042	0.0926532	4.3608	1.29591e-05	0.000258452
1387	#N/A	PIK3R5	26.1861	-2.79223	0.64036	-4.3604	1.29824e-05	0.000258717
1388	#N/A	ETFDH	5098.57	-0.542681	0.124461	-4.36026	1.29911e-05	0.000258717
1389	#N/A	GPR85	10.8158	2.00732	0.460407	4.35988	1.30135e-05	0.000258977
1390	#N/A	RRM2B	464.536	-0.29803	0.0683709	-4.35902	1.30644e-05	0.000259804
1391	#N/A	AC078925.1	106.625	-1.48496	0.340762	-4.35775	1.31408e-05	0.000261135
1392	#N/A	AC090023.1	4.41612	-2.25325	0.517283	-4.35593	1.32501e-05	0.000262988
1393	#N/A	VSX1	20.7307	1.56142	0.358462	4.35588	1.32531e-05	0.000262988
1394	#N/A	POLR1E	81.6262	0.706188	0.16222	4.35327	1.34123e-05	0.000265956
1395	#N/A	FYN	1836.72	0.807547	0.185556	4.35203	1.34881e-05	0.000267267
1396	#N/A	AJUBA	70.8116	1.20887	0.277875	4.35039	1.35893e-05	0.000269079
1397	#N/A	SEC23A	1785.52	-0.64197	0.147597	-4.34948	1.36463e-05	0.000269926
1398	#N/A	LINC02183	5.80835	1.64197	0.377517	4.34939	1.36516e-05	0.000269926
1399	#N/A	CENPA	246.123	1.33003	0.30589	4.34807	1.37339e-05	0.000271361
1400	#N/A	AF111167.1	15.3855	-2.16237	0.497347	-4.34782	1.375e-05	0.000271485
1401	#N/A	AC016924.1	96.9881	-1.50906	0.347131	-4.34723	1.37867e-05	0.000272013
1402	#N/A	CFAP70	1086.1	0.6144	0.141342	4.3469	1.38073e-05	0.000272226
1403	#N/A	PECAM1	96.8498	-3.24459	0.746518	-4.3463	1.38455e-05	0.000272785
1404	#N/A	DIPK2B	39.634	-4.2186	0.970892	-4.34508	1.39226e-05	0.000274109
1405	#N/A	ANKRD13A	657.25	-0.740415	0.170482	-4.34306	1.40511e-05	0.000276441
1406	#N/A	ELK1	133.958	-0.479109	0.110339	-4.34215	1.41096e-05	0.000277396
1407	#N/A	AL590438.1	71.9636	-0.902347	0.207861	-4.3411	1.41771e-05	0.000278367
1408	#N/A	AC120053.1	60.3915	0.522323	0.120325	4.34094	1.41872e-05	0.000278367
1409	#N/A	EFHD2	80.1804	1.26372	0.291117	4.34091	1.41892e-05	0.000278367
1410	#N/A	PFKFB3	809.249	-0.524714	0.120898	-4.34015	1.42386e-05	0.000279137
1411	#N/A	TRIM41	214.406	0.461568	0.106359	4.33972	1.42667e-05	0.00027949
1412	#N/A	TBCA	2433.55	-0.295664	0.0681368	-4.33928	1.42952e-05	0.00027985
1413	#N/A	CPOX	157.569	0.46656	0.107535	4.33869	1.43333e-05	0.000280397
1414	#N/A	DACH1	129.815	-3.11541	0.718175	-4.33795	1.43817e-05	0.000281145
1415	#N/A	PLPP5	190.483	0.415934	0.0958941	4.33743	1.44156e-05	0.000281609
1416	#N/A	AC008080.3	6.25064	-2.59464	0.598411	-4.33589	1.45175e-05	0.000283398
1417	#N/A	POT1	2235.27	-0.482363	0.111254	-4.33568	1.45307e-05	0.000283457
1418	#N/A	AC126118.1	44.3185	0.784641	0.181001	4.33501	1.45752e-05	0.000284125
1419	#N/A	LPIN1	1674.37	-0.900796	0.207813	-4.33464	1.46e-05	0.000284406
1420	#N/A	AP000944.1	51.1758	0.630511	0.145481	4.33398	1.46437e-05	0.000285056
1421	#N/A	HOMER3	40.8095	1.40311	0.323778	4.33355	1.46722e-05	0.000285411
1422	#N/A	EPM2AIP1	1938.13	-0.588671	0.135866	-4.33272	1.47278e-05	0.000286291
1423	#N/A	TMEM131L	5023.14	0.566672	0.130889	4.32941	1.49508e-05	0.000290421
1424	#N/A	CYP11A1	68.6206	1.13291	0.261687	4.32925	1.49621e-05	0.000290437
1425	#N/A	EHMT1	4108.48	-0.247673	0.0572156	-4.32877	1.49944e-05	0.00029086
1426	#N/A	AP001107.5	1.58328	-3.97749	0.918959	-4.32825	1.50297e-05	0.000291223
1427	#N/A	ADGRL4	73.2301	-3.36996	0.778649	-4.32795	1.505e-05	0.000291223
1428	#N/A	RWDD4	203.974	-0.313167	0.0723596	-4.32792	1.50521e-05	0.000291223
1429	#N/A	MEI4	276.203	-1.11306	0.257183	-4.32788	1.50553e-05	0.000291223
1430	#N/A	EXTL3-AS1	58.1723	1.00851	0.233054	4.32736	1.50907e-05	0.000291704
1431	#N/A	AL359851.1	5.32703	-3.45493	0.798521	-4.32666	1.51389e-05	0.000292432
1432	#N/A	MCU	1613.32	-0.343537	0.0794122	-4.32599	1.51846e-05	0.000293109
1433	#N/A	LRRC58	587.97	-0.496868	0.114871	-4.32543	1.52233e-05	0.000293651
1434	#N/A	GMPR	3768.07	-0.473547	0.109532	-4.32336	1.53673e-05	0.000296222
1435	#N/A	AP001160.2	12.5899	0.959917	0.222073	4.32252	1.54254e-05	0.000297135
1436	#N/A	ZNF75D	750.475	-0.45702	0.105757	-4.3214	1.55043e-05	0.00029826
1437	#N/A	AZIN1	1984.56	0.609242	0.140983	4.32138	1.55054e-05	0.00029826
1438	#N/A	ZNF385C	28.9466	0.725733	0.168007	4.31967	1.56265e-05	0.00030038
1439	#N/A	UCP2	10.5616	-3.57563	0.827843	-4.31921	1.56585e-05	0.000300609
1440	#N/A	NFKBIZ	419.548	-0.547503	0.12676	-4.31919	1.56601e-05	0.000300609
1441	#N/A	NR4A1	894.13	-2.35641	0.545612	-4.31883	1.56858e-05	0.000300892
1442	#N/A	AC092802.4	10.0033	1.16163	0.269112	4.31651	1.58517e-05	0.000303616
1443	#N/A	HK2	227.956	-1.37756	0.319146	-4.31639	1.586e-05	0.000303616
1444	#N/A	AC022148.1	19.8236	0.765412	0.177327	4.31638	1.58607e-05	0.000303616
1445	#N/A	AC123512.1	20.8129	1.55358	0.359942	4.31619	1.58745e-05	0.00030367
1446	#N/A	KLHL15	216.086	-0.399548	0.0925835	-4.31554	1.5921e-05	0.000304158
1447	#N/A	CXCL12	9.60048	-5.33505	1.23624	-4.31553	1.5922e-05	0.000304158
1448	#N/A	RGCC	19.163	-5.33346	1.23664	-4.31285	1.61164e-05	0.000307658
1449	#N/A	GMNC	121.472	-1.23777	0.287085	-4.31151	1.62141e-05	0.00030931
1450	#N/A	GTF2F2	2047.16	0.355577	0.0824857	4.31078	1.62682e-05	0.000310128
1451	#N/A	AL512353.1	115.463	0.754164	0.174988	4.3098	1.63404e-05	0.00031129
1452	#N/A	CECR2	3991.82	-0.709882	0.164724	-4.30953	1.636e-05	0.000311449
1453	#N/A	AC005154.3	17.8134	0.884798	0.205325	4.30925	1.63811e-05	0.000311635
1454	#N/A	ATP5MD	703.992	-0.462094	0.107293	-4.30682	1.65619e-05	0.000314799
1455	#N/A	FBLN5	32.4369	-3.70009	0.859147	-4.30671	1.65701e-05	0.000314799
1456	#N/A	ACACA	2326.79	-0.272207	0.063218	-4.30585	1.66349e-05	0.000315778
1457	#N/A	SLC41A3	229.429	-0.374292	0.0869292	-4.30572	1.66446e-05	0.000315778
1458	#N/A	IRF2	2343.39	-0.764311	0.17753	-4.30526	1.66792e-05	0.000316218
1459	#N/A	CD9	26.2017	-3.79958	0.88293	-4.30338	1.68214e-05	0.000318695
1460	#N/A	HIBCH	3202.77	0.271475	0.0630875	4.30314	1.68391e-05	0.000318708
1461	#N/A	AC093827.4	605.771	0.536643	0.124712	4.30307	1.68451e-05	0.000318708
1462	#N/A	SLCO4A1	9.32274	-2.90514	0.675228	-4.30245	1.68921e-05	0.000319379
1463	#N/A	ZNF607	203.142	-0.361725	0.0840947	-4.3014	1.69724e-05	0.000320677
1464	#N/A	PLSCR1	38.2151	-3.2043	0.745109	-4.30044	1.70456e-05	0.00032184
1465	#N/A	CDR2	2631.3	0.326517	0.075932	4.30013	1.70701e-05	0.000322083
1466	#N/A	CHMP4B	579.072	-0.549565	0.127867	-4.29793	1.724e-05	0.000325027
1467	#N/A	STOX2	6854.89	-1.44499	0.336216	-4.29781	1.72497e-05	0.000325027
1468	#N/A	ETFB	704.409	-0.549674	0.127903	-4.29759	1.72664e-05	0.000325121
1469	#N/A	NUDCD3	1933.76	-0.326303	0.0759341	-4.29718	1.72983e-05	0.000325374
1470	#N/A	CAPN14	98.9561	0.924755	0.215204	4.29712	1.73034e-05	0.000325374
1471	#N/A	MPV17	981.254	0.346383	0.080611	4.29697	1.73152e-05	0.000325375
1472	#N/A	CSGALNACT1	7750.23	-0.921132	0.214387	-4.29659	1.73447e-05	0.000325708
1473	#N/A	AC022784.3	3.10758	-2.44638	0.569444	-4.29609	1.73835e-05	0.000326215
1474	#N/A	LINC01562	39.2252	0.810412	0.188786	4.29277	1.76461e-05	0.000330918
1475	#N/A	ADIPOR2	1522.99	-0.793992	0.184982	-4.29226	1.76861e-05	0.000331443
1476	#N/A	INTS2	793.714	0.440829	0.102719	4.2916	1.7739e-05	0.000332209
1477	#N/A	RPL6	100.919	2.39319	0.557714	4.29107	1.77816e-05	0.000332782
1478	#N/A	KLHL9	243.235	-0.416286	0.0970271	-4.29041	1.78343e-05	0.000333542
1479	#N/A	AL021408.1	3.84442	3.29864	0.769129	4.2888	1.7964e-05	0.000335741
1480	#N/A	RSBN1L	2196.93	-0.49824	0.116213	-4.2873	1.8086e-05	0.000337792
1481	#N/A	FHL2	105870	-1.06453	0.248403	-4.28551	1.82318e-05	0.000340287
1482	#N/A	HSPE1	327.055	-0.489914	0.114336	-4.28486	1.82852e-05	0.000340937
1483	#N/A	LYZL1	7.37715	1.27421	0.297379	4.28479	1.82914e-05	0.000340937
1484	#N/A	PPP1R26-AS1	85.6065	0.657693	0.153534	4.2837	1.83815e-05	0.000342386
1485	#N/A	IER3	360.038	1.69165	0.395189	4.28061	1.86385e-05	0.00034694
1486	#N/A	AC089983.1	410.907	1.23231	0.287895	4.28043	1.86533e-05	0.000346982
1487	#N/A	SAPCD1-AS1	28.3766	0.694049	0.162232	4.27813	1.88472e-05	0.000350353
1488	#N/A	BSN	58.3617	0.513092	0.11994	4.2779	1.88662e-05	0.00035047
1489	#N/A	BCL7A	1020.22	0.608044	0.142143	4.2777	1.88835e-05	0.000350556
1490	#N/A	NCBP2AS2	68.7664	1.04825	0.245085	4.27709	1.89356e-05	0.000351288
1491	#N/A	PTCHD1	19.2416	2.08588	0.487785	4.27622	1.90095e-05	0.000352422
1492	#N/A	COQ8A	2397.85	-0.673754	0.157575	-4.27576	1.90491e-05	0.000352723
1493	#N/A	ADAMTSL5	371.688	0.75119	0.175687	4.27573	1.90513e-05	0.000352723
1494	#N/A	C2orf76	455.18	0.48852	0.114259	4.27555	1.90664e-05	0.000352767
1495	#N/A	ASH1L	8285.5	-0.282371	0.0660632	-4.27426	1.91772e-05	0.000354574
1496	#N/A	ZNF518A	2137.75	0.335161	0.0784165	4.27412	1.91897e-05	0.000354574
1497	#N/A	NMNAT3	1451.46	0.35813	0.0838231	4.27245	1.93341e-05	0.000357002
1498	#N/A	FSTL4	47.0648	1.35817	0.317914	4.27214	1.93608e-05	0.000357256
1499	#N/A	HDDC2	1082.1	0.724989	0.169734	4.27133	1.94311e-05	0.000358079
1500	#N/A	AC017002.5	329.843	1.04967	0.245756	4.2712	1.94428e-05	0.000358079
1501	#N/A	EFHC2	668.034	-0.640235	0.149896	-4.27118	1.94442e-05	0.000358079
1502	#N/A	C4orf54	26.2339	-2.223	0.520519	-4.27074	1.94827e-05	0.00035855
1503	#N/A	JPT1	130.222	0.546516	0.12799	4.26999	1.95483e-05	0.000359517
1504	#N/A	CAPS2	3489.63	-0.344487	0.0807026	-4.26859	1.9671e-05	0.000361533
1505	#N/A	HSDL1	343.352	-1.04961	0.245964	-4.26735	1.9781e-05	0.000363314
1506	#N/A	AL671710.1	47.3845	-0.708917	0.166185	-4.26583	1.99163e-05	0.000365555
1507	#N/A	COL4A4	101.042	-2.58154	0.605257	-4.2652	1.99719e-05	0.000366333
1508	#N/A	FAM3C	620.165	-0.656747	0.154009	-4.26436	2.00479e-05	0.000367482
1509	top5_pathways_ECM (59)	LOXL2	201.573	-1.14141	0.267777	-4.26255	2.02111e-05	0.000370229
1510	#N/A	AC106795.3	99.4416	-0.960883	0.225482	-4.26146	2.03094e-05	0.000371783
1511	#N/A	CCNB1IP1	1254.66	-0.612365	0.143752	-4.25987	2.04548e-05	0.000373965
1512	#N/A	VRK2	2795.23	-0.326962	0.0767543	-4.25986	2.04556e-05	0.000373965
1513	#N/A	SPG7	2026.61	-0.549902	0.129098	-4.25957	2.04822e-05	0.000374202
1514	#N/A	AP1B1	610.119	-0.363217	0.0852908	-4.25857	2.0574e-05	0.000375632
1515	#N/A	TENM2	20619	-0.601581	0.14131	-4.25717	2.07028e-05	0.000377733
1516	#N/A	RGS20	103.946	0.639099	0.150131	4.25695	2.07236e-05	0.000377865
1517	#N/A	ZNF628	30.8938	-0.626712	0.147243	-4.25632	2.07815e-05	0.000378669
1518	#N/A	NHEJ1	151.089	-0.577931	0.135793	-4.25598	2.08132e-05	0.000378998
1519	#N/A	ZHX3	1934.32	-0.342465	0.0804796	-4.2553	2.08767e-05	0.000379904
1520	#N/A	HADH	2097.48	-0.384167	0.0902958	-4.25453	2.09484e-05	0.000380958
1521	#N/A	AL513166.1	578.575	0.756781	0.177897	4.25404	2.09943e-05	0.000381542
1522	#N/A	AC083805.3	18.2222	1.24528	0.292768	4.25348	2.10478e-05	0.000382261
1523	#N/A	SLC10A1	257.348	0.681323	0.160202	4.2529	2.11017e-05	0.000382989
1524	#N/A	CAPN10	198.915	-0.554812	0.13049	-4.25176	2.12095e-05	0.000384572
1525	#N/A	CPLX2	19.5063	-1.19638	0.281389	-4.25169	2.12167e-05	0.000384572
1526	#N/A	B3GALT1	1.95928	-3.2398	0.762176	-4.25072	2.13081e-05	0.000385975
1527	#N/A	AACS	384.732	-0.514843	0.121125	-4.2505	2.1329e-05	0.0003861
1528	#N/A	RSU1	1784.64	-0.521758	0.122758	-4.2503	2.1348e-05	0.000386193
1529	#N/A	PRKAR2A	2039.85	-0.342071	0.0804872	-4.25	2.13768e-05	0.00038646
1530	#N/A	AC116456.1	13.7828	-1.42944	0.336399	-4.24925	2.14492e-05	0.000387515
1531	#N/A	AC011603.2	609.276	0.439611	0.103467	4.24881	2.14911e-05	0.000388019
1532	#N/A	TMED6	61.4666	0.557488	0.131229	4.24822	2.1548e-05	0.000388792
1533	#N/A	BDNF-AS	2808.12	0.78403	0.184575	4.24775	2.15928e-05	0.000389347
1534	#N/A	MORF4L2	1624.97	-0.834596	0.196532	-4.24662	2.17017e-05	0.000391056
1535	#N/A	LINC01794	29.2655	1.87501	0.441725	4.24475	2.1884e-05	0.000394082
1536	#N/A	RP9	444.402	0.318561	0.0750546	4.24439	2.19186e-05	0.00039445
1537	#N/A	GIPC1	832.458	0.5637	0.132836	4.24357	2.19996e-05	0.00039565
1538	#N/A	NCEH1	5549.03	-0.673588	0.158756	-4.24291	2.20635e-05	0.000396479
1539	#N/A	CD99	2468.88	-0.707027	0.166642	-4.2428	2.20744e-05	0.000396479
1540	#N/A	AC007317.2	93.6234	1.71922	0.40524	4.24247	2.21078e-05	0.00039682
1541	#N/A	ARRDC3-AS1	717.264	0.782935	0.18461	4.24103	2.22498e-05	0.00039911
1542	#N/A	LINC02334	3045.1	-1.30101	0.306803	-4.24053	2.22994e-05	0.000399558
1543	#N/A	AL358053.1	2.98813	-3.62679	0.855278	-4.24049	2.23037e-05	0.000399558
1544	#N/A	SNRPN	4818.24	0.73026	0.172231	4.24001	2.23507e-05	0.000400142
1545	#N/A	SLC9A5	185.318	0.570437	0.134555	4.23942	2.24095e-05	0.000400935
1546	#N/A	RRAS2	3867.54	0.891292	0.210254	4.23912	2.24402e-05	0.000401224
1547	#N/A	SLC47A2	152.026	0.682023	0.160944	4.23763	2.2589e-05	0.000403623
1548	#N/A	ZNF195	359.158	-0.36357	0.0858004	-4.23739	2.26132e-05	0.000403794
1549	#N/A	LINC02646	218.851	-1.04388	0.24643	-4.23601	2.27528e-05	0.000406024
1550	#N/A	AC091151.5	20.788	-1.62631	0.384016	-4.235	2.28556e-05	0.000407596
1551	#N/A	C3orf38	503.075	-0.312184	0.0737292	-4.2342	2.2937e-05	0.000408784
1552	#N/A	GAS2L1	166.731	-0.915975	0.216346	-4.23385	2.29726e-05	0.00040906
1553	#N/A	TEAD2	189.091	-0.625556	0.147754	-4.23376	2.29821e-05	0.00040906
1554	#N/A	ERICH6-AS1	59.6293	0.57157	0.135011	4.23351	2.30067e-05	0.000409203
1555	#N/A	IFIT2	73.9396	1.06172	0.250797	4.23339	2.30197e-05	0.000409203
1556	#N/A	AC005394.1	18.4257	-2.35816	0.557216	-4.23203	2.31587e-05	0.000411185
1557	#N/A	PHACTR3	516.533	-1.82149	0.430406	-4.23201	2.31609e-05	0.000411185
1558	#N/A	AC013267.2	21.4151	1.34654	0.318205	4.23165	2.31978e-05	0.000411575
1559	#N/A	PDSS2	3672.37	-0.218462	0.051634	-4.23097	2.3269e-05	0.000412573
1560	#N/A	DTL	9.273	1.41692	0.334943	4.23035	2.33332e-05	0.000413447
1561	#N/A	TCN2	23.3322	2.25211	0.532438	4.2298	2.339e-05	0.000414187
1562	#N/A	RHEB	2614.7	-0.917762	0.217007	-4.22917	2.3455e-05	0.000415073
1563	#N/A	TMEM161B	1140.51	-0.337321	0.0798102	-4.22654	2.37311e-05	0.000419526
1564	#N/A	AC011455.6	105.653	0.746445	0.176611	4.22648	2.3737e-05	0.000419526
1565	#N/A	RNF217	2348.52	0.493729	0.116843	4.22558	2.38324e-05	0.000420834
1566	#N/A	HOMER2	1198.89	0.528697	0.125121	4.2255	2.38415e-05	0.000420834
1567	#N/A	RANBP3	468.576	-0.255432	0.0604586	-4.22491	2.39033e-05	0.000421657
1568	#N/A	CBR4	9741.52	-0.66984	0.158562	-4.22448	2.39494e-05	0.0004222
1569	#N/A	APOL2	223.158	-0.667937	0.158153	-4.22337	2.40674e-05	0.000424009
1570	#N/A	LINC02039	109.116	-1.92647	0.456288	-4.22205	2.42095e-05	0.000426241
1571	#N/A	TMEM63B	504.05	-0.575014	0.136199	-4.22186	2.42299e-05	0.000426328
1572	#N/A	IL1RAPL1	26805.4	-1.12605	0.266748	-4.22139	2.42805e-05	0.000426948
1573	#N/A	PHOSPHO2	6.92415	-1.18879	0.281703	-4.22	2.44297e-05	0.000429299
1574	#N/A	AC021739.5	11.6946	1.24644	0.295457	4.2187	2.45713e-05	0.000431512
1575	#N/A	SLC29A2	601.114	-0.688755	0.163354	-4.21634	2.48302e-05	0.000435782
1576	#N/A	LCN6	2.9406	-5.14184	1.22022	-4.21386	2.51038e-05	0.000440304
1577	#N/A	B3GNT7	5.84873	-2.19174	0.52016	-4.21358	2.51353e-05	0.000440577
1578	#N/A	ANO2	185.642	-2.72987	0.647968	-4.21297	2.52039e-05	0.0004415
1579	#N/A	AC136431.1	94.6422	0.745439	0.176955	4.21259	2.52458e-05	0.000441789
1580	#N/A	SRD5A1	128.176	0.645287	0.153183	4.21253	2.52524e-05	0.000441789
1581	#N/A	AC067945.4	79.2383	2.47352	0.587207	4.21235	2.52729e-05	0.000441868
1582	#N/A	AC034222.2	7.27256	1.28967	0.30626	4.21103	2.54205e-05	0.000444168
1583	#N/A	FBF1	125.24	0.638179	0.151575	4.21031	2.55019e-05	0.000445309
1584	#N/A	TMC4	82.1563	0.575033	0.136587	4.21002	2.55343e-05	0.000445593
1585	#N/A	SGCD	87960.7	-0.562646	0.133656	-4.20965	2.5577e-05	0.000446057
1586	#N/A	VEZF1	965.502	-0.394205	0.0936554	-4.2091	2.5639e-05	0.000446855
1587	#N/A	CD164	570.064	-0.504858	0.119983	-4.20775	2.57921e-05	0.000449242
1588	#N/A	FBXO5	26.983	-1.04915	0.249395	-4.20676	2.59057e-05	0.000450935
1589	#N/A	MS4A6A	19.9915	-3.48321	0.828381	-4.20484	2.61261e-05	0.000454486
1590	#N/A	SMARCD1	225.137	0.390009	0.0927576	4.20461	2.61537e-05	0.00045468
1591	#N/A	AC008696.2	3438.2	1.32885	0.316115	4.20369	2.62599e-05	0.000456239
1592	#N/A	FBXO34	3956.53	-0.501475	0.119298	-4.20354	2.62772e-05	0.000456253
1593	#N/A	LINC01734	7.73629	-2.20728	0.525213	-4.20264	2.63819e-05	0.000457783
1594	#N/A	TENT5C	182.313	-0.88028	0.209498	-4.20186	2.64736e-05	0.000459086
1595	#N/A	AC012178.1	104.864	-1.57849	0.375699	-4.20147	2.65184e-05	0.000459574
1596	#N/A	MAP2K5	5526.86	0.468173	0.111437	4.20122	2.6548e-05	0.000459799
1597	#N/A	MCEE	1847.9	-0.353256	0.0840962	-4.20062	2.66189e-05	0.000460738
1598	#N/A	FSTL1	6515.37	-1.33847	0.318662	-4.20029	2.66576e-05	0.000460932
1599	#N/A	RHOQ	3976.87	-0.705972	0.168079	-4.20024	2.66634e-05	0.000460932
1600	#N/A	AP000759.1	30.2269	0.880108	0.209567	4.19965	2.67325e-05	0.000461837
1601	#N/A	CHTF18	10.1195	1.14081	0.271713	4.19858	2.6859e-05	0.000463733
1602	#N/A	RAB5B	511.729	-0.296239	0.0705685	-4.1979	2.69406e-05	0.000464851
1603	#N/A	AC132153.1	390.442	-0.517246	0.123225	-4.19756	2.69801e-05	0.000465242
1604	#N/A	PRNP	636.204	-0.475021	0.113191	-4.19662	2.70922e-05	0.000466885
1605	#N/A	AGO2	1888.17	-0.640301	0.152584	-4.19638	2.71213e-05	0.000466887
1606	#N/A	POLG2	522.967	0.344494	0.0820938	4.19634	2.71261e-05	0.000466887
1607	#N/A	ARMS2	4.55193	1.57129	0.374463	4.19611	2.71536e-05	0.000466973
1608	#N/A	P2RX7	204.409	0.863427	0.205777	4.19593	2.7175e-05	0.000466973
1609	#N/A	MIR4435-2HG	2471.12	0.802476	0.191254	4.19588	2.71818e-05	0.000466973
1610	#N/A	AC096642.1	197.286	0.765307	0.182409	4.19555	2.72206e-05	0.000467348
1611	#N/A	CFAP161	35.9856	-2.964	0.706612	-4.19467	2.73271e-05	0.000468887
1612	#N/A	SAPCD1	8.37388	1.46871	0.35016	4.1944	2.736e-05	0.000469148
1613	#N/A	HVCN1	643.071	-1.05866	0.252407	-4.19426	2.73763e-05	0.000469148
1614	#N/A	ESYT2	4638.74	-1.05426	0.251447	-4.19278	2.75551e-05	0.00047192
1615	#N/A	TOPORS	259.552	-0.501545	0.119643	-4.192	2.76504e-05	0.000473258
1616	#N/A	GUCA1B	157.115	0.678016	0.16175	4.19176	2.768e-05	0.000473473
1617	#N/A	KANTR	1758.65	-0.439494	0.10489	-4.19006	2.78884e-05	0.000476742
1618	#N/A	COP1	4128.99	-0.26945	0.0643314	-4.18848	2.80833e-05	0.000479777
1619	#N/A	ALDH1L1	776.948	-0.88437	0.211218	-4.18699	2.82673e-05	0.000482622
1620	#N/A	GVQW2	91.2184	0.97957	0.233972	4.1867	2.83042e-05	0.000482954
1621	#N/A	C20orf144	34.143	0.836492	0.19982	4.18623	2.8363e-05	0.000483659
1622	#N/A	S1PR3	120.649	-2.25534	0.53878	-4.18602	2.83888e-05	0.000483799
1623	#N/A	AC234582.1	22.6722	0.812217	0.194065	4.18528	2.8482e-05	0.000484891
1624	#N/A	RNF185	687.717	-0.265372	0.0634069	-4.18523	2.84879e-05	0.000484891
1625	#N/A	TEAD1	7327.51	-0.328654	0.0785644	-4.18325	2.8737e-05	0.00048883
1626	#N/A	LINC00867	19.8923	0.902808	0.215847	4.18263	2.88158e-05	0.000489868
1627	#N/A	PACSIN1	113.904	-0.989846	0.236665	-4.18247	2.88361e-05	0.000489882
1628	#N/A	AC104794.3	18.8514	1.63598	0.391162	4.18234	2.8852e-05	0.000489882
1629	#N/A	HLA-C	9.84875	-5.73051	1.3714	-4.17858	2.93331e-05	0.000497493
1630	#N/A	DHX15	1622	-0.535753	0.128215	-4.17856	2.93363e-05	0.000497493
1631	#N/A	AC007652.2	4.75382	-2.1997	0.526445	-4.17841	2.9356e-05	0.000497522
1632	#N/A	RAB18	1697.93	-0.253684	0.0607196	-4.17795	2.94145e-05	0.000498208
1633	#N/A	PPP3CB-AS1	758.136	-0.81568	0.195334	-4.17582	2.96909e-05	0.000502581
1634	#N/A	FAT3	265.962	1.6412	0.393069	4.17536	2.9752e-05	0.000503307
1635	#N/A	TFE3	130.901	-0.473235	0.113353	-4.17487	2.98156e-05	0.000504076
1636	#N/A	TMEM116	3144.67	-0.526284	0.126087	-4.17396	2.99347e-05	0.000505779
1637	#N/A	AC117464.1	5903.88	0.964343	0.231063	4.17352	2.99936e-05	0.000506245
1638	#N/A	QPCTL	119.639	-0.550821	0.131989	-4.17322	3.00325e-05	0.000506245
1639	#N/A	NANP	79.3643	-0.540374	0.129486	-4.17321	3.00337e-05	0.000506245
1640	#N/A	MRPS36	984.345	-0.383275	0.0918421	-4.1732	3.00355e-05	0.000506245
1641	#N/A	CD69	2.46656	-4.28277	1.02667	-4.1715	3.02596e-05	0.000509675
1642	#N/A	AL078459.1	394.793	0.978536	0.234583	4.17138	3.02759e-05	0.000509675
1643	#N/A	AL513327.2	321.55	0.55389	0.132793	4.17108	3.03159e-05	0.000510037
1644	#N/A	TMEM72	6.90719	1.84622	0.442704	4.17034	3.0415e-05	0.000511393
1645	#N/A	CAHM	81.2341	0.735121	0.17629	4.16995	3.04665e-05	0.000511948
1646	#N/A	AC119396.1	94.2467	0.652242	0.156427	4.16962	3.05106e-05	0.000512242
1647	#N/A	AL354809.1	144.425	0.544599	0.130615	4.16949	3.05281e-05	0.000512242
1648	#N/A	TMEM132B	221.8	-1.35104	0.324037	-4.16941	3.05396e-05	0.000512242
1649	#N/A	ACSL6	83.8729	0.826218	0.198195	4.16872	3.06317e-05	0.000513476
1650	#N/A	CUL7	86.2881	0.528143	0.126709	4.16815	3.07076e-05	0.000514437
1651	#N/A	HPR	290.397	-1.07037	0.256844	-4.1674	3.08096e-05	0.000515831
1652	#N/A	AC096719.1	173.27	-0.847887	0.203481	-4.16691	3.08757e-05	0.000516626
1653	#N/A	ZNF275	58.0893	-0.570096	0.136821	-4.16674	3.08993e-05	0.000516677
1654	#N/A	ABHD11	67.3134	0.660943	0.158629	4.16661	3.09161e-05	0.000516677
1655	#N/A	SLC10A7	1436.63	-0.369515	0.0887102	-4.16542	3.1078e-05	0.000519068
1656	#N/A	EFCC1	24.39	-3.17927	0.763303	-4.16515	3.11149e-05	0.000519371
1657	#N/A	SCAMP5	122.436	0.706214	0.169588	4.16429	3.12324e-05	0.000521018
1658	#N/A	SOD2	2373.21	-0.320348	0.0769396	-4.16363	3.13231e-05	0.000522215
1659	#N/A	WSCD2	10.2496	-2.15323	0.517389	-4.16173	3.15844e-05	0.000526146
1660	#N/A	ENPP4	327.006	-0.452294	0.108682	-4.16164	3.15969e-05	0.000526146
1661	#N/A	VAV3	52.6459	-3.01028	0.723367	-4.16149	3.16175e-05	0.000526172
1662	#N/A	P4HA1	5177.1	-0.629139	0.151193	-4.16118	3.16613e-05	0.0005265
1663	#N/A	PTPRG	22882.5	-0.446959	0.107414	-4.16108	3.16753e-05	0.0005265
1664	#N/A	HSF2	769.072	-0.370792	0.0891128	-4.16093	3.16958e-05	0.000526524
1665	#N/A	PLAAT4	12.802	-2.84364	0.683584	-4.1599	3.18385e-05	0.000528577
1666	#N/A	TGFB2-AS1	2.07601	2.68459	0.645506	4.15889	3.19802e-05	0.000530551
1667	#N/A	LINC01588	334.192	0.650894	0.156511	4.15878	3.19958e-05	0.000530551
1668	#N/A	CMPK2	3.961	-4.55535	1.09622	-4.15551	3.24565e-05	0.000537867
1669	#N/A	MFF	1565.54	-0.23234	0.0559213	-4.15477	3.25617e-05	0.000539287
1670	#N/A	HIGD1B	18.7937	2.37003	0.570475	4.15448	3.26026e-05	0.000539642
1671	#N/A	H2AFV	1172.07	-0.507666	0.122213	-4.15395	3.26787e-05	0.000540578
1672	#N/A	LINC01767	4.68347	-1.59091	0.383031	-4.15347	3.27472e-05	0.000541386
1673	#N/A	VAT1L	1386.32	1.17127	0.282049	4.15271	3.28556e-05	0.000542854
1674	#N/A	LINC01118	382.65	-0.615225	0.14819	-4.1516	3.3016e-05	0.000545178
1675	#N/A	HLA-A	14.3268	-6.07192	1.46271	-4.15115	3.30816e-05	0.000545731
1676	#N/A	ZNF703	7.39283	-4.56759	1.10033	-4.15109	3.3089e-05	0.000545731
1677	#N/A	IRF2BPL	61.7147	2.44973	0.590176	4.15084	3.31262e-05	0.000546019
1678	#N/A	B3GLCT	3172.87	0.490068	0.118148	4.14793	3.3549e-05	0.000552659
1679	#N/A	ZNF746	252.505	-0.334905	0.0807706	-4.14637	3.3779e-05	0.000556116
1680	#N/A	GZF1	254.467	-0.819721	0.197787	-4.14446	3.4062e-05	0.000560442
1681	#N/A	RNF146	1558.76	0.475208	0.114679	4.14382	3.41572e-05	0.000561673
1682	#N/A	CCDC136	362.449	0.805332	0.194382	4.14303	3.42743e-05	0.000563263
1683	#N/A	PEX6	625.255	-0.460435	0.111157	-4.14222	3.43967e-05	0.00056494
1684	#N/A	CRHR2	4.46383	-2.30892	0.557483	-4.14169	3.44762e-05	0.000565909
1685	#N/A	NAV2-AS3	93.171	0.832205	0.200971	4.14091	3.45924e-05	0.00056748
1686	#N/A	AC016597.1	190.72	0.817181	0.197354	4.14068	3.46278e-05	0.000567627
1687	#N/A	MAST2	6596.45	-0.451875	0.109133	-4.14058	3.46425e-05	0.000567627
1688	#N/A	MRPS6	387.435	-0.641469	0.154964	-4.13947	3.48115e-05	0.000570059
1689	#N/A	KLF10	120.638	-3.30275	0.797921	-4.1392	3.4852e-05	0.000570384
1690	#N/A	ZNF596	587.126	0.899967	0.217452	4.13869	3.49294e-05	0.000571313
1691	#N/A	CDCA2	352.999	-1.57039	0.37961	-4.13685	3.52099e-05	0.00057556
1692	#N/A	CES3	48.9486	-1.00837	0.243765	-4.13665	3.52418e-05	0.000575741
1693	#N/A	ITGA10	36.0548	1.82899	0.442247	4.13569	3.53892e-05	0.000577808
1694	#N/A	FBXL22	418.41	0.743505	0.179848	4.13407	3.56396e-05	0.000581553
1695	#N/A	KCNK3	33.8228	-1.17154	0.28344	-4.13329	3.57603e-05	0.000583178
1696	#N/A	NDUFA6	384.294	-0.506322	0.122509	-4.13294	3.58151e-05	0.000583727
1697	#N/A	MIR210HG	89.9993	-0.757248	0.183259	-4.13212	3.59431e-05	0.000585468
1698	#N/A	AL022068.1	122.121	0.610463	0.147751	4.1317	3.60084e-05	0.000586105
1699	#N/A	ENO1	586.278	-0.60324	0.146006	-4.1316	3.60246e-05	0.000586105
1700	#N/A	MUL1	170.039	-0.43828	0.106096	-4.13098	3.6122e-05	0.000587344
1701	#N/A	AC005013.1	1.30885	-3.22266	0.780364	-4.12969	3.63246e-05	0.000590257
1702	top5_pathways_ECM (59)	PRELP	16.9762	-5.57249	1.34941	-4.12957	3.63439e-05	0.000590257
1703	#N/A	AQP4	53.3968	-1.92297	0.465823	-4.12811	3.65761e-05	0.00059368
1704	non_ECM_network (54)	FXYD6	25.1571	-3.86715	0.937647	-4.12431	3.71842e-05	0.000603196
1705	#N/A	TCN1	8.12232	-1.39808	0.339016	-4.12393	3.72461e-05	0.000603725
1706	#N/A	TMTC1	4076.98	-0.97614	0.236706	-4.12384	3.72605e-05	0.000603725
1707	#N/A	DACT3-AS1	42.0249	0.925614	0.224496	4.12308	3.73833e-05	0.00060536
1708	#N/A	VIM	7.70427	-5.83221	1.41474	-4.12245	3.74865e-05	0.000606675
1709	#N/A	IL20RA	95.5981	-2.08871	0.506724	-4.12198	3.75627e-05	0.000607391
1710	#N/A	ZNF566	854.051	-0.323169	0.0784028	-4.12191	3.75746e-05	0.000607391
1711	#N/A	SMCO4	506.963	-0.707024	0.171548	-4.12142	3.76538e-05	0.000608314
1712	#N/A	LINC01151	4727.57	-1.31173	0.318325	-4.12073	3.7768e-05	0.000609707
1713	#N/A	ZNF57	80.5745	-0.615089	0.149271	-4.12063	3.77841e-05	0.000609707
1714	#N/A	PDE6B	86.864	0.495687	0.120329	4.11942	3.7982e-05	0.000612542
1715	#N/A	STAG1	7268.42	-0.415452	0.100913	-4.11695	3.83915e-05	0.000618785
1716	top5_pathways_ECM (59)	PLOD2	1965.52	-0.419885	0.102003	-4.1164	3.84831e-05	0.000619901
1717	#N/A	AC013275.1	10.1169	1.62814	0.395581	4.11583	3.85792e-05	0.000621087
1718	#N/A	ANXA3	32.2564	-4.10686	0.998017	-4.11502	3.87146e-05	0.000622903
1719	#N/A	LINC02427	347.041	1.06699	0.259322	4.11452	3.87982e-05	0.000623756
1720	#N/A	RPL8	4.42824	-3.8855	0.944358	-4.11444	3.88127e-05	0.000623756
1721	#N/A	TAF3	2599.06	-0.333941	0.0811678	-4.11421	3.88512e-05	0.000624013
1722	#N/A	KCNK12	46.1565	-1.11195	0.270365	-4.11278	3.9092e-05	0.000627516
1723	#N/A	RASSF9	568.157	0.824737	0.200543	4.11251	3.91381e-05	0.000627891
1724	#N/A	RSPO3	15.7257	2.02864	0.493509	4.11065	3.94548e-05	0.000632604
1725	#N/A	CIAPIN1	648.518	-0.466596	0.113535	-4.1097	3.96179e-05	0.000634851
1726	#N/A	CFLAR	14274.4	-0.302539	0.0736384	-4.10845	3.98325e-05	0.00063792
1727	#N/A	NAXD	353.194	-0.459548	0.111863	-4.10813	3.98867e-05	0.000638418
1728	#N/A	TNS1	8281.28	-0.447086	0.108842	-4.10767	3.99675e-05	0.000639341
1729	#N/A	CD34	30.6182	-4.15152	1.01074	-4.10741	4.0012e-05	0.000639683
1730	#N/A	SLC18B1	275.426	-0.605354	0.147391	-4.10712	4.00623e-05	0.000640117
1731	#N/A	AL359715.2	10.1131	-1.28634	0.313309	-4.10566	4.03161e-05	0.000643799
1732	#N/A	LINC00501	164.123	1.06339	0.259025	4.10537	4.0367e-05	0.000643926
1733	#N/A	SH2B3	1550.38	-0.539084	0.131313	-4.10535	4.03706e-05	0.000643926
1734	#N/A	AF124730.1	4.28008	2.38573	0.581192	4.10489	4.045e-05	0.00064482
1735	#N/A	CLEC1A	9.32141	-4.12086	1.00397	-4.10459	4.05041e-05	0.00064531
1736	#N/A	RHBDL2	936.179	1.01377	0.247005	4.10427	4.05599e-05	0.000645828
1737	#N/A	MTRNR2L8	2.65133	-4.11904	1.00395	-4.10284	4.08108e-05	0.000649448
1738	#N/A	AC132872.1	16.6246	1.63392	0.398264	4.10262	4.08505e-05	0.000649707
1739	#N/A	AC073840.1	47.4106	0.757004	0.184528	4.10238	4.08914e-05	0.000649983
1740	#N/A	SPARCL1	202.064	-3.39731	0.82826	-4.10174	4.1006e-05	0.00065143
1741	#N/A	BIRC2	740.848	-0.355154	0.0865915	-4.10149	4.10496e-05	0.000651748
1742	#N/A	HLA-DRB1	8.82455	-4.85755	1.18444	-4.10113	4.11132e-05	0.000652383
1743	#N/A	ARL14EP	573.487	-0.493827	0.120421	-4.10083	4.11668e-05	0.000652859
1744	#N/A	MARCH3	8201.48	0.475735	0.116014	4.10069	4.11927e-05	0.000652895
1745	#N/A	ZNF780B	2365.93	0.39606	0.096593	4.1003	4.12622e-05	0.000653489
1746	#N/A	AL691403.1	33.8695	-1.61879	0.394806	-4.10021	4.12775e-05	0.000653489
1747	#N/A	AC022469.2	5.06959	3.48759	0.850634	4.09998	4.13179e-05	0.000653755
1748	#N/A	DPY19L2	17287	0.439935	0.107312	4.09958	4.13902e-05	0.000654523
1749	#N/A	SEC24B-AS1	66.9303	0.644248	0.157198	4.09833	4.16145e-05	0.000657694
1750	#N/A	TBC1D17	231.839	0.551976	0.134721	4.09719	4.182e-05	0.000660362
1751	#N/A	ZDHHC11B	312.304	-1.00683	0.245747	-4.09701	4.18526e-05	0.000660362
1752	#N/A	C1orf115	8.62259	-3.41396	0.833284	-4.09699	4.18549e-05	0.000660362
1753	#N/A	SPAAR	33.1126	-4.23889	1.03483	-4.09623	4.19928e-05	0.000662159
1754	#N/A	LINC02069	49.1061	1.37685	0.336143	4.09603	4.20291e-05	0.000662353
1755	#N/A	AL008729.1	112.459	-0.918315	0.22426	-4.09488	4.22394e-05	0.000665289
1756	#N/A	IL6R	790.639	-0.568482	0.138848	-4.09428	4.23478e-05	0.000666616
1757	#N/A	GP1BB	113.032	1.03843	0.25372	4.09283	4.2614e-05	0.000670424
1758	#N/A	POLH	433.266	0.402355	0.0983678	4.09032	4.30784e-05	0.000677116
1759	#N/A	RNF112	1.85305	-4.28686	1.04806	-4.09026	4.30883e-05	0.000677116
1760	#N/A	AL390242.1	1093.24	0.600811	0.146897	4.09001	4.31346e-05	0.000677459
1761	#N/A	UBE2M	39.7833	2.09605	0.512594	4.0891	4.33055e-05	0.000679757
1762	#N/A	TNFRSF12A	304.419	1.24747	0.305131	4.08829	4.34558e-05	0.000681728
1763	#N/A	MMP25-AS1	192.079	0.756511	0.18511	4.08681	4.37344e-05	0.000685557
1764	#N/A	GINS4	10.817	1.03459	0.253159	4.08673	4.37495e-05	0.000685557
1765	#N/A	EPHA4	1945.02	1.16971	0.286329	4.08519	4.40413e-05	0.000689739
1766	#N/A	SUGP2	1315.63	-0.347396	0.0850429	-4.08495	4.40857e-05	0.000690044
1767	#N/A	LINC01533	10.9661	1.56822	0.383935	4.08461	4.41506e-05	0.000690668
1768	#N/A	AL133338.1	76.8505	1.35788	0.332462	4.08431	4.42086e-05	0.000691185
1769	#N/A	UBE2H	11476.2	0.547145	0.133977	4.08388	4.42897e-05	0.00069206
1770	#N/A	BDNF	2423.07	1.24767	0.305559	4.08323	4.44144e-05	0.000693617
1771	#N/A	CCN2	6.28524	-4.93125	1.20776	-4.08297	4.44628e-05	0.000693673
1772	#N/A	GTPBP1	360.202	-0.599848	0.146915	-4.08295	4.44682e-05	0.000693673
1773	#N/A	ZSCAN30	1564.16	0.336864	0.08251	4.0827	4.45146e-05	0.000694006
1774	#N/A	UBC	387.577	1.9447	0.476412	4.08198	4.46544e-05	0.000695793
1775	#N/A	AL359632.1	16.6027	0.891861	0.218505	4.08165	4.47166e-05	0.000696369
1776	#N/A	MARK2	2102.62	-0.305758	0.0749368	-4.08021	4.49957e-05	0.000700322
1777	#N/A	DHRS11	87.5899	0.594949	0.145826	4.07987	4.50615e-05	0.000700951
1778	#N/A	IFIH1	16.878	-3.66954	0.899726	-4.07851	4.53248e-05	0.000704288
1779	#N/A	PDE4D	20159.4	-1.2853	0.315141	-4.0785	4.5327e-05	0.000704288
1780	#N/A	CLVS1	248.805	-0.963126	0.236212	-4.07739	4.55447e-05	0.000707273
1781	#N/A	AC084740.1	110.381	1.19954	0.294212	4.07712	4.55965e-05	0.00070768
1782	#N/A	DEDD2	69.5207	-0.345107	0.0846476	-4.07698	4.56244e-05	0.000707715
1783	#N/A	AC026736.1	77.8186	1.78695	0.43833	4.07672	4.56758e-05	0.000708116
1784	#N/A	SPATA13	176.463	-1.98609	0.487212	-4.07644	4.57312e-05	0.000708577
1785	#N/A	CLEC4A	62.9003	0.564893	0.138584	4.07619	4.57802e-05	0.00070871
1786	#N/A	HSPA4	952.712	0.555401	0.136257	4.07613	4.5791e-05	0.00070871
1787	#N/A	AL390838.1	27.1212	1.14883	0.281989	4.07403	4.62075e-05	0.000714755
1788	#N/A	SLCO6A1	28.9828	1.7721	0.435083	4.07301	4.64094e-05	0.000717158
1789	#N/A	AC005180.2	13.3818	1.21052	0.297207	4.07298	4.64147e-05	0.000717158
1790	#N/A	AC069294.1	4.37881	-1.55481	0.381752	-4.07283	4.64453e-05	0.000717229
1791	#N/A	CHD5	15.4237	0.996867	0.244821	4.07182	4.66465e-05	0.000719935
1792	#N/A	PTPRJ	1390.49	0.725258	0.178129	4.07153	4.67054e-05	0.000720441
1793	#N/A	CLEC20A	160.715	0.808354	0.198588	4.0705	4.69115e-05	0.000723216
1794	#N/A	AC078983.1	30.2712	1.36395	0.335169	4.06946	4.71231e-05	0.000725828
1795	#N/A	SLC38A6	996.941	0.530891	0.130459	4.0694	4.71334e-05	0.000725828
1796	#N/A	ATPSCKMT	547.29	0.396725	0.0974959	4.06915	4.71857e-05	0.000726229
1797	#N/A	PERM1	599.819	-0.907239	0.222967	-4.06894	4.7227e-05	0.00072646
1798	non_ECM_network (54)	HOPX	613.546	-2.81316	0.691593	-4.06764	4.74908e-05	0.000729955
1799	#N/A	SLC9A7	702.792	-1.37662	0.338439	-4.06756	4.7507e-05	0.000729955
1800	#N/A	SLC26A2	231.824	-1.14271	0.280959	-4.06718	4.75849e-05	0.000730745
1801	#N/A	AL009031.1	41.6319	-0.848219	0.20856	-4.06702	4.76179e-05	0.000730847
1802	#N/A	TAS1R1	115.632	-1.16689	0.286937	-4.06671	4.76805e-05	0.000731401
1803	#N/A	SGO1	63.3734	-1.51611	0.372908	-4.06564	4.79012e-05	0.000734379
1804	#N/A	DIXDC1	1893.85	0.685944	0.168733	4.06527	4.79764e-05	0.000735124
1805	#N/A	ZNF385D	3217.98	1.90187	0.467889	4.06479	4.80765e-05	0.000736249
1806	#N/A	CD74	12.4813	-5.19347	1.27785	-4.06423	4.81912e-05	0.000737597
1807	#N/A	PPP2R2D	2327.92	-0.312204	0.0768283	-4.06366	4.83102e-05	0.00073901
1808	#N/A	ANAPC10	2233.62	-0.262055	0.0644976	-4.06302	4.84417e-05	0.000740612
1809	#N/A	PIM1	79.1821	-2.95628	0.727697	-4.06252	4.85467e-05	0.000741806
1810	#N/A	PPP1R14C	3761.78	-0.66982	0.164906	-4.06182	4.86921e-05	0.00074333
1811	#N/A	HTRA4	80.8105	0.779963	0.19203	4.06167	4.87229e-05	0.00074333
1812	#N/A	IFI16	36.572	-3.71143	0.913774	-4.06165	4.87271e-05	0.00074333
1813	#N/A	AC005692.3	655.413	-1.33841	0.329586	-4.06089	4.88866e-05	0.000745351
1814	#N/A	TMEM72-AS1	322.041	0.63693	0.15686	4.06049	4.89699e-05	0.000746211
1815	#N/A	TIMM10B	164.242	-0.461603	0.113709	-4.05951	4.91752e-05	0.000748926
1816	#N/A	NCS1	62.7714	1.17891	0.290416	4.05937	4.92053e-05	0.000748972
1817	#N/A	TECPR2	2031.64	-0.370851	0.0913742	-4.0586	4.93674e-05	0.000751026
1818	#N/A	RAB1A	3178.77	-0.256326	0.0631592	-4.05841	4.94076e-05	0.000751224
1819	#N/A	GRPEL1	161.428	-0.330945	0.0816334	-4.05404	5.03404e-05	0.000764986
1820	#N/A	KDM2B-DT	66.4691	0.901892	0.222492	4.05359	5.04383e-05	0.000766052
1821	#N/A	BMP5	52.0781	-2.53475	0.625491	-4.05242	5.06906e-05	0.000769182
1822	#N/A	AC097478.3	5.35354	1.98421	0.48964	4.05238	5.07e-05	0.000769182
1823	#N/A	USP10	1515.9	-0.315777	0.0779513	-4.05095	5.10097e-05	0.000773455
1824	#N/A	OSR1	10.6594	-2.63424	0.650564	-4.04916	5.14028e-05	0.000778601
1825	#N/A	SPG11	3567.49	0.261307	0.064534	4.04914	5.14053e-05	0.000778601
1826	#N/A	AC005772.2	48.5603	-1.67737	0.414274	-4.04894	5.14503e-05	0.000778855
1827	#N/A	AC093240.1	12.4177	1.12302	0.277422	4.04804	5.16486e-05	0.000781429
1828	#N/A	AGAP5	246.569	0.387968	0.0958457	4.04784	5.16933e-05	0.000781678
1829	#N/A	ZNF445	538.364	-0.293306	0.0724779	-4.04684	5.19141e-05	0.000784587
1830	#N/A	SHE	27.3185	-3.63443	0.89821	-4.04631	5.20323e-05	0.000785944
1831	#N/A	ORMDL3	50.6626	1.31214	0.324411	4.04468	5.23943e-05	0.000790979
1832	#N/A	SIN3B	462.464	-0.270149	0.0667968	-4.04434	5.24715e-05	0.000791713
1833	#N/A	AL358115.1	60.2738	0.823467	0.203621	4.04412	5.25192e-05	0.000792
1834	#N/A	ESAM	10.2749	-4.76061	1.17721	-4.04397	5.25539e-05	0.00079209
1835	#N/A	AC091043.1	15.4883	1.26573	0.313072	4.04295	5.27826e-05	0.000794819
1836	#N/A	MAFG	236.184	-0.676341	0.167291	-4.04291	5.27924e-05	0.000794819
1837	#N/A	LSMEM1	83.2686	0.908521	0.224857	4.04044	5.33511e-05	0.000802792
1838	#N/A	EIF4EBP1	102.487	-1.04636	0.259006	-4.03989	5.34765e-05	0.000804242
1839	#N/A	TNFSF4	57.1916	-0.666297	0.164946	-4.03948	5.35689e-05	0.000805194
1840	#N/A	AC019080.5	72.6741	0.984127	0.243683	4.03855	5.37816e-05	0.000807823
1841	#N/A	PSMC5	41.2685	1.95177	0.483303	4.0384	5.38163e-05	0.000807823
1842	#N/A	MID1	2418.93	1.80506	0.446981	4.03834	5.38315e-05	0.000807823
1843	#N/A	RAMP1	4323.16	-0.722938	0.179075	-4.03707	5.41223e-05	0.000811747
1844	#N/A	HSDL2	7777.89	-0.493167	0.122179	-4.03644	5.42695e-05	0.000813513
1845	#N/A	CD38	22.5939	-2.7267	0.675675	-4.03552	5.44815e-05	0.000816248
1846	#N/A	FKBP5	7661.25	-1.5007	0.372092	-4.03314	5.50358e-05	0.000824106
1847	#N/A	MSI2	14502.4	-0.537395	0.133264	-4.03257	5.51695e-05	0.000825417
1848	#N/A	AC107068.1	67.0535	-1.51406	0.375464	-4.03252	5.51831e-05	0.000825417
1849	#N/A	PYCR1	14.0794	1.11613	0.276833	4.03179	5.53545e-05	0.00082712
1850	#N/A	JPH1	1369.55	-0.954143	0.236656	-4.03178	5.53568e-05	0.00082712
1851	#N/A	Z99572.1	317.708	-0.803019	0.199197	-4.03128	5.54749e-05	0.000828436
1852	#N/A	PICK1	235.473	-0.338565	0.0839925	-4.0309	5.55646e-05	0.000829329
1853	#N/A	HAUS5	50.0093	0.740338	0.183697	4.0302	5.57291e-05	0.000831336
1854	#N/A	CNN2	623.158	-0.978127	0.242716	-4.02992	5.57952e-05	0.000831871
1855	#N/A	ZNF829	136.796	0.481519	0.119494	4.02964	5.58622e-05	0.000832422
1856	#N/A	SEPTIN7-AS1	176.692	0.444383	0.110293	4.02911	5.59888e-05	0.000833499
1857	#N/A	CPNE5	3119.79	-2.08451	0.517366	-4.02908	5.59948e-05	0.000833499
1858	#N/A	AMY2B	1261.02	0.471447	0.11702	4.02877	5.60691e-05	0.000833775
1859	#N/A	KITLG	24.7985	-3.54873	0.880852	-4.02875	5.60736e-05	0.000833775
1860	#N/A	AC009623.1	42.6534	-1.89444	0.470403	-4.02727	5.64275e-05	0.000838408
1861	#N/A	C6orf223	2.74856	1.94736	0.483552	4.02719	5.64471e-05	0.000838408
1862	#N/A	HSPB11	311.171	0.395369	0.0981778	4.02707	5.64762e-05	0.000838408
1863	#N/A	AL354892.1	32.9905	-0.691873	0.171899	-4.02488	5.70036e-05	0.000845783
1864	#N/A	CHTF8	8.91833	-1.24035	0.308221	-4.02421	5.7166e-05	0.000847738
1865	#N/A	LINC01354	2.5161	-4.0708	1.01175	-4.02351	5.73381e-05	0.000849834
1866	#N/A	DSC2	647.671	0.477206	0.118613	4.02322	5.74083e-05	0.000850419
1867	#N/A	ID2-AS1	23.0662	0.892672	0.221893	4.02298	5.74672e-05	0.000850707
1868	#N/A	ABHD4	145.108	-0.515803	0.128217	-4.02289	5.74893e-05	0.000850707
1869	#N/A	AC023421.2	43.4168	-0.844315	0.209886	-4.02273	5.75282e-05	0.000850826
1870	#N/A	LRIG2	2060.73	-0.433582	0.107854	-4.0201	5.8174e-05	0.000859917
1871	#N/A	PRICKLE4	31.4994	-1.01068	0.251436	-4.01963	5.82904e-05	0.000861177
1872	#N/A	PCARE	24.4195	-1.49197	0.371187	-4.01947	5.83301e-05	0.000861304
1873	#N/A	AC009320.1	44.9657	-1.20004	0.298611	-4.01873	5.85127e-05	0.000863175
1874	#N/A	SBK3	33.4615	-1.60421	0.399191	-4.01866	5.85299e-05	0.000863175
1875	#N/A	PCAT19	13.9096	-4.20726	1.04695	-4.01858	5.85505e-05	0.000863175
1876	#N/A	SNU13	595.009	-0.724001	0.180182	-4.01817	5.86519e-05	0.000863705
1877	#N/A	AC016722.2	131.379	-0.661639	0.164662	-4.01817	5.86523e-05	0.000863705
1878	#N/A	MPST	306.17	-0.605776	0.150768	-4.01794	5.87103e-05	0.000863705
1879	#N/A	MLXIPL	103.556	-1.90302	0.473633	-4.01793	5.87115e-05	0.000863705
1880	#N/A	FAM198B-AS1	1605.79	0.852596	0.212238	4.01716	5.89032e-05	0.000866065
1881	#N/A	DERL1	507.337	-0.592464	0.147496	-4.01682	5.89895e-05	0.000866873
1882	#N/A	SNX27	868.976	-0.247934	0.0617335	-4.0162	5.91443e-05	0.000868686
1883	#N/A	TRIL	2.50275	-4.61366	1.14889	-4.01574	5.92591e-05	0.000869909
1884	#N/A	HTRA2	29.4361	0.975998	0.243062	4.01544	5.93358e-05	0.000870573
1885	#N/A	AC011377.1	21.5569	1.06562	0.265446	4.01444	5.95873e-05	0.000873668
1886	#N/A	AC007126.1	204.305	-1.50497	0.374907	-4.01425	5.96347e-05	0.000873668
1887	#N/A	LINC02192	2.33399	-2.03522	0.507002	-4.01422	5.96415e-05	0.000873668
1888	#N/A	SOCS2	323.737	1.72666	0.430152	4.01408	5.96787e-05	0.00087375
1889	#N/A	CKMT2	9184.84	-0.406693	0.101339	-4.01321	5.98987e-05	0.000876507
1890	#N/A	PTPRH	41.9334	1.20807	0.301041	4.01297	5.99586e-05	0.000876688
1891	#N/A	TMED10	919.855	-0.443722	0.110574	-4.01291	5.99745e-05	0.000876688
1892	#N/A	CHD9	7534.9	-0.16831	0.0419439	-4.01275	6.00145e-05	0.000876808
1893	#N/A	AOAH	50.1435	-2.47435	0.616667	-4.01246	6.00898e-05	0.000876989
1894	#N/A	CADPS	7230.95	0.836561	0.208491	4.01246	6.00903e-05	0.000876989
1895	#N/A	CCDC63	106.577	1.87102	0.466352	4.01202	6.02012e-05	0.000877888
1896	#N/A	EXOC8	66.475	-0.875953	0.218335	-4.01197	6.02154e-05	0.000877888
1897	#N/A	AC239809.3	1250.98	0.444066	0.110689	4.01182	6.02516e-05	0.000877951
1898	#N/A	BIRC7	4.81855	2.64621	0.659905	4.00999	6.07219e-05	0.000884339
1899	#N/A	TXNDC11	1599.55	-0.289435	0.072182	-4.0098	6.07707e-05	0.000884583
1900	#N/A	RAP1B	1937.61	-0.338767	0.0845023	-4.00897	6.09842e-05	0.000887224
1901	#N/A	UCHL3	503.251	0.472158	0.117782	4.00876	6.10378e-05	0.000887536
1902	#N/A	AC073270.2	19.6776	1.26319	0.315151	4.00822	6.11786e-05	0.000889116
1903	#N/A	PLCL2	13798.8	-0.583066	0.145502	-4.00728	6.14217e-05	0.00089218
1904	#N/A	TST	129.713	-0.595876	0.148707	-4.00703	6.14859e-05	0.000892643
1905	#N/A	CAMK2B	2945.56	0.5694	0.142112	4.0067	6.15735e-05	0.000893446
1906	#N/A	AC040970.1	66.5229	1.08392	0.270585	4.00583	6.18004e-05	0.000896267
1907	#N/A	RASSF3	1976.73	-0.741078	0.185006	-4.0057	6.18333e-05	0.000896275
1908	#N/A	PINK1	505.962	-0.286681	0.0715742	-4.00537	6.19212e-05	0.000897079
1909	#N/A	MED4	1070.52	-0.314972	0.0786813	-4.00313	6.25098e-05	0.000905131
1910	#N/A	KPNA3	2765.39	0.352092	0.0879706	4.00238	6.27089e-05	0.000907538
1911	#N/A	GRAMD1B	11742.1	-1.29628	0.323997	-4.00091	6.30995e-05	0.000912714
1912	#N/A	KLF15	576.294	-0.969938	0.242463	-4.00036	6.32471e-05	0.000914323
1913	#N/A	YIPF6	867.032	-0.330098	0.0825208	-4.00018	6.32943e-05	0.000914323
1914	#N/A	AL513165.1	16.9215	0.930531	0.232626	4.00012	6.331e-05	0.000914323
1915	#N/A	AL353784.1	77.3449	1.33697	0.334334	3.9989	6.36375e-05	0.000918574
1916	#N/A	ATP1A1	1956.23	-0.69888	0.174783	-3.99857	6.37268e-05	0.000919382
1917	#N/A	AC027307.1	159.592	0.819457	0.204959	3.99815	6.38403e-05	0.00092054
1918	#N/A	KIAA0895	192.899	-0.518611	0.12973	-3.99763	6.39793e-05	0.000922063
1919	#N/A	CFDP1	2475.4	-0.177166	0.0443209	-3.99735	6.40543e-05	0.000922662
1920	#N/A	LINC01402	5.20149	-1.7317	0.433239	-3.9971	6.4122e-05	0.000923157
1921	#N/A	ANKRD18B	16.4453	1.6673	0.417156	3.99683	6.41974e-05	0.000923761
1922	#N/A	RPL10A	28.8499	3.16026	0.790794	3.99632	6.43354e-05	0.000925265
1923	#N/A	LINC01525	14.7941	0.87419	0.218784	3.99568	6.4508e-05	0.000927265
1924	#N/A	MCF2L-AS1	28.3838	-0.954289	0.238852	-3.99531	6.46089e-05	0.000928233
1925	#N/A	KCNC4	58.7406	1.18314	0.296192	3.99451	6.48276e-05	0.000930891
1926	#N/A	GABBR1	350.473	-1.24925	0.312831	-3.99337	6.51398e-05	0.000934889
1927	#N/A	HAVCR2	447.468	0.495328	0.124043	3.99319	6.51899e-05	0.000935122
1928	#N/A	LINC00900	7.80987	1.41371	0.354049	3.99297	6.52497e-05	0.000935494
1929	#N/A	GLIDR	1180.54	0.899685	0.225344	3.99249	6.53828e-05	0.000936916
1930	#N/A	YPEL2	4124.05	0.845967	0.211928	3.99176	6.55851e-05	0.000939329
1931	#N/A	SDCBP	1382	-1.1975	0.30002	-3.99141	6.56826e-05	0.000940237
1932	#N/A	ZNF787	338.409	-0.373676	0.0936698	-3.98929	6.62726e-05	0.000948193
1933	#N/A	AL356364.1	1.04291	-3.36897	0.844576	-3.98894	6.63679e-05	0.000949064
1934	#N/A	CLDND1	822.547	-0.590497	0.148066	-3.98807	6.66124e-05	0.000952068
1935	#N/A	GLS	3088.78	0.395158	0.0991099	3.98707	6.68942e-05	0.00095515
1936	#N/A	TKT	666.629	-0.886439	0.222331	-3.98702	6.69084e-05	0.00095515
1937	#N/A	SYNJ2BP	11.5331	-0.957406	0.240136	-3.98694	6.69317e-05	0.00095515
1938	#N/A	AL049828.1	1759.09	-1.07734	0.270252	-3.98645	6.70692e-05	0.000956619
1939	#N/A	NPTX2	26.1885	-2.95076	0.740484	-3.98491	6.75051e-05	0.00096234
1940	#N/A	ARMC4	61.5635	0.76354	0.191634	3.98436	6.76609e-05	0.000964063
1941	#N/A	WIPF3	664.074	0.82139	0.206227	3.98293	6.80698e-05	0.00096917
1942	#N/A	LARGE1	48769.4	-0.645814	0.162148	-3.98287	6.80894e-05	0.00096917
1943	#N/A	FARS2	4778.03	-0.246759	0.0619585	-3.98264	6.81527e-05	0.000969572
1944	#N/A	ZNF518B	147.39	-0.409236	0.102767	-3.98216	6.82916e-05	0.000971047
1945	#N/A	SPTLC3	499.31	-1.05176	0.264148	-3.98172	6.84186e-05	0.000972353
1946	#N/A	ST3GAL1	10829	-0.572749	0.143859	-3.98132	6.85332e-05	0.000973481
1947	#N/A	RPP38	743.995	0.353004	0.0886746	3.9809	6.86557e-05	0.000974721
1948	#N/A	SPRY4-AS1	1494.33	0.830701	0.208723	3.97991	6.89405e-05	0.000978114
1949	#N/A	CRNKL1	215.273	-0.642033	0.161322	-3.97983	6.89655e-05	0.000978114
1950	#N/A	C12orf49	140.902	-0.381308	0.0958276	-3.97911	6.91747e-05	0.000980578
1951	#N/A	THY1	1.49068	-4.15057	1.04329	-3.97835	6.93957e-05	0.000983207
1952	#N/A	NXT2	5.03671	1.93615	0.486725	3.97792	6.95217e-05	0.000984487
1953	#N/A	NAPA	693.353	-0.553492	0.139149	-3.97768	6.9592e-05	0.000984695
1954	#N/A	CSDC2	3262.19	-0.933696	0.234737	-3.97762	6.96076e-05	0.000984695
1955	#N/A	CD55	940.899	-0.683797	0.171933	-3.97712	6.97539e-05	0.000986085
1956	#N/A	AC104825.1	102.677	0.584118	0.146872	3.97704	6.97772e-05	0.000986085
1957	#N/A	ZNF189	1337.44	-0.898944	0.226078	-3.97625	7.001e-05	0.000988507
1958	#N/A	PITX2	10.5244	3.48844	0.877326	3.97622	7.00201e-05	0.000988507
1959	#N/A	TSTD2	1383.59	-0.313442	0.0788426	-3.97555	7.02182e-05	0.000990797
1960	#N/A	HADHA	3652.07	-0.696332	0.175169	-3.9752	7.03215e-05	0.000991748
1961	#N/A	PLTP	12.4903	-3.08835	0.776985	-3.97479	7.0441e-05	0.000992928
1962	#N/A	RASIP1	24.799	-3.44233	0.86608	-3.97461	7.0496e-05	0.000993196
1963	#N/A	NDUFB6	864.538	-0.32796	0.0825187	-3.97438	7.05639e-05	0.000993646
1964	#N/A	AP001469.1	61.5051	-0.891461	0.224314	-3.97416	7.06278e-05	0.00099404
1965	#N/A	ZSCAN25	296.434	-0.350418	0.0881826	-3.97377	7.07434e-05	0.00099516
1966	#N/A	FOXN3	10260.1	-0.567197	0.142742	-3.97359	7.07962e-05	0.000995397
1967	#N/A	TBC1D7	410.945	0.483981	0.121815	3.97307	7.09524e-05	0.000997085
1968	#N/A	SPAG8	50.2554	0.570022	0.143483	3.97275	7.10483e-05	0.000997926
1969	#N/A	FAM214B	56.033	1.00652	0.253434	3.97151	7.14187e-05	0.00100262
1970	#N/A	IFI27L1	162.8	-0.408555	0.102881	-3.97114	7.1528e-05	0.00100362
1971	#N/A	EGFLAM	72.4429	-2.22313	0.559841	-3.97099	7.15739e-05	0.00100362
1972	#N/A	RNF212B	81.1335	0.656643	0.165368	3.9708	7.16324e-05	0.00100362
1973	#N/A	VPS26A	757.383	-0.256262	0.0645368	-3.97079	7.16353e-05	0.00100362
1974	#N/A	ZNF394	571.998	-0.253515	0.0638494	-3.97051	7.17183e-05	0.00100427
1975	#N/A	SOCS7	915.884	0.434427	0.109421	3.97023	7.18034e-05	0.00100496
1976	#N/A	ZNF644	4401.6	-0.435714	0.109776	-3.96914	7.2133e-05	0.00100906
1977	#N/A	DNAJB9	184.38	-0.731952	0.184445	-3.96839	7.23588e-05	0.00101171
1978	#N/A	MRC1	74.7309	-2.53012	0.637735	-3.96735	7.26775e-05	0.00101565
1979	#N/A	AGPAT3	2859.52	-0.396879	0.100079	-3.96564	7.31991e-05	0.00102207
1980	#N/A	S1PR1	54.6853	2.94038	0.741471	3.9656	7.32112e-05	0.00102207
1981	#N/A	C1QBP	74.3907	2.05083	0.517178	3.96543	7.32623e-05	0.00102227
1982	#N/A	PLP1	17.1611	2.07312	0.522979	3.96406	7.36868e-05	0.00102767
1983	#N/A	RBMS3-AS3	2020.57	0.810613	0.204502	3.96383	7.37555e-05	0.00102794
1984	#N/A	SERPINA3	2.09803	-4.4446	1.12132	-3.96372	7.37906e-05	0.00102794
1985	#N/A	WIZ	119.418	-0.482031	0.121613	-3.96363	7.38175e-05	0.00102794
1986	#N/A	SMIM30	208.489	0.652643	0.164706	3.96246	7.41809e-05	0.00103248
1987	#N/A	FCGR2A	9.15669	-3.71779	0.93839	-3.96188	7.43628e-05	0.00103448
1988	#N/A	CYYR1-AS1	83.8698	-1.77646	0.448404	-3.96174	7.44054e-05	0.00103448
1989	#N/A	AC024610.1	16.181	-1.91592	0.483618	-3.96164	7.44365e-05	0.00103448
1990	#N/A	HSPA12A	1028.01	-0.585207	0.147769	-3.96028	7.48611e-05	0.00103986
1991	#N/A	DSE	3071.86	0.457139	0.11544	3.95997	7.49593e-05	0.00104042
1992	#N/A	ELMO1	268.181	-2.50625	0.632923	-3.9598	7.50134e-05	0.00104042
1993	#N/A	ABHD6	504.969	-0.640968	0.161869	-3.95979	7.50149e-05	0.00104042
1994	#N/A	KLC1	3118.18	-0.288212	0.0728046	-3.9587	7.53575e-05	0.00104465
1995	#N/A	CBLIF	30.0171	-1.17641	0.297179	-3.95858	7.53972e-05	0.00104468
1996	#N/A	TOMM20	412.621	-0.315707	0.0797654	-3.95794	7.55981e-05	0.00104694
1997	#N/A	PCDHGA1	444.671	-0.627566	0.158594	-3.95706	7.58795e-05	0.00105031
1998	#N/A	RPL15	11.4921	-4.18499	1.0577	-3.95671	7.59894e-05	0.0010513
1999	#N/A	DNAH1	186.348	0.541574	0.136892	3.95621	7.61487e-05	0.00105298
[truncated: 34,602 more rows]
