# Supplementary material for: A common gene signature of the right ventricle in failing rat and human hearts
Source: Nat Cardiovasc Res. 2024 Jul 5;3(7):819–40. doi: 10.1038/s44161-024-00485-1 (PMC11358011; doi:10.1038/s44161-024-00485-1)
Supplement: Supplementary file 12 — List of primers for PCR [file 44161_2024_485_MOESM12_ESM.xlsx]

## Sheet: Tabelle1
		GenBank accession #	Forward Primer (5'-3')	Reverse Primer (5'-3')
	Myh 6 rat	NM_017239.2	GGC CAA TGA ATA CCG GGT GAA	GGT CCT CCA TCT GCT GGG TA
	Trop T2 rat	NM_012676.2	AGG CTC TTC ATG CCC AAC TT	TGA GCT CCT CTT CCT CCT TCT
	Col1a1 rat	NM_053304.1	GCG AAC AAG GTG ACA GAG	CCA GGA GAA CCA GCA GAG
	Loxl1 rat	NM_001012125.2	TGG GTA GTG TGT ACC GAC CT	GCA CTC GGA GGT CAT AGT CG
	CD31 rat	NM_031591.3	CGC CCA TCA CTT ACC GCC TCC T	GCG CAC CTC GGG GTG AGA GT
	vWF rat	NM_053889.1	TCA GTG TGT TGG GGA CGA TG	AGA CGA GCC ACT TCA CAA GG
	CD68 rat	NM_001031638.1	GGA CAA GGG ACA CTT CGG G	AGA GGG GCT GGT AGG TTG AT
	Sirpa rat	NM_013016.3	GGG GGA ACA ACG CTC TAT GT	GAT ATT CCG GGG AGA GAA GCC
	Anp rat	NM_012612.2	GAG CGA GCA GAC CGA TGA A	GAT CTA TCG GAG GGG TCC CA
	Bnp rat	NM_031545.1	CTC AAA GGA CCA AGG CCC TAC	CTG CCC AAA GCA GCT TGA AC
