# Supplementary material for: A common gene signature of the right ventricle in failing rat and human hearts
Source: Nat Cardiovasc Res. 2024 Jul 5;3(7):819–40. doi: 10.1038/s44161-024-00485-1 (PMC11358011; doi:10.1038/s44161-024-00485-1)
Supplement: Supplementary file 13 — Statistical source data. [file 44161_2024_485_MOESM13_ESM.xlsx]

## Sheet: Fig.1B
FAC	Animal ID	Sham-H	Animal ID	Sham-F	Animal ID	PAB-H	Animal ID	PAB-F	Animal ID	AOB-H	Animal ID	AOB-F
	#152	49.5128	#91	59.2998	#145	39.3696	#84	13.2308	#171	63.2773	#82	45.0778
	#159	37.5197	#92	34.0603	#151	17.3648	#97	17.7566	#172	46.561	#105	47.8566
	#170	56.5706	#96	54.1295	#158	14.7644	#104	19.5553	#147	51.7405	#108	52.2628
	#154	62.7286	#109	59.0926	#160	21.0807	#107	18.4527	#164	57.929	#136	56.2493
	#156	60.1902	#93	47.3656	#168	28.0166	#89	16.6018	#166	49.422	#86	49.533
	#157	43.3483	#95	50.413	#173	43.681	#102	20.5734	#167	57.2776	#99	52.4351
	#162	59.3657	#112	37.1553							#100	64.7708
			#113	41.6204
			#114	47.3884
TAPSE	Animal ID	Sham-H	Animal ID	Sham-F	Animal ID	PAB-H	Animal ID	PAB-F	Animal ID	AOB-H	Animal ID	AOB-F
	#152	1.63016	#91	1.64583	#145	1.17647	#84	0.560802	#171	1.67375	#82	1.77213
	#159	1.74946	#92	1.56746	#151	0.914352	#97	0.950926	#172	1.7048	#105	1.61971
	#170	1.39713	#96	1.975	#158	0.994815	#104	0.816821	#147	1.30204	#108	1.81042
	#154	2.24	#109	1.49954	#160	1.12465	#107	0.679233	#164	1.45647	#136	1.22784
	#156	1.46296	#93	1.57269	#168	1.04236	#89	0.684458	#166	1.40201	#86	1.63852
	#157	1.38982	#95	1.44833	#173	0.969213	#102	0.731481	#167	1.29472	#99	1.50685
	#162	1.57269	#112	1.21507							#100	1.75556
			#113	1.67509
			#114	1.50563
Liver weight/body weight	Animal ID	Sham-H	Animal ID	Sham-F	Animal ID	PAB-H	Animal ID	PAB-F	Animal ID	AOB-H	Animal ID	AOB-F
	#152	29.35	#91	29.69	#145	28.91	#84	32.46	#171	27.67	#82	30.54
	#159	28.74	#92	28.56	#151	29.54	#97	35.28	#172	28.26	#105	27.14
	#170	29.85	#96	31.22	#158	30.31	#104	33.57	#147	30.9	#108	30.92
	#154	30.65	#109	30.08	#160	30.07	#107	33.8	#164	28.8	#136	28.12
	#156	27.36	#93	28.82	#168	29.67	#89	36.62	#166	30.54	#86	29.46
	#157	29.06	#95	27.41	#173	30.76	#102	36.19	#167	30.15	#99	29.24
	#162	27.76	#112	29.1							#100	28.92
			#113	27.91
			#114	29.01

## Sheet: Fig.1C
EF	Animal ID	Sham-H	Animal ID	Sham-F	Animal ID	PAB-H	Animal ID	PAB-F	Animal ID	AOB-H	Animal ID	AOB-F
	#152	69.7984	#91	63.6858	#145	65.1334	#84	50.8317	#171	57.4937	#82	37.9328
	#159	73.2253	#92	62.9103	#151	63.8233	#97	59.0902	#172	73.9712	#105	31.316
	#170	57.9687	#96	59.4684	#158	61.0229	#104	67.4868	#147	86.8906	#108	22.1914
	#154	61.7198	#109	67.4982	#160	70.6435	#107	62.0561	#164	63.2401	#136	22.2693
	#156	56.1815	#93	72.5305	#168	57.6554	#89	73.8896	#166	71.257	#86	27.8925
	#157	66.121	#95	58.4123	#173	65.5447	#102	72.2514	#167	71.8284	#99	22.2577
	#162	67.4049	#112	61.2607							#100	20.1071
			#113	65.7169
			#114	68.213
FS	Animal ID	Sham-H	Animal ID	Sham-F	Animal ID	PAB-H	Animal ID	PAB-F	Animal ID	AOB-H	Animal ID	AOB-F
	#152	40.4844	#91	36.0119	#145	36.802	#84	27.1805	#171	31.3397	#82	19.3299
	#159	43.8315	#92	35.4978	#151	35.9937	#97	33.2599	#172	44.2961	#105	15.677
	#170	31.4879	#96	33.101	#158	33.8199	#104	39.0805	#147	57.4627	#108	10.6195
	#154	34.8735	#109	38.8759	#160	40.2901	#107	35.3553	#164	35.2151	#136	10.7692
	#156	30.2115	#93	42.7027	#168	30.9309	#89	44.1077	#166	41.5441	#86	13.5048
	#157	37.3626	#95	31.4961	#173	36.452	#102	42.5308	#167	42.2785	#99	10.5611
	#162	38.5666	#112	33.6996							#100	9.45946
			#113	36.7781
			#114	39.1645
Lung weight/body weight	Animal ID	Sham-H	Animal ID	Sham-F	Animal ID	PAB-H	Animal ID	PAB-F	Animal ID	AOB-H	Animal ID	AOB-F
	#152	4.07	#91	3.44	#145	3.82	#84	3.58	#171	3.29	#82	4.56
	#159	3.56	#92	3.8	#151	3.81	#97	3.4	#172	3.6	#105	4.26
	#170	3.84	#96	3.48	#158	3.67	#104	3.02	#147	3.99	#108	5.22
	#154	3.76	#109	3.8	#160	3.37	#107	3.52	#164	3.86	#136	5.88
	#156	3.24	#93	3.82	#168	3.75	#89	3.96	#166	4.25	#86	5.06
	#157	3.65	#95	3.46	#173	3.71	#102	3.81	#167	3.6	#99	5.71
	#162	3.43	#112	3.54							#100	5.72
			#113	3.9
			#114	3.6

## Sheet: Fig.1D
Mean RVEDP	Animal ID	Sham-H	Animal ID	Sham-F	Animal ID	PAB-H	Animal ID	PAB-F	Animal ID	AOB-H	Animal ID	AOB-F
	AV1	4.17	AV24	5.18	AV11	3.72	AV36	12.07	AV6	3.19	AV30	6.23
	AV2	2.94	AV25	4.49	AV12	4.28	AV37	11.95	AV7	4.16	AV31	4.52
	AV3	2.23	AV26	4.63	AV13	3.25	AV38	10.45	AV8	4.04	AV32	7.07
	AV4	3.93	AV27	4.91	AV14	2.93	AV39	13.82	AV9	4.33	AV33	4.49
	AV5	4.25	AV28	5.06	AV15	4.85	AV40	13.05	AV10	3.67	AV34	5.08
Mean LVEDP	Animal ID	Sham-H	Animal ID	Sham-F	Animal ID	PAB-H	Animal ID	PAB-F	Animal ID	AOB-H	Animal ID	AOB-F
	AV1	4.24	AV24	5.32	AV11	4.52	AV36	8.62	AV6	6.24	AV30	12.56
	AV2	8.07	AV25	6.23	AV12	6.9	AV37	7.03	AV7	4.71	AV31	11.92
	AV3	4.36	AV26	7.41	AV13	5.41	AV38	7.41	AV8	7.11	AV32	12.47
	AV4	5.61	AV27	5.81	AV14	6.07	AV39	6.97	AV9	7.74	AV33	10.46
	AV5	5.11	AV28	6.35	AV15	6.68	AV40	8.82	AV10	6.02	AV34	15.89

## Sheet: Fig.1E
BNP	Animal ID	Sham-H	Animal ID	Sham-F	Animal ID	PAB-H	Animal ID	PAB-F	Animal ID	AOB-H	Animal ID	AOB-F
	#152	7.277	#91	8.893	#145	41.07	#84	173.65	#171	55.003	#82	103.63
	#159	4.603	#92	10.353	#151	45.793	#97	99.46	#172	41.053	#105	105.09
	#170	4.02	#96	4.983	#158	47.59	#104	127.963	#147	22.553	#108	156.363
	#154	11.02	#109	6.657	#160	25.493	#107	149.773	#164	49.367	#136	124.583
	#156	6.033	#93	7.937	#168	35.63	#89	145.41	#166	38.2	#86	142.477
	#157	7.27	#95	9.813	#173	32.287	#102	131.24	#167	31.853	#99	126.583
	#162	6.093	#112	6.137							#100	138.23
			#113	6.587
			#114	6.44

## Sheet: Fig.1F
Venn_1_upper_part	Names	total	elements		Venn_2_upper_part	Names	total	elements		Venn_3_upper_part	Names	total	elements				Venn_4_lower_part	Names	total	elements		Venn_5_lower_part	Names	total	elements		Venn_6_lower_part	Names	total	elements
	RV_PAB_comp	121	Prelp			LV_PAB_decomp RV_PAB_decomp	1	Thbs4			PABcom_sham PABdecom_sham	57	Nppb	PABRVdecomp_comp				RV_AOB_comp	2	Penk			LV_AOB_decomp RV_AOB_decomp	17	Sorcs1			LV_AOB_comp	10	Gnai1	AOBLVcomp
			Nox4			RV_PAB_decomp	159	Gbp2					Fap	PABRVdecomp_comp						Ciart					Nppa					Ccdc82	AOBLVcomp
			Cxcr4					Atp1a3					Tgfb2	PABRVdecomp_comp				LV_AOB_comp	10	Casp4					Tgm1					Casp4	AOBLVcomp
			Nppb					Nppb					Islr	PABRVdecomp_comp						Tceal7					Reg3b					Ccdc125	AOBLVcomp
			Ltbp2					Epn3					Col8a1	PABRVdecomp_comp						Ccdc125					Cdo1					Ifit2	AOBLVcomp
			C1r					Lsp1					P2rx1	PABRVdecomp_comp						Sema3d					Lcn2					Tceal7	AOBLVcomp
			Aox1					Kcnk2					Hsd11b1	PABRVdecomp_comp						Ifit2					Itgb2					Zfp40	AOBLVcomp
			Tgfb3					Il25					Gpx3	PABRVdecomp_comp						Klhl4					Sele					Sema3d	AOBLVcomp
			Fmo3					Fuca1					Cpxm1	PABRVdecomp_comp						Zfp40					Akip1					Klhl4	AOBLVcomp
			Gfpt2					Tgm2					Tceal7	PABRVdecomp_comp						Ccdc82					Fam46a					Slfn3	AOBLVcomp
			Gatsl3					Fap					Sypl2	PABRVdecomp_comp						Gnai1					Ncam1			LV_AOB_decomp	117	P2ry6	AOBLVdecomp
			Cmklr1					Etv1					Crlf1	PABRVdecomp_comp						Slfn3					Selp					Nlrp3	AOBLVdecomp
			Mmp2					Hopx					Rsad2	PABRVdecomp_comp											Ankrd23					Col11a2	AOBLVdecomp
			Fap					Abhd2					Myl4	PABRVdecomp_comp											Paqr8					Serpine1	AOBLVdecomp
			Pcdh11x					Tgfb2					Loxl1	PABRVdecomp_comp											Timp1					Cd44	AOBLVdecomp
			Mfap5					Atp6ap1l					Igfbp6	PABRVdecomp_comp											Gpnmb					Mir208b	AOBLVdecomp
			Tgfb2					Islr					Postn	PABRVdecomp_comp											Lgals3					Map1b	AOBLVdecomp
			Dusp26					Mdk					Cilp	PABRVdecomp_comp									RV_AOB_decomp	4	Tceal7					Ltbp2	AOBLVdecomp
			Aebp1					Sema3b					Ankrd23	PABRVdecomp_comp											Myl4					Asns	AOBLVdecomp
			Lum					Lrrc16a					Ddr2	PABRVdecomp_comp											Hmgcs2					Ctss	AOBLVdecomp
			Nppa					Mybpc2					Igsf10	PABRVdecomp_comp											Pik3c2g					Dcdc5	AOBLVdecomp
			Islr					Col8a1					Gpnmb	PABRVdecomp_comp									LV_AOB_decomp	100	P2ry6					Pfkp	AOBLVdecomp
			Col8a1					Tbc1d2					Ptgs2	PABRVdecomp_comp											Nlrp3					Mir1b	AOBLVdecomp
			Cyp1b1					Reln					Cxcr4	PABRVdecomp_comp											Col11a2					Nos1	AOBLVdecomp
			Fbn1					Cacna1g					Nox4	PABRVdecomp_comp											Cd44					Il1rn	AOBLVdecomp
			Pde1a					Ric3					Ltbp2	PABRVdecomp_comp											Serpine1					Angptl4	AOBLVdecomp
			Mrc2					P2rx1					Pcdh11x	PABRVdecomp_comp											Mir208b					Tubb6	AOBLVdecomp
			Col3a1					Hsd11b1					Mfap5	PABRVdecomp_comp											Asns					Sorcs1	AOBLVdecomp
			Dpysl3					Pcolce					Dusp26	PABRVdecomp_comp											Ltbp2					Mki67	AOBLVdecomp
			Sfrp2					Gprc5a					Lum	PABRVdecomp_comp											Map1b					Arhgap30	AOBLVdecomp
			P3h2					Flrt2					Nppa	PABRVdecomp_comp											Ctss					Tnc	AOBLVdecomp
			Pcdh20					Gpx3					Fbn1	PABRVdecomp_comp											Dcdc5					Tgfb2	AOBLVdecomp
			P2rx1					Cpxm1					Col3a1	PABRVdecomp_comp											Pfkp					Tlr2	AOBLVdecomp
			Cp					Tceal7					Dpysl3	PABRVdecomp_comp											Mir1b					Nppa	AOBLVdecomp
			Hsd11b1					Dlgap1					C4b	PABRVdecomp_comp											Il1rn					Dram1	AOBLVdecomp
			Dpt					Myo16					Mtmr11	PABRVdecomp_comp											Nos1					Itgb1	AOBLVdecomp
			C4b					Crlf1					Bgn	PABRVdecomp_comp											Angptl4					Mybpc2	AOBLVdecomp
			Xdh					Sypl2					Il16	PABRVdecomp_comp											Tubb6					Xpr1	AOBLVdecomp
			Gpx3					Baalc					Maoa	PABRVdecomp_comp											Mki67					Myo3b	AOBLVdecomp
			Cpxm1					Tmem100					Plod2	PABRVdecomp_comp											Arhgap30					Tgm1	AOBLVdecomp
			Tceal7					Ppp1r36					Adcy7	PABRVdecomp_comp											Tnc					Plau	AOBLVdecomp
			Mx1					Cyfip2					Akip1	PABRVdecomp_comp											Tgfb2					Ybx2	AOBLVdecomp
			Mtmr11					Fxyd6					Sema3d	PABRVdecomp_comp											Tlr2					Fgr	AOBLVdecomp
			Il16					Tnnt3					Lbp	PABRVdecomp_comp											Dram1					Ccl7	AOBLVdecomp
			Bgn					Myl4					Vcan	PABRVdecomp_comp											Itgb1					Dgki	AOBLVdecomp
			Maoa					Bok					Figf	PABRVdecomp_comp											Mybpc2					Mpeg1	AOBLVdecomp
			Sod3					Rsad2					Ncam1	PABRVdecomp_comp											Myo3b					Fhdc1	AOBLVdecomp
			Crlf1					Loxl1					Thbs4	PABRVdecomp_comp											Xpr1					Cybb	AOBLVdecomp
			Sypl2					Nrg1					Pi16	PABRVdecomp_comp											Plau					Gprc5a	AOBLVdecomp
			Plod2					Slc9a3					Apba1	PABRVdecomp_comp											Fgr					C5ar1	AOBLVdecomp
			Mxra8					Slc1a3					Acta1	PABRVdecomp_comp											Ybx2					Lilrb4	AOBLVdecomp
			Gli3					Asb4					Col1a1	PABRVdecomp_comp											Ccl7					Cxcl11	AOBLVdecomp
			Rcn3					Hs3st2					Fibin	PABRVdecomp_comp											Dgki					Reg3b	AOBLVdecomp
			Pdgfra					Igfbp6					Cpeb1	PABRVdecomp_comp											Fhdc1					Bdkrb2	AOBLVdecomp
			Mcm6					Tmem229b					Timp1	PABRVdecomp_comp											Mpeg1					Hk3	AOBLVdecomp
			Tmeff2					Chrd					Penk	PABRVdecomp_comp											Cybb					Xirp2	AOBLVdecomp
			Adcy7					Gdf15					Serpinf1	PABRVdecomp_comp											Gprc5a					Ptger3	AOBLVdecomp
			Myl4					Postn			PABcom_sham	64	Fmo3	PABRVcomp											C5ar1					Plin2	AOBLVdecomp
			Sv2a					RT1-Ba					Mmp2	PABRVcomp											Lilrb4					Rab30	AOBLVdecomp
			Rsad2					Bex1					Cmklr1	PABRVcomp											Cxcl11					Spp1	AOBLVdecomp
			Loxl1					Il1b					Cyp1b1	PABRVcomp											Bdkrb2					Cdo1	AOBLVdecomp
			Akip1					Cilp					Mrc2	PABRVcomp											Hk3					Lcp1	AOBLVdecomp
			Igfbp4					Vash2					Cp	PABRVcomp											Ptger3					Cd300le	AOBLVdecomp
			Igfbp6					Ccl21					Sod3	PABRVcomp											Xirp2					RGD1311747	AOBLVdecomp
			Sema3d					Ankrd23					Mxra8	PABRVcomp											Plin2					Myo7b	AOBLVdecomp
			Lbp					Ddr2					Gli3	PABRVcomp											Rab30					Lcn2	AOBLVdecomp
			Dbn1					Tgfa					Rcn3	PABRVcomp											Spp1					Itgam	AOBLVdecomp
			Sulf1					Uchl1					Tmeff2	PABRVcomp											Lcp1					Steap2	AOBLVdecomp
			Plscr4					Paqr8					Sulf1	PABRVcomp											Cd300le					Cd14	AOBLVdecomp
			Vcan					Slc41a2					Dbn1	PABRVcomp											RGD1311747					Slco2a1	AOBLVdecomp
			Gsta1					Gabrb2					Plscr4	PABRVcomp											Myo7b					Lyz2	AOBLVdecomp
			Figf					Igsf10					Slfn3	PABRVcomp											Itgam					Ccdc63	AOBLVdecomp
			Postn					Plekhh2					S100a6	PABRVcomp											Cd14					Itgb2	AOBLVdecomp
			Aox3					RT1-Db1					Lrp1	PABRVcomp											Steap2					Mt2A	AOBLVdecomp
			Slfn3					Map4k1					PCOLCE2	PABRVcomp											Slco2a1					Fhl1	AOBLVdecomp
			Thbs4					Angpt1					Col14a1	PABRVcomp											Lyz2					Sele	AOBLVdecomp
			C1qtnf7					Dusp15					Tcf21	PABRVcomp											Ccdc63					RGD1559482	AOBLVdecomp
			Ncam1					Dgkg					Dcn	PABRVcomp											Mt2A					Ccl3	AOBLVdecomp
			Slc43a3					Gpnmb					Thbs2	PABRVcomp											Fhl1					Ccl20	AOBLVdecomp
			Cilp					Ptgs2					Clmp	PABRVcomp											RGD1559482					Slc1a3	AOBLVdecomp
			S100a6					Cxcr4					Fbln1	PABRVcomp											Ccl3					Rab7b	AOBLVdecomp
			Lrp1					Nox4					Larp6	PABRVcomp											Ccl20					Akip1	AOBLVdecomp
			Pi16					Ptprt					Numbl	PABRVcomp											Slc1a3					Cotl1	AOBLVdecomp
			Tmem63c					Ltbp2					Ctsk	PABRVcomp											Rab7b					Anxa2	AOBLVdecomp
			Cadm3					Ctgf					Axl	PABRVcomp											Cotl1					Vcan	AOBLVdecomp
			Ston1					Camk1d					Ttll9	PABRVcomp											Anxa2					Fam46a	AOBLVdecomp
			PCOLCE2					Nos1					Scn3a	PABRVcomp											Vcan					Cxcl2	AOBLVdecomp
			Apba1					C2					C1s	PABRVcomp											Cxcl2					Ccl2	AOBLVdecomp
			Col14a1					Megf6					Rnase4	PABRVcomp											Ccl2					Postn	AOBLVdecomp
			Acta1					Tnc					Olr59	PABRVcomp											Postn					Arl11	AOBLVdecomp
			Tcf21					Pcdh11x					Prelp	PABRVcomp											Arl11					Prrg4	AOBLVdecomp
			Ankrd23					Ptgds					C1r	PABRVcomp											Prrg4					Ncam1	AOBLVdecomp
			Mcf2l					Ssc5d					Aox1	PABRVcomp											Mfap3l					Mfap3l	AOBLVdecomp
			Ddr2					Rxfp1					Tgfb3	PABRVcomp											Il1b					Il1b	AOBLVdecomp
			Fmo2					Mfap5					Gfpt2	PABRVcomp											Fam167a					Fam167a	AOBLVdecomp
			Gda					Dusp26					Gatsl3	PABRVcomp											Eif1a					Selp	AOBLVdecomp
			Dcn					Nppa					Aebp1	PABRVcomp											Cd68					Eif1a	AOBLVdecomp
			Tlr4					Lum					Pde1a	PABRVcomp											Myo1f					Ankrd23	AOBLVdecomp
			Thbs2					Epha7					P3h2	PABRVcomp											Msn					Myo1f	AOBLVdecomp
			Col1a1					Gabre					Sfrp2	PABRVcomp											Adam11					Msn	AOBLVdecomp
			Fibin					Fbn1					Pcdh20	PABRVcomp											Cxcl1					Cd68	AOBLVdecomp
			Larp6					Col3a1					Dpt	PABRVcomp											Tgfa					Adam11	AOBLVdecomp
			Clmp					Camkk1					Xdh	PABRVcomp											Uchl1					Cxcl1	AOBLVdecomp
			Igsf10					Dpysl3					Mx1	PABRVcomp											Hamp					Tgfa	AOBLVdecomp
			Fbln1					Mpeg1					Pdgfra	PABRVcomp											Kbtbd11					Uchl1	AOBLVdecomp
			Numbl					C4b					Mcm6	PABRVcomp											Mthfd2					Paqr8	AOBLVdecomp
			Serping1					Meis3					Sv2a	PABRVcomp											Tmbim1					Tmbim1	AOBLVdecomp
			Ctsk					Kcnj14					Igfbp4	PABRVcomp											Slc41a2					Mthfd2	AOBLVdecomp
			Cpeb1					Mtmr11					Gsta1	PABRVcomp											Ccl27					Hamp	AOBLVdecomp
			Axl					Bgn					Aox3	PABRVcomp											Dmbt1					Kbtbd11	AOBLVdecomp
			Timp1					Il16					C1qtnf7	PABRVcomp											Hck					Slc41a2	AOBLVdecomp
			Penk					Maoa					Slc43a3	PABRVcomp											Sema5a					Ccl27	AOBLVdecomp
			Gsn					Chrna1					Tmem63c	PABRVcomp											Pir					Dmbt1	AOBLVdecomp
			Gpnmb					Hyal1					Cadm3	PABRVcomp											Pik3r5					Sema5a	AOBLVdecomp
			Ttll9					Plod2					Ston1	PABRVcomp											S100a4					Hck	AOBLVdecomp
			Serpinf1					Abca5					Mcf2l	PABRVcomp											Parvg					Pir	AOBLVdecomp
			Scn3a					Prdm1					Fmo2	PABRVcomp											Nabp1					Pik3r5	AOBLVdecomp
			C1s					Cyth4					Gda	PABRVcomp											LOC102723236					Timp1	AOBLVdecomp
			Ptgs2					Lrrc7					Tlr4	PABRVcomp											Bcat1					S100a4	AOBLVdecomp
			Olr59					Fstl3					Serping1	PABRVcomp											Myof					Parvg	AOBLVdecomp
			Rnase4					Hmha1					Gsn	PABRVcomp											Ptgs2					Nabp1	AOBLVdecomp
	LV_PAB_comp	2	LOC257642					Ptk2b			PABdecom_sham	103	Gbp2	PABRVdecomp																Gpnmb	AOBLVdecomp
			LOC102723236					Zfp365					Atp1a3	PABRVdecomp																LOC102723236	AOBLVdecomp
								Cbr1					Lsp1	PABRVdecomp																Myof	AOBLVdecomp
								Lyz2					Epn3	PABRVdecomp																Bcat1	AOBLVdecomp
								Wdr62					Kcnk2	PABRVdecomp																Ptgs2	AOBLVdecomp
								Adcy7					Il25	PABRVdecomp																Lgals3	AOBLVdecomp
								Klhl6					Fuca1	PABRVdecomp
								Csrp2					Tgm2	PABRVdecomp
								Ecm1					Etv1	PABRVdecomp
								Bcl11b					Hopx	PABRVdecomp
								Ifitm1					Abhd2	PABRVdecomp
								Akip1					Atp6ap1l	PABRVdecomp
								Anxa2					Sema3b	PABRVdecomp
								Sema3d					Mdk	PABRVdecomp
								Lbp					Lrrc16a	PABRVdecomp
								Vcan					Mybpc2	PABRVdecomp
								Figf					Tbc1d2	PABRVdecomp
								Ncam1					Reln	PABRVdecomp
								RT1-Da					Cacna1g	PABRVdecomp
								Man2b2					Ric3	PABRVdecomp
								Ephx4					Pcolce	PABRVdecomp
								Pi16					Gprc5a	PABRVdecomp
								MGC112715					Flrt2	PABRVdecomp
								Ppip5k1					Dlgap1	PABRVdecomp
								Fgd3					Myo16	PABRVdecomp
								Apba1					Baalc	PABRVdecomp
								Acta1					Tmem100	PABRVdecomp
								Aif1l					Ppp1r36	PABRVdecomp
								Col1a1					Cyfip2	PABRVdecomp
								Scn3b					Fxyd6	PABRVdecomp
								Fibin					Tnnt3	PABRVdecomp
								Npr3					Bok	PABRVdecomp
								Cpeb1					Nrg1	PABRVdecomp
								Timp1					Slc9a3	PABRVdecomp
								Penk					Slc1a3	PABRVdecomp
								Trpm5					Asb4	PABRVdecomp
								Loxl2					Hs3st2	PABRVdecomp
								Fstl1					Tmem229b	PABRVdecomp
								Serpinf1					Gdf15	PABRVdecomp
													Chrd	PABRVdecomp
													RT1-Ba	PABRVdecomp
													Bex1	PABRVdecomp
													Il1b	PABRVdecomp
													Vash2	PABRVdecomp
													Ccl21	PABRVdecomp
													Tgfa	PABRVdecomp
													Uchl1	PABRVdecomp
													Paqr8	PABRVdecomp
													Slc41a2	PABRVdecomp
													Gabrb2	PABRVdecomp
													Plekhh2	PABRVdecomp
													RT1-Db1	PABRVdecomp
													Map4k1	PABRVdecomp
													Angpt1	PABRVdecomp
													Dusp15	PABRVdecomp
													Dgkg	PABRVdecomp
													Ptprt	PABRVdecomp
													Ctgf	PABRVdecomp
													Camk1d	PABRVdecomp
													Nos1	PABRVdecomp
													C2	PABRVdecomp
													Megf6	PABRVdecomp
													Tnc	PABRVdecomp
													Ssc5d	PABRVdecomp
													Rxfp1	PABRVdecomp
													Ptgds	PABRVdecomp
													Epha7	PABRVdecomp
													Gabre	PABRVdecomp
													Camkk1	PABRVdecomp
													Mpeg1	PABRVdecomp
													Meis3	PABRVdecomp
													Kcnj14	PABRVdecomp
													Chrna1	PABRVdecomp
													Hyal1	PABRVdecomp
													Prdm1	PABRVdecomp
													Abca5	PABRVdecomp
													Cyth4	PABRVdecomp
													Lrrc7	PABRVdecomp
													Fstl3	PABRVdecomp
													Hmha1	PABRVdecomp
													Ptk2b	PABRVdecomp
													Zfp365	PABRVdecomp
													Cbr1	PABRVdecomp
													Lyz2	PABRVdecomp
													Wdr62	PABRVdecomp
													Klhl6	PABRVdecomp
													Csrp2	PABRVdecomp
													Ecm1	PABRVdecomp
													Ifitm1	PABRVdecomp
													Bcl11b	PABRVdecomp
													Anxa2	PABRVdecomp
													RT1-Da	PABRVdecomp
													Man2b2	PABRVdecomp
													Ephx4	PABRVdecomp
													MGC112715	PABRVdecomp
													Ppip5k1	PABRVdecomp
													Fgd3	PABRVdecomp
													Aif1l	PABRVdecomp
													Scn3b	PABRVdecomp
													Npr3	PABRVdecomp
													Trpm5	PABRVdecomp
													Loxl2	PABRVdecomp
													Fstl1	PABRVdecomp
