# Supplementary material for: A common gene signature of the right ventricle in failing rat and human hearts
Source: Nat Cardiovasc Res. 2024 Jul 5;3(7):819–40. doi: 10.1038/s44161-024-00485-1 (PMC11358011; doi:10.1038/s44161-024-00485-1)
Supplement: Supplementary file 14 — Statistical source data. [file 44161_2024_485_MOESM14_ESM.xlsx]

## Sheet: Fig.2A
	Cluster	Sham-H	Sham-H	Sham-F	Sham-F	PAB-H	PAB-H	PAB-F	PAB-F	Regulation in RV	Co-regulation in LV	LV, age-dependent
		LV	RV	LV	RV	LV	RV	LV	RV
	1	-0.64	-1.02	0.28	-0.97	-0.6	1.39	0.7	0.86	Up	Up (decomp)
	2	-0.65	-0.76	-0.24	-0.51	-0.45	0.17	0.25	2.19	Up	Up decomp)
	3	-0.33	-1.03	1.24	-1.07	-0.37	0.07	1.52	-0.02	Up		Up (decomp.)
	4	-0.09	1.42	-0.8	1.48	-0.27	-0.2	-0.93	-0.61	Down (R only)
	5	-0.58	-1.08	0.51	-0.97	-0.42	-0.02	1.13	1.43	Up		Up (decomp.)
	6	0.35	-1.23	-0.18	-1.38	1.03	0.59	0.15	0.67	Up
	7	-0.59	-0.55	-0.67	-0.51	-0.36	1.67	-0.33	1.34	Up (RV only)

## Sheet: Fig.2B
	#1.3	Morpheus_export_Z-scores of RPM
	224
	Gene	Cluster_k_means_7	id	RPM mean(sham_comp_LV)	RPM mean(sham_comp_RV)	RPM mean(sham_decomp_LV)	RPM mean(sham_decomp_RV)	RPM mean(PAB_comp_LV)	RPM mean(PAB_comp_RV)	RPM mean(PAB_decomp_LV)	RPM mean(PAB_decomp_RV)
	Acta1	1	Acta1	-0.25	-1.3	-0.05	-1.41	0.02	0.86	0.69	1.43
	Adcy7	1	Adcy7	-0.69	-1.03	0.56	-1.22	-0.69	0.95	0.93	1.19
	Aox1	1	Aox1	-0.77	-0.97	-0.37	-0.59	-0.84	1.25	0.88	1.4
	Aox3	1	Aox3	-1.2	-0.98	0.19	-0.33	-0.91	1.28	1.21	0.74
	C1qtnf7	1	C1qtnf7	-0.79	-1.22	0.87	-0.88	-0.61	1.12	1.31	0.19
	C1s	1	C1s	-0.91	-1.05	1.06	-0.86	-0.87	1.1	0.96	0.57
	Cilp	1	Cilp	-0.07	-1.31	0.3	-1.58	0.02	1.37	0.5	0.76
	Clmp	1	Clmp	-0.53	-0.97	0.65	-1.11	-0.7	1.58	1.07	0.01
	Col14a1	1	Col14a1	-0.88	-0.63	0.07	-0.9	-0.72	1.92	0.3	0.84
	Col3a1	1	Col3a1	-0.31	-0.86	0.55	-1.5	-0.57	1.63	0.72	0.34
	Col8a1	1	Col8a1	-0.77	-1.11	0.59	-1.11	-0.66	0.91	1.13	1.03
	Ctsk	1	Ctsk	-0.94	-1.14	0.34	-0.69	-0.7	1.46	0.49	1.18
	Cyp1b1	1	Cyp1b1	-1.14	-1.07	0.07	-0.09	-0.87	1.62	0.56	0.93
	Ddr2	1	Ddr2	-0.7	-1.14	0.25	-1.13	-0.53	1.27	0.85	1.13
	Dpt	1	Dpt	-0.68	-0.79	0.24	-0.99	-0.64	2.03	0.32	0.5
	Dpysl3	1	Dpysl3	-0.23	-1.06	-0.01	-1.44	-0.01	1.71	0.12	0.9
	Fbn1	1	Fbn1	-0.17	-0.87	0.29	-1.57	-0.46	1.62	0.87	0.29
	Fibin	1	Fibin	-0.55	-0.86	0.56	-1.31	-0.7	1.52	0.33	1.01
	Figf	1	Figf	-0.51	-1.1	-0.25	-0.6	-0.81	1.51	0.3	1.45
	Flrt2	1	Flrt2	-0.49	-1.16	0.69	-1.57	-0.13	0.84	0.7	1.12
	Fstl1	1	Fstl1	-0.17	-1.17	0.37	-1.57	-0.28	1.36	0.73	0.72
	Gabre	1	Gabre	-0.86	-0.98	-0.34	-0.74	-0.54	0.97	0.87	1.63
	Gda	1	Gda	-1.08	-1.06	0.08	-0.28	-0.83	1.59	0.51	1.08
	Ltbp2	1	Ltbp2	-0.5	-0.82	-0.36	-0.93	-0.73	1.3	0.39	1.65
	Mfap5	1	Mfap5	-0.57	-1.12	0.44	-1.19	-0.65	0.91	1.39	0.8
	Pcdh20	1	Pcdh20	-1.2	-1.47	0.5	0.11	-0.28	1.67	0.4	0.28
	Pdgfra	1	Pdgfra	-0.95	-0.84	0.59	-0.88	-0.76	1.76	0.61	0.47
	Reln	1	Reln	-0.09	-0.98	-0.03	-1.43	-0.7	1.09	1.11	1.04
	Rnase4	1	Rnase4	-0.65	-1.11	-0.18	-0.94	-0.46	1.48	0.56	1.31
	Sfrp2	1	Sfrp2	-0.13	-0.57	0.28	-0.77	-0.87	2.28	0	-0.22
	Tgfb3	1	Tgfb3	-0.7	-1.17	0.67	-1.03	-0.7	1.24	1.15	0.54
	Tmeff2	1	Tmeff2	-1.08	-0.87	0.45	-0.66	-0.92	1.25	0.5	1.33
	Abca5	2	Abca5	-0.49	-0.43	-0.84	-0.26	-0.23	0.41	-0.47	2.32
	Akip1	2	Akip1	-0.6	-0.82	-0.3	-0.89	-0.1	0.19	0.29	2.23
	Bex1	2	Bex1	-0.66	-0.6	-0.23	-0.59	-0.45	-0.25	0.48	2.3
	Camk1d	2	Camk1d	-0.61	-0.88	-0.34	-0.59	-0.48	0.53	0.15	2.21
	Cpeb1	2	Cpeb1	-0.96	-1.02	-0.1	-0.14	-0.76	0.14	0.96	1.87
	Ctgf	2	Ctgf	-0.43	-0.73	-0.42	-0.77	-0.44	0.34	0.19	2.27
	Dgkg	2	Dgkg	-0.79	-0.73	-0.17	-0.28	-0.65	-0.03	0.37	2.27
	Dusp15	2	Dusp15	-0.96	-0.98	0.01	-0.17	-0.66	-0.08	0.84	1.99
	Ephx4	2	Ephx4	-0.99	-0.44	0.35	0.08	-1.03	-0.08	-0.05	2.16
	Fstl3	2	Fstl3	-0.5	-1.27	0.13	-0.98	0.08	0.28	0.27	2
	Gpnmb	2	Gpnmb	-0.74	-1.13	0.47	-0.55	-0.74	0.36	0.36	1.97
	Gprc5a	2	Gprc5a	-0.68	-0.7	-0.33	-0.51	-0.46	0.04	0.33	2.31
	Gsta1	2	Gsta1	-0.96	-1.16	0.12	-0.04	-0.79	0.24	0.71	1.88
	Hs3st2	2	Hs3st2	-0.47	-0.53	-0.25	-0.52	-0.42	-0.28	0.03	2.43
	Kcnj14	2	Kcnj14	-0.81	-0.95	0.21	-0.37	-0.43	-0.29	0.45	2.19
	Lrrc16a	2	Lrrc16a	-0.35	-0.87	-0.36	-0.96	0.02	-0.1	0.43	2.21
	Maoa	2	Maoa	-0.62	-0.6	-0.67	-0.22	-0.17	0.4	-0.44	2.32
	Mybpc2	2	Mybpc2	-0.72	-1.21	-0.3	-0.61	0.01	0.29	0.48	2.06
	Ncam1	2	Ncam1	-0.51	-0.58	-0.44	-0.58	-0.34	0.01	0.04	2.4
	Nos1	2	Nos1	-0.51	-0.54	-0.3	-0.54	-0.65	-0.16	0.37	2.34
	Nppa	2	Nppa	-0.55	-0.75	-0.08	-0.75	-0.25	-0.39	0.53	2.25
	Npr3	2	Npr3	-0.71	-0.74	-0.27	-0.53	-0.24	-0.13	0.28	2.33
	Nrg1	2	Nrg1	-1.02	-0.05	-0.24	-0.5	-0.81	0.2	0.2	2.22
	Paqr8	2	Paqr8	-0.68	-0.97	-0.05	-0.82	-0.18	0.31	0.2	2.18
	Plekhh2	2	Plekhh2	-0.87	-0.74	-0.47	-0.11	-0.59	0.43	0.14	2.21
	Postn	2	Postn	-0.61	-0.46	-0.54	-0.55	-0.52	0.77	-0.29	2.21
	Ppip5k1	2	Ppip5k1	-0.56	-0.42	-0.75	-0.39	-0.41	0.26	-0.08	2.36
	Ric3	2	Ric3	-0.67	-0.75	-0.27	-0.25	-0.57	-0.04	0.21	2.34
	Rxfp1	2	Rxfp1	-0.25	-0.58	-0.63	-0.83	-0.17	0.04	0.08	2.34
	Scn3b	2	Scn3b	-0.79	-0.74	-0.49	0.02	-0.38	-0.02	0.06	2.33
	Slc41a2	2	Slc41a2	-0.77	-0.89	0.21	-0.46	-0.95	0.27	0.56	2.02
	Slc9a3	2	Slc9a3	-0.41	-0.65	-0.58	-0.58	-0.1	-0.73	1.03	2.03
	Tceal7	2	Tceal7	-0.59	-0.77	-0.45	-0.63	-0.01	0.24	-0.1	2.32
	Tgfa	2	Tgfa	-0.65	-0.67	-0.01	-0.61	-0.51	-0.39	0.6	2.23
	Tgfb2	2	Tgfb2	-0.57	-0.71	-0.43	-0.56	-0.28	0.31	-0.11	2.34
	Timp1	2	Timp1	-0.79	-0.82	0.08	-0.65	-0.88	0.93	0.25	1.89
	Tmem100	2	Tmem100	-0.55	-0.73	-0.46	-0.81	-0.63	1	0.2	1.97
	Tnc	2	Tnc	-0.4	-0.78	-0.21	-0.92	-0.64	1	-0.03	1.98
	Ttll9	2	Ttll9	-0.9	-0.83	-0.32	-0.05	-0.83	0.49	0.34	2.09
	Vash2	2	Vash2	-0.35	-1.09	-0.43	-0.86	-0.09	0.6	0.13	2.09
	Zfp365	2	Zfp365	-0.74	-0.77	0.13	-0.5	-0.64	0.05	0.2	2.27
	Aebp1	3	Aebp1	-0.52	-0.91	1.48	-0.85	-0.7	0.14	1.56	-0.2
	Aif1l	3	Aif1l	-0.17	-1.31	1.02	-1.03	0.11	-0.61	1.62	0.38
	Apba1	3	Apba1	-0.58	-1.03	1.38	-0.98	-0.78	0.14	1.37	0.49
	Axl	3	Axl	-0.57	-0.97	1.24	-0.91	-0.66	0.29	1.69	-0.11
	Bgn	3	Bgn	-0.68	-0.98	0.9	-1.02	-0.9	0.6	1.5	0.58
	Bok	3	Bok	0.02	-1.05	1.64	-1.05	-0.25	-0.57	1.31	-0.05
	C1r	3	C1r	-0.41	-0.99	1.56	-0.94	-0.58	0.26	1.43	-0.33
	C4b	3	C4b	-0.83	-1.27	0.73	-1.01	-0.33	0.55	1.54	0.61
	Cadm3	3	Cadm3	-0.48	-0.92	1.43	-0.74	-0.52	0.15	1.65	-0.58
	Ccl21	3	Ccl21	0.28	-0.76	0.97	-1.41	-0.62	0.26	1.68	-0.39
	Chrd	3	Chrd	-0.42	-0.91	1.44	-0.8	-0.6	-0.37	1.67	-0.01
	Cmklr1	3	Cmklr1	-0.5	-0.98	1.38	-1.04	-0.36	0.45	1.5	-0.45
	Col1a1	3	Col1a1	-0.17	-0.83	1.3	-1.36	-0.53	0.71	1.33	-0.44
	Cpxm1	3	Cpxm1	-0.54	-0.95	1.23	-1.27	-0.74	0.93	1.11	0.22
	Crlf1	3	Crlf1	-0.52	-1.09	1.2	-1.1	-0.36	0.33	1.63	-0.08
	Cxcr4	3	Cxcr4	-0.13	-1	1.23	-0.98	-0.19	-0.42	1.79	-0.3
	Cyth4	3	Cyth4	-0.44	-0.7	1.56	-1.48	-0.28	-0.1	1.26	0.17
	Dbn1	3	Dbn1	-0.05	-1.02	1.58	-1.06	-0.1	-0.25	1.41	-0.51
	Dusp26	3	Dusp26	-0.41	-1.34	1	-1.02	-0.21	-0.12	1.65	0.46
	Ecm1	3	Ecm1	-0.34	-1.15	1.08	-1.15	-0.31	-0.26	1.63	0.5
	Fbln1	3	Fbln1	-0.45	-0.95	1.41	-0.9	-0.68	0.33	1.56	-0.32
	Fgd3	3	Fgd3	-0.01	-1.18	0.97	-1.67	-0.14	0.17	1.21	0.64
	Fmo2	3	Fmo2	-0.73	-1.39	1.21	-0.8	-0.14	0.66	1.39	-0.21
	Fxyd6	3	Fxyd6	-0.02	-0.95	1.57	-1.06	-0.19	-0.4	1.46	-0.41
	Gatsl3	3	Gatsl3	-0.21	-0.94	1.51	-0.84	-0.12	-0.45	1.6	-0.55
	Gdf15	3	Gdf15	0.26	-1.34	1.18	-1.5	0.04	-0.24	1.08	0.52
	Gli3	3	Gli3	-0.11	-1.51	0.33	-1.42	0.23	0.83	1.32	0.34
	Gpx3	3	Gpx3	-0.54	-0.91	1.29	-0.91	-0.53	0.05	1.75	-0.2
	Gsn	3	Gsn	-0.38	-0.85	1.55	-0.79	-0.55	-0.08	1.6	-0.5
	Hmha1	3	Hmha1	-0.3	-0.81	1.48	-1.11	-0.39	-0.32	1.6	-0.15
	Hopx	3	Hopx	0.04	-1.24	1.04	-1.13	0.23	-0.8	1.51	0.36
	Ifitm1	3	Ifitm1	-0.43	-0.89	1.38	-0.84	-0.37	-0.5	1.74	-0.09
	Igfbp4	3	Igfbp4	-0.28	-0.94	1.39	-0.9	-0.34	-0.22	1.72	-0.42
	Igfbp6	3	Igfbp6	-0.54	-0.85	1.29	-0.92	-0.72	-0.01	1.72	0.03
	Il16	3	Il16	-0.27	-1.29	1.08	-1.16	-0.06	-0.11	1.65	0.16
	Islr	3	Islr	-0.26	-0.95	1.07	-1.19	-0.66	0.33	1.71	-0.05
	Larp6	3	Larp6	-0.32	-0.93	1.47	-1	-0.46	0.3	1.5	-0.56
	Loxl1	3	Loxl1	-0.26	-1.06	1.17	-1.17	-0.54	0.39	1.61	-0.14
	Loxl2	3	Loxl2	0.48	-1.25	0.97	-1.62	-0.17	0.55	1.15	-0.11
	Lrp1	3	Lrp1	-0.39	-0.93	1.47	-0.96	-0.49	0.16	1.57	-0.43
	Man2b2	3	Man2b2	-0.31	-0.99	1.29	-1.11	-0.46	-0.15	1.67	0.05
	Map4k1	3	Map4k1	-0.14	-1.22	0.55	-1.62	0.39	0.3	1.51	0.23
	Mcf2l	3	Mcf2l	-0.21	-1.2	1.37	-1.03	0.43	-0.32	1.43	-0.47
	Mcm6	3	Mcm6	0.36	-1.43	0.69	-1.63	0.02	0.64	1.09	0.27
	Mdk	3	Mdk	-0.39	-0.8	0.89	-0.69	-0.56	-0.95	1.8	0.69
	Megf6	3	Megf6	-0.48	-1.08	1.1	-1.41	-0.17	0.12	1.48	0.44
	Meis3	3	Meis3	-0.57	-0.9	1.33	-1.02	-0.54	-0.2	1.63	0.28
	MGC112715	3	MGC112715	-0.13	-1.06	1.38	-1.11	-0.17	-0.25	1.6	-0.26
	Mmp2	3	Mmp2	-0.31	-1.01	1.37	-1.13	-0.47	0.39	1.49	-0.34
	Mrc2	3	Mrc2	-0.38	-0.87	1.41	-1.01	-0.55	0.19	1.62	-0.4
	Mtmr11	3	Mtmr11	-0.45	-1.23	1.23	-1.03	-0.49	0.01	1.51	0.46
	Mxra8	3	Mxra8	-0.44	-0.89	1.56	-0.96	-0.61	0.11	1.48	-0.26
	Numbl	3	Numbl	-0.52	-0.9	1.37	-0.73	-0.73	-0.03	1.72	-0.19
	P3h2	3	P3h2	-0.6	-1.47	0.82	-1.09	-0.15	0.56	1.42	0.51
	Pcolce	3	Pcolce	-0.5	-0.98	1.48	-1.13	-0.5	0.02	1.42	0.18
	PCOLCE2	3	PCOLCE2	-0.74	-0.97	1.22	-0.99	-0.73	0.95	1.27	0
	Pi16	3	Pi16	-0.54	-0.95	1	-1.05	-0.55	0.33	1.82	-0.06
	Prdm1	3	Prdm1	0.51	-1.33	0.88	-1.52	0.7	-0.24	1.16	-0.15
	Prelp	3	Prelp	-0.55	-0.95	1.13	-0.91	-0.69	0.24	1.78	-0.05
	Rcn3	3	Rcn3	-0.32	-0.88	1.46	-0.89	-0.39	-0.07	1.65	-0.56
	RT1-Ba	3	RT1-Ba	-0.38	-0.72	0.94	-1.11	-0.94	-0.01	1.77	0.45
	RT1-Db1	3	RT1-Db1	-0.44	-0.69	1.01	-1.13	-0.65	-0.37	1.8	0.48
	S100a6	3	S100a6	-0.52	-0.93	1.65	-0.72	-0.67	-0.23	1.46	-0.03
	Serpinf1	3	Serpinf1	-0.45	-1.08	1.08	-1.05	-0.72	0.44	1.62	0.16
	Serping1	3	Serping1	-0.65	-0.97	1.28	-0.91	-0.71	0.2	1.61	0.15
	Slc43a3	3	Slc43a3	-0.87	-1.07	0.87	-0.83	-0.82	0.71	1.48	0.53
	Sod3	3	Sod3	-0.43	-0.84	1.6	-0.82	-0.58	-0.07	1.54	-0.39
	Ssc5d	3	Ssc5d	-0.5	-0.78	1.29	-1.07	-0.65	0.06	1.71	-0.08
	Ston1	3	Ston1	-0.1	-1.36	1.41	-1.18	-0.04	0.29	1.26	-0.29
	Sv2a	3	Sv2a	0.02	-1.09	1.46	-1.14	0.11	-0.19	1.41	-0.58
	Tbc1d2	3	Tbc1d2	-0.25	-1.03	1.44	-0.94	-0.16	-0.54	1.61	-0.13
	Tcf21	3	Tcf21	-0.65	-0.8	1.58	-0.81	-0.63	0.27	1.46	-0.41
	Tgm2	3	Tgm2	-0.16	-1.18	1.41	-1.19	-0.25	-0.46	1.27	0.56
	Thbs2	3	Thbs2	-0.44	-0.99	1.42	-1.09	-0.76	0.83	1.15	-0.12
	Tmem229b	3	Tmem229b	-0.01	-1.07	1.38	-1.21	-0.03	-0.27	1.53	-0.31
	Wdr62	3	Wdr62	-0.39	-1.19	1.07	-1.21	-0.03	-0.2	1.64	0.31
	Xdh	3	Xdh	-0.48	-1.46	1.15	-1.13	0.04	0.41	1.36	0.11
	Angpt1	4	Angpt1	-0.54	1.28	-0.94	1.77	-0.45	-0.11	-0.89	-0.12
	Asb4	4	Asb4	-0.04	1.49	-1.01	1.57	-0.36	-0.26	-0.94	-0.44
	Atp6ap1l	4	Atp6ap1l	-0.16	1.38	-0.91	1.71	-0.55	-0.3	-0.93	-0.24
	Baalc	4	Baalc	0.04	1.56	-1.03	1.38	-0.15	-0.09	-1.09	-0.62
	Bcl11b	4	Bcl11b	0.42	1.51	-0.78	1.01	0.33	-0.14	-1.12	-1.23
	Cbr1	4	Cbr1	0.1	1.07	0.16	1.47	-0.3	-1.48	0.15	-1.17
	Dlgap1	4	Dlgap1	0.06	1.64	-0.83	1.31	-0.09	-0.14	-1.01	-0.92
	Epha7	4	Epha7	-0.33	1.39	-1.11	1.55	-0.08	0.08	-1.05	-0.45
	Etv1	4	Etv1	-0.7	1.14	-0.88	1.75	-0.6	0.33	-0.95	-0.08
	Gabrb2	4	Gabrb2	-0.43	1.47	-0.94	1.48	-0.52	0.29	-1.07	-0.28
	Il25	4	Il25	-0.3	1.57	-0.73	1.57	-0.38	-0.19	-0.95	-0.6
	Kcnk2	4	Kcnk2	-0.1	1.8	-0.92	1.05	-0.18	0.14	-1.18	-0.6
	Lrrc7	4	Lrrc7	-0.08	1.66	-0.93	1.37	-0.39	-0.02	-0.96	-0.66
	Myo16	4	Myo16	0.72	0.98	-0.31	1.55	0.03	-0.78	-1.12	-1.07
	Pcdh11x	4	Pcdh11x	-0.02	1.41	-0.8	1.7	-0.37	-0.39	-0.87	-0.66
	Ankrd23	5	Ankrd23	-0.64	-1.07	0.37	-0.97	-0.23	-0.22	0.89	1.87
	Anxa2	5	Anxa2	-0.21	-1.38	0.5	-1.43	0.21	0.23	0.58	1.52
	Atp1a3	5	Atp1a3	-0.92	-0.89	-0.18	-1	-0.39	0.66	1.17	1.54
	C2	5	C2	-0.74	-1.11	0.7	-0.52	-0.57	-0.48	1.04	1.68
	Cacna1g	5	Cacna1g	-0.64	-1.01	0.44	-0.83	-0.65	-0.18	1.19	1.68
	Camkk1	5	Camkk1	-0.91	-1.03	0.6	-0.96	-0.64	0.38	1.34	1.22
	Chrna1	5	Chrna1	-0.74	-0.93	0.31	-0.51	-0.45	-0.54	0.89	1.99
	Csrp2	5	Csrp2	-0.85	-0.75	0.52	-0.96	-0.71	0.12	0.82	1.83
	Cyfip2	5	Cyfip2	-0.56	-1.1	0.86	-0.97	-0.35	-0.49	1.2	1.41
	Epn3	5	Epn3	-0.24	-1.24	0.4	-0.87	-0.55	-0.33	1.23	1.61
	Fuca1	5	Fuca1	-0.21	-1.28	0.87	-1.3	-0.03	-0.38	1.17	1.16
	Hsd11b1	5	Hsd11b1	-0.8	-1.15	0.51	-0.99	-0.56	0.61	0.78	1.59
	Hyal1	5	Hyal1	-0.14	-1.41	0.67	-1.25	0.32	-0.46	0.96	1.31
	Lbp	5	Lbp	-0.97	-1.07	0.81	-0.93	-0.64	0.57	1.4	0.83
	Lsp1	5	Lsp1	-0.86	-0.93	0.92	-1.17	-0.69	0.6	1.29	0.84
	Lyz2	5	Lyz2	-0.54	-1.02	0.36	-0.97	-0.87	0.32	1.21	1.51
	Nppb	5	Nppb	0.25	-1.31	0.52	-1.33	0.35	-0.66	1.42	0.77
	P2rx1	5	P2rx1	-0.61	-1.12	0.24	-0.67	-0.96	0.39	1.2	1.53
	Ptk2b	5	Ptk2b	-0.34	-1.07	0.97	-1.25	-0.53	-0.18	1.39	1
	Ptprt	5	Ptprt	-0.56	-1.18	0.23	-0.88	0.02	-0.45	1.05	1.78
	RT1-Da	5	RT1-Da	-0.35	-0.66	0.23	-1.38	-0.74	0.2	1.71	0.99
	Sema3b	5	Sema3b	-0.25	-1.24	0.9	-1.29	-0.27	-0.22	1.19	1.18
	Sypl2	5	Sypl2	-0.5	-1.13	0.04	-1.07	-0.3	0.35	0.72	1.9
	Tmem63c	5	Tmem63c	-1.13	-1.31	0.49	-0.64	-0.17	0.32	1.58	0.86
	Tnnt3	5	Tnnt3	-0.77	-1.04	0.54	-0.88	-0.82	0.35	1.14	1.47
	Trpm5	5	Trpm5	-0.91	-0.75	0.25	-0.58	-0.68	-0.22	0.94	1.95
	Uchl1	5	Uchl1	-0.67	-1.02	0.74	-0.64	-0.39	-0.71	0.97	1.72
	Abhd2	6	Abhd2	0.19	-1.18	-0.13	-1.73	0.62	0.6	0.31	1.32
	Fap	6	Fap	0.46	-0.92	-1.03	-1.16	0.83	0.93	-0.44	1.34
	Gbp2	6	Gbp2	0	-0.8	-0.86	-1.13	1.35	1.1	-0.62	0.97
	Klhl6	6	Klhl6	0.32	-1.27	0.07	-1.44	0.65	-0.55	0.98	1.23
	Mx1	6	Mx1	0.18	-1.09	-0.26	-1.32	1.48	1.3	-0.29	0
	Nox4	6	Nox4	0.68	-0.98	-0.59	-1.54	1.34	0.94	-0.24	0.38
	Penk	6	Penk	0.47	-1.47	0.81	-1.42	0.83	-0.53	0.92	0.38
	Plscr4	6	Plscr4	0.26	-1.9	0.28	-1.2	0.4	0.75	0.92	0.49
	Ptgds	6	Ptgds	0.26	-1.44	0.26	-1.48	1.32	-0.19	0.56	0.71
	Rsad2	6	Rsad2	0.51	-1.38	0.06	-1.52	1.42	0.71	0.08	0.11
	Sema3d	6	Sema3d	0.47	-1.1	-0.63	-1.21	1.11	1.39	-0.53	0.49
	Cp	7	Cp	-0.78	-0.17	-0.88	0.02	-0.53	1.69	-0.74	1.39
	Dcn	7	Dcn	-0.92	-0.88	-0.18	-0.37	-0.61	1.87	-0.06	1.16
	Fmo3	7	Fmo3	-0.96	-0.78	-0.54	0.02	-0.82	1.6	0.08	1.4
	Gfpt2	7	Gfpt2	-0.96	-0.93	-0.13	-0.14	-0.88	1.46	0.07	1.5
	Igsf10	7	Igsf10	-0.53	-0.39	-0.5	-0.85	-0.57	1.84	-0.32	1.33
	Il1b	7	Il1b	-0.58	-0.13	-0.84	-0.6	-0.72	1.49	-0.27	1.66
	Lum	7	Lum	-0.7	-0.74	-0.45	-0.55	-0.44	1.88	-0.28	1.29
	Mpeg1	7	Mpeg1	-0.77	-0.17	-0.68	-0.45	-0.45	1.61	-0.67	1.57
	Myl4	7	Myl4	-0.61	-0.71	-0.4	-0.85	-0.14	2.23	-0.04	0.51
	Olr59	7	Olr59	-0.33	-0.85	-1.1	-0.63	0.03	1.5	-0.13	1.52
	Pde1a	7	Pde1a	-0.53	-0.37	-0.89	-0.27	-0.42	2.03	-0.59	1.04
	Plod2	7	Plod2	-0.81	-0.79	-0.3	-0.67	-0.34	1.17	-0.16	1.91
	Ppp1r36	7	Ppp1r36	-0.47	-0.57	-1.09	-0.4	-0.05	0.83	-0.33	2.08
	Ptgs2	7	Ptgs2	-0.66	-0.35	-0.67	-0.33	-0.69	1.56	-0.5	1.65
	Scn3a	7	Scn3a	-0.45	-1.03	-0.64	-0.47	0.27	2.15	-0.35	0.53
	Slc1a3	7	Slc1a3	0.2	0.38	-1.29	-1.19	0.18	1.14	-0.77	1.35
	Slfn3	7	Slfn3	-0.26	-0.43	-1.11	-0.46	0.05	1.91	-0.74	1.04
	Sulf1	7	Sulf1	-0.8	-0.82	-0.51	-0.52	-0.5	1.66	0.03	1.46
	Thbs4	7	Thbs4	-0.62	-0.63	-0.58	-0.68	-0.58	1.86	-0.04	1.28
	Tlr4	7	Tlr4	-0.16	-0.92	-0.65	-0.91	0.23	1.93	-0.47	0.95
	Vcan	7	Vcan	-0.66	-0.35	-0.64	-0.45	-0.55	1.77	-0.56	1.44

## Sheet: Fig.2C
Input Genes	Cluster 1 (32)	Cluster 2 (41)	Cluster 3 (77)	Cluster 4 (15)	Cluster 5 (27)	Cluster 6 (11)	Cluster 7 (21)			Metascape_Top100	GO	Description	_LogP_Cluster 1 (32)	_LogP_Cluster 2 (41)	_LogP_Cluster 3 (77)	_LogP_Cluster 4 (15)	_LogP_Cluster 5 (27)	_LogP_Cluster 6 (11)	_LogP_Cluster 7 (21)		Venn_Filtering	Names	total	elements		Venn_Fig.2C	Cluster	GO terms (log10 p ≤ -2)
	Acta1	Abca5	Aebp1	Angpt1	Ankrd23	Abhd2	Cp				GO:0030198	extracellular matrix organization	-12.8704	-3.37063	-3.29154	0	0	0	0			Cluster 1 Cluster 2 Cluster 3 Cluster 4 Cluster 5	1	GO:0006935			1 2 3 4 5	1
	Adcy7	Akip1	Aif1l	Asb4	Anxa2	Fap	Dcn				GO:0071363	cellular response to growth factor stimulus	-11.7755	-2.40969	0	0	0	0	0			Cluster 1 Cluster 2 Cluster 3 Cluster 7	3	WP5055			1 2 3 7	3
	Aox1	Bex1	Apba1	Atp6ap1l	Atp1a3	Gbp2	Fmo3				M5884	NABA CORE MATRISOME	-11.0523	-2.23933	-10.1308	0	0	0	-6.07606					R-HSA-1474244			1 3 4 6	1
	Aox3	Camk1d	Axl	Baalc	C2	Klhl6	Gfpt2				R-HSA-1474244	Extracellular matrix organization	-10.7148	-3.18074	-7.27789	0	0	0	-4.38846					M5884			1 3 5 7	1
	C1qtnf7	Cpeb1	Bgn	Bcl11b	Cacna1g	Mx1	Igsf10				GO:0007167	enzyme-linked receptor protein signaling pathway	-6.65359	-3.78591	-3.06344	0	0	0	0			Cluster 1 Cluster 3 Cluster 4 Cluster 6	1	GO:0008285			2 3 5 7	1
	C1s	Ctgf	Bok	Cbr1	Camkk1	Nox4	Il1b				GO:0009725	response to hormone	-5.91694	-4.1636	0	0	0	0	0			Cluster 1 Cluster 3 Cluster 5 Cluster 7	1	GO:0045765			1 2 3	7
	Cilp	Dgkg	C1r	Dlgap1	Chrna1	Penk	Lum				WP5055	Burn wound healing	-5.20922	-3.34069	-3.75664	0	0	0	-4.25486			Cluster 2 Cluster 3 Cluster 5 Cluster 7	1	GO:0003013			1 3 7	1
	Clmp	Dusp15	C4b	Epha7	Csrp2	Plscr4	Mpeg1				GO:0001501	skeletal system development	-4.86518	-2.35095	-5.38039	0	0	0	0			Cluster 1 Cluster 2 Cluster 3	7	GO:0048732			2 3 7	1
	Col14a1	Ephx4	Cadm3	Etv1	Cyfip2	Ptgds	Myl4				GO:0007423	sensory organ development	-4.62635	0	0	-2.61343	0	0	0					GO:0009611			2 5 7	1
	Col3a1	Fstl3	Ccl21	Gabrb2	Epn3	Rsad2	Olr59				GO:0090287	regulation of cellular response to growth factor stimulus	-4.52839	0	0	0	0	0	-2.83536					GO:0030198			3 5 7	1
	Col8a1	Gpnmb	Chrd	Il25	Fuca1	Sema3d	Pde1a				GO:0071417	cellular response to organonitrogen compound	-4.51162	0	-2.49913	0	0	0	-2.18774					GO:0007167			1 2	3
	Ctsk	Gprc5a	Cmklr1	Kcnk2	Hsd11b1		Plod2				GO:0042698	ovulation cycle	-4.21162	0	-4.52019	0	0	0	0					M5885			1 3	6
	Cyp1b1	Gsta1	Col1a1	Lrrc7	Hyal1		Ppp1r36				GO:0040013	negative regulation of locomotion	-4.08954	0	-3.19572	0	0	0	0					GO:0001501			1 4	1
	Ddr2	Hs3st2	Cpxm1	Myo16	Lbp		Ptgs2				GO:0014068	positive regulation of phosphatidylinositol 3-kinase signaling	-4.02737	0	0	0	0	0	0					GO:0043408			1 5	2
	Dpt	Kcnj14	Crlf1	Pcdh11x	Lsp1		Scn3a				GO:0009611	response to wounding	-4.01449	-5.76509	-3.11265	0	0	0	0			Cluster 1 Cluster 3 Cluster 7	1	GO:0071417			1 7	1
	Dpysl3	Lrrc16a	Cxcr4		Lyz2		Slc1a3				R-HSA-1474290	Collagen formation	-3.92282	0	-7.02946	0	0	0	0			Cluster 2 Cluster 3 Cluster 7	1	GO:0001503			2 3	1
	Fbn1	Maoa	Cyth4		Nppb		Slfn3				M5885	NABA MATRISOME ASSOCIATED	-3.91609	-2.52109	-9.45194	0	0	0	0			Cluster 2 Cluster 5 Cluster 7	1	GO:0003012			2 5	3
	Fibin	Mybpc2	Dbn1		P2rx1		Sulf1				GO:0007507	heart development	-3.53439	-2.19415	0	0	0	0	0			Cluster 3 Cluster 5 Cluster 7	1	GO:0006954			2 7	2
	Figf	Ncam1	Dusp26		Ptk2b		Thbs4				GO:0010942	positive regulation of cell death	-3.33605	0	0	0	0	0	0			Cluster 1 Cluster 2	3	GO:0071363			3 4	1
	Flrt2	Nos1	Ecm1		Ptprt		Tlr4				GO:0010976	positive regulation of neuron projection development	-3.2125	0	-2.16537	0	0	0	0					GO:0007507			3 5	1
	Fstl1	Nppa	Fbln1		RT1-Da		Vcan				GO:0030324	lung development	-3.04049	0	-2.99277	0	0	0	0					GO:0009725			3 7	1
	Gabre	Npr3	Fgd3		Sema3b						GO:0006935	chemotaxis	-2.7322	-2.3723	-3.64428	-4.05618	-3.14622	0	0			Cluster 1 Cluster 3	6	GO:0040013			4 5	1
	Gda	Nrg1	Fmo2		Sypl2						hsa04020	Calcium signaling pathway	-2.68254	0	0	0	-2.99851	0	0					GO:0010035			1	2
	Ltbp2	Paqr8	Fxyd6		Tmem63c						GO:0098609	cell-cell adhesion	-2.63736	0	0	0	-2.02968	0	0					GO:0030324			2	6
	Mfap5	Plekhh2	Gatsl3		Tnnt3						GO:0010035	response to inorganic substance	-2.61098	0	-2.67485	0	0	0	0					GO:0042698			3	29
	Pcdh20	Postn	Gdf15		Trpm5						GO:0045765	regulation of angiogenesis	-2.22689	0	-2.7734	0	-2.53476	0	-4.13347					R-HSA-1474290			5	7
	Pdgfra	Ppip5k1	Gli3		Uchl1						GO:0043408	regulation of MAPK cascade	-2.22134	-3.5415	-3.52237	0	0	0	0					GO:0010976			6	2
	Reln	Ric3	Gpx3								GO:0008285	negative regulation of cell population proliferation	-2.03446	0	-2.49997	-2.19671	0	-2.6035	0			Cluster 1 Cluster 4	1	GO:0007423			7	5
	Rnase4	Rxfp1	Gsn								GO:0048732	gland development	-2.01263	-3.65834	-4.12334	0	0	0	0			Cluster 1 Cluster 5	2	GO:0098609			total	92
	Sfrp2	Scn3b	Hmha1								GO:0006812	monoatomic cation transport	0	-3.30815	0	0	-5.66063	0	0					hsa04020
	Tgfb3	Slc41a2	Hopx								GO:0055001	muscle cell development	0	0	0	0	-5.00173	0	0			Cluster 1 Cluster 7	1	GO:0090287
	Tmeff2	Slc9a3	Ifitm1								GO:0006968	cellular defense response	0	0	0	0	-4.99213	0	0			Cluster 2 Cluster 3	1	R-HSA-381426
		Tceal7	Igfbp4								R-HSA-397014	Muscle contraction	0	-5.12693	0	0	-4.63121	0	0			Cluster 2 Cluster 5	3	R-HSA-397014
		Tgfa	Igfbp6								GO:0090066	regulation of anatomical structure size	0	-3.33388	0	0	-4.33948	0	0					GO:0006812
		Tgfb2	Il16								GO:0045926	negative regulation of growth	0	0	0	0	-2.93752	0	0					GO:0090066
		Timp1	Islr								GO:0030029	actin filament-based process	0	0	0	0	-2.88241	0	0			Cluster 2 Cluster 7	2	GO:0043086
		Tmem100	Larp6								GO:0019725	cellular homeostasis	0	0	0	0	-2.72071	0	0					WP706
		Tnc	Loxl1								GO:0061564	axon development	0	0	0	-3.06799	-2.40559	0	0			Cluster 3 Cluster 4	1	GO:1901214
		Ttll9	Loxl2								GO:0099537	trans-synaptic signaling	0	0	0	0	-2.2869	0	0			Cluster 3 Cluster 5	1	GO:0071345
		Vash2	Lrp1								R-HSA-6798695	Neutrophil degranulation	0	0	0	0	-2.1445	0	0			Cluster 3 Cluster 7	1	GO:0009612
		Zfp365	Man2b2								WP3624	Lung fibrosis	0	-4.07088	0	0	0	0	0			Cluster 4 Cluster 5	1	GO:0061564
			Map4k1								WP2882	Nuclear receptors meta-pathway	0	-3.1069	0	0	0	0	0			Cluster 1	2	GO:0014068
			Mcf2l								hsa04921	Oxytocin signaling pathway	0	-2.95055	0	0	0	0	0					GO:0010942
			Mcm6								hsa05207	Chemical carcinogenesis - receptor activation	0	-2.55479	0	0	0	0	0			Cluster 2	6	hsa04921
			Mdk								GO:1901615	organic hydroxy compound metabolic process	0	-2.47438	0	0	0	0	0					WP2882
			Megf6								GO:0060485	mesenchyme development	0	-2.39849	0	0	0	0	0					WP3624
			Meis3								GO:0046903	secretion	0	0	-2.05663	0	0	0	0					GO:1901615
			MGC112715								GO:0007565	female pregnancy	0	0	-2.05708	0	0	0	0					GO:0060485
			Mmp2								GO:0050673	epithelial cell proliferation	0	0	-2.09197	0	0	0	0					hsa05207
			Mrc2								GO:0001959	regulation of cytokine-mediated signaling pathway	0	0	-2.10625	0	0	0	0			Cluster 3	29	R-HSA-114608
			Mtmr11								WP5224	2q37 copy number variation syndrome	0	0	-2.26059	0	0	0	0					GO:0051896
			Mxra8								M145	PID P53 DOWNSTREAM PATHWAY	0	0	-2.329	0	0	0	0					M145
			Numbl								R-HSA-114608	Platelet degranulation	0	0	-2.40193	0	0	0	0					GO:0051056
			P3h2								GO:1904035	regulation of epithelial cell apoptotic process	0	0	-2.60813	0	0	0	0					GO:0046903
			Pcolce								hsa04512	ECM-receptor interaction	0	0	-2.8739	0	0	0	0					GO:0030178
			PCOLCE2								GO:1901214	regulation of neuron death	0	0	-2.8976	-3.28355	0	0	0					GO:0051962
			Pi16								GO:0045785	positive regulation of cell adhesion	0	0	-2.9241	0	0	0	0					GO:0035904
			Prdm1								GO:0071230	cellular response to amino acid stimulus	0	0	-2.9935	0	0	0	0					M3468
			Prelp								GO:0051056	regulation of small GTPase mediated signal transduction	0	0	-3.07677	0	0	0	0					GO:0050673
			Rcn3								GO:0001822	kidney development	0	0	-3.09643	0	0	0	0					GO:0042063
			RT1-Ba								GO:0051604	protein maturation	0	0	-3.23353	0	0	0	0					GO:0071230
			RT1-Db1								GO:0035904	aorta development	0	0	-3.38015	0	0	0	0					WP408
			S100a6								GO:0042063	gliogenesis	0	0	-3.42949	0	0	0	0					GO:0052547
			Serpinf1								WP5115	Network map of SARS-CoV-2 signaling pathway	0	0	-3.69521	0	0	0	0					GO:0001959
			Serping1								R-HSA-2173782	Binding and Uptake of Ligands by Scavenger Receptors	0	0	-3.81923	0	0	0	0					GO:0007565
			Slc43a3								WP5090	Complement system in neuronal development and plasticity	0	0	-3.84793	0	0	0	0					GO:0031529
			Sod3								GO:0043277	apoptotic cell clearance	0	0	-3.88289	0	0	0	0					hsa04512
			Ssc5d								WP408	Oxidative stress response	0	0	-4.13542	0	0	0	0					GO:0043277
			Ston1								GO:0030178	negative regulation of Wnt signaling pathway	0	0	-4.15362	0	0	0	0					GO:1904035
			Sv2a								GO:0031529	ruffle organization	0	0	-4.45196	0	0	0	0					GO:0001822
			Tbc1d2								GO:0030595	leukocyte chemotaxis	0	0	-4.47409	0	0	0	0					GO:0045785
			Tcf21								R-HSA-381426	Regulation of Insulin-like Growth Factor (IGF) transport and uptake by Insulin-like Growth Factor Binding Proteins (IGFBPs)	0	-3.21284	-4.84139	0	0	0	0					WP5090
			Tgm2								GO:0051896	regulation of protein kinase B signaling	0	0	-5.17978	0	0	0	0					R-HSA-2173782
			Thbs2								M3468	NABA ECM REGULATORS	0	0	-5.70044	0	0	0	0					GO:0030595
			Tmem229b								GO:0071345	cellular response to cytokine stimulus	0	0	-5.85713	0	-2.56665	0	0					WP5224
			Wdr62								GO:0052547	regulation of peptidase activity	0	0	-6.01505	0	0	0	0					WP5115
			Xdh								GO:0051962	positive regulation of nervous system development	0	0	-7.53446	0	0	0	0					GO:0032963
											GO:0032963	collagen metabolic process	0	0	-8.01149	0	0	0	0					GO:0051604
											GO:0043086	negative regulation of catalytic activity	0	-3.64074	0	0	0	0	-2.03539			Cluster 5	7	R-HSA-6798695
											GO:0006954	inflammatory response	0	0	-5.15351	0	-2.00768	0	-2.28378					GO:0045926
											GO:0003013	circulatory system process	0	-2.38775	-2.86522	0	-2.11283	0	-2.39135					GO:0019725
											GO:0003012	muscle system process	0	-2.19658	0	0	-2.7844	0	-3.07408					GO:0055001
											GO:0001503	ossification	0	-2.22633	-4.19781	0	0	0	-3.10532					GO:0099537
											GO:0007610	behavior	0	0	0	0	0	0	-3.21657					GO:0006968
											WP706	Sudden infant death syndrome (SIDS) susceptibility pathways	0	-2.90282	0	0	0	0	-3.80693					GO:0030029
											GO:0016525	negative regulation of angiogenesis	0	0	0	0	0	0	-3.8812			Cluster 6	2	R-HSA-909733
											GO:0016053	organic acid biosynthetic process	0	0	0	0	0	0	-4.56692					R-HSA-1280215
											GO:0009612	response to mechanical stimulus	0	0	-3.72312	0	0	0	-4.95496			Cluster 7	5	GO:0016053
											hsa05144	Malaria	0	0	0	0	0	0	-5.32051					GO:0007610
											M5882	NABA PROTEOGLYCANS	0	0	0	0	0	0	-5.79411					GO:0016525
											R-HSA-1280215	Cytokine Signaling in Immune system	0	0	0	0	0	-2.69661	0					M5882
											R-HSA-909733	Interferon alpha/beta signaling	0	0	0	0	0	-5.67399	0					hsa05144

## Sheet: Fig.2D
	GO	Description	Cluster	_LogP_Cluster 1 (32)	_LogP_Cluster 2 (41)	_LogP_Cluster 3 (77)	_LogP_Cluster 4 (15)	_LogP_Cluster 5 (27)	_LogP_Cluster 6 (11)	_LogP_Cluster 7 (21)
	GO:0030198	extracellular matrix organization	1	-12.8704	-3.37063	-3.29154	0	0	0	0
	GO:0071363	cellular response to growth factor stimulus	1	-11.7755	-2.40969	0	0	0	0	0
	M5884	NABA CORE MATRISOME	1	-11.0523	-2.23933	-10.1308	0	0	0	-6.07606
	R-HSA-1474244	Extracellular matrix organization	1	-10.7148	-3.18074	-7.27789	0	0	0	-4.38846
	GO:0007167	enzyme-linked receptor protein signaling pathway	1	-6.65359	-3.78591	-3.06344	0	0	0	0
	GO:0009611	response to wounding	2	-4.01449	-5.76509	-3.11265	0	0	0	0
	R-HSA-397014	Muscle contraction	2	0	-5.12693	0	0	-4.63121	0	0
	GO:0009725	response to hormone	2	-5.91694	-4.1636	0	0	0	0	0
	WP3624	Lung fibrosis	2	0	-4.07088	0	0	0	0	0
	GO:0007167	enzyme-linked receptor protein signaling pathway	2	-6.65359	-3.78591	-3.06344	0	0	0	0
	M5884	NABA CORE MATRISOME	3	-11.0523	-2.23933	-10.1308	0	0	0	-6.07606
	M5885	NABA MATRISOME ASSOCIATED	3	-3.91609	-2.52109	-9.45194	0	0	0	0
	GO:0032963	collagen metabolic process	3	0	0	-8.01149	0	0	0	0
	GO:0051962	positive regulation of nervous system development	3	0	0	-7.53446	0	0	0	0
	R-HSA-1474244	Extracellular matrix organization	3	-10.7148	-3.18074	-7.27789	0	0	0	-4.38846
	GO:0006935	chemotaxis	4	-2.7322	-2.3723	-3.64428	-4.05618	-3.14622	0	0
	GO:1901214	regulation of neuron death	4	0	0	-2.8976	-3.28355	0	0	0
	GO:0061564	axon development	4	0	0	0	-3.06799	-2.40559	0	0
	GO:0007423	sensory organ development	4	-4.62635	0	0	-2.61343	0	0	0
	GO:0008285	negative regulation of cell population proliferation	4	-2.03446	0	-2.49997	-2.19671	0	-2.6035	0
	GO:0006812	monoatomic cation transport	5	0	-3.30815	0	0	-5.66063	0	0
	GO:0055001	muscle cell development	5	0	0	0	0	-5.00173	0	0
	GO:0006968	cellular defense response	5	0	0	0	0	-4.99213	0	0
	R-HSA-397014	Muscle contraction	5	0	-5.12693	0	0	-4.63121	0	0
	GO:0090066	regulation of anatomical structure size	5	0	-3.33388	0	0	-4.33948	0	0
	R-HSA-909733	Interferon alpha/beta signaling	6	0	0	0	0	0	-5.67399	0
	R-HSA-1280215	Cytokine Signaling in Immune system	6	0	0	0	0	0	-2.69661	0
	GO:0008285	negative regulation of cell population proliferation	6	-2.03446	0	-2.49997	-2.19671	0	-2.6035	0
	M5884	NABA CORE MATRISOME	7	-11.0523	-2.23933	-10.1308	0	0	0	-6.07606
	M5882	NABA PROTEOGLYCANS	7	0	0	0	0	0	0	-5.79411
	hsa05144	Malaria	7	0	0	0	0	0	0	-5.32051
	GO:0009612	response to mechanical stimulus	7	0	0	-3.72312	0	0	0	-4.95496
	GO:0016053	organic acid biosynthetic process	7	0	0	0	0	0	0	-4.56692
