# Supplementary material for: A common gene signature of the right ventricle in failing rat and human hearts
Source: Nat Cardiovasc Res. 2024 Jul 5;3(7):819–40. doi: 10.1038/s44161-024-00485-1 (PMC11358011; doi:10.1038/s44161-024-00485-1)
Supplement: Supplementary file 15 — Statistical source data. [file 44161_2024_485_MOESM15_ESM.xlsx]

## Sheet: Fig.3A
	Cluster_5	RPM mean(sham_comp_RV)	RPM mean(sham_decomp_RV)	RPM mean(PAB_comp_RV)	RPM mean(PAB_decomp_RV)		Cluster_1	RPM mean(sham_comp_RV)	RPM mean(sham_decomp_RV)	RPM mean(PAB_comp_RV)	RPM mean(PAB_decomp_RV)		Cluster_4	RPM mean(sham_comp_RV)	RPM mean(sham_decomp_RV)	RPM mean(PAB_comp_RV)	RPM mean(PAB_decomp_RV)		Cluster_3	RPM mean(sham_comp_RV)	RPM mean(sham_decomp_RV)	RPM mean(PAB_comp_RV)	RPM mean(PAB_decomp_RV)		Cluster_2	RPM mean(sham_comp_RV)	RPM mean(sham_decomp_RV)	RPM mean(PAB_comp_RV)	RPM mean(PAB_decomp_RV)
	C1qtnf7	12.9	18.8	53.2	37.1		Aebp1	95.9	104.5	248	199.7		Abhd2	420.5	348	652.9	747.7		Abca5	203.7	228.5	324.1	598.6		Angpt1	1205.7	1427	574.2	571.8
	C1r	288.7	303.9	688.3	499.7		Aox1	62.6	80.4	167.2	173.9		Acta1	5187.6	4390.7	20649.2	24774.5		Aif1l	105.3	145.2	204.9	345.8		Asb4	131.9	134.9	63	55.7
	Cadm3	60.7	74.6	142.2	86.7		Aox3	91.7	138.3	254.1	215.8		Adcy7	58.2	47.9	163	175.8		Akip1	50.9	45.6	127.3	281.3		Atp6ap1l	147.3	162	70.9	73.9
	Ccl21	48.4	24.3	86.5	62.3		Axl	345.6	367.4	819.2	668.3		Anxa2	344.4	337.7	560.8	734.9		Ankrd23	203.8	292.8	908.3	2626.8		Baalc	239.9	227.7	133.1	98.7
	Clmp	50.3	46.1	128.3	80.2		Bgn	402.3	387.8	1017.3	1007.6		Apba1	23.1	24.3	51.3	59.9		Bex1	20.9	21.1	35.8	143.8		Bcl11b	196.9	174.8	123.5	75
	Cmklr1	71.6	67.7	169.7	108.3		C1s	290.2	325.9	677.2	581.5		Atp1a3	605	542	1498.9	2006.7		Bok	100	99.8	153.9	212		Cbr1	101.7	110.5	44.2	51
	Col14a1	452.1	387.9	1064.7	806.6		C4b	103.8	141.1	368.3	376.6		Camkk1	23.4	24.6	46.4	60.2		C2	219	307.6	313.5	642.7		Dlgap1	194	179.9	119.3	86.8
	Col1a1	1002.2	511.8	2404.5	1355.1		Cilp	38.8	24.3	182.9	150.1		Chrd	19.8	23.9	40	53.5		Cacna1g	231.9	270.5	411.9	812.5		Epha7	175	184.2	102.7	73.3
	Col3a1	2093.6	1272.7	5289.5	3632.9		Cp	90.7	103.2	214.3	194.2		Col8a1	53	63.7	117.4	140.7		Camk1d	17.9	26.7	39.5	85.5		Etv1	334.5	407.8	237.7	188.2
	Cpxm1	26.4	19.9	65.1	50.5		Crlf1	16.5	16.3	67.8	52.8		Cxcr4	123.3	129.3	269.2	298.2		Chrna1	10.1	30.5	29.3	151.9		Gabrb2	353.3	355.2	212.6	145.3
	Dpt	258.8	235	604.7	416.9		Ctsk	31.1	38.4	73.7	69.1		Cyth4	35.2	20.1	46.8	52		Cpeb1	31.4	76.9	91.5	180.6		Il25	179.4	179.5	83.8	62.1
	Fbln1	192.5	206.4	614.3	399		Cyp1b1	118.5	209.9	369.1	304.7		Dusp26	18.4	26.9	51.1	66.6		Csrp2	58.2	52.5	82	128.6		Kcnk2	601.7	485.5	342.4	226.7
	Fbn1	769.7	510.2	1694.9	1202.8		Dbn1	76.5	71.3	179.8	144.9		Ecm1	486.5	484.8	899.6	1258.6		Ctgf	1889.6	1817.1	3832.1	7302.9		Lrrc7	248.9	228.2	125.9	78.9
	Fmo2	172.2	237.5	400.4	302.9		Dcn	856.5	1117.9	2264.3	1904.2		Fap	35.3	40.5	66.3	93.1		Cyfip2	41.3	46.1	64.1	134.8		Myo16	156.6	179.5	85.8	74.4
	Gsn	4944.2	5504.3	11702.9	8036.9		Ddr2	294.4	295.2	708.9	684.8		Fgd3	31.4	21.1	59.7	69.6		Dgkg	30.6	53.9	67.2	186.3		Pcdh11x	226.4	251.3	73.7	50.5
	Larp6	21.5	19.3	55.7	31.8		Dpysl3	95.3	79.3	212.7	178.4		Flrt2	39.7	31.9	77	82.2		Dusp15	149.1	286.3	301.9	652.6
	Loxl1	57.5	49	172.2	130.5		Fibin	25.9	17.1	72.4	62.3		Fxyd6	65.3	53	124.4	123.8		Ephx4	22.5	35.4	31.3	87.7
	Loxl2	86.7	67.1	180.4	145.9		Figf	20.4	29.5	68.5	67.3		Gabre	8	12.1	43.1	55		Epn3	17.9	23.1	43.4	73.7
	Lrp1	1748.7	1686.9	4304.7	2914.2		Fmo3	25.5	42.6	75.9	71.7		Gdf15	89.2	74.4	192.3	262.6		Fstl3	35.2	41.9	71.7	112
	Mmp2	366.6	311.6	965.4	653.6		Fstl1	339.1	282.4	697.4	607.2		Hmha1	44.6	31.9	65.4	72.8		Fuca1	225.1	222.8	317	472.6
	Mrc2	108.4	89.1	260.6	176.7		Gatsl3	42.1	54.1	97.3	85.8		Hsd11b1	75.6	85.6	190	253.9		Gpnmb	43.5	92.8	169.6	306.2
	Mx1	94.6	82.5	226.1	154.7		Gbp2	104.4	88	196.5	190.4		Igfbp6	40.6	35.7	101.8	104.7		Gprc5a	13.1	19.3	37.1	110.7
	Mxra8	136.8	123.6	316.4	248.9		Gda	389.8	525.1	852.5	763.3		Il16	43.9	52.3	118.7	135.7		Gsta1	38.7	82	92.8	155.7
	Myl4	21.4	17.5	103.2	55.4		Gfpt2	108.1	171.2	299.5	302.7		Il1b	64.8	47.3	124.6	130.9		Hopx	338.4	374.2	483.3	861.6
	Pcdh20	22.9	39.6	55.9	41.3		Gli3	23.2	24.5	59.2	51.6		Lbp	21.7	25.4	65.3	72		Hs3st2	0.6	0.9	5.9	63
	PCOLCE2	34.3	33.7	89.3	62.2		Gpx3	382.4	381.6	1213	992.4		Lsp1	68.9	58.6	134.7	145.1		Hyal1	103.9	122.6	212.8	417.3
	Pde1a	44.7	47.3	104.6	80.1		Igfbp4	237	256.1	528.6	449.3		Ltbp2	39.8	26.4	288.6	329.4		Ifitm1	27.1	30	48.2	70.3
	Pdgfra	383.3	375.5	875	632.1		Igsf10	88.4	58.1	234.5	201.1		Lyz2	139	143.6	274.3	394.9		Kcnj14	91.7	132	137.3	311.1
	Rcn3	53.5	52.9	121.8	80.8		Islr	56.8	37.1	160.4	130		Man2b2	108.7	94.2	210.1	234.3		Klhl6	20.1	17.4	32.4	62.6
	Scn3a	43.4	54.1	103.5	73		Lum	148.5	174.7	518.8	435.7		Megf6	43	33	79	88.5		Lrrc16a	201.2	190.9	283.2	528.7
	Sema3d	29	26.1	100.3	74.6		Map4k1	37.7	26.8	78.8	76.9		Meis3	22.9	19.8	41.2	53.5		Maoa	2482.1	3761.7	5877.3	12363.6
	Sfrp2	16.2	12.8	65.3	22.3		Mcf2l	657.7	804	1426.9	1294		Mtmr11	53	52.7	220.3	230.5		Mdk	22.2	24.5	18.7	56.4
	Slfn3	130.2	128.1	291.2	231.2		Mcm6	24.9	22	55.1	49.7		P2rx1	18.8	28.2	50.4	74.4		Mybpc2	69.2	99.5	144.9	234.2
	Sod3	165.9	171	386.1	293.6		Mfap5	19.6	17.3	88.5	84.8		Pcolce	85	71.1	175.6	190.2		Ncam1	122.2	125.5	461.9	1844.9
	Sv2a	26	24.2	58.6	44.3		MGC112715	52.7	48.8	111.8	111.4		Penk	225.9	274.2	1053.7	1850.1		Nos1	25.2	25.4	46.3	183.2
	Tcf21	27.6	27.3	65.7	41.5		Mpeg1	48	39.3	101.6	100.5		Plod2	94.5	103.4	235.1	288.3		Nppa	312.5	318	2989.3	22611.2
	Thbs2	233.1	218.3	507.3	364.5		Nox4	38.4	21.4	96.5	79.3		Ppp1r36	30.3	33	53.5	74.2		Nppb	1633.4	1556	3737.9	8401.6
							Numbl	22.8	30.1	58.7	52.3		Prdm1	44.7	37.3	86.9	90.6		Npr3	252.9	306.7	414	1069.5
							Olr59	30.9	34.4	67.7	68.1		Ptgds	34.4	33.4	66.3	89.1		Nrg1	29.7	21.8	34	69
							P3h2	51.8	63.3	113	111.5		Ptgs2	43.7	45	162.3	167.4		Paqr8	24.7	28.9	60	111.1
							Pi16	104.7	88.1	316.4	252.8		Reln	75.6	53	179.4	177.1		Plekhh2	61.7	91.3	116.9	200.4
							Plscr4	72.1	95.5	160.4	151.8		RT1-Ba	62.3	44.9	93.9	114		Postn	32.9	25.7	126.2	236
							Prelp	46.1	48.6	119.3	101.5		RT1-Da	99	62.7	142.8	183.2		Ppip5k1	1200.4	1217.6	1526.4	2536.6
							Rnase4	83.1	90.5	193.2	185.7		S100a6	43.4	64	111.8	131.1		Ptk2b	45.7	39.6	76.7	117.9
							Rsad2	84.4	75.8	208.2	172.6		Slc1a3	95	50.6	116.1	122.2		Ptprt	13.8	25	41.2	126.1
							Serpinf1	57.1	59	168.2	147.4		Tbc1d2	35.3	28.7	85.5	96.5		Ric3	7.8	18	22.2	71.1
							Serping1	140.9	150.6	332.3	323.8		Timp1	27.2	31.6	72.7	97.8		RT1-Db1	54.4	36.3	67.7	102.5
							Slc43a3	117.5	144.1	312	292.4		Tmem100	61.1	58.7	114.7	145		Rxfp1	18.7	8.1	45.3	143
							Ssc5d	40.9	25.6	85.1	77.7		Tmem63c	17.9	31.4	50.9	61.8		Scn3b	36	62.3	60.9	142.7
							Ston1	78	87.8	170	137.8		Tnc	11	8.7	40	56.2		Sema3b	355	346.9	526.5	758.9
							Sulf1	153.5	180.4	382.9	364.3		Tnnt3	16.8	19.2	38.1	55.2		Slc41a2	13.7	21.4	34.7	66.5
							Tgfb3	164.9	176.5	361.8	304.3		Vash2	320.7	360.3	614.3	872.9		Slc9a3	28.2	29.4	26.7	78.2
							Thbs4	6.8	2.5	220.1	170.4		Wdr62	84.3	83.1	148.1	181.5		Sypl2	44	48.7	154.6	270.3
							Tlr4	42.7	43	98.2	79.2								Tceal7	12.1	19.8	66.3	178
							Tmeff2	22.2	25.3	53.7	55								Tgfa	10.3	13.6	25.1	165.7
							Tmem229b	33.1	26.4	69.7	67.8								Tgfb2	115.7	158.6	394.4	947.7
							Vcan	187.6	174.2	488.5	442.1								Tgm2	2775.5	2738.2	4671.7	7371
							Xdh	691.7	835.9	1499.2	1371.2								Trpm5	19.7	21.8	26.3	54
																			Ttll9	38.1	66.9	87.1	146.4
																			Uchl1	6.6	12.7	11.5	50.3
																			Zfp365	12.2	18.7	32.1	85.8

## Sheet: Fig.3B
	Cluster	5	1	4	3	2
	RV Sham-H	-0.7	-0.9	-0.8	-0.7	0.8
	RV Sham-F	-0.8	-0.8	-0.9	-0.6	0.9
	RV PAB-H	1.3	1	0.6	-0.1	-0.6
	RV PAB-F	0.3	0.7	1.1	1.4	-1.1

## Sheet: Fig.3C
			#1.3	Read counts						#1.3	Z-score							Gene_Symbol (6943)
																		ACP5	Chen et al, secretome2019
	Secreted_protein	Group_PAB_SVerweis5 (224 PAB genes)	id	Cluster_k_means_5	RPM mean(sham_comp_RV)	RPM mean(sham_decomp_RV)	RPM mean(PAB_comp_RV)	RPM mean(PAB_decomp_RV)		id	Cluster_k_means_5	RPM mean(sham_comp_RV)	RPM mean(sham_decomp_RV)	RPM mean(PAB_comp_RV)	RPM mean(PAB_decomp_RV)			AgRP	Chen et al, secretome2019
	Chen et al, secretome2019	PABRVcomp	Aebp1	1	95.91	104.47	247.97	199.74		Aebp1	1	-0.89	-0.78	1.16	0.51			ANGPTL2	Chen et al, secretome2019
	#N/A	PABRVcomp	Aox1	1	62.6	80.35	167.17	173.87		Aox1	1	-1.01	-0.7	0.8	0.92			APOA1	Chen et al, secretome2019
	#N/A	PABRVcomp	Aox3	1	91.67	138.31	254.05	215.76		Aox3	1	-1.13	-0.5	1.08	0.56			APOA5	Chen et al, secretome2019
	#N/A	PABRVcomp	Axl	1	345.63	367.38	819.16	668.27		Axl	1	-0.88	-0.79	1.16	0.51			APOC2	Chen et al, secretome2019
	#N/A	PABRVdecomp_comp	Bgn	1	402.28	387.8	1017.27	1007.61		Bgn	1	-0.85	-0.89	0.88	0.85			APOC3	Chen et al, secretome2019
	Chen et al, secretome2019	PABRVcomp	C1s	1	290.15	325.89	677.22	581.51		C1s	1	-0.94	-0.75	1.1	0.59			APOE	Chen et al, secretome2019
	#N/A	PABRVdecomp_comp	C4b	1	103.83	141.07	368.33	376.6		C4b	1	-0.99	-0.73	0.83	0.89			BMP2	Chen et al, secretome2019
	#N/A	PABRVdecomp_comp	Cilp	1	38.82	24.34	182.94	150.12		Cilp	1	-0.76	-0.94	1.06	0.64			BTN2A1	Chen et al, secretome2019
	Chen et al, secretome2019	PABRVcomp	Cp	1	90.69	103.15	214.31	194.24		Cp	1	-0.95	-0.76	1.02	0.7			C1QA	Chen et al, secretome2019
	#N/A	PABRVdecomp_comp	Crlf1	1	16.45	16.34	67.79	52.8		Crlf1	1	-0.84	-0.84	1.13	0.55			C1QB	Chen et al, secretome2019
	#N/A	PABRVcomp	Ctsk	1	31.12	38.38	73.66	69.13		Ctsk	1	-1.02	-0.69	0.96	0.75			C2	Chen et al, secretome2019
	#N/A	PABRVcomp	Cyp1b1	1	118.48	209.85	369.08	304.72		Cyp1b1	1	-1.2	-0.37	1.08	0.49			C3	Chen et al, secretome2019
	#N/A	PABRVcomp	Dbn1	1	76.52	71.27	179.84	144.89		Dbn1	1	-0.78	-0.88	1.16	0.5			C3orf39	Chen et al, secretome2019
	Chen et al, secretome2019	PABRVcomp	Dcn	1	856.48	1117.86	2264.31	1904.21		Dcn	1	-1.03	-0.63	1.11	0.56			C6orf15	Chen et al, secretome2019
	Chen et al, secretome2019	PABRVdecomp_comp	Ddr2	1	294.38	295.19	708.86	684.81		Ddr2	1	-0.87	-0.86	0.92	0.81			CALR	Chen et al, secretome2019
	#N/A	PABRVdecomp_comp	Dpysl3	1	95.26	79.31	212.68	178.37		Dpysl3	1	-0.72	-0.96	1.11	0.57			CCK	Chen et al, secretome2019
	#N/A	PABRVdecomp_comp	Fibin	1	25.88	17.07	72.35	62.33		Fibin	1	-0.69	-1.01	1.03	0.66			CCL11	Chen et al, secretome2019
	#N/A	PABRVdecomp_comp	Figf	1	20.41	29.49	68.45	67.32		Figf	1	-1.04	-0.68	0.88	0.83			CCL19	Chen et al, secretome2019
	#N/A	PABRVcomp	Fmo3	1	25.54	42.57	75.88	71.68		Fmo3	1	-1.18	-0.47	0.91	0.74			CCL21	Chen et al, secretome2019
	Chen et al, secretome2019	PABRVdecomp	Fstl1	1	339.05	282.41	697.43	607.16		Fstl1	1	-0.71	-0.99	1.07	0.62			CCL4L2	Chen et al, secretome2019
	#N/A	PABRVcomp	Gatsl3	1	42.12	54.11	97.33	85.81		Gatsl3	1	-1.07	-0.61	1.06	0.61			CCL4L2	Chen et al, secretome2019
	#N/A	PABRVdecomp	Gbp2	1	104.35	88.04	196.46	190.44		Gbp2	1	-0.72	-1	0.91	0.81			CCL5	Chen et al, secretome2019
	#N/A	PABRVcomp	Gda	1	389.8	525.12	852.46	763.28		Gda	1	-1.14	-0.51	1.03	0.61			CFP	Chen et al, secretome2019
	#N/A	PABRVcomp	Gfpt2	1	108.11	171.18	299.5	302.66		Gfpt2	1	-1.16	-0.51	0.82	0.85			CGA	Chen et al, secretome2019
	#N/A	PABRVcomp	Gli3	1	23.19	24.47	59.24	51.55		Gli3	1	-0.89	-0.82	1.06	0.65			CGB	Chen et al, secretome2019
	Chen et al, secretome2019	PABRVdecomp_comp	Gpx3	1	382.37	381.59	1212.96	992.4		Gpx3	1	-0.85	-0.85	1.11	0.59			CHI3L1	Chen et al, secretome2019
	Chen et al, secretome2019	PABRVcomp	Igfbp4	1	236.97	256.08	528.55	449.27		Igfbp4	1	-0.91	-0.78	1.12	0.57			COL1A2	Chen et al, secretome2019
	#N/A	PABRVdecomp_comp	Igsf10	1	88.36	58.09	234.5	201.06		Igsf10	1	-0.67	-1.02	1.04	0.65			COL6A3	Chen et al, secretome2019
	Chen et al, secretome2019	PABRVdecomp_comp	Islr	1	56.83	37.11	160.43	130.01		Islr	1	-0.67	-1.01	1.1	0.58			COLEC10	Chen et al, secretome2019
	Chen et al, secretome2019	PABRVdecomp_comp	Lum	1	148.53	174.7	518.83	435.73		Lum	1	-0.92	-0.78	1.07	0.63			CRISP2	Chen et al, secretome2019
	#N/A	PABRVdecomp	Map4k1	1	37.65	26.77	78.81	76.88		Map4k1	1	-0.65	-1.06	0.89	0.82			CSN2	Chen et al, secretome2019
	Chen et al, secretome2019	PABRVcomp	Mcf2l	1	657.65	804.01	1426.93	1294.02		Mcf2l	1	-1.04	-0.65	1.02	0.67			CST3	Chen et al, secretome2019
	#N/A	PABRVcomp	Mcm6	1	24.91	22.01	55.11	49.71		Mcm6	1	-0.77	-0.94	1.02	0.7			CTSB	Chen et al, secretome2019
	#N/A	PABRVdecomp_comp	Mfap5	1	19.63	17.27	88.48	84.78		Mfap5	1	-0.84	-0.9	0.91	0.82			CTSL2	Chen et al, secretome2019
	#N/A	PABRVdecomp	MGC112715	1	52.67	48.81	111.82	111.42		MGC112715	1	-0.81	-0.92	0.87	0.86			CXCL10	Chen et al, secretome2019
	#N/A	PABRVdecomp	Mpeg1	1	47.95	39.3	101.61	100.52		Mpeg1	1	-0.73	-0.99	0.88	0.84			CXCL13	Chen et al, secretome2019
	#N/A	PABRVdecomp_comp	Nox4	1	38.36	21.37	96.46	79.28		Nox4	1	-0.59	-1.07	1.08	0.58			CXCL2	Chen et al, secretome2019
	#N/A	PABRVcomp	Numbl	1	22.84	30.07	58.67	52.25		Numbl	1	-1.05	-0.63	1.03	0.66			CYP2C9	Chen et al, secretome2019
	#N/A	PABRVcomp	Olr59	1	30.9	34.42	67.74	68.08		Olr59	1	-0.95	-0.78	0.86	0.87			CYR61	Chen et al, secretome2019
	Chen et al, secretome2019	PABRVcomp	P3h2	1	51.81	63.31	112.99	111.51		P3h2	1	-1.04	-0.68	0.88	0.83			DCN	Chen et al, secretome2019
	Chen et al, secretome2019	PABRVdecomp_comp	Pi16	1	104.74	88.06	316.37	252.84		Pi16	1	-0.77	-0.92	1.12	0.56			DCN	Chen et al, secretome2019
	#N/A	PABRVcomp	Plscr4	1	72.11	95.53	160.43	151.84		Plscr4	1	-1.11	-0.57	0.94	0.74			DEFA3	Chen et al, secretome2019
	Chen et al, secretome2019	PABRVcomp	Prelp	1	46.06	48.63	119.28	101.51		Prelp	1	-0.88	-0.81	1.09	0.61			DEFB105A	Chen et al, secretome2019
	#N/A	PABRVcomp	Rnase4	1	83.13	90.54	193.18	185.7		Rnase4	1	-0.93	-0.8	0.93	0.8			DNAJB9	Chen et al, secretome2019
	#N/A	PABRVdecomp_comp	Rsad2	1	84.43	75.79	208.15	172.56		Rsad2	1	-0.78	-0.91	1.12	0.57			DNASE1L3	Chen et al, secretome2019
	Chen et al, secretome2019	PABRVdecomp_comp	Serpinf1	1	57.09	58.95	168.15	147.38		Serpinf1	1	-0.87	-0.84	1.04	0.68			DNASE2	Chen et al, secretome2019
	Chen et al, secretome2019	PABRVcomp	Serping1	1	140.89	150.63	332.33	323.81		Serping1	1	-0.91	-0.82	0.91	0.82			ECD	Chen et al, secretome2019
	#N/A	PABRVcomp	Slc43a3	1	117.46	144.12	312.03	292.36		Slc43a3	1	-0.99	-0.72	0.96	0.76			EDDM3B	Chen et al, secretome2019
	Chen et al, secretome2019	PABRVdecomp	Ssc5d	1	40.88	25.62	85.11	77.71		Ssc5d	1	-0.57	-1.11	0.97	0.71			EDN1	Chen et al, secretome2019
	#N/A	PABRVcomp	Ston1	1	78.04	87.84	170.01	137.79		Ston1	1	-0.93	-0.71	1.19	0.45			EPO	Chen et al, secretome2019
	#N/A	PABRVcomp	Sulf1	1	153.45	180.41	382.93	364.33		Sulf1	1	-0.97	-0.75	0.94	0.78			ERP29	Chen et al, secretome2019
	Chen et al, secretome2019	PABRVcomp	Tgfb3	1	164.85	176.47	361.77	304.34		Tgfb3	1	-0.9	-0.78	1.14	0.54			FBLN5	Chen et al, secretome2019
	Chen et al, secretome2019	PABRVdecomp_comp	Thbs4	1	6.81	2.5	220.12	170.43		Thbs4	1	-0.83	-0.87	1.07	0.63			FGB	Chen et al, secretome2019
	#N/A	PABRVcomp	Tlr4	1	42.7	42.98	98.19	79.23		Tlr4	1	-0.84	-0.83	1.17	0.49			FKBP14	Chen et al, secretome2019
	#N/A	PABRVcomp	Tmeff2	1	22.16	25.25	53.68	54.96		Tmeff2	1	-0.95	-0.78	0.83	0.9			FMOD	Chen et al, secretome2019
	#N/A	PABRVdecomp	Tmem229b	1	33.14	26.41	69.7	67.83		Tmem229b	1	-0.71	-1.01	0.9	0.82			FRZB	Chen et al, secretome2019
	#N/A	PABRVdecomp_comp	Vcan	1	187.57	174.2	488.54	442.1		Vcan	1	-0.82	-0.9	1	0.72			GAS	Chen et al, secretome2019
	#N/A	PABRVcomp	Xdh	1	691.67	835.85	1499.24	1371.2		Xdh	1	-1.03	-0.67	1.01	0.69			GDNF	Chen et al, secretome2019
	#N/A	PABRVdecomp	Angpt1	2	1205.69	1426.97	574.23	571.83		Angpt1	2	0.6	1.1	-0.84	-0.85			CSH1	Chen et al, secretome2019
	#N/A	PABRVdecomp	Asb4	2	131.87	134.9	62.97	55.67		Asb4	2	0.83	0.9	-0.78	-0.95			CSH1	Chen et al, secretome2019
	#N/A	PABRVdecomp	Atp6ap1l	2	147.29	161.96	70.88	73.9		Atp6ap1l	2	0.71	1.01	-0.89	-0.83			CSH1	Chen et al, secretome2019
	#N/A	PABRVdecomp	Baalc	2	239.89	227.7	133.12	98.69		Baalc	2	0.93	0.76	-0.6	-1.09			CSH1	Chen et al, secretome2019
	#N/A	PABRVdecomp	Cbr1	2	101.73	110.53	44.16	51.01		Cbr1	2	0.73	0.99	-0.96	-0.76			CSH1	Chen et al, secretome2019
	#N/A	PABRVdecomp	Dlgap1	2	193.96	179.92	119.25	86.78		Dlgap1	2	0.97	0.69	-0.51	-1.15			GHDC	Chen et al, secretome2019
	#N/A	PABRVdecomp	Epha7	2	174.99	184.22	102.67	73.33		Epha7	2	0.76	0.93	-0.57	-1.11			GPHA2	Chen et al, secretome2019
	#N/A	PABRVdecomp	Gabrb2	2	353.32	355.21	212.56	145.27		Gabrb2	2	0.83	0.84	-0.52	-1.16			GREM2	Chen et al, secretome2019
	#N/A	PABRVdecomp	Bcl11b	2	196.89	174.82	123.5	75.01		Bcl11b	2	1	0.59	-0.35	-1.24			HAPLN1	Chen et al, secretome2019
	#N/A	PABRVdecomp	Il25	2	179.38	179.48	83.84	62.05		Il25	2	0.86	0.86	-0.68	-1.03			HAPLN3	Chen et al, secretome2019
	#N/A	PABRVdecomp	Kcnk2	2	601.7	485.47	342.37	226.67		Kcnk2	2	1.15	0.44	-0.44	-1.14			HHIPL1	Chen et al, secretome2019
	#N/A	PABRVdecomp	Lrrc7	2	248.9	228.24	125.93	78.94		Lrrc7	2	0.96	0.71	-0.55	-1.13			HLA-DPB1	Chen et al, secretome2019
	#N/A	PABRVdecomp	Etv1	2	334.53	407.76	237.69	188.16		Etv1	2	0.43	1.18	-0.55	-1.06			HEL-S-125m	Chen et al, secretome2019
	#N/A	PABRVdecomp	Myo16	2	156.6	179.53	85.75	74.41		Myo16	2	0.63	1.07	-0.74	-0.96			HEL-S-89n	Chen et al, secretome2019
	#N/A	PABRVdecomp_comp	Pcdh11x	2	226.4	251.32	73.73	50.5		Pcdh11x	2	0.74	0.98	-0.75	-0.97			HYAL1	Chen et al, secretome2019
	#N/A	PABRVcomp	Gsta1	3	38.66	82.04	92.78	155.67		Gsta1	3	-1.11	-0.21	0.01	1.31			IGFBP4	Chen et al, secretome2019
	#N/A	PABRVcomp	Ttll9	3	38.06	66.92	87.12	146.42		Ttll9	3	-1.02	-0.39	0.05	1.35			IL10	Chen et al, secretome2019
	#N/A	PABRVdecomp	Abca5	3	203.68	228.53	324.09	598.58		Abca5	3	-0.75	-0.61	-0.08	1.44			IL18BP	Chen et al, secretome2019
	#N/A	PABRVdecomp	Aif1l	3	105.34	145.22	204.85	345.84		Aif1l	3	-0.9	-0.52	0.04	1.38			IL18BP	Chen et al, secretome2019
	#N/A	PABRVdecomp	Bex1	3	20.94	21.07	35.75	143.75		Bex1	3	-0.58	-0.58	-0.33	1.49			CXCL8	Chen et al, secretome2019
	#N/A	PABRVdecomp	Bok	3	99.96	99.75	153.86	212.04		Bok	3	-0.77	-0.78	0.23	1.32			IGF2	Chen et al, secretome2019
	Chen et al, secretome2019	PABRVdecomp	C2	3	218.99	307.6	313.54	642.66		C2	3	-0.81	-0.34	-0.31	1.46			ITGB4	Chen et al, secretome2019
	#N/A	PABRVdecomp	Cacna1g	3	231.87	270.48	411.85	812.5		Cacna1g	3	-0.75	-0.61	-0.07	1.43			KLK12	Chen et al, secretome2019
	#N/A	PABRVdecomp	Camk1d	3	17.87	23.13	43.41	73.65		Camk1d	3	-0.86	-0.65	0.15	1.35			KLK6	Chen et al, secretome2019
	Chen et al, secretome2019	PABRVdecomp	Chrna1	3	10.11	30.48	29.25	151.88		Chrna1	3	-0.7	-0.38	-0.4	1.48			KLK8	Chen et al, secretome2019
	#N/A	PABRVdecomp	Csrp2	3	58.23	52.52	81.95	128.61		Csrp2	3	-0.64	-0.8	0.05	1.39			KREMEN2	Chen et al, secretome2019
	#N/A	PABRVdecomp	Ctgf	3	1889.56	1817.06	3832.09	7302.93		Ctgf	3	-0.71	-0.74	0.05	1.4			LALBA	Chen et al, secretome2019
	#N/A	PABRVdecomp	Cyfip2	3	41.29	46.08	64.07	134.77		Cyfip2	3	-0.7	-0.59	-0.17	1.46			LAMB3	Chen et al, secretome2019
	#N/A	PABRVdecomp	Dgkg	3	30.59	53.92	67.23	186.34		Dgkg	3	-0.78	-0.44	-0.25	1.46			LCN1	Chen et al, secretome2019
	#N/A	PABRVdecomp	Dusp15	3	149.11	286.25	301.85	652.6		Dusp15	3	-0.92	-0.29	-0.21	1.42			LEFTY2	Chen et al, secretome2019
	#N/A	PABRVdecomp	Ephx4	3	22.46	35.44	31.28	87.67		Ephx4	3	-0.74	-0.3	-0.44	1.47			LEP	Chen et al, secretome2019
	#N/A	PABRVdecomp	Epn3	3	17.9	26.7	39.48	85.51		Epn3	3	-0.81	-0.52	-0.1	1.43			LHB	Chen et al, secretome2019
	#N/A	PABRVdecomp	Fstl3	3	35.21	41.94	71.72	112		Fstl3	3	-0.86	-0.67	0.19	1.34			LOX	Chen et al, secretome2019
	Chen et al, secretome2019	PABRVdecomp	Fuca1	3	225.13	222.83	317.03	472.59		Fuca1	3	-0.72	-0.74	0.07	1.39			LTA	Chen et al, secretome2019
	#N/A	PABRVdecomp	Gprc5a	3	13.07	19.3	37.1	110.73		Gprc5a	3	-0.71	-0.57	-0.18	1.46			LYZ	Chen et al, secretome2019
	#N/A	PABRVdecomp	Hopx	3	338.42	374.21	483.28	861.6		Hopx	3	-0.73	-0.59	-0.13	1.45			MEPE	Chen et al, secretome2019
	#N/A	PABRVdecomp	Hs3st2	3	0.59	0.87	5.93	63		Hs3st2	3	-0.56	-0.55	-0.38	1.5			MFAP2	Chen et al, secretome2019
	Chen et al, secretome2019	PABRVdecomp	Hyal1	3	103.9	122.62	212.84	417.3		Hyal1	3	-0.77	-0.64	-0.01	1.42			MGP	Chen et al, secretome2019
	#N/A	PABRVdecomp	Ifitm1	3	27.14	30.03	48.15	70.27		Ifitm1	3	-0.84	-0.7	0.21	1.33			MMP2	Chen et al, secretome2019
	#N/A	PABRVdecomp	Kcnj14	3	91.73	131.96	137.3	311.1		Kcnj14	3	-0.78	-0.37	-0.32	1.47			NELL2	Chen et al, secretome2019
	#N/A	PABRVdecomp	Klhl6	3	20.14	17.36	32.35	62.57		Klhl6	3	-0.63	-0.76	-0.04	1.42			NOV	Chen et al, secretome2019
	#N/A	PABRVdecomp	Lrrc16a	3	201.21	190.93	283.21	528.72		Lrrc16a	3	-0.63	-0.7	-0.11	1.45			NPC2	Chen et al, secretome2019
	Chen et al, secretome2019	PABRVdecomp	Mdk	3	22.18	24.52	18.67	56.4		Mdk	3	-0.47	-0.34	-0.67	1.49			NPY	Chen et al, secretome2019
	#N/A	PABRVdecomp	Mybpc2	3	69.16	99.47	144.87	234.2		Mybpc2	3	-0.94	-0.52	0.11	1.35			NTF4	Chen et al, secretome2019
	#N/A	PABRVdecomp	Nos1	3	25.21	25.36	46.25	183.17		Nos1	3	-0.59	-0.59	-0.31	1.49			NTRK2	Chen et al, secretome2019
	#N/A	PABRVdecomp	Npr3	3	252.87	306.68	414.03	1069.47		Npr3	3	-0.68	-0.54	-0.26	1.48			NTS	Chen et al, secretome2019
	#N/A	PABRVdecomp	Nrg1	3	29.66	21.8	34.01	68.99		Nrg1	3	-0.43	-0.81	-0.22	1.46			OGN	Chen et al, secretome2019
	#N/A	PABRVdecomp	Paqr8	3	24.65	28.86	59.99	111.08		Paqr8	3	-0.79	-0.68	0.1	1.38			OLFM4	Chen et al, secretome2019
	#N/A	PABRVdecomp	Plekhh2	3	61.65	91.29	116.9	200.4		Plekhh2	3	-0.94	-0.44	-0.01	1.39			OLFML3	Chen et al, secretome2019
	#N/A	PABRVdecomp	Ppip5k1	3	1200.39	1217.6	1526.38	2536.63		Ppip5k1	3	-0.67	-0.64	-0.15	1.46			OXT	Chen et al, secretome2019
	#N/A	PABRVdecomp	Ptk2b	3	45.74	39.57	76.67	117.85		Ptk2b	3	-0.68	-0.85	0.19	1.34			PAEP	Chen et al, secretome2019
	#N/A	PABRVdecomp	Ptprt	3	13.84	25.01	41.24	126.06		Ptprt	3	-0.74	-0.52	-0.2	1.46			ERP70	Chen et al, secretome2019
	#N/A	PABRVdecomp	Ric3	3	7.76	17.98	22.19	71.13		Ric3	3	-0.78	-0.42	-0.27	1.47			PENK	Chen et al, secretome2019
	#N/A	PABRVdecomp	RT1-Db1	3	54.37	36.32	67.69	102.48		RT1-Db1	3	-0.39	-1.03	0.09	1.33			PLA2G12A	Chen et al, secretome2019
	#N/A	PABRVdecomp	Rxfp1	3	18.74	8.11	45.3	142.95		Rxfp1	3	-0.57	-0.74	-0.14	1.45			PLA2G2A	Chen et al, secretome2019
	#N/A	PABRVdecomp	Scn3b	3	36.03	62.28	60.89	142.7		Scn3b	3	-0.85	-0.28	-0.31	1.45			PLOD1	Chen et al, secretome2019
	Chen et al, secretome2019	PABRVdecomp	Sema3b	3	354.96	346.94	526.54	758.88		Sema3b	3	-0.73	-0.78	0.15	1.36			POSTN	Chen et al, secretome2019
	#N/A	PABRVdecomp	Slc41a2	3	13.68	21.39	34.66	66.45		Slc41a2	3	-0.87	-0.54	0.03	1.39			POSTN	Chen et al, secretome2019
	#N/A	PABRVdecomp	Slc9a3	3	28.19	29.35	26.65	78.17		Slc9a3	3	-0.49	-0.45	-0.56	1.5			PRAP1	Chen et al, secretome2019
	Chen et al, secretome2019	PABRVdecomp	Tgfa	3	10.3	13.61	25.09	165.7		Tgfa	3	-0.58	-0.53	-0.38	1.49			PRCP	Chen et al, secretome2019
	#N/A	PABRVdecomp	Tgm2	3	2775.52	2738.2	4671.67	7371.02		Tgm2	3	-0.74	-0.76	0.13	1.37			PROK1	Chen et al, secretome2019
	#N/A	PABRVdecomp	Trpm5	3	19.7	21.77	26.33	54		Trpm5	3	-0.67	-0.54	-0.26	1.48			PSAP	Chen et al, secretome2019
	#N/A	PABRVdecomp	Uchl1	3	6.64	12.66	11.48	50.28		Uchl1	3	-0.68	-0.38	-0.44	1.49			LCNL1	Chen et al, secretome2019
	#N/A	PABRVdecomp	Zfp365	3	12.2	18.74	32.1	85.79		Zfp365	3	-0.75	-0.55	-0.15	1.45			RARRES2	Chen et al, secretome2019
	#N/A	PABRVdecomp_comp	Akip1	3	50.91	45.6	127.27	281.29		Akip1	3	-0.69	-0.73	0.01	1.41			REG1B	Chen et al, secretome2019
	#N/A	PABRVdecomp_comp	Ankrd23	3	203.82	292.82	908.27	2626.75		Ankrd23	3	-0.72	-0.64	-0.09	1.44			PAP	Chen et al, secretome2019
	#N/A	PABRVdecomp_comp	Cpeb1	3	31.44	76.86	91.53	180.62		Cpeb1	3	-1.02	-0.29	-0.06	1.37			REG4	Chen et al, secretome2019
	#N/A	PABRVdecomp_comp	Gpnmb	3	43.54	92.76	169.6	306.15		Gpnmb	3	-0.96	-0.53	0.14	1.34			RET	Chen et al, secretome2019
	#N/A	PABRVdecomp_comp	Maoa	3	2482.13	3761.69	5877.33	12363.6		Maoa	3	-0.83	-0.54	-0.06	1.42			RAC1	Chen et al, secretome2019
	#N/A	PABRVdecomp_comp	Ncam1	3	122.15	125.54	461.85	1844.89		Ncam1	3	-0.63	-0.63	-0.22	1.47			RNASE6	Chen et al, secretome2019
	Chen et al, secretome2019	PABRVdecomp_comp	Nppa	3	312.47	317.98	2989.27	22611.2		Nppa	3	-0.58	-0.58	-0.33	1.49			SCGB1A1	Chen et al, secretome2019
	Chen et al, secretome2019	PABRVdecomp_comp	Nppb	3	1633.38	1555.96	3737.92	8401.64		Nppb	3	-0.69	-0.71	-0.03	1.42			SCGB3A2	Chen et al, secretome2019
	Chen et al, secretome2019	PABRVdecomp_comp	Postn	3	32.94	25.66	126.23	236.04		Postn	3	-0.73	-0.81	0.21	1.33			SCN4B	Chen et al, secretome2019
	#N/A	PABRVdecomp_comp	Sypl2	3	43.99	48.67	154.58	270.32		Sypl2	3	-0.8	-0.75	0.24	1.32			SDF2	Chen et al, secretome2019
	#N/A	PABRVdecomp_comp	Tceal7	3	12.09	19.78	66.3	177.99		Tceal7	3	-0.74	-0.64	-0.04	1.42			SERPINA1	Chen et al, secretome2019
	Chen et al, secretome2019	PABRVdecomp_comp	Tgfb2	3	115.7	158.55	394.44	947.71		Tgfb2	3	-0.75	-0.64	-0.03	1.42			SERPINA3	Chen et al, secretome2019
	#N/A	PABRVcomp	S100a6	4	43.41	63.95	111.83	131.1		S100a6	4	-1.08	-0.58	0.59	1.07			SERPINA3	Chen et al, secretome2019
	#N/A	PABRVcomp	Tmem63c	4	17.86	31.43	50.91	61.8		Tmem63c	4	-1.15	-0.46	0.53	1.08			SERPING1	Chen et al, secretome2019
	#N/A	PABRVdecomp	Abhd2	4	420.5	347.98	652.88	747.74		Abhd2	4	-0.64	-1.03	0.59	1.09			SERPINH1	Chen et al, secretome2019
	#N/A	PABRVdecomp	Anxa2	4	344.42	337.68	560.76	734.85		Anxa2	4	-0.79	-0.82	0.35	1.26			SERPINI1	Chen et al, secretome2019
	#N/A	PABRVdecomp	Atp1a3	4	605.03	541.99	1498.86	2006.68		Atp1a3	4	-0.78	-0.87	0.47	1.18			SFTPA1	Chen et al, secretome2019
	#N/A	PABRVdecomp	Meis3	4	22.87	19.77	41.24	53.51		Meis3	4	-0.72	-0.92	0.43	1.2			SGCA	Chen et al, secretome2019
	#N/A	PABRVdecomp	Camkk1	4	23.42	24.57	46.4	60.16		Camkk1	4	-0.85	-0.79	0.44	1.21			SPARCL1	Chen et al, secretome2019
	Chen et al, secretome2019	PABRVdecomp	Chrd	4	19.84	23.87	40	53.46		Chrd	4	-0.93	-0.67	0.37	1.24			SPINK14	Chen et al, secretome2019
	#N/A	PABRVdecomp	Prdm1	4	44.71	37.31	86.93	90.57		Prdm1	4	-0.73	-0.99	0.79	0.93			SPINK2	Chen et al, secretome2019
	#N/A	PABRVdecomp	Cyth4	4	35.22	20.14	46.75	52.04		Cyth4	4	-0.23	-1.3	0.58	0.96			SPP1	Chen et al, secretome2019
	#N/A	PABRVdecomp	Ecm1	4	486.52	484.81	899.56	1258.55		Ecm1	4	-0.79	-0.8	0.31	1.28			SPP1	Chen et al, secretome2019
	#N/A	PABRVdecomp	Fgd3	4	31.39	21.08	59.73	69.59		Fgd3	4	-0.61	-1.06	0.62	1.05			SPP1	Chen et al, secretome2019
	#N/A	PABRVdecomp	Flrt2	4	39.65	31.89	76.95	82.24		Flrt2	4	-0.7	-1.01	0.75	0.96			TAC3	Chen et al, secretome2019
	#N/A	PABRVdecomp	Fxyd6	4	65.3	52.98	124.36	123.77		Fxyd6	4	-0.7	-1.02	0.87	0.85			TAC3	Chen et al, secretome2019
	#N/A	PABRVdecomp	Gabre	4	7.95	12.14	43.06	55.03		Gabre	4	-0.93	-0.75	0.59	1.1			TGFB3	Chen et al, secretome2019
	Chen et al, secretome2019	PABRVdecomp	Gdf15	4	89.23	74.38	192.29	262.59		Gdf15	4	-0.73	-0.9	0.42	1.21			TGFBI	Chen et al, secretome2019
	#N/A	PABRVdecomp	Hmha1	4	44.62	31.93	65.44	72.76		Hmha1	4	-0.48	-1.16	0.63	1.02			TIMP1	Chen et al, secretome2019
	#N/A	PABRVdecomp	Il1b	4	64.8	47.27	124.56	130.94		Il1b	4	-0.64	-1.06	0.78	0.93			TICAM2	Chen et al, secretome2019
	#N/A	PABRVdecomp	Lsp1	4	68.85	58.6	134.69	145.14		Lsp1	4	-0.74	-0.97	0.74	0.98			TPST2	Chen et al, secretome2019
	Chen et al, secretome2019	PABRVdecomp	Lyz2	4	139.03	143.63	274.32	394.91		Lyz2	4	-0.81	-0.77	0.3	1.29			TTR	Chen et al, secretome2019
	Chen et al, secretome2019	PABRVdecomp	Man2b2	4	108.74	94.18	210.14	234.27		Man2b2	4	-0.75	-0.96	0.68	1.03			UGT1A1	Chen et al, secretome2019
	Chen et al, secretome2019	PABRVdecomp	Megf6	4	42.95	32.95	78.96	88.54		Megf6	4	-0.66	-1.03	0.67	1.02			SEBOX	Chen et al, secretome2019
	Chen et al, secretome2019	PABRVdecomp	Pcolce	4	84.98	71.1	175.61	190.19		Pcolce	4	-0.74	-0.97	0.74	0.98			A1BG	Chen et al, secretome2019
	#N/A	PABRVdecomp	Ppp1r36	4	30.25	33.04	53.53	74.23		Ppp1r36	4	-0.86	-0.72	0.28	1.29			ITGB4	Chen et al, secretome2019
	Chen et al, secretome2019	PABRVdecomp	Ptgds	4	34.42	33.44	66.33	89.11		Ptgds	4	-0.79	-0.83	0.39	1.24			HEL110	Chen et al, secretome2019
	Chen et al, secretome2019	PABRVdecomp	Reln	4	75.56	52.95	179.44	177.11		Reln	4	-0.69	-1.03	0.88	0.84			CERS1	Chen et al, secretome2019
	Chen et al, secretome2019	PABRVdecomp	RT1-Ba	4	62.34	44.86	93.94	114.01		RT1-Ba	4	-0.53	-1.09	0.49	1.13			CSPG3	Chen et al, secretome2019
	#N/A	PABRVdecomp	RT1-Da	4	98.97	62.67	142.79	183.16		RT1-Da	4	-0.44	-1.13	0.4	1.17			GDF11	Chen et al, secretome2019
	#N/A	PABRVdecomp	Slc1a3	4	94.97	50.62	116.12	122.16		Slc1a3	4	-0.03	-1.4	0.62	0.81			CCL27	Chen et al, secretome2019
	#N/A	PABRVdecomp	Tbc1d2	4	35.32	40.48	66.32	93.09		Tbc1d2	4	-0.88	-0.69	0.28	1.29			ARSB	Chen et al, secretome2019
	#N/A	PABRVdecomp	Tmem100	4	61.1	58.69	114.65	145.03		Tmem100	4	-0.8	-0.86	0.47	1.19			ST8SIA2	Chen et al, secretome2019
	Chen et al, secretome2019	PABRVdecomp	Tnc	4	11.03	8.69	40.01	56.17		Tnc	4	-0.78	-0.88	0.48	1.18			CRH	Chen et al, secretome2019
	#N/A	PABRVdecomp	Tnnt3	4	16.75	19.22	38.08	55.17		Tnnt3	4	-0.87	-0.73	0.32	1.27			HEL129	Chen et al, secretome2019
	#N/A	PABRVdecomp	Vash2	4	320.65	360.34	614.29	872.93		Vash2	4	-0.86	-0.71	0.28	1.29			CLEC3B	Chen et al, secretome2019
	#N/A	PABRVdecomp	Wdr62	4	84.31	83.11	148.05	181.5		Wdr62	4	-0.82	-0.84	0.49	1.17			MELTF	Chen et al, secretome2019
	#N/A	PABRVdecomp_comp	Acta1	4	5187.57	4390.73	20649.2	24774.5		Acta1	4	-0.82	-0.89	0.66	1.05			SCRG1	Chen et al, secretome2019
	#N/A	PABRVdecomp_comp	Adcy7	4	58.2	47.87	163.04	175.79		Adcy7	4	-0.79	-0.94	0.77	0.96			GREM1	Chen et al, secretome2019
	#N/A	PABRVdecomp_comp	Apba1	4	23.12	24.27	51.32	59.89		Apba1	4	-0.88	-0.82	0.62	1.08			HEL-S-269	Chen et al, secretome2019
	#N/A	PABRVdecomp_comp	Col8a1	4	52.96	52.66	220.31	230.45		Col8a1	4	-0.86	-0.87	0.81	0.92			EFEMP2	Chen et al, secretome2019
	#N/A	PABRVdecomp_comp	Cxcr4	4	123.25	129.29	269.17	298.16		Cxcr4	4	-0.89	-0.83	0.7	1.02			VEGFB	Chen et al, secretome2019
	#N/A	PABRVdecomp_comp	Dusp26	4	18.41	26.94	51.05	66.61		Dusp26	4	-1.01	-0.63	0.47	1.17			GDNF	Chen et al, secretome2019
	#N/A	PABRVdecomp_comp	Fap	4	35.3	28.72	85.52	96.5		Fap	4	-0.76	-0.95	0.7	1.02			FDCSP	Chen et al, secretome2019
	#N/A	PABRVdecomp_comp	Hsd11b1	4	75.58	85.59	189.98	253.86		Hsd11b1	4	-0.88	-0.77	0.45	1.2			ANG	Chen et al, secretome2019
	Chen et al, secretome2019	PABRVdecomp_comp	Igfbp6	4	40.59	35.66	101.77	104.71		Igfbp6	4	-0.8	-0.93	0.83	0.9			LCN6	Chen et al, secretome2019
	#N/A	PABRVdecomp_comp	Il16	4	43.85	52.27	118.72	135.7		Il16	4	-0.94	-0.76	0.67	1.04			IL18BP	Chen et al, secretome2019
	Chen et al, secretome2019	PABRVdecomp_comp	Lbp	4	21.74	25.44	65.26	71.95		Lbp	4	-0.93	-0.79	0.73	0.99			PROS1	Chen et al, secretome2019
	#N/A	PABRVdecomp_comp	Ltbp2	4	39.8	26.43	288.55	329.38		Ltbp2	4	-0.82	-0.9	0.73	0.99			HYAL1	Chen et al, secretome2019
	#N/A	PABRVdecomp_comp	Mtmr11	4	53.01	63.68	117.39	140.69		Mtmr11	4	-0.97	-0.71	0.56	1.12			RAB1	Chen et al, secretome2019
	#N/A	PABRVdecomp_comp	P2rx1	4	18.82	28.15	50.44	74.37		P2rx1	4	-0.97	-0.6	0.3	1.27			GH1	Chen et al, secretome2019
	Chen et al, secretome2019	PABRVdecomp_comp	Penk	4	225.91	274.2	1053.72	1850.12		Penk	4	-0.82	-0.75	0.26	1.3			GH2	Chen et al, secretome2019
	Chen et al, secretome2019	PABRVdecomp_comp	Plod2	4	94.45	103.42	235.14	288.31		Plod2	4	-0.89	-0.8	0.57	1.12			VEGFA	Chen et al, secretome2019
	#N/A	PABRVdecomp_comp	Ptgs2	4	43.68	44.95	162.28	167.39		Ptgs2	4	-0.87	-0.86	0.83	0.9			C1QTNF5	Chen et al, secretome2019
	Chen et al, secretome2019	PABRVdecomp_comp	Timp1	4	27.18	31.64	72.69	97.75		Timp1	4	-0.89	-0.76	0.45	1.19			CTRL	Chen et al, secretome2019
	#N/A	PABRVcomp	Tcf21	5	27.64	27.3	65.72	41.46		Tcf21	5	-0.71	-0.73	1.4	0.05			GPB5	Chen et al, secretome2019
	#N/A	PABRVcomp	C1qtnf7	5	12.86	18.75	53.21	37.12		C1qtnf7	5	-0.96	-0.64	1.24	0.36			PRSS2	Chen et al, secretome2019
	#N/A	PABRVcomp	C1r	5	288.72	303.9	688.33	499.69		C1r	5	-0.83	-0.75	1.29	0.29			TAC3	Chen et al, secretome2019
	Chen et al, secretome2019	PABRVcomp	Cadm3	5	60.7	74.55	142.22	86.67		Cadm3	5	-0.85	-0.46	1.43	-0.12			AOC1	Chen et al, secretome2019
	Chen et al, secretome2019	PABRVcomp	Clmp	5	50.26	46.06	128.34	80.23		Clmp	5	-0.68	-0.8	1.37	0.11			ACHE	Chen et al, secretome2019
	#N/A	PABRVcomp	Cmklr1	5	71.55	67.73	169.67	108.33		Cmklr1	5	-0.69	-0.77	1.38	0.08			ACR	Chen et al, secretome2019
	#N/A	PABRVcomp	Col14a1	5	452.12	387.85	1064.67	806.6		Col14a1	5	-0.71	-0.92	1.22	0.41			ACRBP	Chen et al, secretome2019
	Chen et al, secretome2019	PABRVcomp	Dpt	5	258.82	235	604.74	416.86		Dpt	5	-0.7	-0.84	1.32	0.22			ACRV1	Chen et al, secretome2019
	Chen et al, secretome2019	PABRVcomp	Fbln1	5	192.53	206.39	614.29	398.99		Fbln1	5	-0.81	-0.74	1.32	0.23			ACRV1	Chen et al, secretome2019
	#N/A	PABRVcomp	Fmo2	5	172.18	237.51	400.36	302.92		Fmo2	5	-1.09	-0.42	1.25	0.25			ACRV1	Chen et al, secretome2019
	Chen et al, secretome2019	PABRVcomp	Gsn	5	4944.19	5504.32	11702.9	8036.86		Gsn	5	-0.85	-0.66	1.35	0.16			ACRV1	Chen et al, secretome2019
	#N/A	PABRVcomp	Larp6	5	21.53	19.33	55.7	31.78		Larp6	5	-0.63	-0.77	1.42	-0.02			ADAM12	Chen et al, secretome2019
	Chen et al, secretome2019	PABRVcomp	Lrp1	5	1748.7	1686.87	4304.74	2914.17		Lrp1	5	-0.74	-0.79	1.33	0.2			ADAM33	Chen et al, secretome2019
	Chen et al, secretome2019	PABRVcomp	Mmp2	5	366.57	311.64	965.4	653.58		Mmp2	5	-0.69	-0.87	1.3	0.26			ADAMTS5	Chen et al, secretome2019
	#N/A	PABRVcomp	Mrc2	5	108.42	89.07	260.62	176.66		Mrc2	5	-0.65	-0.9	1.31	0.23			ADAMTS8	Chen et al, secretome2019
	#N/A	PABRVcomp	Mx1	5	94.64	82.48	226.12	154.74		Mx1	5	-0.68	-0.87	1.32	0.23			ADAMTSL1	Chen et al, secretome2019
	#N/A	PABRVcomp	Mxra8	5	136.75	123.63	316.43	248.92		Mxra8	5	-0.75	-0.9	1.19	0.46			ADAMTSL2	Chen et al, secretome2019
	#N/A	PABRVcomp	Pcdh20	5	22.89	39.55	55.94	41.25		Pcdh20	5	-1.26	-0.03	1.19	0.1			ADAMTSL4	Chen et al, secretome2019
	#N/A	PABRVcomp	PCOLCE2	5	34.27	33.69	89.31	62.22		PCOLCE2	5	-0.78	-0.8	1.3	0.28			AEBP1	Chen et al, secretome2019
	#N/A	PABRVcomp	Pde1a	5	44.73	47.27	104.62	80.06		Pde1a	5	-0.85	-0.77	1.24	0.38			AGR3	Chen et al, secretome2019
	Chen et al, secretome2019	PABRVcomp	Pdgfra	5	383.3	375.5	875.03	632.12		Pdgfra	5	-0.77	-0.8	1.3	0.28			ALB	Chen et al, secretome2019
	Chen et al, secretome2019	PABRVcomp	Rcn3	5	53.51	52.93	121.83	80.84		Rcn3	5	-0.73	-0.75	1.37	0.11			ALK	Chen et al, secretome2019
	#N/A	PABRVcomp	Scn3a	5	43.41	54.06	103.45	73.03		Scn3a	5	-0.95	-0.55	1.33	0.17			AMBP	Chen et al, secretome2019
	Chen et al, secretome2019	PABRVcomp	Sfrp2	5	16.19	12.83	65.31	22.27		Sfrp2	5	-0.53	-0.67	1.48	-0.28			AMELX	Chen et al, secretome2019
	#N/A	PABRVcomp	Slfn3	5	130.24	128.13	291.23	231.18		Slfn3	5	-0.81	-0.84	1.2	0.45			AMELX	Chen et al, secretome2019
	Chen et al, secretome2019	PABRVcomp	Sod3	5	165.92	171.04	386.13	293.56		Sod3	5	-0.83	-0.78	1.25	0.37			AMELY	Chen et al, secretome2019
	#N/A	PABRVcomp	Sv2a	5	25.96	24.21	58.58	44.32		Sv2a	5	-0.75	-0.86	1.25	0.37			AMELY	Chen et al, secretome2019
	Chen et al, secretome2019	PABRVcomp	Thbs2	5	233.07	218.33	507.34	364.5		Thbs2	5	-0.73	-0.83	1.31	0.25			AMY1A	Chen et al, secretome2019
	Chen et al, secretome2019	PABRVdecomp	Ccl21	5	48.42	24.34	86.48	62.3		Ccl21	5	-0.27	-1.19	1.2	0.27			AMY2A	Chen et al, secretome2019
	Chen et al, secretome2019	PABRVdecomp	Loxl2	5	86.67	67.14	180.43	145.94		Loxl2	5	-0.64	-1.01	1.15	0.49			ANGPTL3	Chen et al, secretome2019
	Chen et al, secretome2019	PABRVdecomp_comp	Col1a1	5	1002.21	511.78	2404.46	1355.07		Col1a1	5	-0.39	-1.01	1.35	0.05			ANK1	Chen et al, secretome2019
	Chen et al, secretome2019	PABRVdecomp_comp	Col3a1	5	2093.64	1272.67	5289.46	3632.92		Col3a1	5	-0.55	-1.02	1.25	0.32			ANK1	Chen et al, secretome2019
	#N/A	PABRVdecomp_comp	Cpxm1	5	26.35	19.85	65.05	50.47		Cpxm1	5	-0.67	-0.98	1.17	0.48			ANK1	Chen et al, secretome2019
	#N/A	PABRVdecomp_comp	Fbn1	5	769.73	510.19	1694.86	1202.79		Fbn1	5	-0.53	-1.03	1.25	0.31			AOAH	Chen et al, secretome2019
	Chen et al, secretome2019	PABRVdecomp_comp	Loxl1	5	57.54	48.95	172.16	130.46		Loxl1	5	-0.76	-0.9	1.18	0.48			AOAH	Chen et al, secretome2019
	#N/A	PABRVdecomp_comp	Myl4	5	21.36	17.49	103.2	55.4		Myl4	5	-0.7	-0.8	1.36	0.15			APOA2	Chen et al, secretome2019
	#N/A	PABRVdecomp_comp	Sema3d	5	29.04	26.06	100.3	74.59		Sema3d	5	-0.79	-0.87	1.18	0.47			APOD	Chen et al, secretome2019
																		APOH	Chen et al, secretome2019
																		ASIP	Chen et al, secretome2019
																		ASTL	Chen et al, secretome2019
																		ATF7	Chen et al, secretome2019
																		AZGP1	Chen et al, secretome2019
																		AZU1	Chen et al, secretome2019
																		B4GALNT1	Chen et al, secretome2019
																		B4GALNT1	Chen et al, secretome2019
																		B4GALNT1	Chen et al, secretome2019
																		BMP10	Chen et al, secretome2019
																		BPIFB2	Chen et al, secretome2019
																		BPIFC	Chen et al, secretome2019
																		BPIFB6	Chen et al, secretome2019
																		BTN2A2	Chen et al, secretome2019
																		BTN2A2	Chen et al, secretome2019
																		BTN3A2	Chen et al, secretome2019
																		BTNL3	Chen et al, secretome2019
																		BTNL3	Chen et al, secretome2019
																		SPX	Chen et al, secretome2019
																		MYDGF	Chen et al, secretome2019
																		SMIM24	Chen et al, secretome2019
																		C1orf56	Chen et al, secretome2019
																		C1QL4	Chen et al, secretome2019
																		C1QTNF1	Chen et al, secretome2019
																		AMACR	Chen et al, secretome2019
																		C1QTNF4	Chen et al, secretome2019
																		C1QTNF8	Chen et al, secretome2019
																		C20orf173	Chen et al, secretome2019
																		BPIFB3	Chen et al, secretome2019
																		C2orf40	Chen et al, secretome2019
																		PRADC1	Chen et al, secretome2019
																		C4BPB	Chen et al, secretome2019
																		C4BPB	Chen et al, secretome2019
																		C4orf26	Chen et al, secretome2019
																		NDNF	Chen et al, secretome2019
																		C5	Chen et al, secretome2019
																		C5orf46	Chen et al, secretome2019
																		C5orf46	Chen et al, secretome2019
																		C6	Chen et al, secretome2019
																		CLPSL1	Chen et al, secretome2019
																		C8A	Chen et al, secretome2019
																		SBSPON	Chen et al, secretome2019
																		CA6	Chen et al, secretome2019
																		CARTPT	Chen et al, secretome2019
																		CASQ1	Chen et al, secretome2019
																		CBLN1	Chen et al, secretome2019
																		CBLN3	Chen et al, secretome2019
																		CBLN4	Chen et al, secretome2019
																		CCDC47	Chen et al, secretome2019
																		CCL13	Chen et al, secretome2019
																		CCL14	Chen et al, secretome2019
																		CCL14	Chen et al, secretome2019
																		CCL16	Chen et al, secretome2019
																		CCL18	Chen et al, secretome2019
																		CCL20	Chen et al, secretome2019
																		CCL20	Chen et al, secretome2019
																		CCL22	Chen et al, secretome2019
																		CCL24	Chen et al, secretome2019
																		CCL25	Chen et al, secretome2019
																		CCL25	Chen et al, secretome2019
																		CCL2	Chen et al, secretome2019
																		CCL4	Chen et al, secretome2019
																		CCL4L2	Chen et al, secretome2019
																		CCL4L2	Chen et al, secretome2019
																		CCL4L1	Chen et al, secretome2019
																		CCL4L1	Chen et al, secretome2019
																		CCL4L2	Chen et al, secretome2019
																		CCL4L1	Chen et al, secretome2019
																		CD300A	Chen et al, secretome2019
																		CD300A	Chen et al, secretome2019
																		CD300LF	Chen et al, secretome2019
																		CD40	Chen et al, secretome2019
																		CD44	Chen et al, secretome2019
																		CD46	Chen et al, secretome2019
																		CD55	Chen et al, secretome2019
																		CDH13	Chen et al, secretome2019
																		CDH19	Chen et al, secretome2019
																		CDH26	Chen et al, secretome2019
																		CELA3A	Chen et al, secretome2019
																		CELA3A	Chen et al, secretome2019
																		CES1	Chen et al, secretome2019
																		CFHR2	Chen et al, secretome2019
																		CFHR1	Chen et al, secretome2019
																		CFHR1	Chen et al, secretome2019
																		CFHR1	Chen et al, secretome2019
																		CFHR4	Chen et al, secretome2019
																		CFHR4	Chen et al, secretome2019
																		CGREF1	Chen et al, secretome2019
																		CHAD	Chen et al, secretome2019
																		CHADL	Chen et al, secretome2019
																		CHGA	Chen et al, secretome2019
																		CHIA	Chen et al, secretome2019
																		CHID1	Chen et al, secretome2019
																		CLEC18A	Chen et al, secretome2019
																		CLEC18B	Chen et al, secretome2019
																		CLEC18C	Chen et al, secretome2019
																		CLU	Chen et al, secretome2019
																		CLUL1	Chen et al, secretome2019
																		CMA1	Chen et al, secretome2019
																		CNPY4	Chen et al, secretome2019
																		CNTN1	Chen et al, secretome2019
																		COL11A2	Chen et al, secretome2019
																		COL16A1	Chen et al, secretome2019
																		COL21A1	Chen et al, secretome2019
																		COL21A1	Chen et al, secretome2019
																		COL22A1	Chen et al, secretome2019
																		COL2A1	Chen et al, secretome2019
																		COL2A1	Chen et al, secretome2019
																		COL4A5	Chen et al, secretome2019
																		COL4A6	Chen et al, secretome2019
																		COL4A6	Chen et al, secretome2019
																		COL6A3	Chen et al, secretome2019
																		COL6A3	Chen et al, secretome2019
																		COL6A3	Chen et al, secretome2019
																		COL6A3	Chen et al, secretome2019
																		COLEC11	Chen et al, secretome2019
																		COLEC11	Chen et al, secretome2019
																		CPA2	Chen et al, secretome2019
																		CPB1	Chen et al, secretome2019
																		CPD	Chen et al, secretome2019
																		CPN1	Chen et al, secretome2019
																		CPN2	Chen et al, secretome2019
																		CR2	Chen et al, secretome2019
																		CREG1	Chen et al, secretome2019
																		CRIM1	Chen et al, secretome2019
																		CRISP2	Chen et al, secretome2019
																		CRTAC1	Chen et al, secretome2019
																		CRTAP	Chen et al, secretome2019
																		CSN1S1	Chen et al, secretome2019
																		CSN1S1	Chen et al, secretome2019
																		CST1	Chen et al, secretome2019
																		CST2	Chen et al, secretome2019
																		CST5	Chen et al, secretome2019
																		CST6	Chen et al, secretome2019
																		CST9	Chen et al, secretome2019
																		CTHRC1	Chen et al, secretome2019
																		CTRB2	Chen et al, secretome2019
																		CTRC	Chen et al, secretome2019
																		CTSA	Chen et al, secretome2019
																		CTSC	Chen et al, secretome2019
																		CTSE	Chen et al, secretome2019
																		CTSE	Chen et al, secretome2019
																		CTSF	Chen et al, secretome2019
																		CTSG	Chen et al, secretome2019
																		CTSH	Chen et al, secretome2019
																		CTSO	Chen et al, secretome2019
																		CTSZ	Chen et al, secretome2019
																		CXADR	Chen et al, secretome2019
																		CXADR	Chen et al, secretome2019
																		CXCL11	Chen et al, secretome2019
																		CXCL12	Chen et al, secretome2019
																		CXCL14	Chen et al, secretome2019
																		CXCL17	Chen et al, secretome2019
																		CXCL9	Chen et al, secretome2019
																		CDCP2	Chen et al, secretome2019
																		CYP2A7	Chen et al, secretome2019
																		CYP2C18	Chen et al, secretome2019
																		CYP2C18	Chen et al, secretome2019
																		CYP2F1	Chen et al, secretome2019
																		DCD	Chen et al, secretome2019
																		DCD	Chen et al, secretome2019
																		DCN	Chen et al, secretome2019
																		DCN	Chen et al, secretome2019
																		DCN	Chen et al, secretome2019
																		DEFA1	Chen et al, secretome2019
																		DEFA5	Chen et al, secretome2019
																		DEFA6	Chen et al, secretome2019
																		DEFB103A	Chen et al, secretome2019
																		DEFB106A	Chen et al, secretome2019
																		DEFB108B	Chen et al, secretome2019
																		DEFB113	Chen et al, secretome2019
																		DEFB119	Chen et al, secretome2019
																		DEFB121	Chen et al, secretome2019
																		DEFB123	Chen et al, secretome2019
																		DEFB124	Chen et al, secretome2019
																		DEFB125	Chen et al, secretome2019
																		DEFB126	Chen et al, secretome2019
																		DEFB130	Chen et al, secretome2019
																		DEFB131	Chen et al, secretome2019
																		DEFB132	Chen et al, secretome2019
																		DEFB134	Chen et al, secretome2019
																		DEFB135	Chen et al, secretome2019
																		DEFB136	Chen et al, secretome2019
																		DEFB1	Chen et al, secretome2019
																		DEFB4A	Chen et al, secretome2019
																		DHH	Chen et al, secretome2019
																		DHRS7C	Chen et al, secretome2019
																		DHRS7C	Chen et al, secretome2019
																		DHRS9	Chen et al, secretome2019
																		DKK4	Chen et al, secretome2019
																		DKKL1	Chen et al, secretome2019
																		DMP1	Chen et al, secretome2019
																		DMP1	Chen et al, secretome2019
																		DNAJB11	Chen et al, secretome2019
																		DNASE1	Chen et al, secretome2019
																		DNASE1L3	Chen et al, secretome2019
																		DPT	Chen et al, secretome2019
																		ECD	Chen et al, secretome2019
																		ECD	Chen et al, secretome2019
																		EDN3	Chen et al, secretome2019
																		EDN3	Chen et al, secretome2019
																		EDN3	Chen et al, secretome2019
																		EGFR	Chen et al, secretome2019
																		EGFR	Chen et al, secretome2019
																		EGFR	Chen et al, secretome2019
																		EIF2AK3	Chen et al, secretome2019
																		C1S	Chen et al, secretome2019
																		EMILIN2	Chen et al, secretome2019
																		EMILIN3	Chen et al, secretome2019
																		ENDOU	Chen et al, secretome2019
																		ENDOU	Chen et al, secretome2019
																		ENDOU	Chen et al, secretome2019
																		EPX	Chen et al, secretome2019
																		ERAP1	Chen et al, secretome2019
																		ERAP1	Chen et al, secretome2019
																		ERN1	Chen et al, secretome2019
																		ERO1A	Chen et al, secretome2019
																		ERP27	Chen et al, secretome2019
																		ERV3-1	Chen et al, secretome2019
																		ESM1	Chen et al, secretome2019
																		F12	Chen et al, secretome2019
																		FAM180A	Chen et al, secretome2019
																		FAM19A1	Chen et al, secretome2019
																		FAM19A3	Chen et al, secretome2019
																		FAM19A3	Chen et al, secretome2019
																		FBLN2	Chen et al, secretome2019
																		FBLN7	Chen et al, secretome2019
																		FBN2	Chen et al, secretome2019
																		FCER1G	Chen et al, secretome2019
																		FCN1	Chen et al, secretome2019
																		FCN2	Chen et al, secretome2019
																		FCN2	Chen et al, secretome2019
																		FETUB	Chen et al, secretome2019
																		FETUB	Chen et al, secretome2019
																		FGA	Chen et al, secretome2019
																		FGA	Chen et al, secretome2019
																		FGF10	Chen et al, secretome2019
																		FGF17	Chen et al, secretome2019
																		FGF18	Chen et al, secretome2019
																		C4orf22	Chen et al, secretome2019
																		C4orf22	Chen et al, secretome2019
																		FGFBP1	Chen et al, secretome2019
																		FGG	Chen et al, secretome2019
																		FKBP11	Chen et al, secretome2019
																		FKBP7	Chen et al, secretome2019
																		FKBP7	Chen et al, secretome2019
																		FNDC7	Chen et al, secretome2019
																		FREM1	Chen et al, secretome2019
																		FSTL5	Chen et al, secretome2019
																		FSTL5	Chen et al, secretome2019
																		FSTL5	Chen et al, secretome2019
																		FUCA1	Chen et al, secretome2019
																		FUCA2	Chen et al, secretome2019
																		FXYD1	Chen et al, secretome2019
																		FXYD3	Chen et al, secretome2019
																		FXYD3	Chen et al, secretome2019
																		FXYD3	Chen et al, secretome2019
																		GALNS	Chen et al, secretome2019
																		GALP	Chen et al, secretome2019
																		GDF10	Chen et al, secretome2019
																		GDF2	Chen et al, secretome2019
																		GDF3	Chen et al, secretome2019
																		GDF9	Chen et al, secretome2019
																		GFRA4	Chen et al, secretome2019
																		GGH	Chen et al, secretome2019
																		CSH1	Chen et al, secretome2019
																		GHDC	Chen et al, secretome2019
																		GHRH	Chen et al, secretome2019
																		GHRL	Chen et al, secretome2019
																		GHRL	Chen et al, secretome2019
																		GIF	Chen et al, secretome2019
																		GIP	Chen et al, secretome2019
																		GM2A	Chen et al, secretome2019
																		GNLY	Chen et al, secretome2019
																		GNRH1	Chen et al, secretome2019
																		GNRH2	Chen et al, secretome2019
																		GNRH2	Chen et al, secretome2019
																		GNRH2	Chen et al, secretome2019
																		GPX7	Chen et al, secretome2019
																		GREM1	Chen et al, secretome2019
																		GRN	Chen et al, secretome2019
																		GSG1L	Chen et al, secretome2019
																		GSN	Chen et al, secretome2019
																		GUCA2B	Chen et al, secretome2019
																		GUSB	Chen et al, secretome2019
																		GZMH	Chen et al, secretome2019
																		H6PD	Chen et al, secretome2019
																		COLQ	Chen et al, secretome2019
																		HAMP	Chen et al, secretome2019
																		HAPLN2	Chen et al, secretome2019
																		HBEGF	Chen et al, secretome2019
																		HCRT	Chen et al, secretome2019
																		HGF	Chen et al, secretome2019
																		HGF	Chen et al, secretome2019
																		HGF	Chen et al, secretome2019
																		HGF	Chen et al, secretome2019
																		HGF	Chen et al, secretome2019
																		HHIPL1	Chen et al, secretome2019
																		HLA-DQB2	Chen et al, secretome2019
																		HRG	Chen et al, secretome2019
																		HTRA3	Chen et al, secretome2019
																		HTRA3	Chen et al, secretome2019
																		HTRA4	Chen et al, secretome2019
																		IBSP	Chen et al, secretome2019
																		IDS	Chen et al, secretome2019
																		IDS	Chen et al, secretome2019
																		IDUA	Chen et al, secretome2019
																		IGF1	Chen et al, secretome2019
																		IGFALS	Chen et al, secretome2019
																		IGFBP3	Chen et al, secretome2019
																		IGFBP3	Chen et al, secretome2019
																		IGFBP6	Chen et al, secretome2019
																		IGFBP7	Chen et al, secretome2019
																		IGFL3	Chen et al, secretome2019
																		IHH	Chen et al, secretome2019
																		IL12RB1	Chen et al, secretome2019
																		IL17A	Chen et al, secretome2019
																		IL17C	Chen et al, secretome2019
																		IL17RE	Chen et al, secretome2019
																		IL18R1	Chen et al, secretome2019
																		IL22	Chen et al, secretome2019
																		IL22RA2	Chen et al, secretome2019
																		IL22RA2	Chen et al, secretome2019
																		IL22RA2	Chen et al, secretome2019
																		IL23A	Chen et al, secretome2019
																		IL26	Chen et al, secretome2019
																		IL27	Chen et al, secretome2019
																		IFNL1	Chen et al, secretome2019
																		IL5	Chen et al, secretome2019
																		IL5RA	Chen et al, secretome2019
																		IL5RA	Chen et al, secretome2019
																		IL9	Chen et al, secretome2019
																		INHA	Chen et al, secretome2019
																		INHBB	Chen et al, secretome2019
																		INHBC	Chen et al, secretome2019
																		INHBE	Chen et al, secretome2019
																		IGF2	Chen et al, secretome2019
																		IGF2	Chen et al, secretome2019
																		INSL3	Chen et al, secretome2019
																		INSL4	Chen et al, secretome2019
																		INSL5	Chen et al, secretome2019
																		ISM2	Chen et al, secretome2019
																		ITGA2B	Chen et al, secretome2019
																		ITGB4	Chen et al, secretome2019
																		ITIH3	Chen et al, secretome2019
																		KAZALD1	Chen et al, secretome2019
																		KDELC1	Chen et al, secretome2019
																		KERA	Chen et al, secretome2019
																		EMC1	Chen et al, secretome2019
																		KIR2DL4	Chen et al, secretome2019
																		KLK12	Chen et al, secretome2019
																		KLK12	Chen et al, secretome2019
																		KLK15	Chen et al, secretome2019
																		KLK15	Chen et al, secretome2019
																		KLK1	Chen et al, secretome2019
																		KLK8	Chen et al, secretome2019
																		KLK8	Chen et al, secretome2019
																		KREMEN2	Chen et al, secretome2019
																		KRTDAP	Chen et al, secretome2019
																		POGLUT1	Chen et al, secretome2019
																		LACRT	Chen et al, secretome2019
																		LAMA4	Chen et al, secretome2019
																		LAMB1	Chen et al, secretome2019
																		LBP	Chen et al, secretome2019
																		LCN12	Chen et al, secretome2019
																		LCN15	Chen et al, secretome2019
																		LCN2	Chen et al, secretome2019
																		LCN10	Chen et al, secretome2019
																		LEAP2	Chen et al, secretome2019
																		LECT2	Chen et al, secretome2019
																		LEFTY2	Chen et al, secretome2019
																		P3H2	Chen et al, secretome2019
																		LGI4	Chen et al, secretome2019
																		LIPC	Chen et al, secretome2019
																		LIPF	Chen et al, secretome2019
																		LIPF	Chen et al, secretome2019
																		LIPH	Chen et al, secretome2019
																		LIPK	Chen et al, secretome2019
																		LOXL1	Chen et al, secretome2019
																		LOXL3	Chen et al, secretome2019
																		LOXL3	Chen et al, secretome2019
																		LRG1	Chen et al, secretome2019
																		LRP12	Chen et al, secretome2019
																		LRPAP1	Chen et al, secretome2019
																		LUM	Chen et al, secretome2019
																		LYNX1	Chen et al, secretome2019
																		MAMDC2	Chen et al, secretome2019
																		MAN2B2	Chen et al, secretome2019
																		MANBA	Chen et al, secretome2019
																		MATN3	Chen et al, secretome2019
																		MATN4	Chen et al, secretome2019
																		MATN4	Chen et al, secretome2019
																		CALR3	Chen et al, secretome2019
																		MEGF10	Chen et al, secretome2019
																		METRN	Chen et al, secretome2019
																		METTL7B	Chen et al, secretome2019
																		MFAP2	Chen et al, secretome2019
																		MZB1	Chen et al, secretome2019
																		MGP	Chen et al, secretome2019
																		MMP10	Chen et al, secretome2019
																		MMP13	Chen et al, secretome2019
																		MMP19	Chen et al, secretome2019
																		MMP26	Chen et al, secretome2019
																		MMP27	Chen et al, secretome2019
																		MMP3	Chen et al, secretome2019
																		MMP7	Chen et al, secretome2019
																		MMP8	Chen et al, secretome2019
																		MMP9	Chen et al, secretome2019
																		MSMB	Chen et al, secretome2019
																		MSMB	Chen et al, secretome2019
																		MTTP	Chen et al, secretome2019
																		KRTCAP2	Chen et al, secretome2019
																		MUC4	Chen et al, secretome2019
																		MUCL1	Chen et al, secretome2019
																		NAGPA	Chen et al, secretome2019
																		NCR3	Chen et al, secretome2019
																		NCR3	Chen et al, secretome2019
																		NID2	Chen et al, secretome2019
																		NMB	Chen et al, secretome2019
																		NMB	Chen et al, secretome2019
																		GPSM3	Chen et al, secretome2019
																		NOX5	Chen et al, secretome2019
																		NPNT	Chen et al, secretome2019
																		NPNT	Chen et al, secretome2019
																		NPNT	Chen et al, secretome2019
																		NPR1	Chen et al, secretome2019
																		NPTX1	Chen et al, secretome2019
																		NRXN3	Chen et al, secretome2019
																		NRXN3	Chen et al, secretome2019
																		NTRK2	Chen et al, secretome2019
																		NUCB1	Chen et al, secretome2019
																		NYX	Chen et al, secretome2019
																		ODAM	Chen et al, secretome2019
																		OLFML2B	Chen et al, secretome2019
																		ORM1	Chen et al, secretome2019
																		OS9	Chen et al, secretome2019
																		OS9	Chen et al, secretome2019
																		OS9	Chen et al, secretome2019
																		OS9	Chen et al, secretome2019
																		OS9	Chen et al, secretome2019
																		OS9	Chen et al, secretome2019
																		OS9	Chen et al, secretome2019
																		OSM	Chen et al, secretome2019
																		OTOL1	Chen et al, secretome2019
																		P4HA2	Chen et al, secretome2019
																		P4HA2	Chen et al, secretome2019
																		PAM	Chen et al, secretome2019
																		PAM	Chen et al, secretome2019
																		CNPY2	Chen et al, secretome2019
																		ACP7	Chen et al, secretome2019
																		PATE3	Chen et al, secretome2019
																		PATE4	Chen et al, secretome2019
																		AGER	Chen et al, secretome2019
																		AGER	Chen et al, secretome2019
																		AGER	Chen et al, secretome2019
																		PCDHB11	Chen et al, secretome2019
																		PDGFA	Chen et al, secretome2019
																		PDGFB	Chen et al, secretome2019
																		PDIA5	Chen et al, secretome2019
																		PDIA6	Chen et al, secretome2019
																		PDILT	Chen et al, secretome2019
																		PDYN	Chen et al, secretome2019
																		PEBP4	Chen et al, secretome2019
																		PF4	Chen et al, secretome2019
																		PGC	Chen et al, secretome2019
																		PGC	Chen et al, secretome2019
																		PGLYRP1	Chen et al, secretome2019
																		PGLYRP2	Chen et al, secretome2019
																		PGLYRP2	Chen et al, secretome2019
																		PI3	Chen et al, secretome2019
																		PIP	Chen et al, secretome2019
																		PLA2G10	Chen et al, secretome2019
																		PLA2G12B	Chen et al, secretome2019
																		PLA2G15	Chen et al, secretome2019
																		PLA2G1B	Chen et al, secretome2019
																		PLA2G5	Chen et al, secretome2019
																		PLA2R1	Chen et al, secretome2019
																		OOSP2	Chen et al, secretome2019
																		PLAUR	Chen et al, secretome2019
																		PLBD1	Chen et al, secretome2019
																		PLEKHG5	Chen et al, secretome2019
																		PLOD2	Chen et al, secretome2019
																		PLOD2	Chen et al, secretome2019
																		PLOD3	Chen et al, secretome2019
																		PLTP	Chen et al, secretome2019
																		PLTP	Chen et al, secretome2019
																		PLTP	Chen et al, secretome2019
																		PM20D1	Chen et al, secretome2019
																		BGLAP	Chen et al, secretome2019
																		PNLIP	Chen et al, secretome2019
																		PNLIPRP1	Chen et al, secretome2019
																		PNLIPRP3	Chen et al, secretome2019
																		PNOC	Chen et al, secretome2019
																		PODNL1	Chen et al, secretome2019
																		PODNL1	Chen et al, secretome2019
																		PODNL1	Chen et al, secretome2019
																		PODXL2	Chen et al, secretome2019
																		POFUT2	Chen et al, secretome2019
																		POFUT2	Chen et al, secretome2019
																		POSTN	Chen et al, secretome2019
																		POSTN	Chen et al, secretome2019
																		PPBP	Chen et al, secretome2019
																		PPT1	Chen et al, secretome2019
																		PPT1	Chen et al, secretome2019
																		EGFL8	Chen et al, secretome2019
																		EGFL8	Chen et al, secretome2019
																		PPY	Chen et al, secretome2019
																		PRAP1	Chen et al, secretome2019
																		PRCP	Chen et al, secretome2019
																		PRELP	Chen et al, secretome2019
																		PRF1	Chen et al, secretome2019
																		PRG3	Chen et al, secretome2019
																		PRKCSH	Chen et al, secretome2019
																		PRKCSH	Chen et al, secretome2019
																		OPRPN	Chen et al, secretome2019
																		PRH1	Chen et al, secretome2019
																		PRH1	Chen et al, secretome2019
																		PRRT3	Chen et al, secretome2019
																		PRSS1	Chen et al, secretome2019
																		PRSS23	Chen et al, secretome2019
																		PRSS27	Chen et al, secretome2019
																		PRSS48	Chen et al, secretome2019
																		PRSS55	Chen et al, secretome2019
																		PRTN3	Chen et al, secretome2019
																		PSAPL1	Chen et al, secretome2019
																		PSORS1C2	Chen et al, secretome2019
																		PTGS1	Chen et al, secretome2019
																		PTGS1	Chen et al, secretome2019
																		PTPRB	Chen et al, secretome2019
																		PTPRB	Chen et al, secretome2019
																		PTPRB	Chen et al, secretome2019
																		PTX3	Chen et al, secretome2019
																		PVR	Chen et al, secretome2019
																		PVR	Chen et al, secretome2019
																		NECTIN1	Chen et al, secretome2019
																		PXDN	Chen et al, secretome2019
																		LEFTY1	Chen et al, secretome2019
																		PZP	Chen et al, secretome2019
																		FLJ23867	Chen et al, secretome2019
																		RAET1G	Chen et al, secretome2019
																		RBP4	Chen et al, secretome2019
																		RCN3	Chen et al, secretome2019
																		REG3G	Chen et al, secretome2019
																		REG3G	Chen et al, secretome2019
																		REG4	Chen et al, secretome2019
																		RET	Chen et al, secretome2019
																		RETSAT	Chen et al, secretome2019
																		HGFAC	Chen et al, secretome2019
																		RLN1	Chen et al, secretome2019
																		RNASE3	Chen et al, secretome2019
																		RNASE8	Chen et al, secretome2019
																		RNF149	Chen et al, secretome2019
																		AMY2B	Chen et al, secretome2019
																		ROR1	Chen et al, secretome2019
																		SAA2	Chen et al, secretome2019
																		SAA2	Chen et al, secretome2019
																		SCARF1	Chen et al, secretome2019
																		SCARF1	Chen et al, secretome2019
																		SCG2	Chen et al, secretome2019
																		SCGB1C1	Chen et al, secretome2019
																		SCGB1D1	Chen et al, secretome2019
																		SCGB1D2	Chen et al, secretome2019
																		SCGB1D4	Chen et al, secretome2019
																		SCGB2A1	Chen et al, secretome2019
																		SCGB2A2	Chen et al, secretome2019
																		SCGB3A1	Chen et al, secretome2019
																		SCGB2B2	Chen et al, secretome2019
																		SCN1B	Chen et al, secretome2019
																		FUT11	Chen et al, secretome2019
																		SEMA3F	Chen et al, secretome2019
																		SEMA3F	Chen et al, secretome2019
																		SEMA3G	Chen et al, secretome2019
																		SEMA6C	Chen et al, secretome2019
																		SEMA6C	Chen et al, secretome2019
																		SEMA6C	Chen et al, secretome2019
																		SEMA6D	Chen et al, secretome2019
																		SEMA6D	Chen et al, secretome2019
																		SEMG1	Chen et al, secretome2019
																		SERPINA11	Chen et al, secretome2019
																		SERPINA12	Chen et al, secretome2019
																		SERPINA7	Chen et al, secretome2019
																		SERPIND1	Chen et al, secretome2019
																		SERPINF1	Chen et al, secretome2019
																		SERPINI2	Chen et al, secretome2019
																		SFRP2	Chen et al, secretome2019
																		SFTA2	Chen et al, secretome2019
																		SHBG	Chen et al, secretome2019
																		SHBG	Chen et al, secretome2019
																		SHBG	Chen et al, secretome2019
																		SHISA7	Chen et al, secretome2019
																		IL4I1	Chen et al, secretome2019
																		PRG2	Chen et al, secretome2019
																		PRG2	Chen et al, secretome2019
																		SLURP1	Chen et al, secretome2019
																		SMR3A	Chen et al, secretome2019
																		SOD3	Chen et al, secretome2019
																		SOST	Chen et al, secretome2019
																		SPAG11A	Chen et al, secretome2019
																		SPAG11B	Chen et al, secretome2019
																		SPARC	Chen et al, secretome2019
																		SPINK6	Chen et al, secretome2019
																		SPINK7	Chen et al, secretome2019
																		EPPIN	Chen et al, secretome2019
																		EPPIN	Chen et al, secretome2019
																		C19orf33	Chen et al, secretome2019
																		C19orf33	Chen et al, secretome2019
																		SRGN	Chen et al, secretome2019
																		SRL	Chen et al, secretome2019
																		SRPX	Chen et al, secretome2019
																		SRPX	Chen et al, secretome2019
																		SRPX	Chen et al, secretome2019
																		SRPX	Chen et al, secretome2019
																		SST	Chen et al, secretome2019
																		ST3GAL4	Chen et al, secretome2019
																		HTN1	Chen et al, secretome2019
																		HTN1	Chen et al, secretome2019
																		SUSD1	Chen et al, secretome2019
																		SYCN	Chen et al, secretome2019
																		TAC1	Chen et al, secretome2019
																		TAC1	Chen et al, secretome2019
																		TAC1	Chen et al, secretome2019
																		TAC4	Chen et al, secretome2019
																		TAC4	Chen et al, secretome2019
																		TAC4	Chen et al, secretome2019
																		TAC4	Chen et al, secretome2019
																		TAC4	Chen et al, secretome2019
																		TCTN1	Chen et al, secretome2019
																		TFF2	Chen et al, secretome2019
																		TF	Chen et al, secretome2019
																		TFPI2	Chen et al, secretome2019
																		TGFBR1	Chen et al, secretome2019
																		THBS4	Chen et al, secretome2019
																		THSD4	Chen et al, secretome2019
																		THSD4	Chen et al, secretome2019
																		TIMP2	Chen et al, secretome2019
																		TIMP4	Chen et al, secretome2019
																		TLL2	Chen et al, secretome2019
																		TICAM2	Chen et al, secretome2019
																		TFF1	Chen et al, secretome2019
																		TNFAIP6	Chen et al, secretome2019
																		TOR2A	Chen et al, secretome2019
																		TOR2A	Chen et al, secretome2019
																		TPSAB1	Chen et al, secretome2019
																		TPSD1	Chen et al, secretome2019
																		TREM1	Chen et al, secretome2019
																		PRSS58	Chen et al, secretome2019
																		TLR9	Chen et al, secretome2019
																		TWSG1	Chen et al, secretome2019
																		LYG1	Chen et al, secretome2019
																		TYROBP	Chen et al, secretome2019
																		TYROBP	Chen et al, secretome2019
																		UCN3	Chen et al, secretome2019
																		UTS2B	Chen et al, secretome2019
																		VIP	Chen et al, secretome2019
																		VIP	Chen et al, secretome2019
																		VMO1	Chen et al, secretome2019
																		VMO1	Chen et al, secretome2019
																		VMO1	Chen et al, secretome2019
																		VPREB1	Chen et al, secretome2019
																		VWA1	Chen et al, secretome2019
																		VWC2L	Chen et al, secretome2019
																		WFDC10A	Chen et al, secretome2019
																		WFDC1	Chen et al, secretome2019
																		WFDC2	Chen et al, secretome2019
																		WFIKKN2	Chen et al, secretome2019
																		WIF1	Chen et al, secretome2019
																		WISP2	Chen et al, secretome2019
																		WISP2	Chen et al, secretome2019
																		WNT1	Chen et al, secretome2019
																		WNT2	Chen et al, secretome2019
																		WNT5B	Chen et al, secretome2019
																		WNT9B	Chen et al, secretome2019
																		ZPBP2	Chen et al, secretome2019
																		ACAN	Chen et al, secretome2019
																		ACAN	Chen et al, secretome2019
																		ADAM33	Chen et al, secretome2019
																		BOC	Chen et al, secretome2019
																		C11orf24	Chen et al, secretome2019
																		C2	Chen et al, secretome2019
																		C4orf26	Chen et al, secretome2019
																		CD55	Chen et al, secretome2019
																		CEL	Chen et al, secretome2019
																		CFH	Chen et al, secretome2019
																		CFH	Chen et al, secretome2019
																		CFHR1	Chen et al, secretome2019
																		CLPS	Chen et al, secretome2019
																		COL11A2	Chen et al, secretome2019
																		COL11A2	Chen et al, secretome2019
																		COL11A2	Chen et al, secretome2019
																		COL4A6	Chen et al, secretome2019
																		COL4A6	Chen et al, secretome2019
																		CYP2A7	Chen et al, secretome2019
																		EDN3	Chen et al, secretome2019
																		FETUB	Chen et al, secretome2019
																		CSH1	Chen et al, secretome2019
																		H6PD	Chen et al, secretome2019
																		HP	Chen et al, secretome2019
																		IL18BP	Chen et al, secretome2019
																		KLK15	Chen et al, secretome2019
																		MAN2B2	Chen et al, secretome2019
																		MATN4	Chen et al, secretome2019
																		MFGE8	Chen et al, secretome2019
																		KRTCAP2	Chen et al, secretome2019
																		NMU	Chen et al, secretome2019
																		CGB5	Chen et al, secretome2019
																		OLFML2B	Chen et al, secretome2019
																		PAEP	Chen et al, secretome2019
																		POFUT2	Chen et al, secretome2019
																		PRB1	Chen et al, secretome2019
																		PRB1	Chen et al, secretome2019
																		PRB4	Chen et al, secretome2019
																		PRB4	Chen et al, secretome2019
																		PRKCSH	Chen et al, secretome2019
																		PRL	Chen et al, secretome2019
																		PTGS1	Chen et al, secretome2019
																		PTTG1IP	Chen et al, secretome2019
																		RLN3	Chen et al, secretome2019
																		SAA2	Chen et al, secretome2019
																		NSFL1C	Chen et al, secretome2019
																		SPINK2	Chen et al, secretome2019
																		TAPBP	Chen et al, secretome2019
																		TAPBP	Chen et al, secretome2019
																		TAPBP	Chen et al, secretome2019
																		THPO	Chen et al, secretome2019
																		VWC2L	Chen et al, secretome2019
																		WNT9B	Chen et al, secretome2019
																		LIME1	Chen et al, secretome2019
																		CP	Chen et al, secretome2019
																		TNXB	Chen et al, secretome2019
																		HLA-B	Chen et al, secretome2019
																		HLA-A	Chen et al, secretome2019
																		SPP1	Chen et al, secretome2019
																		MASP1	Chen et al, secretome2019
																		SCT	Chen et al, secretome2019
																		ADAM11	Chen et al, secretome2019
																		CHRD	Chen et al, secretome2019
																		THPO	Chen et al, secretome2019
																		MADCAM1	Chen et al, secretome2019
																		GZMB	Chen et al, secretome2019
																		PCSK1N	Chen et al, secretome2019
																		ITIH6	Chen et al, secretome2019
																		CCL17	Chen et al, secretome2019
																		SCG3	Chen et al, secretome2019
																		EBI3	Chen et al, secretome2019
																		LFNG	Chen et al, secretome2019
																		LY86	Chen et al, secretome2019
																		FGFR3	Chen et al, secretome2019
																		WNT6	Chen et al, secretome2019
																		SPACA1	Chen et al, secretome2019
																		GHRH	Chen et al, secretome2019
																		CPXM2	Chen et al, secretome2019
																		FKBP9	Chen et al, secretome2019
																		PSPN	Chen et al, secretome2019
																		HCST	Chen et al, secretome2019
																		VPREB3	Chen et al, secretome2019
																		SDF2L1	Chen et al, secretome2019
																		ANGPTL8	Chen et al, secretome2019
																		GDF15	Chen et al, secretome2019
																		TSHB	Chen et al, secretome2019
																		CFHR5	Chen et al, secretome2019
																		GRP	Chen et al, secretome2019
																		CLPS	Chen et al, secretome2019
																		ASAH1	Chen et al, secretome2019
																		ITGAE	Chen et al, secretome2019
																		LAMC2	Chen et al, secretome2019
																		NMU	Chen et al, secretome2019
																		POMC	Chen et al, secretome2019
																		TNC	Chen et al, secretome2019
																		FSTL4	Chen et al, secretome2019
																		GAL	Chen et al, secretome2019
																		ITIH4	Chen et al, secretome2019
																		SFRP5	Chen et al, secretome2019
																		NTN5	Chen et al, secretome2019
																		PTH2	Chen et al, secretome2019
																		SUMF1	Chen et al, secretome2019
																		UCN2	Chen et al, secretome2019
																		VWDE	Chen et al, secretome2019
																		IGFBP1	Chen et al, secretome2019
																		NAAA	Chen et al, secretome2019
																		PGLYRP3	Chen et al, secretome2019
																		PRSS33	Chen et al, secretome2019
																		FGF19	Chen et al, secretome2019
																		PDZK1IP1	Chen et al, secretome2019
																		NPPC	Chen et al, secretome2019
																		FSTL1	Chen et al, secretome2019
																		IGFBP7	Chen et al, secretome2019
																		FBLN2	Chen et al, secretome2019
																		CXCL3	Chen et al, secretome2019
																		UCN	Chen et al, secretome2019
																		MASP1	Chen et al, secretome2019
																		SHH	Chen et al, secretome2019
																		DEFA4	Chen et al, secretome2019
																		SPAG11B	Chen et al, secretome2019
																		COL6A2	Chen et al, secretome2019
																		LAIR2	Chen et al, secretome2019
																		LAIR2	Chen et al, secretome2019
																		CGB1	Chen et al, secretome2019
																		SMR3B	Chen et al, secretome2019
																		PCSK9	Chen et al, secretome2019
																		TRH	Chen et al, secretome2019
																		MADCAM1	Chen et al, secretome2019
																		COL8A2	Chen et al, secretome2019
																		SNED1	Chen et al, secretome2019
																		CSHL1	Chen et al, secretome2019
																		CYP2W1	Chen et al, secretome2019
																		LTBP4	Chen et al, secretome2019
																		COL6A2	Chen et al, secretome2019
																		SSR4	Chen et al, secretome2019
																		LYNX1	Chen et al, secretome2019
																		FGF8	Chen et al, secretome2019
																		FGF8	Chen et al, secretome2019
																		OTOS	Chen et al, secretome2019
																		ADAM33	Chen et al, secretome2019
																		SPAG11A	Chen et al, secretome2019
																		C16orf89	Chen et al, secretome2019
																		WFIKKN1	Chen et al, secretome2019
																		TNFRSF25	Chen et al, secretome2019
																		WFDC10B	Chen et al, secretome2019
																		FAM174B	Chen et al, secretome2019
																		F7	Chen et al, secretome2019
																		PAPPA	Chen et al, secretome2019
																		COL4A5	Chen et al, secretome2019
																		PSG3	Chen et al, secretome2019
																		NPB	Chen et al, secretome2019
																		VWCE	Chen et al, secretome2019
																		EMID1	Chen et al, secretome2019
																		MASP1	Chen et al, secretome2019
																		TNFRSF25	Chen et al, secretome2019
																		FGF8	Chen et al, secretome2019
																		NTN4	Chen et al, secretome2019
																		COL9A3	Chen et al, secretome2019
																		GH1	Chen et al, secretome2019
																		FGF8	Chen et al, secretome2019
																		QPCT	Chen et al, secretome2019
																		RELN	Chen et al, secretome2019
																		VMO1	Chen et al, secretome2019
																		P3H4	Chen et al, secretome2019
																		HP	Chen et al, secretome2019
																		MEGF6	Chen et al, secretome2019
																		GUCA2A	Chen et al, secretome2019
																		LFNG	Chen et al, secretome2019
																		NFASC	Chen et al, secretome2019
																		PYY	Chen et al, secretome2019
																		THBS2	Chen et al, secretome2019
																		CR2	Chen et al, secretome2019
																		QSOX1	Chen et al, secretome2019
																		PAPPA2	Chen et al, secretome2019
																		FAM26D	Chen et al, secretome2019
																		HTRA1	Chen et al, secretome2019
																		FGFR2	Chen et al, secretome2019
																		NGF	Chen et al, secretome2019
																		VEGFA	Chen et al, secretome2019
																		C10orf99	Chen et al, secretome2019
																		COL9A2	Chen et al, secretome2019
																		CXCL12	Chen et al, secretome2019
																		CXCL12	Chen et al, secretome2019
																		HSPG2	Chen et al, secretome2019
																		COL5A2	Chen et al, secretome2019
																		PLA2G2E	Chen et al, secretome2019
																		EMC1	Chen et al, secretome2019
																		F7	Chen et al, secretome2019
																		LRRC38	Chen et al, secretome2019
																		NPPB	Chen et al, secretome2019
																		CORT	Chen et al, secretome2019
																		CA6	Chen et al, secretome2019
																		CA6	Chen et al, secretome2019
																		TNFRSF25	Chen et al, secretome2019
																		CUBN	Chen et al, secretome2019
																		CCL7	Chen et al, secretome2019
																		INSL3	Chen et al, secretome2019
																		POSTN	Chen et al, secretome2019
																		IL15RA	Chen et al, secretome2019
																		NPNT	Chen et al, secretome2019
																		ADAMTSL1	Chen et al, secretome2019
																		STATH	Chen et al, secretome2019
																		ESM1	Chen et al, secretome2019
																		C1QTNF3	Chen et al, secretome2019
																		GZMH	Chen et al, secretome2019
																		SUMF1	Chen et al, secretome2019
																		GPX3	Chen et al, secretome2019
																		LOXL2	Chen et al, secretome2019
																		PTPRN2	Chen et al, secretome2019
																		PTPRN2	Chen et al, secretome2019
																		PTPRN2	Chen et al, secretome2019
																		GXYLT2	Chen et al, secretome2019
																		ILDR1	Chen et al, secretome2019
																		CCL8	Chen et al, secretome2019
																		FUT11	Chen et al, secretome2019
																		MEPE	Chen et al, secretome2019
																		IZUMO4	Chen et al, secretome2019
																		IZUMO4	Chen et al, secretome2019
																		CXCL12	Chen et al, secretome2019
																		CXCL12	Chen et al, secretome2019
																		ARSB	Chen et al, secretome2019
																		TCTN1	Chen et al, secretome2019
																		TCTN1	Chen et al, secretome2019
																		COL6A2	Chen et al, secretome2019
																		HP	Chen et al, secretome2019
																		WNT8A	Chen et al, secretome2019
																		CXADR	Chen et al, secretome2019
																		SELM	Chen et al, secretome2019
																		NFASC	Chen et al, secretome2019
																		NFASC	Chen et al, secretome2019
																		SUMF1	Chen et al, secretome2019
																		CGREF1	Chen et al, secretome2019
																		CPE	Chen et al, secretome2019
																		MMP19	Chen et al, secretome2019
																		FBLN7	Chen et al, secretome2019
																		NOTUM	Chen et al, secretome2019
																		DMKN	Chen et al, secretome2019
																		SHBG	Chen et al, secretome2019
																		NPNT	Chen et al, secretome2019
																		OS9	Chen et al, secretome2019
																		GRP	Chen et al, secretome2019
																		APLN	Chen et al, secretome2019
																		RELN	Chen et al, secretome2019
																		ADM5	Chen et al, secretome2019
																		GH2	Chen et al, secretome2019
																		DMKN	Chen et al, secretome2019
																		RLN3	Chen et al, secretome2019
																		LRP12	Chen et al, secretome2019
																		LPO	Chen et al, secretome2019
																		HCST	Chen et al, secretome2019
																		VEGFB	Chen et al, secretome2019
																		ACHE	Chen et al, secretome2019
																		DMKN	Chen et al, secretome2019
																		PTPRJ	Chen et al, secretome2019
																		VEGFA	Chen et al, secretome2019
																		GH2	Chen et al, secretome2019
																		SFRP4	Chen et al, secretome2019
																		THPO	Chen et al, secretome2019
																		GALP	Chen et al, secretome2019
																		AOC1	Chen et al, secretome2019
																		DMKN	Chen et al, secretome2019
																		SELT	Chen et al, secretome2019
																		CST7	Chen et al, secretome2019
																		C16orf89	Chen et al, secretome2019
																		EMC1	Chen et al, secretome2019
																		SEPP1	Chen et al, secretome2019
																		MDGA1	Chen et al, secretome2019
																		VWA1	Chen et al, secretome2019
																		UGT3A2	Chen et al, secretome2019
																		NAAA	Chen et al, secretome2019
																		VEGFA	Chen et al, secretome2019
																		VEGFA	Chen et al, secretome2019
																		MPZ	Chen et al, secretome2019
																		HTN3	Chen et al, secretome2019
																		CTSC	Chen et al, secretome2019
																		GRP	Chen et al, secretome2019
																		IL15RA	Chen et al, secretome2019
																		MUC5B	Chen et al, secretome2019
																		FKBP9	Chen et al, secretome2019
																		TNC	Chen et al, secretome2019
																		GABRG3	Chen et al, secretome2019
																		MUC22	Chen et al, secretome2019
																		MMP12	Chen et al, secretome2019
																		CCER2	Chen et al, secretome2019
																		KRTDAP	Chen et al, secretome2019
																		SCGB1C2	Chen et al, secretome2019
																		FXYD3	Chen et al, secretome2019
																		P3H3	Chen et al, secretome2019
																		LRCOL1	Chen et al, secretome2019
																		IL17RA	Chen et al, secretome2019
																		CCL3L1	Chen et al, secretome2019
																		ANTXRL	Chen et al, secretome2019
																		SEMA3B	Chen et al, secretome2019
																		DEFB133	Chen et al, secretome2019
																		TOR2A	Chen et al, secretome2019
																		SEMA3B	Chen et al, secretome2019
																		MUC5AC	Chen et al, secretome2019
																		FCGBP	Chen et al, secretome2019
																		ADAM12	Chen et al, secretome2019
																		ADAM12	Chen et al, secretome2019
																		ATF6B	Chen et al, secretome2019
																		C14orf37	Chen et al, secretome2019
																		C16orf92	Chen et al, secretome2019
																		C1QTNF6	Chen et al, secretome2019
																		CD274	Chen et al, secretome2019
																		CFHR4	Chen et al, secretome2019
																		COLEC11	Chen et al, secretome2019
																		COLEC11	Chen et al, secretome2019
																		EMID1	Chen et al, secretome2019
																		FCGR1B	Chen et al, secretome2019
																		IDUA	Chen et al, secretome2019
																		EMC1	Chen et al, secretome2019
																		KLK15	Chen et al, secretome2019
																		KLK15	Chen et al, secretome2019
																		PAEP	Chen et al, secretome2019
																		AGER	Chen et al, secretome2019
																		AGER	Chen et al, secretome2019
																		PLA2G12B	Chen et al, secretome2019
																		PLOD1	Chen et al, secretome2019
																		POSTN	Chen et al, secretome2019
																		POSTN	Chen et al, secretome2019
																		RLN2	Chen et al, secretome2019
																		TAC1	Chen et al, secretome2019
																		TFPI2	Chen et al, secretome2019
																		A2M	Chen et al, secretome2019
																		A2ML1	Chen et al, secretome2019
																		ADAM9	Chen et al, secretome2019
																		ADAMTSL1	Chen et al, secretome2019
																		C4orf48	Chen et al, secretome2019
																		C5orf46	Chen et al, secretome2019
																		CCDC47	Chen et al, secretome2019
																		CCL14	Chen et al, secretome2019
																		CD177	Chen et al, secretome2019
																		CDHR4	Chen et al, secretome2019
																		CFI	Chen et al, secretome2019
																		CGREF1	Chen et al, secretome2019
																		COL18A1	Chen et al, secretome2019
																		COL3A1	Chen et al, secretome2019
																		CSF1R	Chen et al, secretome2019
																		CTGF	Chen et al, secretome2019
																		CTSC	Chen et al, secretome2019
																		CYP2F1	Chen et al, secretome2019
																		DDR1	Chen et al, secretome2019
																		FBLN1	Chen et al, secretome2019
																		FCRL5	Chen et al, secretome2019
																		FCRL5	Chen et al, secretome2019
																		GABBR1	Chen et al, secretome2019
																		IDS	Chen et al, secretome2019
																		IL18R1	Chen et al, secretome2019
																		IZUMO1	Chen et al, secretome2019
																		KIR2DL4	Chen et al, secretome2019
																		KREMEN2	Chen et al, secretome2019
																		LCN10	Chen et al, secretome2019
																		LGI4	Chen et al, secretome2019
																		CLEC19A	Chen et al, secretome2019
																		LRP1	Chen et al, secretome2019
																		MADCAM1	Chen et al, secretome2019
																		MAGT1	Chen et al, secretome2019
																		MATN3	Chen et al, secretome2019
																		MIA3	Chen et al, secretome2019
																		MTTP	Chen et al, secretome2019
																		NRP1	Chen et al, secretome2019
																		NRP1	Chen et al, secretome2019
																		NTN4	Chen et al, secretome2019
																		NTNG2	Chen et al, secretome2019
																		OSCAR	Chen et al, secretome2019
																		OSCAR	Chen et al, secretome2019
																		OSCAR	Chen et al, secretome2019
																		PDIA5	Chen et al, secretome2019
																		PLA2G15	Chen et al, secretome2019
																		PLEKHG5	Chen et al, secretome2019
																		PLEKHG5	Chen et al, secretome2019
																		POFUT2	Chen et al, secretome2019
																		EGFL8	Chen et al, secretome2019
																		RAET1G	Chen et al, secretome2019
																		RNASE7	Chen et al, secretome2019
																		AMY2B	Chen et al, secretome2019
																		SCARF1	Chen et al, secretome2019
																		SERPINA1	Chen et al, secretome2019
																		SERPINA1	Chen et al, secretome2019
																		SERPINA3	Chen et al, secretome2019
																		SERPING1	Chen et al, secretome2019
																		ST3GAL4	Chen et al, secretome2019
																		TGFB3	Chen et al, secretome2019
																		TOR2A	Chen et al, secretome2019
																		IGFLR1	Chen et al, secretome2019
																		VWCE	Chen et al, secretome2019
																		VWF	Chen et al, secretome2019
																		WDR25	Chen et al, secretome2019
																		WFDC2	Chen et al, secretome2019
																		WNT8A	Chen et al, secretome2019
																		ZACN	Chen et al, secretome2019
																		LAMA4	Chen et al, secretome2019
																		CDH23	Chen et al, secretome2019
																		SPAG11A	Chen et al, secretome2019
																		CHGA	Chen et al, secretome2019
																		KLK5	Chen et al, secretome2019
																		TNC	Chen et al, secretome2019
																		OSCAR	Chen et al, secretome2019
																		OSCAR	Chen et al, secretome2019
																		CGB2	Chen et al, secretome2019
																		OSCAR	Chen et al, secretome2019
																		SPAG11B	Chen et al, secretome2019
																		SUSD1	Chen et al, secretome2019
																		POSTN	Chen et al, secretome2019
																		PRB3	Chen et al, secretome2019
																		LTA	Chen et al, secretome2019
																		LTA	Chen et al, secretome2019
																		COL4A6	Chen et al, secretome2019
																		ITIH5	Chen et al, secretome2019
																		ITIH5	Chen et al, secretome2019
																		SPAG11B	Chen et al, secretome2019
																		EMID1	Chen et al, secretome2019
																		PTPRN2	Chen et al, secretome2019
																		OTOGL	Chen et al, secretome2019
																		LTF	Chen et al, secretome2019
																		CHRD	Chen et al, secretome2019
																		TNC	Chen et al, secretome2019
																		UGT2A1	Chen et al, secretome2019
																		HGFAC	Chen et al, secretome2019
																		NMU	Chen et al, secretome2019
																		SPINK2	Chen et al, secretome2019
																		CFI	Chen et al, secretome2019
																		SCUBE2	Chen et al, secretome2019
																		TNC	Chen et al, secretome2019
																		F7	Chen et al, secretome2019
																		ACAN	Chen et al, secretome2019
																		SPINK2	Chen et al, secretome2019
																		PRH1	Chen et al, secretome2019
																		AOAH	Chen et al, secretome2019
																		SEMA3B	Chen et al, secretome2019
																		FOLR3	Chen et al, secretome2019
																		CCL15	Chen et al, secretome2019
																		CDH23	Chen et al, secretome2019
																		PRSS2	Chen et al, secretome2019
																		DEFB119	Chen et al, secretome2019
																		ACAN	Chen et al, secretome2019
																		ACE	Chen et al, secretome2019
																		ACHE	Chen et al, secretome2019
																		ACP5	Chen et al, secretome2019
																		ACRBP	Chen et al, secretome2019
																		ADAM10	Chen et al, secretome2019
																		ADAM10	Chen et al, secretome2019
																		ADAM32	Chen et al, secretome2019
																		ADAM9	Chen et al, secretome2019
																		ADAM9	Chen et al, secretome2019
																		ADAM9	Chen et al, secretome2019
																		ADAM9	Chen et al, secretome2019
																		ADAMTSL1	Chen et al, secretome2019
																		AGR2	Chen et al, secretome2019
																		AGR3	Chen et al, secretome2019
																		AHSG	Chen et al, secretome2019
																		ALB	Chen et al, secretome2019
																		ALB	Chen et al, secretome2019
																		ALB	Chen et al, secretome2019
																		ANK1	Chen et al, secretome2019
																		ANK1	Chen et al, secretome2019
																		APOC2	Chen et al, secretome2019
																		APOD	Chen et al, secretome2019
																		APOD	Chen et al, secretome2019
																		APOE	Chen et al, secretome2019
																		APOL1	Chen et al, secretome2019
																		APOL1	Chen et al, secretome2019
																		ASAH1	Chen et al, secretome2019
																		ATF6B	Chen et al, secretome2019
																		B4GALNT1	Chen et al, secretome2019
																		B4GALNT1	Chen et al, secretome2019
																		B4GALNT1	Chen et al, secretome2019
																		BSG	Chen et al, secretome2019
																		BTN2A2	Chen et al, secretome2019
																		MYDGF	Chen et al, secretome2019
																		C1QTNF6	Chen et al, secretome2019
																		C2	Chen et al, secretome2019
																		C2	Chen et al, secretome2019
																		NDNF	Chen et al, secretome2019
																		C5orf46	Chen et al, secretome2019
																		CA6	Chen et al, secretome2019
																		CANX	Chen et al, secretome2019
																		CCL21	Chen et al, secretome2019
																		CCL25	Chen et al, secretome2019
																		CCL2	Chen et al, secretome2019
																		CD177	Chen et al, secretome2019
																		CD200R1	Chen et al, secretome2019
																		CD300LG	Chen et al, secretome2019
																		CD40	Chen et al, secretome2019
																		CD44	Chen et al, secretome2019
																		CD59	Chen et al, secretome2019
																		CD59	Chen et al, secretome2019
																		CD5	Chen et al, secretome2019
																		CD7	Chen et al, secretome2019
																		CDH10	Chen et al, secretome2019
																		CDH13	Chen et al, secretome2019
																		CDH17	Chen et al, secretome2019
																		CDH17	Chen et al, secretome2019
																		CDH19	Chen et al, secretome2019
																		CDHR2	Chen et al, secretome2019
																		CDHR4	Chen et al, secretome2019
																		CDSN	Chen et al, secretome2019
																		CELA3A	Chen et al, secretome2019
																		CFH	Chen et al, secretome2019
																		CFI	Chen et al, secretome2019
																		CFI	Chen et al, secretome2019
																		CFP	Chen et al, secretome2019
																		CGA	Chen et al, secretome2019
																		CLDN7	Chen et al, secretome2019
																		CNTN1	Chen et al, secretome2019
																		COL16A1	Chen et al, secretome2019
																		COL6A3	Chen et al, secretome2019
																		CP	Chen et al, secretome2019
																		CRTAP	Chen et al, secretome2019
																		CSN1S1	Chen et al, secretome2019
																		DCN	Chen et al, secretome2019
																		DCN	Chen et al, secretome2019
																		DDR1	Chen et al, secretome2019
																		DDR1	Chen et al, secretome2019
																		DDR1	Chen et al, secretome2019
																		DDR1	Chen et al, secretome2019
																		DDR1	Chen et al, secretome2019
																		DDR1	Chen et al, secretome2019
																		DDR2	Chen et al, secretome2019
																		DDR2	Chen et al, secretome2019
																		DKKL1	Chen et al, secretome2019
																		DNASE1L3	Chen et al, secretome2019
																		DPEP2	Chen et al, secretome2019
																		DUOX1	Chen et al, secretome2019
																		ECM2	Chen et al, secretome2019
																		EFEMP2	Chen et al, secretome2019
																		EGFR	Chen et al, secretome2019
																		C1S	Chen et al, secretome2019
																		ADGRE2	Chen et al, secretome2019
																		ENTPD4	Chen et al, secretome2019
																		EPHA4	Chen et al, secretome2019
																		EPHB1	Chen et al, secretome2019
																		ERO1A	Chen et al, secretome2019
																		BRINP3	Chen et al, secretome2019
																		FAT1	Chen et al, secretome2019
																		FBLN7	Chen et al, secretome2019
																		FBN2	Chen et al, secretome2019
																		FBN2	Chen et al, secretome2019
																		FBXW7	Chen et al, secretome2019
																		FCER1G	Chen et al, secretome2019
																		FCGRT	Chen et al, secretome2019
																		FGFR1	Chen et al, secretome2019
																		FGFRL1	Chen et al, secretome2019
																		FGG	Chen et al, secretome2019
																		FGG	Chen et al, secretome2019
																		FKBP7	Chen et al, secretome2019
																		FKBP7	Chen et al, secretome2019
																		FLT4	Chen et al, secretome2019
																		FOLR2	Chen et al, secretome2019
																		FREM1	Chen et al, secretome2019
																		FXYD3	Chen et al, secretome2019
																		GABRA1	Chen et al, secretome2019
																		GALNS	Chen et al, secretome2019
																		GC	Chen et al, secretome2019
																		GC	Chen et al, secretome2019
																		GCGR	Chen et al, secretome2019
																		CSH1	Chen et al, secretome2019
																		CSH1	Chen et al, secretome2019
																		GHDC	Chen et al, secretome2019
																		GLB1	Chen et al, secretome2019
																		GP2	Chen et al, secretome2019
																		GPHA2	Chen et al, secretome2019
																		ADGRG6	Chen et al, secretome2019
																		ADGRG1	Chen et al, secretome2019
																		ADGRG1	Chen et al, secretome2019
																		ADGRG1	Chen et al, secretome2019
																		ADGRG1	Chen et al, secretome2019
																		ADGRG1	Chen et al, secretome2019
																		ADGRG1	Chen et al, secretome2019
																		ADGRG1	Chen et al, secretome2019
																		ADGRG1	Chen et al, secretome2019
																		ADGRG1	Chen et al, secretome2019
																		ADGRG1	Chen et al, secretome2019
																		ADGRG1	Chen et al, secretome2019
																		ADGRG1	Chen et al, secretome2019
																		ADGRG1	Chen et al, secretome2019
																		ADGRG1	Chen et al, secretome2019
																		ADGRG1	Chen et al, secretome2019
																		GYPE	Chen et al, secretome2019
																		GZMB	Chen et al, secretome2019
																		HAPLN1	Chen et al, secretome2019
																		CELF6	Chen et al, secretome2019
																		NA	Chen et al, secretome2019
																		CELF6	Chen et al, secretome2019
																		HGF	Chen et al, secretome2019
																		HLA-DPB1	Chen et al, secretome2019
																		HLA-A	Chen et al, secretome2019
																		HP	Chen et al, secretome2019
																		HP	Chen et al, secretome2019
																		HP	Chen et al, secretome2019
																		HYAL1	Chen et al, secretome2019
																		ICAM1	Chen et al, secretome2019
																		IGFBP6	Chen et al, secretome2019
																		IGK	Chen et al, secretome2019
																		BMS1P20	Chen et al, secretome2019
																		IL12RB1	Chen et al, secretome2019
																		IL17RE	Chen et al, secretome2019
																		IL17RE	Chen et al, secretome2019
																		IL1R1	Chen et al, secretome2019
																		CXCL8	Chen et al, secretome2019
																		ISLR	Chen et al, secretome2019
																		ITGB2	Chen et al, secretome2019
																		ITGB2	Chen et al, secretome2019
																		ITGB7	Chen et al, secretome2019
																		ITGB7	Chen et al, secretome2019
																		ITIH3	Chen et al, secretome2019
																		JMJD8	Chen et al, secretome2019
																		EMC1	Chen et al, secretome2019
																		KLK15	Chen et al, secretome2019
																		POGLUT1	Chen et al, secretome2019
																		KIR2DL4	Chen et al, secretome2019
																		KIR2DL4	Chen et al, secretome2019
																		LACRT	Chen et al, secretome2019
																		LAMA4	Chen et al, secretome2019
																		LAMB1	Chen et al, secretome2019
																		LAYN	Chen et al, secretome2019
																		LCN10	Chen et al, secretome2019
																		LCN10	Chen et al, secretome2019
																		LECT2	Chen et al, secretome2019
																		LECT2	Chen et al, secretome2019
																		LIPC	Chen et al, secretome2019
																		LIPC	Chen et al, secretome2019
																		LIPH	Chen et al, secretome2019
																		LOXL3	Chen et al, secretome2019
																		LOXL3	Chen et al, secretome2019
																		LRP1	Chen et al, secretome2019
																		LRP2	Chen et al, secretome2019
																		LY6K	Chen et al, secretome2019
																		LYNX1	Chen et al, secretome2019
																		LYZ	Chen et al, secretome2019
																		MANBA	Chen et al, secretome2019
																		MANBA	Chen et al, secretome2019
																		MDK	Chen et al, secretome2019
																		MEPE	Chen et al, secretome2019
																		MMP10	Chen et al, secretome2019
																		MMP13	Chen et al, secretome2019
																		MMP19	Chen et al, secretome2019
																		MMP8	Chen et al, secretome2019
																		MUC17	Chen et al, secretome2019
																		NFASC	Chen et al, secretome2019
																		NID2	Chen et al, secretome2019
																		NMU	Chen et al, secretome2019
																		NPC2	Chen et al, secretome2019
																		NPC2	Chen et al, secretome2019
																		NRP1	Chen et al, secretome2019
																		NRP1	Chen et al, secretome2019
																		NRP1	Chen et al, secretome2019
																		NT5E	Chen et al, secretome2019
																		NTS	Chen et al, secretome2019
																		NUCB2	Chen et al, secretome2019
																		OS9	Chen et al, secretome2019
																		OS9	Chen et al, secretome2019
																		OS9	Chen et al, secretome2019
																		OS9	Chen et al, secretome2019
																		P4HA2	Chen et al, secretome2019
																		P4HA2	Chen et al, secretome2019
																		ACP7	Chen et al, secretome2019
																		PDGFRA	Chen et al, secretome2019
																		PDGFRA	Chen et al, secretome2019
																		PGC	Chen et al, secretome2019
																		PIGK	Chen et al, secretome2019
																		PLA2G12A	Chen et al, secretome2019
																		PLA2G15	Chen et al, secretome2019
																		PLA2G15	Chen et al, secretome2019
																		PLA2G1B	Chen et al, secretome2019
																		PLA2G2C	Chen et al, secretome2019
																		PLOD2	Chen et al, secretome2019
																		PNLIPRP1	Chen et al, secretome2019
																		PNLIPRP1	Chen et al, secretome2019
																		PODNL1	Chen et al, secretome2019
																		PPT1	Chen et al, secretome2019
																		EGFL8	Chen et al, secretome2019
																		PPY	Chen et al, secretome2019
																		PRB1	Chen et al, secretome2019
																		PRG4	Chen et al, secretome2019
																		PROC	Chen et al, secretome2019
																		PRH1	Chen et al, secretome2019
																		PRSS1	Chen et al, secretome2019
																		PRSS23	Chen et al, secretome2019
																		PRTG	Chen et al, secretome2019
																		CTRL	Chen et al, secretome2019
																		PTPRS	Chen et al, secretome2019
																		PTTG1IP	Chen et al, secretome2019
																		RAET1G	Chen et al, secretome2019
																		RARRES2	Chen et al, secretome2019
																		RCN3	Chen et al, secretome2019
																		RNF149	Chen et al, secretome2019
																		SAA1	Chen et al, secretome2019
																		SAA2	Chen et al, secretome2019
																		SAA2	Chen et al, secretome2019
																		LRCOL1	Chen et al, secretome2019
																		SCG2	Chen et al, secretome2019
																		SCGB2A2	Chen et al, secretome2019
																		NAAA	Chen et al, secretome2019
																		SDC1	Chen et al, secretome2019
																		SEMA6D	Chen et al, secretome2019
																		SEMA6D	Chen et al, secretome2019
																		SERPINF1	Chen et al, secretome2019
																		SERPINF1	Chen et al, secretome2019
																		SERPING1	Chen et al, secretome2019
																		SERPINH1	Chen et al, secretome2019
																		SERPINH1	Chen et al, secretome2019
																		SERPINH1	Chen et al, secretome2019
																		SERPINI1	Chen et al, secretome2019
																		SGCA	Chen et al, secretome2019
																		SHISA5	Chen et al, secretome2019
																		SIDT2	Chen et al, secretome2019
																		SIRPB1	Chen et al, secretome2019
																		SLC8B1	Chen et al, secretome2019
																		SPARCL1	Chen et al, secretome2019
																		SPARCL1	Chen et al, secretome2019
																		SSR4	Chen et al, secretome2019
																		TAPBP	Chen et al, secretome2019
																		TCTN1	Chen et al, secretome2019
																		TF	Chen et al, secretome2019
																		TF	Chen et al, secretome2019
																		TM9SF4	Chen et al, secretome2019
																		TMED10	Chen et al, secretome2019
																		TMEM9	Chen et al, secretome2019
																		TMX1	Chen et al, secretome2019
																		TPSAB1	Chen et al, secretome2019
																		TWSG1	Chen et al, secretome2019
																		TYROBP	Chen et al, secretome2019
																		IGFLR1	Chen et al, secretome2019
																		IGFLR1	Chen et al, secretome2019
																		IGFLR1	Chen et al, secretome2019
																		UGT3A1	Chen et al, secretome2019
																		UGT3A1	Chen et al, secretome2019
																		UGT3A2	Chen et al, secretome2019
																		UMOD	Chen et al, secretome2019
																		UMOD	Chen et al, secretome2019
																		UTS2B	Chen et al, secretome2019
																		UTS2B	Chen et al, secretome2019
																		SEBOX	Chen et al, secretome2019
																		WFDC2	Chen et al, secretome2019
																		ZG16B	Chen et al, secretome2019
																		AHSG	Chen et al, secretome2019
																		APOA4	Chen et al, secretome2019
																		CD200R1	Chen et al, secretome2019
																		CD200R1	Chen et al, secretome2019
																		CD200R1	Chen et al, secretome2019
																		CTRB1	Chen et al, secretome2019
																		GC	Chen et al, secretome2019
																		IFNA2	Chen et al, secretome2019
																		IL13	Chen et al, secretome2019
																		MFGE8	Chen et al, secretome2019
																		ORM1	Chen et al, secretome2019
																		PRH2	Chen et al, secretome2019
																		SFTPA2	Chen et al, secretome2019
																		TGFB1	Chen et al, secretome2019
																		HEL-S-153w	Chen et al, secretome2019
																		GC	Chen et al, secretome2019
																		HLA-B	Chen et al, secretome2019
																		HLA-A	Chen et al, secretome2019
																		HLA-B	Chen et al, secretome2019
																		HLA-B	Chen et al, secretome2019
																		HLA-B	Chen et al, secretome2019
																		HLA-B	Chen et al, secretome2019
																		HLA-B	Chen et al, secretome2019
																		HLA-B	Chen et al, secretome2019
																		HLA-B	Chen et al, secretome2019
																		HLA-B	Chen et al, secretome2019
																		HLA-B	Chen et al, secretome2019
																		HLA-B	Chen et al, secretome2019
																		HLA-B	Chen et al, secretome2019
																		HLA-B	Chen et al, secretome2019
																		HLA-A	Chen et al, secretome2019
																		HLA-B	Chen et al, secretome2019
																		MFGE8	Chen et al, secretome2019
																		MFGE8	Chen et al, secretome2019
																		HLA-B	Chen et al, secretome2019
																		HLA-C	Chen et al, secretome2019
																		GLB1	Chen et al, secretome2019
																		PSAP	Chen et al, secretome2019
																		PSAP	Chen et al, secretome2019
																		NPW	Chen et al, secretome2019
																		GLB1	Chen et al, secretome2019
																		NFASC	Chen et al, secretome2019
																		CNPY2	Chen et al, secretome2019
																		CD55	Chen et al, secretome2019
																		CD55	Chen et al, secretome2019
																		MIA3	Chen et al, secretome2019
																		CDH23	Chen et al, secretome2019
																		CSHL1	Chen et al, secretome2019
																		COL6A5	Chen et al, secretome2019
																		SLAMF1	Chen et al, secretome2019
																		GUSB	Chen et al, secretome2019
																		TNC	Chen et al, secretome2019
																		TNC	Chen et al, secretome2019
																		CSN1S1	Chen et al, secretome2019
																		CSN1S1	Chen et al, secretome2019
																		ERVFC1	Chen et al, secretome2019
																		NCR3	Chen et al, secretome2019
																		COL22A1	Chen et al, secretome2019
																		TNC	Chen et al, secretome2019
																		ITGA2B	Chen et al, secretome2019
																		IL9R	Chen et al, secretome2019
																		LTBP1	Chen et al, secretome2019
																		ISM2	Chen et al, secretome2019
																		ADAMTSL1	Chen et al, secretome2019
																		FCRLA	Chen et al, secretome2019
																		NPNT	Chen et al, secretome2019
																		RNF150	Chen et al, secretome2019
																		FCRLA	Chen et al, secretome2019
																		COL6A5	Chen et al, secretome2019
																		COL3A1	Chen et al, secretome2019
																		FAM187A	Chen et al, secretome2019
																		CHRD	Chen et al, secretome2019
																		DMKN	Chen et al, secretome2019
																		FBLN1	Chen et al, secretome2019
																		NPHS1	Chen et al, secretome2019
																		COL18A1	Chen et al, secretome2019
																		CHRD	Chen et al, secretome2019
																		FGFR2	Chen et al, secretome2019
																		CRB2	Chen et al, secretome2019
																		FCRLA	Chen et al, secretome2019
																		MUC1	Chen et al, secretome2019
																		MATN4	Chen et al, secretome2019
																		UGT1A10	Chen et al, secretome2019
																		TAPBP	Chen et al, secretome2019
																		NCR3	Chen et al, secretome2019
																		IGF2	Chen et al, secretome2019
																		COL11A2	Chen et al, secretome2019
																		TAPBP	Chen et al, secretome2019
																		IGKV4-1	Chen et al, secretome2019
																		IGKV5-2	Chen et al, secretome2019
																		IGHV3-23	Chen et al, secretome2019
																		LYPD6	Chen et al, secretome2019
																		SFTPB	Chen et al, secretome2019
																		CEACAM18	Chen et al, secretome2019
																		IL15RA	Chen et al, secretome2019
																		COL18A1	Chen et al, secretome2019
																		SNED1	Chen et al, secretome2019
																		NFASC	Chen et al, secretome2019
																		SNED1	Chen et al, secretome2019
																		LTBP1	Chen et al, secretome2019
																		DMKN	Chen et al, secretome2019
																		FBLN7	Chen et al, secretome2019
																		COL22A1	Chen et al, secretome2019
																		PLA2G2C	Chen et al, secretome2019
																		DMKN	Chen et al, secretome2019
																		ZACN	Chen et al, secretome2019
																		CHRD	Chen et al, secretome2019
																		FBLN1	Chen et al, secretome2019
																		FSTL1	Chen et al, secretome2019
																		LAMA2	Chen et al, secretome2019
																		TNFRSF25	Chen et al, secretome2019
																		GHRL	Chen et al, secretome2019
																		DMKN	Chen et al, secretome2019
																		CHRD	Chen et al, secretome2019
																		FOLR3	Chen et al, secretome2019
																		MZB1	Chen et al, secretome2019
																		IGKV1D-16	Chen et al, secretome2019
																		IGKV3-11	Chen et al, secretome2019
																		IGKV1-5	Chen et al, secretome2019
																		MZB1	Chen et al, secretome2019
																		PDGFRA	Chen et al, secretome2019
																		TNFRSF25	Chen et al, secretome2019
																		FGFR1	Chen et al, secretome2019
																		IL15RA	Chen et al, secretome2019
																		NPC2	Chen et al, secretome2019
																		PTPRO	Chen et al, secretome2019
																		MMP19	Chen et al, secretome2019
																		OTOGL	Chen et al, secretome2019
																		COL11A2	Chen et al, secretome2019
																		COL11A2	Chen et al, secretome2019
																		DCD	Chen et al, secretome2019
																		TWSG1	Chen et al, secretome2019
																		SPACA3	Chen et al, secretome2019
																		SEMA6B	Chen et al, secretome2019
																		PYY	Chen et al, secretome2019
																		CA4	Chen et al, secretome2019
																		IZUMO1	Chen et al, secretome2019
																		ERN1	Chen et al, secretome2019
																		OSCAR	Chen et al, secretome2019
																		CCL4L2	Chen et al, secretome2019
																		CCL4L2	Chen et al, secretome2019
																		ALB	Chen et al, secretome2019
																		FSTL4	Chen et al, secretome2019
																		ACE2	Chen et al, secretome2019
																		ACRV1	Chen et al, secretome2019
																		ACRV1	Chen et al, secretome2019
																		ACRV1	Chen et al, secretome2019
																		AMICA1	Chen et al, secretome2019
																		AMY2A	Chen et al, secretome2019
																		BPIFA4P	Chen et al, secretome2019
																		CALCA	Chen et al, secretome2019
																		CALCA	Chen et al, secretome2019
																		CALCA	Chen et al, secretome2019
																		CD84	Chen et al, secretome2019
																		CHADL	Chen et al, secretome2019
																		CLEC18B	Chen et al, secretome2019
																		CLEC18C	Chen et al, secretome2019
																		COL1A1	Chen et al, secretome2019
																		CYP2C9	Chen et al, secretome2019
																		DEFB109P1	Chen et al, secretome2019
																		DNASE2	Chen et al, secretome2019
																		EPHA1	Chen et al, secretome2019
																		EPHA2	Chen et al, secretome2019
																		EPHB1	Chen et al, secretome2019
																		EPHB6	Chen et al, secretome2019
																		FCRL5	Chen et al, secretome2019
																		FGFR1	Chen et al, secretome2019
																		FGFR1	Chen et al, secretome2019
																		GHDC	Chen et al, secretome2019
																		ISM2	Chen et al, secretome2019
																		KDR	Chen et al, secretome2019
																		KLK5	Chen et al, secretome2019
																		LAMA4	Chen et al, secretome2019
																		LCN2	Chen et al, secretome2019
																		HAVCR2	Chen et al, secretome2019
																		ZG16	Chen et al, secretome2019
																		NUCB2	Chen et al, secretome2019
																		NUCB2	Chen et al, secretome2019
																		PDCD1LG2	Chen et al, secretome2019
																		PM20D1	Chen et al, secretome2019
																		PNLIPRP1	Chen et al, secretome2019
																		PNLIPRP1	Chen et al, secretome2019
																		SCARF1	Chen et al, secretome2019
																		NA	Chen et al, secretome2019
																		SCGB2A2	Chen et al, secretome2019
																		SCUBE2	Chen et al, secretome2019
																		SCUBE2	Chen et al, secretome2019
																		TPSAB1	Chen et al, secretome2019
																		UGGT1	Chen et al, secretome2019
																		UGT2A1	Chen et al, secretome2019
																		UGT2A1	Chen et al, secretome2019
																		THPO	Chen et al, secretome2019
																		opn	Chen et al, secretome2019
																		LOC100130520	Chen et al, secretome2019
																		CTGF	Chen et al, secretome2019
																		COL18A1	Chen et al, secretome2019
																		COL18A1	Chen et al, secretome2019
																		MUC19	Chen et al, secretome2019
																		ITGB4	Chen et al, secretome2019
																		PRRG4	Chen et al, secretome2019
																		PVR	Chen et al, secretome2019
																		CDH23	Chen et al, secretome2019
																		SLAMF1	Chen et al, secretome2019
																		LAMA4	Chen et al, secretome2019
																		FKBP11	Chen et al, secretome2019
																		COL6A5	Chen et al, secretome2019
																		FBLN5	Chen et al, secretome2019
																		CD3G	Chen et al, secretome2019
																		GRM2	Chen et al, secretome2019
																		PAM	Chen et al, secretome2019
																		KLK7	Chen et al, secretome2019
																		SLIT1	Chen et al, secretome2019
																		COL6A3	Chen et al, secretome2019
																		SPAG11A	Chen et al, secretome2019
																		GRIN1	Chen et al, secretome2019
																		VWDE	Chen et al, secretome2019
																		NUCB2	Chen et al, secretome2019
																		FOLR2	Chen et al, secretome2019
																		SCARF1	Chen et al, secretome2019
																		CCL25	Chen et al, secretome2019
																		GH1	Chen et al, secretome2019
																		NEMP2	Chen et al, secretome2019
																		FGFR1	Chen et al, secretome2019
																		CUZD1	Chen et al, secretome2019
																		CXCL17	Chen et al, secretome2019
																		ADAM11	Chen et al, secretome2019
																		CR2	Chen et al, secretome2019
																		CFHR4	Chen et al, secretome2019
																		CFHR1	Chen et al, secretome2019
																		PRG4	Chen et al, secretome2019
																		IL20RA	Chen et al, secretome2019
																		FCER1A	Chen et al, secretome2019
																		CUZD1	Chen et al, secretome2019
																		COL21A1	Chen et al, secretome2019
																		COL9A2	Chen et al, secretome2019
																		PPT1	Chen et al, secretome2019
																		LCN2	Chen et al, secretome2019
																		RPN2	Chen et al, secretome2019
																		TAPBP	Chen et al, secretome2019
																		AGER	Chen et al, secretome2019
																		HLA-C	Chen et al, secretome2019
																		KLK6	Chen et al, secretome2019
																		MOG	Chen et al, secretome2019
																		BTN2A1	Chen et al, secretome2019
																		CUBN	Chen et al, secretome2019
																		PCDHA4	Chen et al, secretome2019
																		CCL19	Chen et al, secretome2019
																		ITIH2	Chen et al, secretome2019
																		ADAMTSL1	Chen et al, secretome2019
																		HTN3	Chen et al, secretome2019
																		CD99	Chen et al, secretome2019
																		VLDLR	Chen et al, secretome2019
																		GZMB	Chen et al, secretome2019
																		LY6G6E	Chen et al, secretome2019
																		PSORS1C2	Chen et al, secretome2019
																		CDSN	Chen et al, secretome2019
																		IL17RE	Chen et al, secretome2019
																		CPAMD8	Chen et al, secretome2019
																		IGKV1-33	Chen et al, secretome2019
																		IGKV2D-26	Chen et al, secretome2019
																		IGKV3D-20	Chen et al, secretome2019
																		IGKV6D-41	Chen et al, secretome2019
																		IGKV3D-11	Chen et al, secretome2019
																		IGLV4-69	Chen et al, secretome2019
																		IGLV8-61	Chen et al, secretome2019
																		IGLV4-60	Chen et al, secretome2019
																		IGLV6-57	Chen et al, secretome2019
																		IGLV11-55	Chen et al, secretome2019
																		IGLV10-54	Chen et al, secretome2019
																		IGLV5-52	Chen et al, secretome2019
																		IGLV1-51	Chen et al, secretome2019
																		IGLV1-50	Chen et al, secretome2019
																		IGLV5-48	Chen et al, secretome2019
																		IGLV1-47	Chen et al, secretome2019
																		IGLV7-46	Chen et al, secretome2019
																		IGLV5-45	Chen et al, secretome2019
																		IGLV1-44	Chen et al, secretome2019
																		IGLV7-43	Chen et al, secretome2019
																		IGLV1-40	Chen et al, secretome2019
																		IGLV5-37	Chen et al, secretome2019
																		IGLV1-36	Chen et al, secretome2019
																		IGLV2-33	Chen et al, secretome2019
																		IGLV3-27	Chen et al, secretome2019
																		IGLV3-25	Chen et al, secretome2019
																		IGLV2-23	Chen et al, secretome2019
																		IGLV3-21	Chen et al, secretome2019
																		IGLV3-19	Chen et al, secretome2019
																		IGLV2-18	Chen et al, secretome2019
																		IGLV3-16	Chen et al, secretome2019
																		IGLV2-14	Chen et al, secretome2019
																		IGLV2-11	Chen et al, secretome2019
																		IGLV3-10	Chen et al, secretome2019
																		IGLV3-9	Chen et al, secretome2019
																		IGLV4-3	Chen et al, secretome2019
																		IGLV3-1	Chen et al, secretome2019
																		TRGV8	Chen et al, secretome2019
																		TRGV5	Chen et al, secretome2019
																		TRBV6-1	Chen et al, secretome2019
																		TCRBV13S5	Chen et al, secretome2019
																		TRBV7-3	Chen et al, secretome2019
																		TRBV5-3	Chen et al, secretome2019
																		TRBV10-1	Chen et al, secretome2019
																		TRBV11-1	Chen et al, secretome2019
																		TRBV6-5	Chen et al, secretome2019
																		TRBV6-6	Chen et al, secretome2019
																		TRBV6-7	Chen et al, secretome2019
																		TRBV6-8	Chen et al, secretome2019
																		TRBV20-1	Chen et al, secretome2019
																		TRBV27	Chen et al, secretome2019
																		IGHV6-1	Chen et al, secretome2019
																		IGHV1-2	Chen et al, secretome2019
																		IGHV2-5	Chen et al, secretome2019
																		IGHV3-7	Chen et al, secretome2019
																		IGHV3-11	Chen et al, secretome2019
																		IGHV3-13	Chen et al, secretome2019
																		IGHV3-15	Chen et al, secretome2019
																		IGHV1-18	Chen et al, secretome2019
																		IGHV3-20	Chen et al, secretome2019
																		IGHV4-28	Chen et al, secretome2019
																		IGHV3-33	Chen et al, secretome2019
																		IGHV4-34	Chen et al, secretome2019
																		IGHV3-35	Chen et al, secretome2019
																		IGHV3-38	Chen et al, secretome2019
																		IGHV4-39	Chen et al, secretome2019
																		IGHV3-48	Chen et al, secretome2019
																		IGHV3-49	Chen et al, secretome2019
																		IGHV5-51	Chen et al, secretome2019
																		IGHV3-53	Chen et al, secretome2019
																		IGHV4-59	Chen et al, secretome2019
																		IGHV4-61	Chen et al, secretome2019
																		IGHV3-66	Chen et al, secretome2019
																		NA	Chen et al, secretome2019
																		IGHV3-73	Chen et al, secretome2019
																		OSCAR	Chen et al, secretome2019
																		LHB	Chen et al, secretome2019
																		QSOX1	Chen et al, secretome2019
																		LGI4	Chen et al, secretome2019
																		MOXD1	Chen et al, secretome2019
																		MASP1	Chen et al, secretome2019
																		CSHL1	Chen et al, secretome2019
																		DLK1	Chen et al, secretome2019
																		IGF1	Chen et al, secretome2019
																		LAMB1	Chen et al, secretome2019
																		LRFN4	Chen et al, secretome2019
																		CCL7	Chen et al, secretome2019
																		CCL7	Chen et al, secretome2019
																		PSAP	Chen et al, secretome2019
																		IZUMO4	Chen et al, secretome2019
																		ECM2	Chen et al, secretome2019
																		MCF2L	Chen et al, secretome2019
																		BPIFC	Chen et al, secretome2019
																		TCTN1	Chen et al, secretome2019
																		ITGB2	Chen et al, secretome2019
																		CDH23	Chen et al, secretome2019
																		APOB	Chen et al, secretome2019
																		PPT2	Chen et al, secretome2019
																		PPT2	Chen et al, secretome2019
																		C1S	Chen et al, secretome2019
																		PDGFA	Chen et al, secretome2019
																		NRXN1	Chen et al, secretome2019
																		QPCT	Chen et al, secretome2019
																		EMID1	Chen et al, secretome2019
																		A2M	Chen et al, secretome2019
[truncated: 4,944 more rows]

## Sheet: Fig.3D
	Cluster_5_String_network_(Edges)	interaction	name	selected	shared interaction	shared name	stringdb::coexpression	stringdb::cooccurrence	stringdb::databases	stringdb::experiments	stringdb::interspecies	stringdb::score	stringdb::textmining			Cluster_1_String_network_(Edges)	interaction	name	selected	shared interaction	shared name	stringdb::coexpression	stringdb::cooccurrence	stringdb::databases	stringdb::experiments	stringdb::interspecies	stringdb::neighborhood	stringdb::score	stringdb::textmining			Cluster_4_String_network_(Edges)	interaction	name	selected	shared interaction	shared name	stringdb::coexpression	stringdb::databases	stringdb::experiments	stringdb::interspecies	stringdb::score	stringdb::textmining			Cluster_3_String_network_(Edges)	interaction	name	selected
		pp	FBN1 (pp) FBLN1	false	pp	FBN1 (pp) FBLN1	0.154					0.403	0.324				pp	SERPING1 (pp) C4B	false	pp	SERPING1 (pp) C4B	0.16						0.738	0.701				pp	ATP1A3 (pp) FXYD6	false	pp	ATP1A3 (pp) FXYD6	0.139	0.6			0.728	0.276				pp	TGM2 (pp) CTGF	false
		pp	FBN1 (pp) DPT	false	pp	FBN1 (pp) DPT	0.146					0.403	0.33				pp	SERPING1 (pp) C1S	false	pp	SERPING1 (pp) C1S	0.446		0.8	0.507			0.999	0.989				pp	TNC (pp) PTGDS	false	pp	TNC (pp) PTGDS					0.435	0.435				pp	TGM2 (pp) TGFB2	false
		pp	MMP2 (pp) MRC2	false	pp	MMP2 (pp) MRC2	0.348					0.409	0.131				pp	SERPING1 (pp) GBP2	false	pp	SERPING1 (pp) GBP2	0.156						0.402	0.321				pp	TIMP1 (pp) ECM1	false	pp	TIMP1 (pp) ECM1	0.133				0.404	0.341				pp	FSTL3 (pp) CTGF	false
		pp	COL3A1 (pp) C1R	false	pp	COL3A1 (pp) C1R	0.3					0.411	0.194				pp	CTSK (pp) BGN	false	pp	CTSK (pp) BGN	0.098						0.416	0.379				pp	TIMP1 (pp) IL1B	false	pp	TIMP1 (pp) IL1B	0.084				0.75	0.739				pp	UCHL1 (pp) NCAM1	false
		pp	COL14A1 (pp) FBLN1	false	pp	COL14A1 (pp) FBLN1	0.141			0.076		0.415	0.323				pp	CILP (pp) PRELP	false	pp	CILP (pp) PRELP	0.096						0.63	0.608				pp	TIMP1 (pp) CXCR4	false	pp	TIMP1 (pp) CXCR4					0.457	0.458				pp	UCHL1 (pp) NOS1	false
		pp	COL1A1 (pp) SFRP2	false	pp	COL1A1 (pp) SFRP2	0.155					0.434	0.358				pp	CILP (pp) BGN	false	pp	CILP (pp) BGN	0.075						0.412	0.391				pp	TIMP1 (pp) IL16	false	pp	TIMP1 (pp) IL16					0.459	0.459				pp	ANKRD23 (pp) MYBPC2	false
		pp	MXRA8 (pp) CLMP	false	pp	MXRA8 (pp) CLMP	0.068					0.438	0.422				pp	DCN (pp) VCAN	false	pp	DCN (pp) VCAN	0.063		0.3	0.07			0.915	0.877				pp	TIMP1 (pp) ANXA2	false	pp	TIMP1 (pp) ANXA2	0.265				0.48	0.322				pp	CHRNA1 (pp) RIC3	false
		pp	COL1A1 (pp) GSN	false	pp	COL1A1 (pp) GSN	0.093					0.45	0.419				pp	DCN (pp) SERPINF1	false	pp	DCN (pp) SERPINF1	0.193						0.4	0.288				pp	TIMP1 (pp) PTGS2	false	pp	TIMP1 (pp) PTGS2	0.099				0.585	0.559				pp	CACNA1G (pp) NCAM1	false
		pp	COL1A1 (pp) LARP6	false	pp	COL1A1 (pp) LARP6	0.089					0.455	0.427				pp	DCN (pp) THBS4	false	pp	DCN (pp) THBS4	0.062			0.056			0.491	0.472				pp	TIMP1 (pp) GDF15	false	pp	TIMP1 (pp) GDF15	0.076		0.069		0.441	0.403				pp	CACNA1G (pp) SCN3B	false
		pp	FBN1 (pp) THBS2	false	pp	FBN1 (pp) THBS2	0.34			0.079		0.481	0.215				pp	DCN (pp) SULF1	false	pp	DCN (pp) SULF1	0.218						0.401	0.266				pp	LBP (pp) IL1B	false	pp	LBP (pp) IL1B	0.062				0.517	0.507				pp	CACNA1G (pp) NOS1	false
		pp	COL1A1 (pp) DPT	false	pp	COL1A1 (pp) DPT	0.273					0.484	0.32				pp	DCN (pp) CILP	false	pp	DCN (pp) CILP	0.178						0.514	0.433				pp	LBP (pp) TIMP1	false	pp	LBP (pp) TIMP1		0.9			0.913	0.171				pp	NPPA (pp) POSTN	false
		pp	PDGFRA (pp) COL3A1	false	pp	PDGFRA (pp) COL3A1	0.233			0.07		0.484	0.336				pp	DCN (pp) DDR2	false	pp	DCN (pp) DDR2	0.224						0.698	0.627				pp	IL1B (pp) PTGS2	false	pp	IL1B (pp) PTGS2	0.561				0.944	0.878				pp	POSTN (pp) NRG1	false
		pp	COL3A1 (pp) DPT	false	pp	COL3A1 (pp) DPT	0.333					0.484	0.259				pp	DCN (pp) CTSK	false	pp	DCN (pp) CTSK	0.302						0.508	0.325				pp	IL1B (pp) IL16	false	pp	IL1B (pp) IL16	0.071				0.671	0.661				pp	TGFA (pp) TGFB2	false
		pp	FBLN1 (pp) DPT	false	pp	FBLN1 (pp) DPT	0.171					0.492	0.413				pp	DCN (pp) BGN	false	pp	DCN (pp) BGN	0.315	0.06	0.3				0.532	0.085				pp	IL1B (pp) SLC1A3	false	pp	IL1B (pp) SLC1A3					0.402	0.402				pp	TGFA (pp) PTPRT	false
		pp	MMP2 (pp) LOXL2	false	pp	MMP2 (pp) LOXL2	0.203					0.492	0.39				pp	DCN (pp) LUM	false	pp	DCN (pp) LUM	0.914	0.148					0.942	0.281				pp	IL1B (pp) CXCR4	false	pp	IL1B (pp) CXCR4	0.062				0.661	0.654				pp	PTK2B (pp) NOS1	false
		pp	MMP2 (pp) LOXL1	false	pp	MMP2 (pp) LOXL1	0.312					0.495	0.297				pp	DCN (pp) MFAP5	false	pp	DCN (pp) MFAP5	0.182						0.433	0.336				pp	TNNT3 (pp) LSP1	false	pp	TNNT3 (pp) LSP1	0.175		0.07		0.5	0.401				pp	NPR3 (pp) NPPA	false
		pp	COL3A1 (pp) LOXL2	false	pp	COL3A1 (pp) LOXL2	0.173			0.061		0.501	0.41				pp	DCN (pp) TLR4	false	pp	DCN (pp) TLR4	0.062		0.8	0.066			0.845	0.22				pp	TNNT3 (pp) ACTA1	false	pp	TNNT3 (pp) ACTA1	0.439		0.078		0.752	0.561				pp	NPR3 (pp) NPPB	false
		pp	MMP2 (pp) FBLN1	false	pp	MMP2 (pp) FBLN1	0.29			0.061		0.509	0.324				pp	DCN (pp) TGFB3	false	pp	DCN (pp) TGFB3	0.119		0.8	0.056			0.93	0.629				pp	PCOLCE (pp) PLOD2	false	pp	PCOLCE (pp) PLOD2	0.086				0.517	0.494				pp	SLC9A3 (pp) PTK2B	false
		pp	COL14A1 (pp) FBN1	false	pp	COL14A1 (pp) FBN1	0.229			0.076		0.516	0.376				pp	FSTL1 (pp) TLR4	false	pp	FSTL1 (pp) TLR4							0.653	0.653				pp	CAMKK1 (pp) P2RX1	false	pp	CAMKK1 (pp) P2RX1					0.423	0.424				pp	SLC9A3 (pp) NPR3	false
		pp	COL14A1 (pp) THBS2	false	pp	COL14A1 (pp) THBS2	0.17			0.056		0.526	0.444				pp	FSTL1 (pp) BGN	false	pp	FSTL1 (pp) BGN	0.316						0.589	0.424				pp	PTGS2 (pp) CXCR4	false	pp	PTGS2 (pp) CXCR4			0.056		0.512	0.505				pp	CTGF (pp) NPPB	false
		pp	LOXL1 (pp) FBLN1	false	pp	LOXL1 (pp) FBLN1	0.166			0.056		0.533	0.455				pp	TLR4 (pp) XDH	false	pp	TLR4 (pp) XDH	0.063						0.679	0.672				pp	PTGS2 (pp) PTGDS	false	pp	PTGS2 (pp) PTGDS		0.9			0.945	0.475				pp	CTGF (pp) POSTN	false
		pp	COL1A1 (pp) MXRA8	false	pp	COL1A1 (pp) MXRA8	0.57					0.569					pp	SERPINF1 (pp) BGN	false	pp	SERPINF1 (pp) BGN	0.193						0.4	0.287				pp	CHRD (pp) ANXA2	false	pp	CHRD (pp) ANXA2					0.641	0.641				pp	CTGF (pp) NPPA	false
		pp	FBN1 (pp) LOXL2	false	pp	FBN1 (pp) LOXL2	0.298			0.057		0.569	0.402				pp	SERPINF1 (pp) LUM	false	pp	SERPINF1 (pp) LUM	0.168						0.426	0.34				pp	ANXA2 (pp) S100A6	false	pp	ANXA2 (pp) S100A6	0.371		0.272		0.976	0.953				pp	AKIP1 (pp) ANKRD23	false
		pp	COL3A1 (pp) MXRA8	false	pp	COL3A1 (pp) MXRA8	0.571					0.579	0.059				pp	SERPINF1 (pp) C1S	false	pp	SERPINF1 (pp) C1S	0.151			0.12			0.407	0.271				pp	ANXA2 (pp) ACTA1	false	pp	ANXA2 (pp) ACTA1	0.054		0.223		0.469	0.336				pp	NPPB (pp) NPPA	false
		pp	MMP2 (pp) LRP1	false	pp	MMP2 (pp) LRP1	0.134					0.581	0.536				pp	FMO3 (pp) AOX1	false	pp	FMO3 (pp) AOX1	0.062					0.078	0.517	0.487				pp	PRDM1 (pp) CXCR4	false	pp	PRDM1 (pp) CXCR4	0.062		0.057		0.479	0.459				pp	TGFB2 (pp) POSTN	false
		pp	MMP2 (pp) COL14A1	false	pp	MMP2 (pp) COL14A1	0.221			0.203		0.583	0.382				pp	NOX4 (pp) XDH	false	pp	NOX4 (pp) XDH	0.062						0.591	0.583				pp	COL8A1 (pp) PLOD2	false	pp	COL8A1 (pp) PLOD2	0.105	0.6			0.711	0.259				pp	TGFB2 (pp) CTGF	false
		pp	COL3A1 (pp) FBLN1	false	pp	COL3A1 (pp) FBLN1	0.251			0.076		0.587	0.451				pp	NOX4 (pp) GPX3	false	pp	NOX4 (pp) GPX3							0.515	0.515				pp	SLC1A3 (pp) RELN	false	pp	SLC1A3 (pp) RELN	0.084				0.417	0.39
		pp	LOXL1 (pp) COL3A1	false	pp	LOXL1 (pp) COL3A1	0.357					0.592	0.393				pp	NOX4 (pp) TLR4	false	pp	NOX4 (pp) TLR4				0.496			0.994	0.989				pp	SLC1A3 (pp) ATP1A3	false	pp	SLC1A3 (pp) ATP1A3	0.119		0.172		0.468	0.33
		pp	SEMA3D (pp) TCF21	false	pp	SEMA3D (pp) TCF21						0.596	0.596				pp	SULF1 (pp) BGN	false	pp	SULF1 (pp) BGN	0.221						0.443	0.315				pp	GDF15 (pp) IL1B	false	pp	GDF15 (pp) IL1B	0.062				0.405	0.392
		pp	COL1A1 (pp) PDGFRA	false	pp	COL1A1 (pp) PDGFRA	0.171			0.07		0.617	0.543				pp	SULF1 (pp) LUM	false	pp	SULF1 (pp) LUM	0.253						0.477	0.329				pp	P2RX1 (pp) IL1B	false	pp	P2RX1 (pp) IL1B	0.14				0.463	0.402
		pp	COL3A1 (pp) THBS2	false	pp	COL3A1 (pp) THBS2	0.267			0.057		0.626	0.503				pp	IGFBP4 (pp) BGN	false	pp	IGFBP4 (pp) BGN	0.314						0.448	0.228
		pp	COL1A1 (pp) COL14A1	false	pp	COL1A1 (pp) COL14A1	0.219		0.3	0.169		0.635	0.293				pp	AXL (pp) DDR2	false	pp	AXL (pp) DDR2	0.099			0.346			0.483	0.193
		pp	COL14A1 (pp) COL3A1	false	pp	COL14A1 (pp) COL3A1	0.242		0.3	0.169		0.647	0.295				pp	VCAN (pp) PRELP	false	pp	VCAN (pp) PRELP				0.07			0.433	0.416
		pp	COL1A1 (pp) LOXL2	false	pp	COL1A1 (pp) LOXL2	0.294			0.061		0.649	0.514				pp	VCAN (pp) BGN	false	pp	VCAN (pp) BGN	0.085		0.3	0.07			0.906	0.862
		pp	COL1A1 (pp) THBS2	false	pp	COL1A1 (pp) THBS2	0.311			0.057		0.659	0.518				pp	VCAN (pp) LUM	false	pp	VCAN (pp) LUM	0.086			0.07			0.76	0.741
		pp	COL1A1 (pp) FBLN1	false	pp	COL1A1 (pp) FBLN1	0.428			0.076		0.685	0.454				pp	CP (pp) SERPING1	false	pp	CP (pp) SERPING1	0.206						0.499	0.395
		pp	COL1A1 (pp) LOXL1	false	pp	COL1A1 (pp) LOXL1	0.46					0.692	0.453				pp	CP (pp) C4B	false	pp	CP (pp) C4B	0.134						0.402	0.338
		pp	MMP2 (pp) FBN1	false	pp	MMP2 (pp) FBN1	0.444			0.061		0.697	0.468				pp	GDA (pp) AOX1	false	pp	GDA (pp) AOX1	0.09	0.236				0.167	0.539	0.298
		pp	MMP2 (pp) COL3A1	false	pp	MMP2 (pp) COL3A1	0.478			0.153		0.787	0.559				pp	GDA (pp) XDH	false	pp	GDA (pp) XDH	0.09	0.225	0.9			0.167	0.969	0.562
		pp	LOXL1 (pp) FBN1	false	pp	LOXL1 (pp) FBN1	0.395			0.056		0.795	0.671				pp	LUM (pp) THBS4	false	pp	LUM (pp) THBS4	0.064			0.056			0.438	0.416
		pp	COL1A1 (pp) FBN1	false	pp	COL1A1 (pp) FBN1	0.602			0.135		0.858	0.622				pp	LUM (pp) BGN	false	pp	LUM (pp) BGN	0.359	0.152					0.575	0.282
		pp	COL1A1 (pp) PCOLCE2	false	pp	COL1A1 (pp) PCOLCE2	0.07		0.9			0.924	0.258				pp	LUM (pp) PRELP	false	pp	LUM (pp) PRELP	0.067	0.09	0.9				0.917	0.138
		pp	PCOLCE2 (pp) COL3A1	false	pp	PCOLCE2 (pp) COL3A1	0.063		0.9			0.924	0.258				pp	LUM (pp) TLR4	false	pp	LUM (pp) TLR4	0.062			0.066			0.493	0.468
		pp	LRP1 (pp) THBS2	false	pp	LRP1 (pp) THBS2	0.16					0.926	0.916				pp	LUM (pp) MFAP5	false	pp	LUM (pp) MFAP5	0.156						0.418	0.34
		pp	LOXL1 (pp) LOXL2	false	pp	LOXL1 (pp) LOXL2	0.228		0.9			0.937	0.259				pp	DPYSL3 (pp) AOX1	false	pp	DPYSL3 (pp) AOX1	0.065	0.213				0.08	0.401	0.22
		pp	COL3A1 (pp) FBN1	false	pp	COL3A1 (pp) FBN1	0.865			0.135		0.963	0.714				pp	MPEG1 (pp) TLR4	false	pp	MPEG1 (pp) TLR4	0.561						0.591	0.108
		pp	MMP2 (pp) COL1A1	false	pp	MMP2 (pp) COL1A1	0.879			0.355		0.967	0.613				pp	DBN1 (pp) DPYSL3	false	pp	DBN1 (pp) DPYSL3	0.112						0.447	0.403
		pp	MMP2 (pp) THBS2	false	pp	MMP2 (pp) THBS2	0.34			0.27		0.971	0.946				pp	DBN1 (pp) MAP4K1	false	pp	DBN1 (pp) MAP4K1							0.627	0.627
		pp	COL1A1 (pp) COL3A1	false	pp	COL1A1 (pp) COL3A1	0.945	0.061	0.8			0.989	0.083				pp	C1S (pp) C4B	false	pp	C1S (pp) C4B	0.137		0.9	0.134			0.993	0.927
																	pp	BGN (pp) TLR4	false	pp	BGN (pp) TLR4			0.9	0.289			0.995	0.938
																	pp	BGN (pp) DDR2	false	pp	BGN (pp) DDR2	0.315						0.453	0.235
																	pp	BGN (pp) THBS4	false	pp	BGN (pp) THBS4	0.062			0.056			0.458	0.437
																	pp	TGFB3 (pp) BGN	false	pp	TGFB3 (pp) BGN	0.107		0.6	0.056			0.81	0.504
																	pp	TGFB3 (pp) LUM	false	pp	TGFB3 (pp) LUM	0.09		0.6	0.056			0.742	0.34
																	pp	TGFB3 (pp) VCAN	false	pp	TGFB3 (pp) VCAN	0.062						0.42	0.408
																	pp	TGFB3 (pp) MFAP5	false	pp	TGFB3 (pp) MFAP5	0.118						0.407	0.356
																	pp	GBP2 (pp) RSAD2	false	pp	GBP2 (pp) RSAD2	0.123		0.9				0.953	0.515
																	pp	AEBP1 (pp) ISLR	false	pp	AEBP1 (pp) ISLR	0.23			0.056			0.424	0.272
																	pp	AEBP1 (pp) BGN	false	pp	AEBP1 (pp) BGN	0.382			0.056			0.503	0.217
	Cytoscape_enrichments
	Cluster 5															Cluster 1															Cluster 4															Cluster 3
	# background genes	# genes	category	chart color	description	FDR value	genes	network.SUID	nodes.SUID	p-value	PMID	term name	transferred FDR value	year		# background genes	# genes	category	chart color	description	FDR value	genes	network.SUID	nodes.SUID	p-value	PMID	term name	transferred FDR value	year		# background genes	# genes	category	chart color	description	FDR value	genes	network.SUID	nodes.SUID	p-value	PMID	term name	transferred FDR value	year		# background genes	# genes	category	chart color
	396	12	GO Cellular Component		Collagen-containing extracellular matrix	1.11e-08	MMP2|COL1A1|LOXL1|SFRP2|COL14A1|COL3A1|FBN1|FBLN1|THBS2|DPT|SOD3|LOXL2	352	415|421|427|449|397|441|445|385|383|439|425|451	6.52e-12		GO:0062023	0.795468	0		3304	26	UniProt Keywords		Disulfide bond	3.65e-10	MMP2|COL1A1|LRP1|PDGFRA|CCL21|LOXL1|SFRP2|SCN3A|SEMA3D|PCOLCE2|COL14A1|COL3A1|MRC2|CMKLR1|FBN1|FBLN1|THBS2|DPT|CADM3|GSN|CPXM1|SOD3|LOXL2|MXRA8|CLMP|C1R	352	415|421|437|423|405|427|449|409|443|431|397|441|387|389|445|385|383|439|419|381|399|425|451|417|447|411	1.08e-12		KW-1015	0.943771	0		4166	30	GO Cellular Component		Extracellular region	6e-06	FAP|CHRD|LBP|TIMP1|PCOLCE|GDF15|DUSP26|COL8A1|LTBP2|IL1B|TNC|PLOD2|MAN2B2|IGFBP6|IL16|PENK|FLRT2|ANXA2|MEGF6|ACTA1|S100A6|ECM1|PTGDS|LSP1|CXCR4|MTMR11|RELN|VASH2|HMHA1|ATP1A3	124	229|231|165|157|189|247|161|243|201|169|155|173|225|187|219|221|213|237|217|175|167|153|159|183|239|171|205|163|233|151	3.53e-09		GO:0005576	0.850345	0		2287	21	GO Cellular Component
	90	6	Reactome Pathways		Collagen formation	2.63e-05	COL1A1|LOXL1|PCOLCE2|COL14A1|COL3A1|LOXL2	352	421|427|431|397|441|451	2.42e-08		HSA-1474290	0.458004	0		396	12	GO Cellular Component		Collagen-containing extracellular matrix	1.11e-08	MMP2|COL1A1|LOXL1|SFRP2|COL14A1|COL3A1|FBN1|FBLN1|THBS2|DPT|SOD3|LOXL2	352	415|421|427|449|397|441|445|385|383|439|425|451	6.52e-12		GO:0062023	0.795468	0		45	5	WikiPathways		Prostaglandin synthesis and regulation	0.00012	ANXA2|HSD11B1|PTGS2|S100A6|PTGDS	124	237|209|227|167|159	1.7e-07		WP98	0.63848	0		6	3	STRING Clusters
	96	5	GO Cellular Component		Basement membrane	0.00071	LOXL1|FBN1|FBLN1|THBS2|LOXL2	352	427|445|385|383|451	1.26e-06		GO:0005604	0.314874	0		46	6	GO Biological Process		Collagen fibril organization	2.42e-06	COL1A1|SFRP2|COL14A1|COL3A1|DPT|LOXL2	352	421|449|397|441|439|451	5.65e-10		GO:0030199	0.561618	0		527	9	GO Cellular Component		Extracellular matrix	0.0021	TIMP1|COL8A1|LTBP2|TNC|FLRT2|ANXA2|S100A6|ECM1|RELN	124	157|243|201|155|213|237|167|153|205	7.33e-06		GO:0031012	0.436059	0		2193	19	GO Cellular Component
	703	10	GO Molecular Function		Calcium ion binding	0.00088	LRP1|RCN3|FBN1|FBLN1|MYL4|THBS2|GSN|LOXL2|ENSP00000386653|C1R	352	437|393|445|385|395|383|381|451|401|411	5.44e-07		GO:0005509	0.305552	0		19	4	STRING Clusters		Elastic fibre formation	8.42e-05	LOXL1|FBN1|FBLN1|LOXL2	352	427|445|385|451	9.27e-08		CL:16642	0.407469	0		425	8	GO Cellular Component		Cell leading edge	0.0027	FAP|ANXA2|ACTA1|S100A6|GABRE|FGD3|CXCR4|HMHA1	124	229|237|175|167|199|235|239|233	1.26e-05		GO:0031252	0.418286	0		1366	14	GO Cellular Component
	500	9	GO Biological Process		Blood vessel development	0.001	MMP2|COL1A1|LRP1|PDGFRA|LOXL1|SFRP2|COL3A1|TCF21|LOXL2	352	415|421|437|423|427|449|441|413|451	3.25e-07		GO:0001568	0.3	0		197	7	COMPARTMENTS		Collagen-containing extracellular matrix	0.00011	MMP2|COL1A1|COL14A1|COL3A1|FBN1|SOD3|LOXL2	352	415|421|397|441|445|425|451	9.42e-08		GOCC:0062023	0.395861	0		4542	25	GO Cellular Component		Endomembrane system	0.0065	TIMP1|P2RX1|CYTH4|GDF15|DUSP26|COL8A1|IL1B|TNC|APBA1|ABHD2|PLOD2|IGFBP6|PENK|FLRT2|ANXA2|HSD11B1|PTGS2|S100A6|ECM1|PTGDS|FGD3|CXCR4|HMHA1|ATP1A3|TMEM100	124	157|249|177|247|161|243|169|155|195|203|173|187|221|213|237|209|227|167|153|159|235|239|233|151|185	3.42e-05		GO:0012505	0.356153	0		14895	57	TISSUES
	925	11	GO Biological Process		Cell adhesion	0.0016	PDGFRA|CCL21|COL14A1|COL3A1|FBN1|THBS2|DPT|CADM3|LOXL2|ENSP00000386653|MXRA8	352	423|405|397|441|445|383|439|419|451|401|417	7.56e-07		GO:0007155	0.279588	0		4729	22	UniProt Keywords		Repeat	0.0005	MMP2|COL1A1|LRP1|PDGFRA|RCN3|SCN3A|PCOLCE2|COL14A1|COL3A1|MRC2|FBN1|FBLN1|MYL4|THBS2|DPT|CADM3|GSN|LOXL2|ENSP00000386653|MXRA8|CLMP|C1R	352	415|421|437|423|393|409|431|397|441|387|445|385|395|383|439|419|381|451|401|417|447|411	5.13e-06		KW-0677	0.330103	0		2193	16	GO Cellular Component		Plasma membrane bounded cell projection	0.0116	FAP|P2RX1|SLC1A3|APBA1|ABHD2|PENK|FLRT2|ANXA2|ACTA1|PTGS2|S100A6|GABRE|FGD3|RELN|HMHA1|ATP1A3	124	229|249|245|195|203|221|213|237|175|227|167|199|235|205|233|151	7.34e-05		GO:0120025	0.315191	0
	11	3	GO Molecular Function		Platelet-derived growth factor binding	0.0024	COL1A1|PDGFRA|COL3A1	352	421|423|441	2.22e-06		GO:0048407	0.261979	0		17	3	UniProt Keywords		Ehlers-Danlos syndrome	0.00058	COL1A1|COL3A1|C1R	352	421|441|411	6.9e-06		KW-0248	0.323657	0		3227	23	GO Biological Process		Regulation of multicellular organismal process	0.0142	FAP|CHRD|LBP|TIMP1|P2RX1|GDF15|IL1B|TNNT3|IL16|PENK|FLRT2|ANXA2|PTGS2|ECM1|PRDM1|PTGDS|ADCY7|CXCR4|RELN|VASH2|ATP1A3|TMEM100|FXYD6	124	229|231|165|157|249|247|169|181|219|221|213|237|227|153|241|159|179|239|205|163|151|185|211	1.11e-06		GO:0051239	0.300888	0
	64	4	Reactome Pathways		Collagen degradation	0.0032	MMP2|COL1A1|COL14A1|COL3A1	352	415|421|397|441	8.02e-06		HSA-1442490	0.249485	0		500	9	GO Biological Process		Blood vessel development	0.001	MMP2|COL1A1|LRP1|PDGFRA|LOXL1|SFRP2|COL3A1|TCF21|LOXL2	352	415|421|437|423|427|449|441|413|451	3.25e-07		GO:0001568	0.3	0		96	4	GO Cellular Component		Basement membrane	0.0158	TIMP1|COL8A1|TNC|ANXA2	124	157|243|155|237	0.00012		GO:0005604	0.293337	0
	480	8	GO Biological Process		Supramolecular fiber organization	0.0046	COL1A1|PDGFRA|SFRP2|COL14A1|COL3A1|DPT|GSN|LOXL2	352	421|423|449|397|441|439|381|451	2.85e-06		GO:0097435	0.233724	0		985	10	COMPARTMENTS		Extracellular space	0.0041	MMP2|COL1A1|SFRP2|COL3A1|FBN1|FBLN1|GSN|SOD3|LOXL2|C1R	352	415|421|449|441|445|385|381|425|451|411	1.08e-05		GOCC:0005615	0.238722	0		2165	18	GO Biological Process		Anatomical structure morphogenesis	0.0179	FAP|CHRD|COL8A1|SLC1A3|TNC|TNNT3|FLRT2|ANXA2|ACTA1|PTGS2|S100A6|ECM1|PRDM1|CXCR4|RELN|VASH2|MEIS3|TMEM100	124	229|231|243|245|155|181|213|237|175|227|167|153|241|239|205|163|197|185	3.44e-06		GO:0009653	0.284512	0
	128	5	GO Biological Process		Digestive tract development	0.0057	PDGFRA|SFRP2|COL3A1|TCF21|CLMP	352	423|449|441|413|447	4.88e-06		GO:0048565	0.224413	0		480	8	GO Biological Process		Supramolecular fiber organization	0.0046	COL1A1|PDGFRA|SFRP2|COL14A1|COL3A1|DPT|GSN|LOXL2	352	421|423|449|397|441|439|381|451	2.85e-06		GO:0097435	0.233724	0		1447	14	GO Biological Process		Response to endogenous stimulus	0.0179	CHRD|TIMP1|GDF15|LTBP2|TNC|ABHD2|PENK|FLRT2|ANXA2|ACTA1|PTGS2|ADCY7|ATP1A3|TMEM100	124	231|157|247|201|155|203|221|213|237|175|227|179|151|185	1.11e-05		GO:0009719	0.284512	0
	63	4	GO Biological Process		Collagen metabolic process	0.008	MMP2|COL1A1|RCN3|MRC2	352	415|421|393|387	7.56e-06		GO:0032963	0.209691	0		63	4	GO Biological Process		Collagen metabolic process	0.008	MMP2|COL1A1|RCN3|MRC2	352	415|421|393|387	7.56e-06		GO:0032963	0.209691	0		2386	19	GO Biological Process		Regulation of catalytic activity	0.0179	CAMKK1|TIMP1|PCOLCE|P2RX1|GDF15|DUSP26|IL1B|TNNT3|PPP1R36|IGFBP6|ANXA2|PTGS2|ECM1|FGD3|ADCY7|CXCR4|RELN|HMHA1|TBC1D2	124	191|157|189|249|247|161|169|181|193|187|237|227|153|235|179|239|205|233|223	3.1e-06		GO:0050790	0.284512	0
	308	6	GO Cellular Component		Endoplasmic reticulum lumen	0.0083	COL1A1|RCN3|COL14A1|COL3A1|FBN1|MXRA8	352	421|393|397|441|445|417	2.46e-05		GO:0005788	0.208092	0		1216	11	GO Molecular Function		Protein-containing complex binding	0.0084	LRP1|PDGFRA|SFRP2|PCOLCE2|COL14A1|COL3A1|MRC2|FBN1|FBLN1|MYL4|GSN	352	437|423|449|431|397|441|387|445|385|395|381	1.04e-05		GO:0044877	0.207572	0		189	6	GO Biological Process		Positive regulation of vasculature development	0.0179	IL1B|PTGS2|ECM1|CXCR4|VASH2|TMEM100	124	169|227|153|239|163|185	9.87e-06		GO:1904018	0.284512	0
	1216	11	GO Molecular Function		Protein-containing complex binding	0.0084	LRP1|PDGFRA|SFRP2|PCOLCE2|COL14A1|COL3A1|MRC2|FBN1|FBLN1|MYL4|GSN	352	437|423|449|431|397|441|387|445|385|395|381	1.04e-05		GO:0044877	0.207572	0		293	7	HPO		Cardiovascular disease	0.0126	MMP2|COL1A1|LRP1|COL3A1|FBN1|THBS2|CLMP	352	415|421|437|441|445|383|447	1.27e-06		EFO:0000319	0.189963	0		212	6	GO Biological Process		Response to mechanical stimulus	0.0217	IL1B|SLC1A3|TNC|ACTA1|PTGS2|CXCR4	124	169|245|155|175|227|239	1.86e-05		GO:0009612	0.270897	0
	865	9	GO Biological Process		Regulation of cell migration	0.0182	COL1A1|LRP1|PDGFRA|CCL21|SFRP2|SEMA3D|COL3A1|CMKLR1|FBLN1	352	421|437|423|405|449|443|441|389|385	2.69e-05		GO:0030334	0.173993	0		14	2	UniProt Keywords		Aortic aneurysm	0.0163	COL3A1|FBN1	352	441|445	0.00041		KW-0993	0.178781	0		969	11	GO Biological Process		Regulation of locomotion	0.0244	CHRD|LBP|TIMP1|IL1B|ABHD2|IL16|FLRT2|PTGS2|ECM1|CXCR4|RELN	124	231|165|157|169|203|219|213|227|153|239|205	2.84e-05		GO:0040012	0.262603	0
	198	5	GO Biological Process		Positive regulation of peptidase activity	0.0211	RCN3|SFRP2|PCOLCE2|FBLN1|GSN	352	393|449|431|385|381	3.77e-05		GO:0010952	0.167572	0		2382	15	HPO		Cardiovascular measurement	0.0169	LRP1|LOXL1|RCN3|SFRP2|C1QTNF7|PCOLCE2|COL3A1|MRC2|FBN1|FBLN1|THBS2|DPT|TCF21|GSN|MX1	352	437|427|393|449|429|431|441|387|445|385|383|439|413|381|403	1.3e-05		EFO:0004298	0.177211	0		500	8	GO Biological Process		Blood vessel development	0.0286	FAP|COL8A1|ANXA2|PTGS2|ECM1|PRDM1|VASH2|TMEM100	124	229|243|237|227|153|241|163|185	3.95e-05		GO:0001568	0.251371	0
	3	2	GO Biological Process		Metanephric glomerular capillary formation	0.0211	PDGFRA|TCF21	352	423|413	3.45e-05		GO:0072277	0.167572	0		2232	14	HPO		Cardiovascular disease biomarker measurement	0.0177	LRP1|LOXL1|RCN3|SFRP2|C1QTNF7|PCOLCE2|COL3A1|MRC2|FBN1|FBLN1|DPT|TCF21|GSN|MX1	352	437|427|393|449|429|431|441|387|445|385|439|413|381|403	3.03e-05		EFO:0005278	0.175203	0		23	3	GO Biological Process		Response to lithium ion	0.0286	ACTA1|PTGS2|ADCY7	124	175|227|179	3.89e-05		GO:0010226	0.251371	0
	5	2	GO Biological Process		Peptidyl-lysine oxidation	0.0293	LOXL1|LOXL2	352	427|451	7.24e-05		GO:0018057	0.153313	0		83	4	HPO		Blue sclerae	0.0177	COL1A1|COL3A1|FBN1|C1R	352	421|441|445|411	2.14e-05		HP:0000592	0.175203	0		29	3	GO Biological Process		Response to vitamin d	0.0363	TNC|PENK|PTGS2	124	155|221|227	7.34e-05		GO:0033280	0.23451	0
	53	3	GO Biological Process		Aorta development	0.0414	LRP1|LOXL1|COL3A1	352	437|427|441	0.00016		GO:0035904	0.1383	0		851	9	GO Biological Process		Tube development	0.0179	MMP2|LRP1|PDGFRA|RCN3|SFRP2|COL3A1|TCF21|LOXL2|CLMP	352	415|437|423|393|449|441|413|451|447	2.37e-05		GO:0035295	0.174715	0		919	10	GO Biological Process		Positive regulation of cell population proliferation	0.0437	CHRD|TIMP1|IL1B|TNC|ANXA2|PTGS2|S100A6|ECM1|VASH2|MEIS3	124	231|157|169|155|237|227|167|153|163|197	9.87e-05		GO:0008284	0.221389	0
																31	3	GO Biological Process		Face morphogenesis	0.0211	MMP2|COL1A1|PDGFRA	352	415|421|423	3.56e-05		GO:0060325	0.167572	0		592	8	GO Biological Process		Regulation of system process	0.0492	P2RX1|IL1B|TNNT3|PTGS2|RELN|ATP1A3|TMEM100|FXYD6	124	249|169|181|227|205|151|185|211	0.00013		GO:0044057	0.213005	0
																3	2	GO Biological Process		Metanephric glomerular capillary formation	0.0211	PDGFRA|TCF21	352	423|413	3.45e-05		GO:0072277	0.167572	0
																34	3	HPO		Abnormal arterial physiology	0.0228	COL1A1|PDGFRA|COL3A1	352	421|423|441	4.6e-05		HP:0025323	0.164207	0
																37	3	HPO		Dilatation of the cerebral artery	0.0241	COL1A1|COL3A1|FBN1	352	421|441|445	5.83e-05		HP:0004944	0.161798	0
																94	4	SMART Domains		Calcium-binding EGF-like domain	0.0248	LRP1|FBN1|FBLN1|C1R	352	437|445|385|411	3.42e-05		SM00179	0.160555	0
																5	2	GO Biological Process		Peptidyl-lysine oxidation	0.0293	LOXL1|LOXL2	352	427|451	7.24e-05		GO:0018057	0.153313	0
																6	2	GO Biological Process		Intramembranous ossification	0.0312	MMP2|COL1A1	352	415|421	9.64e-05		GO:0001957	0.150585	0
																48	3	GO Biological Process		Digestive tract morphogenesis	0.034	PDGFRA|SFRP2|TCF21	352	423|449|413	0.00012		GO:0048546	0.146852	0
																411	6	HPO		Abnormal bleeding	0.0357	COL1A1|PDGFRA|COL3A1|FBN1|GSN|C1R	352	421|423|441|445|381|411	0.00012		HP:0001892	0.144733	0
																5	2	STRING Clusters		Collagen type i trimer, and lateral cystocele	0.0365	COL1A1|COL3A1	352	421|441	7.24e-05		CL:16514	0.143771	0
																5	2	STRING Clusters		Lysyl oxidase, and Fibulin-5	0.0365	LOXL1|LOXL2	352	427|451	7.24e-05		CL:16665	0.143771	0
																151	4	HPO		Vascular disease	0.0441	LRP1|FBN1|THBS2|CLMP	352	437|445|383|447	0.0002		EFO:0004264	0.135556	0
																880	8	HPO		Heel bone mineral density	0.0441	MMP2|COL1A1|LRP1|LOXL1|SEMA3D|MRC2|FBN1|MYL4	352	415|421|437|427|443|387|445|395	0.00021		EFO:0009270	0.135556	0
																56	3	HPO		Osteoarthritis	0.0441	COL1A1|COL3A1|FBN1	352	421|441|445	0.00019		HP:0002758	0.135556	0
[truncated: 9 more columns]

## Sheet: Fig.3E
	WebGestalt_Results_(Mapping)		Input_Ids	Mapped_Ids								WebGestalt_Results_TF_enrichment	Cluster_5	geneSet	matches TF	link	size	overlap	expect	enrichmentRatio	pValue	FDR	overlapId	userId								WebGestalt_Summary	matches TF	Cluster	size	overlap	expect	enrichmentRatio	pValue	FDR			Cytoscape_TF_target_interactions	Cluster_5	#node1	node2	shared interaction	Source node attribute	Target node attribute
			userId	geneSymbol	geneName	entrezgene	gLink							TAAWWATAG_RSRFC4_Q2	MEF2A	http://www.broadinstitute.org/gsea/msigdb/cards/TAAWWATAG_RSRFC4_Q2	269	6	0.574667	10.4408	1.91401e-05	0.011618	29393;84032;688228;306081;25267;117559	Col1a1;Col3a1;Myl4;Pcdh20;Pdgfra;Sv2a									unknown TF	Cluster 5 (Top 5)	186	5	0.397354	12.5832	4.25011e-05	0.0128991					TAAWWATAG_RSRFC4_Q2	Col1a1	TF-target	TF	target
		Cluster_5	Tcf21	Tcf21	transcription factor 21	252856	https://www.ncbi.nlm.nih.gov/gene/?term=252856							CCANNAGRKGGC_UNKNOWN	unknown TF	http://www.broadinstitute.org/gsea/msigdb/cards/CCANNAGRKGGC_UNKNOWN	186	5	0.397354	12.5832	4.25011e-05	0.0128991	29393;84032;299858;497770;292406	Col1a1;Col3a1;Lrp1;Scn3a;Thbs2									MEF2A	Cluster 5 (Top 5)	269	6	0.574667	10.4408	1.91401e-05	0.011618					TAAWWATAG_RSRFC4_Q2	Col3a1	TF-target	TF	target
		Cluster_5	C1qtnf7	C1qtnf7	C1q and TNF related 7	305423	https://www.ncbi.nlm.nih.gov/gene/?term=305423							COREBINDINGFACTOR_Q6	CBFA2T2/3	http://www.broadinstitute.org/gsea/msigdb/cards/COREBINDINGFACTOR_Q6	413	6	0.882296	6.80044	0.000206235	0.0347106	84032;29393;299858;688228;497770;292406	Col1a1;Col3a1;Lrp1;Myl4;Scn3a;Thbs2									GATA1	Cluster 5 (Top 5)	292	5	0.623803	8.01536	0.000352617	0.0347106					TAAWWATAG_RSRFC4_Q2	Myl4	TF-target	TF	target
		Cluster_5	C1r	C1r	complement C1r	312705	https://www.ncbi.nlm.nih.gov/gene/?term=312705							OLF1_01	OLF1 / OR5I1	http://www.broadinstitute.org/gsea/msigdb/cards/OLF1_01	429	6	0.916477	6.54681	0.000253287	0.0347106	60669;84032;29393;25267;252856;246262	Tcf21;Cmklr1;Col1a1;Col3a1;Pdgfra;Sema3d									ZNF238	Cluster 5 (Top 5)	322	5	0.687892	7.26858	0.000551461	0.0347106					TAAWWATAG_RSRFC4_Q2	Pcdh20	TF-target	TF	target
		Cluster_5	Cadm3	Cadm3	cell adhesion molecule 3	360882	https://www.ncbi.nlm.nih.gov/gene/?term=360882							GATA_Q6	GATA1	http://www.broadinstitute.org/gsea/msigdb/cards/GATA_Q6	292	5	0.623803	8.01536	0.000352617	0.0347106	84032;29393;246245;306081;25267	Col1a1;Col3a1;Fmo2;Pcdh20;Pdgfra									ZNF384	Cluster 5 (Top 5)	339	5	0.724209	6.90408	0.000696361	0.0347106					TAAWWATAG_RSRFC4_Q2	Pdgfra	TF-target	TF	target
		Cluster_5	Ccl21	Ccl21	C-C motif chemokine ligand 21	298006	https://www.ncbi.nlm.nih.gov/gene/?term=298006							MEF2_Q6_01	MEF2A	http://www.broadinstitute.org/gsea/msigdb/cards/MEF2_Q6_01	462	6	0.986975	6.07918	0.000377031	0.0347106	29393;84032;306081;25267;497770;117559	Col1a1;Col3a1;Pcdh20;Pdgfra;Scn3a;Sv2a									CBFA2T2/3	Cluster 5 (Top 10)	413	6	0.882296	6.80044	0.000206235	0.0347106					TAAWWATAG_RSRFC4_Q2	Sv2a	TF-target	TF	target
		Cluster_5	Clmp	Clmp	CXADR-like membrane protein	286939	https://www.ncbi.nlm.nih.gov/gene/?term=286939							RP58_01	ZNF238	http://www.broadinstitute.org/gsea/msigdb/cards/RP58_01	322	5	0.687892	7.26858	0.000551461	0.0347106	60669;84032;29393;299858;688228	Cmklr1;Col1a1;Col3a1;Lrp1;Myl4									OLF1 / OR5I1	Cluster 5 (Top 10)	429	6	0.916477	6.54681	0.000253287	0.0347106					CCANNAGRKGGC_UNKNOWN	Col1a1	TF-target	TF	target
		Cluster_5	Cmklr1	Cmklr1	chemerin chemokine-like receptor 1	60669	https://www.ncbi.nlm.nih.gov/gene/?term=60669							GGATTA_PITX2_Q2	PITX2	http://www.broadinstitute.org/gsea/msigdb/cards/GGATTA_PITX2_Q2	927	8	1.98036	4.03967	0.000566893	0.0347106	84032;29393;299858;81529;497770;252856;246262;498011	Tcf21;Col1a1;Col3a1;Lrp1;Mrc2;Pde1a;Scn3a;Sema3d									MEF2A	Cluster 5 (Top 10)	462	6	0.986975	6.07918	0.000377031	0.0347106					CCANNAGRKGGC_UNKNOWN	Col3a1	TF-target	TF	target
		Cluster_5	Col14a1	Col14a1	collagen type XIV alpha 1 chain	314981	https://www.ncbi.nlm.nih.gov/gene/?term=314981							CCCNNGGGAR_OLF1_01	EBF2	http://www.broadinstitute.org/gsea/msigdb/cards/CCCNNGGGAR_OLF1_01	502	6	1.07243	5.59478	0.000585966	0.0347106	84032;29393;299858;310552;292406;246262	Col1a1;Col3a1;Lrp1;Sema3d;Sfrp2;Thbs2									EBF2	Cluster 5 (Top 10)	502	6	1.07243	5.59478	0.000585966	0.0347106					CCANNAGRKGGC_UNKNOWN	Lrp1	TF-target	TF	target
		Cluster_5	Col1a1	Col1a1	collagen type I alpha 1 chain	29393	https://www.ncbi.nlm.nih.gov/gene/?term=29393							CIZ_01	ZNF384	http://www.broadinstitute.org/gsea/msigdb/cards/CIZ_01	339	5	0.724209	6.90408	0.000696361	0.0347106	84032;29393;81686;246262;306081	Col1a1;Col3a1;Mmp2;Pcdh20;Sema3d									PITX2	Cluster 5 (Top 10)	927	8	1.98036	4.03967	0.000566893	0.0347106					CCANNAGRKGGC_UNKNOWN	Scn3a	TF-target	TF	target
		Cluster_5	Col3a1	Col3a1	collagen type III alpha 1 chain	84032	https://www.ncbi.nlm.nih.gov/gene/?term=84032																																						CCANNAGRKGGC_UNKNOWN	Thbs2	TF-target	TF	target
		Cluster_5	Cpxm1	Cpxm1	carboxypeptidase X (M14 family), member 1	296156	https://www.ncbi.nlm.nih.gov/gene/?term=296156																																						COREBINDINGFACTOR_Q6	Col1a1	TF-target	TF	target
		Cluster_5	Dpt	Dpt	dermatopontin	289178	https://www.ncbi.nlm.nih.gov/gene/?term=289178																										unknown TF	Cluster 1 (Top 5)	196	3	0.661843	4.5328	0.028383	1					COREBINDINGFACTOR_Q6	Col3a1	TF-target	TF	target
		Cluster_5	Fbln1	Fbln1	fibulin 1	315191	https://www.ncbi.nlm.nih.gov/gene/?term=315191						Cluster_1	geneSet	matches TF	link	size	overlap	expect	enrichmentRatio	pValue	FDR	overlapId	userId									CEBPB	Cluster 1 (Top 5)	400	6	1.3507	4.44214	0.00216943	1					COREBINDINGFACTOR_Q6	Lrp1	TF-target	TF	target
		Cluster_5	Fbn1	Fbn1	fibrillin 1	83727	https://www.ncbi.nlm.nih.gov/gene/?term=83727							CEBPB_02	CEBPB	http://www.broadinstitute.org/gsea/msigdb/cards/CEBPB_02	400	6	1.3507	4.44214	0.00216943	1	24268;114122;685781;287526;25717;171396	Cp;Ddr2;Serpinf1;Sulf1;Tgfb3;Vcan									ZNF384	Cluster 1 (Top 5)	339	4	1.14472	3.49431	0.027191	1					COREBINDINGFACTOR_Q6	Myl4	TF-target	TF	target
		Cluster_5	Fmo2	Fmo2	flavin containing monooxygenase 2	246245	https://www.ncbi.nlm.nih.gov/gene/?term=246245							CIZ_01	ZNF384	http://www.broadinstitute.org/gsea/msigdb/cards/CIZ_01	339	4	1.14472	3.49431	0.027191	1	25717;308444;360202;503035	Axl;Ston1;Tgfb3;Tmem229b									unknown TF	Cluster 1 (Top 5)	361	4	1.21901	3.28136	0.0331809	1					COREBINDINGFACTOR_Q6	Scn3a	TF-target	TF	target
		Cluster_5	Gsn	Gsn	gelsolin	296654	https://www.ncbi.nlm.nih.gov/gene/?term=296654							CCTNTMAGA_UNKNOWN	unknown TF	http://www.broadinstitute.org/gsea/msigdb/cards/CCTNTMAGA_UNKNOWN	196	3	0.661843	4.5328	0.028383	1	308444;288016;503035	Axl;P3h2;Tmem229b									GCM1	Cluster 1 (Top 5)	385	4	1.30005	3.07681	0.0405368	1					COREBINDINGFACTOR_Q6	Thbs2	TF-target	TF	target
		Cluster_5	Larp6	Larp6	La ribonucleoprotein domain family, member 6	315731	https://www.ncbi.nlm.nih.gov/gene/?term=315731							TGCCAAR_NF1_Q6	NF1	http://www.broadinstitute.org/gsea/msigdb/cards/TGCCAAR_NF1_Q6	1113	8	3.75832	2.12861	0.0315978	1	406161;84400;25717;497811;292763;292732;305494;294312	C4b;Map4k1;Numbl;Pi16;Aebp1;Prelp;Tgfb3;Xdh									SREBF1	Cluster 1 (Top 10)	391	4	1.32031	3.02959	0.0425108	1					OLF1_01	Tcf21	TF-target	TF	target
		Cluster_5	Loxl1	Loxl1	lysyl oxidase-like 1	315714	https://www.ncbi.nlm.nih.gov/gene/?term=315714							HP1SITEFACTOR_Q6	unknown TF	http://www.broadinstitute.org/gsea/msigdb/cards/HP1SITEFACTOR_Q6	361	4	1.21901	3.28136	0.0331809	1	308444;25418;84493;25717	Axl;Dpysl3;Fmo3;Tgfb3									PAX2	Cluster 1 (Top 10)	396	4	1.33719	2.99134	0.0441971	1					OLF1_01	Cmklr1	TF-target	TF	target
		Cluster_5	Loxl2	Loxl2	lysyl oxidase-like 2	290350	https://www.ncbi.nlm.nih.gov/gene/?term=290350							RYTTCCTG_ETS2_B	ETS2	http://www.broadinstitute.org/gsea/msigdb/cards/RYTTCCTG_ETS2_B	1608	10	5.42981	1.84168	0.0398424	1	308341;25418;29175;360622;292763;25717;499856;363228;79210;170816	Ctsk;Dpysl3;Fibin;Fstl1;Igfbp4;Map4k1;Olr59;Ssc5d;Tgfb3;Tmeff2									ZIC3	Cluster 1 (Top 10)	409	4	1.38109	2.89626	0.0487577	1					OLF1_01	Col1a1	TF-target	TF	target
		Cluster_5	Lrp1	Lrp1	LDL receptor related protein 1	299858	https://www.ncbi.nlm.nih.gov/gene/?term=299858							GCM_Q2	GCM1	http://www.broadinstitute.org/gsea/msigdb/cards/GCM_Q2	385	4	1.30005	3.07681	0.0405368	1	114122;25717;362429;292763	Map4k1;Mfap5;Tgfb3;Vcan									NF1	Cluster 1 (Top 10)	1113	8	3.75832	2.12861	0.0315978	1					OLF1_01	Col3a1	TF-target	TF	target
		Cluster_5	Mmp2	Mmp2	matrix metallopeptidase 2	81686	https://www.ncbi.nlm.nih.gov/gene/?term=81686							SREBP1_Q6	SREBF1	http://www.broadinstitute.org/gsea/msigdb/cards/SREBP1_Q6	391	4	1.32031	3.02959	0.0425108	1	685781;25418;308444;290655	Axl;Crlf1;Ddr2;Dpysl3									ETS2	Cluster 1 (Top 10)	1608	10	5.42981	1.84168	0.0398424	1					OLF1_01	Pdgfra	TF-target	TF	target
		Cluster_5	Mrc2	Mrc2	mannose receptor, C type 2	498011	https://www.ncbi.nlm.nih.gov/gene/?term=498011							PAX_Q6	PAX2	http://www.broadinstitute.org/gsea/msigdb/cards/PAX_Q6	396	4	1.33719	2.99134	0.0441971	1	295703;24268;25717;290655	Cp;Crlf1;Serping1;Tgfb3																					OLF1_01	Sema3d	TF-target	TF	target
		Cluster_5	Mx1	Mx1	myxovirus (influenza virus) resistance 1	24575	https://www.ncbi.nlm.nih.gov/gene/?term=24575							ZIC3_01	ZIC3	http://www.broadinstitute.org/gsea/msigdb/cards/ZIC3_01	409	4	1.38109	2.89626	0.0487577	1	29175;292763;79210;171396	Ctsk;Fstl1;Map4k1;Sulf1																					GATA_Q6	Col1a1	TF-target	TF	target
		Cluster_5	Mxra8	Mxra8	matrix remodeling associated 8	313770	https://www.ncbi.nlm.nih.gov/gene/?term=313770																										SRF	Cluster 4 (Top 5)	150	3	0.413479	7.2555	0.00808632	0.613549					GATA_Q6	Col3a1	TF-target	TF	target
		Cluster_5	Myl4	Myl4	myosin, light chain 4	688228	https://www.ncbi.nlm.nih.gov/gene/?term=688228																										STAT5B	Cluster 4 (Top 5)	344	5	0.948246	5.27289	0.00242083	0.523656					GATA_Q6	Fmo2	TF-target	TF	target
		Cluster_5	Pcdh20	Pcdh20	protocadherin 20	306081	https://www.ncbi.nlm.nih.gov/gene/?term=306081																										STAT5A	Cluster 4 (Top 5)	351	5	0.967542	5.16774	0.00264151	0.523656					GATA_Q6	Pcdh20	TF-target	TF	target
		Cluster_5	PCOLCE2	PCOLCE2	procollagen C-endopeptidase enhancer 2	684050	https://www.ncbi.nlm.nih.gov/gene/?term=684050							geneSet	matches TF	link	size	overlap	expect	enrichmentRatio	pValue	FDR	overlapId	userId									JUN	Cluster 4 (Top 5)	388	5	1.06953	4.67494	0.00405868	0.523656					GATA_Q6	Pdgfra	TF-target	TF	target
		Cluster_5	Pde1a	Pde1a	phosphodiesterase 1A	81529	https://www.ncbi.nlm.nih.gov/gene/?term=81529							STAT5B_01	STAT5B	http://www.broadinstitute.org/gsea/msigdb/cards/STAT5B_01	344	5	0.948246	5.27289	0.00242083	0.523656	83589;309871;192203;29569;497979	Apba1;Prdm1;Fap;Pcolce;Tmem100									JUN	Cluster 4 (Top 5)	402	5	1.10812	4.51213	0.00471563	0.523656					MEF2_Q6_01	Col1a1	TF-target	TF	target
		Cluster_5	Pdgfra	Pdgfra	platelet derived growth factor receptor alpha	25267	https://www.ncbi.nlm.nih.gov/gene/?term=25267						Cluster_4	STAT5A_01	STAT5A	http://www.broadinstitute.org/gsea/msigdb/cards/STAT5A_01	351	5	0.967542	5.16774	0.00264151	0.523656	83589;309871;192203;29569;497979	Apba1;Prdm1;Fap;Pcolce;Tmem100									unknown TF	Cluster 4 (Top 10)	411	5	1.13293	4.41332	0.00517617	0.523656					MEF2_Q6_01	Col3a1	TF-target	TF	target
		Cluster_5	Rcn3	Rcn3	reticulocalbin 3	494125	https://www.ncbi.nlm.nih.gov/gene/?term=494125							RGAANNTTC_HSF1_01	HSF1	http://www.broadinstitute.org/gsea/msigdb/cards/RGAANNTTC_HSF1_01	721	7	1.98746	3.52209	0.00322483	0.523656	63847;309871;192203;300901;60628;60341;498309	Camkk1;Prdm1;Cxcr4;Fap;Fxyd6;Plod2;Vash2									MEF2	Cluster 4 (Top 10)	431	5	1.18806	4.20853	0.00631311	0.547437					MEF2_Q6_01	Pcdh20	TF-target	TF	target
		Cluster_5	Scn3a	Scn3a	sodium voltage-gated channel alpha subunit 3	497770	https://www.ncbi.nlm.nih.gov/gene/?term=497770							AP1_Q6	JUN	http://www.broadinstitute.org/gsea/msigdb/cards/AP1_Q6	388	5	1.06953	4.67494	0.00405868	0.523656	309871;116662;192203;293050;60341	Abhd2;Camkk1;Prdm1;Ecm1;Fap									POU2F1	Cluster 4 (Top 10)	358	4	0.986838	4.05335	0.0165475	0.815427					MEF2_Q6_01	Pdgfra	TF-target	TF	target
		Cluster_5	Sema3d	Sema3d	semaphorin 3D	246262	https://www.ncbi.nlm.nih.gov/gene/?term=246262							AP1_Q4	JUN	http://www.broadinstitute.org/gsea/msigdb/cards/AP1_Q4	402	5	1.10812	4.51213	0.00471563	0.523656	309871;192203;25641;293050;60341	Abhd2;Camkk1;Prdm1;Fap;Igfbp6									STAT5B	Cluster 4 (Top 10)	484	5	1.33416	3.74768	0.0101628	0.685427					MEF2_Q6_01	Scn3a	TF-target	TF	target
		Cluster_5	Sfrp2	Sfrp2	secreted frizzled-related protein 2	310552	https://www.ncbi.nlm.nih.gov/gene/?term=310552							IK1_01	unknown TF	http://www.broadinstitute.org/gsea/msigdb/cards/IK1_01	411	5	1.13293	4.41332	0.00517617	0.523656	83589;24213;309871;25505;308492	Apba1;Atp1a3;Prdm1;P2rx1;Wdr62									HSF1	Cluster 4 (Top 10)	721	7	1.98746	3.52209	0.00322483	0.523656					MEF2_Q6_01	Sv2a	TF-target	TF	target
		Cluster_5	Slfn3	Slfn3	schlafen 3	501712	https://www.ncbi.nlm.nih.gov/gene/?term=501712							MEF2_03	MEF2	http://www.broadinstitute.org/gsea/msigdb/cards/MEF2_03	431	5	1.18806	4.20853	0.00631311	0.547437	29437;84420;24213;309871;304021	Acta1;Adcy7;Atp1a3;Col8a1;Prdm1																					RP58_01	Cmklr1	TF-target	TF	target
		Cluster_5	Sod3	Sod3	superoxide dismutase 3	25352	https://www.ncbi.nlm.nih.gov/gene/?term=25352							CCAWWNAAGG_SRF_Q4	SRF	http://www.broadinstitute.org/gsea/msigdb/cards/CCAWWNAAGG_SRF_Q4	150	3	0.413479	7.2555	0.00808632	0.613549	29437;309871;361680	Acta1;Prdm1;Lsp1																					RP58_01	Col1a1	TF-target	TF	target
		Cluster_5	Sv2a	Sv2a	synaptic vesicle glycoprotein 2a	117559	https://www.ncbi.nlm.nih.gov/gene/?term=117559							TTCYNRGAA_STAT5B_01	STAT5B	http://www.broadinstitute.org/gsea/msigdb/cards/TTCYNRGAA_STAT5B_01	484	5	1.33416	3.74768	0.0101628	0.685427	83589;309871;192203;29569;497979	Apba1;Prdm1;Fap;Pcolce;Tmem100									unknown TF	Cluster 3 (Top 5)	129	3	0.46227	6.48971	0.011047	0.696385					RP58_01	Col3a1	TF-target	TF	target
		Cluster_5	Thbs2	Thbs2	thrombospondin 2	292406	https://www.ncbi.nlm.nih.gov/gene/?term=292406							OCT1_03	POU2F1	http://www.broadinstitute.org/gsea/msigdb/cards/OCT1_03	358	4	0.986838	4.05335	0.0165475	0.815427	309871;304021;192203;59106	Col8a1;Prdm1;Fap;Ltbp2									SMAD3	Cluster 3 (Top 5)	362	6	1.29722	4.62527	0.00178833	0.688322					RP58_01	Lrp1	TF-target	TF	target
																																	FOXL1	Cluster 3 (Top 5)	321	5	1.1503	4.34669	0.00570102	0.692104					RP58_01	Myl4	TF-target	TF	target
																																	ZIC3	Cluster 3 (Top 5)	409	6	1.46565	4.09376	0.00328978	0.688322					GGATTA_PITX2_Q2	Tcf21	TF-target	TF	target
																																	unknown TF	Cluster 3 (Top 5)	361	5	1.29364	3.86506	0.00924627	0.696385					GGATTA_PITX2_Q2	Col1a1	TF-target	TF	target
			userId	geneSymbol	geneName	entrezgene	gLink						Cluster_3	geneSet	matches TF	link	size	overlap	expect	enrichmentRatio	pValue	FDR	overlapId	userId									IRF1	Cluster 3 (Top 10)	374	5	1.34022	3.73072	0.0106687	0.696385					GGATTA_PITX2_Q2	Col3a1	TF-target	TF	target
		Cluster_1	Aox1	Aox1	aldehyde oxidase 1	54349	https://www.ncbi.nlm.nih.gov/gene/?term=54349							SMAD3_Q6	SMAD3	http://www.broadinstitute.org/gsea/msigdb/cards/SMAD3_Q6	362	6	1.29722	4.62527	0.00178833	0.688322	24598;81809;29317;293451;313866;289440	Csrp2;Ephx4;Hs3st2;Nos1;Plekhh2;Tgfb2									FOXO1A	Cluster 3 (Top 10)	375	5	1.34381	3.72077	0.010784	0.696385					GGATTA_PITX2_Q2	Lrp1	TF-target	TF	target
		Cluster_1	Aox3	Aox3	aldehyde oxidase 3	493909	https://www.ncbi.nlm.nih.gov/gene/?term=493909							ZIC3_01	ZIC3	http://www.broadinstitute.org/gsea/msigdb/cards/ZIC3_01	409	6	1.46565	4.09376	0.00328978	0.688322	112400;29545;363142;29317;114031;245956	Csrp2;Fstl3;Nrg1;Scn3b;Sema3b;Uchl1									SREBF1	Cluster 3 (Top 10)	706	8	2.52994	3.16213	0.00340192	0.688322					GGATTA_PITX2_Q2	Mrc2	TF-target	TF	target
		Cluster_1	Axl	Axl	Axl receptor tyrosine kinase	308444	https://www.ncbi.nlm.nih.gov/gene/?term=308444							TCANNTGAY_SREBP1_01	SREBF1	http://www.broadinstitute.org/gsea/msigdb/cards/TCANNTGAY_SREBP1_01	706	8	2.52994	3.16213	0.00340192	0.688322	24231;307124;24375;113955;360605;501625;680319;295144	Bex1;C2;Camk1d;Epn3;Fuca1;Gpnmb;Rxfp1;Tceal7									TCF8	Cluster 3 (Top 10)	1239	10	4.43994	2.25228	0.0114726	0.696385					GGATTA_PITX2_Q2	Pde1a	TF-target	TF	target
		Cluster_1	Bgn	Bgn	biglycan	25181	https://www.ncbi.nlm.nih.gov/gene/?term=25181							TGANTCA_AP1_C	JUN	http://www.broadinstitute.org/gsea/msigdb/cards/TGANTCA_AP1_C	1663	13	5.95934	2.18145	0.00487177	0.692104	25666;112400;25105;363142;307124;293451;113955;303073;360605;311548;362107;295144;289440	Aif1l;Camk1d;Cyfip2;Dgkg;Ephx4;Epn3;Gpnmb;Hs3st2;Nppb;Nrg1;Rxfp1;Sema3b;Ttll9									JUN	Cluster 3 (Top 10)	1663	13	5.95934	2.18145	0.00487177	0.692104					GGATTA_PITX2_Q2	Scn3a	TF-target	TF	target
		Cluster_1	C1s	C1s	complement C1s	192262	https://www.ncbi.nlm.nih.gov/gene/?term=192262							FREAC7_01	FOXL1	http://www.broadinstitute.org/gsea/msigdb/cards/FREAC7_01	321	5	1.1503	4.34669	0.00570102	0.692104	112400;25105;81809;680319;501625	Bex1;Nppb;Nrg1;Tceal7;Tgfb2																					GGATTA_PITX2_Q2	Sema3d	TF-target	TF	target
		Cluster_1	C4b	C4b	complement C4B (Chido blood group)	406161	https://www.ncbi.nlm.nih.gov/gene/?term=406161							HSF_Q6	unknown TF	http://www.broadinstitute.org/gsea/msigdb/cards/HSF_Q6	361	5	1.29364	3.86506	0.00924627	0.696385	29317;25105;29545;29717;307124	Cacna1g;Camk1d;Csrp2;Nppb;Uchl1																					CCCNNGGGAR_OLF1_01	Col1a1	TF-target	TF	target
		Cluster_1	Cilp	Cilp	cartilage intermediate layer protein	315761	https://www.ncbi.nlm.nih.gov/gene/?term=315761							IRF_Q6	IRF1	http://www.broadinstitute.org/gsea/msigdb/cards/IRF_Q6	374	5	1.34022	3.73072	0.0106687	0.696385	25666;25339;307124;289440;313866	Camk1d;Dgkg;Ephx4;Npr3;Plekhh2									POU3F2	Cluster 2 (Top 5)	174	3	0.143891	20.8491	0.000344282	0.0232199					CCCNNGGGAR_OLF1_01	Col3a1	TF-target	TF	target
		Cluster_1	Cp	Cp	ceruloplasmin	24268	https://www.ncbi.nlm.nih.gov/gene/?term=24268							FOXO1_02	FOXO1A	http://www.broadinstitute.org/gsea/msigdb/cards/FOXO1_02	375	5	1.34381	3.72077	0.010784	0.696385	307124;112400;81517;29317;286970	Abca5;Camk1d;Csrp2;Mdk;Nrg1									ITGAL	Cluster 2 (Top 5)	348	4	0.287782	13.8994	0.000138177	0.0231502					CCCNNGGGAR_OLF1_01	Lrp1	TF-target	TF	target
		Cluster_1	Crlf1	Crlf1	cytokine receptor-like factor 1	290655	https://www.ncbi.nlm.nih.gov/gene/?term=290655							CAGNWMCNNNGAC_UNKNOWN	unknown TF	http://www.broadinstitute.org/gsea/msigdb/cards/CAGNWMCNNNGAC_UNKNOWN	129	3	0.46227	6.48971	0.011047	0.696385	25105;245956;501625	Bex1;Nppb;Scn3b									POU2F1	Cluster 2 (Top 5)	351	4	0.290263	13.7806	0.000142833	0.0231502					CCCNNGGGAR_OLF1_01	Sema3d	TF-target	TF	target
		Cluster_1	Ctsk	Ctsk	cathepsin K	29175	https://www.ncbi.nlm.nih.gov/gene/?term=29175							CAGGTA_AREB6_01	TCF8	http://www.broadinstitute.org/gsea/msigdb/cards/CAGGTA_AREB6_01	1239	10	4.43994	2.25228	0.0114726	0.696385	307124;50646;112400;276720;24586;25339;81809;29545;29317;29717	Cacna1g;Camk1d;Csrp2;Kcnj14;Ncam1;Npr3;Nrg1;Ptk2b;Tgfb2;Uchl1									FOXO1A	Cluster 2 (Top 5)	372	4	0.307629	13.0027	0.000178695	0.0231502					CCCNNGGGAR_OLF1_01	Sfrp2	TF-target	TF	target
		Cluster_1	Cyp1b1	Cyp1b1	cytochrome P450, family 1, subfamily b, polypeptide 1	25426	https://www.ncbi.nlm.nih.gov/gene/?term=25426																										MLLT7	Cluster 2 (Top 5)	395	4	0.326649	12.2456	0.000225044	0.0231502					CCCNNGGGAR_OLF1_01	Thbs2	TF-target	TF	target
		Cluster_1	Dbn1	Dbn1	drebrin 1	81653	https://www.ncbi.nlm.nih.gov/gene/?term=81653																										POU2F1	Cluster 2 (Top 10)	413	4	0.341534	11.7119	0.000266971	0.0231502					CIZ_01	Col1a1	TF-target	TF	target
		Cluster_1	Dcn	Dcn	decorin	29139	https://www.ncbi.nlm.nih.gov/gene/?term=29139																										unknown TF	Cluster 2 (Top 10)	413	4	0.341534	11.7119	0.000266971	0.0231502					CIZ_01	Col3a1	TF-target	TF	target
		Cluster_1	Ddr2	Ddr2	discoidin domain receptor tyrosine kinase 2	685781	https://www.ncbi.nlm.nih.gov/gene/?term=685781						Cluster_2	geneSet	matches TF	link	size	overlap	expect	enrichmentRatio	pValue	FDR	overlapId	userId									POU2F1	Cluster 2 (Top 10)	439	4	0.363035	11.0182	0.000337159	0.0232199					CIZ_01	Mmp2	TF-target	TF	target
		Cluster_1	Dpysl3	Dpysl3	dihydropyrimidinase-like 3	25418	https://www.ncbi.nlm.nih.gov/gene/?term=25418							TGTTTGY_HNF3_Q6	FOXA1	http://www.broadinstitute.org/gsea/msigdb/cards/TGTTTGY_HNF3_Q6	1114	6	0.921232	6.51302	0.00012462	0.0231502	171287;25451;65040;317204;500017;314423	Asb4;Dlgap1;Epha7;Gabrb2;Bcl11b;Pcdh11x									POU2F1	Cluster 2 (Top 10)	529	4	0.437461	9.14367	0.000684296	0.0385221					CIZ_01	Pcdh20	TF-target	TF	target
		Cluster_1	Fibin	Fibin	fin bud initiation factor homolog	499856	https://www.ncbi.nlm.nih.gov/gene/?term=499856							LFA1_Q6	ITGAL	http://www.broadinstitute.org/gsea/msigdb/cards/LFA1_Q6	348	4	0.287782	13.8994	0.000138177	0.0231502	171287;362733;65040;314423	Dlgap1;Epha7;Bcl11b;Etv1									FOXA1	Cluster 2 (Top 10)	1114	6	0.921232	6.51302	0.00012462	0.0231502					CIZ_01	Sema3d	TF-target	TF	target
		Cluster_1	Fmo3	Fmo3	flavin containing monooxygenase 3	84493	https://www.ncbi.nlm.nih.gov/gene/?term=84493							OCT1_04	POU2F1	http://www.broadinstitute.org/gsea/msigdb/cards/OCT1_04	351	4	0.290263	13.7806	0.000142833	0.0231502	171287;362733;501996;314423	Epha7;Bcl11b;Il25;Etv1
		Cluster_1	Fstl1	Fstl1	follistatin-like 1	79210	https://www.ncbi.nlm.nih.gov/gene/?term=79210							FOXO1_01	FOXO1A	http://www.broadinstitute.org/gsea/msigdb/cards/FOXO1_01	372	4	0.307629	13.0027	0.000178695	0.0231502	171287;362733;501996;314423	Epha7;Bcl11b;Il25;Etv1
		Cluster_1	Gbp2	Gbp2	guanylate binding protein 2	171164	https://www.ncbi.nlm.nih.gov/gene/?term=171164							FOXO4_01	MLLT7	http://www.broadinstitute.org/gsea/msigdb/cards/FOXO4_01	395	4	0.326649	12.2456	0.000225044	0.0231502	171287;362733;501996;314423	Epha7;Bcl11b;Il25;Etv1
		Cluster_1	Gda	Gda	guanine deaminase	83585	https://www.ncbi.nlm.nih.gov/gene/?term=83585							OCT1_01	POU2F1	http://www.broadinstitute.org/gsea/msigdb/cards/OCT1_01	413	4	0.341534	11.7119	0.000266971	0.0231502	171287;362733;65040;501996	Dlgap1;Epha7;Il25;Etv1
		Cluster_1	Gfpt2	Gfpt2	glutamine-fructose-6-phosphate transaminase 2	360518	https://www.ncbi.nlm.nih.gov/gene/?term=360518							OCT_Q6	unknown TF	http://www.broadinstitute.org/gsea/msigdb/cards/OCT_Q6	413	4	0.341534	11.7119	0.000266971	0.0231502	171287;362733;65040;501996	Dlgap1;Epha7;Il25;Etv1
		Cluster_1	Gpx3	Gpx3	glutathione peroxidase 3	64317	https://www.ncbi.nlm.nih.gov/gene/?term=64317							OCT1_B	POU2F1	http://www.broadinstitute.org/gsea/msigdb/cards/OCT1_B	439	4	0.363035	11.0182	0.000337159	0.0232199	171287;362733;65040;501996	Dlgap1;Epha7;Il25;Etv1
		Cluster_1	Igfbp4	Igfbp4	insulin-like growth factor binding protein 4	360622	https://www.ncbi.nlm.nih.gov/gene/?term=360622							POU3F2_01	POU3F2	http://www.broadinstitute.org/gsea/msigdb/cards/POU3F2_01	174	3	0.143891	20.8491	0.000344282	0.0232199	171287;65040;314423	Dlgap1;Epha7;Bcl11b
		Cluster_1	Igsf10	Igsf10	immunoglobulin superfamily, member 10	310448	https://www.ncbi.nlm.nih.gov/gene/?term=310448							OCT1_Q5_01	POU2F1	http://www.broadinstitute.org/gsea/msigdb/cards/OCT1_Q5_01	529	4	0.437461	9.14367	0.000684296	0.0385221	362733;65040;317204;501996	Dlgap1;Il25;Etv1;Pcdh11x
		Cluster_1	Islr	Islr	immunoglobulin superfamily containing leucine-rich repeat	686539	https://www.ncbi.nlm.nih.gov/gene/?term=686539
		Cluster_1	Lum	Lum	lumican	81682	https://www.ncbi.nlm.nih.gov/gene/?term=81682
		Cluster_1	Map4k1	Map4k1	mitogen activated protein kinase kinase kinase kinase 1	292763	https://www.ncbi.nlm.nih.gov/gene/?term=292763
		Cluster_1	Mcf2l	Mcf2l	MCF.2 cell line derived transforming sequence-like	117020	https://www.ncbi.nlm.nih.gov/gene/?term=117020
		Cluster_1	Mcm6	Mcm6	minichromosome maintenance complex component 6	29685	https://www.ncbi.nlm.nih.gov/gene/?term=29685
		Cluster_1	Mfap5	Mfap5	microfibril associated protein 5	362429	https://www.ncbi.nlm.nih.gov/gene/?term=362429
		Cluster_1	Mpeg1	Mpeg1	macrophage expressed 1	64552	https://www.ncbi.nlm.nih.gov/gene/?term=64552
		Cluster_1	Nox4	Nox4	NADPH oxidase 4	85431	https://www.ncbi.nlm.nih.gov/gene/?term=85431
		Cluster_1	Numbl	Numbl	NUMB-like, endocytic adaptor protein	292732	https://www.ncbi.nlm.nih.gov/gene/?term=292732
		Cluster_1	Olr59	Olr59	olfactory receptor 59	170816	https://www.ncbi.nlm.nih.gov/gene/?term=170816
		Cluster_1	P3h2	P3h2	prolyl 3-hydroxylase 2	288016	https://www.ncbi.nlm.nih.gov/gene/?term=288016
		Cluster_1	Pi16	Pi16	peptidase inhibitor 16	294312	https://www.ncbi.nlm.nih.gov/gene/?term=294312
		Cluster_1	Plscr4	Plscr4	phospholipid scramblase 4	300900	https://www.ncbi.nlm.nih.gov/gene/?term=300900
		Cluster_1	Aebp1	Aebp1	AE binding protein 1	305494	https://www.ncbi.nlm.nih.gov/gene/?term=305494
		Cluster_1	Prelp	Prelp	proline and arginine rich end leucine rich repeat protein	84400	https://www.ncbi.nlm.nih.gov/gene/?term=84400
		Cluster_1	Rnase4	Rnase4	ribonuclease A family member 4	56759	https://www.ncbi.nlm.nih.gov/gene/?term=56759
		Cluster_1	Rsad2	Rsad2	radical S-adenosyl methionine domain containing 2	65190	https://www.ncbi.nlm.nih.gov/gene/?term=65190
		Cluster_1	Serpinf1	Serpinf1	serpin family F member 1	287526	https://www.ncbi.nlm.nih.gov/gene/?term=287526
		Cluster_1	Serping1	Serping1	serpin family G member 1	295703	https://www.ncbi.nlm.nih.gov/gene/?term=295703
		Cluster_1	Slc43a3	Slc43a3	solute carrier family 43, member 3	311170	https://www.ncbi.nlm.nih.gov/gene/?term=311170
		Cluster_1	Ssc5d	Ssc5d	scavenger receptor cysteine rich family member with 5 domains	308341	https://www.ncbi.nlm.nih.gov/gene/?term=308341
		Cluster_1	Ston1	Ston1	stonin 1	360202	https://www.ncbi.nlm.nih.gov/gene/?term=360202
		Cluster_1	Sulf1	Sulf1	sulfatase 1	171396	https://www.ncbi.nlm.nih.gov/gene/?term=171396
		Cluster_1	Gli3	Gli3	GLI family zinc finger 3	140588	https://www.ncbi.nlm.nih.gov/gene/?term=140588
		Cluster_1	Tgfb3	Tgfb3	transforming growth factor, beta 3	25717	https://www.ncbi.nlm.nih.gov/gene/?term=25717
		Cluster_1	Thbs4	Thbs4	thrombospondin 4	29220	https://www.ncbi.nlm.nih.gov/gene/?term=29220
		Cluster_1	Tlr4	Tlr4	toll-like receptor 4	29260	https://www.ncbi.nlm.nih.gov/gene/?term=29260
		Cluster_1	Tmeff2	Tmeff2	transmembrane protein with EGF-like and two follistatin-like domains 2	363228	https://www.ncbi.nlm.nih.gov/gene/?term=363228
		Cluster_1	Tmem229b	Tmem229b	transmembrane protein 229B	503035	https://www.ncbi.nlm.nih.gov/gene/?term=503035
		Cluster_1	Vcan	Vcan	versican	114122	https://www.ncbi.nlm.nih.gov/gene/?term=114122
		Cluster_1	Xdh	Xdh	xanthine dehydrogenase	497811	https://www.ncbi.nlm.nih.gov/gene/?term=497811
		Cluster_1	Figf	unmapped
		Cluster_1	Gatsl3	unmapped
		Cluster_1	MGC112715	unmapped
			userId	geneSymbol	geneName	entrezgene	gLink
		Cluster_4	Abhd2	Abhd2	abhydrolase domain containing 2	293050	https://www.ncbi.nlm.nih.gov/gene/?term=293050
		Cluster_4	Acta1	Acta1	actin, alpha 1, skeletal muscle	29437	https://www.ncbi.nlm.nih.gov/gene/?term=29437
		Cluster_4	Adcy7	Adcy7	adenylate cyclase 7	84420	https://www.ncbi.nlm.nih.gov/gene/?term=84420
		Cluster_4	Anxa2	Anxa2	annexin A2	56611	https://www.ncbi.nlm.nih.gov/gene/?term=56611
		Cluster_4	Apba1	Apba1	amyloid beta precursor protein binding family A member 1	83589	https://www.ncbi.nlm.nih.gov/gene/?term=83589
		Cluster_4	Atp1a3	Atp1a3	ATPase Na+/K+ transporting subunit alpha 3	24213	https://www.ncbi.nlm.nih.gov/gene/?term=24213
		Cluster_4	Meis3	Meis3	Meis homeobox 3	361514	https://www.ncbi.nlm.nih.gov/gene/?term=361514
		Cluster_4	Camkk1	Camkk1	calcium/calmodulin-dependent protein kinase kinase 1	60341	https://www.ncbi.nlm.nih.gov/gene/?term=60341
		Cluster_4	Chrd	Chrd	chordin	117275	https://www.ncbi.nlm.nih.gov/gene/?term=117275
		Cluster_4	Col8a1	Col8a1	collagen type VIII alpha 1 chain	304021	https://www.ncbi.nlm.nih.gov/gene/?term=304021
		Cluster_4	Prdm1	Prdm1	PR/SET domain 1	309871	https://www.ncbi.nlm.nih.gov/gene/?term=309871
		Cluster_4	Cxcr4	Cxcr4	C-X-C motif chemokine receptor 4	60628	https://www.ncbi.nlm.nih.gov/gene/?term=60628
		Cluster_4	Cyth4	Cyth4	cytohesin 4	500906	https://www.ncbi.nlm.nih.gov/gene/?term=500906
		Cluster_4	Dusp26	Dusp26	dual specificity phosphatase 26	306527	https://www.ncbi.nlm.nih.gov/gene/?term=306527
		Cluster_4	Ecm1	Ecm1	extracellular matrix protein 1	116662	https://www.ncbi.nlm.nih.gov/gene/?term=116662
		Cluster_4	Fap	Fap	fibroblast activation protein, alpha	192203	https://www.ncbi.nlm.nih.gov/gene/?term=192203
		Cluster_4	Fgd3	Fgd3	FYVE, RhoGEF and PH domain containing 3	361223	https://www.ncbi.nlm.nih.gov/gene/?term=361223
		Cluster_4	Flrt2	Flrt2	fibronectin leucine rich transmembrane protein 2	299236	https://www.ncbi.nlm.nih.gov/gene/?term=299236
		Cluster_4	Fxyd6	Fxyd6	FXYD domain-containing ion transport regulator 6	63847	https://www.ncbi.nlm.nih.gov/gene/?term=63847
		Cluster_4	Gabre	Gabre	gamma-aminobutyric acid type A receptor epsilon subunit	65191	https://www.ncbi.nlm.nih.gov/gene/?term=65191
		Cluster_4	Gdf15	Gdf15	growth differentiation factor 15	29455	https://www.ncbi.nlm.nih.gov/gene/?term=29455
		Cluster_4	Hsd11b1	Hsd11b1	hydroxysteroid 11-beta dehydrogenase 1	25116	https://www.ncbi.nlm.nih.gov/gene/?term=25116
		Cluster_4	Igfbp6	Igfbp6	insulin-like growth factor binding protein 6	25641	https://www.ncbi.nlm.nih.gov/gene/?term=25641
		Cluster_4	Il16	Il16	interleukin 16	116996	https://www.ncbi.nlm.nih.gov/gene/?term=116996
		Cluster_4	Il1b	Il1b	interleukin 1 beta	24494	https://www.ncbi.nlm.nih.gov/gene/?term=24494
		Cluster_4	Lbp	Lbp	lipopolysaccharide binding protein	29469	https://www.ncbi.nlm.nih.gov/gene/?term=29469
		Cluster_4	Lsp1	Lsp1	lymphocyte-specific protein 1	361680	https://www.ncbi.nlm.nih.gov/gene/?term=361680
		Cluster_4	Ltbp2	Ltbp2	latent transforming growth factor beta binding protein 2	59106	https://www.ncbi.nlm.nih.gov/gene/?term=59106
		Cluster_4	Lyz2	Lyz2	lysozyme 2	25211	https://www.ncbi.nlm.nih.gov/gene/?term=25211
		Cluster_4	Man2b2	Man2b2	mannosidase, alpha, class 2B, member 2	360955	https://www.ncbi.nlm.nih.gov/gene/?term=360955
		Cluster_4	Megf6	Megf6	multiple EGF-like-domains 6	65049	https://www.ncbi.nlm.nih.gov/gene/?term=65049
		Cluster_4	Mtmr11	Mtmr11	myotubularin related protein 11	689613	https://www.ncbi.nlm.nih.gov/gene/?term=689613
		Cluster_4	P2rx1	P2rx1	purinergic receptor P2X 1	25505	https://www.ncbi.nlm.nih.gov/gene/?term=25505
		Cluster_4	Pcolce	Pcolce	procollagen C-endopeptidase enhancer	29569	https://www.ncbi.nlm.nih.gov/gene/?term=29569
		Cluster_4	Penk	Penk	proenkephalin	29237	https://www.ncbi.nlm.nih.gov/gene/?term=29237
		Cluster_4	Plod2	Plod2	procollagen lysine, 2-oxoglutarate 5-dioxygenase 2	300901	https://www.ncbi.nlm.nih.gov/gene/?term=300901
		Cluster_4	Ppp1r36	Ppp1r36	protein phosphatase 1, regulatory subunit 36	299153	https://www.ncbi.nlm.nih.gov/gene/?term=299153
		Cluster_4	Ptgds	Ptgds	prostaglandin D2 synthase	25526	https://www.ncbi.nlm.nih.gov/gene/?term=25526
		Cluster_4	Ptgs2	Ptgs2	prostaglandin-endoperoxide synthase 2	29527	https://www.ncbi.nlm.nih.gov/gene/?term=29527
		Cluster_4	Reln	Reln	reelin	24718	https://www.ncbi.nlm.nih.gov/gene/?term=24718
		Cluster_4	RT1-Ba	RT1-Ba	RT1 class II, locus Ba	309621	https://www.ncbi.nlm.nih.gov/gene/?term=309621
		Cluster_4	RT1-Da	RT1-Da	RT1 class II, locus Da	294269	https://www.ncbi.nlm.nih.gov/gene/?term=294269
		Cluster_4	S100a6	S100a6	S100 calcium binding protein A6	85247	https://www.ncbi.nlm.nih.gov/gene/?term=85247
		Cluster_4	Slc1a3	Slc1a3	solute carrier family 1 member 3	29483	https://www.ncbi.nlm.nih.gov/gene/?term=29483
		Cluster_4	Tbc1d2	Tbc1d2	TBC1 domain family, member 2	313234	https://www.ncbi.nlm.nih.gov/gene/?term=313234
		Cluster_4	Timp1	Timp1	TIMP metallopeptidase inhibitor 1	116510	https://www.ncbi.nlm.nih.gov/gene/?term=116510
		Cluster_4	Tmem100	Tmem100	transmembrane protein 100	497979	https://www.ncbi.nlm.nih.gov/gene/?term=497979
		Cluster_4	Tmem63c	Tmem63c	transmembrane protein 63c	314332	https://www.ncbi.nlm.nih.gov/gene/?term=314332
		Cluster_4	Tnc	Tnc	tenascin C	116640	https://www.ncbi.nlm.nih.gov/gene/?term=116640
		Cluster_4	Tnnt3	Tnnt3	troponin T3, fast skeletal type	24838	https://www.ncbi.nlm.nih.gov/gene/?term=24838
		Cluster_4	Vash2	Vash2	vasohibin 2	498309	https://www.ncbi.nlm.nih.gov/gene/?term=498309
		Cluster_4	Wdr62	Wdr62	WD repeat domain 62	308492	https://www.ncbi.nlm.nih.gov/gene/?term=308492
		Cluster_4	Hmha1	unmapped
			userId	geneSymbol	geneName	entrezgene	gLink
		Cluster_3	Abca5	Abca5	ATP binding cassette subfamily A member 5	286970	https://www.ncbi.nlm.nih.gov/gene/?term=286970
		Cluster_3	Aif1l	Aif1l	allograft inflammatory factor 1-like	362107	https://www.ncbi.nlm.nih.gov/gene/?term=362107
		Cluster_3	Akip1	Akip1	A-kinase interacting protein 1	361624	https://www.ncbi.nlm.nih.gov/gene/?term=361624
		Cluster_3	Ankrd23	Ankrd23	ankyrin repeat domain 23	316330	https://www.ncbi.nlm.nih.gov/gene/?term=316330
		Cluster_3	Bex1	Bex1	brain expressed, X-linked 1	501625	https://www.ncbi.nlm.nih.gov/gene/?term=501625
		Cluster_3	Bok	Bok	BCL2 family apoptosis regulator BOK	29884	https://www.ncbi.nlm.nih.gov/gene/?term=29884
		Cluster_3	C2	C2	complement C2	24231	https://www.ncbi.nlm.nih.gov/gene/?term=24231
		Cluster_3	Cacna1g	Cacna1g	calcium voltage-gated channel subunit alpha1 G	29717	https://www.ncbi.nlm.nih.gov/gene/?term=29717
		Cluster_3	Camk1d	Camk1d	calcium/calmodulin-dependent protein kinase ID	307124	https://www.ncbi.nlm.nih.gov/gene/?term=307124
		Cluster_3	Chrna1	Chrna1	cholinergic receptor nicotinic alpha 1 subunit	79557	https://www.ncbi.nlm.nih.gov/gene/?term=79557
		Cluster_3	Csrp2	Csrp2	cysteine and glycine-rich protein 2	29317	https://www.ncbi.nlm.nih.gov/gene/?term=29317
		Cluster_3	Cyfip2	Cyfip2	cytoplasmic FMR1 interacting protein 2	303073	https://www.ncbi.nlm.nih.gov/gene/?term=303073
		Cluster_3	Dgkg	Dgkg	diacylglycerol kinase, gamma	25666	https://www.ncbi.nlm.nih.gov/gene/?term=25666
		Cluster_3	Dusp15	Dusp15	dual specificity phosphatase 15	362238	https://www.ncbi.nlm.nih.gov/gene/?term=362238
		Cluster_3	Ephx4	Ephx4	epoxide hydrolase 4	289440	https://www.ncbi.nlm.nih.gov/gene/?term=289440
		Cluster_3	Epn3	Epn3	epsin 3	360605	https://www.ncbi.nlm.nih.gov/gene/?term=360605
		Cluster_3	Cpeb1	Cpeb1	cytoplasmic polyadenylation element binding protein 1	293056	https://www.ncbi.nlm.nih.gov/gene/?term=293056
		Cluster_3	Fstl3	Fstl3	follistatin like 3	114031	https://www.ncbi.nlm.nih.gov/gene/?term=114031
		Cluster_3	Fuca1	Fuca1	alpha-L-fucosidase 1	24375	https://www.ncbi.nlm.nih.gov/gene/?term=24375
		Cluster_3	Gpnmb	Gpnmb	glycoprotein nmb	113955	https://www.ncbi.nlm.nih.gov/gene/?term=113955
		Cluster_3	Gprc5a	Gprc5a	G protein-coupled receptor, class C, group 5, member A	312790	https://www.ncbi.nlm.nih.gov/gene/?term=312790
		Cluster_3	Gsta1	Gsta1	glutathione S-transferase alpha 1	24421	https://www.ncbi.nlm.nih.gov/gene/?term=24421
		Cluster_3	Hopx	Hopx	HOP homeobox	171160	https://www.ncbi.nlm.nih.gov/gene/?term=171160
		Cluster_3	Hs3st2	Hs3st2	heparan sulfate-glucosamine 3-sulfotransferase 2	293451	https://www.ncbi.nlm.nih.gov/gene/?term=293451
		Cluster_3	Hyal1	Hyal1	hyaluronidase 1	367166	https://www.ncbi.nlm.nih.gov/gene/?term=367166
		Cluster_3	Ifitm1	Ifitm1	interferon induced transmembrane protein 1	293618	https://www.ncbi.nlm.nih.gov/gene/?term=293618
		Cluster_3	Kcnj14	Kcnj14	potassium voltage-gated channel subfamily J member 14	276720	https://www.ncbi.nlm.nih.gov/gene/?term=276720
		Cluster_3	Klhl6	Klhl6	kelch-like family member 6	287974	https://www.ncbi.nlm.nih.gov/gene/?term=287974
		Cluster_3	Maoa	Maoa	monoamine oxidase A	29253	https://www.ncbi.nlm.nih.gov/gene/?term=29253
		Cluster_3	Mdk	Mdk	midkine	81517	https://www.ncbi.nlm.nih.gov/gene/?term=81517
		Cluster_3	Mybpc2	Mybpc2	myosin binding protein C, fast-type	292879	https://www.ncbi.nlm.nih.gov/gene/?term=292879
		Cluster_3	Ncam1	Ncam1	neural cell adhesion molecule 1	24586	https://www.ncbi.nlm.nih.gov/gene/?term=24586
		Cluster_3	Nos1	Nos1	nitric oxide synthase 1	24598	https://www.ncbi.nlm.nih.gov/gene/?term=24598
		Cluster_3	Nppa	Nppa	natriuretic peptide A	24602	https://www.ncbi.nlm.nih.gov/gene/?term=24602
		Cluster_3	Nppb	Nppb	natriuretic peptide B	25105	https://www.ncbi.nlm.nih.gov/gene/?term=25105
		Cluster_3	Npr3	Npr3	natriuretic peptide receptor 3	25339	https://www.ncbi.nlm.nih.gov/gene/?term=25339
		Cluster_3	Nrg1	Nrg1	neuregulin 1	112400	https://www.ncbi.nlm.nih.gov/gene/?term=112400
		Cluster_3	Paqr8	Paqr8	progestin and adipoQ receptor family member 8	316275	https://www.ncbi.nlm.nih.gov/gene/?term=316275
		Cluster_3	Plekhh2	Plekhh2	pleckstrin homology, MyTH4 and FERM domain containing H2	313866	https://www.ncbi.nlm.nih.gov/gene/?term=313866
		Cluster_3	Postn	Postn	periostin	361945	https://www.ncbi.nlm.nih.gov/gene/?term=361945
		Cluster_3	Ppip5k1	Ppip5k1	diphosphoinositol pentakisphosphate kinase 1	311355	https://www.ncbi.nlm.nih.gov/gene/?term=311355
		Cluster_3	Ptk2b	Ptk2b	protein tyrosine kinase 2 beta	50646	https://www.ncbi.nlm.nih.gov/gene/?term=50646
		Cluster_3	Ptprt	Ptprt	protein tyrosine phosphatase, receptor type, T	362263	https://www.ncbi.nlm.nih.gov/gene/?term=362263
		Cluster_3	Ric3	Ric3	RIC3 acetylcholine receptor chaperone	687147	https://www.ncbi.nlm.nih.gov/gene/?term=687147
		Cluster_3	RT1-Db1	RT1-Db1	RT1 class II, locus Db1	294270	https://www.ncbi.nlm.nih.gov/gene/?term=294270
		Cluster_3	Rxfp1	Rxfp1	relaxin family peptide receptor 1	295144	https://www.ncbi.nlm.nih.gov/gene/?term=295144
		Cluster_3	Scn3b	Scn3b	sodium voltage-gated channel beta subunit 3	245956	https://www.ncbi.nlm.nih.gov/gene/?term=245956
		Cluster_3	Sema3b	Sema3b	semaphorin 3B	363142	https://www.ncbi.nlm.nih.gov/gene/?term=363142
		Cluster_3	Slc41a2	Slc41a2	solute carrier family 41 member 2	362861	https://www.ncbi.nlm.nih.gov/gene/?term=362861
		Cluster_3	Slc9a3	Slc9a3	solute carrier family 9 member A3	24784	https://www.ncbi.nlm.nih.gov/gene/?term=24784
		Cluster_3	Sypl2	Sypl2	synaptophysin-like 2	362018	https://www.ncbi.nlm.nih.gov/gene/?term=362018
		Cluster_3	Tceal7	Tceal7	transcription elongation factor A like 7	680319	https://www.ncbi.nlm.nih.gov/gene/?term=680319
		Cluster_3	Tgfa	Tgfa	transforming growth factor alpha	24827	https://www.ncbi.nlm.nih.gov/gene/?term=24827
		Cluster_3	Tgfb2	Tgfb2	transforming growth factor, beta 2	81809	https://www.ncbi.nlm.nih.gov/gene/?term=81809
		Cluster_3	Tgm2	Tgm2	transglutaminase 2	56083	https://www.ncbi.nlm.nih.gov/gene/?term=56083
		Cluster_3	Trpm5	Trpm5	transient receptor potential cation channel, subfamily M, member 5	365391	https://www.ncbi.nlm.nih.gov/gene/?term=365391
		Cluster_3	Ttll9	Ttll9	tubulin tyrosine ligase like 9	311548	https://www.ncbi.nlm.nih.gov/gene/?term=311548
		Cluster_3	Uchl1	Uchl1	ubiquitin C-terminal hydrolase L1	29545	https://www.ncbi.nlm.nih.gov/gene/?term=29545
		Cluster_3	Zfp365	Zfp365	zinc finger protein 365	499425	https://www.ncbi.nlm.nih.gov/gene/?term=499425
		Cluster_3	Ctgf	unmapped
		Cluster_3	Lrrc16a	unmapped
			userId	geneSymbol	geneName	entrezgene	gLink
		Cluster_2	Angpt1	Angpt1	angiopoietin 1	89807	https://www.ncbi.nlm.nih.gov/gene/?term=89807
		Cluster_2	Asb4	Asb4	ankyrin repeat and SOCS box-containing 4	500017	https://www.ncbi.nlm.nih.gov/gene/?term=500017
		Cluster_2	Atp6ap1l	Atp6ap1l	ATPase H+ transporting accessory protein 1 like	361875	https://www.ncbi.nlm.nih.gov/gene/?term=361875
		Cluster_2	Baalc	Baalc	BAALC, MAP3K1 and KLF4 binding	140720	https://www.ncbi.nlm.nih.gov/gene/?term=140720
		Cluster_2	Cbr1	Cbr1	carbonyl reductase 1	29224	https://www.ncbi.nlm.nih.gov/gene/?term=29224
		Cluster_2	Dlgap1	Dlgap1	DLG associated protein 1	65040	https://www.ncbi.nlm.nih.gov/gene/?term=65040
		Cluster_2	Epha7	Epha7	Eph receptor A7	171287	https://www.ncbi.nlm.nih.gov/gene/?term=171287
		Cluster_2	Gabrb2	Gabrb2	gamma-aminobutyric acid type A receptor beta 2 subunit	25451	https://www.ncbi.nlm.nih.gov/gene/?term=25451
		Cluster_2	Bcl11b	Bcl11b	BCL11B, BAF complex component	314423	https://www.ncbi.nlm.nih.gov/gene/?term=314423
		Cluster_2	Il25	Il25	interleukin 25	501996	https://www.ncbi.nlm.nih.gov/gene/?term=501996
		Cluster_2	Kcnk2	Kcnk2	potassium two pore domain channel subfamily K member 2	170899	https://www.ncbi.nlm.nih.gov/gene/?term=170899
		Cluster_2	Lrrc7	Lrrc7	leucine rich repeat containing 7	117284	https://www.ncbi.nlm.nih.gov/gene/?term=117284
		Cluster_2	Etv1	Etv1	ets variant 1	362733	https://www.ncbi.nlm.nih.gov/gene/?term=362733
		Cluster_2	Myo16	Myo16	myosin XVI	192253	https://www.ncbi.nlm.nih.gov/gene/?term=192253
		Cluster_2	Pcdh11x	Pcdh11x	protocadherin 11 X-linked	317204	https://www.ncbi.nlm.nih.gov/gene/?term=317204
