# Supplementary material for: A common gene signature of the right ventricle in failing rat and human hearts
Source: Nat Cardiovasc Res. 2024 Jul 5;3(7):819–40. doi: 10.1038/s44161-024-00485-1 (PMC11358011; doi:10.1038/s44161-024-00485-1)
Supplement: Supplementary file 16 — Statistical source data. [file 44161_2024_485_MOESM16_ESM.xlsx]

## Sheet: Fig.4E
		Nuclei Nppa Sham	Spots Nppa Sham	Spots/Nuclei Nppa Sham		Nuclei Nppb Sham	Spots Nppb Sham	Spots/Nuclei Nppb Sham		Nuclei Penk Sham	Spots Penk Sham	Spots/Nuclei Penk Sham		Nuclei Tceal7 Sham	Spots Tceal7 Sham	Spots/Nuclei Tceal7 Sham		Nuclei Acta1 Sham	Spots Acta1 Sham	Spots/Nuclei Acta1 Sham		Nuclei Ankrd23 Sham	Spots Ankrd23 Sham	Spots/Nuclei Ankrd23 Sham		Nuclei Nppa PAB	Spots Nppa PAB	Spots/Nuclei Nppa PAB		Nuclei Nppb PAB	Spots Nppb PAB	Spots/Nuclei Nppb PAB		Nuclei Penk PAB	Spots Penk PAB	Spots/Nuclei Penk PAB		Nuclei Tceal7 PAB	Spots Tceal7 PAB	Spots/Nuclei Tceal7 PAB		Nuclei Acta1 PAB	Spots Acta1 PAB	Spots/Nuclei Acta1 PAB		Nuclei Ankrd23 PAB	Spots Ankrd23 PAB	Spots/Nuclei Ankrd23 PAB
Exp1.	LV	610	1868	3.0623		684	7175	10.4898		538	1497	2.78253		620	680	1.09677		538	1890	3.51301		562	66	0.117438		852	2718	3.19014		662	11752	17.7523		729	13023	17.8642		650	575	0.884615		729	2778	3.8107		714	946	1.32493
Exp1.	LV	773	2217	2.86805		737	7735	10.4953		717	3302	4.6053		696	621	0.892241		717	3270	4.56067		619	136	0.219709		828	3917	4.73068		622	12604	20.2637		629	9206	14.6359		595	646	1.08571		629	2709	4.30684		715	1062	1.48531
Exp1.	LV	747	7031	9.41232		671	5744	8.56036		727	2630	3.61761		750	741	0.988		727	1618	2.22558		768	54	0.0703125		761	1608	2.11301		711	12409	17.4529		622	6282	10.0997		752	645	0.857713		622	1292	2.07717		620	1253	2.02097
Exp1.	LV	728	5216	7.16484		631	3711	5.88114		609	5394	8.85714		764	519	0.679319		609	1879	3.08539		774	30	0.0387597		673	1117	1.65973		696	12289	17.6566		666	10109	15.1787		825	980	1.18788		666	1953	2.93243		697	1419	2.03587
Exp1.	LV	755	5126	6.7894		692	7598	10.9798		615	4043	6.57398		814	557	0.684275		615	286	0.465041		707	41	0.0579915		574	1053	1.83449		635	13067	20.578		666	7600	11.4114		902	944	1.04656		666	1122	1.68468		755	1054	1.39603
Exp1.	LV	828	3991	4.82005		686	3553	5.1793		703	4222	6.00569		747	392	0.524766		703	524	0.745377		687	20	0.0291121		699	1163	1.66381		648	10993	16.9645		624	4340	6.95513		787	828	1.0521		624	1881	3.01442		926	1290	1.39309
Exp1.	LV	818	2822	3.44988		652	2775	4.25613		662	8124	12.2719		845	436	0.515976		662	2672	4.03625		739	12	0.0162382		608	822	1.35197		664	9197	13.8509		678	4960	7.31563		671	708	1.05514		678	1953	2.88053		787	1468	1.86531
Exp1.	LV	631	2243	3.55468		704	6867	9.75426		726	7315	10.0758		790	637	0.806329		726	1303	1.79477		744	110	0.147849		547	842	1.53931		635	13744	21.6441		571	1027	1.7986		704	775	1.10085		571	457	0.80035		684	2367	3.46053
Exp1.	LV	799	5942	7.4368		734	8993	12.252		872	10651	12.2144		813	796	0.97909		872	985	1.12959		793	36	0.0453972		697	2420	3.47202		684	12338	18.038		533	2157	4.0469		570	741	1.3		533	5323	9.98687		609	1541	2.53038
Exp1.	LV	760	10176	13.3895		819	7545	9.21245		780	9131	11.7064		770	493	0.64026		780	1415	1.8141		826	46	0.0556901		996	1580	1.58635		661	10660	16.1271		578	1426	2.46713		632	775	1.22627		578	2134	3.69204		653	884	1.35375
Exp.2	LV	868	4151	4.78226		669	9261	13.843		641	2309	3.60218		616	188	0.305195		641	2748	4.28705		741	509	0.68691		947	6348	6.70327		873	5788	6.63001		963	657	0.682243		632	387	0.612342		963	1634	1.69678		1150	999	0.868696
Exp.2	LV	697	11064	15.8737		809	2176	2.68974		723	5585	7.72476		637	680	1.0675		723	3641	5.03596		685	718	1.04818		922	7026	7.62039		914	4408	4.82276		670	160	0.238806		780	454	0.582051		670	2222	3.31642		1043	1296	1.24257
Exp.2	LV	673	7436	11.049		873	6390	7.31959		800	6940	8.675		702	276	0.393162		800	1886	2.3575		759	927	1.22134		797	8590	10.7779		809	3548	4.38566		626	113	0.180511		686	406	0.591837		626	2681	4.28275		990	1120	1.13131
Exp.2	LV	632	5669	8.96994		687	7001	10.1907		937	4018	4.28815		840	407	0.484524		937	1448	1.54536		758	826	1.08971		647	7320	11.3138		831	2866	3.44886		785	308	0.392357		727	332	0.456671		785	2409	3.06879		695	1200	1.72662
Exp.2	LV	796	7396	9.29146		703	6788	9.65576		896	4088	4.5625		925	483	0.522162		896	2048	2.28571		833	717	0.860744		679	7720	11.3697		939	3792	4.03834		694	174	0.25072		738	235	0.318428		694	2833	4.08213		662	1358	2.05136
Exp.2	LV	780	7984	10.2359		703	5872	8.35277		839	2026	2.41478		647	224	0.346213		839	2912	3.4708		638	269	0.42163		945	9252	9.79048		881	5222	5.92736		734	162	0.220708		768	318	0.414062		734	2742	3.73569		702	985	1.40313
Exp.2	LV	790	7587	9.6038		885	6343	7.16723		740	1441	1.9473		723	211	0.29184		740	3121	4.21757		735	665	0.904762		737	10807	14.6635		937	4760	5.08004		659	166	0.251897		768	386	0.502604		659	2524	3.83005		850	1559	1.83412
Exp.2	LV	922	8941	9.6974		837	7483	8.94026		996	6339	6.36446		780	460	0.589744		996	1653	1.65964		777	741	0.953668		708	6322	8.92938		759	3560	4.69038		692	140	0.202312		1067	227	0.212746		692	2376	3.43353		912	713	0.781798
Exp.2	LV	844	7511	8.89929		1015	5935	5.84729		1181	8295	7.02371		877	418	0.476625		1181	1853	1.56901		770	693	0.9		702	6725	9.57977		645	4484	6.95194		660	213	0.322727		966	240	0.248447		660	2707	4.10152		650	1147	1.76462
Exp.2	LV	813	11219	13.7995		728	2775	3.81181		1121	8741	7.7975		928	409	0.440733		1121	1607	1.43354		794	502	0.632242		639	3103	4.85603		649	4607	7.09861		653	134	0.205207		837	344	0.410992		653	3934	6.0245		747	1114	1.4913
		Nuclei Nppa Sham	Spots Nppa Sham	Spots/Nuclei Nppa Sham		Nuclei Nppb Sham	Spots Nppb Sham	Spots/Nuclei Nppb Sham		Nuclei Penk Sham	Spots Penk Sham	Spots/Nuclei Penk Sham		Nuclei Tceal7 Sham	Spots Tceal7 Sham	Spots/Nuclei Tceal7 Sham		Nuclei Acta1 Sham	Spots Acta1 Sham	Spots/Nuclei Acta1 Sham		Nuclei Ankrd23 Sham	Spots Ankrd23 Sham	Spots/Nuclei Ankrd23 Sham		Nuclei Nppa PAB	Spots Nppa PAB	Spots/Nuclei Nppa PAB		Nuclei Nppb PAB	Spots Nppb PAB	Spots/Nuclei Nppb PAB		Nuclei Penk PAB	Spots Penk PAB	Spots/Nuclei Penk PAB		Nuclei Tceal7 PAB	Spots Tceal7 PAB	Spots/Nuclei Tceal7 PAB		Nuclei Acta1 PAB	Spots Acta1 PAB	Spots/Nuclei Acta1 PAB		Nuclei Ankrd23 PAB	Spots Ankrd23 PAB	Spots/Nuclei Ankrd23 PAB
Exp1.	RV	886	2489	2.80926		682	1093	1.60264		600	1315	2.19167		706	344	0.487252		600	690	1.15		642	465	0.724299		581	845	1.45439		692	6925	10.0072		692	2434	3.51734		460	860	1.86957		692	2193	3.16908		595	574	0.964706
Exp1.	RV	802	1646	2.05237		682	1642	2.40762		636	1183	1.86006		749	175	0.233645		636	1026	1.61321		657	268	0.407915		601	5301	8.8203		691	6023	8.71635		648	2373	3.66204		714	1054	1.47619		648	506	0.780864		634	1200	1.89274
Exp1.	RV	775	1278	1.64903		651	1577	2.42243		676	728	1.07692		681	309	0.453744		676	601	0.889053		713	214	0.30014		650	5184	7.97538		596	7931	13.307		530	700	1.32075		627	861	1.37321		530	468	0.883019		704	884	1.25568
Exp1.	RV	848	2230	2.62972		687	2033	2.95924		611	764	1.25041		781	250	0.320102		611	100	0.163666		838	442	0.527446		754	1736	2.30239		559	9837	17.5975		554	1442	2.60289		718	709	0.987465		554	2179	3.93321		717	748	1.04324
Exp1.	RV	746	1571	2.1059		737	2443	3.31479		726	1810	2.49311		696	165	0.237069		726	342	0.471074		690	320	0.463768		653	2831	4.33538		595	9555	16.0588		640	2448	3.825		682	731	1.07185		640	2677	4.18281		623	392	0.629213
Exp1.	RV	673	1433	2.12927		671	1842	2.74516		761	1958	2.57293		703	90	0.128023		761	176	0.231275		643	162	0.251944		637	2936	4.60911		628	7202	11.4682		679	4352	6.40943		605	613	1.01322		679	4148	6.10898		643	571	0.888025
Exp1.	RV	692	1968	2.84393		685	2269	3.31241		691	1597	2.31114		724	180	0.248619		691	352	0.509407		735	554	0.753741		558	2617	4.68996		614	3165	5.15472		807	1295	1.60471		626	394	0.629393		807	273	0.33829		789	219	0.277567
Exp1.	RV	712	909	1.27669		576	2466	4.28125		615	865	1.4065		738	336	0.455285		615	206	0.334959		720	598	0.830556		617	10490	17.0016		633	6709	10.5987		743	3839	5.16689		652	290	0.444785		743	666	0.896366		667	558	0.836582
Exp1.	RV	830	2173	2.61807		634	1321	2.0836		613	936	1.52692		706	257	0.364023		613	283	0.461664		702	460	0.655271		725	4016	5.53931		760	5209	6.85395		510	2439	4.78235		702	407	0.579772		510	3070	6.01961		722	141	0.195291
Exp1.	RV	671	902	1.34426		726	1709	2.35399		579	880	1.51986		568	61	0.107394		579	85	0.146805		608	424	0.697368		568	5337	9.39613		703	5030	7.15505		424	1933	4.55896		754	426	0.564987		424	3104	7.32075		659	385	0.584219
Exp.2	RV	864	2680	3.10185		753	1294	1.71846		759	852	1.12253		863	270	0.312862		759	370	0.487484		709	74	0.104372		740	1555	2.10135		771	1363	1.76783		575	725	1.26087		810	461	0.569136		575	979	1.70261		713	970	1.36045
Exp.2	RV	857	3010	3.51225		819	1160	1.41636		709	1248	1.76023		752	200	0.265957		709	420	0.592384		809	301	0.372064		698	1485	2.12751		684	1385	2.02485		597	1098	1.8392		550	540	0.981818		597	1599	2.67839		657	1206	1.83562
Exp.2	RV	839	2819	3.35995		819	1232	1.50427		1086	1681	1.54788		855	246	0.287719		1086	393	0.361878		890	203	0.22809		670	2436	3.63582		730	1748	2.39452		676	1164	1.72189		663	399	0.60181		676	2259	3.34172		594	1370	2.3064
Exp.2	RV	790	2752	3.48354		766	872	1.13838		853	1034	1.21219		1012	325	0.321146		853	385	0.451348		958	199	0.207724		610	2852	4.67541		571	2901	5.08056		702	1414	2.01425		756	470	0.621693		702	1622	2.31054		689	917	1.33091
Exp.2	RV	490	7	0.0142857		785	1112	1.41656		726	808	1.11295		719	227	0.315716		726	270	0.371901		902	254	0.281596		603	3841	6.36982		524	2916	5.56489		750	1172	1.56267		851	328	0.385429		750	1700	2.26667		666	579	0.869369
Exp.2	RV	915	2591	2.83169		1038	547	0.526975		754	1194	1.58355		898	282	0.314031		754	299	0.396552		777	500	0.643501		727	1687	2.3205		703	2446	3.47937		976	833	0.853484		814	382	0.469287		976	1148	1.17623		627	675	1.07656
Exp.2	RV	841	2647	3.14744		1001	539	0.538462		921	1717	1.86428		884	274	0.309955		921	315	0.34202		546	117	0.214286		790	1842	2.33165		632	743	1.17563		756	708	0.936508		844	642	0.760664		756	1092	1.44444		778	805	1.0347
Exp.2	RV	771	2107	2.73281		919	341	0.371055		807	2530	3.13507		816	207	0.253676		807	424	0.525403		489	99	0.202454		631	1653	2.61965		928	1332	1.43534		789	1113	1.41065		614	728	1.18567		789	1393	1.76553		747	923	1.23561
Exp.2	RV	661	2767	4.18608		918	501	0.545752		860	1190	1.38372		776	182	0.234536		860	274	0.318605		916	262	0.286026		699	1447	2.0701		779	1216	1.56098		785	829	1.05605		603	559	0.927032		785	1992	2.53758		765	793	1.0366
Exp.2	RV	641	802	1.25117		754	501	0.664456		630	1011	1.60476		844	163	0.193128		630	304	0.48254		746	517	0.693029		714	1732	2.42577		644	1146	1.7795		867	813	0.937716		753	444	0.589641		867	2164	2.49596		679	753	1.10898
