# Supplementary material for: A common gene signature of the right ventricle in failing rat and human hearts
Source: Nat Cardiovasc Res. 2024 Jul 5;3(7):819–40. doi: 10.1038/s44161-024-00485-1 (PMC11358011; doi:10.1038/s44161-024-00485-1)
Supplement: Supplementary file 17 — Statistical source data. [file 44161_2024_485_MOESM17_ESM.xlsx]

## Sheet: Fig.5B
Names	total	elements		Names	total	elements
LV AOB-F_up RV PAB-F_up	104	P15205		LV AOB-F_down RV PAB-F_down	92	B2RYT4+C2:C93
		A0A0G2K1W1				O35115
		P18484				B2GUX5
		Q9Z2Q1				P15129
		O35783				D3ZSG3
		F1M155				F7FHT4
		F1M3G7				P08460
		Q498E0				Q60587
		F1M0U5				Q7TS56
		Q6AXW2				P41350
		Q5RK27				Q8CIN7
		G3V824				F1LWM1
		Q63632				A0A0G2K8S9
		P45591				Q62868
		D3ZPP9				Q5M818
		Q1RP74				Q06647
		Q6MG08				Q3B8N9
		Q8R4A1				Q4V7F3
		P97536				P07323
		D3ZFD0				P17764
		P22734				D4AEL0
		O35343				Q5XI97
		P11442				Q9WVK3
		P52296				Q6MGB5
		P61981				Q3B7D0
		B0BMY7				A0A0G2KBB9
		P38650				D4AD58
		Q9WU82				A0A0G2K1B0
		Q71LX6				Q06000
		Q3B8N7				Q5PPJ9
		Q9QUK5				P97849
		Q5XI81				D3ZKG1
		D3ZDW3				F7F588
		O88797				P47196
		Q9EQZ1				Q4V8F9
		O08730				Q9QWE9
		Q4KLJ8				D3ZEY0
		D4A4K6				Q924Z9
		B1WC42				D3ZZB2
		P85968				Q9EPJ3
		Q5XIU9				P35571
		P82995				P15429
		Q6AYF2				F1M614
		P04937				P45953
		Q9Z1Y3				Q9WVK7
		O35413				Q68FU3
RV PAB-F_up	212	Q921W0				Q02253
		F1M9V7				Q4V8H8
		G3V6P8				P85125
		Q99M64				Q5XIF9
		F1MAN8				O09175
		P58774				F1M1L9
		D3ZUQ0				D3ZML4
		Q6MG06				B2RYW4
		Q8BSL7				B0BN30
		P23562				D3ZVD3
		B5DFK6				B4F795
		Q6AYC4				D4A9W3
		P38652				D3ZLA3
		A0A0G2K435				Q5RKI9
		B0BNK1				Q5BJQ0
		Q5U203				A0A0G2K9G3
		Q13885				D3ZEI6
		Q5XIP0				Q5U3Z3
		Q63228				A0A0G2K490
		P21396				Q9WTT2
		O70548				P35738
		B5DEH2				Q91ZW6
		Q9Z339				Q4V7A8
		Q9Z1Z9				Q0D2L2
		P19999				B0BNI6
		Q9EPF2				Q64428
		Q5XI98				A1L1L9
		D4A719				D3ZZN3
		Q9Z269				P11960
		F1LRI5				A0A0G2JU15
		Q14240				Q8VIF7
		D4ACG2				Q7TP52
		D4A781				A0A0G2K3W1
		P02650				D4A414
		Q6AXT5				B0BN68
		Q9R0L4				Q9QW07
		P52555				Q8K4G6
		Q66HG5				Q4G069
		D3ZIF5				D3ZQN7
		P28023				P24473
		O35952				D3ZIN7
		P19332				F1MAA7
		P14668				D4A7X5
		B2RYM3				D4A3E2
		P01041				B0BN56
		Q5FVQ4				P56522
		D4A2G9		RV PAB-F_down	347	D4A6W6
		Q9WVK4				M0R7T2
		B2GUZ5				Q3ZAU6
		A0A0G2JZH0				A0A0G2K8R3
		Q6P9T8				F1M1H0
		Q8CGS4				Q09137
		P15127				Q9R066
		Q3ZBA0				Q9EQV6
		D4A8N2				Q5BK56
		D4A6X4				D3ZQ57
		Q69BT7				Q5U216
		Q5HZY2				P55053
		P01942				Q5U2Z3
		Q5XIP1				D3ZBE5
		Q62625				Q5U214
		D3ZU48				P08010
		Q6TMG5				Q920P0
		M0R5N4				P61970
		O89035				Q99MY2
		Q99N27				Q5XI37
		Q80X08				Q9JJ54
		Q63584				Q7TQ82
		P23928				Q9EQH5
		P02091				Q8VHU4
		D4A208				Q6P747
		Q5GFD9				P21670
		Q5EB81				F1M8Y4
		Q62638				Q64591
		P60842				P29419
		Q5M7W5				A7VJC2
		D4A6E8				D3ZCS3
		Q5XI07				Q66H79
		Q9JIH7				A0A0G2K366
		B4F7C7				D3ZJH2
		G3V8K8				Q8R4Z9
		Q96CW1				P57113
		Q9Z0T0				A0A0G2K8N6
		B2RYU0				Q64559
		P47853				Q6MG21
		Q5FWT1				Q9Z1H9
		D3ZZU4				P83881
		P02538				B2RYT0
		Q9EPC6				Q99JD4
		P50463				Q00728
		D3Z9Z0				Q924K2
		D3ZF26				Q9EQS0
		Q8R491				A0A0G2KB52
		D4A471				P17046
		O08653				P18420
		O54975				Q9Z1N5
		Q9Z1P2				P28073
		Q6P6S9				O88506
		O88339				P43278
		A0A0G2K3I9				D4AD70
		B1WBY5				D4ACJ1
		D4ACP2				Q6ZWV3
		Q66HR2				P10111
		P04350				Q6AY09
		D4A678				F1LPD0
		P42123				P07340
		Q9JLA3				D4A9Q3
		Q6QI16				P62312
		A0A0G2K528				F6QBA3
		Q9WTV5				Q5BK62
		D3ZD40				D4A131
		Q5XIB3				Q5XI77
		P84085				O70511
		D4A7F0				Q5HZE4
		P70490				D3ZWS6
		D3ZB78				P0DKR2
		B1H264				A0A0G2K2T1
		O55012				P80299
		Q9HB97				P29418
		P61750				F1LYS7
		A1L1J8				Q6P9U8
		D3ZT71				Q9QX69
		B4F7F3				D3ZYT2
		Q9Z2J4				P97608
		P04642				D4AE02
		D3ZKN0				Q68FT7
		P85970				D4AED6
		Q63468				Q6KC51
		P70500				P63321
		D3ZRE7				F1LPV8
		Q5PQN6				B2RZD7
		D4AEK9				Q5XI28
		P97852				I6L9G6
		D3ZGB8				P26431
		Q5XI32				A0A0G2K0X1
		D4A896				Q5PQN5
		P55260				P05369
		Q8K4T4				Q9WUC4
		Q63704				Q496Z0
		P60709				A0A0G2JZR1
		F7EMK8				Q6IMY1
		A0A0G2K9J2				Q9WTM5
		P53812				Q3SWU3
		Q6PER3				Q02874
		A0A0G2JU25				P18665
		O35806				M0RAI4
		G3V624				Q3MHC0
		B0BN94				E9PT87
		P55258				P42677
		E9PTV0				Q66HF7
		B0BNG3				D4ACL8
		Q4FZY0				P02262
		O60518				P61353
		O08618				D3ZGY1
		P35527				P62908
		O55096				A0A0G2K264
LV AOB-F_up	118	O08619				P30835
		O35814				Q5PQK2
		P28480				A0A0G2JSL0
		Q5XIM9				Q5U2U0
		P41499				P18437
		P22105				B5DEH0
		A1IGU3				P70615
		B5DF89				D3ZA31
		P17156				Q9WTT7
		P41562				Q62826
		Q9ER30				G3V978
		Q2PQA9				A0A0G2K658
		Q05820				P08009
		P27605				D3ZM91
		P52631				P09895
		Q9JMC1				D3ZJY1
		Q58FF6				D4A104
		O08815				D3ZGA5
		Q3MHS9				O88377
		A0A0G2JUP3				P48004
		A0A0G2JUI5				D3ZTR1
		Q9JJ50				F1M2K6
		E9PT53				F1M6F4
		A0A1B0GWS0				Q6I7R3
		D4A1J4				Q16777
		Q4QQV6				Q9Z1A5
		D3ZXS4				F1LNF0
		Q5U2S6				D3ZYS7
		O35344				G3V9N0
		Q8BR92				Q5TEC6
		Q9EPT8				Q8K3P7
		D3ZPR0				Q5PQN9
		D4ADX8				Q5XIE3
		A0A0G2K4R1				Q6AYI1
		Q07205				A0A0G2K7W4
		Q53UA7				P70372
		Q6DGG0				Q920J4
		G3V965				Q9JJW3
		D4A978				Q5XJW2
		Q9EPX0				A0A0G2JTA7
		P01161				Q9Z1E1
		D3ZVR9				Q5I0K8
		D3Z9U2				Q4V7C6
		A4GW50				P35427
		B1H2A6				Q08415
		Q9QZ58				Q62773
		Q6P502				Q498T4
		D3ZJB8				P24049
		O70309				D3ZUI5
		P62814				Q63692
		Q8R511				Q4V898
		Q66HD0				Q5XIG8
		E9PTR4				P80067
		B0BN83				D3ZRM9
		D4A1D3				D3ZXF8
		B1H282				Q6AYS7
		Q66HA8				P35467
		P18266				Q6PCU8
		Q99MI5				M0RCY2
		D4A4H5				Q8VHV7
		P05197				P00507
		Q5M827				P51647
		Q80ZG1				P28480
		Q5RJR8				M0R6J0
		Q60872				B2RZ57
		A0A0G2K808				M0R629
		Q01062				Q9QVC8
		Q7TPB1				M0RD63
		Q01728				P62081
		M0RCX0				Q63750
		D4AE96				Q63617
		D3ZMY7				Q64524
		D3Z9D2				P62862
		Q6AYK6				Q04400
		A0A0G2JZS9				Q6AYR8
		P35559				D4ABZ9
		M0RD54				Q7M0E7
		D3ZRM0				Q6AXT0
		D4A4T9				P04644
		Q99068				Q5RKI0
		O35878				P31977
		P27881				Q9CQR6
		P18265				P97532
		A0A0G2KAH4				P51583
		A0A8I6A2J1				Q91XU1
		Q64573				P62701
		P63017				P60953
		Q3KRD8				G3V9U0
		Q5RJY4				Q9ESW0
		P63167				P53026
		Q9Z266				Q3MHS9
		F1LMV6				E2CWF0
		D4ABM3				A0A0G2K012
		B2RYA8				D3ZV91
		Q5U2U8				M0R7S5
						Q60634
						P47727
						D3ZMR9
						Q499V1
						F1M5N4
						B1WC49
						D3ZXP3
						D3ZDX7
						D3ZU22
						B5DEQ4
						Q71UI9
						D3ZZ26
						F1LN42
						Q91Z63
						P01112
						Q6AXS5
						P23640
						P18395
						D4AB17
						Q9QY17
						P36972
						Q6PDU2
						P61927
						Q5U2N2
						P47858
						D4AAB5
						D4A3E8
						Q4G074
						A0A0G2K2Q2
						P32362
						P13471
						Q3B8R7
						A0A8I6AGQ8
						Q2EJA0
						A0A096MK47
						F1LRJ1
						P41123
						Q9WVS2
						D3ZF99
						P43424
						D3ZH76
						P63011
						P70583
						B1WBS7
						Q91V33
						P13221
						F6Q5K7
						G3V6L9
						P12749
						Q99PV2
						Q63798
						M0R9K1
						P48508
						G3V918
						P13803
						D3ZVQ0
						D3ZQM3
						F1LTJ5
						Q8K4F7
						Q5RJK6
						D3ZLS5
						P43244
						P24329
						P63244
						D3ZIL6
						P41105
						Q9ESS6
						F1M0M0
						A0A0U1RRV5
						Q6ZWR6
						Q9JIL3
						D4A9D8
						P70584
						P70623
						D4A830
						P24268
						Q9JKL8
						D3Z898
						P23198
						P62280
						Q5XFW4
						P46413
						D3ZZN4
						A2IBE0
						Q66H47
						P83565
						P62829
						D3ZV50
						P50878
						B5DFL0
						D3ZD97
						F1LQ48
						P49911
						Q8R431
						P63325
						P43138
						P0C2C1
						Q6IMY8
						Q9CQF8
						F1LQJ2
						Q4KM73
						F7ENH8
						Q00729
						O35987
						Q6PDW6
						D4A9G1
						E9PTI6
						P27008
						Q9CZX8
						Q4QQT3
						P60824
						Q03343
						P63323
						Q641X9
						D3ZM20
						Q5BJX1
						Q3UEB3
						A0A8I6AF38
						D3ZQL7
						P35435
						Q63644
						Q68FT3
						A0A0G2K1J8
						P10860
						M0RA26
						D3ZM33
						P14669
						A0A0G2K654
						B2GUZ3
						Q5XID6
						D3ZCG4
						G3V9R8
						F1M124
						Q7TP62
						F1M1E4
						P07633
						Q8CG45
						Q9JIX3
						Q4KLZ3
						P61515
						P27653
						A0A0G2JVP9
				LV AOB-F_down	112	P35434
						Q9WVJ4
						B0BNG0
						Q9WUS0
						F1LX81
						B5DFN3
						P21571
						Q9QYU1
						D3ZAF6
						P23965
						Q9JKC1
						Q6UPR8
						M0R959
						A0A0G2K9B4
						Q704S8
						P16036
						A0A0G2JTU0
						P18163
						A0A0G2JWY8
						P62077
						P33124
						Q00972
						O70351
						P29975
						Q63707
						Q5I0C3
						B0BN46
						Q4G067
						Q5U206
						P27791
						D3ZIQ1
						O35795
						P84850
						Q641Z9
						Q5XIT9
						Q5XIG0
						A0A0G2JU83
						P14046
						P21913
						Q9WTQ2
						F1M471
						P31399
						F1MAH5
						Q5FVN0
						P08503
						D3ZU64
						P0C2X9
						P00159
						Q5RKI8
						Q920L2
						Q63638
						D3ZUX7
						P03889
						Q09073
						P68181
						F1M512
						M0RAD5
						B1WBX2
						D4A7X1
						G3V9J1
						Q6PDU7
						P04166
						G3V670
						Q05962
						D3ZSD8
						F1LX07
						Q64536
						Q5M9I5
						P25409
						M0R3Z8
						Q1HCL7
						P05508
						D3ZFE9
						D4A9T5
						M0RAK2
						Q63159
						P14882
						P05065
						D4A264
						P09605
						P56571
						Q9JID2
						P63328
						F1M6T3
						Q91XQ2
						Q62651
						P09456
						Q4KLG2
						D3ZB81
						P29411
						P67778
						Q63619
						D3ZVM5
						P15651
						P10688
						O35854
						A6ZIQ8
						B2GV15
						Q68FT1
						D3ZME7
						F1M7E5
						D4A9P9
						Q3KRE0
						P36365
						O08719
						P0DP23
						P18886
						P19511
						Q9ET45
						P11507
						Q64578
						Q9QX75

## Sheet: Fig.5C
Top_terms_heart_muscle_mitochondria		GO	Description	_LogP_RVPAB-F_(316up)+LV_AOB-F_(222up)	_LogP_RVPAB-F_(439down)+LV_AOB-F_(204down)	#GeneInGO	#GeneInGOAndHitList	Hits
		GO:0055002	striated muscle cell development	-13.1853	0	66	17	Tmod1|Acta1|Tmod2|Plec|Myh10|Actn1|Csrp3|Klhl41|Adprhl1|Lmod2|Tmod3|Nrap|Flnc|Cfl2|Pgm5|Tcap|Xirp1
		GO:0042692	muscle cell differentiation	-9.47382	-2.93918	326	49	Acadm|Akt1|Nppa|Ppp3ca|Slc9a1|Comp|Tmod1|Prkar1a|Acta1|Atp2a2|Slc8a1|Tmod2|Trdn|Fhl2|Plec|Myh10|Actn1|Cdh2|Gsk3b|Ctnnb1|Hdac2|Cxadr|Sorbs2|Hnrnpu|Csrp3|Klhl41|Cacybp|Adprhl1|Mylk3|Akap13|Tmod4|Lmod2|Capzb|Asb2|Tmod3|Nrap|Wdr1|Svil|Ank2|Flnc|Speg|Cfl2|Sgcd|Syne1|Qki|Pgm5|Tcap|Fhod3|Xirp1
		GO:0051146	striated muscle cell differentiation	-9.36925	-3.09836	248	42	Acadm|Akt1|Nppa|Ppp3ca|Slc9a1|Tmod1|Prkar1a|Acta1|Slc8a1|Tmod2|Trdn|Fhl2|Plec|Myh10|Actn1|Cdh2|Gsk3b|Hdac2|Cxadr|Sorbs2|Hnrnpu|Csrp3|Klhl41|Cacybp|Adprhl1|Mylk3|Akap13|Tmod4|Lmod2|Asb2|Tmod3|Nrap|Wdr1|Flnc|Speg|Cfl2|Sgcd|Syne1|Pgm5|Tcap|Fhod3|Xirp1
		GO:0055013	cardiac muscle cell development	-7.46017	-2.63368	82	21	Nppa|Slc8a1|Fhl2|Plec|Myh10|Gsk3b|Hdac2|Cxadr|Sorbs2|Hnrnpu|Csrp3|Adprhl1|Mylk3|Akap13|Asb2|Nrap|Speg|Sgcd|Tcap|Fhod3|Xirp1
		GO:0055007	cardiac muscle cell differentiation	-6.32027	-3.22199	119	25	Acadm|Nppa|Slc9a1|Slc8a1|Fhl2|Plec|Myh10|Gsk3b|Hdac2|Cxadr|Sorbs2|Hnrnpu|Csrp3|Cacybp|Adprhl1|Mylk3|Akap13|Asb2|Nrap|Speg|Sgcd|Syne1|Tcap|Fhod3|Xirp1
		GO:0060537	muscle tissue development	-6.25306	0	405	47	Acadm|Hspa8|Nppa|Ppp3ca|Slc9a1|Cav1|Prkar1a|Ankrd1|Acta1|Eef2|Slc8a1|Fhl2|Plec|Cdc42|Myh10|Actn1|Gsk3b|Hdac2|Cxadr|Sorbs2|Hnrnpu|Csrp3|Klhl41|Pkp2|Cacybp|Adprhl1|Mylk3|Akap13|Sema3c|Asb2|Sgcg|Flnb|Dsp|Nrap|Myh14|Xirp2|Hspg2|Svil|Speg|Cfl2|Sgcd|Syne1|Pgm5|Tcap|Ckmt2|Fhod3|Xirp1
		rno05415	Diabetic cardiomyopathy	0	-9.34495	213	26	Akt1|Plcb4|Slc25a5|Cpt2|Parp1|CYTB|ND1|ND4|Atp2a2|Ndufv3|Pdk2|Slc25a4|Atp5pf|Atp5f1c|Atp2a1|Sdha|Ctsd|Atp5pb|Atp5po|Atp5f1e|Atp5f1d|Sdhc|Sdhb|Uqcrh|Atp5pd|Slc25a31
		R-RNO-5419276	Mitochondrial translation termination	0	-48.0716	66	42	Mrpl37|Mrpl23|Mrps7|Mrpl17|Mrpl55|Mrpl45|Mrpl40|Mrps17|Gadd45gip1|Mrps14|Mrps31|Mrpl18|Mrpl48|mrpl11|Mrpl16|Mrps18b|Mrpl47|mrpl24|Mrps5|Mrpl41|Mrps15|Mrpl13|Mrpl2|Mrps18a|Mrpl14|Mrpl30|Mrps9|Mrpl44|Mrpl38|Mrpl21|Mrpl43|mrpl9|Mrrf|Mrps23|Mrps27|Mrps26|Mrpl53|Mrpl4|Mrps10|Mrpl28|Mrps22|Mrps21
		R-RNO-5389840	Mitochondrial translation elongation	0	-46.6891	65	41	Mrpl37|Mrpl23|Mrps7|Mrpl17|Mrpl55|Mrpl45|Mrpl40|Mrps17|Gadd45gip1|Mrps14|Mrps31|Mrpl18|Mrpl48|mrpl11|Mrpl16|Mrps18b|Mrpl47|mrpl24|Mrps5|Mrpl41|Mrps15|Mrpl13|Mrpl2|Mrps18a|Mrpl14|Mrpl30|Mrps9|Mrpl44|Mrpl38|Mrpl21|Mrpl43|mrpl9|Mrps23|Mrps27|Mrps26|Mrpl53|Mrpl4|Mrps10|Mrpl28|Mrps22|Mrps21
		GO:0042776	proton motive force-driven mitochondrial ATP synthesis	0	-15.782	19	13	Atp5pf|Atp5f1c|Atp5me|Sdha|Atp5pb|Atp5po|Atp5f1e|Atp5f1d|Sdhc|Sdhb|Atp5mg|Atp5pd|Atp5mf
		R-RNO-1428517	The citric acid (TCA) cycle and respiratory electron transport	0	-10.3172	137	22	CYTB|ND1|ND4|Ndufv3|Pdk2|Atp5pf|Atp5me|Sdha|Atp5pb|Atp5po|Atp5f1d|Sdhc|Etfb|Sdhb|Atp5mg|Etfa|D2hgdh|Me3|Uqcrh|Atp5pd|Gstz1|Atp5mf
		R-RNO-1592230	Mitochondrial biogenesis	0	-8.38096	22	9	Glud1|Atp5pf|Atp5me|Atp5pb|Atp5po|Atp5f1d|Atp5mg|Atp5pd|Atp5mf
		R-RNO-77289	Mitochondrial Fatty Acid Beta-Oxidation	0	-7.15446	29	9	Acadm|Acadvl|Acot7|Acads|Hadh|Decr1|Hadha|Hadhb|Pcca
		R-RNO-163200	Respiratory electron transport, ATP synthesis by chemiosmotic coupling, and heat production by uncoupling proteins.	0	-6.82499	100	15	CYTB|ND1|ND4|Ndufv3|Atp5pf|Atp5me|Atp5pb|Atp5po|Atp5f1d|Etfb|Atp5mg|Etfa|Uqcrh|Atp5pd|Atp5mf
Top_5_all_categories		GO	Description	_LogP_RVPAB-F_(316up)+LV_AOB-F_(222up)	_LogP_RVPAB-F_(439down)+LV_AOB-F_(204down)	#GeneInGOAndHitList	#GeneInGO	Hits
		R-RNO-5653656	Vesicle-mediated transport	-26.9928	0	59	463	Hbb|Hspa8|Igf2r|Gdi1|Hba-a1|Apoe|Dctn1|Tubb4a|Dync1h1|Cltc|Hgs|Dynll1|Nsf|Tuba1a|Arl1|Map1lc3b|Tmed2|Arf5|Arf4|Arf6|Dab2|Actb|Tmed10|Picalm|Sec31a|Tmf1|Ap2m1|Rab8a|Epn1|Kif5b|Arf3|Fnbp1|Tubb3|Dync1li1|Rab8b|Chmp3|Sar1b|Rab5c|Rab5b|Rab3gap2|Lman2|Tbc1d17|Snapin|Tubb4b|Capzb|Rab21|Tuba1c|Ap1m1|Rab18|Sec22b|Tuba4a|Tmed9|Stx16|Hsp90b1|Trappc4|Tubb2a|Arfgap3|Nbas|Capza1
		R-RNO-199991	Membrane Trafficking	-24.6696	0	55	441	Hspa8|Igf2r|Gdi1|Dctn1|Tubb4a|Dync1h1|Cltc|Hgs|Dynll1|Nsf|Tuba1a|Arl1|Map1lc3b|Tmed2|Arf5|Arf4|Arf6|Dab2|Actb|Tmed10|Picalm|Sec31a|Tmf1|Ap2m1|Rab8a|Epn1|Kif5b|Arf3|Fnbp1|Tubb3|Dync1li1|Rab8b|Chmp3|Sar1b|Rab5c|Rab5b|Rab3gap2|Lman2|Tbc1d17|Snapin|Tubb4b|Capzb|Rab21|Tuba1c|Ap1m1|Rab18|Sec22b|Tuba4a|Tmed9|Stx16|Trappc4|Tubb2a|Arfgap3|Nbas|Capza1
		GO:0006457	protein folding	-20.65	0	34	186	Hspa8|Hspb1|Nppa|Tcp1|Cryab|Canx|Cct4|Hspa2|St13|Erp29|Hspb2|Uggt1|Ero1a|Hspb6|Sdf2|Cct8|Hsph1|Cct6a|Tbcb|Cdc37l1|Cct3|Dnajb4|Hsp90aa1|Cct2|Dnaja4|Dnajc7|Dnajb5|Entpd5|Chordc1|Pdcl3|Ppid|Hsp90b1|Dnajb2|Pfdn4
		GO:0097435	supramolecular fiber organization	-20.6077	0	57	574	Kpnb1|Comp|Cst3|Cstb|Tmod1|Dctn1|Cfl1|Serpinh1|Acta1|Mapt|Dync1h1|Slk|Tmod2|Ltbp2|Tuba1a|Plec|Clip1|Myh10|Actn1|Pls3|Mapre1|Cap2|Csrp3|Klhl41|Itgb5|Krt9|Pkp2|Adprhl1|Ltbp4|Tbcb|Swap70|Lmod2|Capg|Capzb|Tmod3|Arpc2|Cul3|Clasp1|Hook3|Dsp|Nrap|Xirp2|Twf1|Enah|Svil|Flnc|Hsp90b1|Cfl2|Map4|Tnxb|Tpm2|Coro1c|Pgm5|Vipas39|Twf2|Tcap|Xirp1
		R-RNO-8856688	Golgi-to-ER retrograde transport	-20.1105	0	26	99	Dctn1|Tubb4a|Dync1h1|Dynll1|Nsf|Tuba1a|Tmed2|Arf5|Arf4|Tmed10|Kif5b|Arf3|Tubb3|Dync1li1|Rab3gap2|Tubb4b|Capzb|Tuba1c|Rab18|Sec22b|Tuba4a|Tmed9|Tubb2a|Arfgap3|Nbas|Capza1
		R-RNO-5368287	Mitochondrial translation	0	-47.6547	42	67	Mrpl37|Mrpl23|Mrps7|Mrpl17|Mrpl55|Mrpl45|Mrpl40|Mrps17|Gadd45gip1|Mrps14|Mrps31|Mrpl18|Mrpl48|mrpl11|Mrpl16|Mrps18b|Mrpl47|mrpl24|Mrps5|Mrpl41|Mrps15|Mrpl13|Mrpl2|Mrps18a|Mrpl14|Mrpl30|Mrps9|Mrpl44|Mrpl38|Mrpl21|Mrpl43|mrpl9|Mrrf|Mrps23|Mrps27|Mrps26|Mrpl53|Mrpl4|Mrps10|Mrpl28|Mrps22|Mrps21
		R-RNO-72766	Translation	0	-46.3682	63	208	Rps7|Rpl23|Rps14|Rps17|Rps19|Mrpl37|Rpl4|Rpl27|Mrpl23|Rpl10a|Rpl5|Rpl10|Rpl13|Rps10|Rps11|Rps27|Mrps7|Rps3|Mrpl17|Rpl3l|Mrpl55|Mrpl45|Mrpl40|Mrps17|Gadd45gip1|Mrps14|Mrps31|Rpl17|Mrpl18|Rpl36a|Mrpl48|mrpl11|Mrpl16|Mrps18b|Mrpl47|mrpl24|Mrps5|Mrpl41|Mrps15|Eif3h|Mrpl13|Mrpl2|Mrps18a|Mrpl14|Mrpl30|Mrps9|Mrpl44|Mrpl38|Mrpl21|Mrpl43|mrpl9|Ppa2|Mrrf|Mrps23|Mrps27|Mrps26|Mrpl53|Mrpl4|Mrps10|Mrpl28|Mrps…
		rno03010	Ribosome	0	-32.8011	53	225	Rps7|Rpl23|Rps14|Rps17|Rps19|Fau|Rpl4|Rpl27|Mrpl23|Rpl28|Rps12|Rpl10a|Rpl5|Rpl10|Rpl13|Rps10|Rps11|Rps27|Mrps7|Rps3|Mrpl17|Rpl3l|Rpl26|Mrps17|Mrps14|Mrpl1|Rpl17|Mrpl18|Rpl36a|mrpl11|Mrpl16|mrpl24|Mrps5|Mrpl15|Mrps15|Mrpl13|Mrpl3|Mrpl2|Mrps18a|Mrpl14|Mrpl30|Mrps9|Mrpl21|mrpl9|Rpl13a|Mrpl4|Mrps10|Mrpl28|LOC683961|Mrps16|Mrps21|Rps4x|LOC100362987
		GO:0043604	amide biosynthetic process	0	-31.3312	86	683	Akt1|Glud1|Acat1|Acsl1|Gss|Rps7|Rpl23|Rps14|Rps17|Rps19|Ggt5|Gclm|Fau|Mrpl37|Rpl4|Rpl27|Mrpl23|Rpl28|Rps12|Rpl10a|Rpl5|Rpl10|Rpl13|Rps11|Rack1|Rps27|Mrps7|Acsl6|Rps3|Mrpl17|Rpl3l|Mrpl55|Rpl26|Mrps17|Mrps14|Mrpl1|Rpl17|Mrpl18|Rpl36a|mrpl11|Mrpl16|Mrps18b|Mrpl47|mrpl24|Mrps5|Acss1|Mrpl41|Mrpl15|Mrps15|Eif3h|Mrpl13|RGD1566136|Mrpl3|Mrpl2|Mrps18a|Mrpl14|Mrpl30|Mrps9|Farsb|Mrpl44|Mrpl43|Vars2|mrpl9|Ac…
		GO:0043043	peptide biosynthetic process	0	-30.0708	77	569	Akt1|Gss|Rps7|Rpl23|Rps14|Rps17|Rps19|Ggt5|Gclm|Fau|Mrpl37|Rpl4|Rpl27|Mrpl23|Rpl28|Rps12|Rpl10a|Rpl5|Rpl10|Rpl13|Rps11|Rack1|Rps27|Mrps7|Rps3|Mrpl17|Rpl3l|Mrpl55|Rpl26|Mrps17|Mrps14|Mrpl1|Rpl17|Mrpl18|Rpl36a|mrpl11|Mrpl16|Mrps18b|Mrpl47|mrpl24|Mrps5|Mrpl41|Mrpl15|Mrps15|Eif3h|Mrpl13|RGD1566136|Mrpl3|Mrpl2|Mrps18a|Mrpl14|Mrpl30|Mrps9|Farsb|Mrpl44|Mrpl43|Vars2|mrpl9|Mrrf|Rpl13a|Mrps23|Ears2|Mrpl4|R…
		GO:0006753	nucleoside phosphate metabolic process	-2.36275	-23.9976	60	431	Aldoa|Acat1|Gpd2|Fmo1|Acsl1|Adcy6|Parp1|Acadsb|Atp1b1|Acot7|Ak3|Ak4|Fhit|Mthfd1|Entpd2|Adcy5|Dhodh|Fdxr|Taldo1|Nudt4|Atp5pf|Atp5f1c|Acsl6|Atp5me|Paics|Sdha|Atp5pb|Dcxr|Atp5po|Mfn1|Atp5f1e|Atp5f1d|Pfas|Gart|Sdhc|Upp1|Aprt|Gmps|Acss1|Cmpk1|Sdhb|Atp5mg|Clpx|Nudt9|Acss2|Samhd1|Nt5c3a|Nt5c1a|Bphl|Mccc2|Suclg2|Nmnat3|Nadk2|Dut|Atp5pd|Acot4|Adss1|Mmut|Atp5mf|Dera

## Sheet: Fig.5D
Protein_ID	Gene_name	N: Student's T-test Difference RV_PAB-F_RV_Sham-RF	N: -Log Student's T-test p-value RV_PAB-F_RV_Sham-RF		52_PAB-of_224	N: Student's T-test Difference RV_PAB-F_RV_Sham-RF	N: -Log Student's T-test p-value RV_PAB-F_RV_Sham-RF			Gene_name	N: Student's T-test Difference RV_PAB-H_RV_Sham-H	N: -Log Student's T-test p-value RV_PAB-H_RV_Sham-H		52_PAB-of_224	N: Student's T-test Difference RV_PAB-H_RV_Sham-H	N: -Log Student's T-test p-value RV_PAB-H_RV_Sham-H				N: Student's T-test Difference LV_PAB-F_LV_Sham-RF	N: -Log Student's T-test p-value LV_PAB-F_LV_Sham-RF		52_PAB-of_224	N: Student's T-test Difference LV_PAB-F_LV_Sham-RF	N: -Log Student's T-test p-value LV_PAB-F_LV_Sham-RF				N: Student's T-test Difference LV_PAB-H_LV_Sham-H	N: -Log Student's T-test p-value LV_PAB-H_LV_Sham-H		52_PAB-of_224	N: Student's T-test Difference LV_PAB-H_LV_Sham-H	N: -Log Student's T-test p-value LV_PAB-H_LV_Sham-H
A0A096MIV5	A1bg	0	0.05		ACTA1	0.08	1.43			A1bg	0.01	0.12		ACTA1	0.11	1.59			A1bg	-0.23	0.09		ACTA1	-0.03	0.88			A1bg	0.16	0.06		ACTA1	0.03	0.36
A0A096MIX2	A1i3	-0.05	0.97		Anxa2	0.11	0.85			A1i3	-0.01	0.12		Anxa2	0.18	2.78			A1i3	0.04	0.13		Anxa2	0.14	0.99			A1i3	0.3	0.75		Anxa2	0.05	0.48
A0A096MJ11	A1m	0.05	0.26		Aox3	-0.04	0.2			A1m	0.13	1.17		Aox3	0.06	0.58			A1m	0.07	0.3		Aox3	0.04	0.38			A1m	0.27	0.74		Aox3	0.01	0.1
A0A096MJN4	AABR07021955.1	-0.03	0.18		Atp1a3	-0.09	0.99			AABR07021955.1	0.01	0.04		Atp1a3	-0.09	1.6			AABR07021955.1	0	0.03		Atp1a3	-0.01	0.11			AABR07021955.1	-0.01	0.04		Atp1a3	-0.04	0.73
A0A096MJR6	AABR07034730.2	0.39	4.35		Bgn	0.28	1.49			AABR07034730.2	0.23	1.62		Bgn	0.34	1.57			AABR07034730.2	-0.24	0.44		Bgn	0.22	0.77			AABR07034730.2	0.13	0.15		Bgn	-0.09	0.44
A0A096MK47	AABR07034730.3	-0.08	2.33		C1r	0.12	1.01			AABR07034730.3	-0.08	1.71		C1r	0.14	0.92			AABR07034730.3	-0.07	0.12		C1r	0.02	0.1			AABR07034730.3	0.3	0.58		C1r	0.21	0.97
A0A0G2JSK1	AABR07034736.1	0.04	0.11		C2	0.1	0.51			AABR07034736.1	0.14	0.54		C2	0.15	0.91			AABR07034736.1	0.11	0.15		C2	0.04	0.28			AABR07034736.1	0.31	0.36		C2	0.13	0.62
A0A0G2JSL0	AABR07058124.2	-0.04	1.31		C4b	0.11	0.44			AABR07058124.2	0	0.03		C4b	0.17	0.71			AABR07058124.2	0.36	0.15		C4b	0.01	0.02			AABR07058124.2	0.15	0.06		C4b	0.23	0.64
A0A0G2JT23	AABR07060872.1	-0.2	0.66		Cadm3	-0.07	0.28			AABR07060872.1	-0.07	0.12		Cadm3	0.08	0.25			AABR07060872.1	-0.19	0.71		Cadm3	0.03	0.1			AABR07060872.1	0.34	0.65		Cadm3	0.02	0.1
A0A0G2JT26	AABR07065823.2	0.03	0.18		Cbr1	-0.43	1.72			AABR07065823.2	-0.01	0.05		Cbr1	-0.34	1.95			AABR07065823.2	0.09	0.16		Cbr1	0.08	0.27			AABR07065823.2	0.31	0.48		Cbr1	-0.04	0.15
A0A0G2JT64	AABR07071294.1	0.1	1.08		Cilp	0.87	2.02			AABR07071294.1	0	0.02		Cilp	0.95	2.18			AABR07071294.1	-0.04	0.64		Cilp	0.32	0.48			AABR07071294.1	-0.02	0.19		Cilp	-0.27	0.5
A0A0G2JTA7	Aak1	-0.19	1.66		Col14a1	-0.12	0.65			Aak1	-0.13	1.16		Col14a1	-0.03	0.11			Aak1	-0.19	0.67		Col14a1	0.04	0.16			Aak1	-0.11	0.5		Col14a1	-0.03	0.2
A0A0G2JTB2	Aamdc	0.01	0.15		Col1a1	0.16	0.44			Aamdc	-0.02	0.31		Col1a1	0.15	0.34			Aamdc	-0.06	0.93		Col1a1	0.09	0.29			Aamdc	-0.05	0.76		Col1a1	-0.03	0.05
A0A0G2JTI7	Aars1	0.09	0.39		Col3a1	0.23	0.77			Aars1	0.01	0.06		Col3a1	0.05	0.13			Aars1	0.01	0.07		Col3a1	0.07	0.21			Aars1	-0.01	0.22		Col3a1	-0.04	0.04
A0A0G2JTU0	Aars2	0.02	0.09		Cp	0.2	0.72			Aars2	0.1	0.8		Cp	0.19	0.59			Aars2	-0.02	0.17		Cp	0.11	0.47			Aars2	0	0.03		Cp	0.17	0.4
A0A0G2JU15	Aarsd1	-0.09	1.75		Csrp2	0.18	0.4			Aarsd1	-0.11	2.59		Csrp2	0.13	0.3			Aarsd1	-0.02	0.19		Csrp2	-0.13	0.23			Aarsd1	0	0.04		Csrp2	-0.42	1.17
A0A0G2JU25	Aasdhppt	0.15	2.28		Dbn1	0.19	0.86			Aasdhppt	0.17	1.56		Dbn1	0.26	1.87			Aasdhppt	-0.13	0.83		Dbn1	0.04	0.11			Aasdhppt	-0.05	0.44		Dbn1	0.12	0.89
A0A0G2JU49	Abca8a	0.08	0.62		Dcn	0.02	0.06			Abca8a	0.02	0.18		Dcn	0.11	0.44			Abca8a	-0.02	0.09		Dcn	0.13	1.06			Abca8a	-0.16	1.43		Dcn	-0.02	0.13
A0A0G2JU77	Abca9	0	0.03		Dpt	0.07	0.24			Abca9	-0.04	0.69		Dpt	0.18	1.08			Abca9	-0.04	0.21		Dpt	0.18	1.41			Abca9	-0.14	1.12		Dpt	0.02	0.13
A0A0G2JU83	Abcb10	-0.02	0.23		Dpysl3	0.13	1.07			Abcb10	-0.05	0.36		Dpysl3	0.19	1.44			Abcb10	-0.05	0.54		Dpysl3	0.08	0.34			Abcb10	-0.05	0.57		Dpysl3	-0.02	0.15
A0A0G2JUA5	Abcb7	0	0.05		Ecm1	0.02	0.08			Abcb7	0.07	1.52		Ecm1	0.05	0.35			Abcb7	-0.03	0.31		Ecm1	0.06	0.45			Abcb7	-0.01	0.15		Ecm1	0.05	0.33
A0A0G2JUA7	Abcb8	-0.02	0.1		Fbln1	-0.04	0.14			Abcb8	0.05	0.58		Fbln1	0.21	1.03			Abcb8	-0.01	0.05		Fbln1	0.07	0.42			Abcb8	-0.03	0.38		Fbln1	0.13	1.6
A0A0G2JUD2	Abcc1	0	0.01		Fbn1	0.15	0.43			Abcc1	0.01	0.2		Fbn1	0.34	1.35			Abcc1	0.03	0.48		Fbn1	0.11	0.51			Abcc1	-0.06	0.74		Fbn1	0.24	2.02
A0A0G2JUI5	Abcc9	-0.01	0.1		Gbp2	0.05	0.28			Abcc9	-0.02	0.28		Gbp2	0.1	0.81			Abcc9	0	0.01		Gbp2	0.05	0.22			Abcc9	-0.05	0.66		Gbp2	0.05	0.3
A0A0G2JUJ9	Abcd1	-0.03	0.18		Gda	0.13	0.73			Abcd1	0.03	0.21		Gda	0.12	0.96			Abcd1	0.13	1.64		Gda	0.11	0.86			Abcd1	0.03	0.17		Gda	0.02	0.17
A0A0G2JUP3	Abcd3	0.08	0.81		Gpx3	0.11	0.48			Abcd3	0.06	0.63		Gpx3	0.19	1.38			Abcd3	0.03	0.28		Gpx3	0.1	0.83			Abcd3	0.1	0.71		Gpx3	0.19	1.62
A0A0G2JUX4	Abce1	-0.03	0.63		Gsn	-0.04	0.2			Abce1	-0.06	1.47		Gsn	0.05	0.28			Abce1	-0.02	0.32		Gsn	0.05	0.33			Abce1	-0.01	0.14		Gsn	0.11	1.13
A0A0G2JUY3	Abcf1	0.28	0.45		Hopx	0.3	1.47			Abcf1	0.26	0.55		Hopx	0.31	1.95			Abcf1	0.07	0.54		Hopx	0.01	0.03			Abcf1	0.01	0.05		Hopx	0.03	0.11
A0A0G2JV04	Abcf2	0	0		Hsd11b1	-0.07	0.15			Abcf2	0.01	0.16		Hsd11b1	-0.08	0.17			Abcf2	0.02	0.31		Hsd11b1	-0.04	0.09			Abcf2	-0.01	0.1		Hsd11b1	-0.03	0.07
A0A0G2JV05	Abcf3	0.04	0.21		Lrp1	0.16	0.84			Abcf3	-0.07	0.59		Lrp1	0.21	1.31			Abcf3	-0.02	0.23		Lrp1	0.11	0.53			Abcf3	-0.01	0.12		Lrp1	0.03	0.18
A0A0G2JV24	Abcg3l3	-0.04	0.05		Lsp1	0.25	0.54			Abcg3l3	-0.26	0.44		Lsp1	-0.03	0.08			Abcg3l3	0.03	0.27		Lsp1	0.38	0.82			Abcg3l3	-0.06	1.17		Lsp1	-0.17	0.49
A0A0G2JVM2	Abhd10	-0.06	1.12		Ltbp2	0.77	1.63			Abhd10	-0.07	1.27		Ltbp2	1.18	2.04			Abhd10	-0.05	0.21		Ltbp2	0.38	0.42			Abhd10	-0.05	0.38		Ltbp2	-0.75	1.2
A0A0G2JVP5	Abhd11	-0.04	0.67		Lum	0.08	0.35			Abhd11	-0.04	0.82		Lum	0.14	0.65			Abhd11	-0.02	0.2		Lum	0.15	0.85			Abhd11	0	0.01		Lum	0	0.01
A0A0G2JVP9	Abhd12	-0.2	2.46		Lyz2	0.25	0.83			Abhd12	-0.15	2.23		Lyz2	0.29	0.88			Abhd12	-0.02	0.1		Lyz2	-0.06	0.13			Abhd12	-0.05	0.29		Lyz2	-0.07	0.13
A0A0G2JVW3	Abhd14b	-0.08	0.69		Man2b2	0.14	1.14			Abhd14b	-0.01	0.11		Man2b2	0.17	0.86			Abhd14b	0	0.01		Man2b2	0.1	0.98			Abhd14b	-0.02	0.23		Man2b2	0.09	0.46
A0A0G2JVZ6	Abhd16a	0.07	0.62		Maoa	0.89	1.95			Abhd16a	0.05	0.48		Maoa	0.43	0.73			Abhd16a	-0.03	0.84		Maoa	0.12	0.21			Abhd16a	0.03	0.47		Maoa	0.03	0.1
A0A0G2JW01	Abhd18	-0.01	0.07		Mfap5	0.27	1.02			Abhd18	-0.01	0.06		Mfap5	0.32	1.39			Abhd18	-0.1	1.24		Mfap5	0.13	0.49			Abhd18	-0.08	1.4		Mfap5	0.29	2.33
A0A0G2JW41	Abi1	-0.02	0.07		Myl4	0.53	0.31			Abi1	0.16	0.93		Myl4	0.9	0.61			Abi1	-0.06	0.6		Myl4	0.57	0.77			Abi1	0.03	0.25		Myl4	0	0
A0A0G2JW94	Abi3bp	0.07	0.61		Ncam1	0.93	3.99			Abi3bp	0.03	0.43		Ncam1	0.67	2.08			Abi3bp	0.2	0.37		Ncam1	0.56	1.38			Abi3bp	-0.32	0.76		Ncam1	-0.19	0.48
A0A0G2JWB6	Ablim1	-0.03	0.12		Nppa	0.7	0.23			Ablim1	0.05	0.22		Nppa	1.69	0.76			Ablim1	-0.01	0.16		Nppa	0.81	0.85			Ablim1	-0.02	0.13		Nppa	0	0
A0A0G2JWC7	Ablim2	0.02	0.52		Npr3	-0.13	0.83			Ablim2	0.04	1.33		Npr3	0	0.01			Ablim2	-0.05	0.68		Npr3	-0.07	0.44			Ablim2	0.04	0.51		Npr3	0.07	0.37
A0A0G2JWE9	Ablim3	0.01	0.05		Postn	1.19	3.23			Ablim3	0.07	1		Postn	0.82	1.62			Ablim3	-0.08	0.48		Postn	0.64	0.96			Ablim3	0	0.01		Postn	-0.47	0.81
A0A0G2JWG6	Abra	0.01	0.15		Ppip5k1	0.1	0.42			Abra	0.08	1.53		Ppip5k1	0.03	0.09			Abra	0.11	0.38		Ppip5k1	0.05	0.13			Abra	-0.01	0.05		Ppip5k1	-0.05	0.2
A0A0G2JWY8	Abraxas2	-0.02	0.32		Prelp	0.09	0.2			Abraxas2	-0.12	2.01		Prelp	0.29	0.92			Abraxas2	0.06	1.12		Prelp	0.2	0.52			Abraxas2	-0.01	0.07		Prelp	-0.2	0.7
A0A0G2JX45	AC139642.2	-0.03	0.28		Rcn3	0.02	0.05			AC139642.2	-0.03	0.33		Rcn3	0.18	0.7			AC139642.2	-0.04	0.58		Rcn3	-0.04	0.09			AC139642.2	0	0.03		Rcn3	0.05	0.1
A0A0G2JX46	Acaa1a	0	0.01		S100a6	0.15	0.72			Acaa1a	0.01	0.1		S100a6	0.23	1.66			Acaa1a	0.05	0.7		S100a6	0.14	0.71			Acaa1a	0.07	0.59		S100a6	-0.06	0.51
A0A0G2JX72	Acaa1b	-0.05	0.57		Serpinf1	0.08	0.38			Acaa1b	0	0		Serpinf1	0.13	0.72			Acaa1b	0.05	0.7		Serpinf1	0.07	0.33			Acaa1b	0.07	0.59		Serpinf1	0.08	0.6
A0A0G2JX93	Acaa2	-0.03	0.38		Serping1	0.13	0.78			Acaa2	0.03	0.69		Serping1	0.1	0.57			Acaa2	-0.03	0.12		Serping1	0.04	0.21			Acaa2	0.01	0.02		Serping1	0.2	0.95
A0A0G2JXC2	Acaca	0.14	0.91		Sod3	-0.01	0.03			Acaca	-0.1	0.49		Sod3	0.06	0.38			Acaca	-0.02	0.12		Sod3	-0.06	0.38			Acaca	0	0.03		Sod3	0.06	0.41
A0A0G2JXJ6	Acacb	0.06	0.67		Tgm2	0.43	2.9			Acacb	-0.01	0.07		Tgm2	0.34	1.63			Acacb	-0.01	0.04		Tgm2	0.16	0.74			Acacb	-0.01	0.18		Tgm2	-0.02	0.15
A0A0G2JXN8	Acad8	0.04	0.17		Vcan	0.31	0.81			Acad8	0	0.01		Vcan	0.35	0.96			Acad8	-0.05	0.98		Vcan	0.29	0.8			Acad8	0	0.05		Vcan	-0.23	0.56
A0A0G2JXP4	Acad9	0	0.04		Xdh	-0.02	0.18			Acad9	-0.04	0.43		Xdh	0.06	1.19			Acad9	0.03	0.53		Xdh	0.05	0.86			Acad9	0.01	0.2		Xdh	0.06	1
A0A0G2JXT6	Acadl	0.05	0.44							Acadl	-0.01	0.05							Acadl	-0.01	0.1							Acadl	-0.03	0.21		0.21
A0A0G2JXT8	Acadm	0.18	2.52							Acadm	0.23	2.75							Acadm	-0.04	0.46							Acadm	-0.02	0.17		0.17
A0A0G2JY22	Acads	0.03	0.33							Acads	0.01	0.08							Acads	-0.09	0.57							Acads	-0.01	0.05		0.05
A0A0G2JY53	Acadsb	0.02	0.25							Acadsb	0.03	0.2							Acadsb	-0.05	0.52							Acadsb	-0.02	0.17		0.17
A0A0G2JY73	Acadvl	0.03	0.59							Acadvl	0	0.04							Acadvl	-0.05	0.39							Acadvl	-0.02	0.78		0.78
A0A0G2JYA4	Acap2	-0.03	0.6							Acap2	-0.04	0.67							Acap2	0.19	1.52							Acap2	-0.12	1.15		1.15
A0A0G2JYE0	Acat1	0.05	0.74							Acat1	0.02	0.41							Acat1	-0.02	0.12							Acat1	0.03	0.42		0.42
A0A0G2JYI0	Acat2	-0.07	0.44							Acat2	-0.04	0.23							Acat2	0	0.01							Acat2	-0.01	0.05		0.05
A0A0G2JYI7	Acbd3	0.01	0.06							Acbd3	0	0.02							Acbd3	0.01	0.07							Acbd3	-0.01	0.04		0.04
A0A0G2JYM0	Acbd5	0.04	0.52							Acbd5	0.04	0.42							Acbd5	0.03	0.16							Acbd5	0.13	0.66		0.66
A0A0G2JZ48	Ace	0.14	1.59							Ace	0.05	0.72							Ace	0.06	0.27							Ace	-0.07	0.34		0.34
A0A0G2JZ53	Acin1	-0.07	0.42							Acin1	0.06	0.35							Acin1	0.04	0.51							Acin1	0.01	0.08		0.08
A0A0G2JZ88	Acly	0.01	0.02							Acly	0.19	0.72							Acly	-0.02	0.09							Acly	-0.05	0.52		0.52
A0A0G2JZD1	Aco1	0	0.03							Aco1	-0.08	1.15							Aco1	-0.01	0.17							Aco1	0.02	0.21		0.21
A0A0G2JZF6	Aco2	0.03	0.19							Aco2	-0.07	0.95							Aco2	-0.04	0.63							Aco2	0	0.03		0.03
A0A0G2JZH0	Acot11	0.04	1.49							Acot11	0	0.04							Acot11	-0.02	0.12							Acot11	0.04	0.3		0.3
A0A0G2JZI2	Acot13	0.03	0.96							Acot13	-0.01	0.24							Acot13	-0.13	1.26							Acot13	0	0		0
A0A0G2JZR1	Acot2	-0.14	2.27							Acot2	-0.14	2.58							Acot2	-0.01	0.06							Acot2	-0.04	0.61		0.61
A0A0G2JZS9	Acot4	0.11	0.16							Acot4	0.37	0.62							Acot4	-0.02	0.1							Acot4	0	0.02		0.02
A0A0G2JZZ3	Acot7	0.09	0.9							Acot7	0.05	0.4							Acot7	-0.1	0.71							Acot7	-0.07	0.46		0.46
A0A0G2K012	Acot8	-0.08	1.32							Acot8	-0.02	0.21							Acot8	-0.03	0.3							Acot8	-0.02	0.1		0.1
A0A0G2K014	Acot9	0.12	0.63							Acot9	0.15	0.88							Acot9	-0.02	0.81							Acot9	0.02	0.32		0.32
A0A0G2K016	Acox1	-0.11	0.92							Acox1	-0.05	0.77							Acox1	0.08	0.65							Acox1	0.11	0.47		0.47
A0A0G2K046	Acox3	0	0.06							Acox3	0.01	0.17							Acox3	0.06	0.79							Acox3	0.09	0.62		0.62
A0A0G2K051	Acp1	0	0.03							Acp1	-0.01	0.04							Acp1	-0.01	0.05							Acp1	0	0.04		0.04
A0A0G2K089	Acp6	-0.03	0.14							Acp6	-0.13	0.99							Acp6	-0.04	0.39							Acp6	0.02	0.27		0.27
A0A0G2K098	Acsf2	0.07	0.69							Acsf2	-0.02	0.21							Acsf2	-0.11	0.6							Acsf2	-0.04	0.21		0.21
A0A0G2K0D3	Acsf3	0.2	0.47							Acsf3	0.15	0.41							Acsf3	-0.14	1.38							Acsf3	-0.02	0.22		0.22
A0A0G2K0G3	Acsl1	0.06	0.39							Acsl1	0.11	0.62							Acsl1	-0.02	0.13							Acsl1	-0.03	0.86		0.86
A0A0G2K0Q8	Acsl6	0.09	0.27							Acsl6	0.07	0.2							Acsl6	-0.01	0.09							Acsl6	-0.07	0.8		0.8
A0A0G2K0S7	Acss1	-0.06	0.52							Acss1	-0.05	0.42							Acss1	-0.1	1.21							Acss1	0.02	0.16		0.16
A0A0G2K0X1	Acss2	-0.11	1.48							Acss2	-0.09	0.99							Acss2	-0.04	0.28							Acss2	0.04	0.26		0.26
A0A0G2K161	ACTA1	0.01	0.07							ACTA1	0	0.01							ACTA1	-0.03	0.88							ACTA1	0.03	0.36		0.36
A0A0G2K189	ACTA2	0.05	0.48							ACTA2	0.03	0.16							ACTA2	-0.04	1.06							ACTA2	0.03	0.38		0.38
A0A0G2K1B0	ACTB	-0.27	1.94							ACTB	-0.22	1.58							ACTB	-0.03	1.1							ACTB	0.04	0.4		0.4
A0A0G2K1B6	Actbl2	0.03	0.05							Actbl2	-0.35	0.69							Actbl2	-0.03	0.65							Actbl2	0.05	0.33		0.33
A0A0G2K1D2	Actl6a	-0.03	0.74							Actl6a	-0.11	1.84							Actl6a	-0.05	0.86							Actl6a	-0.03	0.38		0.38
A0A0G2K1E1	Actn1	-0.02	0.14							Actn1	0.07	0.77							Actn1	0.02	0.21							Actn1	-0.04	0.43		0.43
A0A0G2K1E2	Actn2	0.01	0.04							Actn2	0.04	0.32							Actn2	0	0.03							Actn2	-0.01	0.09		0.09
A0A0G2K1J8	Actn3	-0.16	1.32							Actn3	-0.13	1.56							Actn3	-0.01	0.17							Actn3	0.02	0.27		0.27
A0A0G2K1K5	Actn4	-0.13	0.74							Actn4	0.06	0.36							Actn4	0.02	0.16							Actn4	-0.04	0.67		0.67
A0A0G2K1P8	Actr10	0.01	0.09							Actr10	0.06	0.54							Actr10	0.05	0.92							Actr10	0.02	0.15		0.15
A0A0G2K1V7	ACTR1A	-0.03	1							ACTR1A	-0.06	1.57							ACTR1A	0.02	0.43							ACTR1A	-0.01	0.16		0.16
A0A0G2K1W1	Actr1b	0.18	1.93							Actr1b	0.12	1.37							Actr1b	0.02	0.57							Actr1b	-0.01	0.23		0.23
A0A0G2K261	Actr2	0	0.01							Actr2	-0.02	0.32							Actr2	0.07	1.8							Actr2	-0.02	0.22		0.22
A0A0G2K264	Actr3	-0.12	2.24							Actr3	-0.09	1.32							Actr3	0.02	0.24							Actr3	0.02	0.33		0.33
A0A0G2K2A5	Acy1a	0.05	0.54							Acy1a	-0.02	0.18							Acy1a	-0.05	0.54							Acy1a	-0.02	0.26		0.26
A0A0G2K2B5	Acyp1	0.07	0.88							Acyp1	0.02	0.26							Acyp1	0.03	0.41							Acyp1	-0.01	0.1		0.1
A0A0G2K2C7	Acyp2	0.04	0.58							Acyp2	0.02	0.24							Acyp2	-0.03	0.19							Acyp2	-0.01	0.05		0.05
A0A0G2K2J9	Ada	-0.07	1.09							Ada	-0.11	1.93							Ada	0	0.04							Ada	-0.02	0.25		0.25
A0A0G2K2M9	Adamtsl4	0.12	0.48							Adamtsl4	-0.04	0.15							Adamtsl4	0.07	0.58							Adamtsl4	0.01	0.07		0.07
A0A0G2K2P5	Adck1	-0.05	0.89							Adck1	0	0.07							Adck1	0.07	0.27							Adck1	0.03	0.09		0.09
A0A0G2K2Q2	Adcy5	-0.13	1.97							Adcy5	-0.04	0.28							Adcy5	-0.02	0.2							Adcy5	-0.02	0.19		0.19
A0A0G2K2T1	Adcy6	-0.09	5.05							Adcy6	-0.11	1.96							Adcy6	-0.03	0.31							Adcy6	-0.02	0.21		0.21
A0A0G2K2V5	Add1	0.03	0.26							Add1	0.06	0.51							Add1	0.06	0.45							Add1	0	0.04		0.04
A0A0G2K2Z0	Add2	0.02	0.25							Add2	-0.1	3.05							Add2	0.09	0.5							Add2	0.04	0.24		0.24
A0A0G2K302	Add3	0.02	0.13							Add3	0.06	0.55							Add3	0.03	0.22							Add3	0.02	0.24		0.24
A0A0G2K309	Adh5	-0.02	0.16							Adh5	-0.1	1.39							Adh5	-0.04	0.9							Adh5	0	0.07		0.07
A0A0G2K350	Adhfe1	-0.02	0.29							Adhfe1	-0.06	1							Adhfe1	-0.02	0.08							Adhfe1	-0.05	0.64		0.64
A0A0G2K366	Adi1	-0.33	2.28							Adi1	-0.24	1.12							Adi1	-0.04	0.47							Adi1	-0.04	0.22		0.22
A0A0G2K3H2	Adipoq	-0.02	0.18							Adipoq	-0.01	0.19							Adipoq	0.06	0.39							Adipoq	-0.01	0.04		0.04
A0A0G2K3I9	Adissp	0.26	3.69							Adissp	0.19	1.54							Adissp	0.04	0.21							Adissp	-0.01	0.07		0.07
A0A0G2K3L5	Adk	-0.06	0.19							Adk	0.19	0.38							Adk	0.01	0.11							Adk	0.01	0.07		0.07
A0A0G2K3S4	Adnp	-0.01	0.05							Adnp	-0.07	0.39							Adnp	-0.08	0.67							Adnp	0.04	0.2		0.2
A0A0G2K3W1	Adprh	-0.12	1.47							Adprh	-0.08	0.72							Adprh	0.04	0.39							Adprh	-0.02	0.3		0.3
A0A0G2K402	Adprhl1	-0.09	0.67							Adprhl1	0	0.01							Adprhl1	-0.03	0.36							Adprhl1	0	0.04		0.04
A0A0G2K435	Adprs	0.09	1.34							Adprs	0.07	0.59							Adprs	0.04	0.62							Adprs	0.01	0.05		0.05
A0A0G2K459	Adrm1	0	0.01							Adrm1	-0.03	0.22							Adrm1	-0.04	0.8							Adrm1	0.02	0.21		0.21
A0A0G2K490	Adsl	-0.15	2.93							Adsl	-0.17	4.05							Adsl	-0.04	0.94							Adsl	-0.01	0.06		0.06
A0A0G2K4F6	Adss	0	0.02							Adss	-0.01	0.07							Adss	-0.05	0.37							Adss	0.04	0.22		0.22
A0A0G2K4N7	Adss1	-0.05	0.46							Adss1	-0.06	0.53							Adss1	-0.09	0.75							Adss1	0	0.01		0.01
A0A0G2K4R1	Afdn	0.11	1.29							Afdn	0.13	2.96							Afdn	-0.01	0.07							Afdn	0	0.02		0.02
A0A0G2K4U7	Afg1l	-0.03	0.12							Afg1l	-0.12	0.66							Afg1l	-0.06	0.65							Afg1l	-0.02	0.35		0.35
A0A0G2K528	Afg3l1	0.12	3.39							Afg3l1	0.12	1.7							Afg3l1	-0.03	0.39							Afg3l1	-0.02	0.31		0.31
A0A0G2K548	Afg3l2	-0.05	0.89							Afg3l2	-0.07	1.24							Afg3l2	-0.04	0.51							Afg3l2	-0.01	0.1		0.1
A0A0G2K598	Afm	0.09	1.21							Afm	0.06	1.12							Afm	0.07	0.33							Afm	0.19	0.53		0.53
A0A0G2K5E4	Agfg1	-0.06	0.64							Agfg1	0.01	0.06							Agfg1	-0.06	0.78							Agfg1	0.06	1.4		1.4
A0A0G2K5K7	Agfg2	0.03	0.08							Agfg2	0.02	0.1							Agfg2	0.02	0.32							Agfg2	-0.01	0.06		0.06
A0A0G2K5L2	Agk	-0.03	0.24							Agk	-0.04	0.67							Agk	-0.07	1.54							Agk	0.03	0.77		0.77
A0A0G2K5M1	Agl	-0.05	0.26							Agl	-0.01	0.08							Agl	0	0.05							Agl	0.01	0.15		0.15
A0A0G2K5P5	Ago2	0.04	0.57							Ago2	0.05	0.72							Ago2	0	0.02							Ago2	-0.04	0.45		0.45
A0A0G2K5T9	Agpat3	0.03	0.39							Agpat3	0.06	1.59							Agpat3	-0.01	0.01							Agpat3	0	0.01		0.01
A0A0G2K654	Agpat5	-0.11	1.46							Agpat5	-0.04	0.39							Agpat5	0.04	0.41							Agpat5	0	0		0
A0A0G2K658	Agrn	-0.43	1.71							Agrn	-0.34	1.96							Agrn	0.05	0.88							Agrn	-0.01	0.2		0.2
A0A0G2K677	Agt	-0.01	0.32							Agt	-0.01	0.11							Agt	0.09	0.33							Agt	0.25	0.69		0.69
A0A0G2K695	Agtpbp1	-0.01	0.05							Agtpbp1	-0.16	1.47							Agtpbp1	-0.04	0.56							Agtpbp1	0.01	0.03		0.03
A0A0G2K6C7	Ahcy	-0.06	0.45							Ahcy	-0.06	0.73							Ahcy	0.05	0.63							Ahcy	0.03	0.5		0.5
A0A0G2K6D5	Ahnak	0.01	0.04							Ahnak	-0.01	0.08							Ahnak	0.03	0.36							Ahnak	0.02	0.51		0.51
A0A0G2K6E8	Ahsa1	0.03	0.6							Ahsa1	0.02	0.39							Ahsa1	0	0.01							Ahsa1	0.01	0.04		0.04
A0A0G2K6I4	Ahsg	0.21	1.78							Ahsg	0.18	1.9							Ahsg	0.02	0.05							Ahsg	0.27	1.04		1.04
A0A0G2K6R8	Aifm1	0.21	3.19							Aifm1	0.12	1.78							Aifm1	-0.05	0.89							Aifm1	-0.01	0.16		0.16
A0A0G2K719	Aimp1	0.01	0.17							Aimp1	0.05	1.34							Aimp1	0	0.03							Aimp1	-0.03	0.37		0.37
A0A0G2K742	Aimp2	-0.09	0.59							Aimp2	-0.16	0.99							Aimp2	-0.01	0.09							Aimp2	-0.02	0.23		0.23
A0A0G2K761	Aip	0.03	0.27							Aip	0.05	0.59							Aip	0.01	0.07							Aip	0.02	0.17		0.17
A0A0G2K777	Ak1	0.01	0.06							Ak1	0	0.02							Ak1	-0.06	0.88							Ak1	-0.01	0.07		0.07
A0A0G2K781	Ak2	-0.05	0.55							Ak2	-0.02	0.19							Ak2	-0.08	1.03							Ak2	-0.01	0.1		0.1
A0A0G2K7B6	Ak3	-0.04	0.26							Ak3	-0.1	0.79							Ak3	-0.04	0.59							Ak3	0	0.01		0.01
A0A0G2K7D7	Ak4	-0.07	0.62							Ak4	-0.03	0.22							Ak4	-0.04	0.42							Ak4	-0.02	0.17		0.17
A0A0G2K7G2	Ak5	0.03	0.25							Ak5	-0.05	0.72							Ak5	0.06	0.35							Ak5	0.01	0.03		0.03
A0A0G2K7I4	Akap1	0.03	0.59							Akap1	0	0.03							Akap1	-0.02	0.26							Akap1	-0.02	0.28		0.28
A0A0G2K7M4	Akap12	-0.05	0.13							Akap12	0.15	0.63							Akap12	0.05	0.57							Akap12	0	0.01		0.01
A0A0G2K7W4	Akap13	-0.09	1.96							Akap13	-0.13	2.05							Akap13	0.12	1.36							Akap13	0.03	0.19		0.19
A0A0G2K7X7	Akap2	-0.05	0.25							Akap2	0.02	0.09							Akap2	-0.01	0.08							Akap2	-0.01	0.16		0.16
A0A0G2K808	Akap6	0.04	0.33							Akap6	0.09	1.57							Akap6	0.06	0.37							Akap6	0.05	0.15		0.15
A0A0G2K860	Akap8	0.08	0.35							Akap8	-0.04	0.19							Akap8	0.02	0.1							Akap8	0.06	0.3		0.3
A0A0G2K865	Akap9	0.01	0.05							Akap9	0.04	0.22							Akap9	0	0.01							Akap9	-0.04	0.5		0.5
A0A0G2K896	Akr1a1	0.14	0.71							Akr1a1	0.13	0.68							Akr1a1	0.03	0.33							Akr1a1	0.04	0.96		0.96
A0A0G2K8D1	Akr1b1	0.05	0.56							Akr1b1	0.04	0.29							Akr1b1	-0.02	0.15							Akr1b1	0.01	0.06		0.06
A0A0G2K8D6	Akr1b7	0.06	0.45							Akr1b7	-0.05	0.55							Akr1b7	-0.03	0.24							Akr1b7	0	0.01		0.01
A0A0G2K8F6	Akr1b8	0.14	1.14							Akr1b8	0.17	0.86							Akr1b8	0	0							Akr1b8	-0.02	0.11		0.11
A0A0G2K8M7	Akr1c15	0	0.01							Akr1c15	-0.01	0.07							Akr1c15	0.03	0.49							Akr1c15	-0.03	0.55		0.55
A0A0G2K8N6	Akr1c9	-0.13	2.16							Akr1c9	-0.01	0.13							Akr1c9	-0.07	0.38							Akr1c9	0.02	0.1		0.1
A0A0G2K8N9	Akr1e2	0.05	1.13							Akr1e2	0.04	0.87							Akr1e2	-0.06	0.57							Akr1e2	-0.06	1		1
A0A0G2K8R3	Akr7a2	-0.09	2.06							Akr7a2	-0.09	1.63							Akr7a2	-0.02	0.19							Akr7a2	0	0.02		0.02
A0A0G2K8S9	Akt1	-0.36	4.45							Akt1	-0.25	2.81							Akt1	-0.04	0.61							Akt1	-0.03	0.46		0.46
A0A0G2K8V3	Akt1s1	0.06	0.29							Akt1s1	-0.15	0.66							Akt1s1	-0.08	0.64							Akt1s1	-0.02	0.11		0.11
A0A0G2K8Z9	Akt2	-0.16	1.04							Akt2	-0.09	0.46							Akt2	-0.04	0.38							Akt2	-0.03	0.42		0.42
A0A0G2K904	Alad	0	0.02							Alad	0.07	0.8							Alad	-0.04	0.44							Alad	0.02	0.16		0.16
A0A0G2K916	Alas1	-0.06	0.42							Alas1	0.01	0.05							Alas1	0.01	0.04							Alas1	0.15	0.56		0.56
A0A0G2K980	Alb	-0.17	0.26							Alb	0.23	0.26							Alb	0.04	0.12							Alb	0.2	0.85		0.85
A0A0G2K995	Aldh16a1	0.15	1.22							Aldh16a1	0.14	1.29							Aldh16a1	0.02	0.08							Aldh16a1	-0.04	0.14		0.14
A0A0G2K9B4	Aldh18a1	-0.12	1.14							Aldh18a1	-0.13	1.31							Aldh18a1	0.17	0.53							Aldh18a1	0.01	0.14		0.14
A0A0G2K9C0	Aldh1a1	0.04	0.27							Aldh1a1	-0.02	0.14							Aldh1a1	0.03	0.22							Aldh1a1	-0.08	0.81		0.81
A0A0G2K9D6	Aldh2	-0.05	0.27							Aldh2	-0.03	0.15							Aldh2	0	0.02							Aldh2	0.03	0.34		0.34
A0A0G2K9E5	Aldh3a1	0.04	0.28							Aldh3a1	-0.03	0.3							Aldh3a1	0.12	0.43							Aldh3a1	0.07	0.42		0.42
A0A0G2K9G3	Aldh3a2	-0.13	2.02							Aldh3a2	-0.08	1.13							Aldh3a2	0.03	0.55							Aldh3a2	-0.02	0.24		0.24
A0A0G2K9H9	Aldh4a1	0.31	2.33							Aldh4a1	0.22	1.58							Aldh4a1	-0.02	0.11							Aldh4a1	-0.01	0.04		0.04
A0A0G2K9J2	Aldh5a1	0.09	1.89							Aldh5a1	0.07	0.92							Aldh5a1	-0.11	1.34							Aldh5a1	0	0.09		0.09
A0A0G2K9K2	Aldh6a1	0	0.01							Aldh6a1	0.02	0.31							Aldh6a1	-0.09	1.27							Aldh6a1	-0.01	0.2		0.2
A0A0G2K9L2	Aldh7a1	-0.03	0.56							Aldh7a1	-0.07	1.35							Aldh7a1	-0.01	0.11							Aldh7a1	-0.02	0.21		0.21
A0A0G2K9U6	Aldh9a1	0.01	0.14							Aldh9a1	0.03	0.4							Aldh9a1	-0.04	0.68							Aldh9a1	0	0.05		0.05
A0A0G2KA14	Aldoa	0.08	0.3							Aldoa	0.16	1.69							Aldoa	-0.04	0.6							Aldoa	0.01	0.26		0.26
A0A0G2KAD4	Aldob	0	0							Aldob	0.01	0.03							Aldob	-0.06	0.68							Aldob	-0.05	0.38		0.38
A0A0G2KAE1	Aldoc	-0.08	1.11							Aldoc	0.03	0.18							Aldoc	-0.03	0.3							Aldoc	-0.03	0.39		0.39
A0A0G2KAH4	Alkbh3	0.02	0.11							Alkbh3	-0.06	0.62							Alkbh3	-0.02	0.64							Alkbh3	-0.03	0.5		0.5
A0A0G2KAN5	Alkbh7	-0.09	0.99							Alkbh7	-0.09	0.78							Alkbh7	-0.08	0.41							Alkbh7	-0.06	0.29		0.29
A0A0G2KAQ5	Alpk2	0.1	0.94							Alpk2	0.14	1.29							Alpk2	0.03	0.32							Alpk2	-0.02	0.15		0.15
A0A0G2KB52	Alpk3	-0.21	1.85							Alpk3	-0.05	0.11							Alpk3	0.03	0.5							Alpk3	-0.01	0.11		0.11
A0A0G2KB55	Alpl	-0.02	0.13							Alpl	-0.03	0.18							Alpl	-0.01	0.09							Alpl	-0.06	0.46		0.46
A0A0G2KBB9	Alyref	-0.23	3.66							Alyref	-0.21	3.49							Alyref	0.01	0.06							Alyref	0.03	0.21		0.21
A0A0G2QC02	Amacr	0.01	0.08							Amacr	-0.02	0.33							Amacr	-0.03	0.08							Amacr	-0.02	0.04		0.04
A0A0U1RRP2	Ambp	0.08	0.68							Ambp	-0.05	0.56							Ambp	0.04	0.42							Ambp	0.17	0.61		0.61
A0A0U1RRT8	Ampd3	-0.03	0.33							Ampd3	0	0.02							Ampd3	0.06	0.94							Ampd3	-0.01	0.06		0.06
A0A0U1RRV5	Angel2	-0.11	1.95							Angel2	-0.09	1.97							Angel2	-0.02	0.16							Angel2	-0.01	0.05		0.05
A0A0U1RS25	Ank1	-0.05	0.81							Ank1	0.01	0.07							Ank1	0.05	0.69							Ank1	0.12	0.66		0.66
A0A0U1RVI9	Ank2	-0.06	0.93							Ank2	-0.02	0.39							Ank2	-0.05	0.92							Ank2	-0.02	0.26		0.26
A0A140UHX4	Ank3	0.05	0.25							Ank3	0.01	0.05							Ank3	-0.02	0.22							Ank3	-0.01	0.11		0.11
A0A140UHX6	Ankhd1	-0.02	0.15							Ankhd1	-0.04	0.29							Ankhd1	-0.05	0.53							Ankhd1	0.01	0.07		0.07
A0A140UHX9	Ankmy2	0.02	0.07							Ankmy2	0.08	0.23							Ankmy2	-0.01	0.13							Ankmy2	0.03	0.2		0.2
A0A140UHY3	Ankrd1	-0.07	0.6							Ankrd1	-0.06	0.72							Ankrd1	0.12	0.62							Ankrd1	-0.02	0.09		0.09
A0A1B0GWQ7	Ankrd13a	-0.06	0.41							Ankrd13a	0	0.02							Ankrd13a	0.05	0.19							Ankrd13a	0.02	0.08		0.08
A0A1B0GWS0	Ankrd17	0.08	0.55							Ankrd17	0.01	0.07							Ankrd17	-0.01	0.08							Ankrd17	0.03	0.25		0.25
A0A1W2Q678	Anks1a	-0.11	1.19							Anks1a	-0.16	0.99							Anks1a	0	0.02							Anks1a	-0.01	0.05		0.05
A0A8I5Y9R1	Anp32a	-0.04	0.1							Anp32a	0.15	0.57							Anp32a	-0.01	0.08							Anp32a	0.02	0.2		0.2
A0A8I5ZL79	Anp32b	0.02	0.14							Anp32b	0	0.03							Anp32b	0.03	0.43							Anp32b	0.04	0.54		0.54
A0A8I5ZLR7	Anp32e	0.03	0.22							Anp32e	-0.01	0.04							Anp32e	0.07	0.88							Anp32e	-0.03	0.31		0.31
A0A8I5ZTK7	Anpep	0.22	0.43							Anpep	0.41	1.24							Anpep	0.05	0.37							Anpep	0	0.02		0.02
A0A8I5ZU18	Anxa1	0.01	0.07							Anxa1	0.03	0.32							Anxa1	0.12	0.71							Anxa1	0.07	0.6		0.6
A0A8I6A2J1	Anxa11	-0.08	0.17							Anxa11	0.34	0.6							Anxa11	-0.04	0.58							Anxa11	0.02	0.2		0.2
A0A8I6A9K9	Anxa2	-0.01	0.07							Anxa2	0	0							Anxa2	0.14	0.99							Anxa2	0.05	0.48		0.48
A0A8I6A9S4	Anxa3	-0.05	0.46							Anxa3	-0.03	0.33							Anxa3	0	0							Anxa3	-0.02	0.38		0.38
A0A8I6AF38	Anxa4	-0.1	1.37							Anxa4	-0.12	1.45							Anxa4	0.05	0.34							Anxa4	-0.01	0.05		0.05
A0A8I6AGQ8	Anxa5	-0.1	1.69							Anxa5	-0.04	0.29							Anxa5	0.09	0.53							Anxa5	0.05	0.39		0.39
A0A8I6AH36	Anxa6	-0.19	0.62							Anxa6	0.26	0.4							Anxa6	-0.01	0.18							Anxa6	0.02	0.88		0.88
A0A8I6ALW9	Anxa7	-0.03	0.05							Anxa7	0.21	0.73							Anxa7	0.09	1.46							Anxa7	0.03	0.63		0.63
A0A8I6ASM9	Aoc3	0.01	0.03							Aoc3	0.01	0.05							Aoc3	0.07	1.15							Aoc3	-0.02	0.15		0.15
A0A8I6G3M2	Aox3	-0.09	0.22							Aox3	0.53	1.15							Aox3	0.04	0.38							Aox3	0.01	0.1		0.1
A0A8I6GAE6	Ap1b1	-0.03	0.46							Ap1b1	0	0.06							Ap1b1	0	0.02							Ap1b1	0.01	0.09		0.09
A0A8I6GLM7	Ap1g1	0.04	0.27							Ap1g1	0.01	0.05							Ap1g1	-0.01	0.16							Ap1g1	0.01	0.12		0.12
A0A8J8XIE2	Ap1m1	-0.13	0.65							Ap1m1	-0.07	0.27							Ap1m1	0.02	0.26							Ap1m1	0.01	0.18		0.18
A0FKI7	Ap2a1	0.02	0.1							Ap2a1	0.02	0.06							Ap2a1	0.04	0.73							Ap2a1	0	0		0
A0JN29	Ap2a2	-0.04	0.45							Ap2a2	-0.05	0.63							Ap2a2	0.04	0.52							Ap2a2	0.02	0.26		0.26
A0JN30	Ap2b1	0.03	0.22							Ap2b1	0.04	0.39							Ap2b1	0.01	0.08							Ap2b1	-0.01	0.05		0.05
A0JPJ7	AP2M1	0.02	0.19							AP2M1	0.02	0.17							AP2M1	0.04	0.76							AP2M1	-0.02	0.32		0.32
A0JPM9	AP2S1	0.04	0.43							AP2S1	-0.02	0.29							AP2S1	0.05	0.75							AP2S1	0.01	0.1		0.1
A0JPQ4	Ap3b1	0.07	0.56							Ap3b1	0.14	1.3							Ap3b1	0.01	0.06							Ap3b1	0.01	0.07		0.07
A0JPQ5	Ap3d1	0.02	0.12							Ap3d1	0.03	0.19							Ap3d1	0.06	0.72							Ap3d1	-0.05	0.48		0.48
A0JPQ9	Ap3m1	0.12	1.06							Ap3m1	0.03	0.16							Ap3m1	-0.05	0.14							Ap3m1	-0.01	0.01		0.01
A1A5P0	Ap3s2	0.23	0.81							Ap3s2	0.1	0.31							Ap3s2	0.03	0.22							Ap3s2	0.02	0.24		0.24
A1A5Q0	Apbb1	0.37	2.74							Apbb1	0.21	1.3							Apbb1	-0.08	0.39							Apbb1	-0.01	0.06		0.06
A1A5S1	Apbb1ip	-0.09	1.18							Apbb1ip	-0.01	0.04							Apbb1ip	0.07	0.32							Apbb1ip	0.06	0.43		0.43
A1IGU3	Apcs	0.09	0.76							Apcs	0.01	0.04							Apcs	0.05	0.15							Apcs	0.16	0.49		0.49
A1L108	Apeh	0.05	0.56							Apeh	0.04	0.65							Apeh	-0.03	0.58							Apeh	0.04	0.39		0.39
A1L1J8	Apex1	0.09	2.43							Apex1	0.08	1.33							Apex1	0.05	0.4							Apex1	0.01	0.05		0.05
A1L1K8	Api5	0.1	1.68							Api5	0.06	0.73							Api5	0.04	0.28							Api5	0.02	0.21		0.21
A1L1L9	Apmap	-0.18	3.53							Apmap	-0.13	2.8							Apmap	0	0.02							Apmap	-0.05	0.35		0.35
A2ASS6	Apoa1	0.05	0.56							Apoa1	0.03	0.3							Apoa1	0.1	0.28							Apoa1	0.21	0.63		0.63
A2IBE0	Apoa2	-0.15	2.53							Apoa2	-0.16	1.55							Apoa2	0.1	0.14							Apoa2	0.15	0.29		0.29
A2RRU1	Apoa4	-0.03	0.29							Apoa4	-0.03	0.22							Apoa4	0.05	0.21							Apoa4	0.16	0.55		0.55
A2RUW1	Apobec2	-0.04	0.47							Apobec2	-0.02	0.17							Apobec2	-0.02	0.13							Apobec2	0.01	0.1		0.1
A2VCX1	Apobr	0	0.03							Apobr	-0.06	1.04							Apobr	-0.02	0.08							Apobr	0.09	0.28		0.28
A2VD12	Apoc1	0.07	0.89							Apoc1	0.03	0.34							Apoc1	0.12	0.45							Apoc1	0.17	0.47		0.47
A4F267	Apoc2	-0.04	0.14							Apoc2	-0.15	1.35							Apoc2	0.13	0.44							Apoc2	0.35	0.98		0.98
A4GW50	Apoc3	0.08	1							Apoc3	0.07	0.47							Apoc3	0.09	0.46							Apoc3	0.26	0.89		0.89
A4L9P7	Apoe	-0.02	0.06							Apoe	-0.1	0.44							Apoe	0.09	0.55							Apoe	0.3	0.77		0.77
A6ZIQ8	Apoh	-0.04	0.2							Apoh	-0.15	0.99							Apoh	0.06	0.26							Apoh	0.22	1.02		1.02
A7VJC2	Apol11a	-0.16	1.78							Apol11a	-0.12	0.99							Apol11a	-0.03	0.17							Apol11a	-0.06	0.77		0.77
A8WCF8	Apom	0.13	1.11							Apom	0.04	0.42							Apom	0.13	0.54							Apom	0.34	0.65		0.65
A9UMV9	Apoo	-0.03	0.35							Apoo	-0.02	0.17							Apoo	0.02	0.29							Apoo	-0.07	0.92		0.92
B0BMT9	Apool	0.04	0.16							Apool	0.09	0.36							Apool	-0.01	0.03							Apool	-0.06	0.39		0.39
B0BMX3	App	-0.08	0.68							App	-0.07	0.9							App	0.06	0.44							App	-0.02	0.08		0.08
B0BMY6	Appl1	0.15	2.14							Appl1	0.17	1.76							Appl1	0.02	0.22							Appl1	0.04	0.45		0.45
B0BMY7	Aprt	0.16	2							Aprt	0.15	1.64							Aprt	-0.03	0.4							Aprt	-0.03	0.5		0.5
B0BN18	Aqp1	0.04	0.79							Aqp1	0.03	0.54							Aqp1	-0.05	0.38							Aqp1	-0.06	0.63		0.63
B0BN19	Araf	0.08	0.48							Araf	0.11	0.74							Araf	0.01	0.03							Araf	0	0.01		0.01
B0BN30	Arap1	-0.12	1.78							Arap1	-0.11	1.78							Arap1	0.14	1.45							Arap1	0.02	0.1		0.1
B0BN46	Arcn1	-0.12	1.01							Arcn1	-0.11	1.19							Arcn1	0.03	0.16							Arcn1	0.04	0.18		0.18
B0BN56	Arf2	-0.09	1.53							Arf2	-0.07	1.17							Arf2	0.08	1.5							Arf2	-0.03	0.53		0.53
B0BN63	ARF3	-0.07	0.98							ARF3	-0.03	0.59							ARF3	0.06	1.14							ARF3	-0.03	0.51		0.51
B0BN65	Arf4	-0.02	0.14							Arf4	-0.01	0.1							Arf4	0.1	1.6							Arf4	-0.05	1.57		1.57
B0BN68	ARF5	-0.11	1.36							ARF5	-0.07	0.91							ARF5	0.07	2.27							ARF5	-0.03	0.57		0.57
B0BN74	ARF6	-0.05	0.85							ARF6	-0.09	1.01							ARF6	0.03	0.23							ARF6	-0.05	0.55		0.55
B0BN83	Arfgap1	0.01	0.19							Arfgap1	0	0.06							Arfgap1	0.06	0.33							Arfgap1	0.08	0.26		0.26
B0BN86	Arfgap2	0.02	0.13							Arfgap2	0.02	0.12							Arfgap2	0.01	0.13							Arfgap2	0	0.06		0.06
B0BN93	Arfgap3	0.02	0.51							Arfgap3	-0.01	0.2							Arfgap3	0.06	0.25							Arfgap3	0.07	0.56		0.56
B0BN94	Arfgef2	0.19	1.95							Arfgef2	0.09	0.94							Arfgef2	-0.03	0.22							Arfgef2	0.05	0.25		0.25
B0BN99	Arfip1	0.06	0.37							Arfip1	-0.11	1.37							Arfip1	0.07	0.58							Arfip1	-0.01	0.08		0.08
B0BNA5	Arglu1	0.09	0.36							Arglu1	0.01	0.04							Arglu1	0.06	0.71							Arglu1	-0.07	0.78		0.78
B0BNA7	Arhgap1	-0.05	0.72							Arhgap1	0	0							Arhgap1	0.03	0.31							Arhgap1	-0.01	0.11		0.11
B0BNB5	Arhgap10	0	0.02							Arhgap10	0.02	0.14							Arhgap10	0.09	0.96							Arhgap10	0.02	0.17		0.17
B0BNB9	Arhgap17	-0.03	0.44							Arhgap17	-0.03	1.1							Arhgap17	0.03	0.31							Arhgap17	-0.04	0.47		0.47
B0BNC4	Arhgap18	0.01	0.08							Arhgap18	0	0.02							Arhgap18	-0.04	0.31							Arhgap18	-0.03	0.2		0.2
B0BNC9	Arhgap21	0.18	0.6							Arhgap21	0.02	0.06							Arhgap21	0.03	0.22							Arhgap21	0.04	0.35		0.35
B0BNE5	Arhgap35	-0.05	0.82							Arhgap35	-0.08	1.24							Arhgap35	-0.03	0.14							Arhgap35	-0.12	0.73		0.73
B0BNE6	Arhgdia	-0.01	0.14							Arhgdia	-0.03	0.29							Arhgdia	0.01	0.17							Arhgdia	0.01	0.11		0.11
B0BNF1	Arhgdib	0	0.01							Arhgdib	0.03	0.28							Arhgdib	0.1	1.73							Arhgdib	0.02	0.47		0.47
B0BNG0	Arhgef1	-0.05	1.23							Arhgef1	0	0.05							Arhgef1	0.02	0.15							Arhgef1	-0.04	0.28		0.28
B0BNG3	Arhgef12	0.08	2.38							Arhgef12	0.07	1.06							Arhgef12	0.06	0.23							Arhgef12	0.07	0.24		0.24
B0BNI6	Arhgef15	-0.13	2.14							Arhgef15	-0.2	3.81							Arhgef15	-0.06	0.58							Arhgef15	0.06	0.36		0.36
B0BNJ1	Arhgef2	0.02	0.14							Arhgef2	-0.02	0.09							Arhgef2	0.08	0.54							Arhgef2	0.03	0.24		0.24
B0BNK1	Arhgef37	0.08	2.24							Arhgef37	0.07	1.53							Arhgef37	0.07	1.16							Arhgef37	-0.04	0.36		0.36
B0BNM1	Arhgef7	-0.04	0.37							Arhgef7	-0.07	0.81							Arhgef7	0	0.02							Arhgef7	-0.01	0.04		0.04
B0BNN3	Arid1a	0.21	1.21							Arid1a	0.05	0.12							Arid1a	0.05	0.26							Arid1a	0.04	0.13		0.13
B0K010	Arih1	0.01	0.09							Arih1	-0.02	0.22							Arih1	-0.01	0.08							Arih1	-0.08	0.87		0.87
B0K017	Arih2	0	0							Arih2	-0.01	0.14							Arih2	0.02	0.14							Arih2	0.01	0.08		0.08
B0K020	Arl1	0	0.06							Arl1	-0.02	0.16							Arl1	0.07	0.81							Arl1	-0.01	0.05		0.05
B0LPN4	Arl2	0.02	0.16							Arl2	-0.05	0.52							Arl2	-0.03	0.38							Arl2	-0.02	0.13		0.13
B1AXP6	Arl3	0.1	1.09							Arl3	-0.04	0.18							Arl3	0	0.04							Arl3	0.04	0.73		0.73
B1H219	Arl6ip5	-0.31	1.01							Arl6ip5	-0.19	0.77							Arl6ip5	-0.01	0.12							Arl6ip5	-0.04	0.66		0.66
B1H230	Arl8a	-0.03	0.25							Arl8a	-0.05	0.4							Arl8a	0.06	0.68							Arl8a	0.02	0.27		0.27
B1H264	ARL8B	0.18	1.84							ARL8B	0.23	2.46							ARL8B	0.02	0.41							ARL8B	0.01	0.2		0.2
B1H267	Armc1	0.03	0.37							Armc1	0	0.01							Armc1	-0.01	0.2							Armc1	0.02	0.28		0.28
B1H282	Armc10	0.03	0.22							Armc10	0.03	0.22							Armc10	-0.01	0.11							Armc10	-0.05	0.34		0.34
B1H2A6	Armt1	0.01	0.18							Armt1	0.04	0.66							Armt1	-0.03	0.2							Armt1	-0.03	0.21		0.21
B1PLB1	Arpc1a	0.03	0.24							Arpc1a	0.12	1.01							Arpc1a	0.01	0.03							Arpc1a	0	0		0
B1PRL5	Arpc1b	0.05	0.46							Arpc1b	0.04	0.8							Arpc1b	0.07	0.45							Arpc1b	0.01	0.13		0.13
B1WBS7	Arpc2	-0.12	1.38							Arpc2	-0.06	0.42							Arpc2	0.04	0.86							Arpc2	0	0.08		0.08
B1WBW4	Arpc3	0.02	0.24							Arpc3	-0.02	0.12							Arpc3	0.01	0.08							Arpc3	0.04	0.61		0.61
B1WBX2	ARPC4	0.01	0.05							ARPC4	-0.1	1.11							ARPC4	0.05	0.79							ARPC4	0	0.02		0.02
B1WBY5	Arpc5	0.15	2.09							Arpc5	0.07	0.72							Arpc5	0.05	0.62							Arpc5	0.04	0.77		0.77
B1WBY7	Arpc5l	0.09	0.97							Arpc5l	0.07	0.83							Arpc5l	-0.01	0.13							Arpc5l	0.02	0.42		0.42
B1WC02	Arpin	0.1	1.06							Arpin	0.13	0.89							Arpin	-0.05	0.2							Arpin	-0.03	0.1		0.1
B1WC26	Arpp19	0.06	0.58							Arpp19	-0.01	0.06							Arpp19	-0.04	0.25							Arpp19	0.02	0.16		0.16
B1WC33	Arrb1	0.08	1.21							Arrb1	0.01	0.1							Arrb1	0.08	0.83							Arrb1	-0.08	0.37		0.37
B1WC34	Art3	0.03	0.47							Art3	0.05	0.99							Art3	-0.1	0.83							Art3	-0.01	0.09		0.09
B1WC37	Arvcf	-0.02	0.18							Arvcf	-0.02	0.16							Arvcf	0.03	0.47							Arvcf	0.07	1.03		1.03
B1WC42	As3mt	0.18	1.52							As3mt	0.14	1.98							As3mt	-0.04	0.31							As3mt	0	0		0
B1WC49	Asah1	-0.14	1.6							Asah1	-0.09	0.86							Asah1	0.05	0.9							Asah1	-0.03	0.64		0.64
B1WC61	Asap2	0.02	0.35							Asap2	-0.02	0.19							Asap2	0.01	0.18							Asap2	0.02	0.21		0.21
B1WC67	Asb2	0.1	0.77							Asb2	0.15	1.9							Asb2	0.02	0.12							Asb2	0.01	0.07		0.07
B1WC88	Asmtl	0.03	0.35							Asmtl	0.03	0.45							Asmtl	0	0.03							Asmtl	0.04	0.11		0.11
B2GUV7	Asph	0.03	0.46							Asph	0.03	0.28							Asph	0.01	0.11							Asph	-0.05	0.7		0.7
B2GUX5	Aspn	-0.12	2.82							Aspn	-0.12	1.67							Aspn	0.24	1.01							Aspn	-0.12	0.75		0.75
B2GUY4	Aspscr1	0.02	0.25							Aspscr1	-0.07	0.87							Aspscr1	-0.06	0.81							Aspscr1	-0.05	0.37		0.37
B2GUZ1	Asrgl1	0.02	0.23							Asrgl1	0	0.01							Asrgl1	-0.08	1.02							Asrgl1	-0.01	0.12		0.12
B2GUZ3	Ass1	-0.14	2.07							Ass1	-0.03	0.23							Ass1	0	0.01							Ass1	-0.13	0.33		0.33
B2GUZ5	Atad1	0.09	1.79							Atad1	0.11	1.97							Atad1	-0.01	0.12							Atad1	-0.02	0.41		0.41
B2GUZ6	Atad3	0.03	0.18							Atad3	0.01	0.04							Atad3	-0.06	0.73							Atad3	0	0.02		0.02
B2GUZ7	Ate1	-0.01	0.09							Ate1	-0.06	0.93							Ate1	-0.05	0.58							Ate1	-0.04	0.32		0.32
B2GV01	Atf7	-0.09	0.93							Atf7	-0.01	0.1							Atf7	-0.02	0.07							Atf7	-0.04	0.11		0.11
B2GV06	Atg16l1	0.19	1.9							Atg16l1	0.17	2.1							Atg16l1	-0.04	1.07							Atg16l1	0.04	0.67		0.67
B2GV14	Atg3	-0.05	0.48							Atg3	0.05	0.25							Atg3	-0.02	0.15							Atg3	0.01	0.09		0.09
B2GV15	Atg9a	-0.09	0.66							Atg9a	-0.07	0.67							Atg9a	0.11	0.72							Atg9a	0.03	0.22		0.22
B2GV24	Atic	-0.02	0.03							Atic	-0.03	0.04							Atic	0	0							Atic	0.01	0.09		0.09
B2GV38	Atl2	-0.02	0.34							Atl2	0.01	0.11							Atl2	-0.01	0.06							Atl2	-0.04	0.41		0.41
B2GV41	Atl3	-0.02	0.14							Atl3	0.01	0.03							Atl3	0.08	0.45							Atl3	-0.05	0.29		0.29
B2GV54	Atm	0.01	0.05							Atm	0.03	0.37							Atm	0.01	0.05							Atm	-0.03	0.2		0.2
B2GV57	Atox1	0.01	0.12							Atox1	-0.02	0.24							Atox1	-0.06	0.58							Atox1	-0.01	0.13		0.13
B2GV58	Atp13a1	-0.03	0.29							Atp13a1	0.04	0.32							Atp13a1	0.07	0.55							Atp13a1	-0.07	0.67		0.67
B2GV62	Atp1a1	-0.15	1.13							Atp1a1	-0.07	0.3							Atp1a1	-0.02	0.19							Atp1a1	-0.03	0.85		0.85
B2GV71	Atp1a2	0.04	0.11							Atp1a2	0	0.01							Atp1a2	-0.01	0.05							Atp1a2	-0.03	0.47		0.47
B2GV73	Atp1a3	0.07	1.12							Atp1a3	0.05	0.9							Atp1a3	-0.01	0.11							Atp1a3	-0.04	0.73		0.73
B2GV74	Atp1b1	0.01	0.13							Atp1b1	0.05	1.21							Atp1b1	-0.04	0.31							Atp1b1	0	0.05		0.05
B2GV91	Atp1b3	0.06	0.84							Atp1b3	-0.03	0.26							Atp1b3	0.03	0.81							Atp1b3	-0.04	0.49		0.49
B2GVB9	Atp2a1	-0.01	0.01							Atp2a1	-0.16	0.58							Atp2a1	-0.03	0.37							Atp2a1	-0.07	2.55		2.55
B2RUR8	Atp2a2	0.01	0.03							Atp2a2	-0.06	0.26							Atp2a2	-0.05	0.68							Atp2a2	-0.04	0.97		0.97
B2RY56	Atp2a3	0.01	0.03							Atp2a3	0.06	0.26							Atp2a3	-0.07	1.13							Atp2a3	-0.03	0.68		0.68
B2RYA8	Atp2b1	0.08	1.09							Atp2b1	0.04	1.21							Atp2b1	-0.01	0.11							Atp2b1	-0.04	0.82		0.82
B2RYD7	Atp2b2	-0.03	0.31							Atp2b2	-0.02	0.16							Atp2b2	0.01	0.05							Atp2b2	-0.03	0.18		0.18
B2RYF6	Atp2b4	0.01	0.11							Atp2b4	-0.12	1.46							Atp2b4	0.02	0.28							Atp2b4	-0.04	0.52		0.52
B2RYG5	Atp4a	-0.05	0.54							Atp4a	-0.05	0.46							Atp4a	0.01	0.07							Atp4a	-0.03	0.55		0.55
B2RYI2	Atp5f1a	-0.03	0.58							Atp5f1a	-0.01	0.1							Atp5f1a	-0.07	1.49							Atp5f1a	0.02	0.37		0.37
B2RYJ3	Atp5f1b	-0.01	0.1							Atp5f1b	-0.05	0.63							Atp5f1b	-0.06	1.13							Atp5f1b	-0.01	0.47		0.47
B2RYJ4	Atp5f1c	-0.04	0.22							Atp5f1c	-0.08	0.49							Atp5f1c	-0.04	0.57							Atp5f1c	0.03	0.56		0.56
B2RYM2	Atp5f1d	0.01	0.04							Atp5f1d	0.03	0.24							Atp5f1d	-0.05	0.61							Atp5f1d	-0.01	0.09		0.09
B2RYM3	Atp5f1e	0.2	1.61							Atp5f1e	0.2	1.7							Atp5f1e	-0.08	0.87							Atp5f1e	0.03	0.45		0.45
B2RYM5	Atp5if1	-0.03	0.3							Atp5if1	-0.03	0.32							Atp5if1	0.07	0.7							Atp5if1	-0.04	0.27		0.27
B2RYM8	Atp5me	0.11	0.43							Atp5me	0.12	0.78							Atp5me	-0.1	1.86							Atp5me	-0.01	0.2		0.2
B2RYN0	Atp5mf	0.1	1.18							Atp5mf	0.13	1.23							Atp5mf	-0.03	0.3							Atp5mf	-0.01	0.23		0.23
B2RYN1	Atp5mg	-0.05	0.71							Atp5mg	-0.06	0.26							Atp5mg	-0.08	1.21							Atp5mg	-0.01	0.2		0.2
B2RYN3	Atp5mk	0.01	0.13							Atp5mk	-0.02	0.33							Atp5mk	-0.05	0.64							Atp5mk	-0.01	0.06		0.06
B2RYN8	Atp5mpl	0	0.02							Atp5mpl	0.08	0.91							Atp5mpl	-0.07	1.03							Atp5mpl	-0.02	0.22		0.22
B2RYP0	Atp5pb	0.05	0.33							Atp5pb	0.05	0.35							Atp5pb	-0.04	0.43							Atp5pb	0	0.04		0.04
B2RYP4	Atp5pd	0.02	0.36							Atp5pd	0.03	0.41							Atp5pd	-0.07	1							Atp5pd	0	0		0
B2RYQ2	Atp5pf	0.05	0.41							Atp5pf	0.03	0.28							Atp5pf	-0.12	1.11							Atp5pf	-0.09	2.23		2.23
B2RYS2	Atp5po	-0.03	0.15							Atp5po	0.01	0.09							Atp5po	-0.06	0.92							Atp5po	0	0.04		0.04
B2RYS8	Atp6v0a1	-0.02	0.17							Atp6v0a1	-0.03	0.34							Atp6v0a1	0.05	0.6							Atp6v0a1	0	0.03		0.03
B2RYT0	Atp6v0d1	-0.25	2.89							Atp6v0d1	-0.15	1.55							Atp6v0d1	0.11	1.05							Atp6v0d1	0	0.02		0.02
B2RYT4	Atp6v1a	-0.11	1.61							Atp6v1a	-0.07	0.92							Atp6v1a	0	0.03							Atp6v1a	-0.01	0.24		0.24
B2RYT7	Atp6v1b2	-0.04	0.45							Atp6v1b2	0.01	0.05							Atp6v1b2	-0.02	0.45							Atp6v1b2	0	0.03		0.03
B2RYT9	Atp6v1c1	0.02	0.15							Atp6v1c1	-0.02	0.16							Atp6v1c1	0.01	0.02							Atp6v1c1	0	0.03		0.03
B2RYU0	Atp6v1d	0.12	1.65							Atp6v1d	-0.12	1.03							Atp6v1d	0.02	0.15							Atp6v1d	-0.03	0.4		0.4
B2RYU8	Atp6v1e1	0.07	0.76							Atp6v1e1	0.01	0.05							Atp6v1e1	0.01	0.15							Atp6v1e1	-0.02	0.62		0.62
B2RYV0	Atp6v1f	-0.01	0.06							Atp6v1f	-0.11	0.65							Atp6v1f	-0.02	0.18							Atp6v1f	-0.04	0.42		0.42
B2RYW3	Atp6v1h	-0.05	0.6							Atp6v1h	-0.04	0.41							Atp6v1h	0.01	0.17							Atp6v1h	0	0.06		0.06
B2RYW4	Atp9b	-0.15	3							Atp9b	-0.14	2.56							Atp9b	-0.09	0.72							Atp9b	0.07	0.38		0.38
B2RYW8	Atpaf1	-0.01	0.07							Atpaf1	-0.05	0.21							Atpaf1	-0.09	0.84							Atpaf1	0.04	0.22		0.22
B2RYW9	Atpaf2	-0.01	0.05							Atpaf2	-0.04	0.51							Atpaf2	0.01	0.04							Atpaf2	-0.04	0.19		0.19
B2RYX1	Atxn10	0.03	0.17							Atxn10	0.02	0.16							Atxn10	-0.06	0.1							Atxn10	-0.02	0.03		0.03
B2RZ27	Atxn2	0	0.03							Atxn2	-0.01	0.08							Atxn2	-0.03	0.37							Atxn2	0	0.03		0.03
B2RZ37	Atxn2l	0.1	0.86							Atxn2l	0.03	0.21							Atxn2l	-0.02	0.23							Atxn2l	0.01	0.12		0.12
B2RZ38	Auh	-0.02	0.13							Auh	0.05	0.53							Auh	-0.06	0.61							Auh	0	0.02		0.02
B2RZ44	Azgp1	0.07	0.36							Azgp1	0.09	0.77							Azgp1	0.01	0.08							Azgp1	0.21	0.82		0.82
B2RZ57	B2m	-0.09	2.04							B2m	-0.1	2.3							B2m	-0.01	0.13							B2m	0.07	0.9		0.9
B2RZ66	Babam1	-0.06	0.96							Babam1	0.01	0.07							Babam1	-0.04	0.51							Babam1	0.04	0.65		0.65
B2RZ74	Bag2	-0.08	0.65							Bag2	-0.06	0.45							Bag2	-0.01	0.15							Bag2	0.01	0.07		0.07
B2RZ76	Bag3	0.1	0.74							Bag3	0.08	0.59							Bag3	0	0.02							Bag3	0.01	0.19		0.19
B2RZ77	Bag5	0.07	0.24							Bag5	0.18	1.08							Bag5	0.08	0.6							Bag5	-0.07	0.44		0.44
B2RZ78	Bag6	0.05	1.54							Bag6	0.03	0.8							Bag6	-0.01	0.11							Bag6	-0.03	1.45		1.45
B2RZ79	Banf1	0.07	0.94							Banf1	0.04	0.28							Banf1	0.03	0.11							Banf1	-0.03	0.12		0.12
B2RZD1	Basp1	0.01	0.12							Basp1	0.04	0.5							Basp1	0.01	0.03							Basp1	-0.18	1.35		1.35
B2RZD7	Baz1b	-0.05	1.39							Baz1b	-0.06	1.14							Baz1b	0.05	0.33							Baz1b	0.1	0.49		0.49
B4F789	Bcam	0.02	0.16							Bcam	-0.1	1							Bcam	0.02	0.48							Bcam	-0.02	0.21		0.21
B4F795	Bcap29	-0.11	2.03							Bcap29	-0.01	0.08							Bcap29	0	0							Bcap29	-0.04	0.71		0.71
B4F7A1	Bcap31	0.09	1.05							Bcap31	0.04	0.25							Bcap31	0.03	0.63							Bcap31	-0.04	0.7		0.7
B4F7A5	Bcas2	0	0.02							Bcas2	0.07	0.78							Bcas2	0.07	1.37							Bcas2	0	0		0
B4F7C7	Bcat2	0.24	2.5							Bcat2	0.13	0.91							Bcat2	-0.06	0.39							Bcat2	0.03	0.25		0.25
B4F7E8	Bche	0.14	0.82							Bche	0.12	0.94							Bche	-0.07	0.83							Bche	-0.02	0.18		0.18
B4F7F3	Bckdha	0.11	1.34							Bckdha	0.08	1.21							Bckdha	-0.09	0.71							Bckdha	0	0.01		0.01
B5DEG8	Bckdhb	0.01	0.09							Bckdhb	0	0.02							Bckdhb	-0.1	0.86							Bckdhb	0	0.01		0.01
B5DEH0	Bckdk	-0.2	2.27							Bckdk	-0.13	0.91							Bckdk	-0.06	0.62							Bckdk	0.01	0.09		0.09
B5DEH2	Bcl2l1	0.12	1.89							Bcl2l1	0.07	1							Bcl2l1	0.02	0.16							Bcl2l1	0	0.02		0.02
B5DEH4	Bcl2l13	-0.06	0.8							Bcl2l13	-0.06	0.7							Bcl2l13	0.06	0.49							Bcl2l13	-0.01	0.11		0.11
B5DEH7	Bclaf1	0.12	1.01							Bclaf1	0.14	0.92							Bclaf1	0.07	0.11							Bclaf1	0	0.01		0.01
B5DEJ5	Bcs1l	0.07	0.47							Bcs1l	-0.02	0.11							Bcs1l	-0.03	0.31							Bcs1l	0.01	0.09		0.09
B5DEL8	Bdh1	-0.04	0.43							Bdh1	0.03	0.23							Bdh1	-0.04	0.22							Bdh1	0.02	0.19		0.19
B5DEN5	Bdh2	0.05	1.25							Bdh2	0.01	0.11							Bdh2	0	0.02							Bdh2	0.01	0.09		0.09
B5DEN9	Bgn	0.07	0.36							Bgn	0.03	0.2							Bgn	0.22	0.77							Bgn	-0.09	0.44		0.44
B5DEQ3	Bicd2	0.01	0.03							Bicd2	0.06	0.61							Bicd2	0.02	0.26							Bicd2	0	0		0
B5DEQ4	Bin3	-0.12	2.11							Bin3	-0.09	0.68							Bin3	0.01	0.05							Bin3	0.04	0.27		0.27
B5DEY8	Birc6	0.04	0.27							Birc6	0	0.03							Birc6	0.19	0.89							Birc6	0.06	0.45		0.45
B5DEZ8	Bles03	0.09	0.75							Bles03	0.05	0.22							Bles03	-0.05	1							Bles03	-0.02	0.18		0.18
B5DF05	Blmh	0.02	0.24							Blmh	0	0.06							Blmh	-0.01	0.21							Blmh	0.05	0.73		0.73
B5DF46	Blvra	0.05	0.35							Blvra	0.01	0.06							Blvra	-0.02	0.11							Blvra	0.05	0.24		0.24
B5DF57	Blvrb	0.14	0.69							Blvrb	0.06	0.21							Blvrb	0.02	0.27							Blvrb	0.09	0.96		0.96
B5DF65	Bnip3	0.07	1.35							Bnip3	0.02	0.14							Bnip3	-0.01	0.08							Bnip3	0.06	0.22		0.22
B5DF74	Bola1	0	0.01							Bola1	0.08	1.39							Bola1	-0.02	0.15							Bola1	0.02	0.34		0.34
B5DF86	Bola2	0.08	0.93							Bola2	0	0.01							Bola2	0.07	0.71							Bola2	0.01	0.09		0.09
B5DF89	Bola3	0.02	0.75							Bola3	0.04	0.71							Bola3	-0.08	0.69							Bola3	0	0.02		0.02
B5DFB7	Bpgm	0.01	0.2							Bpgm	-0.01	0.13							Bpgm	0.07	0.39							Bpgm	0.2	0.66		0.66
B5DFC8	Bphl	-0.04	1.2							Bphl	0	0.02							Bphl	-0.07	0.89							Bphl	0.01	0.08		0.08
B5DFC9	Bpnt1	-0.01	0.06							Bpnt1	0.1	1.69							Bpnt1	0.05	0.79							Bpnt1	0	0.02		0.02
B5DFD8	Bpnt2	0.04	0.18							Bpnt2	0.09	0.65							Bpnt2	0.06	0.66							Bpnt2	0.04	0.65		0.65
B5DFF2	Brcc3	-0.05	0.63							Brcc3	-0.07	1.29							Brcc3	0	0.01							Brcc3	-0.04	0.27		0.27
B5DFJ4	Brd4	-0.04	0.31							Brd4	-0.09	1.37							Brd4	0.04	0.19							Brd4	-0.03	0.15		0.15
B5DFK6	Brk1	0.07	1.32							Brk1	0.02	0.26							Brk1	-0.01	0.04							Brk1	0.09	0.77		0.77
B5DFL0	Brox	-0.09	2.3							Brox	-0.05	0.97							Brox	0	0.03							Brox	0.01	0.05		0.05
B5DFM8	Brwd1	-0.09	0.53							Brwd1	-0.1	0.55							Brwd1	0	0.01							Brwd1	0	0		0
B5DFN3	Bsdc1	0.02	0.15							Bsdc1	-0.09	0.85							Bsdc1	-0.01	0.05							Bsdc1	0.02	0.13		0.13
B5DFN4	Bsg	0.06	0.93							Bsg	0.01	0.14							Bsg	0.01	0.11							Bsg	-0.01	0.29		0.29
B6RK61	Bst2	0.02	0.2							Bst2	0.02	0.18							Bst2	-0.08	0.56							Bst2	0.05	0.9		0.9
C0HKD8	Btf3	-0.03	0.18							Btf3	0.08	0.52							Btf3	-0.01	0.14							Btf3	0.01	0.21		0.21
C0HLM6	BTF3L4	-0.02	0.17							BTF3L4	-0.01	0.11							BTF3L4	0	0.03							BTF3L4	-0.04	0.61		0.61
C0JPT7	BUD31	0.21	0.92							BUD31	0.33	1.51							BUD31	0.01	0.04							BUD31	0.07	0.69		0.69
C0KUC6	Bves	-0.03	0.64							Bves	0	0.1							Bves	-0.07	1.29							Bves	-0.02	0.26		0.26
C6ZII9	BZW1	0.01	0.07							BZW1	0	0.01							BZW1	0.04	0.5							BZW1	0.04	0.43		0.43
D2XV59	Bzw2	-0.08	1.13							Bzw2	-0.11	2.36							Bzw2	0	0.03							Bzw2	0.01	0.08		0.08
D3Z898	C19h1orf198	-0.19	1.36							C19h1orf198	0.08	0.46							C19h1orf198	0	0.01							C19h1orf198	0.09	0.32		0.32
D3Z8D7	C1h11orf58	0	0.04							C1h11orf58	-0.03	0.46							C1h11orf58	0.05	0.25							C1h11orf58	-0.01	0.03		0.03
D3Z8E0	C1qbp	0.07	1.05							C1qbp	-0.02	0.22							C1qbp	-0.01	0.11							C1qbp	-0.02	0.3		0.3
D3Z8L7	C1r	0.05	0.75							C1r	0.09	1.16							C1r	0.02	0.1							C1r	0.21	0.97		0.97
D3Z8Q7	C2	-0.02	0.3							C2	-0.02	0.2							C2	0.04	0.28							C2	0.13	0.62		0.62
D3Z941	C2cd2l	-0.01	0.24							C2cd2l	-0.06	0.78							C2cd2l	-0.05	0.36							C2cd2l	0.04	0.18		0.18
D3Z946	C2h1orf52	-0.04	0.35							C2h1orf52	-0.06	1.01							C2h1orf52	0.04	0.34							C2h1orf52	0.09	0.57		0.57
D3Z955	C3	0.01	0.11							C3	0.08	0.44							C3	0.07	0.47							C3	0.23	0.7		0.7
D3Z9D2	C4	0.03	0.34							C4	0.07	1.13							C4	0	0							C4	0.24	0.63		0.63
D3Z9E1	C4b	-0.01	0.07							C4b	0.04	0.22							C4b	0.01	0.02							C4b	0.23	0.64		0.64
D3Z9I1	C4bpa	0.02	0.18							C4bpa	-0.03	0.32							C4bpa	-0.07	0.23							C4bpa	0.21	0.64		0.64
D3Z9K2	C5	-0.1	1.14							C5	-0.09	0.97							C5	0.02	0.13							C5	0.16	0.74		0.74
D3Z9K4	C6	0.09	0.31							C6	0.12	0.41							C6	-0.02	0.11							C6	0.27	1.23		1.23
D3Z9L0	C6h14orf180	0.05	0.89							C6h14orf180	0.03	0.35							C6h14orf180	-0.07	0.38							C6h14orf180	0.05	0.19		0.19
D3Z9M5	C7	-0.05	0.15							C7	0.04	0.12							C7	0.02	0.09							C7	0.15	1.81		1.81
D3Z9R8	C8a	-0.07	0.9							C8a	-0.02	0.18							C8a	0.06	0.44							C8a	0.17	0.62		0.62
D3Z9U2	C8b	0.22	1.07							C8b	0.23	2.11							C8b	0.03	0.18							C8b	0.09	0.63		0.63
D3Z9Z0	C8g	0.12	1.4							C8g	0.04	0.19							C8g	0.04	0.33							C8g	0.15	0.92		0.92
D3ZA22	C9	0.13	0.36							C9	0.15	0.73							C9	0.1	0.28							C9	0.14	0.46		0.46
D3ZA31	Ca1	-0.08	1.32							Ca1	-0.08	1.51							Ca1	0.08	0.39							Ca1	0.22	0.74		0.74
D3ZA84	Ca2	-0.02	0.35							Ca2	-0.01	0.44							Ca2	0.07	0.46							Ca2	0.18	0.74		0.74
D3ZA85	Ca3	0.03	0.31							Ca3	0.04	0.46							Ca3	0.31	0.33							Ca3	-0.52	0.83		0.83
D3ZA93	Ca4	-0.08	0.87							Ca4	-0.08	1.15							Ca4	-0.2	0.76							Ca4	-0.24	1.34		1.34
D3ZAF5	Cab39	1.19	3.23							Cab39	0.82	1.62							Cab39	-0.01	0.08							Cab39	-0.02	0.27		0.27
D3ZAF6	Cab39l	-0.07	0.69							Cab39l	-0.06	0.64							Cab39l	0	0.03							Cab39l	0.01	0.14		0.14
D3ZAI6	Cacfd1	0.06	0.35							Cacfd1	0.11	1.58							Cacfd1	0.05	0.27							Cacfd1	-0.13	1.15		1.15
D3ZAN3	Cacna1c	0.01	0.17							Cacna1c	0.04	0.72							Cacna1c	0.01	0.06							Cacna1c	-0.01	0.04		0.04
D3ZAP9	Cacna2d1	-0.1	1							Cacna2d1	-0.06	0.5							Cacna2d1	0.06	0.65							Cacna2d1	0	0.03		0.03
D3ZAQ0	Cacna2d2	0.05	0.28							Cacna2d2	0.14	1.28							Cacna2d2	0.07	0.29							Cacna2d2	0.02	0.06		0.06
D3ZAS9	Cacnb2	-0.03	0.41							Cacnb2	-0.05	0.66							Cacnb2	-0.02	0.19							Cacnb2	0	0.03		0.03
D3ZAW2	Cacnb3	0.06	0.43							Cacnb3	-0.02	0.27							Cacnb3	0	0.01							Cacnb3	0	0.03		0.03
D3ZAY8	Cacybp	0	0.03							Cacybp	-0.06	0.34							Cacybp	0.02	0.14							Cacybp	0.03	0.41		0.41
D3ZAZ0	Cad	-0.02	0.15							Cad	-0.04	1							Cad	0.09	1.49							Cad	0	0.01		0.01
D3ZB14	Cadm3	-0.08	1.24							Cadm3	-0.02	0.19							Cadm3	0.03	0.1							Cadm3	0.02	0.1		0.1
D3ZB78	Cadps	0.42	1.83							Cadps	0.35	1.11							Cadps	0.01	0.1							Cadps	-0.05	0.57		0.57
D3ZB81	Calcoco1	-0.08	0.81							Calcoco1	-0.11	1.78							Calcoco1	0.04	0.11							Calcoco1	-0.08	0.28		0.28
D3ZBE5	Cald1	-0.08	1.58							Cald1	-0.05	0.8							Cald1	0	0.01							Cald1	-0.1	0.67		0.67
D3ZBG6	CALM1	0.05	0.22							CALM1	0.01	0.02							CALM1	-0.01	0.06							CALM1	-0.04	1.16		1.16
D3ZBM3	Calml3	-0.05	0.44							Calml3	-0.1	1.37							Calml3	-0.01	0.07							Calml3	-0.04	0.94		0.94
D3ZBN0	Calr	-0.02	0.23							Calr	0.01	0.11							Calr	0.03	0.33							Calr	0.01	0.16		0.16
D3ZBW3	Calu	-0.1	0.76							Calu	-0.13	1.09							Calu	0.02	0.11							Calu	0	0.04		0.04
D3ZC54	Camk1	0.02	0.03							Camk1	0.25	0.58							Camk1	0	0.06							Camk1	-0.01	0.08		0.08
D3ZC55	Camk2a	0.01	0.05							Camk2a	-0.04	0.36							Camk2a	-0.01	0.16							Camk2a	0	0.01		0.01
D3ZC56	Camk2b	0.06	0.86							Camk2b	0.03	0.42							Camk2b	-0.01	0.08							Camk2b	0	0.03		0.03
D3ZC63	Camk2d	0	0.04							Camk2d	0.09	2.64							Camk2d	0	0.01							Camk2d	0	0.04		0.04
D3ZC82	Camk2g	0.05	0.26							Camk2g	0.06	0.49							Camk2g	-0.02	0.4							Camk2g	0	0.03		0.03
D3ZC89	Cand1	0.07	0.15							Cand1	0.07	0.32							Cand1	0.06	1.27							Cand1	0.04	1.71		1.71
D3ZCA0	Cand2	0.01	0.07							Cand2	-0.02	0.19							Cand2	0.05	1.06							Cand2	0	0.04		0.04
D3ZCF8	Canx	-0.09	0.29							Canx	-0.17	1.09							Canx	0.03	0.52							Canx	-0.02	0.26		0.26
D3ZCG4	Cap1	-0.09	1.35							Cap1	-0.09	1.01							Cap1	0.05	0.44							Cap1	-0.04	0.71		0.71
D3ZCQ9	Cap2	-0.14	0.93							Cap2	-0.06	0.38							Cap2	0.07	2.04							Cap2	-0.02	0.59		0.59
D3ZCS3	Capg	-0.14	1.33							Capg	-0.01	0.04							Capg	0.12	0.82							Capg	0.07	0.55		0.55
D3ZCT5	Capn1	0.01	0.1							Capn1	0.05	0.72							Capn1	0.03	0.41							Capn1	0.03	0.26		0.26
D3ZCT7	Capn2	0.07	0.37							Capn2	0.09	0.55							Capn2	0.03	0.51							Capn2	0.01	0.11		0.11
D3ZCZ9	Capns1	0	0							Capns1	-0.05	0.24							Capns1	0.03	0.3							Capns1	-0.01	0.16		0.16
D3ZD05	Caprin1	-0.01	0.26							Caprin1	0.02	0.38							Caprin1	-0.01	0.08							Caprin1	0.01	0.08		0.08
D3ZD11	Capza1	0.01	0.19							Capza1	-0.01	0.1							Capza1	-0.01	0.13							Capza1	0.02	0.31		0.31
D3ZD23	Capza2	-0.02	0.35							Capza2	-0.02	0.24							Capza2	-0.01	0.18							Capza2	0.01	0.14		0.14
D3ZD31	Capzb	0.21	1.96							Capzb	0.3	2.13							Capzb	0	0.14							Capzb	0	0.07		0.07
D3ZD40	Car14	0.19	2.6							Car14	0.17	1.78							Car14	-0.03	0.2							Car14	-0.09	0.85		0.85
D3ZD73	Card19	0.04	0.41							Card19	0.05	0.54							Card19	0.07	0.8							Card19	0	0.05		0.05
D3ZD89	Card6	-0.01	0.12							Card6	-0.08	1.97							Card6	-0.04	0.23							Card6	-0.01	0.03		0.03
D3ZD97	Carhsp1	-0.08	2.09							Carhsp1	0	0.04							Carhsp1	0.03	0.14							Carhsp1	0.02	0.17		0.17
D3ZDC7	Carm1	-0.06	0.11							Carm1	-0.1	0.38							Carm1	0	0.01							Carm1	-0.03	0.48		0.48
D3ZDE4	Carnmt1	0.01	0.12							Carnmt1	-0.05	0.65							Carnmt1	-0.1	1.69							Carnmt1	-0.04	0.36		0.36
D3ZDI7	Cars1	-0.1	1.19							Cars1	-0.06	0.42							Cars1	0.02	0.19							Cars1	-0.02	0.21		0.21
D3ZDI9	Cars2	0.14	1.08							Cars2	-0.06	0.23							Cars2	-0.03	0.28							Cars2	-0.01	0.09		0.09
D3ZDK7	Caskin2	0.02	0.23							Caskin2	0	0.01							Caskin2	-0.11	0.5							Caskin2	0.08	0.42		0.42
D3ZDP2	Casq2	-0.07	0.81							Casq2	-0.14	2.42							Casq2	0.01	0.1							Casq2	-0.03	0.26		0.26
D3ZDQ9	Cast	-0.03	0.62							Cast	-0.06	1.58							Cast	-0.01	0.07							Cast	0.01	0.21		0.21
D3ZDR2	Casz1	0.02	0.14							Casz1	0.04	0.28							Casz1	-0.11	0.75							Casz1	0.06	0.38		0.38
D3ZDU2	Cat	0	0.04							Cat	-0.08	0.81							Cat	0.15	2.08							Cat	0.13	1.44		1.44
D3ZDW3	Cav1	0.14	2.02							Cav1	0.12	2.43							Cav1	-0.01	0.04							Cav1	-0.03	0.6		0.6
D3ZDX5	Cav3	0.05	0.49							Cav3	-0.06	0.49							Cav3	0.06	0.61							Cav3	-0.07	0.66		0.66
D3ZDX7	Cavin1	-0.1	1.55							Cavin1	-0.14	1.8							Cavin1	-0.04	0.56							Cavin1	0.02	0.34		0.34
D3ZDZ1	Cavin2	0.22	2.94							Cavin2	-0.01	0.07							Cavin2	-0.03	0.43							Cavin2	-0.03	0.62		0.62
D3ZE10	Cavin3	-0.07	0.71							Cavin3	-0.06	0.8							Cavin3	-0.04	0.43							Cavin3	0.01	0.1		0.1
D3ZE15	Cavin4	-0.02	0.2							Cavin4	0.02	0.15							Cavin4	0.02	0.32							Cavin4	-0.02	0.4		0.4
D3ZE49	Cbfb	0.03	0.18							Cbfb	-0.13	1.7							Cbfb	0.06	0.6							Cbfb	-0.07	1.01		1.01
D3ZEH2	Cbr1	0.01	0.04							Cbr1	-0.02	0.13							Cbr1	0.08	0.27							Cbr1	-0.04	0.15		0.15
D3ZEH6	Cbr1l2	0.04	0.6							Cbr1l2	-0.02	0.19							Cbr1l2	0.08	0.28							Cbr1l2	-0.04	0.15		0.15
D3ZEI4	Cbr4	-0.23	0.67							Cbr4	-0.21	0.54							Cbr4	-0.09	1.02							Cbr4	0	0.08		0.08
D3ZEI6	Cbx1	-0.27	2.03							Cbx1	-0.13	1.03							Cbx1	0.04	0.37							Cbx1	-0.02	0.22		0.22
D3ZER6	Cbx3	-0.01	0.24							Cbx3	0	0.01							Cbx3	0.03	0.34							Cbx3	0.02	0.26		0.26
D3ZES2	Cc2d1a	0.03	0.31							Cc2d1a	-0.01	0.07							Cc2d1a	-0.06	0.17							Cc2d1a	-0.01	0.05		0.05
D3ZEU6	Cc2d1b	0.02	0.07							Cc2d1b	0.03	0.16							Cc2d1b	0.01	0.07							Cc2d1b	0.02	0.17		0.17
D3ZEY0	Ccar1	-0.09	2.19							Ccar1	-0.08	2.27							Ccar1	0.06	0.77							Ccar1	0.02	0.16		0.16
D3ZEZ3	Ccar2	-0.01	0.07							Ccar2	-0.03	0.26							Ccar2	0.02	0.19							Ccar2	0.01	0.04		0.04
D3ZF13	Ccdc12	0.02	0.18							Ccdc12	0.03	0.28							Ccdc12	-0.03	0.26							Ccdc12	0.01	0.06		0.06
D3ZF26	Ccdc124	0.14	2.46							Ccdc124	0.11	1.98							Ccdc124	0.02	0.18							Ccdc124	-0.02	0.25		0.25
D3ZF39	Ccdc127	0.16	1.23							Ccdc127	0.15	1.39							Ccdc127	0.04	0.49							Ccdc127	-0.01	0.11		0.11
D3ZF77	Ccdc141	0.01	0.07							Ccdc141	0.02	0.34							Ccdc141	0	0.08							Ccdc141	-0.02	1.09		1.09
D3ZF99	Ccdc167	-0.15	2.45							Ccdc167	-0.16	2.3							Ccdc167	-0.06	0.26							Ccdc167	0	0.01		0.01
D3ZFD0	Ccdc22	0.11	2.35							Ccdc22	0.08	1.08							Ccdc22	0.01	0.08							Ccdc22	0.01	0.11		0.11
D3ZFE9	Ccdc28a	-0.08	1.08							Ccdc28a	-0.1	2.22							Ccdc28a	0.11	0.64							Ccdc28a	0	0		0
D3ZFH5	Ccdc47	0.2	1.28							Ccdc47	0.19	1.19							Ccdc47	-0.01	0.13							Ccdc47	0.07	1.53		1.53
D3ZFJ6	Ccdc51	0.13	2.09							Ccdc51	0.09	0.7							Ccdc51	-0.06	0.89							Ccdc51	-0.03	0.47		0.47
D3ZFQ8	Ccdc6	-0.03	0.27							Ccdc6	-0.01	0.09							Ccdc6	0.01	0.06							Ccdc6	0.02	0.16		0.16
D3ZFR9	Ccdc88c	0.01	0.1							Ccdc88c	-0.03	0.25							Ccdc88c	-0.1	0.2							Ccdc88c	-0.67	2.67		2.67
D3ZFU9	Ccdc9	0.18	0.59							Ccdc9	0.3	0.84							Ccdc9	0.02	0.14							Ccdc9	-0.01	0.08		0.08
D3ZFY0	Ccdc93	-0.09	0.91							Ccdc93	-0.11	1.9							Ccdc93	0.05	0.59							Ccdc93	-0.04	0.45		0.45
D3ZG43	Ccdc9b	-0.03	0.42							Ccdc9b	0.01	0.11							Ccdc9b	0.04	0.51							Ccdc9b	0	0.01		0.01
D3ZGA5	Ccs	-0.11	1.37							Ccs	-0.11	1.61							Ccs	-0.01	0.12							Ccs	-0.01	0.13		0.13
D3ZGB8	Cct2	0.87	2.02							Cct2	0.95	2.18							Cct2	0.01	0.24							Cct2	0.01	0.11		0.11
D3ZGE9	Cct3	-0.03	0.16							Cct3	0	0.01							Cct3	-0.02	0.22							Cct3	0.05	0.76		0.76
D3ZGM5	Cct4	-0.02	0.05							Cct4	-0.06	0.19							Cct4	0.02	0.45							Cct4	0.03	0.45		0.45
D3ZGN0	Cct5	-0.08	1.19							Cct5	-0.11	3.31							Cct5	0.01	0.12							Cct5	0	0.04		0.04
D3ZGN7	Cct6a	0.03	0.18							Cct6a	0.11	1.06							Cct6a	0.01	0.26							Cct6a	-0.01	0.21		0.21
D3ZGP9	Cct6b	0.16	1.2							Cct6b	0.09	0.6							Cct6b	0.03	0.46							Cct6b	-0.02	0.22		0.22
D3ZGS5	Cct7	0.05	0.57							Cct7	0.02	0.19							Cct7	-0.01	0.16							Cct7	0	0		0
D3ZGX8	Cct8	0.02	0.05							Cct8	0.01	0.05							Cct8	0.02	0.32							Cct8	0	0.08		0.08
D3ZGY1	Ccz1b	-0.12	1.46							Ccz1b	-0.06	0.59							Ccz1b	-0.09	0.31							Ccz1b	-0.02	0.04		0.04
D3ZH28	Cd151	0.04	0.65							Cd151	0	0.01							Cd151	-0.06	0.64							Cd151	-0.06	0.58		0.58
D3ZH41	Cd163	0.08	0.4							Cd163	0.05	0.2							Cd163	0.17	1.18							Cd163	0.1	0.66		0.66
D3ZH75	Cd1d	0.04	0.29							Cd1d	-0.04	0.22							Cd1d	-0.04	0.57							Cd1d	-0.01	0.09		0.09
D3ZH76	Cd200	-0.12	3.47							Cd200	-0.1	1.55							Cd200	-0.03	0.28							Cd200	0.01	0.03		0.03
D3ZHA0	Cd2ap	0.37	2.34							Cd2ap	0.32	2.07							Cd2ap	0.01	0.1							Cd2ap	-0.04	0.32		0.32
D3ZHA7	Cd34	0.06	0.25							Cd34	0.14	1.21							Cd34	0.04	0.23							Cd34	0.03	0.32		0.32
D3ZHB7	Cd36	-0.04	0.48							Cd36	-0.09	0.96							Cd36	-0.01	0.07							Cd36	-0.04	1.05		1.05
D3ZHD3	Cd38	0.11	0.49							Cd38	-0.08	0.53							Cd38	0.01	0.05							Cd38	0.04	0.23		0.23
D3ZHF8	Cd47	0.05	0.39							Cd47	-0.04	0.29							Cd47	-0.04	0.43							Cd47	0	0.01		0.01
D3ZHG0	Cd48	-0.01	0.01							Cd48	-0.26	0.78							Cd48	0.05	0.64							Cd48	-0.02	0.18		0.18
D3ZHI6	Cd59	-0.09	0.7							Cd59	-0.06	0.63							Cd59	0.03	0.38							Cd59	0.01	0.11		0.11
D3ZHR2	Cd81	0.08	0.52							Cd81	0.04	0.16							Cd81	-0.02	0.19							Cd81	-0.08	1.37		1.37
D3ZHV2	Cd9	0.01	0.03							Cd9	0	0.01							Cd9	0.11	1.01							Cd9	-0.09	0.94		0.94
D3ZHW0	Cd93	0.08	0.24							Cd93	-0.02	0.07							Cd93	-0.05	0.29							Cd93	0.05	0.28		0.28
D3ZI16	Cd99	-0.01	0.14							Cd99	0.02	0.27							Cd99	0.01	0.17							Cd99	-0.02	0.1		0.1
D3ZIC4	Cdc26	0.1	1.15							Cdc26	0.08	1.27							Cdc26	-0.03	0.11							Cdc26	-0.09	0.49		0.49
D3ZIE1	Cdc34	-0.06	0.73							Cdc34	0	0.05							Cdc34	-0.01	0.11							Cdc34	-0.08	1.08		1.08
D3ZIF0	Cdc37	-0.1	0.77							Cdc37	-0.04	0.29							Cdc37	0	0.03							Cdc37	-0.02	0.41		0.41
D3ZIF5	Cdc37l1	0.08	1.39							Cdc37l1	0.03	0.34							Cdc37l1	0.05	0.42							Cdc37l1	-0.06	0.6		0.6
D3ZIH4	CDC42	0.18	1.28							CDC42	0.01	0.03							CDC42	0.03	0.78							CDC42	-0.01	0.16		0.16
D3ZII8	Cdc42bpa	-0.03	0.2							Cdc42bpa	-0.01	0.08							Cdc42bpa	-0.07	0.32							Cdc42bpa	0.06	0.41		0.41
D3ZIL6	Cdc42bpb	-0.18	2.4							Cdc42bpb	-0.15	2.46							Cdc42bpb	-0.04	0.4							Cdc42bpb	0.04	0.41		0.41
D3ZIN7	Cdc42ep1	-0.1	3.02							Cdc42ep1	-0.08	1.85							Cdc42ep1	0.2	0.42							Cdc42ep1	-0.11	0.49		0.49
D3ZIQ1	Cdc42ep4	-0.06	0.53							Cdc42ep4	-0.1	0.89							Cdc42ep4	0.07	0.66							Cdc42ep4	0.01	0.1		0.1
D3ZIQ3	Cdc5l	0.06	0.25							Cdc5l	-0.07	0.41							Cdc5l	0.01	0.14							Cdc5l	-0.01	0.07		0.07
D3ZIV3	Cdh13	-0.11	1.05							Cdh13	-0.06	0.63							Cdh13	-0.02	0.16							Cdh13	0.04	0.5		0.5
D3ZIX4	Cdh2	-0.06	0.47							Cdh2	0.01	0.05							Cdh2	0.09	1.4							Cdh2	-0.01	0.12		0.12
D3ZIY3	Cdh5	-0.07	0.59							Cdh5	-0.07	1.04							Cdh5	-0.04	0.49							Cdh5	-0.01	0.07		0.07
D3ZJ01	Cdipt	-0.02	0.07							Cdipt	-0.04	0.14							Cdipt	0	0							Cdipt	0.05	0.51		0.51
D3ZJ91	Cdk5rap3	0.01	0.05							Cdk5rap3	0.05	0.71							Cdk5rap3	-0.01	0.08							Cdk5rap3	0.08	0.85		0.85
D3ZJB1	Cdkn1b	0.27	1.02							Cdkn1b	0.32	1.39							Cdkn1b	-0.01	0.04							Cdkn1b	0.03	0.28		0.28
D3ZJB8	Cdnf	0.02	0.09							Cdnf	0.05	0.44							Cdnf	-0.02	0.17							Cdnf	-0.01	0.09		0.09
D3ZJH2	Cds2	-0.21	2							Cds2	-0.14	0.76							Cds2	0.12	0.67							Cds2	-0.12	0.53		0.53
D3ZJR1	Cdv3	0.07	1.22							Cdv3	-0.05	0.77							Cdv3	0	0.04							Cdv3	-0.02	0.23		0.23
D3ZJR7	Cebpzos	-0.01	0.07							Cebpzos	-0.03	0.27							Cebpzos	-0.06	0.91							Cebpzos	-0.01	0.11		0.11
D3ZJX5	CEFIP	0.03	0.19							CEFIP	-0.01	0.09							CEFIP	0.07	0.59							CEFIP	-0.02	0.12		0.12
D3ZJY1	Celf1	-0.14	2.77							Celf1	-0.08	0.85							Celf1	-0.01	0.15							Celf1	0.01	0.08		0.08
D3ZK73	Celf2	-0.03	0.43							Celf2	-0.09	1.64							Celf2	0.02	0.15							Celf2	0.01	0.09		0.09
D3ZK97	Cenpv	-0.11	1.28							Cenpv	-0.01	0.07							Cenpv	0.01	0.09							Cenpv	0.02	0.13		0.13
D3ZKC6	Cep131	0.02	0.18							Cep131	0	0.01							Cep131	-0.06	0.56							Cep131	-0.07	0.72		0.72
D3ZKG1	Ces1c	-0.16	2.89							Ces1c	-0.14	2.61							Ces1c	0.06	0.07							Ces1c	0.14	0.36		0.36
D3ZKG5	Ces1d	0.01	0.08							Ces1d	-0.01	0.16							Ces1d	0.04	0.16							Ces1d	-0.07	0.2		0.2
D3ZKH6	Ces1f	0.03	0.19							Ces1f	0.01	0.03							Ces1f	0.09	0.09							Ces1f	0.08	0.14		0.14
D3ZKN0	Cetn2	0.12	1.89							Cetn2	0.06	0.75							Cetn2	-0.02	0.26							Cetn2	0.01	0.04		0.04
D3ZKQ0	Cfb	0.05	0.57							Cfb	-0.01	0.06							Cfb	0.06	0.21							Cfb	0.22	0.88		0.88
D3ZKT8	Cfd	-0.07	1.2							Cfd	0	0.01							Cfd	-0.1	0.24							Cfd	0.07	0.19		0.19
D3ZKU6	Cfh	0.17	1.12							Cfh	0.14	0.72							Cfh	0.07	0.4							Cfh	0.17	0.65		0.65
D3ZL10	Cfi	-0.17	0.32							Cfi	-0.01	0.02							Cfi	0.03	0.14							Cfi	0.24	1.16		1.16
D3ZL39	Cfl1	-0.05	0.48							Cfl1	-0.14	1.53							Cfl1	0.01	0.14							Cfl1	0	0.01		0.01
D3ZL50	Cfl2	-0.01	0.09							Cfl2	-0.08	1.18							Cfl2	0	0.05							Cfl2	-0.01	0.13		0.13
D3ZL85	Chchd2l2	0.04	0.52							Chchd2l2	-0.01	0.07							Chchd2l2	-0.12	3.63							Chchd2l2	0.02	0.26		0.26
D3ZLA3	Chchd2l3	-0.11	1.41							Chchd2l3	-0.07	1.93							Chchd2l3	-0.12	3.63							Chchd2l3	0.02	0.26		0.26
D3ZLC1	Chchd3	-0.05	0.61							Chchd3	0	0.02							Chchd3	-0.03	0.28							Chchd3	0.02	0.26		0.26
D3ZLD5	Chchd6	0.06	0.64							Chchd6	-0.02	0.12							Chchd6	-0.01	0.07							Chchd6	0	0		0
D3ZLD7	Chchd7	0.03	0.22							Chchd7	0.08	1.95							Chchd7	-0.02	0.11							Chchd7	0.01	0.06		0.06
D3ZLL8	Chd4	-0.02	0.33							Chd4	0.02	0.25							Chd4	-0.01	0.05							Chd4	0.02	0.17		0.17
D3ZLM5	Chid1	0.01	0.12							Chid1	-0.02	0.45							Chid1	-0.03	0.24							Chid1	-0.02	0.12		0.12
D3ZLS5	Chmp1a	-0.1	1.4							Chmp1a	-0.13	2.77							Chmp1a	0.01	0.06							Chmp1a	0	0.04		0.04
D3ZLT1	CHMP1B	-0.03	0.29							CHMP1B	-0.01	0.1							CHMP1B	-0.01	0.04							CHMP1B	0.04	0.42		0.42
D3ZLT6	Chmp1b1	0.05	0.19							Chmp1b1	0	0.02							Chmp1b1	0.02	0.1							Chmp1b1	0.06	0.98		0.98
D3ZLX3	Chmp1b2	0.02	0.17							Chmp1b2	-0.01	0.06							Chmp1b2	0	0							Chmp1b2	0.06	1.21		1.21
D3ZM07	Chmp2a	-0.07	0.7							Chmp2a	-0.01	0.07							Chmp2a	0.02	0.14							Chmp2a	0.01	0.08		0.08
D3ZM09	Chmp2b	-0.02	0.19							Chmp2b	-0.02	0.24							Chmp2b	-0.03	0.65							Chmp2b	0.03	0.27		0.27
D3ZM20	Chmp3	-0.21	1.89							Chmp3	-0.16	1.33							Chmp3	0.02	0.18							Chmp3	0.03	0.31		0.31
D3ZM21	Chmp4b	0.2	0.96							Chmp4b	0.12	0.49							Chmp4b	-0.03	0.39							Chmp4b	-0.03	0.6		0.6
D3ZM33	Chmp4bl1	-0.08	2.56							Chmp4bl1	0.01	0.1							Chmp4bl1	0.01	0.06							Chmp4bl1	-0.03	0.52		0.52
D3ZM60	Chmp5	-0.04	0.9							Chmp5	-0.1	1.54							Chmp5	-0.01	0.08							Chmp5	0.01	0.13		0.13
D3ZM69	Chmp6	0.03	0.22							Chmp6	0.06	0.73							Chmp6	-0.06	0.56							Chmp6	0.03	0.15		0.15
D3ZM91	Chmp7	-0.05	1.36							Chmp7	-0.09	1.45							Chmp7	0.11	0.67							Chmp7	0.07	0.26		0.26
D3ZME7	Chordc1	-0.04	0.46							Chordc1	-0.03	0.47							Chordc1	0.02	0.19							Chordc1	-0.03	0.26		0.26
D3ZMJ7	Chp1	-0.02	0.22							Chp1	-0.07	0.92							Chp1	0.06	0.42							Chp1	0.02	0.15		0.15
D3ZML4	Chtopl1	-0.15	2.85							Chtopl1	-0.17	2.34							Chtopl1	0.04	0.38							Chtopl1	-0.01	0.07		0.07
D3ZMR9	Ciao2b	-0.11	2.45							Ciao2b	-0.08	1.59							Ciao2b	-0.02	0.35							Ciao2b	-0.01	0.09		0.09
D3ZMS1	Ciao3	-0.03	0.51							Ciao3	-0.02	0.14							Ciao3	-0.02	0.3							Ciao3	-0.05	0.56		0.56
D3ZMW3	Ciapin1	-0.14	0.65							Ciapin1	-0.23	2.86							Ciapin1	-0.02	0.15							Ciapin1	-0.04	0.51		0.51
D3ZMX6	Cilp	0.01	0.13							Cilp	0.04	0.91							Cilp	0.32	0.48							Cilp	-0.27	0.5		0.5
D3ZMY7	Cirbp	0.07	0.46							Cirbp	0.13	0.95							Cirbp	-0.04	0.37							Cirbp	-0.02	0.19		0.19
D3ZMY8	Cisd1	-0.03	0.45							Cisd1	-0.05	0.64							Cisd1	-0.04	0.9							Cisd1	0.01	0.08		0.08
D3ZN27	Cisd2	0.02	0.21							Cisd2	0.02	0.93							Cisd2	0	0.04							Cisd2	0.01	0.1		0.1
D3ZN39	Cisd3	0.07	0.36							Cisd3	-0.05	0.36							Cisd3	-0.01	0.05							Cisd3	-0.02	0.37		0.37
D3ZN43	Ckap4	-0.05	0.6							Ckap4	0.03	0.23							Ckap4	0.11	0.72							Ckap4	0.02	0.08		0.08
D3ZN59	Ckap5	0	0.01							Ckap5	0.01	0.06							Ckap5	0.02	0.27							Ckap5	0.04	0.38		0.38
D3ZN76	Ckb	0	0.01							Ckb	0.01	0.05							Ckb	-0.04	0.32							Ckb	-0.03	0.23		0.23
D3ZN95	Ckm	-0.08	0.81							Ckm	-0.04	0.38							Ckm	-0.07	0.93							Ckm	-0.01	0.25		0.25
D3ZNG3	Ckmt1	0.03	0.16							Ckmt1	-0.06	0.42							Ckmt1	-0.07	0.56							Ckmt1	-0.01	0.17		0.17
D3ZNJ9	Ckmt2	0	0.01							Ckmt2	-0.04	0.13							Ckmt2	-0.08	0.67							Ckmt2	-0.02	0.26		0.26
D3ZNY3	Clasp1	-0.04	0.42							Clasp1	-0.02	0.17							Clasp1	0	0.07							Clasp1	0	0.03		0.03
D3ZPE5	Clasp2	-0.02	0.2							Clasp2	-0.03	0.24							Clasp2	-0.01	0.15							Clasp2	0.01	0.17		0.17
D3ZPF0	Clcc1	-0.1	1.2							Clcc1	-0.06	0.64							Clcc1	-0.04	0.44							Clcc1	-0.1	1.12		1.12
D3ZPF2	Clcn7	0.01	0.1							Clcn7	0.01	0.14							Clcn7	0.03	0.26							Clcn7	-0.01	0.06		0.06
D3ZPI8	Clec14a	0.07	0.54							Clec14a	0.09	0.69							Clec14a	-0.05	0.3							Clec14a	0.04	0.21		0.21
D3ZPL1	Clec16a	0	0.01							Clec16a	0.03	0.21							Clec16a	0.15	0.69							Clec16a	0.07	0.42		0.42
D3ZPN5	Clic1	0.1	0.76							Clic1	-0.03	0.2							Clic1	0.06	0.5							Clic1	0.04	0.55		0.55
D3ZPN7	Clic4	-0.09	1							Clic4	0	0.02							Clic4	0	0.04							Clic4	0	0.06		0.06
D3ZPP9	Clic5	0.15	2.34							Clic5	0.12	1.95							Clic5	0.01	0.1							Clic5	-0.06	1.16		1.16
D3ZPR0	Clint1	0.01	0.16							Clint1	-0.05	0.81							Clint1	0.05	0.64							Clint1	0.08	0.78		0.78
D3ZQ25	Clip1	-0.04	0.14							Clip1	0.21	1.03							Clip1	0.05	0.67							Clip1	-0.05	0.76		0.76
D3ZQ57	Clip2	-0.15	2.27							Clip2	-0.06	0.57							Clip2	-0.05	0.12							Clip2	-0.17	0.41		0.41
D3ZQC6	Clk2	0.08	0.43							Clk2	-0.02	0.13							Clk2	0	0.02							Clk2	-0.03	0.49		0.49
D3ZQD3	Clns1a	0.04	0.23							Clns1a	0.03	0.22							Clns1a	-0.04	0.18							Clns1a	0.07	0.21		0.21
D3ZQL1	Clpb	0	0.04							Clpb	-0.06	1							Clpb	-0.03	0.52							Clpb	-0.02	0.28		0.28
D3ZQL6	Clpp	0.01	0.16							Clpp	-0.06	1							Clpp	-0.06	0.66							Clpp	-0.06	0.98		0.98
D3ZQL7	Clptm1	-0.07	1.52							Clptm1	-0.09	1.25							Clptm1	0	0							Clptm1	-0.09	1.06		1.06
D3ZQM0	Clpx	-0.12	1.03							Clpx	-0.09	0.94							Clpx	-0.04	0.65							Clpx	-0.01	0.15		0.15
D3ZQM3	Clta	-0.27	1.87							Clta	0.05	0.25							Clta	0.03	0.18							Clta	0.04	0.61		0.61
D3ZQN7	Cltb	-0.27	4.99							Cltb	-0.21	2.27							Cltb	0	0							Cltb	-0.01	0.23		0.23
D3ZQP6	Cltc	-0.15	1.29							Cltc	-0.11	1.14							Cltc	0.06	1.09							Cltc	0	0.11		0.11
D3ZQX3	Clu	-0.06	0.57							Clu	-0.07	0.87							Clu	0.05	0.41							Clu	0.1	0.67		0.67
D3ZQY4	Cluh	0.04	0.46							Cluh	0.01	0.07							Cluh	-0.02	0.26							Cluh	-0.02	0.3		0.3
D3ZR63	Clybl	0	0.01							Clybl	-0.09	1.99							Clybl	-0.04	0.35							Clybl	0.01	0.12		0.12
D3ZRC4	Cma1	0.08	0.83							Cma1	-0.05	1.04							Cma1	0.1	0.7							Cma1	-0.06	0.43		0.43
D3ZRE7	Cmbl	0.11	1.63							Cmbl	0.06	0.91							Cmbl	-0.06	0.82							Cmbl	0.03	0.64		0.64
D3ZRH1	Cmc1	-0.08	1.08							Cmc1	-0.1	1.38							Cmc1	-0.05	0.27							Cmc1	0	0.02		0.02
D3ZRJ0	Cmc2	0.21	0.91							Cmc2	0.03	0.09							Cmc2	0.02	0.16							Cmc2	-0.04	0.48		0.48
D3ZRL3	Cmpk1	-0.03	0.47							Cmpk1	-0.03	0.44							Cmpk1	-0.03	0.64							Cmpk1	-0.01	0.26		0.26
D3ZRM0	Cmpk2	0.09	0.95							Cmpk2	0.02	0.21							Cmpk2	-0.06	0.92							Cmpk2	-0.01	0.07		0.07
D3ZRM9	Cmya5	-0.03	1.75							Cmya5	-0.02	0.36							Cmya5	-0.01	0.19							Cmya5	-0.06	1.39		1.39
D3ZRN3	Cnbp	0.06	0.89							Cnbp	0.09	0.98							Cnbp	-0.1	1.11							Cnbp	0.08	1.14		1.14
D3ZRN5	Cndp2	-0.06	0.69							Cndp2	-0.04	0.5							Cndp2	0.02	0.19							Cndp2	0	0.02		0.02
D3ZS35	Cnn1	-0.15	1.25							Cnn1	-0.22	2.93							Cnn1	-0.18	0.46							Cnn1	-0.39	1.21		1.21
D3ZS58	Cnn3	-0.03	0.34							Cnn3	0	0.02							Cnn3	-0.09	0.39							Cnn3	-0.22	1.54		1.54
D3ZSA9	Cnot1	0.15	3.39							Cnot1	0.13	2.6							Cnot1	0.06	0.43							Cnot1	0.02	0.15		0.15
D3ZSB7	Cnot7	-0.01	0.03							Cnot7	-0.03	0.28							Cnot7	-0.04	0.21							Cnot7	-0.01	0.09		0.09
D3ZSD8	Cnp	-0.03	0.3							Cnp	-0.11	2.18							Cnp	0.05	0.18							Cnp	-0.09	0.57		0.57
D3ZSG3	Cnpy2	-0.55	3.19							Cnpy2	-0.48	2.86							Cnpy2	-0.03	0.33							Cnpy2	-0.01	0.16		0.16
D3ZSP1	Coa3	0.06	0.15							Coa3	-0.05	0.11							Coa3	-0.02	0.32							Coa3	-0.02	0.23		0.23
D3ZSY8	Coa6	-0.06	0.97							Coa6	0.03	0.22							Coa6	-0.1	0.9							Coa6	0.12	1.75		1.75
D3ZT03	Coa7	0.1	0.58							Coa7	-0.05	0.18							Coa7	-0.06	0.7							Coa7	0.01	0.03		0.03
D3ZT71	Coasy	0.15	1.39							Coasy	0.06	0.45							Coasy	-0.03	0.35							Coasy	-0.01	0.1		0.1
D3ZT90	Cobl	-0.05	0.56							Cobl	-0.06	0.59							Cobl	0.02	0.06							Cobl	0.1	0.7		0.7
D3ZT98	Cobll1	0	0.01							Cobll1	0	0.02							Cobll1	0.02	0.34							Cobll1	0	0.04		0.04
D3ZTB4	Cog4	-0.08	0.55							Cog4	0.07	0.63							Cog4	0.08	0.9							Cog4	0.01	0.03		0.03
D3ZTE0	Cog8	0.18	0.83							Cog8	0.21	1.13							Cog8	0	0.02							Cog8	0.07	0.55		0.55
D3ZTL0	Col11a1	-0.14	0.52							Col11a1	0.01	0.06							Col11a1	0.18	0.69							Col11a1	0.05	0.27		0.27
D3ZTN0	Col12a1	0.12	0.5							Col12a1	0.08	0.37							Col12a1	0.39	0.39							Col12a1	-0.88	0.92		0.92
D3ZTN2	Col14a1	0.13	1.3							Col14a1	0.01	0.04							Col14a1	0.04	0.16							Col14a1	-0.03	0.2		0.2
D3ZTR1	Col15a1	-0.08	1.41							Col15a1	-0.05	0.57							Col15a1	-0.04	0.44							Col15a1	0.02	0.17		0.17
D3ZTR5	Col18a1	-0.07	0.68							Col18a1	0.08	0.97							Col18a1	0.14	0.62							Col18a1	-0.13	0.69		0.69
D3ZTT7	Col1a1	-0.04	0.22							Col1a1	-0.02	0.08							Col1a1	0.09	0.29							Col1a1	-0.03	0.05		0.05
D3ZTW7	Col1a2	0.06	0.5							Col1a2	0.02	0.07							Col1a2	0.1	0.31							Col1a2	-0.04	0.07		0.07
D3ZTW8	Col2a1	-0.07	0.67							Col2a1	-0.07	1.01							Col2a1	0.12	0.51							Col2a1	0.04	0.06		0.06
D3ZTW9	Col3a1	0.06	0.52							Col3a1	-0.01	0.12							Col3a1	0.07	0.21							Col3a1	-0.04	0.04		0.04
D3ZTX0	Col4a1	0.06	0.56							Col4a1	0.08	1.09							Col4a1	0	0.04							Col4a1	-0.04	0.25		0.25
D3ZU13	Col4a2	0.03	0.76							Col4a2	-0.01	0.1							Col4a2	0.03	0.19							Col4a2	-0.05	0.34		0.34
D3ZU20	Col4a3	0.04	0.48							Col4a3	0.02	0.16							Col4a3	0.04	0.19							Col4a3	-0.05	0.25		0.25
D3ZU22	Col4a4	-0.1	2.21							Col4a4	0.01	0.15							Col4a4	0.01	0.04							Col4a4	-0.03	0.09		0.09
D3ZU48	Col4a5	0.18	1.33							Col4a5	0.15	1.46							Col4a5	-0.13	1.98							Col4a5	0.08	0.67		0.67
D3ZU54	Col5a1	0.02	0.26							Col5a1	-0.03	0.6							Col5a1	0.14	0.53							Col5a1	0.02	0.12		0.12
D3ZU64	Col5a2	0.12	0.63							Col5a2	-0.26	0.91							Col5a2	0.14	0.57							Col5a2	0.04	0.21		0.21
D3ZUB0	Col5a3	0.12	0.83							Col5a3	0.15	1.39							Col5a3	0.09	0.4							Col5a3	0.08	0.77		0.77
D3ZUC9	Col6a1	0.01	0.14							Col6a1	-0.03	0.45							Col6a1	0.14	0.71							Col6a1	-0.1	0.74		0.74
D3ZUI5	Col6a2	-0.26	1.7							Col6a2	-0.23	2.04							Col6a2	0.16	0.84							Col6a2	-0.1	0.95		0.95
D3ZUJ8	COL6A3	0.02	0.15							COL6A3	0.01	0.12							COL6A3	0.14	0.77							COL6A3	-0.13	0.84		0.84
D3ZUL1	Col6a6	-0.03	0.3							Col6a6	-0.01	0.06							Col6a6	-0.05	0.11							Col6a6	0.03	0.06		0.06
D3ZUL3	Colgalt1	0.05	0.26							Colgalt1	0.15	1.41							Colgalt1	0.06	0.46							Colgalt1	-0.02	0.14		0.14
D3ZUL8	Commd7	0.1	0.53							Commd7	0.01	0.02							Commd7	0.01	0.02							Commd7	0.12	0.49		0.49
D3ZUM4	Comp	0.04	0.3							Comp	0.08	1.35							Comp	-0.02	0.04							Comp	-0.24	0.36		0.36
D3ZUN5	Comt	0.04	0.21							Comt	0	0.03							Comt	0.04	0.8							Comt	-0.03	0.52		0.52
D3ZUQ0	Comtd1	0.1	1.35							Comtd1	0.03	0.24							Comtd1	0.03	0.07							Comtd1	0.06	0.17		0.17
D3ZUQ2	Copa	-0.07	0.49							Copa	-0.04	0.45							Copa	0.04	0.48							Copa	0.05	0.81		0.81
D3ZUU5	Copb1	-0.07	0.79							Copb1	0.04	0.48							Copb1	0.09	1.61							Copb1	0	0		0
D3ZUV3	Copb2	0	0							Copb2	-0.03	0.12							Copb2	0.05	0.53							Copb2	0.01	0.08		0.08
D3ZUX5	Cope	0	0.03							Cope	0	0.03							Cope	0	0.02							Cope	0.03	0.59		0.59
D3ZUX7	Copg1	-0.1	1.13							Copg1	-0.11	1.98							Copg1	0.07	1.01							Copg1	0.05	0.43		0.43
D3ZUY0	Copg2	0.04	1.04							Copg2	0.06	0.87							Copg2	0.02	0.2							Copg2	0.12	1.43		1.43
D3ZUY8	COPS2	0.06	2.25							COPS2	0.05	0.65							COPS2	0.01	0.09							COPS2	0.02	0.38		0.38
D3ZUZ4	Cops3	0.09	0.81							Cops3	0.04	0.45							Cops3	0.01	0.14							Cops3	0	0.02		0.02
D3ZV37	Cops4	-0.02	0.14							Cops4	-0.06	0.98							Cops4	0	0.04							Cops4	0.01	0.07		0.07
D3ZV50	Cops5	-0.07	1.74							Cops5	0.01	0.18							Cops5	-0.01	0.05							Cops5	-0.03	0.26		0.26
D3ZV63	Cops6	-0.04	0.28							Cops6	0	0.03							Cops6	0.02	0.5							Cops6	0.07	1.45		1.45
D3ZV82	Cops7a	-0.02	0.12							Cops7a	0.06	0.44							Cops7a	-0.04	1.12							Cops7a	0.02	0.39		0.39
D3ZV91	Cops8	-0.22	2.56							Cops8	-0.12	0.93							Cops8	0.02	0.44							Cops8	-0.02	0.26		0.26
D3ZVB7	Coq10a	-0.07	0.2							Coq10a	0.09	0.3							Coq10a	-0.06	0.49							Coq10a	-0.04	0.49		0.49
D3ZVD3	Coq3	-0.23	3.05							Coq3	-0.24	3.56							Coq3	-0.06	0.58							Coq3	0.01	0.05		0.05
D3ZVM5	Coq5	-0.04	0.89							Coq5	-0.03	0.89							Coq5	-0.06	0.46							Coq5	-0.01	0.12		0.12
D3ZVN7	Coq6	-0.03	0.45							Coq6	-0.02	0.25							Coq6	-0.06	0.53							Coq6	0.02	0.26		0.26
D3ZVQ0	Coq7	-0.06	2.06							Coq7	0.04	1.04							Coq7	-0.08	0.46							Coq7	0	0.01		0.01
D3ZVR7	Coq8a	0.02	0.11							Coq8a	0.03	0.14							Coq8a	-0.07	0.53							Coq8a	0.01	0.2		0.2
D3ZVR9	Coq8b	0.09	0.98							Coq8b	0.03	0.42							Coq8b	0.07	0.43							Coq8b	0.11	0.81		0.81
D3ZVS2	Coq9	0.03	0.19							Coq9	-0.03	0.21							Coq9	-0.06	0.45							Coq9	0.01	0.05		0.05
D3ZVU4	Coro1a	0.04	0.38							Coro1a	0.03	0.17							Coro1a	0.04	0.15							Coro1a	-0.01	0.05		0.05
D3ZVW3	Coro1b	-0.03	0.25							Coro1b	0	0.01							Coro1b	0.03	0.34							Coro1b	0	0.03		0.03
D3ZW08	Coro1c	-0.05	1.07							Coro1c	-0.05	0.91							Coro1c	0.02	0.12							Coro1c	-0.04	0.47		0.47
D3ZW15	Coro6	0.03	0.21							Coro6	-0.03	0.2							Coro6	0.05	0.69							Coro6	0.03	0.26		0.26
D3ZW55	Coro7	-0.01	0.02							Coro7	0.01	0.01							Coro7	0.02	0.27							Coro7	0.02	0.23		0.23
D3ZW59	Cotl1	0.04	0.19							Cotl1	-0.01	0.08							Cotl1	0.15	0.81							Cotl1	0.05	0.31		0.31
D3ZWA1	Cox11	0.07	1.01							Cox11	0.06	0.87							Cox11	0.01	0.08							Cox11	-0.11	0.92		0.92
D3ZWA8	Cox15	0.08	0.65							Cox15	0.12	1.7							Cox15	-0.02	0.18							Cox15	-0.02	0.14		0.14
D3ZWC6	Cox17	0.05	0.27							Cox17	0.04	0.33							Cox17	-0.08	0.59							Cox17	0	0.01		0.01
D3ZWD3	Cox4i1	-0.01	0.09							Cox4i1	0.04	0.36							Cox4i1	-0.07	0.95							Cox4i1	0.01	0.1		0.1
D3ZWD6	Cox5a	0.18	1.17							Cox5a	0.24	1.28							Cox5a	-0.07	1.1							Cox5a	0	0.02		0.02
D3ZWL0	Cox5b	0.14	0.29							Cox5b	0.04	0.06							Cox5b	-0.02	0.17							Cox5b	0	0.03		0.03
D3ZWL9	Cox6a1	0.02	0.08							Cox6a1	-0.11	0.65							Cox6a1	-0.01	0.05							Cox6a1	0.11	0.47		0.47
D3ZWS0	Cox6a2	-0.02	0.08							Cox6a2	-0.06	0.43							Cox6a2	-0.04	0.24							Cox6a2	-0.03	0.26		0.26
D3ZWS2	Cox6b1	-0.02	0.21							Cox6b1	0.06	0.76							Cox6b1	-0.07	1.12							Cox6b1	0.02	0.42		0.42
D3ZWS6	Cox6c2	-0.1	2.19							Cox6c2	-0.1	1.17							Cox6c2	-0.08	1.11							Cox6c2	0	0.09		0.09
D3ZWW5	Cox7a1	0.01	0.07							Cox7a1	-0.04	0.7							Cox7a1	-0.11	0.67							Cox7a1	-0.02	0.12		0.12
D3ZX08	Cox7a2	0	0							Cox7a2	-0.01	0.08							Cox7a2	-0.03	0.2							Cox7a2	-0.05	0.34		0.34
D3ZX38	Cox7a2l	0.04	0.82							Cox7a2l	0.03	0.41							Cox7a2l	-0.05	0.69							Cox7a2l	-0.04	0.47		0.47
D3ZX42	Cox7b	-0.04	0.4							Cox7b	0	0.01							Cox7b	-0.11	0.73							Cox7b	-0.08	0.3		0.3
D3ZX74	Cox7c	0.03	0.2							Cox7c	-0.01	0.07							Cox7c	-0.07	0.52							Cox7c	-0.07	0.62		0.62
D3ZXA6	Cp	0.02	0.12							Cp	0.02	0.1							Cp	0.11	0.47							Cp	0.17	0.4		0.4
D3ZXD8	Cpa3	-0.06	1.04							Cpa3	-0.07	0.55							Cpa3	0.12	1.14							Cpa3	-0.06	0.42		0.42
D3ZXF8	Cpb2	-0.14	2.01							Cpb2	-0.17	1.41							Cpb2	0.14	0.55							Cpb2	0.16	0.41		0.41
D3ZXF9	Cpd	-0.06	0.64							Cpd	-0.06	0.52							Cpd	0.11	1.03							Cpd	0.01	0.08		0.08
D3ZXH7	Cpeb3	-0.09	0.72							Cpeb3	-0.03	0.25							Cpeb3	0.02	0.16							Cpeb3	-0.03	0.16		0.16
D3ZXJ5	Cpn1	0	0							Cpn1	0.01	0.05							Cpn1	0.06	0.51							Cpn1	0.25	0.76		0.76
D3ZXK4	Cpn2	-0.01	0.08							Cpn2	0.02	0.16							Cpn2	0.05	0.34							Cpn2	0.22	0.64		0.64
D3ZXK7	Cpne1	-0.01	0.22							Cpne1	-0.04	0.51							Cpne1	0.03	0.34							Cpne1	0.04	1.16		1.16
D3ZXP3	Cpne2	-0.17	2.05							Cpne2	-0.05	0.39							Cpne2	0.05	0.42							Cpne2	-0.01	0.11		0.11
D3ZXS4	Cpne3	0.07	0.7							Cpne3	-0.02	0.09							Cpne3	0	0.02							Cpne3	0	0.06		0.06
D3ZY44	Cpox	-0.05	0.31							Cpox	-0.12	0.89							Cpox	-0.07	0.68							Cpox	-0.01	0.08		0.08
D3ZY47	Cpped1	-0.01	0.03							Cpped1	0.19	1.24							Cpped1	0.05	0.54							Cpped1	0.08	1		1
D3ZY50	Cpq	-0.1	0.67							Cpq	-0.03	0.16							Cpq	0.02	0.06							Cpq	0.08	0.27		0.27
D3ZY68	Cpsf6	0	0.02							Cpsf6	0	0							Cpsf6	-0.05	0.36							Cpsf6	0.03	0.27		0.27
D3ZYM7	Cpt1a	0.02	0.23							Cpt1a	-0.02	0.12							Cpt1a	0.03	0.39							Cpt1a	0	0.06		0.06
D3ZYR1	Cpt1b	0.07	0.74							Cpt1b	-0.03	0.14							Cpt1b	-0.01	0.12							Cpt1b	0.02	0.18		0.18
D3ZYS7	Cpt2	-0.04	1.52							Cpt2	-0.01	0.13							Cpt2	-0.06	0.91							Cpt2	0.01	0.14		0.14
D3ZYT2	Cradd	-0.12	3.44							Cradd	-0.08	1.48							Cradd	0	0							Cradd	0.07	0.74		0.74
D3ZYV4	Crat	-0.07	0.25							Crat	-0.05	0.25							Crat	-0.08	0.7							Crat	-0.03	0.35		0.35
D3ZYW7	Crip1	-0.07	1.19							Crip1	-0.01	0.16							Crip1	0	0.01							Crip1	0.01	0.02		0.02
D3ZYX8	Crip2	0.04	0.28							Crip2	0.04	0.29							Crip2	-0.06	0.51							Crip2	0.06	0.57		0.57
D3ZYY0	Crk	-0.11	0.9							Crk	-0.16	1.56							Crk	0.02	0.28							Crk	-0.01	0.14		0.14
D3ZZ20	Crkl	0.04	0.3							Crkl	0.03	0.24							Crkl	0.02	0.39							Crkl	0	0.09		0.09
D3ZZ21	Crmp1	-0.01	0.06							Crmp1	-0.03	0.33							Crmp1	0.08	0.47							Crmp1	-0.06	0.81		0.81
D3ZZ26	Crnkl1	-0.19	1.65							Crnkl1	-0.1	0.91							Crnkl1	0.09	0.49							Crnkl1	-0.04	0.15		0.15
D3ZZ51	Crp	0.08	0.5							Crp	0.13	1.14							Crp	0.06	0.35							Crp	0.25	0.62		0.62
D3ZZ68	Crppa	0.1	0.89							Crppa	0.11	1.2							Crppa	0.1	1.53							Crppa	-0.08	0.62		0.62
D3ZZ80	Cryab	0.05	0.39							Cryab	0.02	0.16							Cryab	0.01	0.11							Cryab	0.04	0.44		0.44
D3ZZ94	Crybg3	-0.11	0.08							Crybg3	0.33	0.43							Crybg3	-0.01	0.06							Crybg3	-0.05	0.47		0.47
D3ZZ95	Cryl1	-0.02	0.18							Cryl1	0.02	0.26							Cryl1	-0.02	0.08							Cryl1	0.04	0.16		0.16
D3ZZB0	Crym	-0.06	1.15							Crym	-0.06	1.58							Crym	0.12	0.83							Crym	-0.02	0.07		0.07
D3ZZB2	Cryz	-0.1	1.72							Cryz	-0.1	1.22							Cryz	-0.01	0.06							Cryz	0	0.01		0.01
D3ZZC1	Cs	-0.04	0.48							Cs	-0.04	0.39							Cs	-0.04	0.51							Cs	-0.03	0.7		0.7
D3ZZC3	Csdc2	0.02	0.16							Csdc2	0.05	0.49							Csdc2	-0.02	0.09							Csdc2	0.05	0.41		0.41
D3ZZG3	Csde1	0.08	0.76							Csde1	-0.07	0.98							Csde1	0.01	0.18							Csde1	0	0.02		0.02
D3ZZK1	Cse1l	-0.08	0.68							Cse1l	0.04	0.33							Cse1l	0.04	1.2							Cse1l	-0.02	0.67		0.67
D3ZZM3	Csk	-0.02	0.13							Csk	0.07	0.65							Csk	0.04	0.26							Csk	-0.01	0.08		0.08
D3ZZN3	Csnk1a1	-0.22	3.06							Csnk1a1	-0.2	2.19							Csnk1a1	0	0.05							Csnk1a1	-0.05	0.63		0.63
D3ZZN4	CSNK1A1L	-0.07	1.97							CSNK1A1L	-0.06	1.97							CSNK1A1L	-0.02	0.1							CSNK1A1L	-0.09	0.78		0.78
D3ZZQ4	Csnk1d	-0.04	0.8							Csnk1d	-0.06	0.95							Csnk1d	0.05	0.75							Csnk1d	0.01	0.11		0.11
D3ZZR5	Csnk1e	-0.07	1.06							Csnk1e	-0.07	0.67							Csnk1e	0.06	0.88							Csnk1e	-0.01	0.05		0.05
D3ZZT9	Csnk1g2	-0.12	0.65							Csnk1g2	-0.03	0.11							Csnk1g2	0.05	0.2							Csnk1g2	0.05	0.42		0.42
D3ZZU4	Csnk2a1	0.25	2.36							Csnk2a1	0.11	0.75							Csnk2a1	0	0.03							Csnk2a1	0.01	0.14		0.14
D3ZZU8	CSNK2B	0.03	0.12							CSNK2B	-0.03	0.16							CSNK2B	0.01	0.27							CSNK2B	-0.01	0.06		0.06
D3ZZV1	Cspg4	-0.04	0.41							Cspg4	-0.06	0.88							Cspg4	0.04	0.31							Cspg4	-0.04	0.65		0.65
D3ZZZ9	Csrp1	-0.03	0.43							Csrp1	-0.01	0.08							Csrp1	-0.06	0.22							Csrp1	-0.29	2.05		2.05
D4A031	Csrp2	0.07	0.84							Csrp2	0.03	0.23							Csrp2	-0.13	0.23							Csrp2	-0.42	1.17		1.17
D4A040	Csrp3	-0.1	0.57							Csrp3	-0.05	0.33							Csrp3	0.12	0.82							Csrp3	0.02	0.1		0.1
D4A071	Cst3	-0.04	0.24							Cst3	-0.12	0.76							Cst3	0.04	0.35							Cst3	0.03	0.26		0.26
D4A0E8	Cstb	-0.03	0.33							Cstb	-0.03	0.25							Cstb	0.05	0.74							Cstb	-0.02	0.17		0.17
D4A0T0	Ctbp1	-0.06	0.77							Ctbp1	-0.02	0.17							Ctbp1	-0.06	0.64							Ctbp1	0.01	0.05		0.05
D4A0U3	Ctbp2	-0.02	0.11							Ctbp2	-0.05	0.27							Ctbp2	-0.04	0.9							Ctbp2	0	0.03		0.03
D4A0W1	Ctif	0.03	0.18							Ctif	0.01	0.08							Ctif	-0.01	0.07							Ctif	0.06	0.46		0.46
D4A0Y4	Ctla2a	0.11	0.83							Ctla2a	0.07	0.6							Ctla2a	0.01	0.11							Ctla2a	0.1	1.35		1.35
D4A104	Ctnna1	-0.11	2.13							Ctnna1	-0.06	0.54							Ctnna1	0.06	1.09							Ctnna1	0	0.05		0.05
D4A105	Ctnna2	-0.06	0.58							Ctnna2	-0.06	0.7							Ctnna2	0.02	0.21							Ctnna2	-0.05	1.17		1.17
D4A131	Ctnna3	-0.15	2.85							Ctnna3	-0.11	1.58							Ctnna3	0.11	2.41							Ctnna3	0.04	0.6		0.6
D4A133	Ctnnb1	0.03	1.03							Ctnnb1	0.02	1.11							Ctnnb1	0.08	1.3							Ctnnb1	0.03	0.65		0.65
D4A164	Ctnnd1	0.08	1.29							Ctnnd1	0.06	1.06							Ctnnd1	0	0.08							Ctnnd1	0.01	0.2		0.2
D4A197	Ctps1	-0.01	0.06							Ctps1	0.02	0.14							Ctps1	0.07	0.67							Ctps1	-0.03	0.13		0.13
D4A1B2	Ctsb	0.02	0.12							Ctsb	0.03	0.17							Ctsb	0.08	1.15							Ctsb	-0.02	0.15		0.15
D4A1B8	Ctsc	0.09	1.59							Ctsc	0.04	0.35							Ctsc	0.03	0.2							Ctsc	0.04	0.33		0.33
D4A1D3	Ctsd	0.07	0.4							Ctsd	0.04	0.24							Ctsd	0.03	0.13							Ctsd	0.03	0.26		0.26
D4A1H7	Ctsl	-0.02	0.26							Ctsl	-0.03	0.26							Ctsl	-0.1	0.98							Ctsl	-0.05	0.38		0.38
D4A1J4	Cttn	0.07	0.48							Cttn	0.08	0.55							Cttn	-0.02	0.16							Cttn	-0.02	0.5		0.5
D4A1Q9	Cul1	-0.03	0.14							Cul1	-0.07	0.44							Cul1	0	0.01							Cul1	-0.03	0.46		0.46
D4A1R8	Cul2	0.03	0.4							Cul2	0.05	0.94							Cul2	-0.01	0.11							Cul2	0.01	0.17		0.17
D4A1Y9	Cul3	-0.01	0.13							Cul3	-0.12	1.94							Cul3	0.01	0.14							Cul3	0	0.03		0.03
D4A206	Cul4a	0.17	0.88							Cul4a	-0.1	0.38							Cul4a	0.04	0.34							Cul4a	0	0.01		0.01
D4A208	Cul4b	0.23	1.54							Cul4b	0	0							Cul4b	0.03	0.42							Cul4b	-0.04	0.53		0.53
D4A228	Cul5	-0.26	1.2							Cul5	-0.19	0.83							Cul5	-0.01	0.1							Cul5	0	0.01		0.01
D4A264	Cuta	-0.03	0.15							Cuta	-0.1	1.12							Cuta	0.02	0.26							Cuta	-0.05	0.58		0.58
D4A2C6	Cwc15	-0.08	0.62							Cwc15	0.04	0.34							Cwc15	-0.06	0.38							Cwc15	0.03	0.21		0.21
D4A2D7	Cxadr	-0.05	0.6							Cxadr	-0.06	0.48							Cxadr	-0.11	0.48							Cxadr	0.03	0.09		0.09
D4A2D8	Cyb5a	0.02	0.25							Cyb5a	0	0.03							Cyb5a	0.08	0.54							Cyb5a	0.01	0.14		0.14
D4A2G9	Cyb5b	0.08	1.84							Cyb5b	0.05	0.61							Cyb5b	-0.06	0.42							Cyb5b	-0.05	0.31		0.31
D4A2H8	Cyb5r1	-0.1	0.6							Cyb5r1	-0.13	1.28							Cyb5r1	0	0.02							Cyb5r1	0.01	0.09		0.09
D4A2P1	Cyb5r3	-0.05	0.55							Cyb5r3	-0.02	0.18							Cyb5r3	-0.02	0.14							Cyb5r3	0	0.04		0.04
D4A2Y7	Cyc1	-0.03	0.22							Cyc1	-0.09	0.84							Cyc1	-0.05	0.62							Cyc1	-0.03	0.44		0.44
D4A305	Cycs	0.04	0.33							Cycs	0	0.03							Cycs	-0.04	0.52							Cycs	0	0.04		0.04
D4A321	Cyct	0	0.01							Cyct	0.01	0.09							Cyct	-0.05	0.68							Cyct	-0.03	0.41		0.41
D4A3D2	Cyfip1	-0.03	0.29							Cyfip1	-0.01	0.11							Cyfip1	0.05	0.45							Cyfip1	-0.02	0.17		0.17
D4A3E1	Cygb	0.07	0.3							Cygb	-0.01	0.05							Cygb	0.09	0.79							Cygb	0.01	0.07		0.07
D4A3E2	Cyp27a1	-0.13	4							Cyp27a1	-0.11	3.13							Cyp27a1	0.04	0.18							Cyp27a1	-0.05	0.27		0.27
D4A3E3	Cyp4b1	0.02	0.09							Cyp4b1	0	0.01							Cyp4b1	-0.1	0.59							Cyp4b1	-0.06	0.96		0.96
D4A3E8	Cyria	-0.07	1.33							Cyria	-0.12	4							Cyria	-0.02	0.14							Cyria	-0.01	0.08		0.08
D4A3K5	Cyrib	-0.03	0.31							Cyrib	0.01	0.07							Cyrib	-0.03	0.77							Cyrib	0	0.04		0.04
D4A3M7	Cyth1	0.02	0.15							Cyth1	0.11	1.24							Cyth1	-0.04	0.25							Cyth1	-0.03	0.18		0.18
D4A3P0	Czib	0.02	0.13							Czib	0	0.01							Czib	-0.05	1.07							Czib	0.03	0.53		0.53
D4A3P1	D2hgdh	0.08	0.38							D2hgdh	0.05	0.2							D2hgdh	-0.05	0.46							D2hgdh	-0.04	0.46		0.46
D4A3T3	Daam1	0	0.03							Daam1	-0.02	0.19							Daam1	0.02	0.2							Daam1	-0.01	0.09		0.09
D4A3V2	Dab2	-0.05	0.54							Dab2	-0.02	0.17							Dab2	0.1	0.56							Dab2	0.01	0.05		0.05
D4A3V3	Dag1	-0.02	0.11							Dag1	0.06	0.36							Dag1	-0.01	0.14							Dag1	-0.05	0.95		0.95
D4A3V4	Dap	-0.13	0.89							Dap	-0.11	1.16							Dap	0.01	0.02							Dap	0.08	0.76		0.76
D4A414	Dap3	-0.14	1.61							Dap3	-0.13	2.85							Dap3	-0.05	0.59							Dap3	-0.01	0.07		0.07
D4A415	Dars1	0.03	0.46							Dars1	0.01	0.1							Dars1	0.01	0.26							Dars1	-0.04	0.82		0.82
D4A471	Dars2	0.23	2.71							Dars2	0.06	0.54							Dars2	-0.02	0.2							Dars2	-0.02	0.3		0.3
D4A478	Dazap1	-0.02	0.07							Dazap1	-0.13	0.89							Dazap1	0.04	0.27							Dazap1	0.06	0.72		0.72
D4A4A9	Dbi	-0.07	0.64							Dbi	-0.12	0.92							Dbi	-0.03	0.21							Dbi	-0.04	0.39		0.39
D4A4H5	Dbn1	0.07	0.42							Dbn1	0.09	0.61							Dbn1	0.04	0.11							Dbn1	0.12	0.89		0.89
D4A4J0	Dbnl	0	0							Dbnl	0.07	0.24							Dbnl	-0.01	0.07							Dbnl	0.01	0.2		0.2
D4A4K4	Dbt	0.02	0.54							Dbt	0.02	0.35							Dbt	-0.07	0.52							Dbt	-0.02	0.27		0.27
D4A4K6	Dcaf11	0.53	2.3							Dcaf11	0.42	1.92							Dcaf11	-0.06	0.71							Dcaf11	0.07	1.43		1.43
D4A4L5	Dcaf6	0.05	0.4							Dcaf6	0.02	0.17							Dcaf6	0.05	0.36							Dcaf6	0.05	0.33		0.33
D4A4P3	DCAF7	-0.02	0.11							DCAF7	-0.04	0.21							DCAF7	0.01	0.09							DCAF7	0.06	0.48		0.48
D4A4P4	Dcaf8	0	0.04							Dcaf8	0.01	0.11							Dcaf8	0.06	0.53							Dcaf8	0.06	0.5		0.5
D4A4T0	Dcakd	-0.02	0.19							Dcakd	-0.04	0.38							Dcakd	0.01	0.1							Dcakd	0.03	0.33		0.33
D4A4T9	Dcn	0.06	0.91							Dcn	-0.02	0.15							Dcn	0.13	1.06							Dcn	-0.02	0.13		0.13
D4A4U3	Dcps	0.01	0.08							Dcps	0	0.05							Dcps	-0.04	0.24							Dcps	0.05	0.24		0.24
D4A4W6	Dctn1	-0.01	0.09							Dctn1	0.02	0.16							Dctn1	0.02	0.46							Dctn1	0.01	0.45		0.45
D4A4Z0	Dctn2	-0.05	0.35							Dctn2	-0.06	0.51							Dctn2	0.01	0.15							Dctn2	-0.01	0.11		0.11
D4A4Z9	Dctn3	0.05	0.44							Dctn3	0.06	0.82							Dctn3	0.02	0.31							Dctn3	-0.03	0.48		0.48
D4A510	Dctn4	-0.09	0.97							Dctn4	-0.02	0.27							Dctn4	-0.03	0.15							Dctn4	-0.03	0.2		0.2
D4A520	Dcun1d1	0.11	0.59							Dcun1d1	0.1	0.49							Dcun1d1	-0.01	0.12							Dcun1d1	-0.02	0.18		0.18
D4A565	Dcun1d2	-0.02	0.15							Dcun1d2	0	0.02							Dcun1d2	-0.01	0.05							Dcun1d2	-0.04	0.41		0.41
D4A5I9	Dcxr	-0.05	0.27							Dcxr	0.09	0.65							Dcxr	-0.1	0.99							Dcxr	0.01	0.08		0.08
D4A5K6	Ddah1	0.09	0.94							Ddah1	0.01	0.07							Ddah1	0	0.03							Ddah1	0.05	0.6		0.6
D4A5L9	Ddah2	0	0							Ddah2	-0.03	0.26							Ddah2	0.02	0.18							Ddah2	-0.02	0.13		0.13
D4A5R0	Ddb1	-0.03	0.28							Ddb1	-0.05	0.93							Ddb1	0.02	0.33							Ddb1	-0.01	0.11		0.11
D4A5T8	Ddhd2	-0.34	0.98							Ddhd2	-0.1	0.27							Ddhd2	0.1	0.76							Ddhd2	-0.06	0.52		0.52
D4A5W8	Ddost	-0.03	0.13							Ddost	0.04	0.2							Ddost	0.02	0.36							Ddost	-0.01	0.09		0.09
D4A644	Ddrgk1	-0.03	0.4							Ddrgk1	0.08	0.74							Ddrgk1	-0.01	0.07							Ddrgk1	0.01	0.13		0.13
D4A650	Ddt	0.05	0.5							Ddt	0.09	2.35							Ddt	-0.04	0.35							Ddt	0	0.03		0.03
D4A678	Ddx1	0.17	2.8							Ddx1	0.07	0.34							Ddx1	-0.01	0.09							Ddx1	0	0.1		0.1
D4A6C5	Ddx17	0.05	0.61							Ddx17	0.11	1.75							Ddx17	0.02	0.37							Ddx17	0.03	0.31		0.31
D4A6D7	Ddx19a	0.02	0.13							Ddx19a	-0.1	1.07							Ddx19a	-0.02	0.26							Ddx19a	-0.02	0.49		0.49
D4A6E8	Ddx19b	0.14	1.38							Ddx19b	0.17	1.53							Ddx19b	-0.02	0.33							Ddx19b	-0.01	0.32		0.32
D4A6H8	Ddx21	0.2	2.37							Ddx21	0.04	0.25							Ddx21	0	0.01							Ddx21	0.05	0.34		0.34
D4A6K4	Ddx39a	0	0.02							Ddx39a	0.05	0.46							Ddx39a	-0.01	0.08							Ddx39a	-0.01	0.05		0.05
D4A6W6	Ddx39b	-0.05	1.8							Ddx39b	-0.01	0.16							Ddx39b	0	0.05							Ddx39b	0.01	0.14		0.14
D4A6X3	Ddx3x	-0.01	0.09							Ddx3x	0.04	0.56							Ddx3x	0.04	0.59							Ddx3x	0	0.08		0.08
D4A6X4	Ddx42	0.14	1.96							Ddx42	0.06	0.61							Ddx42	0.06	0.72							Ddx42	0.02	0.18		0.18
D4A6X7	Ddx5	0.02	0.18							Ddx5	-0.03	0.22							Ddx5	0.01	0.19							Ddx5	0.01	0.15		0.15
D4A702	Ddx6	-0.02	0.26							Ddx6	-0.01	0.19							Ddx6	0.06	0.72							Ddx6	-0.01	0.1		0.1
D4A719	Decr1	0.12	1.94							Decr1	0.06	0.77							Decr1	0.02	0.12							Decr1	-0.01	0.16		0.16
D4A720	Dek	-0.06	0.55							Dek	-0.02	0.1							Dek	0.06	0.6							Dek	-0.01	0.07		0.07
D4A746	Dennd10	-0.07	0.64							Dennd10	-0.04	0.32							Dennd10	-0.01	0.06							Dennd10	0.03	0.14		0.14
D4A772	Dennd4c	-0.04	0.68							Dennd4c	-0.08	1.8							Dennd4c	0.11	0.57							Dennd4c	0.14	0.39		0.39
D4A779	Dennd5b	-0.08	0.73							Dennd5b	0.03	0.25							Dennd5b	0.04	0.39							Dennd5b	-0.04	0.31		0.31
D4A781	Denr	0.06	1.51							Denr	-0.05	0.59							Denr	-0.01	0.12							Denr	0	0.02		0.02
D4A7F0	Deptor	0.08	1.59							Deptor	0.09	1.37							Deptor	-0.1	0.88							Deptor	0.09	0.2		0.2
D4A7H9	Dera	0.08	0.21							Dera	-0.04	0.19							Dera	0.01	0.05							Dera	0.03	0.26		0.26
D4A7K0	Des	0.04	0.24							Des	-0.03	0.23							Des	0.01	0.15							Des	0.02	0.36		0.36
D4A7L4	Dffa	0.01	0.1							Dffa	0	0.02							Dffa	-0.03	0.08							Dffa	0	0		0
D4A7N1	Dgkz	0.07	0.55							Dgkz	0.04	0.21							Dgkz	-0.09	0.65							Dgkz	0.1	0.7		0.7
D4A7Q6	Dglucy	-0.01	0.07							Dglucy	-0.01	0.06							Dglucy	-0.06	0.74							Dglucy	0	0.01		0.01
D4A7R0	Dguok	0.01	0.14							Dguok	-0.04	0.46							Dguok	0	0.02							Dguok	-0.01	0.12		0.12
D4A7R3	Dhodh	-0.22	0.64							Dhodh	-0.08	0.39							Dhodh	-0.05	0.61							Dhodh	0.01	0.18		0.18
D4A7U1	Dhps	0.16	1.17							Dhps	0.17	1.15							Dhps	-0.08	0.78							Dhps	0.01	0.04		0.04
D4A7W8	Dhrs11	-0.03	0.09							Dhrs11	0.14	0.44							Dhrs11	-0.06	0.48							Dhrs11	-0.03	0.19		0.19
D4A7X1	Dhrs2	-0.06	0.56							Dhrs2	-0.08	1.25							Dhrs2	-0.06	0.53							Dhrs2	0.02	0.16		0.16
D4A7X5	Dhrs4	-0.14	1.96							Dhrs4	-0.05	0.38							Dhrs4	-0.05	0.4							Dhrs4	-0.04	0.37		0.37
D4A830	Dhrs7b	-0.09	1.44							Dhrs7b	-0.07	1.04							Dhrs7b	-0.05	0.31							Dhrs7b	-0.1	1.01		1.01
D4A833	Dhrs7c	-0.07	0.66							Dhrs7c	0	0.01							Dhrs7c	0.01	0.04							Dhrs7c	-0.04	0.32		0.32
D4A857	Dhrsx	0.09	0.29							Dhrsx	0.05	0.15							Dhrsx	-0.06	0.34							Dhrsx	0.04	0.24		0.24
D4A896	Dhx15	0.12	2.28							Dhx15	0.03	0.27							Dhx15	0.02	0.19							Dhx15	0.06	0.53		0.53
D4A899	Dhx29	-0.05	0.87							Dhx29	-0.07	1.19							Dhx29	0.13	0.31							Dhx29	0.05	0.11		0.11
D4A8A0	Dhx38	-0.04	0.43							Dhx38	-0.01	0.13							Dhx38	0.05	0.29							Dhx38	-0.05	0.35		0.35
D4A8F2	Dhx9	-0.02	0.43							Dhx9	0.05	1.33							Dhx9	0.03	0.59							Dhx9	0	0.04		0.04
D4A8G5	Diablo	0.06	0.37							Diablo	0.09	0.69							Diablo	0.07	0.55							Diablo	0.02	0.11		0.11
D4A8G7	Diaph1	-0.08	0.95							Diaph1	-0.09	0.97							Diaph1	0.06	0.46							Diaph1	-0.02	0.15		0.15
D4A8H3	Dido1	0.03	0.34							Dido1	0	0.04							Dido1	0.03	0.17							Dido1	0.01	0.02		0.02
D4A8H5	Dip2b	-0.09	0.79							Dip2b	0.03	0.17							Dip2b	-0.06	0.45							Dip2b	0.07	0.68		0.68
D4A8H8	Dip2c	0.06	0.76							Dip2c	0.02	0.2							Dip2c	-0.07	1.06							Dip2c	-0.04	0.75		0.75
D4A8L4	Dis3	0.06	0.2							Dis3	0.04	0.29							Dis3	0.08	1.05							Dis3	0.01	0.04		0.04
D4A8M4	Dkc1	-0.06	0.31							Dkc1	0.07	0.42							Dkc1	0.04	0.39							Dkc1	-0.09	0.39		0.39
D4A8N2	Dkk3	0.1	1.35							Dkk3	-0.01	0.13							Dkk3	-0.06	0.38							Dkk3	0.15	0.81		0.81
D4A914	Dlat	0	0							Dlat	-0.1	0.13							Dlat	-0.04	0.33							Dlat	-0.01	0.06		0.06
D4A917	Dld	0.29	1.88							Dld	0.24	0.87							Dld	-0.04	0.51							Dld	-0.03	0.36		0.36
D4A944	Dlg1	-0.08	1.1							Dlg1	-0.09	0.79							Dlg1	0.01	0.09							Dlg1	0.02	0.44		0.44
D4A962	Dlst	-0.06	0.63							Dlst	-0.01	0.05							Dlst	-0.02	0.19							Dlst	-0.01	0.11		0.11
D4A978	Dmac2	-0.08	0.58							Dmac2	0.12	0.86							Dmac2	-0.05	0.27							Dmac2	-0.04	0.19		0.19
D4A994	Dmac2l	-0.06	1.06							Dmac2l	-0.07	1.99							Dmac2l	-0.01	0.09							Dmac2l	0	0		0
D4A997	Dmd	-0.01	0.06							Dmd	-0.12	0.65							Dmd	0.01	0.14							Dmd	-0.01	0.74		0.74
D4A9A3	Dmpk	-0.15	1							Dmpk	-0.08	0.42							Dmpk	-0.05	0.29							Dmpk	-0.18	0.94		0.94
D4A9D6	Dmtn	-0.06	1.17							Dmtn	-0.04	0.62							Dmtn	0.05	0.4							Dmtn	-0.03	0.28		0.28
D4A9D8	Dnaja1	-0.11	2.51							Dnaja1	-0.08	1.78							Dnaja1	-0.02	0.08							Dnaja1	-0.04	0.25		0.25
D4A9G1	Dnaja2	-0.11	1.9							Dnaja2	-0.08	1							Dnaja2	0.03	0.68							Dnaja2	-0.02	0.57		0.57
D4A9I3	Dnaja3	0.12	0.62							Dnaja3	0.01	0.05							Dnaja3	-0.05	0.77							Dnaja3	0.01	0.11		0.11
D4A9I4	Dnaja4	-0.04	0.39							Dnaja4	0.05	0.29							Dnaja4	0.04	0.67							Dnaja4	0	0.06		0.06
D4A9N5	Dnajb1	-0.06	0.26							Dnajb1	-0.07	0.38							Dnajb1	0.06	0.5							Dnajb1	0	0.02		0.02
D4A9P7	Dnajb11	0.14	3.05							Dnajb11	0.03	0.28							Dnajb11	-0.09	0.84							Dnajb11	-0.04	0.26		0.26
D4A9P9	Dnajb12	-0.03	0.34							Dnajb12	-0.15	1.76							Dnajb12	0.08	1.05							Dnajb12	-0.02	0.2		0.2
D4A9Q3	Dnajb2	-0.11	2.86							Dnajb2	-0.03	0.48							Dnajb2	0.06	0.55							Dnajb2	-0.02	0.32		0.32
D4A9T0	Dnajb4	0.12	1.07							Dnajb4	0.07	0.39							Dnajb4	0.07	1.89							Dnajb4	-0.02	0.17		0.17
D4A9T5	Dnajb5	0.01	0.06							Dnajb5	-0.03	0.34							Dnajb5	0.14	1.26							Dnajb5	-0.03	0.17		0.17
D4A9W1	Dnajb6	0.18	0.32							Dnajb6	0.34	0.47							Dnajb6	0.02	0.21							Dnajb6	-0.03	0.87		0.87
D4A9W3	Dnajc10	-0.11	2.16							Dnajc10	-0.08	1.36							Dnajc10	0	0.01							Dnajc10	-0.01	0.11		0.11
D4A9Z2	Dnajc11	-0.09	0.39							Dnajc11	-0.07	0.31							Dnajc11	0.04	0.7							Dnajc11	-0.02	0.34		0.34
D4A9Z6	Dnajc13	-0.13	1.24							Dnajc13	-0.02	0.11							Dnajc13	0.04	0.65							Dnajc13	-0.01	0.1		0.1
D4A9Z8	Dnajc19	0.04	0.45							Dnajc19	0.06	0.88							Dnajc19	-0.05	0.44							Dnajc19	-0.03	0.32		0.32
D4AA35	Dnajc28	0.07	0.29							Dnajc28	-0.02	0.07							Dnajc28	-0.11	1.8							Dnajc28	-0.02	0.21		0.21
D4AA63	Dnajc3	0.04	0.25							Dnajc3	0	0							Dnajc3	0.03	0.23							Dnajc3	-0.05	0.54		0.54
D4AAB5	Dnajc30	-0.24	2.41							Dnajc30	-0.15	0.84							Dnajc30	-0.01	0.04							Dnajc30	-0.01	0.06		0.06
D4AAE9	Dnajc7	0.05	0.64							Dnajc7	0.03	0.36							Dnajc7	-0.02	0.25							Dnajc7	-0.02	0.27		0.27
D4AAH6	Dnajc8	-0.03	0.4							Dnajc8	0.06	0.69							Dnajc8	-0.01	0.05							Dnajc8	0.02	0.16		0.16
D4AAI9	Dnm1	0.1	0.55							Dnm1	0.03	0.17							Dnm1	0.03	0.57							Dnm1	-0.02	0.25		0.25
D4AAT7	Dnm1l	0.09	1.21							Dnm1l	0.04	0.49							Dnm1l	0.01	0.2							Dnm1l	0	0.04		0.04
D4AAU8	Dnm2	0.06	0.88							Dnm2	-0.09	1.68							Dnm2	0.01	0.14							Dnm2	-0.02	0.24		0.24
D4AB01	Dnm3	-0.06	0.93							Dnm3	-0.11	2.04							Dnm3	0	0.03							Dnm3	-0.04	0.7		0.7
D4AB03	Dnmbp	-0.01	0.14							Dnmbp	0.04	1.39							Dnmbp	0.02	0.22							Dnmbp	0.04	0.49		0.49
D4AB17	Dnpep	-0.11	1.98							Dnpep	-0.03	0.29							Dnpep	-0.02	0.08							Dnpep	-0.02	0.11		0.11
D4AB50	Dnph1	-0.05	0.52							Dnph1	-0.02	0.14							Dnph1	0	0							Dnph1	0	0		0
D4ABA5	Dock6	0	0.01							Dock6	0.19	0.6							Dock6	0.04	0.27							Dock6	-0.03	0.27		0.27
D4ABA9	Dock7	0.23	1.79							Dock7	0.16	1.58							Dock7	0.02	0.18							Dock7	0.01	0.11		0.11
D4ABB8	Dohh	0.05	0.26							Dohh	0.06	0.58							Dohh	-0.01	0.11							Dohh	-0.04	0.66		0.66
D4ABD7	Dpp3	0.04	0.34							Dpp3	0.07	1.09							Dpp3	0.03	0.23							Dpp3	0.03	0.24		0.24
D4ABI7	Dpp4	0.01	0.05							Dpp4	0.01	0.04							Dpp4	-0.04	0.17							Dpp4	-0.04	0.32		0.32
D4ABK7	Dpp7	-0.09	1.09							Dpp7	-0.06	0.42							Dpp7	0.04	0.35							Dpp7	0.14	1.64		1.64
D4ABM3	Dpp9	0.12	1.14							Dpp9	0.13	1.54							Dpp9	-0.03	0.32							Dpp9	-0.05	0.31		0.31
D4ABM5	Dpt	-0.11	1.29							Dpt	-0.01	0.09							Dpt	0.18	1.41							Dpt	0.02	0.13		0.13
D4ABS5	Dpysl2	0.03	0.36							Dpysl2	0.03	0.34							Dpysl2	0.04	0.53							Dpysl2	-0.04	0.46		0.46
D4ABT8	Dpysl3	-0.05	0.53							Dpysl3	0	0.01							Dpysl3	0.08	0.34							Dpysl3	-0.02	0.15		0.15
D4ABT9	Drg1	-0.04	0.41							Drg1	-0.07	1.93							Drg1	-0.03	0.25							Drg1	-0.01	0.03		0.03
D4ABV0	Dsc2	0.02	0.23							Dsc2	0.01	0.1							Dsc2	-0.02	0.1							Dsc2	-0.03	0.26		0.26
D4ABX6	Dsg2	-0.03	0.37							Dsg2	-0.01	0.06							Dsg2	-0.01	0.08							Dsg2	0.01	0.09		0.09
D4ABY2	Dsp	0.07	0.62							Dsp	-0.01	0.06							Dsp	0.05	1.15							Dsp	-0.02	0.32		0.32
D4ABZ9	Dst	-0.07	2.01							Dst	-0.08	1.65							Dst	0.07	0.92							Dst	-0.06	1.1		1.1
D4AC12	Dstn	-0.08	1.05							Dstn	-0.04	0.39							Dstn	-0.03	0.22							Dstn	-0.02	0.19		0.19
D4AC23	Dtna	-0.04	0.9							Dtna	-0.04	1.11							Dtna	-0.01	0.19							Dtna	-0.02	0.54		0.54
D4AC36	Dtnb	0.01	0.1							Dtnb	-0.02	0.17							Dtnb	0.01	0.17							Dtnb	-0.05	1.56		1.56
D4AC65	Dus3l	0.04	0.42							Dus3l	0.01	0.06							Dus3l	-0.36	0.73							Dus3l	-0.18	0.76		0.76
D4ACA5	Dusp23	0.06	0.68							Dusp23	0	0.02							Dusp23	0	0							Dusp23	-0.02	0.24		0.24
D4ACB8	Dusp3	-0.02	0.33							Dusp3	-0.03	0.71							Dusp3	0.06	0.76							Dusp3	-0.03	0.15		0.15
D4ACC5	Dut	0.08	0.91							Dut	0.03	0.57							Dut	-0.06	0.7							Dut	0.04	0.55		0.55
D4ACD3	Dync1h1	0.05	0.19							Dync1h1	0.08	0.31							Dync1h1	0.06	1.4							Dync1h1	-0.01	0.36		0.36
D4ACG2	Dync1i2	0.19	2.36							Dync1i2	0.07	0.42							Dync1i2	0.05	0.82							Dync1i2	-0.04	0.51		0.51
D4ACJ1	Dync1li1	-0.08	1.56							Dync1li1	-0.05	1.06							Dync1li1	0.05	0.51							Dync1li1	0.01	0.11		0.11
D4ACL2	Dync1li2	-0.02	0.17							Dync1li2	-0.08	1.01							Dync1li2	-0.01	0.05							Dync1li2	-0.02	0.15		0.15
D4ACL8	DYNLL1	-0.16	1.74							DYNLL1	-0.08	0.54							DYNLL1	0.07	0.75							DYNLL1	0.01	0.11		0.11
D4ACM1	DYNLL2	-0.12	1.05							DYNLL2	-0.02	0.11							DYNLL2	0.02	0.37							DYNLL2	-0.02	0.3		0.3
D4ACN8	Dynlrb1	0.05	0.76							Dynlrb1	0.02	0.24							Dynlrb1	0.04	0.46							Dynlrb1	-0.01	0.11		0.11
D4ACP2	Dysf	0.17	1.5							Dysf	0.09	0.86							Dysf	-0.01	0.06							Dysf	-0.01	0.04		0.04
D4ACY1	Ears2	0.05	0.3							Ears2	0.01	0.03							Ears2	-0.11	1.12							Ears2	0.02	0.16		0.16
D4AD37	Ech1	0.01	0.07							Ech1	0.06	1.26							Ech1	-0.04	0.3							Ech1	-0.01	0.11		0.11
D4AD58	Echdc1	-0.21	3.07							Echdc1	-0.15	2.15							Echdc1	-0.1	1.05							Echdc1	-0.03	0.18		0.18
D4AD70	Echdc2	-0.08	1.36							Echdc2	0.02	0.29							Echdc2	-0.1	0.74							Echdc2	-0.05	1.71		1.71
D4AD99	Echdc3	0.01	0.08							Echdc3	-0.04	0.3							Echdc3	-0.05	0.59							Echdc3	0.01	0.04		0.04
D4ADD7	Echs1	-0.08	1.02							Echs1	-0.1	0.87							Echs1	-0.07	0.79							Echs1	-0.02	0.27		0.27
D4ADF5	Eci1	0.02	0.39							Eci1	0.04	1.31							Eci1	-0.01	0.05							Eci1	0.01	0.08		0.08
D4ADG2	Eci2	0.16	0.98							Eci2	0.11	0.97							Eci2	-0.06	0.53							Eci2	-0.02	0.14		0.14
D4ADN6	Ecm1	-0.01	0.12							Ecm1	-0.02	0.2							Ecm1	0.06	0.45							Ecm1	0.05	0.33		0.33
D4ADS4	Ecpas	0.02	0.09							Ecpas	0.07	0.24							Ecpas	-0.01	0.16							Ecpas	-0.03	0.48		0.48
D4ADS9	Ecsit	-0.04	0.28							Ecsit	-0.03	0.3							Ecsit	-0.07	1.01							Ecsit	-0.02	0.22		0.22
D4ADT5	Edc4	-0.05	0.45							Edc4	0.11	1.19							Edc4	0.01	0.04							Edc4	0.01	0.1		0.1
D4ADX8	Edf1	0.05	0.38							Edf1	0.13	0.81							Edf1	-0.01	0.12							Edf1	0.04	0.44		0.44
D4AE02	Eea1	-0.15	1.71							Eea1	-0.1	0.73							Eea1	0	0.01							Eea1	-0.02	0.21		0.21
D4AE03	Eef1a2	0.26	1.7							Eef1a2	-0.08	0.83							Eef1a2	-0.04	0.7							Eef1a2	-0.01	0.12		0.12
D4AE06	Eef1b2	0.06	0.7							Eef1b2	0.09	1.26							Eef1b2	0.03	0.46							Eef1b2	-0.04	0.92		0.92
D4AE17	Eef1d	0	0.01							Eef1d	0.02	0.17							Eef1d	0.01	0.18							Eef1d	0.01	0.16		0.16
D4AE56	Eef1e1	-0.02	0.18							Eef1e1	-0.06	0.71							Eef1e1	0.02	0.32							Eef1e1	-0.01	0.06		0.06
D4AE75	Eef1g	0.07	0.18							Eef1g	0.12	0.28							Eef1g	0.02	0.57							Eef1g	-0.03	0.79		0.79
D4AE96	Eef2	0.08	1.22							Eef2	0.04	0.33							Eef2	0.01	0.19							Eef2	0.01	0.21		0.21
D4AED6	Eefsec	-0.07	2.28							Eefsec	-0.05	0.44							Eefsec	-0.05	0.38							Eefsec	-0.05	0.34		0.34
D4AEG7	Efemp1	-0.02	0.13							Efemp1	-0.09	0.88							Efemp1	0.11	0.57							Efemp1	0.06	0.35		0.35
D4AEH3	Efhd1	0.05	0.98							Efhd1	0.01	0.06							Efhd1	-0.01	0.05							Efhd1	0.01	0.06		0.06
D4AEH9	Efhd2	0	0							Efhd2	-0.02	0.15							Efhd2	0.04	0.3							Efhd2	0.04	0.84		0.84
D4AEK9	Efl1	0.13	1.55							Efl1	0.12	1.14							Efl1	0.08	1.09							Efl1	0.04	0.24		0.24
D4AEL0	Efr3a	-0.18	2.73							Efr3a	-0.2	1.66							Efr3a	0	0.01							Efr3a	-0.05	0.68		0.68
D4AEL2	Eftud2	-0.11	0.41							Eftud2	0.02	0.07							Eftud2	0.02	0.46							Eftud2	0.01	0.12		0.12
D4AEL8	Egln1	0.02	0.12							Egln1	0.05	0.41							Egln1	-0.03	0.5							Egln1	0.04	0.67		0.67
D4AEP0	Ehbp1	-0.09	0.91							Ehbp1	-0.07	0.64							Ehbp1	0.05	0.37							Ehbp1	-0.09	0.63		0.63
D7NIW0	Ehbp1l1	0.03	0.3							Ehbp1l1	0.05	0.56							Ehbp1l1	0.09	1.92							Ehbp1l1	-0.03	0.88		0.88
E2CWF0	Ehd1	-0.11	2.51							Ehd1	-0.11	1.58							Ehd1	0.05	0.98							Ehd1	-0.03	0.35		0.35
E9PSK7	Ehd2	0.03	0.3							Ehd2	0.03	0.33							Ehd2	0	0							Ehd2	-0.01	0.18		0.18
E9PSP1	Ehd3	0.08	0.31							Ehd3	-0.01	0.03							Ehd3	0.07	1.5							Ehd3	-0.01	0.19		0.19
E9PSQ0	Ehd4	-0.04	0.6							Ehd4	-0.05	0.61							Ehd4	0.12	1.53							Ehd4	-0.06	1.19		1.19
E9PST5	Ehhadh	-0.02	0.08							Ehhadh	0.03	0.2							Ehhadh	0.02	0.07							Ehhadh	0.09	0.24		0.24
E9PSX8	Eif1	-0.21	0.32							Eif1	0.1	0.25							Eif1	-0.04	0.3							Eif1	0.07	0.55		0.55
E9PSY8	Eif1a	0.08	0.67							Eif1a	0.09	1.08							Eif1a	0.03	0.23							Eif1a	-0.04	0.34		0.34
E9PT22	Eif2a	0.05	0.53							Eif2a	0.03	0.33							Eif2a	0.09	0.19							Eif2a	0.08	0.18		0.18
E9PT37	Eif2ak2	-0.12	0.99							Eif2ak2	-0.16	1.29							Eif2ak2	0.01	0.04							Eif2ak2	-0.07	0.35		0.35
E9PT51	Eif2b2	-0.02	0.27							Eif2b2	-0.05	0.74							Eif2b2	-0.01	0.14							Eif2b2	-0.01	0.06		0.06
E9PT53	Eif2b3	0.02	0.06							Eif2b3	0.22	1.24							Eif2b3	0	0.01							Eif2b3	0.04	0.23		0.23
E9PT65	Eif2b4	0.01	0.11							Eif2b4	0.02	0.6							Eif2b4	0.04	0.6							Eif2b4	-0.02	0.31		0.31
E9PT87	Eif2b5	-0.22	3.36							Eif2b5	-0.24	3.76							Eif2b5	-0.03	0.23							Eif2b5	-0.03	0.29		0.29
E9PT90	Eif2s1	-0.02	0.21							Eif2s1	0.03	0.46							Eif2s1	0.01	0.22							Eif2s1	-0.01	0.1		0.1
E9PTB2	Eif2s2	-0.01	0.05							Eif2s2	0.01	0.08							Eif2s2	0.03	0.36							Eif2s2	-0.01	0.12		0.12
E9PTG1	Eif2s3	-0.08	0.54							Eif2s3	-0.02	0.16							Eif2s3	-0.03	0.44							Eif2s3	0	0.03		0.03
E9PTG5	Eif3a	0.02	0.1							Eif3a	0.04	0.27							Eif3a	-0.01	0.09							Eif3a	-0.01	0.08		0.08
E9PTG8	Eif3b	-0.03	0.22							Eif3b	0.07	0.72							Eif3b	0	0.02							Eif3b	0.01	0.08		0.08
E9PTI6	Eif3c	-0.08	1.51							Eif3c	-0.06	0.52							Eif3c	0.02	0.59							Eif3c	0.02	0.51		0.51
E9PTK4	Eif3d	-0.02	0.12							Eif3d	-0.04	0.36							Eif3d	0.02	0.37							Eif3d	0	0		0
E9PTR4	EIF3E	-0.03	0.53							EIF3E	-0.01	0.14							EIF3E	0	0.05							EIF3E	-0.02	0.29		0.29
E9PTV0	Eif3f	0.21	1.58							Eif3f	-0.07	0.42							Eif3f	0.02	0.17							Eif3f	0.03	0.25		0.25
E9PTY6	Eif3g	0.03	0.19							Eif3g	-0.01	0.06							Eif3g	-0.01	0.07							Eif3g	-0.02	0.74		0.74
E9PTZ9	Eif3h	0	0.03							Eif3h	0.09	1.27							Eif3h	0.01	0.16							Eif3h	-0.01	0.16		0.16
E9PU01	Eif3i	-0.05	0.33							Eif3i	-0.01	0.03							Eif3i	-0.05	0.56							Eif3i	-0.01	0.17		0.17
E9PU02	Eif3j	0.03	0.14							Eif3j	0	0							Eif3j	-0.01	0.26							Eif3j	0	0.01		0.01
E9PU28	Eif3k	0.03	0.16							Eif3k	0.01	0.06							Eif3k	0.02	0.29							Eif3k	0	0.05		0.05
E9PU29	Eif3l	-0.08	0.81							Eif3l	-0.07	0.99							Eif3l	0.02	0.41							Eif3l	-0.03	0.68		0.68
F1LM47	Eif3m	0	0							Eif3m	0.01	0.07							Eif3m	0.02	0.18							Eif3m	-0.02	0.25		0.25
F1LM55	EIF4A1	-0.11	1.11							EIF4A1	-0.05	0.37							EIF4A1	0.04	2.18							EIF4A1	0.01	0.16		0.16
F1LM60	EIF4A2	0.14	0.87							EIF4A2	0.16	1.83							EIF4A2	0.03	1.06							EIF4A2	0.01	0.11		0.11
F1LM66	Eif4a3	0	0							Eif4a3	0.02	0.25							Eif4a3	0.01	0.32							Eif4a3	-0.01	0.21		0.21
F1LML7	Eif4b	0	0.02							Eif4b	0.06	0.49							Eif4b	0.05	0.54							Eif4b	0.01	0.05		0.05
F1LMQ3	Eif4e	0.04	1.05							Eif4e	0.01	0.1							Eif4e	0.02	0.3							Eif4e	0	0		0
F1LMV6	Eif4ebp2	0.05	0.6							Eif4ebp2	-0.01	0.06							Eif4ebp2	0.07	0.27							Eif4ebp2	-0.05	0.13		0.13
F1LMY4	Eif4g1	0.04	0.37							Eif4g1	-0.08	0.95							Eif4g1	0.04	1.14							Eif4g1	-0.01	0.31		0.31
F1LN42	Eif4g2	-0.05	1.94							Eif4g2	-0.02	0.34							Eif4g2	-0.01	0.15							Eif4g2	0.05	0.3		0.3
F1LN75	Eif4g3	0.02	0.17							Eif4g3	0.08	1.46							Eif4g3	0.03	0.53							Eif4g3	0.01	0.2		0.2
F1LN91	Eif4h	-0.03	0.59							Eif4h	-0.01	0.14							Eif4h	-0.01	0.08							Eif4h	0	0.03		0.03
F1LN92	Eif5	0.05	0.55							Eif5	0.03	0.4							Eif5	0	0.01							Eif5	0	0.05		0.05
F1LNF0	EIF5A	-0.18	2.73							EIF5A	-0.15	3.08							EIF5A	0.01	0.13							EIF5A	-0.05	0.63		0.63
F1LNH3	Eif5b	0.08	0.42							Eif5b	0.11	0.94							Eif5b	0.03	0.38							Eif5b	0.02	0.16		0.16
F1LNJ2	Eif6	-0.07	0.34							Eif6	-0.04	0.18							Eif6	-0.01	0.06							Eif6	-0.01	0.11		0.11
F1LNL2	Elac2	0.03	0.08							Elac2	-0.01	0.05							Elac2	-0.09	0.81							Elac2	-0.07	0.65		0.65
F1LNS2	Elavl1	-0.05	0.41							Elavl1	-0.06	0.33							Elavl1	0.02	0.23							Elavl1	0.01	0.11		0.11
F1LP26	Elmo1	0.01	0.17							Elmo1	-0.04	0.71							Elmo1	0.11	0.99							Elmo1	0.13	0.75		0.75
F1LP57	Elob	0.02	0.22							Elob	-0.04	0.41							Elob	-0.01	0.21							Elob	0	0.01		0.01
F1LP90	ELOC	-0.03	0.39							ELOC	-0.09	0.93							ELOC	0.02	0.16							ELOC	-0.05	0.46		0.46
F1LPD0	Elp1	-0.13	1.66							Elp1	-0.13	1.55							Elp1	0.04	0.57							Elp1	0	0.01		0.01
F1LPG5	Elp2	-0.04	0.38							Elp2	-0.01	0.05							Elp2	-0.08	2.32							Elp2	0.05	0.91		0.91
F1LPV0	Elp3	0.12	0.33							Elp3	-0.14	0.34							Elp3	0.03	0.15							Elp3	-0.03	0.13		0.13
F1LPV8	Emc1	-0.13	2.24							Emc1	-0.14	1.32							Emc1	-0.01	0.1							Emc1	-0.05	0.6		0.6
F1LPW0	Emc10	0.24	0.74							Emc10	0.29	1.21							Emc10	-0.03	0.4							Emc10	-0.07	1.04		1.04
F1LQ00	Emc2	0.12	0.51							Emc2	0.15	0.56							Emc2	-0.02	0.38							Emc2	0.01	0.12		0.12
F1LQ09	Emc4	0.02	0.21							Emc4	-0.02	0.12							Emc4	0.03	0.28							Emc4	-0.04	0.43		0.43
F1LQ48	Emc7	-0.08	1.33							Emc7	-0.05	0.38							Emc7	0	0.03							Emc7	-0.05	0.37		0.37
F1LQ83	Emc8	0.1	1.04							Emc8	0.04	0.23							Emc8	-0.03	0.33							Emc8	-0.01	0.11		0.11
F1LQI6	Emd	-0.06	0.72							Emd	-0.1	0.84							Emd	0.06	0.32							Emd	-0.07	0.27		0.27
F1LQJ2	Emilin1	-0.08	1.52							Emilin1	-0.08	1.54							Emilin1	0.04	0.16							Emilin1	-0.03	0.22		0.22
F1LQJ7	Eml1	-0.08	0.6							Eml1	0.06	0.43							Eml1	-0.03	0.45							Eml1	-0.02	0.29		0.29
F1LQP9	Eml2	-0.02	0.33							Eml2	-0.01	0.14							Eml2	0.01	0.29							Eml2	0.01	0.18		0.18
F1LQQ5	Eml4	-0.08	0.4							Eml4	0.17	0.64							Eml4	0.05	0.51							Eml4	-0.03	0.2		0.2
F1LQQ7	Enah	-0.09	0.15							Enah	-0.12	0.36							Enah	0.04	0.22							Enah	0.01	0.08		0.08
F1LQT4	Endog	0.19	1.19							Endog	0.14	0.55							Endog	-0.07	0.96							Endog	0.02	0.14		0.14
F1LR02	Engase	0.19	0.73							Engase	0.33	1.29							Engase	0.13	0.68							Engase	0.05	0.24		0.24
F1LR10	Eno1	0.07	0.47							Eno1	0.12	1.97							Eno1	0.01	0.09							Eno1	0.01	0.15		0.15
F1LR36	Eno2	0	0.01							Eno2	0.06	0.35							Eno2	-0.09	0.91							Eno2	0.05	0.37		0.37
F1LR42	Eno3	0.07	0.67							Eno3	0.02	0.19							Eno3	-0.12	1.26							Eno3	0.04	0.31		0.31
F1LR71	Enoph1	-0.03	0.27							Enoph1	0.03	0.18							Enoph1	-0.01	0.04							Enoph1	-0.03	0.27		0.27
F1LRE5	Enpep	0.02	0.3							Enpep	0.05	0.66							Enpep	0.01	0.08							Enpep	0.01	0.05		0.05
F1LRI5	Enpp1	0.07	1.71							Enpp1	0.01	0.08							Enpp1	0.07	0.78							Enpp1	0.14	1.32		1.32
F1LRJ1	Enpp3	-0.19	1.38							Enpp3	-0.12	0.61							Enpp3	0.1	0.86							Enpp3	0.03	0.26		0.26
F1LRK4	Enpp4	-0.03	0.52							Enpp4	-0.03	0.37							Enpp4	0.08	0.35							Enpp4	0.05	0.25		0.25
F1LRL4	Ensa	0.12	2.05							Ensa	0.12	2.01							Ensa	-0.05	0.35							Ensa	0	0		0
F1LRS8	ENSRNOG00000062324	-0.01	0.13							ENSRNOG00000062324	0.02	0.12							ENSRNOG00000062324	-0.4	0.77							ENSRNOG00000062324	0.26	0.28		0.28
F1LS72	ENSRNOG00000062976	-0.07	0.28							ENSRNOG00000062976	0.12	0.48							ENSRNOG00000062976	-0.12	0.61							ENSRNOG00000062976	0.39	0.88		0.88
F1LS86	ENSRNOG00000064886	-0.05	0.51							ENSRNOG00000064886	-0.04	0.67							ENSRNOG00000064886	-0.08	0.14							ENSRNOG00000064886	0.32	0.35		0.35
F1LSC3	ENSRNOG00000065855	-0.04	0.42							ENSRNOG00000065855	-0.05	0.52							ENSRNOG00000065855	-0.01	0.05							ENSRNOG00000065855	0.24	0.91		0.91
F1LSK5	ENSRNOG00000065905	0	0.01							ENSRNOG00000065905	-0.02	0.09							ENSRNOG00000065905	0.21	0.35							ENSRNOG00000065905	0.29	0.94		0.94
F1LSM0	ENSRNOG00000065952	0.01	0.04							ENSRNOG00000065952	-0.06	1							ENSRNOG00000065952	-0.12	0.3							ENSRNOG00000065952	0.13	0.33		0.33
F1LT13	ENSRNOG00000066814	0.08	0.85							ENSRNOG00000066814	0.11	0.89							ENSRNOG00000066814	0.08	0.21							ENSRNOG00000066814	0.24	0.36		0.36
F1LT14	ENSRNOG00000066953	-0.06	0.39							ENSRNOG00000066953	-0.04	0.32							ENSRNOG00000066953	-0.03	0.24							ENSRNOG00000066953	0.03	0.21		0.21
F1LT35	ENSRNOG00000066971	-0.05	1.06							ENSRNOG00000066971	-0.01	0.14							ENSRNOG00000066971	-0.26	0.93							ENSRNOG00000066971	0.23	0.3		0.3
F1LT49	ENSRNOG00000067970	-0.03	0.19							ENSRNOG00000067970	-0.04	0.36							ENSRNOG00000067970	0	0							ENSRNOG00000067970	-0.07	2.39		2.39
F1LT58	ENSRNOG00000068055	0.09	0.98							ENSRNOG00000068055	-0.01	0.11							ENSRNOG00000068055	-0.21	0.54							ENSRNOG00000068055	0.65	0.71		0.71
F1LT70	ENSRNOG00000068816	0.06	0.4							ENSRNOG00000068816	0.01	0.06							ENSRNOG00000068816	-0.06	0.61							ENSRNOG00000068816	-0.01	0.06		0.06
F1LTF8	ENSRNOG00000068908	0.08	1.15							ENSRNOG00000068908	0.09	2.31							ENSRNOG00000068908	-0.24	0.87							ENSRNOG00000068908	0.49	0.74		0.74
F1LTJ5	ENSRNOG00000069828	-0.06	2.18							ENSRNOG00000069828	-0.03	0.55							ENSRNOG00000069828	0.19	0.25							ENSRNOG00000069828	0.28	0.46		0.46
F1LTN6	ENSRNOG00000069828	-0.08	0.21							ENSRNOG00000069828	0.28	0.7							ENSRNOG00000069828	-0.15	0.19							ENSRNOG00000069828	0.36	0.69		0.69
F1LTR1	Entpd1	0.03	0.2							Entpd1	0.04	0.2							Entpd1	0.06	0.66							Entpd1	-0.08	1.17		1.17
F1LTX8	Entpd2	-0.01	0.09							Entpd2	0.04	0.15							Entpd2	0.05	0.22							Entpd2	-0.04	0.23		0.23
F1LTZ5	Entpd5	0.02	0.08							Entpd5	0.06	0.71							Entpd5	0.01	0.07							Entpd5	-0.06	0.56		0.56
F1LU71	Epb41	-0.03	0.27							Epb41	-0.05	0.78							Epb41	0.04	0.7							Epb41	0.05	0.58		0.58
F1LUD9	Epb41l1	-0.01	0.06							Epb41l1	0	0.02							Epb41l1	0.01	0.13							Epb41l1	-0.03	0.25		0.25
F1LUN5	Epb41l2	-0.11	0.89							Epb41l2	-0.01	0.05							Epb41l2	0.06	0.46							Epb41l2	0.01	0.05		0.05
F1LUW9	Epb41l3	0.03	0.33							Epb41l3	0	0.02							Epb41l3	-0.08	0.42							Epb41l3	-0.2	0.75		0.75
F1LV37	Epb42	0.02	0.09							Epb42	-0.13	1.34							Epb42	0.02	0.11							Epb42	0.05	0.16		0.16
F1LVL2	Epdr1	0.05	0.14							Epdr1	0.04	0.1							Epdr1	-0.1	0.74							Epdr1	-0.01	0.06		0.06
F1LVX2	Ephx1	-0.07	0.53							Ephx1	0.03	0.22							Ephx1	0.03	0.37							Ephx1	-0.03	0.34		0.34
F1LVY9	Ephx2	0.02	0.21							Ephx2	-0.05	0.58							Ephx2	-0.06	0.52							Ephx2	0	0.02		0.02
F1LW07	Epm2a	0.12	1.14							Epm2a	0.08	0.73							Epm2a	-0.04	0.39							Epm2a	0.01	0.08		0.08
F1LW22	Epm2aip1	0.05	0.22							Epm2aip1	0.14	1.02							Epm2aip1	0.03	0.27							Epm2aip1	-0.02	0.23		0.23
F1LW74	Epn1	0.03	0.21							Epn1	0.1	0.83							Epn1	0.03	0.34							Epn1	-0.04	1.01		1.01
F1LWE6	Epn2	-0.05	0.21							Epn2	-0.01	0.06							Epn2	0.06	0.48							Epn2	0	0.01		0.01
F1LWG4	Eppk1	-0.03	0.25							Eppk1	0.02	0.14							Eppk1	0.01	0.1							Eppk1	-0.02	0.19		0.19
F1LWG8	Eprs1	-0.04	0.35							Eprs1	-0.04	0.57							Eprs1	0	0.06							Eprs1	-0.01	0.25		0.25
F1LWM1	Eps15	-0.24	2.98							Eps15	-0.22	1.63							Eps15	0	0.02							Eps15	0	0.02		0.02
F1LX07	Eps15l1	-0.01	0.06							Eps15l1	-0.06	0.76							Eps15l1	-0.01	0.2							Eps15l1	-0.01	0.07		0.07
F1LX28	Eps8	-0.11	0.86							Eps8	-0.12	0.88							Eps8	0.11	0.78							Eps8	0.1	0.54		0.54
F1LX81	Erap1	-0.07	0.7							Erap1	0.04	0.75							Erap1	0.04	0.33							Erap1	-0.01	0.12		0.12
F1LXA0	Erbin	-0.07	0.86							Erbin	0.05	0.54							Erbin	0.09	1.05							Erbin	0.02	0.13		0.13
F1LXF5	Erc1	-0.01	0.13							Erc1	0.08	1.26							Erc1	-0.01	0.09							Erc1	0.01	0.14		0.14
F1LXP8	Erg	-0.01	0.05							Erg	-0.04	0.39							Erg	-0.03	0.2							Erg	0.09	0.77		0.77
F1LXQ1	Erh	-0.05	0.87							Erh	-0.06	0.85							Erh	-0.02	0.14							Erh	-0.08	0.49		0.49
F1LXQ7	Erlin1	-0.03	0.2							Erlin1	0.16	2.38							Erlin1	-0.01	0.04							Erlin1	-0.03	0.36		0.36
F1LYJ8	Erlin2	0.01	0.04							Erlin2	-0.01	0.06							Erlin2	0.01	0.04							Erlin2	-0.06	0.83		0.83
F1LYQ4	Ermp1	0.76	0.32							Ermp1	0.63	0.35							Ermp1	-0.04	0.43							Ermp1	0.07	1.48		1.48
F1LYQ8	Ero1a	0.17	1.12							Ero1a	0.06	0.26							Ero1a	0.08	1.42							Ero1a	-0.02	0.17		0.17
F1LYS7	Erp29	-0.08	2.06							Erp29	-0.12	2.41							Erp29	0.07	0.33							Erp29	0.01	0.06		0.06
F1LYU3	Erp44	-0.03	0.1							Erp44	0.34	1.12							Erp44	0.03	0.31							Erp44	0	0.01		0.01
F1LYX9	Esam	-0.05	0.57							Esam	-0.02	0.22							Esam	0.02	0.23							Esam	0.01	0.11		0.11
F1LZJ4	Esd	-0.1	1.04							Esd	-0.15	2.26							Esd	-0.03	0.32							Esd	-0.04	0.45		0.45
F1LZW6	Esrra	0.01	0.04							Esrra	-0.01	0.05							Esrra	-0.04	0.45							Esrra	0.13	0.6		0.6
F1M024	Esyt1	-0.07	0.33							Esyt1	0.19	1.1							Esyt1	0.01	0.09							Esyt1	-0.05	0.67		0.67
F1M049	ETF1	0	0.05							ETF1	-0.08	1.27							ETF1	-0.01	0.11							ETF1	0	0.06		0.06
F1M062	Etfa	-0.05	1.19							Etfa	-0.01	0.12							Etfa	-0.07	1.13							Etfa	0.02	0.24		0.24
F1M0M0	Etfb	-0.22	1.53							Etfb	-0.24	1.7							Etfb	-0.06	0.87							Etfb	0.02	0.42		0.42
F1M0R2	Etfdh	0.16	0.34							Etfdh	0.35	0.73							Etfdh	-0.03	0.27							Etfdh	-0.01	0.17		0.17
F1M0U5	Etfrf1	0.11	2.13							Etfrf1	0.02	0.14							Etfrf1	-0.02	0.16							Etfrf1	0	0.01		0.01
F1M0X6	Etl4	-0.02	0.09							Etl4	0.04	0.29							Etl4	0.02	0.28							Etl4	-0.01	0.08		0.08
F1M0Z1	Evl	0.13	0.92							Evl	-0.02	0.1							Evl	-0.06	0.27							Evl	0.04	0.29		0.29
F1M124	Ewsr1	-0.1	1.74							Ewsr1	-0.14	1.74							Ewsr1	0	0.01							Ewsr1	-0.01	0.09		0.09
F1M155	Exoc1	0.15	1.93							Exoc1	0.15	1.7							Exoc1	0.02	0.11							Exoc1	0.02	0.19		0.19
F1M1E4	Exoc2	-0.23	1.3							Exoc2	-0.12	0.55							Exoc2	0.05	0.24							Exoc2	0.11	0.45		0.45
F1M1H0	Exoc4	-0.11	2.18							Exoc4	-0.07	0.62							Exoc4	0.03	0.18							Exoc4	-0.05	0.51		0.51
F1M1L9	Exoc7	-0.12	1.8							Exoc7	-0.09	3.3							Exoc7	0.03	0.41							Exoc7	-0.02	0.1		0.1
F1M1R0	Exoc8	0.04	0.06							Exoc8	0.3	0.56							Exoc8	0.02	0.09							Exoc8	0.05	0.24		0.24
F1M265	Exog	0.03	0.17							Exog	0.04	0.29							Exog	-0.06	0.44							Exog	0.1	1.73		1.73
F1M2K6	Ezr	-0.18	2.33							Ezr	-0.15	1.18							Ezr	-0.01	0.13							Ezr	0.01	0.18		0.18
F1M386	F10	0	0.02							F10	0.02	0.17							F10	0.06	0.28							F10	0.26	0.86		0.86
F1M392	F12	-0.04	0.69							F12	-0.06	1.16							F12	0.02	0.07							F12	0.27	1.08		1.08
F1M3B3	F13a1	0.03	0.22							F13a1	-0.09	0.37							F13a1	0.09	0.63							F13a1	0.19	1.63		1.63
F1M3G7	F2	0.14	1.48							F2	0.09	0.9							F2	0.08	0.63							F2	0.2	0.73		0.73
F1M3H8	F9	-0.09	0.75							F9	-0.05	0.45							F9	0.02	0.08							F9	0.07	0.28		0.28
F1M3L7	Fabp3	-0.04	0.14							Fabp3	0.06	0.26							Fabp3	-0.05	0.62							Fabp3	-0.01	0.17		0.17
F1M3X3	Fabp4	-0.12	0.34							Fabp4	0.51	0.83							Fabp4	-0.01	0.06							Fabp4	0	0.03		0.03
F1M403	Fabp5	0.05	0.45							Fabp5	0.03	0.24							Fabp5	-0.01	0.09							Fabp5	-0.02	0.18		0.18
F1M446	Fadd	-0.01	0.12							Fadd	0.01	0.07							Fadd	0.05	0.59							Fadd	0.04	0.61		0.61
F1M471	Faf1	-0.09	1.04							Faf1	-0.09	1.38							Faf1	0	0.04							Faf1	0.01	0.12		0.12
F1M4I1	Fahd1	0.03	0.28							Fahd1	-0.02	0.19							Fahd1	-0.04	0.54							Fahd1	-0.03	0.46		0.46
F1M512	Fahd2	0.04	0.35							Fahd2	0.08	0.98							Fahd2	-0.05	0.53							Fahd2	-0.02	0.4		0.4
F1M5N4	Fam107b	-0.1	1.9							Fam107b	-0.11	2.19							Fam107b	-0.1	0.35							Fam107b	0	0.01		0.01
F1M614	Fam114a2	-0.25	5.23							Fam114a2	-0.22	2.45							Fam114a2	0.02	0.03							Fam114a2	-0.17	0.84		0.84
F1M6D0	Fam120a	-0.13	0.86							Fam120a	-0.08	0.59							Fam120a	0	0.02							Fam120a	0.02	0.31		0.31
F1M6F4	FAM120C	-0.06	1.34							FAM120C	-0.05	0.8							FAM120C	0.01	0.09							FAM120C	-0.07	0.43		0.43
F1M6L8	Fam136a	0.01	0.12							Fam136a	0.02	0.34							Fam136a	0.02	0.22							Fam136a	0.01	0.04		0.04
F1M6Q3	Fam162a	0.02	0.08							Fam162a	-0.02	0.15							Fam162a	0.01	0.03							Fam162a	-0.05	0.41		0.41
F1M6T3	Fam185a	-0.05	0.52							Fam185a	-0.03	0.18							Fam185a	-0.11	1.44							Fam185a	0.01	0.1		0.1
F1M6V0	Fam20b	-0.01	0.04							Fam20b	0.22	0.77							Fam20b	0.06	0.6							Fam20b	0.04	0.37		0.37
F1M6Z4	Fam210a	-0.06	0.43							Fam210a	-0.05	0.45							Fam210a	-0.05	0.47							Fam210a	-0.05	0.98		0.98
F1M775	Fam210b	0.11	1.18							Fam210b	0.02	0.1							Fam210b	0.06	0.22							Fam210b	-0.01	0.03		0.03
F1M7A1	Fam98a	0.04	0.39							Fam98a	-0.07	0.72							Fam98a	-0.01	0.12							Fam98a	0.02	0.16		0.16
F1M7B8	Fam98b	-0.04	0.2							Fam98b	-0.06	0.31							Fam98b	-0.01	0.07							Fam98b	-0.03	0.26		0.26
F1M7E5	Farp1	-0.07	0.99							Farp1	-0.02	0.14							Farp1	-0.03	0.11							Farp1	0	0.02		0.02
F1M7L9	Fars2	0.19	1.76							Fars2	0.1	0.72							Fars2	-0.04	0.32							Fars2	-0.03	0.24		0.24
F1M7Q7	Farsa	0.06	0.32							Farsa	0.04	0.13							Farsa	-0.02	0.17							Farsa	0.01	0.07		0.07
F1M842	Farsb	-0.14	0.86							Farsb	-0.05	0.38							Farsb	-0.04	1.07							Farsb	0.01	0.16		0.16
F1M853	Fasn	0.01	0.03							Fasn	0.02	0.15							Fasn	0.07	0.3							Fasn	0.08	0.15		0.15
F1M8H2	Fau	0.07	0.54							Fau	0.06	0.47							Fau	-0.02	0.12							Fau	-0.03	0.41		0.41
F1M8K0	Fbl	-0.04	0.98							Fbl	-0.1	1.46							Fbl	0.03	0.15							Fbl	0.02	0.16		0.16
F1M8T4	Fblim1	-0.12	1.13							Fblim1	-0.12	1.65							Fblim1	0.01	0.1							Fblim1	0.01	0.04		0.04
F1M8U2	Fbln1	-0.16	1.09							Fbln1	-0.16	0.85							Fbln1	0.07	0.42							Fbln1	0.13	1.6		1.6
F1M8V2	Fbln2	0.02	0.33							Fbln2	-0.02	0.2							Fbln2	0.24	0.55							Fbln2	-0.02	0.06		0.06
F1M8Y4	Fbln5	-0.15	2.83							Fbln5	-0.14	1.31							Fbln5	0.13	0.44							Fbln5	-0.07	0.29		0.29
F1M949	Fbn1	-0.01	0.07							Fbn1	-0.02	0.18							Fbn1	0.11	0.51							Fbn1	0.24	2.02		2.02
F1M9B2	Fbxo22	0.17	0.85							Fbxo22	0.15	0.79							Fbxo22	0.05	0.49							Fbxo22	0.02	0.15		0.15
F1M9C0	Fbxo4	-0.07	0.21							Fbxo4	-0.02	0.05							Fbxo4	0.14	1.06							Fbxo4	0.07	0.44		0.44
F1M9C9	Fbxo40	-0.03	0.33							Fbxo40	0	0.01							Fbxo40	-0.01	0.19							Fbxo40	-0.04	0.7		0.7
F1M9Q3	Fbxo6	0.08	0.64							Fbxo6	-0.06	0.46							Fbxo6	0.04	0.33							Fbxo6	-0.01	0.06		0.06
F1M9V3	Fbxo7	-0.07	0.57							Fbxo7	0.02	0.13							Fbxo7	0.03	0.18							Fbxo7	0.07	0.66		0.66
F1M9V7	Fcho2	0.11	1.7							Fcho2	0.04	0.31							Fcho2	0.04	0.45							Fcho2	0.02	0.1		0.1
F1M9W9	Fdps	-0.07	0.49							Fdps	-0.03	0.34							Fdps	-0.04	0.58							Fdps	-0.04	0.52		0.52
F1M9Y9	Fdx1	0.02	0.3							Fdx1	-0.02	0.3							Fdx1	-0.06	0.69							Fdx1	-0.02	0.25		0.25
F1MA59	Fdx2	0.02	0.13							Fdx2	0	0.03							Fdx2	-0.05	0.48							Fdx2	-0.02	0.27		0.27
F1MA98	Fdxr	-0.05	0.75							Fdxr	-0.04	0.33							Fdxr	-0.09	1.47							Fdxr	-0.03	0.44		0.44
F1MAA2	Fech	0	0.03							Fech	-0.02	0.44							Fech	-0.03	0.28							Fech	-0.02	0.34		0.34
F1MAA3	Fem1a	-0.01	0.09							Fem1a	-0.11	1.5							Fem1a	-0.05	0.29							Fem1a	0.04	0.27		0.27
F1MAA5	Fermt2	0	0							Fermt2	0.04	0.36							Fermt2	0.02	0.5							Fermt2	-0.02	0.71		0.71
F1MAA7	Fermt3	-0.13	4.83							Fermt3	-0.14	2.18							Fermt3	-0.02	0.08							Fermt3	0.11	0.57		0.57
F1MAC0	Fetub	0.02	0.11							Fetub	0.06	0.48							Fetub	-0.01	0.06							Fetub	0.17	0.78		0.78
F1MAF5	Fga	-0.07	0.09							Fga	-0.07	0.12							Fga	-0.02	0.05							Fga	0.31	0.81		0.81
F1MAH5	Fgb	-0.05	0.92							Fgb	-0.05	0.67							Fgb	-0.01	0.03							Fgb	0.29	0.77		0.77
F1MAN8	Fgf1	0.2	3.12							Fgf1	0.18	1.94							Fgf1	-0.02	0.2							Fgf1	0	0.05		0.05
F1MAQ4	Fgg	0.08	0.65							Fgg	0.03	0.43							Fgg	0.01	0.02							Fgg	0.28	0.77		0.77
F1MAR6	Fgl2	-0.21	1.26							Fgl2	-0.2	1.71							Fgl2	0.09	0.24							Fgl2	0.1	0.26		0.26
F2Z3T9	Fh	-0.05	0.53							Fh	-0.04	0.29							Fh	-0.05	0.7							Fh	-0.02	0.27		0.27
F6PUQ7	Fhit	0.04	0.3							Fhit	-0.02	0.1							Fhit	-0.02	0.18							Fhit	-0.01	0.15		0.15
F6Q5K7	Fhl1	-0.12	1.57							Fhl1	-0.03	0.25							Fhl1	0.1	0.77							Fhl1	0.07	0.7		0.7
F6QBA3	Fhl2	-0.1	1.7							Fhl2	-0.12	0.83							Fhl2	-0.25	1.26							Fhl2	0.18	1.86		1.86
F7EMK8	Fhl3	0.13	1.55							Fhl3	0.03	0.18							Fhl3	-0.08	0.8							Fhl3	0.03	0.33		0.33
F7ENH8	Fhod3	-0.09	1.49							Fhod3	-0.01	0.04							Fhod3	-0.01	0.06							Fhod3	-0.06	0.89		0.89
F7EPZ4	Filip1	0	0.02							Filip1	-0.03	0.31							Filip1	0.06	0.89							Filip1	0	0.01		0.01
F7ES73	Fis1	-0.05	0.64							Fis1	-0.07	1.29							Fis1	-0.03	0.26							Fis1	0.03	0.21		0.21
F7EUU4	Fitm1	0.01	0.13							Fitm1	-0.1	1.11							Fitm1	0.03	0.12							Fitm1	-0.12	0.55		0.55
F7EXQ7	Fkbp10	-0.04	0.41							Fkbp10	-0.03	0.26							Fkbp10	0.04	0.17							Fkbp10	0.12	0.75		0.75
F7F350	Fkbp15	0.07	0.45							Fkbp15	0	0.02							Fkbp15	0.03	0.22							Fkbp15	0.04	0.36		0.36
F7F588	Fkbp1a	-0.12	1.79							Fkbp1a	-0.06	0.53							Fkbp1a	0.02	0.18							Fkbp1a	-0.02	0.13		0.13
F7F5J1	Fkbp3	0.01	0.06							Fkbp3	0.01	0.06							Fkbp3	-0.09	0.88							Fkbp3	-0.01	0.06		0.06
F7FF45	Fkbp4	-0.05	0.41							Fkbp4	0.02	0.14							Fkbp4	-0.07	0.73							Fkbp4	-0.04	0.49		0.49
F7FFR1	Fkbp5	0.05	0.43							Fkbp5	-0.01	0.07							Fkbp5	-0.02	0.15							Fkbp5	0.02	0.11		0.11
F7FHF3	Fkbp7	0.1	0.52							Fkbp7	0.16	0.77							Fkbp7	-0.07	0.33							Fkbp7	0.04	0.16		0.16
F7FHT4	Fkbp8	-0.46	2.35							Fkbp8	-0.37	1.98							Fkbp8	-0.05	0.86							Fkbp8	0.04	0.49		0.49
F7FLB2	Flad1	0	0.02							Flad1	0.03	0.24							Flad1	-0.03	0.84							Flad1	-0.06	0.78		0.78
F7FM32	Flii	-0.03	0.28							Flii	-0.09	1.2							Flii	0.03	0.35							Flii	0.02	0.26		0.26
F7FPF5	Flna	0.06	0.34							Flna	0.09	0.45							Flna	0.01	0.02							Flna	-0.15	1.1		1.1
G3V624	Flnb	0.13	1.43							Flnb	0.15	1.51							Flnb	0.08	0.89							Flnb	0.01	0.1		0.1
G3V629	Flnc	0.05	0.17							Flnc	0.1	0.91							Flnc	0.11	0.83							Flnc	-0.01	0.07		0.07
G3V648	Flot1	-0.06	0.25							Flot1	-0.09	0.36							Flot1	0	0.1							Flot1	0	0.05		0.05
G3V661	Flot2	-0.08	0.62							Flot2	0.06	0.23							Flot2	0.01	0.16							Flot2	-0.01	0.09		0.09
G3V667	Fmc1	0.04	0.51							Fmc1	0.03	0.42							Fmc1	-0.1	1.07							Fmc1	0	0.03		0.03
G3V670	Fmnl3	-0.06	0.54							Fmnl3	0.02	0.17							Fmnl3	0.05	0.25							Fmnl3	0.04	0.14		0.14
G3V6A2	Fmo1	-0.02	0.11							Fmo1	-0.01	0.05							Fmo1	-0.02	0.12							Fmo1	-0.01	0.06		0.06
G3V6C3	Fmr1	-0.03	0.13							Fmr1	0.03	0.12							Fmr1	0.06	0.32							Fmr1	0.01	0.08		0.08
G3V6G7	Fn1	0.02	0.17							Fn1	-0.03	0.24							Fn1	0.06	0.48							Fn1	0.14	0.76		0.76
G3V6L9	Fn3k	-0.14	1.67							Fn3k	-0.09	0.84							Fn3k	-0.03	0.12							Fn3k	0.07	0.35		0.35
G3V6N2	Fn3krp	0.07	0.67							Fn3krp	0.03	0.21							Fn3krp	-0.07	0.58							Fn3krp	0.02	0.19		0.19
G3V6N7	Fnbp1	0.2	2.17							Fnbp1	0.11	0.73							Fnbp1	0.03	0.15							Fnbp1	0.04	0.27		0.27
G3V6P4	Fnta	-0.04	0.41							Fnta	-0.02	0.18							Fnta	-0.02	0.15							Fnta	-0.06	0.34		0.34
G3V6P8	Foxred1	0.1	1.77							Foxred1	0.14	3.24							Foxred1	-0.07	0.57							Foxred1	0	0.02		0.02
G3V6R7	Frmd5	-0.01	0.1							Frmd5	-0.02	0.18							Frmd5	-0.05	0.28							Frmd5	-0.01	0.09		0.09
G3V6S0	Fry	0.01	0.2							Fry	0.01	0.5							Fry	0.04	0.34							Fry	-0.07	0.74		0.74
G3V6T1	Fryl	0.03	0.6							Fryl	0.06	0.77							Fryl	-0.07	0.68							Fryl	-0.03	0.22		0.22
G3V6U9	Fscn1	0.01	0.14							Fscn1	0	0							Fscn1	0	0.03							Fscn1	0.02	0.23		0.23
G3V6W6	Fsd2	-0.01	0.16							Fsd2	0	0.06							Fsd2	-0.01	0.17							Fsd2	-0.06	0.94		0.94
G3V6X1	Fth1	0.28	1.03							Fth1	0.45	1.61							Fth1	0	0.02							Fth1	-0.07	0.36		0.36
G3V762	Ftl1	-0.01	0.13							Ftl1	0.03	0.48							Ftl1	0.14	0.77							Ftl1	-0.05	0.11		0.11
G3V798	Fubp1	-0.05	0.51							Fubp1	-0.01	0.04							Fubp1	0.01	0.06							Fubp1	0.06	0.94		0.94
G3V7F6	Fubp3	-0.09	0.69							Fubp3	0	0							Fubp3	0	0.03							Fubp3	0.07	1.17		1.17
G3V7G9	Fundc2	-0.02	0.42							Fundc2	-0.01	0.15							Fundc2	0.05	0.39							Fundc2	0.13	1.02		1.02
G3V7I3	Fus	0.04	0.23							Fus	0.12	0.99							Fus	-0.04	0.38							Fus	-0.02	0.26		0.26
G3V7K1	Fxn	0.01	0.08							Fxn	0.02	0.2							Fxn	0.04	0.26							Fxn	-0.03	0.31		0.31
G3V7L1	Fxr1	-0.06	0.53							Fxr1	-0.02	0.13							Fxr1	0.03	0.94							Fxr1	0	0.02		0.02
G3V7M0	Fxr2	-0.02	0.17							Fxr2	-0.06	0.76							Fxr2	0.03	0.39							Fxr2	-0.03	0.52		0.52
G3V7P1	Fyco1	0.03	0.31							Fyco1	0.05	0.85							Fyco1	0.01	0.1							Fyco1	-0.01	0.08		0.08
G3V7P2	G3bp1	0.23	0.65							G3bp1	0.06	0.11							G3bp1	-0.04	1.1							G3bp1	-0.01	0.16		0.16
G3V7P6	G3bp2	0.06	1.02							G3bp2	-0.05	0.31							G3bp2	-0.04	0.52							G3bp2	0.03	0.6		0.6
G3V7Q7	G4	0.07	0.81							G4	0.12	1.6							G4	0.01	0.14							G4	0	0.03		0.03
G3V7W1	G6pdx	0.08	1.04							G6pdx	0.06	0.72							G6pdx	0.08	0.38							G6pdx	0.05	0.26		0.26
G3V7X9	Gaa	-0.13	0.49							Gaa	-0.13	0.69							Gaa	-0.02	0.15							Gaa	0.01	0.08		0.08
G3V7Z8	GABARAP	-0.13	0.32							GABARAP	-0.04	0.09							GABARAP	0.1	0.57							GABARAP	0.04	0.1		0.1
G3V816	Gadd45gip1	-0.04	0.37							Gadd45gip1	-0.04	0.3							Gadd45gip1	-0.11	1.17							Gadd45gip1	0.02	0.14		0.14
G3V824	Galk2	0.11	1.92							Galk2	0.08	0.94							Galk2	-0.01	0.09							Galk2	0.02	0.09		0.09
G3V829	Galm	-0.06	0.58							Galm	-0.05	0.45							Galm	-0.01	0.12							Galm	-0.02	0.14		0.14
G3V852	Galnt2	0.07	0.73							Galnt2	0.09	0.96							Galnt2	0.03	0.12							Galnt2	-0.03	0.15		0.15
G3V8A5	Galt	0.02	0.47							Galt	0.03	0.37							Galt	-0.02	0.32							Galt	0.04	0.8		0.8
G3V8D4	Ganab	0.37	1.09							Ganab	0.23	0.94							Ganab	0.03	0.44							Ganab	-0.01	0.1		0.1
G3V8E2	Gap43	0.02	0.14							Gap43	-0.01	0.05							Gap43	-0.05	0.14							Gap43	-0.29	2.56		2.56
G3V8F7	Gapdh	0	0							Gapdh	0.01	0.13							Gapdh	-0.08	1.65							Gapdh	0	0.01		0.01
G3V8G1	Gar1	0.02	0.13							Gar1	0.01	0.05							Gar1	0.06	0.56							Gar1	-0.06	0.38		0.38
G3V8G2	Gars1	0.06	1.21							Gars1	0.01	0.12							Gars1	-0.02	0.45							Gars1	0	0.02		0.02
G3V8K8	Gart	0.35	1.52							Gart	0.25	0.84							Gart	-0.02	0.39							Gart	0.02	0.34		0.34
G3V8L1	Gas6	0.08	0.51							Gas6	0.14	1.16							Gas6	-0.03	0.1							Gas6	-0.05	0.19		0.19
G3V8Q1	Gatad2b	0.01	0.09							Gatad2b	0.07	1.53							Gatad2b	0.03	0.12							Gatad2b	0.03	0.14		0.14
G3V8Q8	Gatb	0.04	0.81							Gatb	0.06	0.93							Gatb	-0.04	0.66							Gatb	0.01	0.22		0.22
G3V8R0	Gatc	0	0.02							Gatc	0.02	0.1							Gatc	-0.07	0.71							Gatc	-0.03	0.27		0.27
G3V8S6	Gbe1	-0.02	0.05							Gbe1	-0.09	0.89							Gbe1	-0.01	0.13							Gbe1	0	0.08		0.08
G3V8Y8	Gbp1	-0.01	0.05							Gbp1	-0.03	0.36							Gbp1	0.05	0.29							Gbp1	-0.07	0.35		0.35
G3V8Z5	Gbp2	-0.14	0.21							Gbp2	0.31	0.43							Gbp2	0.05	0.22							Gbp2	0.05	0.3		0.3
G3V912	Gbp7	0.1	1.25							Gbp7	0.1	0.7							Gbp7	0.01	0.07							Gbp7	0.07	0.46		0.46
G3V918	Gc	-0.03	1.32							Gc	-0.02	0.34							Gc	0.01	0.02							Gc	0.19	0.62		0.62
G3V928	Gcat	0.16	0.84							Gcat	0.21	1.31							Gcat	-0.03	0.27							Gcat	0.02	0.14		0.14
G3V965	Gcdh	0.13	1.27							Gcdh	0.11	1.07							Gcdh	-0.04	0.35							Gcdh	-0.01	0.1		0.1
G3V978	Gclc	-0.1	1.74							Gclc	-0.1	1.13							Gclc	0.06	0.31							Gclc	0.05	0.23		0.23
G3V985	Gclm	0.12	1.19							Gclm	-0.02	0.15							Gclm	0	0.02							Gclm	0.06	0.66		0.66
G3V9G5	Gcn1	0.21	1.73							Gcn1	0.17	1.88							Gcn1	0.02	0.35							Gcn1	0	0.06		0.06
G3V9J1	Gcsh	0.16	0.65							Gcsh	0.17	0.56							Gcsh	-0.06	0.49							Gcsh	-0.06	0.66		0.66
G3V9K0	Gda	-0.02	0.17							Gda	-0.02	0.22							Gda	0.11	0.86							Gda	0.02	0.17		0.17
G3V9L1	Gdi1	0.09	0.97							Gdi1	0.03	0.27							Gdi1	0	0.03							Gdi1	0	0.06		0.06
G3V9M6	Gdi2	0.15	0.43							Gdi2	0.34	1.35							Gdi2	0	0.09							Gdi2	0	0.05		0.05
G3V9N0	Get3	-0.06	1.5							Get3	-0.01	0.2							Get3	-0.03	0.32							Get3	-0.01	0.1		0.1
G3V9N7	Get4	0.05	0.38							Get4	0.04	0.54							Get4	0.02	0.16							Get4	0.07	0.58		0.58
G3V9R2	Gfer	0.14	0.79							Gfer	0.11	0.75							Gfer	-0.04	0.51							Gfer	0.06	0.58		0.58
G3V9R8	Gfm1	-0.07	1.46							Gfm1	-0.06	0.56							Gfm1	-0.02	0.35							Gfm1	-0.02	0.33		0.33
G3V9S9	Gfm2	0.06	0.52							Gfm2	0.01	0.05							Gfm2	-0.02	0.19							Gfm2	-0.02	0.13		0.13
G3V9U0	Gfod1	-0.22	2.02							Gfod1	-0.11	0.89							Gfod1	-0.05	0.42							Gfod1	-0.06	1.19		1.19
G3V9W0	Gfus	0.01	0.11							Gfus	0.02	0.2							Gfus	0.04	1.41							Gfus	0.03	0.71		0.71
G8CYZ7	Gga1	-0.04	0.4							Gga1	0.08	0.7							Gga1	-0.02	0.56							Gga1	0.03	0.72		0.72
I6L9G5	Gga2	0.02	0.05							Gga2	0.18	0.7							Gga2	-0.03	0.56							Gga2	0.02	0.23		0.23
I6L9G6	Gga3	-0.11	1.82							Gga3	-0.05	0.5							Gga3	-0.03	0.55							Gga3	0.02	0.2		0.2
M0R3M4	Ggt5	-0.08	1.05							Ggt5	-0.04	0.36							Ggt5	-0.06	0.24							Ggt5	-0.03	0.13		0.13
M0R3V4	Ghitm	0	0							Ghitm	0.1	0.94							Ghitm	0	0.02							Ghitm	-0.08	1.74		1.74
M0R3Z8	Gimap4	-0.08	0.26							Gimap4	0.01	0.04							Gimap4	-0.07	0.71							Gimap4	0.02	0.16		0.16
M0R402	Gimap8	0.07	0.97							Gimap8	0.06	0.9							Gimap8	-0.05	0.57							Gimap8	-0.01	0.14		0.14
M0R485	Gipc1	0.17	0.72							Gipc1	0.11	0.32							Gipc1	0.06	0.86							Gipc1	-0.04	0.46		0.46
M0R4F8	Git1	0.03	0.2							Git1	0.07	0.99							Git1	0.07	0.75							Git1	0.01	0.07		0.07
M0R4L6	Gja1	0.02	0.16							Gja1	0.03	0.39							Gja1	0.04	0.21							Gja1	-0.09	0.89		0.89
M0R4Z4	Gk	-0.03	0.05							Gk	0.34	0.65							Gk	0.04	0.48							Gk	-0.01	0.09		0.09
M0R515	Glb1	0.02	0.1							Glb1	0.02	0.11							Glb1	0.01	0.05							Glb1	0.05	0.23		0.23
M0R557	Glg1	0	0.04							Glg1	-0.03	0.75							Glg1	0.08	0.58							Glg1	0.04	0.25		0.25
M0R5A9	Glo1	0.04	0.17							Glo1	0.06	0.44							Glo1	0	0.04							Glo1	0.03	0.46		0.46
M0R5F8	Glod4	-0.16	0.7							Glod4	-0.13	0.46							Glod4	-0.02	0.14							Glod4	-0.02	0.11		0.11
M0R5H1	Glrx3	0.04	0.5							Glrx3	0.05	0.61							Glrx3	0	0.06							Glrx3	-0.02	0.21		0.21
M0R5K3	Glrx5	0.15	1.04							Glrx5	0.07	0.3							Glrx5	-0.05	0.45							Glrx5	0	0.03		0.03
M0R5N4	Gls	0.11	1.3							Gls	0.09	1.57							Gls	0	0.01							Gls	-0.01	0.06		0.06
M0R5Y9	Glud1	0.02	0.13							Glud1	0.01	0.14							Glud1	-0.04	1.13							Glud1	0	0.09		0.09
M0R629	Glul	-0.28	3.13							Glul	-0.28	2.75							Glul	0.13	0.82							Glul	0.02	0.08		0.08
M0R671	Glyr1	-0.05	0.61							Glyr1	-0.03	0.25							Glyr1	-0.04	0.17							Glyr1	0.06	0.17		0.17
M0R6E6	Gmfb	0	0.01							Gmfb	-0.05	0.3							Gmfb	0.01	0.14							Gmfb	0	0.05		0.05
M0R6J0	Gmppa	-0.09	1.91							Gmppa	-0.11	1.89							Gmppa	-0.03	0.36							Gmppa	-0.02	0.16		0.16
M0R6L8	Gmppb	-0.08	0.97							Gmppb	-0.05	0.29							Gmppb	-0.02	0.18							Gmppb	0.03	0.19		0.19
M0R6T1	Gmpr	-0.15	0.15							Gmpr	0	0							Gmpr	-0.06	0.31							Gmpr	-0.01	0.06		0.06
M0R6T4	Gmps	-0.06	0.34							Gmps	-0.16	1.73							Gmps	-0.04	0.81							Gmps	0.02	0.23		0.23
M0R6Z9	Gna11	0.07	0.08							Gna11	0.18	0.4							Gna11	0.01	0.31							Gna11	-0.05	0.98		0.98
M0R757	Gna13	-0.01	0.11							Gna13	0.04	0.61							Gna13	-0.01	0.11							Gna13	0.03	0.25		0.25
M0R776	Gnai2	0.1	0.91							Gnai2	0.06	0.59							Gnai2	0.03	0.37							Gnai2	0.01	0.11		0.11
M0R781	Gnai3	-0.01	0.07							Gnai3	-0.08	1.17							Gnai3	0.05	0.71							Gnai3	0.03	0.48		0.48
M0R785	Gnao1	-0.07	0.68							Gnao1	0.08	0.97							Gnao1	0.11	1.28							Gnao1	-0.04	0.23		0.23
M0R7A6	Gnaq	0.2	0.96							Gnaq	0.14	0.4							Gnaq	0.04	1.06							Gnaq	-0.08	1.64		1.64
M0R7B4	Gnas	-0.08	0.82							Gnas	-0.02	0.15							Gnas	0	0.02							Gnas	-0.01	0.21		0.21
M0R7R2	GNB2	0.01	0.09							GNB2	-0.04	0.67							GNB2	0	0.02							GNB2	-0.03	0.78		0.78
M0R7S5	Gnb3	-0.07	1.45							Gnb3	-0.05	0.68							Gnb3	-0.02	0.18							Gnb3	-0.03	0.26		0.26
M0R7T2	Gnb4	-0.21	3.08							Gnb4	-0.04	0.13							Gnb4	0	0.06							Gnb4	-0.03	0.65		0.65
M0R7T6	Gng12	-0.03	0.16							Gng12	0	0.01							Gng12	0.03	0.39							Gng12	0	0.04		0.04
M0R7U1	GNG5	0.15	0.73							GNG5	0.02	0.11							GNG5	-0.01	0.05							GNG5	0.02	0.31		0.31
M0R7V3	Gnl1	0.03	0.35							Gnl1	-0.09	1							Gnl1	0.05	0.42							Gnl1	0.04	0.25		0.25
M0R7Z9	Gnpat	-0.02	0.1							Gnpat	-0.08	0.51							Gnpat	0.06	0.16							Gnpat	0.04	0.12		0.12
M0R838	Golga1	0.38	0.66							Golga1	0.38	1.76							Golga1	0.06	0.82							Golga1	-0.1	1.03		1.03
M0R8B6	Golga2	0.07	0.72							Golga2	0.07	1.14							Golga2	0.03	0.24							Golga2	0.06	0.9		0.9
M0R919	Golga3	0.02	0.12							Golga3	-0.01	0.11							Golga3	0.02	0.2							Golga3	-0.03	0.23		0.23
M0R959	Golga4	-0.03	0.24							Golga4	-0.09	1.01							Golga4	0.02	0.26							Golga4	-0.01	0.08		0.08
M0R9K1	Golgb1	-0.1	1.42							Golgb1	-0.03	0.35							Golgb1	0.04	0.36							Golgb1	-0.01	0.06		0.06
M0R9L0	Golim4	-0.05	0.67							Golim4	-0.06	1.13							Golim4	0.09	0.56							Golim4	-0.07	0.78		0.78
M0R9L3	Golm1	0.03	0.37							Golm1	0.01	0.11							Golm1	0.16	0.63							Golm1	0.17	1.02		1.02
M0R9Q1	Gorasp2	-0.1	1.06							Gorasp2	-0.03	0.26							Gorasp2	0.06	0.4							Gorasp2	0.08	0.73		0.73
M0R9T2	Gosr2	0.07	0.69							Gosr2	0.11	0.88							Gosr2	-0.08	0.4							Gosr2	0.14	0.51		0.51
M0RA08	Got1	0.09	1.02							Got1	0.06	1.08							Got1	-0.06	0.69							Got1	0	0.02		0.02
M0RA26	Got2	-0.11	1.36							Got2	-0.01	0.05							Got2	-0.04	0.58							Got2	-0.01	0.26		0.26
M0RA39	Gpam	0.19	1.65							Gpam	0.14	1.02							Gpam	0.02	0.18							Gpam	0.05	0.65		0.65
M0RA86	Gpc1	-0.04	0.26							Gpc1	-0.08	0.69							Gpc1	0	0.01							Gpc1	0	0		0
M0RAD5	Gpcpd1	0.01	0.05							Gpcpd1	0.01	0.1							Gpcpd1	-0.01	0.02							Gpcpd1	-0.1	0.56		0.56
M0RAI4	Gpd1	-0.15	2.18							Gpd1	-0.16	1.42							Gpd1	-0.06	0.4							Gpd1	0.01	0.07		0.07
M0RAK2	Gpd1l	-0.05	0.54							Gpd1l	-0.05	0.75							Gpd1l	-0.05	0.48							Gpd1l	0.01	0.08		0.08
M0RAP5	Gpd2	0.05	0.17							Gpd2	0.07	0.42							Gpd2	-0.1	1.11							Gpd2	-0.02	0.13		0.13
M0RAR2	Gphn	-0.11	0.76							Gphn	-0.12	0.72							Gphn	-0.03	0.43							Gphn	0.04	0.65		0.65
M0RB63	Gpi	-0.01	0.08							Gpi	-0.07	1.06							Gpi	-0.01	0.25							Gpi	-0.02	0.21		0.21
M0RC57	Gpld1	-0.02	0.14							Gpld1	-0.01	0.07							Gpld1	-0.02	0.05							Gpld1	0.25	1.04		1.04
M0RC99	Gps1	0.06	1.23							Gps1	0.07	1.03							Gps1	0.01	0.18							Gps1	0	0.04		0.04
M0RCF7	Gpsm1	0.95	3.14							Gpsm1	0.62	1.78							Gpsm1	-0.01	0.11							Gpsm1	0	0.03		0.03
M0RCH6	Gpt	0.02	0.23							Gpt	0.07	2							Gpt	-0.11	0.63							Gpt	0.06	0.4		0.4
M0RCX0	Gpx1	-0.04	0.68							Gpx1	-0.07	1.1							Gpx1	0	0.01							Gpx1	0	0.02		0.02
M0RCY2	Gpx3	-0.1	2.02							Gpx3	-0.03	0.6							Gpx3	0.1	0.83							Gpx3	0.19	1.62		1.62
M0RD40	Gpx4	-0.03	0.14							Gpx4	-0.06	0.75							Gpx4	0	0.02							Gpx4	-0.02	0.23		0.23
M0RD54	Gramd4	0.16	1.18							Gramd4	0.14	1.44							Gramd4	0.05	0.36							Gramd4	0	0.02		0.02
M0RD63	Grb10	-0.08	1.46							Grb10	-0.08	1.78							Grb10	0.12	0.83							Grb10	-0.02	0.09		0.09
M0RD99	Grb14	-0.04	0.55							Grb14	-0.01	0.16							Grb14	-0.01	0.04							Grb14	-0.05	0.37		0.37
M0RDD7	Grb2	-0.09	1.09							Grb2	-0.02	0.19							Grb2	-0.03	0.5							Grb2	-0.01	0.16		0.16
M0RDI5	Grcc10	-0.04	0.19							Grcc10	-0.1	0.62							Grcc10	-0.02	0.18							Grcc10	0.02	0.15		0.15
M0RDK9	Grhpr	-0.05	0.8							Grhpr	-0.04	0.51							Grhpr	0	0.02							Grhpr	0.07	0.36		0.36
M0RE03	Gripap1	0.09	0.93							Gripap1	-0.02	0.13							Gripap1	-0.02	0.34							Gripap1	-0.06	1.31		1.31
O00487	Grk2	0.03	0.59							Grk2	0.03	0.34							Grk2	0.05	0.35							Grk2	0.06	0.48		0.48
O08553	Grpel1	0.02	0.12							Grpel1	0.06	0.51							Grpel1	-0.02	0.34							Grpel1	-0.02	0.38		0.38
O08557	Grsf1	0.07	0.6							Grsf1	0.03	0.22							Grsf1	-0.05	0.82							Grsf1	-0.02	0.33		0.33
O08560	Gsdmd	-0.07	0.3							Gsdmd	-0.13	0.99							Gsdmd	0.06	0.5							Gsdmd	0.07	0.52		0.52
O08580	Gsk3a	-0.12	0.87							Gsk3a	-0.09	0.45							Gsk3a	0.05	0.86							Gsk3a	-0.01	0.12		0.12
O08590	Gsk3b	-0.07	0.45							Gsk3b	-0.01	0.05							Gsk3b	0.01	0.15							Gsk3b	0.01	0.17		0.17
O08618	Gsn	0.13	1.37							Gsn	0.06	0.96							Gsn	0.05	0.33							Gsn	0.11	1.13		1.13
O08619	Gspt1	0.15	0.6							Gspt1	0.11	0.43							Gspt1	-0.03	0.75							Gspt1	0.02	0.31		0.31
O08623	Gsr	0.29	2.03							Gsr	0.2	1.01							Gsr	-0.02	0.32							Gsr	0.01	0.08		0.08
O08629	Gss	-0.1	1.28							Gss	-0.06	0.62							Gss	-0.02	0.44							Gss	0.05	0.8		0.8
O08653	Gsta3	0.34	2.17							Gsta3	0.27	1.59							Gsta3	0.1	0.68							Gsta3	-0.1	1.13		1.13
O08662	Gsta4	-0.04	0.55							Gsta4	-0.06	0.95							Gsta4	-0.01	0.08							Gsta4	0.02	0.24		0.24
O08679	Gsta6	0.05	0.24							Gsta6	-0.03	0.18							Gsta6	0.07	0.58							Gsta6	-0.05	0.46		0.46
O08697	Gstk1	0.01	0.08							Gstk1	0.04	0.71							Gstk1	-0.07	0.85							Gstk1	0	0.03		0.03
O08719	Gstm1	-0.14	1.08							Gstm1	-0.16	1.16							Gstm1	-0.06	0.7							Gstm1	0.01	0.04		0.04
O08730	Gstm2	0.32	2.22							Gstm2	0.16	0.9							Gstm2	-0.02	0.09							Gstm2	-0.02	0.13		0.13
O08769	Gstm4	-0.13	0.98							Gstm4	-0.05	0.34							Gstm4	-0.04	0.21							Gstm4	0.02	0.14		0.14
O08776	Gstm5	0.04	0.49							Gstm5	-0.01	0.04							Gstm5	0	0.01							Gstm5	0.01	0.13		0.13
O08815	Gstm7	0.03	0.4							Gstm7	0.04	0.6							Gstm7	-0.08	0.78							Gstm7	0.03	0.32		0.32
O08836	Gsto1	-0.02	0.17							Gsto1	-0.05	1.38							Gsto1	-0.01	0.05							Gsto1	-0.01	0.04		0.04
O08837	Gstp1	-0.08	0.75							Gstp1	-0.07	0.78							Gstp1	-0.03	0.29							Gstp1	-0.02	0.34		0.34
O09175	Gstt2	-0.05	1.38							Gstt2	0	0							Gstt2	0.03	0.3							Gstt2	0.03	0.28		0.28
O09178	Gstz1	-0.05	0.76							Gstz1	-0.07	1.46							Gstz1	-0.03	0.11							Gstz1	-0.02	0.13		0.13
O15514	Gtpbp1	0.02	0.24							Gtpbp1	0.21	0.63							Gtpbp1	0.04	0.34							Gtpbp1	-0.02	0.26		0.26
O35077	Gtpbp3	-0.03	0.17							Gtpbp3	-0.03	0.16							Gtpbp3	-0.06	0.41							Gtpbp3	0.04	0.3		0.3
O35092	Gtpbp6	0.04	0.33							Gtpbp6	0.04	0.13							Gtpbp6	-0.09	0.56							Gtpbp6	-0.03	0.13		0.13
O35093	Gucy1b1	0.03	0.44							Gucy1b1	-0.01	0.11							Gucy1b1	0	0.02							Gucy1b1	-0.07	0.48		0.48
O35094	Guf1	0.01	0.07							Guf1	0.01	0.04							Guf1	0.02	0.09							Guf1	0	0.02		0.02
O35095	Guk1	-0.01	0.03							Guk1	0.09	0.53							Guk1	0.02	0.09							Guk1	-0.09	0.8		0.8
O35115	Gusb	-0.72	4.42							Gusb	-0.58	3.02							Gusb	0.18	1.38							Gusb	0.05	0.28		0.28
O35127	Gyg1	-0.02	0.24							Gyg1	-0.13	1.38							Gyg1	0.01	0.05							Gyg1	0.12	0.65		0.65
O35142	Gys1	0.05	0.96							Gys1	0.1	1.47							Gys1	-0.01	0.11							Gys1	-0.03	0.43		0.43
O35165	H1-0	0	0.02							H1-0	-0.05	0.28							H1-0	-0.01	0.08							H1-0	0	0		0
O35217	H1-1	0	0.03							H1-1	-0.04	0.65							H1-1	0.02	0.6							H1-1	0.04	0.33		0.33
O35244	H1-4	0.07	0.58							H1-4	0.07	0.45							H1-4	-0.09	0.56							H1-4	0.07	0.48		0.48
O35263	H1-5	0.06	0.34							H1-5	0.06	0.42							H1-5	-0.01	0.07							H1-5	0.06	0.51		0.51
O35274	H1f10	0.04	0.11							H1f10	0.09	0.49							H1f10	0.01	0.1							H1f10	0.03	0.24		0.24
O35303	H1f2	-0.03	0.54							H1f2	-0.04	0.99							H1f2	-0.04	0.37							H1f2	0.05	0.54		0.54
O35326	H2AC20	-0.05	0.29							H2AC20	0.01	0.07							H2AC20	0.03	0.34							H2AC20	0.05	0.48		0.48
O35331	H2ax	0	0.03							H2ax	-0.01	0.06							H2ax	0.02	0.2							H2ax	0.04	0.42		0.42
O35343	H2AZ2	0.05	1.37							H2AZ2	-0.05	0.85							H2AZ2	0.03	0.34							H2AZ2	0.02	0.14		0.14
O35344	H2bc1	0.02	0.26							H2bc1	-0.05	1.03							H2bc1	0.01	0.07							H2bc1	0.05	0.4		0.4
O35346	H2bc21	0.01	0.05							H2bc21	0.02	0.27							H2bc21	-0.01	0.07							H2bc21	0.05	0.4		0.4
O35353	H3-3A	0	0.02							H3-3A	0.01	0.09							H3-3A	-0.01	0.15							H3-3A	-0.01	0.09		0.09
O35410	H3-7	-0.1	1.16							H3-7	-0.09	0.61							H3-7	-0.01	0.09							H3-7	0.03	0.22		0.22
O35413	H3C15	0.32	2.78							H3C15	0.29	2.68							H3C15	-0.01	0.12							H3C15	0.02	0.13		0.13
O35550	H3f3c	0.04	0.16							H3f3c	0.14	0.35							H3f3c	-0.01	0.15							H3f3c	-0.01	0.09		0.09
O35567	H4C1	0.06	0.69							H4C1	0.02	0.17							H4C1	0.03	0.33							H4C1	0.07	0.86		0.86
O35568	H4f3	-0.05	0.29							H4f3	0.13	1.08							H4f3	-0.02	0.26							H4f3	0.07	0.72		0.72
O35763	Habp4	0.01	0.21							Habp4	0.05	2.41							Habp4	0.04	0.53							Habp4	0.01	0.1		0.1
O35777	Hacd2	-0.06	0.56							Hacd2	-0.01	0.12							Hacd2	-0.02	0.03							Hacd2	-0.2	0.48		0.48
O35783	Hacd3	0.19	1.82							Hacd3	0.14	1.39							Hacd3	0.09	0.65							Hacd3	0.01	0.02		0.02
O35787	Hadh	-0.03	0.56							Hadh	-0.02	0.44							Hadh	-0.1	0.76							Hadh	0.01	0.06		0.06
O35795	Hadha	-0.04	0.14							Hadha	-0.11	0.73							Hadha	-0.06	0.65							Hadha	0.02	0.52		0.52
O35796	Hadhb	0.06	0.62							Hadhb	0.01	0.08							Hadhb	-0.07	0.74							Hadhb	-0.01	0.11		0.11
O35806	Hagh	0.77	1.63							Hagh	1.18	2.04							Hagh	0	0.01							Hagh	0.02	0.15		0.15
O35814	Hars1	0.01	0.1							Hars1	0.01	0.47							Hars1	-0.02	0.21							Hars1	-0.03	0.24		0.24
O35820	Hars2	0.01	0.04							Hars2	-0.08	0.6							Hars2	-0.02	0.18							Hars2	0	0.03		0.03
O35821	Hax1	0.03	0.29							Hax1	-0.06	0.52							Hax1	0.03	0.3							Hax1	0.01	0.09		0.09
O35824	Hba	0.05	0.83							Hba	0.02	0.27							Hba	0.03	0.15							Hba	0.19	0.82		0.82
O35828	Hba1	0.05	0.42							Hba1	0.02	0.17							Hba1	0.06	0.33							Hba1	0.22	0.87		0.87
O35854	Hba-a3	-0.17	1.26							Hba-a3	-0.16	1.85							Hba-a3	0.05	0.35							Hba-a3	0.21	0.82		0.82
O35878	Hbb	0.06	0.59							Hbb	0.07	1.1							Hbb	0.06	0.31							Hbb	0.22	0.79		0.79
O35889	HBD	-0.06	0.61							HBD	-0.04	0.6							HBD	0	0							HBD	0.14	0.54		0.54
O35952	HBG1	0.15	1.51							HBG1	0.11	0.9							HBG1	-0.03	0.16							HBG1	0.16	0.61		0.61
O35987	Hbs1l	-0.05	1.51							Hbs1l	-0.03	1.31							Hbs1l	-0.02	0.39							Hbs1l	-0.04	0.82		0.82
O54748	Hccs	0.01	0.04							Hccs	-0.03	0.15							Hccs	0.02	0.14							Hccs	-0.04	0.53		0.53
O54874	Hcfc1	-0.01	0.11							Hcfc1	0	0.01							Hcfc1	0.03	0.37							Hcfc1	0.05	0.76		0.76
O54889	Hdac1	-0.08	0.63							Hdac1	-0.17	1.83							Hdac1	-0.04	0.45							Hdac1	0.01	0.13		0.13
O54921	Hdac2	0.01	0.03							Hdac2	0.02	0.06							Hdac2	0.01	0.12							Hdac2	0.01	0.05		0.05
O54922	Hddc2	0.08	0.71							Hddc2	-0.03	0.3							Hddc2	-0.02	0.2							Hddc2	-0.02	0.14		0.14
O54924	Hdgf	0.09	0.4							Hdgf	0.03	0.16							Hdgf	-0.01	0.03							Hdgf	0.04	0.34		0.34
O54937	Hdgfl2	0.15	0.52							Hdgfl2	0.13	1.21							Hdgfl2	0.04	0.34							Hdgfl2	0	0.01		0.01
O54975	Hdgfl3	0.08	1.4							Hdgfl3	0.07	1.1							Hdgfl3	0.01	0.07							Hdgfl3	0.08	0.72		0.72
O54984	Hdhd2	0	0.01							Hdhd2	-0.01	0.07							Hdhd2	-0.13	0.81							Hdhd2	-0.01	0.11		0.11
O55000	Hdhd3	0.14	0.28							Hdhd3	0.08	0.16							Hdhd3	-0.02	0.13							Hdhd3	0.07	0.54		0.54
O55012	Hdlbp	0.1	2.62							Hdlbp	0.09	1.83							Hdlbp	0.02	0.21							Hdlbp	0.01	0.15		0.15
O55013	Heatr5a	0.02	0.46							Heatr5a	0	0.06							Heatr5a	0.05	0.24							Heatr5a	-0.07	0.39		0.39
O55043	Hebp1	-0.05	0.76							Hebp1	0.01	0.14							Hebp1	0.03	0.12							Hebp1	-0.02	0.07		0.07
O55096	Hectd1	0.12	1.84							Hectd1	0.11	1.33							Hectd1	-0.02	0.19							Hectd1	-0.01	0.1		0.1
O55156	Hepacam	0.1	0.23							Hepacam	0.2	0.56							Hepacam	-0.14	0.34							Hepacam	-0.41	1.54		1.54
O55158	Herc4	-0.06	0.93							Herc4	-0.05	0.47							Herc4	0.11	0.87							Herc4	0.07	0.63		0.63
O55171	Hexa	-0.05	0.4							Hexa	-0.12	1.2							Hexa	0.09	1.23							Hexa	0.01	0.04		0.04
O55222	Hexb	-0.01	0.33							Hexb	0.04	1.43							Hexb	0.1	2.42							Hexb	0.01	0.15		0.15
O60518	Hgs	0.08	2.31							Hgs	-0.06	0.66							Hgs	0.08	1.43							Hgs	0.02	0.31		0.31
O70185	Hhatl	-0.01	0.04							Hhatl	-0.34	1.22							Hhatl	0.02	0.19							Hhatl	-0.07	1.25		1.25
O70188	Hibadh	0.05	0.39							Hibadh	-0.14	0.54							Hibadh	-0.03	0.25							Hibadh	-0.03	0.34		0.34
O70194	Hibch	-0.04	0.81							Hibch	-0.04	0.68							Hibch	-0.02	0.12							Hibch	-0.02	0.13		0.13
O70196	Hint1	-0.01	0.05							Hint1	-0.02	0.28							Hint1	0.02	0.16							Hint1	0	0.03		0.03
O70257	Hint2	-0.05	0.28							Hint2	0.1	1.03							Hint2	-0.09	1.75							Hint2	0.02	0.17		0.17
O70277	Hint3	0	0.02							Hint3	-0.02	0.17							Hint3	0	0							Hint3	0	0.01		0.01
O70309	Hip1	0.06	0.26							Hip1	0.08	0.57							Hip1	0.03	0.33							Hip1	-0.02	0.37		0.37
O70351	Hip1r	-0.07	0.65							Hip1r	-0.07	0.81							Hip1r	0.06	0.56							Hip1r	-0.01	0.04		0.04
O70377	Hist1h2bo	0.02	0.18							Hist1h2bo	0.01	0.04							Hist1h2bo	0	0.02							Hist1h2bo	0.05	0.49		0.49
O70492	Hk1	-0.02	0.28							Hk1	0.01	0.08							Hk1	0.07	0.66							Hk1	0.04	0.42		0.42
O70511	Hk2	-0.09	1.79							Hk2	-0.06	0.89							Hk2	0	0.03							Hk2	0	0.11		0.11
O70535	Hmbs	0.38	0.25							Hmbs	0.48	0.47							Hmbs	-0.11	0.52							Hmbs	-0.09	0.37		0.37
O70548	Hmga1	0.3	1.51							Hmga1	0.44	1.66							Hmga1	-0.02	0.08							Hmga1	-0.04	0.16		0.16
O70593	Hmgb1	-0.04	0.43							Hmgb1	-0.01	0.09							Hmgb1	0	0.01							Hmgb1	0.03	0.29		0.29
O75396	Hmgb2	0.1	2.04							Hmgb2	0.07	0.95							Hmgb2	-0.04	0.11							Hmgb2	0.08	0.24		0.24
O88321	Hmgb2-ps6	0.01	0.13							Hmgb2-ps6	-0.01	0.28							Hmgb2-ps6	-0.01	0.15							Hmgb2-ps6	0.08	1.5		1.5
O88339	Hmgb3	0.08	2.57							Hmgb3	0	0.01							Hmgb3	0	0.03							Hmgb3	0.02	0.08		0.08
O88350	Hmgcl	0.02	0.13							Hmgcl	-0.06	0.44							Hmgcl	-0.07	0.57							Hmgcl	0.01	0.06		0.06
O88370	Hmgn1	0.02	0.14							Hmgn1	-0.01	0.07							Hmgn1	-0.01	0.03							Hmgn1	0.07	0.66		0.66
O88377	Hmgn2	-0.12	1.54							Hmgn2	-0.02	0.22							Hmgn2	-0.01	0.04							Hmgn2	0.08	0.99		0.99
O88453	Hmgn5	-0.06	1.03							Hmgn5	-0.04	0.43							Hmgn5	-0.07	0.24							Hmgn5	0.06	0.25		0.25
O88483	Hmox2	0.01	0.07							Hmox2	0.03	0.24							Hmox2	0.04	0.48							Hmox2	-0.02	0.19		0.19
O88484	Hnrnpa0	0.04	0.16							Hnrnpa0	0.04	0.34							Hnrnpa0	0	0.02							Hnrnpa0	0.02	0.13		0.13
O88506	Hnrnpa1	-0.14	1.71							Hnrnpa1	-0.09	0.77							Hnrnpa1	0	0.03							Hnrnpa1	-0.02	0.36		0.36
O88588	Hnrnpa2b1	-0.03	0.48							Hnrnpa2b1	-0.08	2.25							Hnrnpa2b1	-0.01	0.08							Hnrnpa2b1	0.01	0.05		0.05
O88600	Hnrnpa3	0.03	0.74							Hnrnpa3	0.03	0.68							Hnrnpa3	0.01	0.05							Hnrnpa3	-0.01	0.06		0.06
O88637	Hnrnpab	0.19	1.53							Hnrnpab	0.16	1.18							Hnrnpab	0.01	0.1							Hnrnpab	0.06	0.82		0.82
O88656	Hnrnpc	0.12	0.98							Hnrnpc	0.12	1.11							Hnrnpc	0.01	0.09							Hnrnpc	0.04	0.49		0.49
O88658	Hnrnpd	-0.01	0.1							Hnrnpd	-0.02	0.21							Hnrnpd	-0.01	0.07							Hnrnpd	0.02	0.18		0.18
O88761	Hnrnpdl	0.01	0.21							Hnrnpdl	-0.01	0.23							Hnrnpdl	-0.05	0.33							Hnrnpdl	-0.02	0.3		0.3
O88763	Hnrnpf	0.25	1.02							Hnrnpf	-0.07	0.24							Hnrnpf	0.03	0.38							Hnrnpf	0.05	0.56		0.56
O88767	Hnrnph1	0.03	0.26							Hnrnph1	0.02	0.14							Hnrnph1	0	0.01							Hnrnph1	0.02	0.22		0.22
O88794	Hnrnph2	-0.07	0.91							Hnrnph2	-0.08	1.36							Hnrnph2	-0.01	0.1							Hnrnph2	0.02	0.25		0.25
O88797	Hnrnph3	0.22	2.36							Hnrnph3	0.22	1.65							Hnrnph3	-0.01	0.07							Hnrnph3	-0.01	0.1		0.1
O88801	Hnrnpl	0.02	0.11							Hnrnpl	0.08	0.91							Hnrnpl	0	0.02							Hnrnpl	0.01	0.07		0.07
O88884	Hnrnpll	0.03	0.31							Hnrnpll	0.03	0.31							Hnrnpll	-0.04	0.16							Hnrnpll	-0.18	1.11		1.11
O88900	Hnrnpm	0.03	0.31							Hnrnpm	-0.03	0.32							Hnrnpm	0.01	0.12							Hnrnpm	0.03	0.3		0.3
O88902	Hnrnpr	0.04	0.34							Hnrnpr	0.09	1.31							Hnrnpr	0.04	0.46							Hnrnpr	0.01	0.13		0.13
O88941	Hnrnpu	-0.02	0.19							Hnrnpu	0.03	0.53							Hnrnpu	0.01	0.16							Hnrnpu	0.05	0.8		0.8
O88989	Hnrnpul1	-0.04	0.26							Hnrnpul1	-0.03	0.3							Hnrnpul1	0.02	0.29							Hnrnpul1	0.06	0.65		0.65
O88994	Hnrnpul2	0.04	0.7							Hnrnpul2	0.04	1.03							Hnrnpul2	0.01	0.05							Hnrnpul2	0.03	0.29		0.29
O89035	Homer1	0.24	1.96							Homer1	0.13	0.91							Homer1	-0.01	0.08							Homer1	-0.05	0.8		0.8
O89046	Homer2	0.02	0.19							Homer2	0.07	1.24							Homer2	0.01	0.08							Homer2	-0.11	1.53		1.53
O89049	Homer3	0	0.05							Homer3	0.04	1.32							Homer3	0.02	0.06							Homer3	0.03	0.15		0.15
O95166	Hook3	-0.03	0.09							Hook3	0.12	0.5							Hook3	0.03	0.63							Hook3	0.02	0.25		0.25
O95777	Hopx	0.65	0.5							Hopx	-0.08	0.03							Hopx	0.01	0.03							Hopx	0.03	0.11		0.11
P00159	Hp	-0.09	0.42							Hp	0.03	0.11							Hp	0.06	0.13							Hp	0.17	0.31		0.31
P00173	Hp1bp3	0.05	0.31							Hp1bp3	-0.01	0.07							Hp1bp3	0.02	0.49							Hp1bp3	0.02	0.15		0.15
P00388	Hpcal1	0.07	1.33							Hpcal1	0.08	1.21							Hpcal1	-0.05	0.75							Hpcal1	-0.05	0.65		0.65
P00406	Hprt1	-0.02	0.1							Hprt1	-0.04	0.17							Hprt1	0	0.05							Hprt1	-0.04	0.6		0.6
P00507	Hpx	-0.09	1.55							Hpx	-0.05	0.72							Hpx	0.08	0.35							Hpx	0.23	0.8		0.8
P00697	HRAS	0.25	0.83							HRAS	0.29	0.88							HRAS	0.01	0.08							HRAS	-0.01	0.1		0.1
P00787	Hrc	-0.03	0.22							Hrc	-0.08	0.59							Hrc	0.02	0.09							Hrc	-0.04	0.23		0.23
P00884	Hrg	-0.07	0.77							Hrg	-0.04	0.38							Hrg	0.09	0.8							Hrg	0.19	0.73		0.73
P01011	HRNR	-0.59	1.16							HRNR	0.35	0.41							HRNR	0.51	0.53							HRNR	-0.01	0.01		0.01
P01015	Hscb	0.13	0.52							Hscb	0.08	0.22							Hscb	-0.03	0.27							Hscb	-0.03	0.37		0.37
P01026	Hsd11b1	0.17	0.92							Hsd11b1	0.14	0.55							Hsd11b1	-0.04	0.09							Hsd11b1	-0.03	0.07		0.07
P01041	Hsd17b10	0.11	2.24							Hsd17b10	0.09	1.02							Hsd17b10	-0.07	0.86							Hsd17b10	0	0.03		0.03
P01048	Hsd17b12	0.19	0.41							Hsd17b12	0.18	0.3							Hsd17b12	0.03	0.26							Hsd17b12	-0.06	0.57		0.57
P01112	Hsd17b4	-0.06	1.37							Hsd17b4	-0.02	0.3							Hsd17b4	0.1	1.22							Hsd17b4	0.09	0.65		0.65
P01161	Hsd17b8	0.7	0.23							Hsd17b8	1.69	0.76							Hsd17b8	-0.12	1.21							Hsd17b8	-0.01	0.11		0.11
P01670	Hsdl2	0.05	0.09							Hsdl2	0.47	0.84							Hsdl2	-0.04	0.33							Hsdl2	-0.02	0.46		0.46
P01857	Hsp90aa1	0.23	0.08							Hsp90aa1	-0.28	0.12							Hsp90aa1	0.08	1.12							Hsp90aa1	0	0.04		0.04
P01942	Hsp90ab1	0.22	1.92							Hsp90ab1	0.02	0.06							Hsp90ab1	0	0.02							Hsp90ab1	-0.02	0.32		0.32
P01946	HSP90AB3P	0.21	1.56							HSP90AB3P	0.06	0.15							HSP90AB3P	0.01	0.17							HSP90AB3P	-0.03	0.57		0.57
P02042	HSP90AB4P	0.22	1.21							HSP90AB4P	0.09	0.3							HSP90AB4P	0	0.04							HSP90AB4P	-0.05	0.99		0.99
P02091	Hsp90b1	0.22	1.36							Hsp90b1	0.07	0.18							Hsp90b1	0.03	0.31							Hsp90b1	0.02	0.4		0.4
P02262	Hspa12a	-0.12	1.78							Hspa12a	-0.01	0.05							Hspa12a	-0.02	0.18							Hspa12a	-0.02	0.35		0.35
P02401	Hspa12b	-0.01	0.1							Hspa12b	0	0.05							Hspa12b	-0.02	0.21							Hspa12b	-0.01	0.51		0.51
P02454	Hspa14	0.16	0.44							Hspa14	0.15	0.34							Hspa14	0.01	0.05							Hspa14	-0.03	0.27		0.27
P02466	Hspa1a	0.15	0.42							Hspa1a	0.13	0.3							Hspa1a	-0.01	0.11							Hspa1a	0.03	0.58		0.58
P02538	Hspa2	0.5	1.37							Hspa2	0.04	0.07							Hspa2	0.01	0.13							Hspa2	-0.02	0.33		0.33
P02563	Hspa4	0.02	0.18							Hspa4	0	0.04							Hspa4	0.02	0.49							Hspa4	-0.01	0.19		0.19
P02564	Hspa4l	0.13	1.08							Hspa4l	0.12	0.95							Hspa4l	-0.06	0.7							Hspa4l	-0.05	0.51		0.51
P02600	Hspa5	0.04	0.02							Hspa5	1.89	1.39							Hspa5	0	0.03							Hspa5	0	0.09		0.09
P02625	Hspa8	0.39	0.47							Hspa8	0.58	0.43							Hspa8	-0.01	0.36							Hspa8	0	0.03		0.03
P02650	Hspa9	0.3	1.41							Hspa9	0.28	1.08							Hspa9	-0.03	0.45							Hspa9	-0.01	0.26		0.26
P02651	Hspb1	0.17	0.8							Hspb1	0.09	0.32							Hspb1	0.04	0.27							Hspb1	0.04	0.36		0.36
P02680	Hspb2	0.08	0.16							Hspb2	0.14	0.75							Hspb2	0.01	0.08							Hspb2	0	0.02		0.02
P02764	Hspb3	0.16	0.28							Hspb3	0.32	0.57							Hspb3	0.05	0.48							Hspb3	-0.01	0.1		0.1
P02767	Hspb6	0	0.01							Hspb6	0.04	0.07							Hspb6	0.09	0.77							Hspb6	-0.01	0.03		0.03
P02770	Hspb7	0.12	0.34							Hspb7	0.1	0.37							Hspb7	0.06	0.31							Hspb7	-0.05	0.42		0.42
P02793	Hspb8	0.1	0.38							Hspb8	0.16	0.5							Hspb8	0	0.02							Hspb8	0.01	0.13		0.13
P03889	Hspd1	-0.03	0.29							Hspd1	-0.18	3.45							Hspd1	-0.02	0.36							Hspd1	-0.01	0.1		0.1
P04041	Hspe1	0.05	0.65							Hspe1	0	0.03							Hspe1	-0.05	0.78							Hspe1	-0.03	0.7		0.7
P04166	Hspg2	0.07	0.42							Hspg2	-0.01	0.04							Hspg2	-0.01	0.3							Hspg2	0.01	0.11		0.11
P04182	Hsph1	-0.02	0.16							Hsph1	0.01	0.14							Hsph1	-0.06	0.6							Hsph1	-0.02	0.08		0.08
P04186	Htatsf1	0.12	0.38							Htatsf1	0.12	0.57							Htatsf1	0.08	0.41							Htatsf1	-0.03	0.17		0.17
P04218	Htra2	0.04	0.37							Htra2	-0.09	0.64							Htra2	0.01	0.06							Htra2	-0.02	0.17		0.17
P04256	Huwe1	-0.12	1.2							Huwe1	-0.08	0.79							Huwe1	0.02	0.2							Huwe1	0.01	0.1		0.1
P04276	Hyi	0.03	0.1							Hyi	0.07	0.23							Hyi	-0.02	0.2							Hyi	0.02	0.15		0.15
P04350	Hyou1	0.09	2.1							Hyou1	0.12	2.81							Hyou1	-0.01	0.18							Hyou1	-0.01	0.16		0.16
P04550	Hypk	0.04	0.27							Hypk	0.11	0.89							Hypk	-0.04	0.19							Hypk	0.07	0.53		0.53
P04636	Iah1	-0.03	0.34							Iah1	-0.03	0.27							Iah1	0.02	0.11							Iah1	-0.01	0.13		0.13
P04638	Iars1	0.35	0.57							Iars1	0.16	0.4							Iars1	-0.04	0.2							Iars1	0	0.09		0.09
P04639	Iars2	0.31	0.87							Iars2	0.15	0.59							Iars2	-0.03	0.5							Iars2	0	0.08		0.08
P04642	Iba57	0.06	2.53							Iba57	0.09	1.07							Iba57	0.04	0.25							Iba57	-0.02	0.16		0.16
P04644	Ica	-0.07	1.6							Ica	-0.06	1.35							Ica	0.11	0.69							Ica	0.15	0.6		0.6
P04762	Icam2	0.09	0.86							Icam2	0.07	0.79							Icam2	0.01	0.08							Icam2	-0.04	0.36		0.36
P04764	Icoslg	0	0.01							Icoslg	0	0.01							Icoslg	0.06	0.33							Icoslg	0.28	1.02		1.02
P04785	Ide	0.01	0.07							Ide	0.08	1.29							Ide	0.02	0.38							Ide	0	0.04		0.04
P04797	Idh1	-0.05	0.83							Idh1	-0.03	0.22							Idh1	-0.02	0.31							Idh1	-0.03	0.65		0.65
P04897	Idh2	0.03	0.37							Idh2	0	0.03							Idh2	-0.08	1.4							Idh2	-0.01	0.32		0.32
P04904	Idh3a	0.05	0.19							Idh3a	0.12	0.72							Idh3a	-0.06	1.06							Idh3a	0.02	0.21		0.21
P04905	Idh3B	-0.11	1.11							Idh3B	-0.08	1.69							Idh3B	-0.05	0.96							Idh3B	-0.01	0.16		0.16
P04906	Idh3g	-0.06	0.73							Idh3g	-0.1	0.97							Idh3g	-0.04	0.66							Idh3g	0	0.02		0.02
P04916	Ifi47	0.01	0.02							Ifi47	0.01	0.03							Ifi47	0.04	0.22							Ifi47	0.02	0.14		0.14
P04937	Ifit2	0.29	2.93							Ifit2	0.31	3.47							Ifit2	-0.05	1.1							Ifit2	0	0.01		0.01
P04961	Ifit3	0.04	0.37							Ifit3	0.07	0.78							Ifit3	-0.09	1.08							Ifit3	0.01	0.05		0.05
P05065	Igbp1	-0.04	0.79							Igbp1	0.02	0.19							Igbp1	-0.04	0.43							Igbp1	0.02	0.25		0.25
P05197	Igf2r	0.01	0.12							Igf2r	0.04	0.89							Igf2r	0.06	1.3							Igf2r	0.05	0.57		0.57
P05369	Igfbp7	-0.11	1.39							Igfbp7	-0.06	0.55							Igfbp7	0.01	0.04							Igfbp7	-0.1	0.48		0.48
P05370	Igg-2a	0.15	0.91							Igg-2a	0.08	0.46							Igg-2a	-0.19	0.59							Igg-2a	0.32	0.49		0.49
P05371	Igh-1a	0.12	0.91							Igh-1a	0.08	0.43							Igh-1a	-0.01	0.02							Igh-1a	0.13	0.29		0.29
P05426	IGHG1	-0.06	1.19							IGHG1	0	0.06							IGHG1	0.24	0.1							IGHG1	-0.04	0.01		0.01
P05508	Ighm	-0.06	0.72							Ighm	-0.16	2.86							Ighm	0.01	0.03							Ighm	0.29	0.72		0.72
P05539	Igtp	0.15	0.59							Igtp	0.17	0.48							Igtp	-0.12	0.33							Igtp	0.04	0.09		0.09
P05544	Ik	0.02	0.06							Ik	0.13	0.4							Ik	0.04	0.24							Ik	-0.05	0.28		0.28
P05545	Ikbkg	0.04	0.12							Ikbkg	0.15	0.6							Ikbkg	0.1	0.64							Ikbkg	-0.04	0.17		0.17
P05696	Il1rap	0.07	0.4							Il1rap	-0.05	0.49							Il1rap	0.18	0.99							Il1rap	0.03	0.04		0.04
P05708	Il6st	0.21	1.95							Il6st	0.14	0.89							Il6st	0.06	0.4							Il6st	0.05	0.29		0.29
P05712	Ilf2	0.01	0.15							Ilf2	-0.01	0.11							Ilf2	0	0.01							Ilf2	-0.03	0.07		0.07
P05714	Ilf3	0.01	0.08							Ilf3	0.05	0.89							Ilf3	0.01	0.16							Ilf3	-0.01	0.1		0.1
P05765	Ilk	0.07	0.42							Ilk	0.02	0.34							Ilk	0.02	0.59							Ilk	-0.01	0.14		0.14
P05942	Ilkap	0.1	0.22							Ilkap	0.09	0.27							Ilkap	0.03	0.22							Ilkap	-0.1	0.6		0.6
P05943	Ilvbl	0.09	0.6							Ilvbl	0.18	1.54							Ilvbl	0.11	1.31							Ilvbl	0.02	0.21		0.21
P05964	Immt	0.15	0.72							Immt	0.23	1.66							Immt	-0.01	0.12							Immt	-0.02	0.63		0.63
P05982	Impa1	-0.01	0.06							Impa1	0.02	0.12							Impa1	0.01	0.05							Impa1	-0.01	0.03		0.03
P06214	Impa2	-0.07	0.92							Impa2	-0.08	0.93							Impa2	-0.01	0.05							Impa2	0.03	0.37		0.37
P06302	Impact	0.05	0.32							Impact	0.1	0.84							Impact	0.03	0.13							Impact	-0.09	0.36		0.36
P06399	Impdh2	0.1	0.19							Impdh2	0.13	0.58							Impdh2	0.03	0.29							Impdh2	0.06	0.63		0.63
P06536	Ina	-0.07	0.38							Ina	-0.02	0.13							Ina	0.08	0.17							Ina	-0.26	1.51		1.51
P06685	Inf2	-0.1	1.02							Inf2	-0.11	1.47							Inf2	0.03	0.28							Inf2	-0.07	1.54		1.54
P06759	Inhca	0.22	1.23							Inhca	0.13	0.52							Inhca	0.08	0.44							Inhca	0.17	0.7		0.7
P06760	Inpp1	-0.03	0.08							Inpp1	0.07	0.34							Inpp1	-0.05	0.81							Inpp1	-0.02	0.19		0.19
P06761	Inpp5a	-0.02	0.75							Inpp5a	-0.01	0.22							Inpp5a	0.04	0.36							Inpp5a	-0.02	0.2		0.2
P06866	Inpp5j	0.11	0.25							Inpp5j	0	0							Inpp5j	0.1	0.55							Inpp5j	0.03	0.13		0.13
P07150	Inpp5k	0.11	0.64							Inpp5k	0.2	2							Inpp5k	0.04	0.17							Inpp5k	-0.15	0.6		0.6
P07151	Inppl1	-0.01	0.08							Inppl1	0.06	0.91							Inppl1	-0.02	0.07							Inppl1	0	0.02		0.02
P07153	Insr	0.01	0.06							Insr	0.03	0.5							Insr	0.11	0.87							Insr	-0.07	0.77		0.77
P07154	Ipo4	0.04	0.25							Ipo4	0.06	0.42							Ipo4	0.02	0.23							Ipo4	-0.02	0.28		0.28
P07310	Ipo5	-0.04	0.4							Ipo5	-0.03	0.36							Ipo5	0.07	3.07							Ipo5	-0.01	0.15		0.15
P07323	Ipo7	-0.21	2.36							Ipo7	-0.17	1.2							Ipo7	0.05	0.71							Ipo7	0.01	0.07		0.07
P07335	Ipo9	0.14	0.94							Ipo9	0.17	1.35							Ipo9	0.12	0.57							Ipo9	-0.03	0.07		0.07
P07340	Iqgap1	-0.14	2.23							Iqgap1	-0.11	1.61							Iqgap1	0.07	0.84							Iqgap1	0.03	0.53		0.53
P07361	Iqgap2	0.22	0.43							Iqgap2	0.29	0.55							Iqgap2	0.12	1.73							Iqgap2	0.02	0.16		0.16
P07437	Irgq	0.09	1.78							Irgq	0.12	2.7							Irgq	0.05	0.52							Irgq	-0.02	0.15		0.15
P07483	Isca1	-0.07	0.96							Isca1	-0.11	1.38							Isca1	-0.05	0.55							Isca1	-0.06	0.6		0.6
P07632	Isca2	-0.04	0.5							Isca2	-0.02	0.17							Isca2	0	0.02							Isca2	-0.01	0.08		0.08
P07633	Iscu	-0.13	2.38							Iscu	-0.09	1.34							Iscu	0	0.01							Iscu	-0.02	0.14		0.14
P07687	Isoc1	-0.03	0.24							Isoc1	0.02	0.16							Isoc1	-0.09	0.88							Isoc1	-0.01	0.08		0.08
P07808	Isoc2	-0.28	0.6							Isoc2	-0.38	1.09							Isoc2	-0.06	0.72							Isoc2	0.01	0.06		0.06
P07871	Isoc2a	-0.06	0.54							Isoc2a	0.01	0.03							Isoc2a	-0.06	1.09							Isoc2a	0.03	0.35		0.35
P07872	Ist1	-0.03	0.15							Ist1	-0.08	0.28							Ist1	-0.04	0.82							Ist1	-0.02	0.21		0.21
P07895	Itga1	0.03	0.25							Itga1	0.03	0.31							Itga1	0	0.04							Itga1	0.03	0.43		0.43
P07896	Itga3	-0.18	0.64							Itga3	-0.19	0.56							Itga3	0.04	0.22							Itga3	0	0.02		0.02
P07936	Itga5	-0.23	0.75							Itga5	-0.25	0.83							Itga5	0.02	0.18							Itga5	0.01	0.06		0.06
P07943	Itga6	0.03	0.12							Itga6	-0.04	0.23							Itga6	0	0.01							Itga6	0.03	0.45		0.45
P08009	Itga7	-0.18	2.09							Itga7	-0.11	2							Itga7	0.01	0.27							Itga7	-0.03	0.79		0.79
P08010	Itgav	-0.14	1.37							Itgav	-0.09	1.05							Itgav	-0.03	0.18							Itgav	-0.02	0.1		0.1
P08050	Itgb1	-0.13	0.98							Itgb1	-0.13	1.36							Itgb1	0.05	1.42							Itgb1	-0.03	0.98		0.98
P08081	Itgb1bp2	0.07	0.54							Itgb1bp2	0.13	1.41							Itgb1bp2	-0.01	0.06							Itgb1bp2	-0.04	0.37		0.37
P08082	Itgb3	0.01	0.09							Itgb3	-0.01	0.25							Itgb3	-0.06	0.16							Itgb3	0.25	0.7		0.7
P08289	Itgb5	-0.01	0.05							Itgb5	0.07	0.38							Itgb5	0.04	0.17							Itgb5	0.07	0.76		0.76
P08413	Itih1	0.04	0.42							Itih1	0.03	0.34							Itih1	0.07	0.43							Itih1	0.15	0.7		0.7
P08460	Itih2	-0.19	3.5							Itih2	-0.1	1.24							Itih2	0.05	0.26							Itih2	0.17	0.52		0.52
P08461	Itih3	0.07	0.68							Itih3	0.06	0.56							Itih3	0.02	0.13							Itih3	0.2	0.79		0.79
P08503	Itih4	-0.04	0.42							Itih4	-0.04	0.28							Itih4	0.11	0.2							Itih4	0.17	0.25		0.25
P08592	Itih5	0.1	0.78							Itih5	0.01	0.04							Itih5	-0.04	0.24							Itih5	0	0.02		0.02
P08649	Itm2b	0.1	0.39							Itm2b	0.18	0.71							Itm2b	0.03	0.22							Itm2b	-0.1	0.6		0.6
P08650	Itpa	0.11	0.77							Itpa	0.14	0.93							Itpa	-0.06	0.11							Itpa	-0.02	0.04		0.04
P08699	Itpr1	0.14	1.08							Itpr1	0.15	1.95							Itpr1	0.1	0.89							Itpr1	-0.04	0.34		0.34
P08733	Itpr2	0.01	0.1							Itpr2	0.04	0.3							Itpr2	0.11	1.14							Itpr2	-0.04	0.29		0.29
P08753	Itsn1	0.03	0.32							Itsn1	0.02	0.2							Itsn1	0.02	0.24							Itsn1	0.04	0.62		0.62
P08779	Itsn2	0.39	0.86							Itsn2	-0.45	1.12							Itsn2	0.05	0.25							Itsn2	0.07	0.34		0.34
P08932	Ivd	0.22	0.44							Ivd	0.19	0.3							Ivd	-0.08	0.81							Ivd	-0.03	0.23		0.23
P08934	Jagn1	0.22	0.84							Jagn1	0.17	0.51							Jagn1	0.03	0.07							Jagn1	-0.07	0.31		0.31
P09006	Jam2	0.12	0.18							Jam2	-0.02	0.03							Jam2	-0.04	0.3							Jam2	-0.09	0.57		0.57
P09034	Jam3	-0.23	0.3							Jam3	-0.21	0.76							Jam3	0.06	1.48							Jam3	0.04	0.76		0.76
P09117	Jcad	-0.07	1.08							Jcad	-0.03	0.24							Jcad	-0.09	1.47							Jcad	0.01	0.11		0.11
P09215	Jph2	0.12	0.98							Jph2	0.06	0.38							Jph2	-0.01	0.07							Jph2	0	0.04		0.04
P09216	Jpt1	0.01	0.04							Jpt1	-0.04	0.1							Jpt1	0.04	0.28							Jpt1	-0.01	0.05		0.05
P09456	Jup	-0.04	0.47							Jup	-0.02	0.28							Jup	0.06	1.09							Jup	0.01	0.1		0.1
P09495	Kank2	0.06	0.99							Kank2	0.08	3.92							Kank2	0.01	0.16							Kank2	-0.02	0.59		0.59
P09527	Kank3	0.02	0.25							Kank3	0.02	0.31							Kank3	-0.06	0.69							Kank3	0.01	0.14		0.14
P09605	Kank4	-0.1	1.04							Kank4	-0.06	0.66							Kank4	0.03	0.21							Kank4	-0.02	0.13		0.13
P09606	Kars1	-0.06	0.36							Kars1	-0.1	0.44							Kars1	0.03	0.84							Kars1	0	0.03		0.03
P09626	Kcmf1	-0.11	1.16							Kcmf1	-0.11	1.66							Kcmf1	0.02	0.29							Kcmf1	0.04	0.65		0.65
P09650	Kcnj11	0.05	0.16							Kcnj11	0.14	0.5							Kcnj11	0	0.03							Kcnj11	-0.06	1		1
P09811	Kctd12	-0.02	0.15							Kctd12	-0.02	0.12							Kctd12	0.01	0.07							Kctd12	-0.04	0.44		0.44
P09812	Kctd16	-0.01	0.1							Kctd16	-0.01	0.09							Kctd16	0.06	0.32							Kctd16	0.04	0.26		0.26
P09895	Khdrbs1	-0.08	2.48							Khdrbs1	-0.02	0.55							Khdrbs1	0.01	0.05							Khdrbs1	0.02	0.2		0.2
P09951	Khsrp	-0.18	0.59							Khsrp	-0.23	0.93							Khsrp	0	0.02							Khsrp	0.01	0.11		0.11
P0C089	Kif13a	-0.06	0.97							Kif13a	-0.08	1.02							Kif13a	0.01	0.06							Kif13a	-0.02	0.1		0.1
P0C0A1	Kif13b	0.06	0.78							Kif13b	0.04	0.64							Kif13b	0.04	0.17							Kif13b	-0.01	0.06		0.06
P0C0A2	Kif1b	0.06	0.75							Kif1b	0.04	0.39							Kif1b	0	0.04							Kif1b	0.03	0.41		0.41
P0C1X8	Kif1c	-0.18	0.65							Kif1c	-0.22	0.66							Kif1c	0	0.02							Kif1c	0.02	0.22		0.22
P0C219	Kif5b	0.3	3.08							Kif5b	0.24	1.82							Kif5b	-0.01	0.26							Kif5b	-0.02	0.53		0.53
P0C2B9	Kifbp	-0.07	0.82							Kifbp	-0.1	1.1							Kifbp	-0.08	1.12							Kifbp	0.02	0.1		0.1
P0C2C0	Klc1	-0.13	1.19							Klc1	-0.12	0.83							Klc1	0.01	0.2							Klc1	-0.01	0.1		0.1
P0C2C1	Klc2	-0.13	1.96							Klc2	-0.13	1.3							Klc2	-0.02	0.14							Klc2	-0.02	0.14		0.14
P0C2C4	Klc4	-0.09	1.08							Klc4	-0.14	1.88							Klc4	0.02	0.35							Klc4	-0.07	2.08		2.08
P0C2X9	Klhdc4	-0.08	0.49							Klhdc4	-0.11	0.98							Klhdc4	0.06	0.41							Klhdc4	-0.01	0.04		0.04
P0C546	Klhl22	-0.07	1.07							Klhl22	-0.12	1.86							Klhl22	-0.03	0.41							Klhl22	0.05	0.69		0.69
P0C5H9	Klhl31	-0.02	0.15							Klhl31	0.03	0.49							Klhl31	0.02	0.09							Klhl31	0	0.02		0.02
P0C5I0	Klhl41	0.01	0.07							Klhl41	0.03	0.26							Klhl41	0.05	0.52							Klhl41	-0.02	0.34		0.34
P0C5W1	Klkb1	0.02	0.26							Klkb1	0.04	0.46							Klkb1	0.07	0.28							Klkb1	0.11	0.25		0.25
P0C605	Kng1	0.06	0.72							Kng1	0.02	0.23							Kng1	0.1	0.35							Kng1	0.17	0.38		0.38
P0C644	Kpna1	0.1	0.42							Kpna1	0.03	0.09							Kpna1	0.02	0.22							Kpna1	0.05	1.41		1.41
P0C8E4	Kpna2	-0.04	0.24							Kpna2	0.06	0.91							Kpna2	-0.01	0.09							Kpna2	-0.01	0.14		0.14
P0CD94	Kpna3	-0.01	0.04							Kpna3	-0.08	0.83							Kpna3	0	0.01							Kpna3	-0.01	0.09		0.09
P0CE43	Kpna4	0.2	1.32							Kpna4	0.21	2.45							Kpna4	0.03	0.75							Kpna4	-0.01	0.09		0.09
P0CG38	Kpna6	0.05	0.68							Kpna6	0.07	0.88							Kpna6	0.06	0.85							Kpna6	0.03	0.52		0.52
P0DKR2	Kpnb1	-0.11	1.55							Kpnb1	-0.06	0.45							Kpnb1	0.06	1.66							Kpnb1	0.04	1.41		1.41
P0DMW0	Kras	0.01	0.12							Kras	0.02	0.27							Kras	0.03	1.23							Kras	0.01	0.16		0.16
P0DN35	KRT10	0.03	0.26							KRT10	-0.06	0.42							KRT10	0.39	0.5							KRT10	0.62	1.05		1.05
P0DP23	KRT16	0	0.03							KRT16	-0.05	1.26							KRT16	0.43	0.55							KRT16	0.45	0.97		0.97
P10111	Krt17	-0.07	1.33							Krt17	-0.05	1.34							Krt17	0.42	0.59							Krt17	0.38	0.92		0.92
P10252	Krt18	0.04	0.56							Krt18	0.01	0.13							Krt18	0.41	0.59							Krt18	0.55	1.13		1.13
P10536	Krt19	0.03	0.7							Krt19	0.01	0.06							Krt19	0.38	0.57							Krt19	0.41	1.13		1.13
P10688	KRT6A	-0.04	1.24							KRT6A	-0.01	0.1							KRT6A	0.74	0.99							KRT6A	0.26	0.51		0.51
P10715	Krt8	0.01	0.09							Krt8	-0.03	0.37							Krt8	0.26	1.05							Krt8	0.1	0.76		0.76
P10719	KRT9	-0.05	0.9							KRT9	-0.03	0.4							KRT9	0.66	0.81							KRT9	0.54	0.6		0.6
P10760	Ktn1	-0.02	0.35							Ktn1	0.04	0.68							Ktn1	0.01	0.11							Ktn1	0.01	0.06		0.06
P10817	Kyat1	0.03	0.25							Kyat1	-0.02	0.16							Kyat1	-0.05	0.42							Kyat1	-0.06	1.21		1.21
P10818	Kyat3	0.04	0.13							Kyat3	-0.01	0.02							Kyat3	-0.06	0.52							Kyat3	0	0.01		0.01
P10860	L2hgdh	-0.1	2.55							L2hgdh	-0.07	1.06							L2hgdh	-0.02	0.14							L2hgdh	-0.01	0.08		0.08
P10888	L3hypdh	-0.06	0.78							L3hypdh	0	0							L3hypdh	-0.04	0.31							L3hypdh	0.01	0.07		0.07
P10959	Lactb	0.16	0.2							Lactb	0.04	0.1							Lactb	-0.01	0.09							Lactb	0.05	0.36		0.36
P10960	Lactb2	0.03	0.14							Lactb2	0	0.03							Lactb2	-0.04	0.43							Lactb2	0.02	0.34		0.34
P11030	Lama2	0.15	3.16							Lama2	0.09	0.86							Lama2	-0.07	0.75							Lama2	-0.02	0.64		0.64
P11167	Lama4	0.18	1.38							Lama4	0.1	0.72							Lama4	0.02	0.5							Lama4	0.03	0.44		0.44
P11232	Lama5	0.04	0.49							Lama5	0.04	0.56							Lama5	0.11	1.44							Lama5	-0.08	1.21		1.21
P11240	Lamb1	-0.05	0.75							Lamb1	-0.03	0.4							Lamb1	-0.11	1.48							Lamb1	-0.03	0.8		0.8
P11250	Lamb2	-0.05	1.03							Lamb2	-0.04	0.36							Lamb2	0.03	0.48							Lamb2	-0.02	0.38		0.38
P11348	Lamc1	-0.02	0.28							Lamc1	-0.04	0.53							Lamc1	-0.04	0.44							Lamc1	-0.03	0.87		0.87
P11442	Lamp1	0.04	1.34							Lamp1	-0.01	0.08							Lamp1	0.06	0.92							Lamp1	-0.06	0.77		0.77
P11497	Lamp2	-0.01	0.07							Lamp2	0	0.01							Lamp2	0.04	0.66							Lamp2	-0.01	0.1		0.1
P11499	Lamtor1	-0.03	0.59							Lamtor1	0	0.05							Lamtor1	0	0.02							Lamtor1	0.05	0.42		0.42
P11505	Lamtor2	-0.03	0.5							Lamtor2	-0.05	0.73							Lamtor2	-0.05	0.39							Lamtor2	-0.02	0.06		0.06
P11506	Lancl1	-0.02	0.17							Lancl1	-0.06	0.74							Lancl1	-0.05	0.97							Lancl1	0.02	0.13		0.13
P11507	Lancl2	-0.05	0.6							Lancl2	-0.06	0.66							Lancl2	0	0.02							Lancl2	-0.09	1.06		1.06
P11517	Lap3	0.22	1.43							Lap3	0.07	0.18							Lap3	0	0.07							Lap3	0.04	0.81		0.81
P11530	Larp1	-0.03	0.5							Larp1	-0.06	1.26							Larp1	-0.01	0.1							Larp1	-0.02	0.32		0.32
P11598	Lars1	0.03	0.25							Lars1	0.07	1							Lars1	-0.02	0.46							Lars1	0.02	0.42		0.42
P11608	Lars2	0	0.03							Lars2	-0.05	0.5							Lars2	-0.08	1.35							Lars2	-0.01	0.07		0.07
P11661	Lasp1	-0.08	0.3							Lasp1	-0.11	0.47							Lasp1	0.03	0.37							Lasp1	0.02	0.42		0.42
P11730	Lbh	0	0.02							Lbh	0.02	0.21							Lbh	-0.05	0.42							Lbh	-0.09	0.44		0.44
P11762	Lcp1	0.02	0.12							Lcp1	0.01	0.06							Lcp1	0.13	0.77							Lcp1	0.03	0.12		0.12
P11798	Ldaf1	0.04	0.49							Ldaf1	0.03	0.28							Ldaf1	0.02	0.13							Ldaf1	-0.09	0.94		0.94
P11883	Ldb3	0.29	1.01							Ldb3	0.06	0.19							Ldb3	-0.02	0.3							Ldb3	0	0.04		0.04
P11884	Ldha	0.01	0.04							Ldha	0.02	0.14							Ldha	-0.03	0.43							Ldha	0.03	0.37		0.37
P11915	Ldhb	-0.01	0.07							Ldhb	0.02	0.08							Ldhb	-0.01	0.13							Ldhb	-0.01	0.14		0.14
P11951	Ldhd	-0.08	1.2							Ldhd	-0.02	0.18							Ldhd	-0.05	0.39							Ldhd	0.01	0.12		0.12
P11960	Lemd2	-0.14	1.37							Lemd2	-0.11	1.16							Lemd2	0.01	0.04							Lemd2	-0.03	0.28		0.28
P11980	Letm1	-0.03	0.62							Letm1	0.01	0.12							Letm1	0	0.06							Letm1	-0.01	0.1		0.1
P12001	Lgals1	-0.06	1.07							Lgals1	0.02	0.33							Lgals1	-0.03	0.25							Lgals1	0.03	0.26		0.26
P12007	Lgals3	-0.12	1.14							Lgals3	-0.06	0.59							Lgals3	0.21	1.58							Lgals3	0.1	0.83		0.83
P12075	Lgals5	-0.02	0.17							Lgals5	-0.01	0.03							Lgals5	0.09	0.42							Lgals5	0.25	0.92		0.92
P12111	Lgalsl	0.04	0.21							Lgalsl	0.13	1.08							Lgalsl	0.1	0.51							Lgalsl	0.12	0.43		0.43
P12346	Lgmn	0.09	0.47							Lgmn	0.12	0.54							Lgmn	0.01	0.09							Lgmn	0.09	0.83		0.83
P12368	Lias	-0.04	0.73							Lias	0	0.02							Lias	-0.03	0.32							Lias	0	0.04		0.04
P12369	Lifr	-0.09	0.89							Lifr	-0.04	0.23							Lifr	-0.02	0.02							Lifr	0.27	0.24		0.24
P12711	Lima1	-0.02	0.44							Lima1	-0.01	0.1							Lima1	0.1	0.75							Lima1	-0.01	0.25		0.25
P12749	Limch1	-0.08	1.67							Limch1	-0.05	0.88							Limch1	-0.01	0.21							Limch1	-0.02	0.39		0.39
P12785	Limd1	0.21	1.09							Limd1	0.44	0.63							Limd1	-0.07	0.54							Limd1	0.02	0.1		0.1
P12839	Lims1	0.16	0.32							Lims1	0.09	0.25							Lims1	0.04	0.75							Lims1	-0.03	0.58		0.58
P12847	Lims2	0.05	0.68							Lims2	0.07	0.73							Lims2	-0.01	0.1							Lims2	0.02	0.16		0.16
P12928	Lin7a	-0.01	0.11							Lin7a	0.02	0.12							Lin7a	0.01	0.14							Lin7a	-0.02	0.47		0.47
P13084	LIN7C	-0.06	0.58							LIN7C	-0.04	0.43							LIN7C	0.02	0.21							LIN7C	-0.03	0.49		0.49
P13086	Lipe	-0.05	0.64							Lipe	0.03	0.25							Lipe	0.09	0.84							Lipe	-0.03	0.38		0.38
P13195	Lman1	0.13	0.49							Lman1	0.22	0.79							Lman1	0.01	0.1							Lman1	0.02	0.33		0.33
P13221	Lman2	-0.1	1.78							Lman2	-0.05	0.55							Lman2	0.03	0.39							Lman2	-0.03	0.47		0.47
P13233	Lmcd1	0.15	0.85							Lmcd1	0.13	1.17							Lmcd1	0.09	0.66							Lmcd1	0	0		0
P13264	Lmna	-0.05	0.33							Lmna	-0.06	0.62							Lmna	0.05	0.48							Lmna	0.02	0.15		0.15
P13286	Lmnb1	-0.18	1.14							Lmnb1	-0.15	1.01							Lmnb1	-0.01	0.1							Lmnb1	0.03	0.26		0.26
P13383	Lmnb2	0.01	0.04							Lmnb2	-0.01	0.08							Lmnb2	0.03	0.42							Lmnb2	-0.01	0.12		0.12
P13437	Lmo7	-0.07	0.28							Lmo7	-0.1	0.53							Lmo7	-0.03	0.52							Lmo7	0	0.05		0.05
P13471	Lmod1	-0.11	3.54							Lmod1	-0.03	0.43							Lmod1	-0.08	0.21							Lmod1	-0.38	2.05		2.05
P13596	Lmod2	0.93	3.99							Lmod2	0.67	2.08							Lmod2	0.11	1.56							Lmod2	0.03	0.15		0.15
P13635	Lnpep	0.2	0.72							Lnpep	0.19	0.59							Lnpep	0.07	1.08							Lnpep	0.01	0.12		0.12
P13645	Lnpk	0.63	0.99							Lnpk	-0.54	0.84							Lnpk	-0.07	1.42							Lnpk	-0.03	0.25		0.25
P13668	LOC100359563	0.05	0.71							LOC100359563	0.03	0.23							LOC100359563	-0.05	0.66							LOC100359563	0.14	1.62		1.62
P13676	LOC100359916	-0.01	0.11							LOC100359916	-0.04	0.6							LOC100359916	-0.01	0.12							LOC100359916	0.01	0.08		0.08
P13697	LOC100360413	0.09	0.23							LOC100360413	0.07	0.14							LOC100360413	0.01	0.14							LOC100360413	0	0.06		0.06
P13803	LOC100360491	-0.1	1.73							LOC100360491	-0.06	0.74							LOC100360491	0.01	0.09							LOC100360491	-0.02	0.33		0.33
P13832	LOC100360846	0.1	0.72							LOC100360846	0.13	1.12							LOC100360846	-0.01	0.16							LOC100360846	0	0.01		0.01
P13852	LOC100361060	0.27	1.38							LOC100361060	0.15	0.61							LOC100361060	0.03	0.47							LOC100361060	0.02	0.33		0.33
P13941	LOC100361854	0.23	0.77							LOC100361854	0.05	0.13							LOC100361854	-0.01	0.18							LOC100361854	-0.03	0.29		0.29
P14046	LOC100362298	0.14	0.45							LOC100362298	0.16	0.43							LOC100362298	-0.03	0.44							LOC100362298	0.01	0.09		0.09
P14056	LOC100362453	-0.08	0.61							LOC100362453	-0.03	0.19							LOC100362453	0	0.02							LOC100362453	-0.01	0.09		0.09
P14141	LOC100362987	0.48	0.52							LOC100362987	0.97	1.12							LOC100362987	-0.04	0.8							LOC100362987	0.1	1.32		1.32
P14272	LOC100363469	0.11	0.72							LOC100363469	0.14	0.63							LOC100363469	0.01	0.14							LOC100363469	0.02	0.2		0.2
P14408	LOC108348509	-0.01	0.12							LOC108348509	0	0.02							LOC108348509	-0.01	0.06							LOC108348509	-0.04	1.59		1.59
P14480	LOC108349606	0.08	0.17							LOC108349606	0.12	0.53							LOC108349606	-0.02	0.26							LOC108349606	0.01	0.15		0.15
P14562	LOC120093525	-0.03	0.53							LOC120093525	-0.06	0.99							LOC120093525	-0.05	0.21							LOC120093525	-0.09	0.74		0.74
P14604	LOC303448	-0.04	0.36							LOC303448	-0.03	0.25							LOC303448	-0.02	0.15							LOC303448	0.01	0.09		0.09
P14630	LOC683961	0.42	1.26							LOC683961	0.24	0.61							LOC683961	-0.01	0.18							LOC683961	-0.03	0.61		0.61
P14668	LOC690000	0.31	2.84							LOC690000	0.27	2.54							LOC690000	-0.05	0.7							LOC690000	0	0.01		0.01
P14669	LOC690675	-0.12	2.37							LOC690675	-0.11	1.35							LOC690675	-0.04	0.52							LOC690675	0	0.04		0.04
P14740	LOC691083	-0.11	0.65							LOC691083	-0.12	1.14							LOC691083	-0.06	0.39							LOC691083	-0.07	0.75		0.75
P14841	Lonp1	0.14	1.5							Lonp1	0.12	1.15							Lonp1	-0.01	0.22							Lonp1	-0.03	0.8		0.8
P14882	Lpcat3	-0.06	0.9							Lpcat3	-0.1	1.46							Lpcat3	-0.06	0.5							Lpcat3	-0.06	0.73		0.73
P14925	Lpgat1	0.48	0.62							Lpgat1	0.44	0.39							Lpgat1	-0.02	0.15							Lpgat1	-0.02	0.07		0.07
P14942	Lpl	-0.04	0.29							Lpl	-0.03	0.4							Lpl	0.06	0.38							Lpl	0.02	0.21		0.21
P15127	Lpp	0.16	1.61							Lpp	0.08	0.54							Lpp	0.03	0.26							Lpp	-0.07	0.98		0.98
P15129	Lrba	-0.2	1.88							Lrba	-0.25	2.24							Lrba	-0.07	0.47							Lrba	0.03	0.18		0.18
P15178	Lrch3	0	0.11							Lrch3	-0.03	0.43							Lrch3	0.03	0.19							Lrch3	-0.05	0.39		0.39
P15205	Lrp1	0.5	4.08							Lrp1	0.44	2.95							Lrp1	0.11	0.53							Lrp1	0.03	0.18		0.18
P15304	Lrpap1	-0.07	0.42							Lrpap1	0	0							Lrpap1	0.05	0.42							Lrpap1	0.04	0.45		0.45
P15389	Lrpprc	0.09	0.82							Lrpprc	-0.01	0.07							Lrpprc	-0.01	0.15							Lrpprc	-0.01	0.08		0.08
P15429	Lrrc10	-0.3	2.42							Lrrc10	-0.31	2.24							Lrrc10	0.04	0.31							Lrrc10	-0.04	0.33		0.33
P15589	Lrrc20	0.27	1.86							Lrrc20	0.22	1.14							Lrrc20	-0.05	0.37							Lrrc20	-0.02	0.05		0.05
P15650	Lrrc39	0.08	0.65							Lrrc39	0.05	0.42							Lrrc39	-0.01	0.07							Lrrc39	0	0.01		0.01
P15651	Lrrc47	-0.01	0.04							Lrrc47	-0.03	0.17							Lrrc47	-0.01	0.08							Lrrc47	0.02	0.25		0.25
P15684	Lrrc59	0.06	0.53							Lrrc59	0.1	0.81							Lrrc59	0.02	0.16							Lrrc59	0.02	0.31		0.31
P15791	Lrrfip1	0.03	0.25							Lrrfip1	0.05	0.37							Lrrfip1	0	0.03							Lrrfip1	-0.03	0.17		0.17
P15800	Lrrfip2	0.06	1.01							Lrrfip2	0.09	1.9							Lrrfip2	0.02	0.2							Lrrfip2	0.02	0.29		0.29
P15865	Lsamp	-0.1	1.19							Lsamp	-0.05	0.42							Lsamp	-0.49	0.59							Lsamp	-0.3	0.27		0.27
P15978	Lsm14a	-0.03	0.27							Lsm14a	0.07	0.79							Lsm14a	0.05	0.48							Lsm14a	-0.01	0.11		0.11
P15999	Lsm4	-0.06	1.06							Lsm4	-0.02	0.24							Lsm4	0.01	0.04							Lsm4	-0.05	0.57		0.57
P16036	LSM6	-0.07	0.71							LSM6	-0.1	1.07							LSM6	-0.02	0.16							LSM6	0	0.03		0.03
P16086	Lsm7	-0.02	0.9							Lsm7	-0.01	0.14							Lsm7	-0.01	0.1							Lsm7	0	0.02		0.02
P16232	LSM8	-0.07	0.15							LSM8	-0.08	0.17							LSM8	0.68	0.62							LSM8	0.05	0.02		0.02
P16290	Lsp1	0.02	0.14							Lsp1	0.07	0.61							Lsp1	0.38	0.82							Lsp1	-0.17	0.49		0.49
P16296	Lta4h	-0.04	0.12							Lta4h	-0.05	0.21							Lta4h	0.02	0.27							Lta4h	0.02	0.25		0.25
P16303	Ltbp2	-0.05	0.09							Ltbp2	0.02	0.03							Ltbp2	0.38	0.42							Ltbp2	-0.75	1.2		1.2
P16391	Ltbp4	-0.02	0.13							Ltbp4	0.1	1.41							Ltbp4	0.13	0.46							Ltbp4	0.07	0.33		0.33
P16409	Ltn1	0.03	0.24							Ltn1	0.04	0.35							Ltn1	0.08	0.61							Ltn1	0	0.02		0.02
P16446	Luc7l2	0.08	0.92							Luc7l2	0.05	0.58							Luc7l2	0	0							Luc7l2	-0.07	1.01		1.01
P16617	Lum	0.02	0.21							Lum	0.04	0.46							Lum	0.15	0.85							Lum	0	0.01		0.01
P16638	Luzp1	-0.03	0.17							Luzp1	0.1	0.44							Luzp1	-0.03	0.16							Luzp1	0.08	0.52		0.52
P16884	Lxn	0	0.02							Lxn	0	0.01							Lxn	0.11	1							Lxn	0.07	0.26		0.26
P16970	Lyn	0	0							Lyn	0	0.01							Lyn	0.04	0.58							Lyn	0.01	0.1		0.1
P16975	Lypla1	-0.05	0.15							Lypla1	0	0.01							Lypla1	-0.01	0.06							Lypla1	0.02	0.14		0.14
P17046	Lypla2	-0.13	1.91							Lypla2	-0.04	0.58							Lypla2	-0.04	0.44							Lypla2	0	0.05		0.05
P17077	Lyrm1	-0.03	0.33							Lyrm1	-0.01	0.12							Lyrm1	-0.03	0.29							Lyrm1	0.03	0.26		0.26
P17156	Lyrm2	0.01	0.16							Lyrm2	0.02	0.39							Lyrm2	-0.01	0.07							Lyrm2	-0.02	0.26		0.26
P17178	Lyrm4	0.09	0.57							Lyrm4	0.01	0.08							Lyrm4	-0.05	0.49							Lyrm4	0.01	0.08		0.08
P17209	Lyrm7	0.53	0.31							Lyrm7	0.9	0.61							Lyrm7	-0.03	0.3							Lyrm7	-0.01	0.06		0.06
P17475	Lyrm9	0.06	0.18							Lyrm9	0.1	0.25							Lyrm9	-0.06	0.81							Lyrm9	0.04	0.65		0.65
P17764	LYZ	-0.12	1.44							LYZ	-0.08	0.95							LYZ	0.06	0.11							LYZ	-0.3	0.44		0.44
P18163	Lyz1	-0.08	1.08							Lyz1	-0.15	2.22							Lyz1	-0.06	0.13							Lyz1	-0.07	0.13		0.13
P18265	Lyz2	0.09	0.79							Lyz2	0.07	0.95							Lyz2	-0.06	0.13							Lyz2	-0.07	0.13		0.13
P18266	Lzic	0.04	0.48							Lzic	0.05	0.97							Lzic	-0.04	0.66							Lzic	0.01	0.1		0.1
P18292	M6pr	0.18	1.02							M6pr	0.15	0.73							M6pr	0.03	0.35							M6pr	0.01	0.08		0.08
P18297	Macf1	0.04	0.25							Macf1	0.04	0.31							Macf1	0.04	0.25							Macf1	-0.02	0.17		0.17
P18298	Macrod1	-0.02	0.91							Macrod1	-0.01	0.18							Macrod1	-0.1	0.75							Macrod1	0.03	0.5		0.5
P18395	Macroh2a1	-0.04	2							Macroh2a1	-0.03	1.84							Macroh2a1	0.03	0.42							Macroh2a1	-0.01	0.12		0.12
P18418	Mad1l1	-0.01	0.1							Mad1l1	0.06	0.94							Mad1l1	0.02	0.31							Mad1l1	0.07	0.54		0.54
P18420	Magohb	-0.06	3.28							Magohb	-0.01	0.32							Magohb	0	0.01							Magohb	0	0		0
P18421	Magt1	0.02	0.3							Magt1	-0.04	0.79							Magt1	-0.08	0.44							Magt1	-0.23	1.1		1.1
P18422	Maip1	-0.03	1.02							Maip1	-0.04	0.87							Maip1	-0.05	0.54							Maip1	-0.07	1.16		1.16
P18437	Man2b2	-0.23	1.81							Man2b2	-0.16	1.33							Man2b2	0.1	0.98							Man2b2	0.09	0.46		0.46
P18445	Man2c1	-0.05	0.82							Man2c1	-0.05	0.77							Man2c1	0.06	0.34							Man2c1	0	0.03		0.03
P18484	Manf	0.06	1.79							Manf	0.05	0.6							Manf	-0.01	0.05							Manf	-0.01	0.14		0.14
P18589	Maoa	0.02	0.08							Maoa	0	0.01							Maoa	0.12	0.21							Maoa	0.03	0.1		0.1
P18596	Map1	-0.08	1.12							Map1	-0.06	0.37							Map1	0.08	0.18							Map1	0.17	0.25		0.25
P18614	Map1a	0.03	0.45							Map1a	0.03	0.72							Map1a	0.2	0.96							Map1a	-0.06	0.31		0.31
P18665	Map1b	-0.14	2.62							Map1b	-0.16	2.78							Map1b	0.23	0.95							Map1b	-0.14	0.69		0.69
P18886	MAP1LC3A	-0.06	0.7							MAP1LC3A	-0.04	0.42							MAP1LC3A	0.1	0.41							MAP1LC3A	-0.08	0.45		0.45
P19123	Map1lc3b	0.06	0.58							Map1lc3b	0.04	0.43							Map1lc3b	0.12	0.72							Map1lc3b	-0.11	0.72		0.72
P19132	Map1s	-0.14	0.84							Map1s	-0.18	0.89							Map1s	0.02	0.24							Map1s	0.03	0.26		0.26
P19139	Map2k1	0	0.03							Map2k1	-0.06	0.96							Map2k1	-0.03	0.58							Map2k1	0	0.03		0.03
P19234	Map2k2	0.01	0.12							Map2k2	-0.05	0.79							Map2k2	-0.02	0.19							Map2k2	-0.05	0.53		0.53
P19332	Map2k3	0.16	1.76							Map2k3	0.17	1.7							Map2k3	-0.01	0.07							Map2k3	0.02	0.13		0.13
P19356	Map2k4	-0.15	0.93							Map2k4	-0.17	1.46							Map2k4	0.01	0.11							Map2k4	-0.02	0.25		0.25
P19357	Map2k6	-0.1	1.11							Map2k6	-0.11	1.16							Map2k6	-0.05	0.13							Map2k6	0.06	0.62		0.62
P19468	Map3k20	0.05	0.28							Map3k20	0.11	0.43							Map3k20	0.03	0.17							Map3k20	0.03	0.26		0.26
P19511	Map3k7	-0.06	0.9							Map3k7	-0.03	0.23							Map3k7	-0.13	1.25							Map3k7	0.01	0.1		0.1
P19527	Map4	0.08	0.12							Map4	0.08	0.16							Map4	0.02	0.21							Map4	-0.01	0.08		0.08
P19804	Map4k4	0.02	0.12							Map4k4	0.05	0.38							Map4k4	0.03	0.2							Map4k4	0	0.01		0.01
P19814	Map6	0.06	0.47							Map6	0.04	0.34							Map6	0.09	0.28							Map6	-0.01	0.02		0.02
P19836	Map7	0	0.02							Map7	0.04	0.21							Map7	-0.06	0.33							Map7	-0.06	0.37		0.37
P19939	Map7d1	0.27	0.85							Map7d1	0.1	0.34							Map7d1	0	0.03							Map7d1	0.07	1.78		1.78
P19944	Mapk1	-0.04	0.77							Mapk1	0.02	0.19							Mapk1	-0.01	0.16							Mapk1	0	0.03		0.03
P19945	Mapk12	-0.02	0.37							Mapk12	-0.01	0.18							Mapk12	0	0.02							Mapk12	-0.06	0.56		0.56
P19999	Mapk14	0.22	1.45							Mapk14	0.3	1.81							Mapk14	-0.03	0.53							Mapk14	0	0.02		0.02
P20059	Mapk3	0.1	0.42							Mapk3	0.1	0.35							Mapk3	-0.06	0.26							Mapk3	0.05	0.23		0.23
P20065	Mapk8	0.04	0.32							Mapk8	0.03	0.35							Mapk8	0	0.01							Mapk8	-0.03	0.21		0.21
P20069	Mapk8ip3	0.01	0.09							Mapk8ip3	0.01	0.06							Mapk8ip3	0.01	0.11							Mapk8ip3	0	0.01		0.01
P20070	Mapk9	0.06	0.88							Mapk9	0.01	0.11							Mapk9	-0.02	0.16							Mapk9	-0.05	0.55		0.55
P20595	Mapkapk2	-0.01	0.03							Mapkapk2	0	0.01							Mapkapk2	-0.04	0.12							Mapkapk2	-0.05	0.14		0.14
P20650	Mapre1	-0.02	0.34							Mapre1	0	0							Mapre1	0.01	0.09							Mapre1	0.02	0.26		0.26
P20651	Mapre2	-0.03	0.3							Mapre2	-0.04	0.51							Mapre2	-0.01	0.13							Mapre2	-0.04	0.4		0.4
P20759	Mapre3	-0.12	0.32							Mapre3	0.21	0.59							Mapre3	-0.03	0.71							Mapre3	-0.02	0.28		0.28
P20760	Mapt	-0.13	0.39							Mapt	0.34	0.69							Mapt	0.02	0.17							Mapt	-0.07	0.72		0.72
P20761	Marcks	0.08	0.21							Marcks	0.18	0.55							Marcks	0.01	0.04							Marcks	-0.05	0.5		0.5
P20762	Marcksl1	0.08	0.17							Marcksl1	0.26	0.74							Marcksl1	0.05	0.18							Marcksl1	0.01	0.04		0.04
P20767	Mark2	-0.02	0.05							Mark2	0.18	0.4							Mark2	0.06	0.32							Mark2	-0.01	0.05		0.05
P20788	Mark3	0	0.01							Mark3	-0.01	0.11							Mark3	0	0.02							Mark3	0	0.01		0.01
P20909	Mars1	0.2	0.92							Mars1	0.21	0.76							Mars1	0.01	0.17							Mars1	0	0		0
P21139	Mat2a	-0.06	0.36							Mat2a	-0.08	0.97							Mat2a	-0.01	0.11							Mat2a	-0.01	0.15		0.15
P21263	Mat2b	0.36	2.18							Mat2b	0.31	2.15							Mat2b	-0.07	1.19							Mat2b	0.02	0.12		0.12
P21396	Matr3	0.89	1.95							Matr3	0.43	0.73							Matr3	-0.02	0.22							Matr3	0	0.01		0.01
P21531	Mavs	0.04	0.3							Mavs	0.11	1.08							Mavs	-0.04	0.71							Mavs	-0.02	0.26		0.26
P21533	Mb	-0.05	1.14							Mb	-0.03	0.61							Mb	-0.08	1.01							Mb	0.03	0.25		0.25
P21571	Mbl1	-0.08	1.09							Mbl1	-0.07	1.01							Mbl1	0.02	0.12							Mbl1	0.28	0.75		0.75
P21575	Mbnl1	-0.01	0.15							Mbnl1	0.02	0.26							Mbnl1	0.01	0.17							Mbnl1	0.02	0.2		0.2
P21588	Mcam	-0.05	0.41							Mcam	-0.01	0.16							Mcam	0	0							Mcam	0	0.02		0.02
P21670	Mcat	-0.04	2.2							Mcat	-0.01	0.1							Mcat	-0.03	0.45							Mcat	-0.03	0.41		0.41
P21708	Mcc	-0.05	0.35							Mcc	0.06	0.42							Mcc	0.02	0.13							Mcc	-0.09	1		1
P21775	Mccc1	-0.06	0.54							Mccc1	0.01	0.03							Mccc1	-0.07	1.18							Mccc1	-0.01	0.31		0.31
P21807	Mccc2	0.05	0.13							Mccc2	0.12	0.49							Mccc2	-0.06	1.13							Mccc2	-0.02	0.3		0.3
P21913	Mcee	-0.04	0.5							Mcee	-0.05	0.71							Mcee	-0.02	0.13							Mcee	-0.01	0.06		0.06
P21961	Mcl1	0.14	0.62							Mcl1	0.17	0.78							Mcl1	0.02	0.07							Mcl1	0.06	0.11		0.11
P22002	Mcpt1	-0.01	0.06							Mcpt1	-0.05	0.22							Mcpt1	0.13	0.55							Mcpt1	-0.04	0.19		0.19
P22062	Mcrip2	0.05	0.72							Mcrip2	0.02	0.13							Mcrip2	-0.09	0.79							Mcrip2	-0.02	0.21		0.21
P22105	Mcts1	0.11	0.6							Mcts1	0.15	1.33							Mcts1	-0.02	0.13							Mcts1	-0.03	0.57		0.57
P22509	Mcu	-0.09	0.6							Mcu	0.03	0.14							Mcu	-0.09	0.44							Mcu	-0.01	0.06		0.06
P22734	Mdh1	0.1	1.88							Mdh1	0.08	2.28							Mdh1	-0.04	0.37							Mdh1	0.02	0.23		0.23
P22892	Mdh2	0	0.04							Mdh2	0	0.05							Mdh2	-0.05	0.78							Mdh2	0	0.07		0.07
P22985	Mdp1	-0.02	0.18							Mdp1	0.06	1.19							Mdp1	-0.02	0.3							Mdp1	0.04	0.62		0.62
P23198	Me1	-0.1	1.42							Me1	-0.06	0.8							Me1	0.01	0.02							Me1	-0.07	0.15		0.15
P23348	Me3	0	0.02							Me3	-0.09	1.3							Me3	-0.05	0.67							Me3	-0.02	0.75		0.75
P23358	Mecp2	-0.06	0.69							Mecp2	-0.02	0.16							Mecp2	0.01	0.06							Mecp2	-0.06	0.43		0.43
P23457	Mecr	-0.01	0.07							Mecr	-0.02	0.14							Mecr	-0.09	0.8							Mecr	-0.03	0.3		0.3
P23514	Memo1	0.04	0.73							Memo1	0.03	0.36							Memo1	-0.05	0.93							Memo1	0.03	0.28		0.28
P23562	Mesd	0.29	1.73							Mesd	0.05	0.12							Mesd	0.02	0.2							Mesd	-0.02	0.46		0.46
P23565	Metap1d	0.07	0.1							Metap1d	0.06	0.13							Metap1d	-0.04	0.46							Metap1d	-0.03	0.37		0.37
P23640	Metap2	-0.24	1.41							Metap2	-0.3	2.54							Metap2	-0.01	0.18							Metap2	0.02	0.23		0.23
P23680	Mettl27	0.11	0.3							Mettl27	0.11	0.36							Mettl27	-0.05	0.39							Mettl27	0.13	1.55		1.55
P23693	Mettl7a	0.06	0.62							Mettl7a	0.06	0.51							Mettl7a	-0.08	1.32							Mettl7a	-0.02	0.26		0.26
P23711	Mfap1a	0.04	0.49							Mfap1a	-0.02	0.41							Mfap1a	0.06	0.53							Mfap1a	0.02	0.1		0.1
P23764	Mfap4	0.11	0.48							Mfap4	0.19	1.38							Mfap4	0.06	0.7							Mfap4	-0.12	1.06		1.06
P23928	Mfap5	0.16	1.47							Mfap5	0.2	1.83							Mfap5	0.13	0.49							Mfap5	0.29	2.33		2.33
P23965	Mff	-0.06	0.5							Mff	-0.14	1.58							Mff	0	0							Mff	0.03	0.25		0.25
P24049	Mfge8	-0.07	1.34							Mfge8	-0.02	0.35							Mfge8	-0.03	0.1							Mfge8	-0.17	1.08		1.08
P24050	Mfn1	-0.05	1.24							Mfn1	0	0.03							Mfn1	0.03	0.31							Mfn1	0	0.09		0.09
P24054	Mfn2	0.17	1.72							Mfn2	0.1	0.84							Mfn2	0	0.04							Mfn2	0.04	0.38		0.38
P24090	Mgll	0.06	0.19							Mgll	0.1	0.33							Mgll	0	0.02							Mgll	0.01	0.08		0.08
P24155	Mgst3	-0.05	0.65							Mgst3	-0.02	0.24							Mgst3	-0.1	0.41							Mgst3	-0.01	0.05		0.05
P24268	Mia2	-0.2	1.81							Mia2	-0.09	0.48							Mia2	-0.01	0.13							Mia2	-0.02	0.19		0.19
P24329	Mia3	-0.21	2.29							Mia3	-0.12	1.24							Mia3	-0.01	0.16							Mia3	0.02	0.24		0.24
P24368	Mical3	0	0.02							Mical3	0.02	0.31							Mical3	0.06	0.36							Mical3	0	0.01		0.01
P24473	Micall1	-0.11	1.73							Micall1	-0.13	2							Micall1	-0.02	0.24							Micall1	-0.02	0.31		0.31
P24483	Micos10	0.07	1.01							Micos10	0.06	0.57							Micos10	-0.12	1.24							Micos10	0.03	0.24		0.24
P25235	Micu1	0.03	0.24							Micu1	0.03	0.33							Micu1	0.03	0.11							Micu1	-0.01	0.05		0.05
P25236	Mief2	0.06	0.17							Mief2	0.21	1.12							Mief2	-0.03	0.15							Mief2	-0.09	1.23		1.23
P25286	Mif	0.01	0.04							Mif	-0.04	0.35							Mif	-0.05	1.46							Mif	0.06	0.96		0.96
P25304	Mindy1	0.02	0.22							Mindy1	0.02	0.16							Mindy1	-0.01	0.07							Mindy1	0.01	0.04		0.04
P25409	Mindy2	-0.08	0.44							Mindy2	-0.14	0.91							Mindy2	-0.02	0.12							Mindy2	-0.01	0.11		0.11
P25809	Mink1	-0.04	0.27							Mink1	-0.07	0.77							Mink1	0.01	0.06							Mink1	0.01	0.12		0.12
P25886	Minpp1	-0.04	0.47							Minpp1	-0.04	0.42							Minpp1	-0.03	0.28							Minpp1	0.03	0.44		0.44
P26284	Mipep	0.03	0.26							Mipep	0.05	0.51							Mipep	-0.05	0.5							Mipep	0.03	0.49		0.49
P26431	Mix23	-0.26	2.5							Mix23	-0.21	1.74							Mix23	-0.02	0.17							Mix23	-0.01	0.12		0.12
P26453	Mlec	-0.07	0.95							Mlec	-0.07	0.73							Mlec	0.04	0.25							Mlec	-0.03	0.3		0.3
P26644	Mlf1	0.07	0.35							Mlf1	0.1	0.59							Mlf1	-0.07	0.69							Mlf1	0.04	0.39		0.39
P26772	Mlf2	0.01	0.08							Mlf2	0.04	0.53							Mlf2	0.12	0.91							Mlf2	0.08	0.59		0.59
P26817	Mlip	-0.01	0.09							Mlip	0.07	0.67							Mlip	-0.03	0.46							Mlip	0.02	0.55		0.55
P27008	Mlycd	-0.23	3.24							Mlycd	-0.16	1.33							Mlycd	-0.02	0.28							Mlycd	-0.01	0.13		0.13
P27139	Mmaa	0.2	1.32							Mmaa	0.06	0.16							Mmaa	-0.07	0.79							Mmaa	-0.02	0.24		0.24
P27274	Mmab	0.01	0.09							Mmab	-0.01	0.14							Mmab	-0.05	0.29							Mmab	-0.05	0.66		0.66
P27321	Mmrn2	0.02	0.15							Mmrn2	0.03	0.43							Mmrn2	0.01	0.04							Mmrn2	0.03	0.25		0.25
P27605	Mms19	0.05	0.77							Mms19	0.04	0.46							Mms19	0.01	0.05							Mms19	-0.08	0.51		0.51
P27615	Mmut	0.08	0.34							Mmut	-0.01	0.04							Mmut	-0.06	0.6							Mmut	-0.02	0.62		0.62
P27653	Mob2	-0.1	2.43							Mob2	-0.07	1.56							Mob2	-0.02	0.12							Mob2	-0.02	0.09		0.09
P27791	Mocs2	-0.05	0.86							Mocs2	-0.01	0.09							Mocs2	0.02	0.07							Mocs2	-0.17	0.46		0.46
P27867	Mogs	0.01	0.18							Mogs	0.04	0.33							Mogs	0.01	0.05							Mogs	0.02	0.39		0.39
P27881	Mospd1	0.12	1.25							Mospd1	0.11	1.3							Mospd1	-0.01	0.04							Mospd1	-0.11	0.76		0.76
P28023	Mospd2	0.07	1.94							Mospd2	0.05	1.88							Mospd2	0.01	0.04							Mospd2	-0.02	0.2		0.2
P28042	Mpc1	-0.03	0.25							Mpc1	0	0.01							Mpc1	-0.04	0.38							Mpc1	-0.08	2.31		2.31
P28064	Mpc2	0.11	0.34							Mpc2	-0.01	0.07							Mpc2	-0.07	1.48							Mpc2	0	0.01		0.01
P28073	Mpi	-0.04	1.31							Mpi	0	0.03							Mpi	-0.05	0.63							Mpi	-0.05	0.73		0.73
P28075	Mpp7	-0.01	0.13							Mpp7	-0.07	1.25							Mpp7	0.02	0.14							Mpp7	-0.04	0.45		0.45
P28077	Mprip	0.13	0.55							Mprip	0.02	0.16							Mprip	0.05	0.18							Mprip	-0.04	0.18		0.18
P28480	Mpst	-0.05	1.32							Mpst	-0.04	0.76							Mpst	-0.03	0.44							Mpst	0	0.05		0.05
P29066	Mpv17	0.04	0.15							Mpv17	-0.08	0.28							Mpv17	-0.07	0.6							Mpv17	0.01	0.09		0.09
P29117	Mrc1	0.03	0.26							Mrc1	0.03	0.29							Mrc1	0.18	0.96							Mrc1	0.03	0.12		0.12
P29147	Mrfap1	0.32	2.33							Mrfap1	0.22	1.47							Mrfap1	-0.07	0.22							Mrfap1	0.04	0.21		0.21
P29266	Mri1	0.03	0.2							Mri1	0	0.02							Mri1	-0.05	0.71							Mri1	-0.01	0.14		0.14
P29315	Mroh1	0	0							Mroh1	-0.01	0.17							Mroh1	-0.04	0.21							Mroh1	0.07	0.44		0.44
P29410	Mrpl1	0.03	0.26							Mrpl1	0	0.02							Mrpl1	-0.05	1.14							Mrpl1	-0.02	0.2		0.2
P29411	Mrpl10	-0.07	0.83							Mrpl10	-0.02	0.18							Mrpl10	-0.04	0.4							Mrpl10	-0.06	0.65		0.65
P29418	Mrpl11	-0.1	1.32							Mrpl11	-0.08	0.83							Mrpl11	-0.08	0.86							Mrpl11	-0.03	0.4		0.4
P29419	Mrpl12	-0.08	1.41							Mrpl12	-0.06	0.58							Mrpl12	-0.08	1.03							Mrpl12	-0.04	0.33		0.33
P29457	Mrpl13	0.03	0.17							Mrpl13	0.08	0.62							Mrpl13	-0.08	1.67							Mrpl13	-0.03	0.57		0.57
P29595	Mrpl14	0.01	0.16							Mrpl14	0	0.11							Mrpl14	-0.04	0.44							Mrpl14	0.05	0.53		0.53
P29826	Mrpl15	-0.07	0.15							Mrpl15	0.19	0.69							Mrpl15	-0.04	0.5							Mrpl15	0.01	0.08		0.08
P29975	Mrpl16	-0.15	1.18							Mrpl16	-0.14	1.34							Mrpl16	-0.05	0.43							Mrpl16	-0.03	0.33		0.33
P29994	Mrpl17	0.05	0.28							Mrpl17	0.08	0.38							Mrpl17	-0.05	0.5							Mrpl17	-0.02	0.21		0.21
P29995	Mrpl18	0.05	0.33							Mrpl18	0.05	0.24							Mrpl18	-0.04	0.47							Mrpl18	0.01	0.06		0.06
P30009	Mrpl19	-0.02	0.1							Mrpl19	0.04	0.29							Mrpl19	-0.07	0.97							Mrpl19	0.01	0.07		0.07
P30349	Mrpl2	0.04	0.39							Mrpl2	0.06	0.72							Mrpl2	-0.15	1.77							Mrpl2	0.01	0.13		0.13
P30427	Mrpl20	0.1	1.69							Mrpl20	0.07	1.24							Mrpl20	-0.12	0.59							Mrpl20	-0.14	0.7		0.7
P30713	Mrpl21	-0.06	0.83							Mrpl21	0.01	0.17							Mrpl21	-0.08	1.17							Mrpl21	-0.02	0.14		0.14
P30835	Mrpl22	-0.06	1.43							Mrpl22	-0.06	1.19							Mrpl22	-0.07	0.53							Mrpl22	0.06	0.69		0.69
P30839	Mrpl23	0.07	0.76							Mrpl23	0.02	0.44							Mrpl23	-0.04	0.43							Mrpl23	0.02	0.16		0.16
P30904	Mrpl24	0.05	0.64							Mrpl24	0.06	0.84							Mrpl24	-0.07	0.6							Mrpl24	-0.1	1.65		1.65
P31000	Mrpl27	0.14	0.68							Mrpl27	0.26	1.94							Mrpl27	-0.03	0.22							Mrpl27	-0.01	0.1		0.1
P31044	Mrpl28	0.01	0.11							Mrpl28	0	0.01							Mrpl28	-0.08	1.61							Mrpl28	-0.01	0.12		0.12
P31211	Mrpl3	0.14	0.19							Mrpl3	0.22	0.36							Mrpl3	-0.06	0.54							Mrpl3	-0.04	0.55		0.55
P31232	Mrpl30	0.24	0.35							Mrpl30	0.5	0.69							Mrpl30	-0.09	1.13							Mrpl30	-0.06	0.98		0.98
P31399	Mrpl34	-0.08	1.29							Mrpl34	-0.05	0.54							Mrpl34	0.55	0.9							Mrpl34	0.2	0.35		0.35
P31977	Mrpl35	-0.11	1.8							Mrpl35	-0.06	1.29							Mrpl35	-0.06	0.57							Mrpl35	0	0.01		0.01
P32038	Mrpl37	-0.14	0.31							Mrpl37	0.11	0.3							Mrpl37	-0.07	0.93							Mrpl37	-0.02	0.17		0.17
P32089	Mrpl38	0.08	0.47							Mrpl38	0.13	0.65							Mrpl38	-0.09	1.65							Mrpl38	0.01	0.08		0.08
P32198	Mrpl39	0.01	0.15							Mrpl39	-0.1	2							Mrpl39	-0.06	0.96							Mrpl39	0.01	0.13		0.13
P32233	Mrpl4	-0.14	1.08							Mrpl4	-0.03	0.17							Mrpl4	-0.09	1.67							Mrpl4	-0.01	0.21		0.21
P32362	Mrpl40	-0.13	1.84							Mrpl40	-0.12	1.86							Mrpl40	-0.09	0.95							Mrpl40	-0.05	0.36		0.36
P32551	Mrpl41	-0.03	0.29							Mrpl41	-0.01	0.09							Mrpl41	-0.07	0.78							Mrpl41	-0.06	1.51		1.51
P32577	Mrpl42	-0.04	0.13							Mrpl42	0.02	0.1							Mrpl42	-0.05	0.39							Mrpl42	-0.06	0.54		0.54
P32883	Mrpl43	-0.03	0.37							Mrpl43	0.03	0.81							Mrpl43	-0.08	0.78							Mrpl43	-0.05	0.23		0.23
P33124	Mrpl44	-0.01	0.05							Mrpl44	-0.15	2.53							Mrpl44	-0.05	0.67							Mrpl44	0.04	0.51		0.51
P34064	Mrpl45	0.02	0.25							Mrpl45	-0.12	1.39							Mrpl45	-0.07	0.86							Mrpl45	0.01	0.09		0.09
P34067	Mrpl46	-0.06	0.82							Mrpl46	0	0.01							Mrpl46	-0.03	0.18							Mrpl46	-0.03	0.2		0.2
P34926	Mrpl47	0.52	3.55							Mrpl47	0.41	2.49							Mrpl47	-0.06	0.73							Mrpl47	-0.04	0.48		0.48
P35053	Mrpl48	0.14	1.02							Mrpl48	0.11	1.16							Mrpl48	-0.06	0.81							Mrpl48	-0.07	0.89		0.89
P35171	Mrpl49	0	0.03							Mrpl49	-0.11	0.87							Mrpl49	-0.01	0.12							Mrpl49	0.01	0.11		0.11
P35213	Mrpl53	0.03	0.75							Mrpl53	0.01	0.1							Mrpl53	-0.07	0.99							Mrpl53	-0.03	0.46		0.46
P35279	Mrpl54	0.04	0.48							Mrpl54	0.05	0.55							Mrpl54	-0.06	0.53							Mrpl54	-0.06	0.84		0.84
P35281	Mrpl55	0.08	1.63							Mrpl55	0.04	0.51							Mrpl55	-0.11	1.4							Mrpl55	-0.06	1.18		1.18
P35284	Mrpl57	0.08	1.05							Mrpl57	0.04	0.54							Mrpl57	-0.06	0.45							Mrpl57	0	0.01		0.01
P35286	Mrpl58	0.1	1.23							Mrpl58	0.05	0.41							Mrpl58	-0.08	0.73							Mrpl58	-0.03	0.26		0.26
P35427	Mrpl9	-0.1	2.38							Mrpl9	-0.01	0.09							Mrpl9	-0.03	0.28							Mrpl9	0.03	0.29		0.29
P35433	Mrps10	-0.04	0.36							Mrps10	0.01	0.11							Mrps10	-0.1	0.58							Mrps10	-0.06	0.21		0.21
P35434	Mrps11	-0.04	0.48							Mrps11	-0.06	0.65							Mrps11	-0.1	1.02							Mrps11	0.05	0.35		0.35
P35435	Mrps12	-0.08	1.34							Mrps12	-0.04	0.63							Mrps12	-0.03	0.34							Mrps12	-0.01	0.13		0.13
P35444	Mrps14	0.72	1.36							Mrps14	0.09	0.15							Mrps14	-0.05	0.51							Mrps14	0	0.01		0.01
P35446	Mrps15	-0.09	0.33							Mrps15	0.07	0.54							Mrps15	-0.04	0.64							Mrps15	-0.01	0.08		0.08
P35467	Mrps16	-0.17	1.31							Mrps16	-0.21	2.1							Mrps16	-0.01	0.07							Mrps16	0.04	0.92		0.92
P35527	Mrps17	1.24	2.51							Mrps17	-0.44	0.66							Mrps17	-0.06	1.12							Mrps17	0	0.05		0.05
P35559	Mrps18a	0.07	1.08							Mrps18a	0.04	0.45							Mrps18a	-0.07	0.54							Mrps18a	-0.05	0.62		0.62
P35565	Mrps18b	0.09	2.92							Mrps18b	0.07	1.24							Mrps18b	-0.06	0.69							Mrps18b	0.03	0.36		0.36
P35571	Mrps2	-0.14	1.58							Mrps2	-0.08	0.5							Mrps2	-0.06	0.61							Mrps2	-0.03	0.3		0.3
P35704	Mrps21	0.07	1.24							Mrps21	0.02	0.22							Mrps21	-0.12	1.33							Mrps21	0.09	0.8		0.8
P35738	Mrps22	-0.14	1.43							Mrps22	-0.09	1.33							Mrps22	-0.03	0.38							Mrps22	-0.02	0.57		0.57
P35745	Mrps23	0.08	0.66							Mrps23	0	0.03							Mrps23	-0.05	0.68							Mrps23	0	0.01		0.01
P35815	Mrps24	0.02	0.2							Mrps24	0	0.06							Mrps24	-0.01	0.05							Mrps24	0	0.02		0.02
P36201	Mrps25	0.05	0.54							Mrps25	0.06	0.39							Mrps25	-0.04	0.31							Mrps25	0.05	0.48		0.48
P36202	Mrps26	-0.03	0.25							Mrps26	0.03	0.19							Mrps26	-0.07	0.67							Mrps26	0.06	1.14		1.14
P36365	Mrps27	-0.1	1.01							Mrps27	-0.1	0.81							Mrps27	-0.03	0.35							Mrps27	-0.02	0.51		0.51
P36370	Mrps28	0	0.01							Mrps28	-0.02	0.12							Mrps28	0	0.02							Mrps28	0.03	0.24		0.24
P36372	Mrps30	0.03	0.16							Mrps30	0.02	0.13							Mrps30	-0.02	0.25							Mrps30	0.02	0.21		0.21
P36506	Mrps31	-0.02	0.27							Mrps31	-0.05	0.43							Mrps31	-0.04	0.6							Mrps31	0	0.01		0.01
P36860	Mrps33	-0.03	0.64							Mrps33	-0.02	0.68							Mrps33	0.04	0.11							Mrps33	0.01	0.03		0.03
P36876	Mrps34	-0.01	0.06							Mrps34	-0.01	0.19							Mrps34	0.01	0.11							Mrps34	-0.01	0.05		0.05
P36953	Mrps35	0.14	0.78							Mrps35	0.06	0.16							Mrps35	-0.08	0.31							Mrps35	-0.02	0.07		0.07
P36970	Mrps36	0.03	0.63							Mrps36	0	0							Mrps36	0	0.01							Mrps36	-0.01	0.07		0.07
P36972	Mrps5	-0.07	1.89							Mrps5	-0.05	0.79							Mrps5	-0.03	0.33							Mrps5	0	0.03		0.03
P37199	Mrps6	-0.07	0.8							Mrps6	-0.09	0.73							Mrps6	-0.04	0.22							Mrps6	0	0.01		0.01
P37285	Mrps7	0.01	0.1							Mrps7	0.02	0.51							Mrps7	-0.03	0.18							Mrps7	-0.03	0.31		0.31
P37397	Mrps9	0.06	0.19							Mrps9	0.28	0.98							Mrps9	-0.03	0.24							Mrps9	0.03	0.58		0.58
P37996	Mrrf	0.01	0.06							Mrrf	0.01	0.17							Mrrf	-0.1	0.67							Mrrf	-0.05	0.52		0.52
P38062	Msi2	0.04	0.82							Msi2	-0.01	0.18							Msi2	0.01	0.04							Msi2	0	0.01		0.01
P38650	Msn	0.11	3.29							Msn	0.06	0.61							Msn	0	0.1							Msn	0.01	0.28		0.28
P38652	Msra	0.18	2.06							Msra	0.12	1.12							Msra	-0.03	0.31							Msra	-0.03	0.22		0.22
P38656	Msrb2	-0.08	1.22							Msrb2	-0.04	0.37							Msrb2	-0.05	0.19							Msrb2	0.01	0.05		0.05
P38659	Msrb3	0.01	0.07							Msrb3	0.06	0.59							Msrb3	-0.03	0.32							Msrb3	0	0.03		0.03
P38718	Msto1	0.01	0.05							Msto1	0	0.02							Msto1	0.02	0.11							Msto1	-0.06	0.45		0.45
[truncated: 1,769 more rows]

## Sheet: Fig.5E
Protein_ID	Gene_name	N: Student's T-test Difference RV_AOB-F_RV_Sham-LF	N: -Log Student's T-test p-value RV_AOB-F_RV_Sham-LF		26_of_AOB_127	N: Student's T-test Difference RV_AOB-F_RV_Sham-LF	N: -Log Student's T-test p-value RV_AOB-F_RV_Sham-LF				N: Student's T-test Difference RV_AOB-H_RV_Sham-H	N: -Log Student's T-test p-value RV_AOB-H_RV_Sham-H		26_of_AOB_127	N: Student's T-test Difference RV_AOB-H_RV_Sham-H	N: -Log Student's T-test p-value RV_AOB-H_RV_Sham-H				N: Student's T-test Difference LV_AOB-F_LV_Sham-LF	N: -Log Student's T-test p-value LV_AOB-F_LV_Sham-LF		26_of_AOB_127	N: Student's T-test Difference LV_AOB-F_LV_Sham-LF	N: -Log Student's T-test p-value LV_AOB-F_LV_Sham-LF				N: Student's T-test Difference LV_AOB-H_LV_Sham-H	N: -Log Student's T-test p-value LV_AOB-H_LV_Sham-H		26_of_AOB_127	N: Student's T-test Difference LV_AOB-H_LV_Sham-H	N: -Log Student's T-test p-value LV_AOB-H_LV_Sham-H
A0A096MIV5	A1bg	1.2	0.79		Anxa2	0.08	0.53			A1bg	-0.39	0.18		Anxa2	0.11	1.3			A1bg	1.23	0.88		Anxa2	0.11	0.83			A1bg	-0.91	0.53		Anxa2	0.08	0.9
A0A096MIX2	A1i3	-0.06	0.22		Cotl1	-0.06	0.1			A1i3	0.05	0.12		Cotl1	0.23	1.05			A1i3	-0.22	1.73		Cotl1	0.13	0.77			A1i3	0.12	0.32		Cotl1	0.13	1.68
A0A096MJ11	A1m	0.12	0.54		Eif1a	0.02	0.1			A1m	0	0.01		Eif1a	-0.01	0.05			A1m	-0.02	0.07		Eif1a	0.14	1.44			A1m	0.01	0.04		Eif1a	0.02	0.15
A0A096MJN4	AABR07021955.1	-0.05	0.39		Fhl1	0.21	1.22			AABR07021955.1	-0.04	0.46		Fhl1	0.08	0.58			AABR07021955.1	-0.09	1.78		Fhl1	0.33	2.23			AABR07021955.1	-0.08	0.94		Fhl1	0.21	1.47
A0A096MJR6	AABR07034730.2	0.23	0.38		Ifit2	-0.07	0.76			AABR07034730.2	0.22	0.32		Ifit2	0.03	0.14			AABR07034730.2	0.26	0.37		Ifit2	-0.03	0.22			AABR07034730.2	0.08	0.13		Ifit2	-0.02	0.07
A0A096MK47	AABR07034730.3	0.23	0.41		Itgb1	0.03	0.46			AABR07034730.3	0.06	0.1		Itgb1	0.04	2.05			AABR07034730.3	0.29	0.43		Itgb1	0.02	0.22			AABR07034730.3	0.05	0.1		Itgb1	0.04	1.26
A0A0G2JSK1	AABR07034736.1	0.62	1.51		Lcp1	0.04	0.32			AABR07034736.1	-0.06	0.08		Lcp1	0.13	1.26			AABR07034736.1	0.67	1.36		Lcp1	0.12	0.98			AABR07034736.1	-0.13	0.19		Lcp1	0.19	2.32
A0A0G2JSL0	AABR07058124.2	0.76	0.43		Lgals3	0.03	0.11			AABR07058124.2	-0.51	0.32		Lgals3	0.09	0.87			AABR07058124.2	1	0.6		Lgals3	0.04	0.2			AABR07058124.2	-1.04	0.76		Lgals3	0.11	0.8
A0A0G2JT23	AABR07060872.1	0.16	0.69		Ltbp2	0.92	1.4			AABR07060872.1	-0.05	0.09		Ltbp2	0.79	1.26			AABR07060872.1	0.07	0.14		Ltbp2	0.53	0.57			AABR07060872.1	0.01	0.03		Ltbp2	0.29	0.32
A0A0G2JT26	AABR07065823.2	0.34	1.19		Lyz2	0.11	0.3			AABR07065823.2	0.06	0.1		Lyz2	0.47	0.59			AABR07065823.2	0.1	0.39		Lyz2	0.28	2.12			AABR07065823.2	0.06	0.11		Lyz2	-0.01	0.01
A0A0G2JT64	AABR07071294.1	0.01	0.08		Map1b	0.22	0.89			AABR07071294.1	0	0.03		Map1b	0.25	2.12			AABR07071294.1	0.01	0.07		Map1b	0.33	2.27			AABR07071294.1	-0.05	0.67		Map1b	0.17	0.64
A0A0G2JTA7	Aak1	0.07	0.26		Msn	0.06	2.83			Aak1	-0.11	0.32		Msn	0.04	1.69			Aak1	0.19	1.09		Msn	0.05	0.98			Aak1	-0.05	0.19		Msn	0.02	0.27
A0A0G2JTB2	Aamdc	-0.07	1.76		Myof	-0.06	0.37			Aamdc	-0.08	1.38		Myof	0.03	0.14			Aamdc	-0.07	0.84		Myof	-0.15	0.9			Aamdc	-0.06	0.71		Myof	0.08	0.52
A0A0G2JTI7	Aars1	-0.01	0.19		Ncam1	0.43	0.99			Aars1	0.01	0.07		Ncam1	0.19	0.66			Aars1	0.01	0.12		Ncam1	0.63	1.76			Aars1	0.01	0.17		Ncam1	0.32	0.7
A0A0G2JTU0	Aars2	-0.08	0.63		Nppa	0.45	0.27			Aars2	0.08	0.48		Nppa	0.85	0.35			Aars2	-0.06	0.35		Nppa	0.89	1.64			Aars2	0.02	0.15		Nppa	0.17	0.12
A0A0G2JU15	Aarsd1	-0.05	1.18		Pfkp	-0.05	0.79			Aarsd1	-0.08	2.02		Pfkp	0.01	0.11			Aarsd1	-0.07	1.4		Pfkp	-0.02	0.19			Aarsd1	-0.06	0.72		Pfkp	0	0.02
A0A0G2JU25	Aasdhppt	0.05	0.29		Pir	0.11	1.42			Aasdhppt	-0.13	0.91		Pir	0.04	0.27			Aasdhppt	0.04	0.17		Pir	0.13	1.49			Aasdhppt	-0.1	0.75		Pir	0.03	0.2
A0A0G2JU49	Abca8a	-0.05	0.28		Plin2	-0.09	0.53			Abca8a	-0.09	0.61		Plin2	-0.12	0.76			Abca8a	-0.09	0.56		Plin2	-0.07	0.51			Abca8a	-0.15	1.63		Plin2	-0.07	0.6
A0A0G2JU77	Abca9	-0.12	0.53		Postn	0.77	1.26			Abca9	-0.03	0.18		Postn	0.64	0.9			Abca9	-0.1	0.52		Postn	0.88	1.75			Abca9	-0.13	0.85		Postn	0.27	0.27
A0A0G2JU83	Abcb10	-0.09	0.99		S100a4	0.22	0.75			Abcb10	-0.05	0.43		S100a4	0.2	0.82			Abcb10	-0.05	0.34		S100a4	-0.12	0.23			Abcb10	0	0		S100a4	0.02	0.06
A0A0G2JUA5	Abcb7	-0.04	0.51		Vcan	0.53	1.1			Abcb7	-0.07	0.8		Vcan	0.16	0.37			Abcb7	-0.04	0.76		Vcan	0.34	0.85			Abcb7	-0.04	0.68		Vcan	-0.05	0.08
A0A0G2JUA7	Abcb8	-0.09	1.46		Xirp2	0.33	0.89			Abcb8	-0.07	0.7		Xirp2	0.14	0.76			Abcb8	-0.13	2.53		Xirp2	0.56	2.27			Abcb8	-0.07	0.78		Xirp2	0.41	1.08
A0A0G2JUD2	Abcc1	0.02	0.15		Ybx2	0.04	1.2			Abcc1	-0.07	0.64		Ybx2	0.1	1.99			Abcc1	-0.02	0.25		Ybx2	0.01	0.07			Abcc1	-0.06	0.71		Ybx2	0.06	0.54
A0A0G2JUI5	Abcc9	0.02	0.12							Abcc9	-0.02	0.14							Abcc9	0.01	0.04							Abcc9	-0.09	1.26
A0A0G2JUJ9	Abcd1	0.05	0.24							Abcd1	0.12	0.45							Abcd1	0.02	0.08							Abcd1	0.11	0.57
A0A0G2JUP3	Abcd3	0.05	0.28							Abcd3	0.02	0.1							Abcd3	0.06	0.32							Abcd3	0.03	0.12
A0A0G2JUX4	Abce1	-0.04	1.18							Abce1	-0.01	0.11							Abce1	-0.02	0.41							Abce1	-0.01	0.29
A0A0G2JUY3	Abcf1	0	0.02							Abcf1	0.09	1.05							Abcf1	0.16	1.43							Abcf1	0.12	0.94
A0A0G2JV04	Abcf2	0	0.04							Abcf2	-0.04	0.46							Abcf2	-0.02	0.26							Abcf2	-0.03	0.47
A0A0G2JV05	Abcf3	-0.04	0.52							Abcf3	-0.03	0.41							Abcf3	-0.03	0.7							Abcf3	0.01	0.11
A0A0G2JV24	Abcg3l3	-0.02	0.17							Abcg3l3	0.01	0.14							Abcg3l3	0	0.02							Abcg3l3	-0.02	0.27
A0A0G2JVM2	Abhd10	-0.01	0.07							Abhd10	-0.11	1.07							Abhd10	-0.08	0.45							Abhd10	-0.08	0.88
A0A0G2JVP5	Abhd11	-0.07	0.98							Abhd11	0	0.02							Abhd11	0	0.03							Abhd11	0.01	0.11
A0A0G2JVP9	Abhd12	0.07	0.49							Abhd12	0	0.03							Abhd12	-0.05	0.39							Abhd12	-0.09	0.48
A0A0G2JVW3	Abhd14b	-0.08	0.89							Abhd14b	-0.05	0.49							Abhd14b	-0.1	1.11							Abhd14b	-0.13	1.55
A0A0G2JVZ6	Abhd16a	-0.01	0.08							Abhd16a	-0.02	0.21							Abhd16a	0.01	0.13							Abhd16a	0.04	1.12
A0A0G2JW01	Abhd18	-0.16	1.92							Abhd18	-0.14	1.31							Abhd18	-0.23	2.5							Abhd18	-0.18	2.01
A0A0G2JW41	Abi1	0	0.03							Abi1	0.03	0.47							Abi1	0.02	0.23							Abi1	0.01	0.09
A0A0G2JW94	Abi3bp	0.55	0.96							Abi3bp	0.19	0.42							Abi3bp	0.17	0.27							Abi3bp	-0.27	0.56
A0A0G2JWB6	Ablim1	-0.05	0.83							Ablim1	-0.04	0.37							Ablim1	-0.06	0.71							Ablim1	-0.08	0.93
A0A0G2JWC7	Ablim2	0.02	0.1							Ablim2	-0.11	2.23							Ablim2	0.03	0.14							Ablim2	-0.1	1.35
A0A0G2JWE9	Ablim3	-0.06	0.35							Ablim3	-0.09	1.42							Ablim3	-0.11	1.16							Ablim3	-0.09	1.06
A0A0G2JWG6	Abra	0.07	0.22							Abra	-0.24	1.21							Abra	0.21	0.67							Abra	-0.08	0.26
A0A0G2JWY8	Abraxas2	-0.04	0.51							Abraxas2	0.01	0.11							Abraxas2	0	0.01							Abraxas2	0.02	0.19
A0A0G2JX45	AC139642.2	0.01	0.17							AC139642.2	0.01	0.06							AC139642.2	-0.02	0.28							AC139642.2	-0.01	0.1
A0A0G2JX46	Acaa1a	-0.1	0.5							Acaa1a	-0.02	0.08							Acaa1a	-0.05	0.21							Acaa1a	-0.03	0.18
A0A0G2JX72	Acaa1b	-0.1	0.5							Acaa1b	-0.02	0.08							Acaa1b	-0.05	0.21							Acaa1b	-0.03	0.18
A0A0G2JX93	Acaa2	-0.15	0.62							Acaa2	-0.01	0.03							Acaa2	-0.19	0.97							Acaa2	-0.01	0.07
A0A0G2JXC2	Acaca	-0.01	0.08							Acaca	-0.01	0.21							Acaca	-0.01	0.07							Acaca	0.03	0.42
A0A0G2JXJ6	Acacb	-0.05	0.46							Acacb	-0.03	0.53							Acacb	-0.05	0.79							Acacb	-0.05	1.08
A0A0G2JXN8	Acad8	-0.06	1.61							Acad8	-0.05	1.01							Acad8	-0.05	1.02							Acad8	-0.05	0.73
A0A0G2JXP4	Acad9	-0.01	0.03							Acad9	-0.02	0.32							Acad9	0.02	0.07							Acad9	0.03	0.51
A0A0G2JXT6	Acadl	-0.1	0.88							Acadl	0.05	0.44							Acadl	-0.07	0.61							Acadl	0.02	0.18
A0A0G2JXT8	Acadm	-0.09	0.89							Acadm	0.02	0.17							Acadm	-0.12	1.71							Acadm	-0.03	0.34
A0A0G2JY22	Acads	-0.17	1.5							Acads	0.01	0.03							Acads	-0.16	1.42							Acads	0.04	0.26
A0A0G2JY53	Acadsb	0.04	0.12							Acadsb	-0.13	2.1							Acadsb	0.06	0.2							Acadsb	-0.12	2.04
A0A0G2JY73	Acadvl	-0.13	1.21							Acadvl	-0.06	0.73							Acadvl	-0.13	1.53							Acadvl	-0.09	1.47
A0A0G2JYA4	Acap2	0.1	0.8							Acap2	0.19	1.22							Acap2	0.09	0.8							Acap2	0.18	1.86
A0A0G2JYE0	Acat1	-0.11	0.96							Acat1	-0.03	0.25							Acat1	-0.12	1.37							Acat1	-0.01	0.12
A0A0G2JYI0	Acat2	0.06	0.36							Acat2	0.05	0.23							Acat2	0.16	1.07							Acat2	0	0.01
A0A0G2JYI7	Acbd3	-0.04	0.29							Acbd3	0.02	0.09							Acbd3	0.03	0.18							Acbd3	0.02	0.12
A0A0G2JYM0	Acbd5	0.08	0.9							Acbd5	-0.04	0.15							Acbd5	0.09	0.59							Acbd5	0.1	0.54
A0A0G2JZ48	Ace	0.12	0.71							Ace	0.11	0.75							Ace	0	0.01							Ace	-0.02	0.11
A0A0G2JZ53	Acin1	0	0.01							Acin1	0.01	0.05							Acin1	-0.01	0.07							Acin1	-0.09	1.24
A0A0G2JZ88	Acly	0.03	0.2							Acly	0	0.02							Acly	0.11	1.19							Acly	-0.1	1.21
A0A0G2JZD1	Aco1	-0.02	0.29							Aco1	-0.01	0.1							Aco1	0	0.03							Aco1	0.03	0.31
A0A0G2JZF6	Aco2	-0.06	0.75							Aco2	-0.03	0.45							Aco2	-0.03	0.52							Aco2	-0.04	0.72
A0A0G2JZH0	Acot11	0.03	0.16							Acot11	-0.09	0.93							Acot11	-0.06	0.33							Acot11	-0.14	1.63
A0A0G2JZI2	Acot13	-0.13	1.44							Acot13	-0.06	0.78							Acot13	-0.11	0.93							Acot13	-0.08	1.54
A0A0G2JZR1	Acot2	-0.11	0.76							Acot2	-0.08	0.69							Acot2	-0.16	1.3							Acot2	-0.14	1.53
A0A0G2JZS9	Acot4	-0.11	0.68							Acot4	-0.09	0.6							Acot4	-0.17	1.48							Acot4	-0.14	1.35
A0A0G2JZZ3	Acot7	-0.08	0.36							Acot7	-0.03	0.12							Acot7	-0.2	1.1							Acot7	-0.21	1.39
A0A0G2K012	Acot8	-0.01	0.04							Acot8	-0.06	0.43							Acot8	0.01	0.03							Acot8	-0.04	0.32
A0A0G2K014	Acot9	0.03	0.47							Acot9	0.02	0.24							Acot9	0.06	1.03							Acot9	0.05	2.01
A0A0G2K016	Acox1	-0.06	0.35							Acox1	-0.03	0.09							Acox1	-0.04	0.21							Acox1	-0.02	0.08
A0A0G2K046	Acox3	0.01	0.14							Acox3	0.05	0.22							Acox3	0.02	0.1							Acox3	0.08	0.48
A0A0G2K051	Acp1	-0.03	0.22							Acp1	0.02	0.17							Acp1	0.05	0.51							Acp1	0.04	0.53
A0A0G2K089	Acp6	-0.04	0.59							Acp6	0	0.05							Acp6	-0.01	0.1							Acp6	-0.03	0.36
A0A0G2K098	Acsf2	-0.01	0.05							Acsf2	-0.05	0.28							Acsf2	-0.01	0.06							Acsf2	-0.16	1.27
A0A0G2K0D3	Acsf3	-0.17	2.09							Acsf3	-0.06	0.75							Acsf3	-0.17	1.88							Acsf3	-0.07	0.76
A0A0G2K0G3	Acsl1	-0.1	0.94							Acsl1	-0.1	1.25							Acsl1	-0.1	1.41							Acsl1	-0.09	1.18
A0A0G2K0Q8	Acsl6	-0.08	0.75							Acsl6	-0.07	0.75							Acsl6	-0.11	1.51							Acsl6	-0.08	0.78
A0A0G2K0S7	Acss1	-0.13	1.62							Acss1	-0.14	2							Acss1	-0.16	2.86							Acss1	-0.11	0.95
A0A0G2K0X1	Acss2	0.02	0.11							Acss2	-0.09	0.86							Acss2	-0.09	0.61							Acss2	-0.18	1.87
A0A0G2K161	ACTA1	-0.02	0.26							ACTA1	0.07	1.48							ACTA1	0.03	0.47							ACTA1	0.06	1.15
A0A0G2K189	ACTA2	-0.02	0.24							ACTA2	0.06	1.25							ACTA2	0.02	0.34							ACTA2	0.04	0.83
A0A0G2K1B0	ACTB	-0.02	0.28							ACTB	0.07	1.73							ACTB	0.02	0.34							ACTB	0.05	1.04
A0A0G2K1B6	Actbl2	-0.03	0.41							Actbl2	0.04	0.7							Actbl2	0.04	0.75							Actbl2	0.05	0.94
A0A0G2K1D2	Actl6a	-0.06	0.78							Actl6a	-0.07	1.95							Actl6a	-0.03	0.32							Actl6a	-0.08	1.4
A0A0G2K1E1	Actn1	0.12	1.98							Actn1	0.1	2.29							Actn1	0.06	0.38							Actn1	0.02	0.2
A0A0G2K1E2	Actn2	-0.02	0.18							Actn2	0.04	0.83							Actn2	0.03	0.33							Actn2	0.04	0.89
A0A0G2K1J8	Actn3	-0.01	0.06							Actn3	0.02	0.26							Actn3	0.04	0.58							Actn3	0.06	1.23
A0A0G2K1K5	Actn4	0.16	2.33							Actn4	0.11	1.99							Actn4	0.05	0.27							Actn4	0.04	0.46
A0A0G2K1P8	Actr10	0.04	0.47							Actr10	0.04	0.64							Actr10	0.03	0.39							Actr10	0.04	0.83
A0A0G2K1V7	ACTR1A	0.04	0.7							ACTR1A	0.04	1.54							ACTR1A	0.06	1.19							ACTR1A	0.06	1.66
A0A0G2K1W1	Actr1b	0.02	0.32							Actr1b	0.02	0.43							Actr1b	0.04	1.21							Actr1b	0.03	0.64
A0A0G2K261	Actr2	0.01	0.1							Actr2	0.06	1.27							Actr2	0.04	0.61							Actr2	0.04	1.64
A0A0G2K264	Actr3	0.01	0.16							Actr3	0.07	1.81							Actr3	0.04	0.73							Actr3	0.05	1.35
A0A0G2K2A5	Acy1a	-0.05	0.52							Acy1a	-0.06	1.62							Acy1a	-0.04	0.44							Acy1a	-0.06	1.29
A0A0G2K2B5	Acyp1	0.02	0.18							Acyp1	0.02	0.22							Acyp1	0.06	0.77							Acyp1	0.04	0.56
A0A0G2K2C7	Acyp2	-0.04	0.2							Acyp2	0.03	0.21							Acyp2	0.01	0.03							Acyp2	0	0
A0A0G2K2J9	Ada	-0.01	0.07							Ada	0.02	0.17							Ada	-0.02	0.2							Ada	0.02	0.24
A0A0G2K2M9	Adamtsl4	0.15	1.03							Adamtsl4	0.01	0.05							Adamtsl4	0.04	0.22							Adamtsl4	-0.05	0.29
A0A0G2K2P5	Adck1	-0.11	0.6							Adck1	0.1	0.29							Adck1	0.02	0.06							Adck1	-0.06	0.3
A0A0G2K2Q2	Adcy5	-0.05	0.44							Adcy5	-0.13	1.6							Adcy5	-0.07	1							Adcy5	-0.15	4.52
A0A0G2K2T1	Adcy6	-0.04	0.3							Adcy6	-0.13	1.73							Adcy6	-0.05	0.69							Adcy6	-0.16	5.32
A0A0G2K2V5	Add1	0.04	0.35							Add1	0.04	0.47							Add1	0.03	0.27							Add1	0	0.02
A0A0G2K2Z0	Add2	0.01	0.06							Add2	0.11	0.89							Add2	0	0.02							Add2	0.06	0.47
A0A0G2K302	Add3	0.03	0.22							Add3	0.03	0.3							Add3	0	0.03							Add3	0	0.08
A0A0G2K309	Adh5	-0.03	0.71							Adh5	0	0.05							Adh5	-0.01	0.11							Adh5	0.01	0.24
A0A0G2K350	Adhfe1	-0.16	0.77							Adhfe1	-0.03	0.24							Adhfe1	-0.17	0.82							Adhfe1	-0.02	0.2
A0A0G2K366	Adi1	-0.04	0.67							Adi1	-0.04	0.2							Adi1	-0.05	0.4							Adi1	0.04	0.2
A0A0G2K3H2	Adipoq	0.04	0.24							Adipoq	-0.04	0.29							Adipoq	0.02	0.08							Adipoq	-0.07	0.48
A0A0G2K3I9	Adissp	-0.07	0.52							Adissp	0.07	0.55							Adissp	0.06	0.46							Adissp	0.07	0.72
A0A0G2K3L5	Adk	0.02	0.17							Adk	-0.04	0.34							Adk	0.03	0.4							Adk	-0.06	1.75
A0A0G2K3S4	Adnp	-0.02	0.1							Adnp	-0.18	1.03							Adnp	-0.07	0.55							Adnp	-0.03	0.17
A0A0G2K3W1	Adprh	0.11	0.61							Adprh	-0.01	0.13							Adprh	0.2	1.02							Adprh	-0.01	0.15
A0A0G2K402	Adprhl1	-0.04	0.33							Adprhl1	0.07	1.11							Adprhl1	0.05	0.33							Adprhl1	0.04	0.79
A0A0G2K435	Adprs	0	0.02							Adprs	0	0.02							Adprs	0.01	0.05							Adprs	0.03	0.43
A0A0G2K459	Adrm1	0.06	1.56							Adrm1	-0.02	0.21							Adrm1	0.07	2.38							Adrm1	0.08	1.22
A0A0G2K490	Adsl	-0.06	1.22							Adsl	-0.01	0.16							Adsl	-0.02	0.36							Adsl	0.01	0.16
A0A0G2K4F6	Adss	0.04	0.21							Adss	0.01	0.03							Adss	0.05	0.58							Adss	0.04	0.25
A0A0G2K4N7	Adss1	-0.11	0.53							Adss1	-0.13	1.31							Adss1	-0.16	1.17							Adss1	-0.19	1.6
A0A0G2K4R1	Afdn	0.01	0.12							Afdn	-0.03	0.52							Afdn	-0.03	0.4							Afdn	-0.01	0.11
A0A0G2K4U7	Afg1l	-0.08	0.48							Afg1l	-0.01	0.07							Afg1l	0	0.01							Afg1l	-0.05	0.72
A0A0G2K528	Afg3l1	-0.06	0.51							Afg3l1	0	0.02							Afg3l1	-0.04	0.7							Afg3l1	-0.01	0.14
A0A0G2K548	Afg3l2	-0.05	0.57							Afg3l2	-0.01	0.06							Afg3l2	-0.03	0.36							Afg3l2	0.01	0.09
A0A0G2K598	Afm	0.01	0.04							Afm	0.15	0.43							Afm	-0.14	0.96							Afm	0.18	0.51
A0A0G2K5E4	Agfg1	0.04	0.29							Agfg1	0.03	0.25							Agfg1	0.06	0.61							Agfg1	0.04	0.42
A0A0G2K5K7	Agfg2	0	0.01							Agfg2	-0.02	0.17							Agfg2	0.02	0.28							Agfg2	0.01	0.2
A0A0G2K5L2	Agk	-0.03	0.48							Agk	0	0.04							Agk	0.01	0.16							Agk	0.04	1.65
A0A0G2K5M1	Agl	-0.02	0.36							Agl	0.01	0.07							Agl	0	0.01							Agl	0.04	0.79
A0A0G2K5P5	Ago2	0.01	0.08							Ago2	-0.05	0.8							Ago2	0	0.01							Ago2	-0.05	0.79
A0A0G2K5T9	Agpat3	-0.01	0.04							Agpat3	-0.07	0.28							Agpat3	0.01	0.06							Agpat3	-0.13	0.62
A0A0G2K654	Agpat5	0.1	0.86							Agpat5	0.04	0.42							Agpat5	0.14	2.22							Agpat5	0.06	0.53
A0A0G2K658	Agrn	0	0.02							Agrn	0.05	0.42							Agrn	-0.02	0.21							Agrn	0.05	0.94
A0A0G2K677	Agt	0.04	0.11							Agt	0.18	0.49							Agt	-0.01	0.03							Agt	0.22	0.62
A0A0G2K695	Agtpbp1	-0.04	0.53							Agtpbp1	0.01	0.09							Agtpbp1	-0.06	0.55							Agtpbp1	0	0.01
A0A0G2K6C7	Ahcy	0.04	0.37							Ahcy	0	0.03							Ahcy	0.05	1.05							Ahcy	0.03	0.53
A0A0G2K6D5	Ahnak	0.04	0.59							Ahnak	0.07	1.17							Ahnak	0.02	0.31							Ahnak	0.05	1.24
A0A0G2K6E8	Ahsa1	0.04	0.47							Ahsa1	-0.02	0.46							Ahsa1	0.06	0.78							Ahsa1	-0.04	0.67
A0A0G2K6I4	Ahsg	0.06	0.31							Ahsg	0.07	0.21							Ahsg	-0.06	0.27							Ahsg	0.1	0.31
A0A0G2K6R8	Aifm1	-0.06	0.68							Aifm1	-0.04	0.56							Aifm1	-0.01	0.14							Aifm1	-0.04	0.83
A0A0G2K719	Aimp1	-0.03	0.31							Aimp1	0	0.02							Aimp1	0.03	0.26							Aimp1	0	0.04
A0A0G2K742	Aimp2	-0.02	0.35							Aimp2	0.02	0.32							Aimp2	-0.01	0.08							Aimp2	0	0.06
A0A0G2K761	Aip	0.04	0.59							Aip	-0.01	0.08							Aip	0.06	0.66							Aip	0.04	0.45
A0A0G2K777	Ak1	-0.06	0.6							Ak1	0.04	0.34							Ak1	-0.05	0.66							Ak1	-0.02	0.25
A0A0G2K781	Ak2	-0.05	0.45							Ak2	-0.03	0.25							Ak2	-0.03	0.3							Ak2	-0.01	0.07
A0A0G2K7B6	Ak3	-0.09	1.76							Ak3	0.01	0.18							Ak3	-0.09	1.35							Ak3	0.05	1
A0A0G2K7D7	Ak4	-0.12	1.26							Ak4	-0.02	0.16							Ak4	-0.09	1.44							Ak4	-0.01	0.11
A0A0G2K7G2	Ak5	0.04	0.21							Ak5	0.13	0.64							Ak5	-0.07	0.56							Ak5	0.11	0.53
A0A0G2K7I4	Akap1	-0.04	0.41							Akap1	0.01	0.16							Akap1	0	0.03							Akap1	0.03	0.6
A0A0G2K7M4	Akap12	0.03	0.17							Akap12	0.05	0.32							Akap12	0.02	0.09							Akap12	-0.08	1.12
A0A0G2K7W4	Akap13	0.13	0.89							Akap13	0.03	0.22							Akap13	0.23	1.33							Akap13	0.13	0.94
A0A0G2K7X7	Akap2	0.04	1.25							Akap2	0	0.06							Akap2	0.02	0.28							Akap2	-0.01	0.26
A0A0G2K808	Akap6	-0.03	0.27							Akap6	-0.04	0.17							Akap6	0.09	0.95							Akap6	0.07	0.27
A0A0G2K860	Akap8	0.14	1.11							Akap8	0.02	0.14							Akap8	-0.03	0.15							Akap8	-0.03	0.12
A0A0G2K865	Akap9	-0.01	0.09							Akap9	-0.03	0.45							Akap9	0	0.03							Akap9	-0.03	0.47
A0A0G2K896	Akr1a1	0.06	1.36							Akr1a1	0.05	1.37							Akr1a1	0.04	0.47							Akr1a1	0.06	1.07
A0A0G2K8D1	Akr1b1	-0.02	0.09							Akr1b1	0.09	0.4							Akr1b1	-0.03	0.17							Akr1b1	0.03	0.14
A0A0G2K8D6	Akr1b7	-0.08	0.68							Akr1b7	0.03	0.25							Akr1b7	-0.04	0.33							Akr1b7	-0.02	0.17
A0A0G2K8F6	Akr1b8	-0.01	0.06							Akr1b8	0.01	0.04							Akr1b8	0	0.03							Akr1b8	-0.01	0.12
A0A0G2K8M7	Akr1c15	0	0.05							Akr1c15	0.04	1.1							Akr1c15	0	0.02							Akr1c15	0	0.03
A0A0G2K8N6	Akr1c9	0.03	0.14							Akr1c9	0.04	0.28							Akr1c9	-0.04	0.19							Akr1c9	-0.06	0.34
A0A0G2K8N9	Akr1e2	-0.03	0.49							Akr1e2	0.01	0.04							Akr1e2	-0.02	0.11							Akr1e2	-0.05	0.53
A0A0G2K8R3	Akr7a2	-0.05	0.85							Akr7a2	-0.04	1.07							Akr7a2	-0.03	0.44							Akr7a2	-0.04	0.52
A0A0G2K8S9	Akt1	-0.05	0.72							Akt1	-0.02	0.21							Akt1	-0.1	1.72							Akt1	-0.09	1.66
A0A0G2K8V3	Akt1s1	-0.09	1.02							Akt1s1	0.01	0.06							Akt1s1	-0.05	0.31							Akt1s1	-0.03	0.22
A0A0G2K8Z9	Akt2	-0.01	0.07							Akt2	-0.04	0.48							Akt2	-0.03	0.44							Akt2	-0.12	2.01
A0A0G2K904	Alad	-0.13	1.62							Alad	0.01	0.07							Alad	-0.06	0.7							Alad	0.04	0.39
A0A0G2K916	Alas1	-0.06	0.19							Alas1	-0.04	0.1							Alas1	0.08	0.39							Alas1	0.03	0.08
A0A0G2K980	Alb	0.2	0.62							Alb	-0.04	0.15							Alb	0.09	0.32							Alb	-0.04	0.31
A0A0G2K995	Aldh16a1	-0.06	0.35							Aldh16a1	-0.03	0.13							Aldh16a1	-0.01	0.06							Aldh16a1	-0.05	0.24
A0A0G2K9B4	Aldh18a1	0.06	0.18							Aldh18a1	0.22	1.08							Aldh18a1	0.22	0.98							Aldh18a1	0.17	1.25
A0A0G2K9C0	Aldh1a1	-0.04	0.19							Aldh1a1	-0.05	0.42							Aldh1a1	0.02	0.06							Aldh1a1	-0.05	0.85
A0A0G2K9D6	Aldh2	-0.04	0.36							Aldh2	-0.04	0.54							Aldh2	0	0.02							Aldh2	-0.01	0.09
A0A0G2K9E5	Aldh3a1	0.36	1.24							Aldh3a1	0.16	0.49							Aldh3a1	0.29	0.94							Aldh3a1	0.21	0.98
A0A0G2K9G3	Aldh3a2	0	0.01							Aldh3a2	-0.06	1.59							Aldh3a2	0.02	0.37							Aldh3a2	-0.02	0.26
A0A0G2K9H9	Aldh4a1	-0.18	1.79							Aldh4a1	-0.09	0.91							Aldh4a1	-0.19	1.91							Aldh4a1	-0.05	0.48
A0A0G2K9J2	Aldh5a1	-0.06	0.69							Aldh5a1	-0.07	1.62							Aldh5a1	-0.06	0.65							Aldh5a1	-0.08	1.43
A0A0G2K9K2	Aldh6a1	-0.16	2.42							Aldh6a1	-0.1	1.45							Aldh6a1	-0.16	2.47							Aldh6a1	-0.06	0.45
A0A0G2K9L2	Aldh7a1	-0.06	0.96							Aldh7a1	0.01	0.08							Aldh7a1	-0.01	0.07							Aldh7a1	0.03	0.36
A0A0G2K9U6	Aldh9a1	-0.06	1.33							Aldh9a1	-0.04	0.95							Aldh9a1	-0.02	0.37							Aldh9a1	0	0.03
A0A0G2KA14	Aldoa	-0.07	1.35							Aldoa	-0.04	0.61							Aldoa	-0.07	1.33							Aldoa	-0.07	1.89
A0A0G2KAD4	Aldob	-0.16	1.61							Aldob	-0.01	0.11							Aldob	-0.11	1.14							Aldob	-0.01	0.04
A0A0G2KAE1	Aldoc	-0.1	1.49							Aldoc	-0.03	0.34							Aldoc	-0.07	0.89							Aldoc	-0.06	0.51
A0A0G2KAH4	Alkbh3	-0.01	0.14							Alkbh3	-0.04	0.54							Alkbh3	0.05	0.62							Alkbh3	0.03	0.66
A0A0G2KAN5	Alkbh7	0	0.02							Alkbh7	-0.01	0.03							Alkbh7	-0.06	0.26							Alkbh7	-0.09	0.5
A0A0G2KAQ5	Alpk2	0.06	0.69							Alpk2	-0.04	0.43							Alpk2	0.07	0.67							Alpk2	-0.1	1.13
A0A0G2KB52	Alpk3	-0.01	0.17							Alpk3	0.01	0.1							Alpk3	0.03	0.38							Alpk3	0.04	0.52
A0A0G2KB55	Alpl	0.1	0.82							Alpl	0.04	0.18							Alpl	-0.03	0.14							Alpl	-0.04	0.23
A0A0G2KBB9	Alyref	0.03	0.29							Alyref	-0.01	0.05							Alyref	-0.01	0.09							Alyref	0	0.01
A0A0G2QC02	Amacr	-0.04	0.12							Amacr	-0.14	0.32							Amacr	-0.03	0.05							Amacr	0.04	0.1
A0A0U1RRP2	Ambp	0.15	0.78							Ambp	0	0.02							Ambp	0.06	0.25							Ambp	-0.01	0.05
A0A0U1RRT8	Ampd3	0.06	0.65							Ampd3	-0.04	0.82							Ampd3	0.08	0.9							Ampd3	0.07	0.63
A0A0U1RRV5	Angel2	-0.08	0.67							Angel2	0.1	0.79							Angel2	0.01	0.08							Angel2	0.08	0.76
A0A0U1RS25	Ank1	0.01	0.05							Ank1	-0.02	0.12							Ank1	0.04	0.23							Ank1	-0.02	0.08
A0A0U1RVI9	Ank2	-0.09	1.1							Ank2	-0.12	3.21							Ank2	-0.11	1.81							Ank2	-0.08	1.21
A0A140UHX4	Ank3	-0.02	0.2							Ank3	-0.03	0.52							Ank3	0	0							Ank3	-0.02	0.44
A0A140UHX6	Ankhd1	-0.05	0.42							Ankhd1	-0.02	0.15							Ankhd1	-0.03	0.26							Ankhd1	0	0.02
A0A140UHX9	Ankmy2	-0.02	0.35							Ankmy2	0.01	0.05							Ankmy2	-0.07	0.86							Ankmy2	-0.07	1.09
A0A140UHY3	Ankrd1	0.03	0.08							Ankrd1	0.19	0.91							Ankrd1	0.19	0.73							Ankrd1	0.39	1.84
A0A1B0GWQ7	Ankrd13a	0.05	0.3							Ankrd13a	-0.03	0.13							Ankrd13a	-0.06	0.26							Ankrd13a	-0.04	0.17
A0A1B0GWS0	Ankrd17	-0.04	0.41							Ankrd17	-0.03	0.25							Ankrd17	0	0.01							Ankrd17	-0.03	0.32
A0A1W2Q678	Anks1a	-0.05	0.76							Anks1a	-0.05	0.58							Anks1a	-0.09	1.23							Anks1a	-0.05	0.67
A0A8I5Y9R1	Anp32a	-0.05	0.49							Anp32a	-0.04	0.3							Anp32a	-0.03	0.28							Anp32a	-0.05	0.5
A0A8I5ZL79	Anp32b	-0.01	0.06							Anp32b	0.01	0.06							Anp32b	-0.02	0.15							Anp32b	-0.06	1.05
A0A8I5ZLR7	Anp32e	0.01	0.06							Anp32e	-0.02	0.1							Anp32e	-0.05	0.46							Anp32e	-0.1	1.11
A0A8I5ZTK7	Anpep	0.16	1.41							Anpep	0.07	0.46							Anpep	0.06	0.42							Anpep	0.02	0.16
A0A8I5ZU18	Anxa1	0.12	0.6							Anxa1	0.16	1.27							Anxa1	0.14	0.89							Anxa1	0.12	0.96
A0A8I6A2J1	Anxa11	-0.02	0.2							Anxa11	-0.04	0.87							Anxa11	-0.04	0.78							Anxa11	-0.06	1.39
A0A8I6A9K9	Anxa2	0.08	0.53							Anxa2	0.11	1.3							Anxa2	0.11	0.83							Anxa2	0.08	0.9
A0A8I6A9S4	Anxa3	-0.07	0.91							Anxa3	-0.06	0.86							Anxa3	-0.08	1.17							Anxa3	-0.05	1.19
A0A8I6AF38	Anxa4	0.09	0.38							Anxa4	0.05	0.21							Anxa4	0.06	0.23							Anxa4	0.09	0.4
A0A8I6AGQ8	Anxa5	0.11	0.5							Anxa5	0.14	1.76							Anxa5	0.22	1.29							Anxa5	0.19	1.53
A0A8I6AH36	Anxa6	0.01	0.41							Anxa6	-0.01	0.21							Anxa6	-0.01	0.09							Anxa6	-0.03	1.68
A0A8I6ALW9	Anxa7	0.09	1.12							Anxa7	0.03	0.2							Anxa7	0.05	0.59							Anxa7	-0.03	0.46
A0A8I6ASM9	Aoc3	0.11	0.51							Aoc3	0.01	0.03							Aoc3	0	0.01							Aoc3	-0.09	0.83
A0A8I6G3M2	Aox3	0.02	0.1							Aox3	0.09	0.65							Aox3	-0.03	0.24							Aox3	0.03	0.27
A0A8I6GAE6	Ap1b1	0.01	0.13							Ap1b1	0.02	0.21							Ap1b1	0.02	0.22							Ap1b1	0.07	1.24
A0A8I6GLM7	Ap1g1	0.01	0.13							Ap1g1	0.05	1.05							Ap1g1	0.01	0.07							Ap1g1	0.04	0.52
A0A8J8XIE2	Ap1m1	0.01	0.12							Ap1m1	0	0.04							Ap1m1	0.04	0.41							Ap1m1	0.02	0.23
A0FKI7	Ap2a1	0.01	0.11							Ap2a1	0.02	0.37							Ap2a1	0.06	1.91							Ap2a1	0	0.03
A0JN29	Ap2a2	0.01	0.19							Ap2a2	0.01	0.12							Ap2a2	0.07	1.61							Ap2a2	0.04	0.8
A0JN30	Ap2b1	0.03	0.37							Ap2b1	0.01	0.1							Ap2b1	0.05	0.62							Ap2b1	0.05	0.85
A0JPJ7	AP2M1	0.03	0.63							AP2M1	0.01	0.18							AP2M1	0.04	1.15							AP2M1	0	0.05
A0JPM9	AP2S1	0.05	0.88							AP2S1	0.01	0.1							AP2S1	0.04	0.72							AP2S1	0.01	0.08
A0JPQ4	Ap3b1	-0.01	0.18							Ap3b1	-0.01	0.07							Ap3b1	0.05	0.85							Ap3b1	0.01	0.15
A0JPQ5	Ap3d1	0.02	0.19							Ap3d1	0.01	0.12							Ap3d1	0.05	0.55							Ap3d1	0.03	0.26
A0JPQ9	Ap3m1	0.06	0.15							Ap3m1	0.05	0.13							Ap3m1	0.16	0.37							Ap3m1	0.09	0.26
A1A5P0	Ap3s2	-0.03	0.47							Ap3s2	-0.01	0.14							Ap3s2	0.02	0.19							Ap3s2	0	0.01
A1A5Q0	Apbb1	0.11	0.88							Apbb1	-0.08	0.79							Apbb1	-0.08	0.47							Apbb1	-0.1	0.92
A1A5S1	Apbb1ip	0.04	0.28							Apbb1ip	-0.09	0.36							Apbb1ip	0.15	0.91							Apbb1ip	0.13	1.09
A1IGU3	Apcs	0.09	0.47							Apcs	0.06	0.24							Apcs	-0.04	0.13							Apcs	0.02	0.1
A1L108	Apeh	-0.01	0.09							Apeh	0	0.01							Apeh	0.02	0.15							Apeh	0.02	0.2
A1L1J8	Apex1	0.06	0.51							Apex1	-0.06	0.34							Apex1	-0.03	0.25							Apex1	-0.08	0.74
A1L1K8	Api5	-0.01	0.07							Api5	-0.07	0.65							Api5	-0.02	0.14							Api5	-0.02	0.18
A1L1L9	Apmap	0.1	0.55							Apmap	-0.03	0.17							Apmap	-0.03	0.19							Apmap	0.03	0.12
A2ASS6	Apoa1	0.35	1.06							Apoa1	-0.06	0.24							Apoa1	0.26	0.87							Apoa1	-0.12	0.95
A2IBE0	Apoa2	0.58	1.11							Apoa2	0	0							Apoa2	0.51	0.98							Apoa2	-0.07	0.21
A2RRU1	Apoa4	0.25	1.68							Apoa4	-0.03	0.1							Apoa4	0.14	0.71							Apoa4	-0.08	0.53
A2RUW1	Apobec2	0	0.06							Apobec2	-0.1	1.06							Apobec2	0.04	0.64							Apobec2	0.02	0.13
A2VCX1	Apobr	0.15	0.29							Apobr	0.14	0.51							Apobr	-0.1	0.66							Apobr	0.07	0.23
A2VD12	Apoc1	0.26	0.94							Apoc1	-0.06	0.21							Apoc1	0.06	0.23							Apoc1	-0.05	0.19
A4F267	Apoc2	0.25	1.07							Apoc2	0.11	0.33							Apoc2	0.07	0.24							Apoc2	0.16	0.55
A4GW50	Apoc3	0.12	0.49							Apoc3	-0.02	0.07							Apoc3	-0.11	0.65							Apoc3	0.14	0.61
A4L9P7	Apoe	0.13	0.59							Apoe	-0.05	0.17							Apoe	0	0							Apoe	-0.01	0.05
A6ZIQ8	Apoh	0.09	0.62							Apoh	0.07	0.32							Apoh	-0.02	0.11							Apoh	0.1	0.52
A7VJC2	Apol11a	-0.15	2.18							Apol11a	0.02	0.09							Apol11a	-0.15	2.29							Apol11a	-0.02	0.25
A8WCF8	Apom	0.32	1.02							Apom	-0.01	0.02							Apom	0.11	0.3							Apom	0.04	0.11
A9UMV9	Apoo	-0.04	0.66							Apoo	-0.04	0.41							Apoo	0	0.04							Apoo	-0.06	0.76
B0BMT9	Apool	-0.23	1.32							Apool	-0.09	0.66							Apool	-0.28	1.29							Apool	-0.08	0.57
B0BMX3	App	0.04	0.26							App	0.05	0.32							App	0.1	0.64							App	0.02	0.09
B0BMY6	Appl1	0.08	1.19							Appl1	-0.01	0.1							Appl1	0.01	0.05							Appl1	0.01	0.12
B0BMY7	Aprt	-0.09	1.6							Aprt	0.01	0.09							Aprt	-0.08	1.03							Aprt	-0.1	1.84
B0BN18	Aqp1	-0.13	1.58							Aqp1	-0.13	1.22							Aqp1	-0.21	2.52							Aqp1	-0.06	0.58
B0BN19	Araf	-0.01	0.06							Araf	-0.03	0.28							Araf	-0.05	0.43							Araf	-0.04	0.27
B0BN30	Arap1	0.13	1.15							Arap1	0.09	0.67							Arap1	0.06	0.29							Arap1	0.05	0.33
B0BN46	Arcn1	0.05	0.35							Arcn1	0.1	0.63							Arcn1	0.07	0.44							Arcn1	0.04	0.27
B0BN56	Arf2	0	0							Arf2	0.07	1.78							Arf2	0.06	1.08							Arf2	0.09	1.78
B0BN63	ARF3	-0.01	0.07							ARF3	0.05	1.2							ARF3	0.06	1.2							ARF3	0.07	1.74
B0BN65	Arf4	0	0.03							Arf4	0.07	1.53							Arf4	0.07	1.2							Arf4	0.05	1.09
B0BN68	ARF5	-0.05	0.94							ARF5	0.05	1.37							ARF5	0.03	0.61							ARF5	0.05	0.82
B0BN74	ARF6	0.05	0.53							ARF6	0.12	1.69							ARF6	0.07	0.7							ARF6	-0.03	0.27
B0BN83	Arfgap1	-0.02	0.13							Arfgap1	0.01	0.05							Arfgap1	-0.13	1.16							Arfgap1	0	0.03
B0BN86	Arfgap2	0	0.05							Arfgap2	0.01	0.08							Arfgap2	0	0.05							Arfgap2	0	0.03
B0BN93	Arfgap3	0.21	1.25							Arfgap3	0.23	2.44							Arfgap3	0.19	1.2							Arfgap3	0.2	1.75
B0BN94	Arfgef2	0.01	0.06							Arfgef2	0.03	0.17							Arfgef2	0.01	0.06							Arfgef2	0.01	0.02
B0BN99	Arfip1	-0.03	0.25							Arfip1	-0.02	0.14							Arfip1	0.01	0.1							Arfip1	0.06	0.57
B0BNA5	Arglu1	0.03	0.22							Arglu1	-0.05	0.37							Arglu1	0	0.01							Arglu1	-0.13	1.66
B0BNA7	Arhgap1	0.05	0.37							Arhgap1	-0.02	0.17							Arhgap1	0.08	1.15							Arhgap1	-0.01	0.09
B0BNB5	Arhgap10	-0.07	0.63							Arhgap10	0.02	0.16							Arhgap10	-0.01	0.04							Arhgap10	0.01	0.08
B0BNB9	Arhgap17	0.01	0.12							Arhgap17	0.01	0.06							Arhgap17	0.04	0.25							Arhgap17	-0.02	0.24
B0BNC4	Arhgap18	-0.04	0.43							Arhgap18	-0.03	0.4							Arhgap18	0.01	0.09							Arhgap18	-0.01	0.05
B0BNC9	Arhgap21	-0.01	0.03							Arhgap21	0.04	0.44							Arhgap21	0.02	0.15							Arhgap21	0.08	1.1
B0BNE5	Arhgap35	0.02	0.07							Arhgap35	0.01	0.03							Arhgap35	0.07	0.63							Arhgap35	0.08	0.71
B0BNE6	Arhgdia	-0.03	0.67							Arhgdia	0.06	2							Arhgdia	-0.01	0.09							Arhgdia	0.04	1.99
B0BNF1	Arhgdib	0.01	0.06							Arhgdib	0.07	0.65							Arhgdib	0.04	0.61							Arhgdib	0.05	1.02
B0BNG0	Arhgef1	-0.05	0.5							Arhgef1	-0.03	0.2							Arhgef1	0.05	0.75							Arhgef1	0.09	1.11
B0BNG3	Arhgef12	0.12	0.73							Arhgef12	-0.04	0.14							Arhgef12	0.06	0.22							Arhgef12	0.23	1.31
B0BNI6	Arhgef15	0	0.01							Arhgef15	0.05	0.35							Arhgef15	-0.1	1.94							Arhgef15	0.01	0.05
B0BNJ1	Arhgef2	0.01	0.07							Arhgef2	0.04	0.32							Arhgef2	0	0.04							Arhgef2	0.04	0.58
B0BNK1	Arhgef37	0.07	0.67							Arhgef37	-0.02	0.19							Arhgef37	0.12	1.5							Arhgef37	0.02	0.12
B0BNM1	Arhgef7	0.02	0.23							Arhgef7	0.04	0.44							Arhgef7	-0.02	0.35							Arhgef7	0.06	0.97
B0BNN3	Arid1a	0.04	0.26							Arid1a	-0.04	0.16							Arid1a	0.02	0.07							Arid1a	0	0.02
B0K010	Arih1	0	0.02							Arih1	-0.02	0.13							Arih1	0.09	1.08							Arih1	-0.01	0.06
B0K017	Arih2	-0.05	0.48							Arih2	0.02	0.2							Arih2	0.13	1.6							Arih2	0.01	0.05
B0K020	Arl1	-0.02	0.23							Arl1	0.04	0.37							Arl1	0.06	0.53							Arl1	0.01	0.04
B0LPN4	Arl2	0	0.11							Arl2	0.02	0.21							Arl2	0.03	0.49							Arl2	-0.05	0.49
B1AXP6	Arl3	0.05	0.71							Arl3	-0.02	0.21							Arl3	0.06	1.07							Arl3	0.01	0.08
B1H219	Arl6ip5	0	0.01							Arl6ip5	-0.02	0.21							Arl6ip5	-0.01	0.15							Arl6ip5	-0.03	0.73
B1H230	Arl8a	0	0.02							Arl8a	0.04	0.69							Arl8a	-0.01	0.13							Arl8a	0.05	0.72
B1H264	ARL8B	0	0.05							ARL8B	-0.02	0.28							ARL8B	0	0.07							ARL8B	0.01	0.13
B1H267	Armc1	-0.01	0.08							Armc1	-0.02	0.41							Armc1	0.07	1.65							Armc1	-0.01	0.18
B1H282	Armc10	-0.01	0.1							Armc10	0.04	0.26							Armc10	0	0.03							Armc10	0.02	0.15
B1H2A6	Armt1	-0.05	0.64							Armt1	-0.02	0.11							Armt1	-0.04	0.58							Armt1	-0.05	0.5
B1PLB1	Arpc1a	0.06	0.2							Arpc1a	-0.03	0.11							Arpc1a	0.05	0.2							Arpc1a	0.03	0.12
B1PRL5	Arpc1b	0.09	0.54							Arpc1b	0.18	1.86							Arpc1b	0.09	0.91							Arpc1b	0.09	1.35
B1WBS7	Arpc2	0.01	0.17							Arpc2	0.06	1.26							Arpc2	0.05	1.02							Arpc2	0.06	1.79
B1WBW4	Arpc3	0.03	0.33							Arpc3	0.06	1.01							Arpc3	0.03	0.37							Arpc3	0.07	1.53
B1WBX2	ARPC4	0.01	0.12							ARPC4	0.08	1.56							ARPC4	0.04	0.69							ARPC4	0.05	1.42
B1WBY5	Arpc5	0	0.01							Arpc5	0.09	1.43							Arpc5	0.02	0.19							Arpc5	0.05	1.28
B1WBY7	Arpc5l	0.02	0.24							Arpc5l	0.04	0.56							Arpc5l	0.05	0.83							Arpc5l	0.09	2.14
B1WC02	Arpin	0.03	0.14							Arpin	-0.01	0.04							Arpin	0.07	0.53							Arpin	-0.07	0.39
B1WC26	Arpp19	0.01	0.11							Arpp19	0.07	0.61							Arpp19	0	0.01							Arpp19	0.12	1.26
B1WC33	Arrb1	0.09	0.42							Arrb1	-0.01	0.03							Arrb1	0.1	1.01							Arrb1	-0.09	0.44
B1WC34	Art3	-0.11	0.72							Art3	-0.17	2.66							Art3	-0.23	2.18							Art3	-0.22	2.75
B1WC37	Arvcf	0	0.02							Arvcf	0.04	0.29							Arvcf	0.07	0.73							Arvcf	0.16	5.55
B1WC42	As3mt	0.01	0.06							As3mt	0.01	0.13							As3mt	0.02	0.21							As3mt	0.04	0.49
B1WC49	Asah1	-0.04	0.72							Asah1	-0.02	0.24							Asah1	-0.01	0.11							Asah1	-0.03	0.69
B1WC61	Asap2	0.06	0.69							Asap2	0.05	0.75							Asap2	0.12	1.62							Asap2	0.11	1.2
B1WC67	Asb2	0.05	0.25							Asb2	0.05	0.39							Asb2	0.16	1.86							Asb2	0.02	0.08
B1WC88	Asmtl	0.1	0.45							Asmtl	0.16	1.06							Asmtl	0.02	0.05							Asmtl	0.02	0.07
B2GUV7	Asph	0.13	1.79							Asph	-0.01	0.12							Asph	0.1	0.84							Asph	-0.05	0.61
B2GUX5	Aspn	0.26	0.67							Aspn	0.08	0.23							Aspn	0.17	0.61							Aspn	-0.11	0.7
B2GUY4	Aspscr1	-0.03	0.26							Aspscr1	0.01	0.08							Aspscr1	0.04	0.55							Aspscr1	0.07	0.71
B2GUZ1	Asrgl1	-0.09	0.81							Asrgl1	-0.03	0.29							Asrgl1	-0.03	0.19							Asrgl1	0.02	0.17
B2GUZ3	Ass1	-0.24	0.46							Ass1	-0.05	0.14							Ass1	0	0							Ass1	0.33	1.67
B2GUZ5	Atad1	0.01	0.13							Atad1	-0.05	1.03							Atad1	0.03	0.39							Atad1	-0.04	0.75
B2GUZ6	Atad3	-0.1	1.87							Atad3	-0.02	0.21							Atad3	-0.1	1.36							Atad3	-0.01	0.04
B2GUZ7	Ate1	-0.01	0.1							Ate1	-0.02	0.21							Ate1	-0.05	0.43							Ate1	-0.05	0.52
B2GV01	Atf7	0.11	0.45							Atf7	0.02	0.07							Atf7	-0.13	0.5							Atf7	-0.03	0.14
B2GV06	Atg16l1	0.02	0.2							Atg16l1	-0.05	0.7							Atg16l1	-0.02	0.37							Atg16l1	0.05	0.82
B2GV14	Atg3	0.08	1.1							Atg3	0.02	0.17							Atg3	0.03	0.3							Atg3	0.05	1.03
B2GV15	Atg9a	0.06	0.49							Atg9a	-0.11	0.65							Atg9a	0.1	0.76							Atg9a	-0.01	0.04
B2GV24	Atic	-0.04	0.28							Atic	0.02	0.31							Atic	-0.05	0.38							Atic	0.08	1.26
B2GV38	Atl2	0.01	0.1							Atl2	-0.07	0.57							Atl2	-0.01	0.05							Atl2	-0.07	0.88
B2GV41	Atl3	0.17	1.16							Atl3	0.12	0.7							Atl3	0.09	0.37							Atl3	0.01	0.03
B2GV54	Atm	-0.02	0.11							Atm	-0.08	0.62							Atm	0.01	0.11							Atm	-0.1	1.05
B2GV57	Atox1	-0.01	0.05							Atox1	-0.04	0.29							Atox1	-0.05	0.45							Atox1	-0.07	0.79
B2GV58	Atp13a1	0.13	0.69							Atp13a1	-0.03	0.2							Atp13a1	0.05	0.76							Atp13a1	-0.06	0.56
B2GV62	Atp1a1	-0.03	0.14							Atp1a1	-0.09	1.26							Atp1a1	-0.03	0.26							Atp1a1	-0.11	2.43
B2GV71	Atp1a2	-0.01	0.04							Atp1a2	-0.06	0.64							Atp1a2	-0.03	0.17							Atp1a2	-0.13	2.07
B2GV73	Atp1a3	-0.04	0.29							Atp1a3	-0.02	0.24							Atp1a3	-0.03	0.32							Atp1a3	-0.07	1.17
B2GV74	Atp1b1	-0.05	0.36							Atp1b1	-0.11	2.01							Atp1b1	-0.03	0.27							Atp1b1	-0.1	2.01
B2GV91	Atp1b3	-0.01	0.24							Atp1b3	0.02	0.43							Atp1b3	0.02	0.36							Atp1b3	0	0
B2GVB9	Atp2a1	-0.05	0.32							Atp2a1	-0.09	1.28							Atp2a1	-0.08	1.46							Atp2a1	-0.13	2.36
B2RUR8	Atp2a2	-0.03	0.22							Atp2a2	-0.11	1.51							Atp2a2	-0.07	1.39							Atp2a2	-0.1	2.16
B2RY56	Atp2a3	-0.03	0.13							Atp2a3	-0.11	1.26							Atp2a3	-0.08	1.26							Atp2a3	-0.12	1.59
B2RYA8	Atp2b1	0.01	0.13							Atp2b1	-0.01	0.13							Atp2b1	-0.06	1.03							Atp2b1	-0.04	0.82
B2RYD7	Atp2b2	0.01	0.08							Atp2b2	0	0.01							Atp2b2	-0.06	0.76							Atp2b2	0	0.01
B2RYF6	Atp2b4	0.05	0.59							Atp2b4	0.02	0.32							Atp2b4	0	0.03							Atp2b4	-0.02	0.25
B2RYG5	Atp4a	-0.04	0.23							Atp4a	-0.05	0.49							Atp4a	-0.03	0.27							Atp4a	-0.11	1.49
B2RYI2	Atp5f1a	-0.08	1.28							Atp5f1a	-0.04	0.68							Atp5f1a	-0.07	1.28							Atp5f1a	-0.04	0.66
B2RYJ3	Atp5f1b	-0.07	1.22							Atp5f1b	-0.03	0.59							Atp5f1b	-0.05	0.89							Atp5f1b	-0.04	0.98
B2RYJ4	Atp5f1c	-0.09	1.32							Atp5f1c	-0.02	0.36							Atp5f1c	-0.07	0.89							Atp5f1c	-0.06	1.02
B2RYM2	Atp5f1d	-0.08	1.26							Atp5f1d	-0.03	0.27							Atp5f1d	-0.09	1.99							Atp5f1d	-0.06	1.17
B2RYM3	Atp5f1e	-0.08	0.79							Atp5f1e	-0.06	0.72							Atp5f1e	-0.08	1							Atp5f1e	-0.07	1.26
B2RYM5	Atp5if1	0.04	0.52							Atp5if1	-0.07	0.83							Atp5if1	0.03	0.3							Atp5if1	-0.04	0.32
B2RYM8	Atp5me	-0.09	1.36							Atp5me	-0.07	0.84							Atp5me	-0.08	1.18							Atp5me	-0.06	1.23
B2RYN0	Atp5mf	-0.09	1.31							Atp5mf	-0.06	0.61							Atp5mf	-0.08	1.55							Atp5mf	-0.05	0.92
B2RYN1	Atp5mg	-0.08	1.35							Atp5mg	-0.05	0.68							Atp5mg	-0.08	1.36							Atp5mg	-0.04	0.62
B2RYN3	Atp5mk	-0.06	1.03							Atp5mk	-0.09	1.28							Atp5mk	-0.05	0.87							Atp5mk	-0.07	0.82
B2RYN8	Atp5mpl	-0.1	1.6							Atp5mpl	-0.06	0.85							Atp5mpl	-0.07	1.27							Atp5mpl	-0.07	1.27
B2RYP0	Atp5pb	-0.08	1.47							Atp5pb	-0.05	0.68							Atp5pb	-0.07	1.31							Atp5pb	-0.08	2.17
B2RYP4	Atp5pd	-0.08	1.35							Atp5pd	-0.05	0.85							Atp5pd	-0.09	1.6							Atp5pd	-0.06	1.05
B2RYQ2	Atp5pf	-0.05	0.39							Atp5pf	-0.03	0.3							Atp5pf	-0.09	1.41							Atp5pf	-0.04	0.28
B2RYS2	Atp5po	-0.09	1.39							Atp5po	-0.05	0.74							Atp5po	-0.07	1.57							Atp5po	-0.06	1.55
B2RYS8	Atp6v0a1	0.09	0.92							Atp6v0a1	-0.16	1.42							Atp6v0a1	0.09	1.07							Atp6v0a1	-0.09	1.39
B2RYT0	Atp6v0d1	0.04	0.28							Atp6v0d1	-0.09	0.68							Atp6v0d1	0.05	0.35							Atp6v0d1	-0.1	1.26
B2RYT4	Atp6v1a	0.02	0.63							Atp6v1a	0.01	0.19							Atp6v1a	0.06	1.27							Atp6v1a	0.05	1.51
B2RYT7	Atp6v1b2	0.03	0.59							Atp6v1b2	0.01	0.16							Atp6v1b2	0.05	1.46							Atp6v1b2	0.05	1.42
B2RYT9	Atp6v1c1	0.03	0.31							Atp6v1c1	0.03	0.17							Atp6v1c1	0.08	0.89							Atp6v1c1	0	0.01
B2RYU0	Atp6v1d	-0.03	0.23							Atp6v1d	-0.01	0.03							Atp6v1d	0.05	0.47							Atp6v1d	0.04	0.57
B2RYU8	Atp6v1e1	0.01	0.08							Atp6v1e1	0.04	1.39							Atp6v1e1	0.08	1.7							Atp6v1e1	0.07	2.24
B2RYV0	Atp6v1f	0	0.01							Atp6v1f	-0.04	0.3							Atp6v1f	-0.03	0.51							Atp6v1f	-0.06	0.75
B2RYW3	Atp6v1h	0.01	0.25							Atp6v1h	0.01	0.11							Atp6v1h	0.05	0.56							Atp6v1h	0.06	1.23
B2RYW4	Atp9b	0.03	0.22							Atp9b	0	0.01							Atp9b	0	0.01							Atp9b	0	0.02
B2RYW8	Atpaf1	-0.05	0.35							Atpaf1	-0.04	0.2							Atpaf1	-0.06	0.34							Atpaf1	-0.02	0.11
B2RYW9	Atpaf2	-0.05	0.7							Atpaf2	0.05	0.3							Atpaf2	-0.08	1.04							Atpaf2	0.04	0.26
B2RYX1	Atxn10	0.02	0.03							Atxn10	0.06	0.1							Atxn10	0.09	0.14							Atxn10	0.03	0.06
B2RZ27	Atxn2	-0.03	0.36							Atxn2	0.01	0.14							Atxn2	-0.05	0.85							Atxn2	0.03	0.68
B2RZ37	Atxn2l	0.05	0.82							Atxn2l	0.02	0.16							Atxn2l	0.04	0.86							Atxn2l	0.05	1.13
B2RZ38	Auh	-0.1	1.38							Auh	-0.02	0.19							Auh	-0.08	1.23							Auh	-0.03	0.35
B2RZ44	Azgp1	0.17	1.23							Azgp1	0.07	0.42							Azgp1	0.06	0.28							Azgp1	0.09	0.76
B2RZ57	B2m	0.02	0.11							B2m	0.05	0.62							B2m	0.04	0.27							B2m	0	0.03
B2RZ66	Babam1	0.02	0.23							Babam1	-0.03	0.32							Babam1	-0.02	0.17							Babam1	0.02	0.35
B2RZ74	Bag2	-0.03	0.56							Bag2	-0.09	0.96							Bag2	-0.01	0.11							Bag2	-0.02	0.21
B2RZ76	Bag3	0.04	0.33							Bag3	0.06	0.68							Bag3	0.1	1.54							Bag3	0.12	3.18
B2RZ77	Bag5	0.06	0.51							Bag5	0.02	0.13							Bag5	0.08	0.89							Bag5	0.09	0.62
B2RZ78	Bag6	-0.01	0.08							Bag6	0	0.04							Bag6	-0.01	0.15							Bag6	-0.03	1.27
B2RZ79	Banf1	0.06	0.22							Banf1	0.03	0.19							Banf1	0.02	0.06							Banf1	-0.02	0.11
B2RZD1	Basp1	-0.01	0.02							Basp1	0.02	0.06							Basp1	-0.06	0.27							Basp1	-0.18	2.99
B2RZD7	Baz1b	0.05	0.29							Baz1b	0.05	0.23							Baz1b	0.03	0.13							Baz1b	0.05	0.27
B4F789	Bcam	0.01	0.06							Bcam	-0.05	0.55							Bcam	-0.01	0.14							Bcam	-0.06	1.3
B4F795	Bcap29	0.01	0.07							Bcap29	-0.09	1.17							Bcap29	0.04	1.06							Bcap29	-0.06	1.53
B4F7A1	Bcap31	0.05	0.67							Bcap31	-0.03	0.44							Bcap31	0.06	1.78							Bcap31	-0.02	0.49
B4F7A5	Bcas2	-0.02	0.11							Bcas2	-0.01	0.09							Bcas2	0.02	0.09							Bcas2	-0.02	0.11
B4F7C7	Bcat2	-0.18	1.74							Bcat2	-0.05	0.34							Bcat2	-0.15	1.42							Bcat2	0.03	0.15
B4F7E8	Bche	-0.06	0.99							Bche	-0.05	0.32							Bche	-0.13	1.38							Bche	-0.07	0.8
B4F7F3	Bckdha	-0.11	1.31							Bckdha	-0.04	0.44							Bckdha	-0.13	2							Bckdha	-0.06	0.63
B5DEG8	Bckdhb	-0.08	0.66							Bckdhb	-0.04	0.4							Bckdhb	-0.14	2.9							Bckdhb	-0.02	0.22
B5DEH0	Bckdk	-0.07	1.13							Bckdk	-0.04	0.37							Bckdk	-0.11	2.29							Bckdk	-0.07	0.85
B5DEH2	Bcl2l1	0	0.01							Bcl2l1	-0.01	0.14							Bcl2l1	-0.03	0.22							Bcl2l1	0.03	0.31
B5DEH4	Bcl2l13	-0.02	0.15							Bcl2l13	0.03	0.27							Bcl2l13	0.02	0.15							Bcl2l13	0.03	0.27
B5DEH7	Bclaf1	-0.03	0.05							Bclaf1	0.11	0.19							Bclaf1	-0.01	0.02							Bclaf1	0.02	0.04
B5DEJ5	Bcs1l	0.01	0.08							Bcs1l	-0.01	0.12							Bcs1l	0.05	0.59							Bcs1l	0.01	0.1
B5DEL8	Bdh1	-0.02	0.05							Bdh1	0.03	0.14							Bdh1	0.13	0.86							Bdh1	0.04	0.37
B5DEN5	Bdh2	0	0.04							Bdh2	0.1	0.7							Bdh2	0.13	1.61							Bdh2	0.04	0.39
B5DEN9	Bgn	0.31	1.14							Bgn	0.18	0.85							Bgn	0.25	0.93							Bgn	0.05	0.22
B5DEQ3	Bicd2	-0.03	0.15							Bicd2	-0.04	0.35							Bicd2	-0.01	0.06							Bicd2	-0.02	0.09
B5DEQ4	Bin3	0.02	0.13							Bin3	0	0							Bin3	0	0.01							Bin3	0	0.03
B5DEY8	Birc6	0.01	0.07							Birc6	0	0.01							Birc6	-0.01	0.05							Birc6	-0.08	0.39
B5DEZ8	Bles03	0	0.01							Bles03	-0.02	0.17							Bles03	-0.02	0.21							Bles03	0.03	0.49
B5DF05	Blmh	-0.03	0.42							Blmh	-0.02	0.23							Blmh	0.01	0.12							Blmh	0.01	0.18
B5DF46	Blvra	-0.04	0.17							Blvra	0.03	0.16							Blvra	-0.03	0.11							Blvra	0.06	0.25
B5DF57	Blvrb	0.02	0.12							Blvrb	0.06	0.67							Blvrb	0.02	0.16							Blvrb	0.07	0.85
B5DF65	Bnip3	-0.12	0.74							Bnip3	-0.13	0.7							Bnip3	-0.17	1.33							Bnip3	-0.11	0.54
B5DF74	Bola1	0.02	0.16							Bola1	-0.03	0.54							Bola1	0.02	0.11							Bola1	-0.05	0.96
B5DF86	Bola2	0.05	0.57							Bola2	0.04	0.51							Bola2	0.07	1.3							Bola2	0.02	0.12
B5DF89	Bola3	-0.04	0.21							Bola3	-0.06	0.35							Bola3	-0.06	0.32							Bola3	0.01	0.03
B5DFB7	Bpgm	0.05	0.19							Bpgm	-0.01	0.02							Bpgm	0.16	0.66							Bpgm	-0.04	0.09
B5DFC8	Bphl	-0.09	1.25							Bphl	-0.09	0.96							Bphl	-0.11	2.02							Bphl	-0.07	0.78
B5DFC9	Bpnt1	0.06	0.69							Bpnt1	0	0.02							Bpnt1	0.18	3.48							Bpnt1	0.03	0.3
B5DFD8	Bpnt2	-0.02	0.14							Bpnt2	0.04	0.69							Bpnt2	0.02	0.13							Bpnt2	0.08	1.44
B5DFF2	Brcc3	0.04	0.43							Brcc3	-0.02	0.19							Brcc3	0.07	0.6							Brcc3	-0.02	0.1
B5DFJ4	Brd4	0.01	0.04							Brd4	0.05	0.23							Brd4	-0.04	0.1							Brd4	0.15	0.54
B5DFK6	Brk1	0.07	0.72							Brk1	0.09	0.77							Brk1	0.07	0.69							Brk1	0.12	0.95
B5DFL0	Brox	0	0.05							Brox	-0.02	0.18							Brox	0.04	0.54							Brox	0.03	0.28
B5DFM8	Brwd1	0.03	0.18							Brwd1	-0.08	0.62							Brwd1	-0.1	0.44							Brwd1	-0.04	0.22
B5DFN3	Bsdc1	-0.08	0.4							Bsdc1	0.02	0.19							Bsdc1	0.09	1.14							Bsdc1	0.08	0.76
B5DFN4	Bsg	0	0.03							Bsg	-0.06	1.04							Bsg	0.03	0.48							Bsg	-0.06	1.21
B6RK61	Bst2	-0.09	0.69							Bst2	-0.01	0.04							Bst2	-0.12	1.19							Bst2	-0.07	0.84
C0HKD8	Btf3	0.01	0.11							Btf3	0	0.01							Btf3	0.01	0.06							Btf3	-0.01	0.15
C0HLM6	BTF3L4	0.04	0.43							BTF3L4	0.02	0.1							BTF3L4	0.08	1.17							BTF3L4	0	0.02
C0JPT7	BUD31	0.05	0.43							BUD31	0	0							BUD31	0.04	0.34							BUD31	0.03	0.23
C0KUC6	Bves	-0.02	0.15							Bves	-0.08	1.14							Bves	-0.04	0.6							Bves	-0.1	1.8
C6ZII9	BZW1	0.02	0.21							BZW1	0.06	0.75							BZW1	0.07	0.68							BZW1	0.11	1.91
D2XV59	Bzw2	-0.06	0.98							Bzw2	-0.12	1.93							Bzw2	-0.04	0.61							Bzw2	-0.09	1.47
D3Z898	C19h1orf198	0.04	0.15							C19h1orf198	0.15	0.81							C19h1orf198	0.07	0.33							C19h1orf198	0.05	0.24
D3Z8D7	C1h11orf58	0.05	0.32							C1h11orf58	0.09	0.66							C1h11orf58	-0.01	0.09							C1h11orf58	-0.11	0.71
D3Z8E0	C1qbp	-0.05	0.53							C1qbp	0.02	0.14							C1qbp	0	0.05							C1qbp	0.05	0.75
D3Z8L7	C1r	0.19	2.51							C1r	0.07	0.44							C1r	0.08	0.41							C1r	0.09	0.75
D3Z8Q7	C2	0.09	0.6							C2	0.14	1.25							C2	0.01	0.04							C2	0.08	0.74
D3Z941	C2cd2l	0	0.03							C2cd2l	-0.04	0.39							C2cd2l	0.01	0.07							C2cd2l	0	0.01
D3Z946	C2h1orf52	-0.03	0.22							C2h1orf52	0.07	0.51							C2h1orf52	0.06	0.45							C2h1orf52	0.06	0.28
D3Z955	C3	0.1	0.63							C3	0.05	0.19							C3	-0.03	0.12							C3	0.04	0.26
D3Z9D2	C4	0.26	1.6							C4	-0.01	0.02							C4	0.18	0.58							C4	-0.02	0.09
D3Z9E1	C4b	0.26	1.59							C4b	0	0.01							C4b	0.18	0.58							C4b	-0.02	0.11
D3Z9I1	C4bpa	-0.01	0.03							C4bpa	-0.05	0.17							C4bpa	-0.05	0.22							C4bpa	0.17	1.5
D3Z9K2	C5	0.19	2.46							C5	0.05	0.3							C5	0.07	0.35							C5	0.05	0.6
D3Z9K4	C6	0.3	2.59							C6	0.06	0.3							C6	0.15	1.08							C6	0.07	0.42
D3Z9L0	C6h14orf180	-0.07	0.29							C6h14orf180	-0.08	0.48							C6h14orf180	-0.01	0.06							C6h14orf180	-0.03	0.15
D3Z9M5	C7	0.03	0.17							C7	0.07	0.4							C7	0.02	0.16							C7	0.1	0.96
D3Z9R8	C8a	0.19	1.6							C8a	-0.01	0.05							C8a	0.07	0.36							C8a	-0.03	0.2
D3Z9U2	C8b	0.17	1.67							C8b	-0.05	0.25							C8b	0.09	0.74							C8b	-0.01	0.09
D3Z9Z0	C8g	0.09	0.89							C8g	-0.02	0.12							C8g	0.03	0.16							C8g	0.01	0.11
D3ZA22	C9	0.2	0.51							C9	0.08	0.32							C9	0.06	0.11							C9	0.07	0.28
D3ZA31	Ca1	0	0							Ca1	0.02	0.05							Ca1	0.06	0.19							Ca1	0.02	0.06
D3ZA84	Ca2	0.03	0.1							Ca2	0.02	0.05							Ca2	0.06	0.24							Ca2	-0.01	0.02
D3ZA85	Ca3	0.36	0.46							Ca3	0.83	0.74							Ca3	0.6	1.07							Ca3	-0.28	0.34
D3ZA93	Ca4	-0.11	0.5							Ca4	0	0							Ca4	-0.13	0.73							Ca4	-0.13	0.59
D3ZAF5	Cab39	-0.03	0.85							Cab39	0.03	1.14							Cab39	0.01	0.13							Cab39	0.03	0.56
D3ZAF6	Cab39l	-0.04	0.36							Cab39l	0.05	0.47							Cab39l	-0.01	0.09							Cab39l	0.05	0.59
D3ZAI6	Cacfd1	0.08	0.39							Cacfd1	-0.04	0.16							Cacfd1	0.11	1.22							Cacfd1	0	0.01
D3ZAN3	Cacna1c	0.05	0.29							Cacna1c	-0.02	0.07							Cacna1c	-0.02	0.12							Cacna1c	-0.07	0.56
D3ZAP9	Cacna2d1	-0.01	0.06							Cacna2d1	0.03	0.32							Cacna2d1	0.02	0.13							Cacna2d1	0.02	0.17
D3ZAQ0	Cacna2d2	0.03	0.14							Cacna2d2	0.07	0.41							Cacna2d2	0	0							Cacna2d2	0.09	0.45
D3ZAS9	Cacnb2	-0.04	0.54							Cacnb2	-0.06	0.89							Cacnb2	-0.03	0.34							Cacnb2	-0.09	4.84
D3ZAW2	Cacnb3	-0.03	0.4							Cacnb3	-0.03	0.48							Cacnb3	-0.03	0.39							Cacnb3	-0.09	1.82
D3ZAY8	Cacybp	0.03	0.33							Cacybp	-0.01	0.11							Cacybp	0.1	2							Cacybp	0	0.02
D3ZAZ0	Cad	0	0.01							Cad	0.07	1.52							Cad	-0.01	0.1							Cad	0.03	0.45
D3ZB14	Cadm3	0	0.01							Cadm3	0	0.01							Cadm3	0	0.02							Cadm3	-0.03	0.12
D3ZB78	Cadps	-0.11	0.98							Cadps	-0.08	0.88							Cadps	-0.07	0.7							Cadps	-0.01	0.11
D3ZB81	Calcoco1	-0.05	0.16							Calcoco1	-0.01	0.02							Calcoco1	-0.03	0.09							Calcoco1	-0.07	0.17
D3ZBE5	Cald1	0.25	1.37							Cald1	0.22	1.9							Cald1	0.04	0.1							Cald1	-0.01	0.02
D3ZBG6	CALM1	-0.02	0.32							CALM1	0.02	0.41							CALM1	-0.06	1.6							CALM1	-0.02	0.33
D3ZBM3	Calml3	-0.01	0.29							Calml3	0.01	0.17							Calml3	-0.07	1.92							Calml3	-0.03	0.48
D3ZBN0	Calr	0.07	0.74							Calr	0.06	0.73							Calr	0.06	1.06							Calr	0	0.03
D3ZBW3	Calu	0.12	0.94							Calu	0.1	0.78							Calu	0.21	2.55							Calu	0.14	1.54
D3ZC54	Camk1	0.02	0.14							Camk1	-0.01	0.05							Camk1	0.01	0.09							Camk1	-0.01	0.08
D3ZC55	Camk2a	-0.04	1.34							Camk2a	0.02	0.36							Camk2a	0.01	0.17							Camk2a	0.06	1.12
D3ZC56	Camk2b	-0.05	1.3							Camk2b	0.03	0.46							Camk2b	0.02	0.39							Camk2b	0.07	1.62
D3ZC63	Camk2d	-0.04	0.63							Camk2d	0.04	0.68							Camk2d	0.03	0.38							Camk2d	0.1	2.28
D3ZC82	Camk2g	-0.06	1.46							Camk2g	0.03	0.41							Camk2g	0.01	0.17							Camk2g	0.07	1.71
D3ZC89	Cand1	0.06	1.38							Cand1	0.01	0.4							Cand1	0.07	2.24							Cand1	0.05	1.33
D3ZCA0	Cand2	0.02	0.13							Cand2	0.04	0.61							Cand2	0.08	1.29							Cand2	0.09	1.38
D3ZCF8	Canx	0.03	0.36							Canx	0.04	0.82							Canx	0.01	0.18							Canx	0.03	0.38
D3ZCG4	Cap1	0.04	0.15							Cap1	0.16	1.3							Cap1	0.07	0.47							Cap1	0.02	0.2
D3ZCQ9	Cap2	0.07	0.91							Cap2	0.02	0.23							Cap2	0.15	4.15							Cap2	0.04	0.59
D3ZCS3	Capg	0.02	0.09							Capg	0.11	1.37							Capg	0.06	0.39							Capg	0.14	1.46
D3ZCT5	Capn1	-0.05	0.6							Capn1	0.01	0.05							Capn1	-0.02	0.17							Capn1	0.02	0.15
D3ZCT7	Capn2	-0.01	0.11							Capn2	0.02	0.31							Capn2	0.01	0.16							Capn2	0.03	0.55
D3ZCZ9	Capns1	-0.04	0.64							Capns1	0.06	2.16							Capns1	0.02	0.2							Capns1	0	0.03
D3ZD05	Caprin1	0.01	0.13							Caprin1	-0.02	0.43							Caprin1	-0.02	0.25							Caprin1	-0.06	2.27
D3ZD11	Capza1	0.01	0.13							Capza1	0.01	0.05							Capza1	0.05	0.81							Capza1	0.04	0.58
D3ZD23	Capza2	-0.02	0.38							Capza2	0.03	0.38							Capza2	0.03	0.56							Capza2	0.03	1.23
D3ZD31	Capzb	-0.01	0.14							Capzb	0.04	1.45							Capzb	0.02	0.64							Capzb	0.03	1.01
D3ZD40	Car14	-0.13	1.82							Car14	-0.11	0.94							Car14	-0.09	0.79							Car14	-0.16	1.61
D3ZD73	Card19	0.1	2.35							Card19	0.04	0.77							Card19	0.14	2.82							Card19	0.06	1.16
D3ZD89	Card6	0.21	1.45							Card6	0.07	0.46							Card6	-0.1	0.33							Card6	-0.03	0.19
D3ZD97	Carhsp1	0.02	0.14							Carhsp1	0.1	1.34							Carhsp1	0.06	0.39							Carhsp1	0.15	1.71
D3ZDC7	Carm1	-0.01	0.12							Carm1	-0.04	0.46							Carm1	-0.01	0.15							Carm1	-0.01	0.12
D3ZDE4	Carnmt1	-0.05	0.53							Carnmt1	-0.02	0.16							Carnmt1	-0.08	0.99							Carnmt1	0	0.04
D3ZDI7	Cars1	0.03	0.62							Cars1	0	0							Cars1	0.04	0.61							Cars1	-0.01	0.06
D3ZDI9	Cars2	-0.08	1.27							Cars2	-0.04	0.39							Cars2	-0.06	0.94							Cars2	0	0.02
D3ZDK7	Caskin2	0.04	0.27							Caskin2	0.08	0.49							Caskin2	-0.01	0.04							Caskin2	0.09	0.56
D3ZDP2	Casq2	-0.11	1.37							Casq2	-0.01	0.08							Casq2	-0.08	1.06							Casq2	-0.06	0.79
D3ZDQ9	Cast	0.04	0.57							Cast	0.04	0.73							Cast	0	0.06							Cast	0.01	0.13
D3ZDR2	Casz1	0.01	0.05							Casz1	-0.08	0.81							Casz1	-0.11	0.97							Casz1	-0.12	1.23
D3ZDU2	Cat	0.06	0.58							Cat	0.05	0.31							Cat	0.11	0.99							Cat	0.07	0.62
D3ZDW3	Cav1	-0.08	0.92							Cav1	-0.06	0.93							Cav1	-0.14	2.05							Cav1	-0.1	1.27
D3ZDX5	Cav3	-0.04	0.35							Cav3	0	0.03							Cav3	-0.07	0.82							Cav3	-0.01	0.06
D3ZDX7	Cavin1	-0.06	1.25							Cavin1	0	0.04							Cavin1	-0.06	1.52							Cavin1	-0.09	2.06
D3ZDZ1	Cavin2	-0.05	1.01							Cavin2	-0.02	0.21							Cavin2	-0.04	0.82							Cavin2	-0.07	2.53
D3ZE10	Cavin3	0.01	0.08							Cavin3	-0.04	0.66							Cavin3	-0.06	0.42							Cavin3	-0.08	1.15
D3ZE15	Cavin4	-0.01	0.12							Cavin4	0.05	0.81							Cavin4	0.05	0.7							Cavin4	-0.02	0.35
D3ZE49	Cbfb	0.02	0.16							Cbfb	-0.06	0.55							Cbfb	0.06	0.7							Cbfb	-0.03	0.28
D3ZEH2	Cbr1	0	0							Cbr1	-0.35	1.12							Cbr1	-0.22	0.52							Cbr1	-0.53	1.72
D3ZEH6	Cbr1l2	0	0.01							Cbr1l2	-0.34	1.11							Cbr1l2	-0.21	0.51							Cbr1l2	-0.53	1.74
D3ZEI4	Cbr4	-0.19	1.75							Cbr4	-0.04	0.51							Cbr4	-0.22	1.94							Cbr4	-0.07	1.11
D3ZEI6	Cbx1	0.06	0.75							Cbx1	0.03	0.38							Cbx1	0.04	0.74							Cbx1	-0.01	0.13
D3ZER6	Cbx3	0.02	0.14							Cbx3	-0.03	0.33							Cbx3	-0.03	0.3							Cbx3	-0.05	0.74
D3ZES2	Cc2d1a	0.06	0.29							Cc2d1a	-0.11	0.42							Cc2d1a	0.18	0.95							Cc2d1a	0.07	0.25
D3ZEU6	Cc2d1b	0.08	0.96							Cc2d1b	0.05	0.54							Cc2d1b	0.1	1.3							Cc2d1b	0.1	1.56
D3ZEY0	Ccar1	0.04	0.37							Ccar1	-0.04	0.33							Ccar1	-0.04	0.34							Ccar1	-0.08	1.26
D3ZEZ3	Ccar2	0	0.01							Ccar2	0	0							Ccar2	-0.03	0.21							Ccar2	-0.05	0.51
D3ZF13	Ccdc12	0.06	0.48							Ccdc12	-0.04	0.39							Ccdc12	-0.05	0.54							Ccdc12	-0.05	0.54
D3ZF26	Ccdc124	0.07	1.1							Ccdc124	-0.09	0.78							Ccdc124	0.03	0.35							Ccdc124	-0.06	0.75
D3ZF39	Ccdc127	0	0.01							Ccdc127	-0.04	0.33							Ccdc127	0.03	0.18							Ccdc127	-0.03	0.38
D3ZF77	Ccdc141	-0.06	1.79							Ccdc141	-0.07	2.79							Ccdc141	-0.06	1.61							Ccdc141	-0.05	2.2
D3ZF99	Ccdc167	-0.01	0.02							Ccdc167	0.1	0.35							Ccdc167	-0.06	0.17							Ccdc167	-0.09	0.36
D3ZFD0	Ccdc22	0.06	1.07							Ccdc22	0.05	0.97							Ccdc22	0.04	0.82							Ccdc22	0.07	1.29
D3ZFE9	Ccdc28a	-0.07	0.48							Ccdc28a	0	0							Ccdc28a	0.05	0.32							Ccdc28a	-0.04	0.14
D3ZFH5	Ccdc47	-0.01	0.1							Ccdc47	0.03	0.38							Ccdc47	0	0.02							Ccdc47	-0.02	0.48
D3ZFJ6	Ccdc51	-0.1	1.18							Ccdc51	-0.01	0.08							Ccdc51	-0.08	0.87							Ccdc51	0.01	0.09
D3ZFQ8	Ccdc6	0.1	1.29							Ccdc6	0.09	0.82							Ccdc6	0.09	1							Ccdc6	0.1	1.14
D3ZFR9	Ccdc88c	0.69	1.34							Ccdc88c	0.44	0.96							Ccdc88c	-0.18	0.17							Ccdc88c	-0.25	0.52
D3ZFU9	Ccdc9	0.08	0.77							Ccdc9	-0.08	0.82							Ccdc9	0	0.02							Ccdc9	-0.1	0.97
D3ZFY0	Ccdc93	0.01	0.07							Ccdc93	0.07	1.65							Ccdc93	0.02	0.36							Ccdc93	0.05	0.56
D3ZG43	Ccdc9b	0.05	0.52							Ccdc9b	0.07	1.3							Ccdc9b	0.05	0.44							Ccdc9b	0.09	1.33
D3ZGA5	Ccs	-0.08	0.51							Ccs	0.02	0.22							Ccs	-0.06	1.18							Ccs	-0.02	0.28
D3ZGB8	Cct2	0	0.04							Cct2	-0.05	0.87							Cct2	0.06	1.31							Cct2	-0.02	0.34
D3ZGE9	Cct3	0.02	0.35							Cct3	-0.06	1.28							Cct3	0.07	1.35							Cct3	0.01	0.06
D3ZGM5	Cct4	0.01	0.26							Cct4	-0.04	0.65							Cct4	0.06	1.81							Cct4	-0.01	0.2
D3ZGN0	Cct5	0	0.04							Cct5	-0.01	0.2							Cct5	0.06	1.03							Cct5	-0.01	0.08
D3ZGN7	Cct6a	0.01	0.3							Cct6a	-0.04	1.28							Cct6a	0.05	1.37							Cct6a	0	0.04
D3ZGP9	Cct6b	0.01	0.1							Cct6b	-0.03	0.44							Cct6b	0.05	0.8							Cct6b	-0.01	0.11
D3ZGS5	Cct7	0.02	0.48							Cct7	-0.04	1.06							Cct7	0.05	1.1							Cct7	-0.04	1.08
D3ZGX8	Cct8	0.01	0.21							Cct8	-0.03	0.77							Cct8	0.05	1.51							Cct8	-0.01	0.24
D3ZGY1	Ccz1b	0.18	0.87							Ccz1b	0.08	0.23							Ccz1b	0.05	0.19							Ccz1b	0.1	0.32
D3ZH28	Cd151	0	0.03							Cd151	0.11	1.06							Cd151	-0.02	0.21							Cd151	0.04	0.51
D3ZH41	Cd163	0.24	1.35							Cd163	0.15	0.81							Cd163	0.19	1.7							Cd163	0.18	1.64
D3ZH75	Cd1d	-0.01	0.06							Cd1d	-0.11	1.02							Cd1d	-0.02	0.08							Cd1d	-0.07	0.52
D3ZH76	Cd200	-0.02	0.2							Cd200	-0.03	0.15							Cd200	-0.07	0.5							Cd200	0.04	0.33
D3ZHA0	Cd2ap	0.06	0.85							Cd2ap	-0.02	0.12							Cd2ap	-0.03	0.33							Cd2ap	-0.02	0.2
D3ZHA7	Cd34	0.06	0.25							Cd34	0.07	0.42							Cd34	-0.01	0.05							Cd34	0.02	0.22
D3ZHB7	Cd36	-0.07	0.53							Cd36	-0.12	1.24							Cd36	-0.1	0.94							Cd36	-0.13	2.31
D3ZHD3	Cd38	-0.11	0.68							Cd38	0	0.03							Cd38	-0.07	0.58							Cd38	-0.06	0.4
D3ZHF8	Cd47	0.01	0.06							Cd47	-0.02	0.33							Cd47	-0.05	0.45							Cd47	-0.03	0.29
D3ZHG0	Cd48	0	0.06							Cd48	0.09	2.3							Cd48	-0.01	0.09							Cd48	-0.05	1.09
D3ZHI6	Cd59	0.03	0.27							Cd59	0	0.03							Cd59	-0.02	0.16							Cd59	0.02	0.31
D3ZHR2	Cd81	0.03	0.27							Cd81	-0.01	0.1							Cd81	-0.04	0.54							Cd81	-0.05	0.78
D3ZHV2	Cd9	-0.08	0.28							Cd9	-0.06	0.24							Cd9	-0.02	0.06							Cd9	-0.2	1.91
D3ZHW0	Cd93	-0.1	0.53							Cd93	0.1	0.96							Cd93	-0.01	0.04							Cd93	0.12	0.99
D3ZI16	Cd99	0.06	0.9							Cd99	0.09	1.09							Cd99	-0.03	0.32							Cd99	0.01	0.04
D3ZIC4	Cdc26	0.13	0.69							Cdc26	0.05	0.27							Cdc26	0.03	0.1							Cdc26	0.02	0.09
D3ZIE1	Cdc34	-0.02	0.22							Cdc34	0.05	0.59							Cdc34	0.02	0.09							Cdc34	-0.09	1.28
D3ZIF0	Cdc37	-0.01	0.19							Cdc37	-0.04	1.33							Cdc37	-0.01	0.16							Cdc37	-0.04	3.43
D3ZIF5	Cdc37l1	0.02	0.22							Cdc37l1	0.08	0.81							Cdc37l1	0.09	1.78							Cdc37l1	0.14	2.05
D3ZIH4	CDC42	0.03	0.5							CDC42	-0.02	0.24							CDC42	0	0.02							CDC42	-0.03	0.77
D3ZII8	Cdc42bpa	0.01	0.06							Cdc42bpa	0.03	0.2							Cdc42bpa	-0.01	0.08							Cdc42bpa	-0.01	0.04
D3ZIL6	Cdc42bpb	0.01	0.06							Cdc42bpb	0.04	0.44							Cdc42bpb	0	0.03							Cdc42bpb	0.03	0.36
D3ZIN7	Cdc42ep1	0.35	0.72							Cdc42ep1	0.01	0.02							Cdc42ep1	0.1	0.17							Cdc42ep1	-0.07	0.27
D3ZIQ1	Cdc42ep4	0.05	0.35							Cdc42ep4	0.02	0.25							Cdc42ep4	-0.02	0.17							Cdc42ep4	-0.02	0.16
D3ZIQ3	Cdc5l	-0.01	0.06							Cdc5l	-0.05	0.7							Cdc5l	0	0.02							Cdc5l	-0.02	0.16
D3ZIV3	Cdh13	0.03	0.31							Cdh13	-0.05	0.95							Cdh13	0	0.02							Cdh13	-0.05	0.61
D3ZIX4	Cdh2	0.09	0.74							Cdh2	0.01	0.05							Cdh2	0.17	3.42							Cdh2	0.01	0.04
D3ZIY3	Cdh5	-0.06	1.03							Cdh5	-0.05	0.58							Cdh5	-0.07	1.36							Cdh5	-0.05	0.72
D3ZJ01	Cdipt	0.1	0.85							Cdipt	0.02	0.17							Cdipt	0.04	0.61							Cdipt	0.04	0.46
D3ZJ91	Cdk5rap3	0.02	0.22							Cdk5rap3	-0.01	0.11							Cdk5rap3	0	0.01							Cdk5rap3	0	0.06
D3ZJB1	Cdkn1b	0.06	0.4							Cdkn1b	-0.05	0.39							Cdkn1b	-0.06	0.48							Cdkn1b	-0.09	0.96
D3ZJB8	Cdnf	-0.13	1.03							Cdnf	-0.01	0.1							Cdnf	-0.05	0.23							Cdnf	0.01	0.05
D3ZJH2	Cds2	0.1	0.27							Cds2	-0.08	0.89							Cds2	0.15	0.52							Cds2	0	0.03
D3ZJR1	Cdv3	-0.01	0.03							Cdv3	0.1	1.15							Cdv3	0.03	0.27							Cdv3	0.15	2.79
D3ZJR7	Cebpzos	-0.01	0.05							Cebpzos	-0.08	0.81							Cebpzos	-0.08	1.18							Cebpzos	-0.05	0.45
D3ZJX5	CEFIP	0.13	1.32							CEFIP	0.07	0.55							CEFIP	0.17	2.38							CEFIP	0.05	0.22
D3ZJY1	Celf1	0	0.03							Celf1	-0.03	0.49							Celf1	0.02	0.32							Celf1	-0.02	0.29
D3ZK73	Celf2	0.04	0.42							Celf2	0.05	0.41							Celf2	0.05	0.64							Celf2	0.06	0.7
D3ZK97	Cenpv	-0.01	0.05							Cenpv	-0.06	0.34							Cenpv	-0.05	0.25							Cenpv	-0.1	1.17
D3ZKC6	Cep131	-0.07	0.45							Cep131	0	0.04							Cep131	0.09	1							Cep131	0.06	0.69
D3ZKG1	Ces1c	0.65	1.25							Ces1c	-0.11	0.22							Ces1c	0.6	1.23							Ces1c	-0.27	0.74
D3ZKG5	Ces1d	0.05	0.08							Ces1d	0.13	0.24							Ces1d	-0.1	0.35							Ces1d	-0.09	0.37
D3ZKH6	Ces1f	0.77	1.2							Ces1f	-0.1	0.13							Ces1f	0.77	1.33							Ces1f	-0.04	0.14
D3ZKN0	Cetn2	-0.01	0.08							Cetn2	-0.01	0.09							Cetn2	-0.01	0.12							Cetn2	-0.02	0.21
D3ZKQ0	Cfb	0.06	0.36							Cfb	0.07	0.38							Cfb	-0.05	0.2							Cfb	0.12	0.77
D3ZKT8	Cfd	0.01	0.02							Cfd	-0.11	0.21							Cfd	0.1	0.27							Cfd	0.1	0.31
D3ZKU6	Cfh	0.06	0.38							Cfh	0.05	0.34							Cfh	-0.06	0.25							Cfh	0.08	0.5
D3ZL10	Cfi	0.09	0.63							Cfi	0.03	0.14							Cfi	-0.03	0.11							Cfi	0.08	0.92
D3ZL39	Cfl1	0.02	0.25							Cfl1	0.08	1.44							Cfl1	0.04	0.57							Cfl1	0.07	1.55
D3ZL50	Cfl2	0.04	0.46							Cfl2	0.08	1.42							Cfl2	0.09	1.39							Cfl2	0.11	1.46
D3ZL85	Chchd2l2	-0.02	0.12							Chchd2l2	-0.04	0.37							Chchd2l2	-0.04	0.21							Chchd2l2	0	0.05
D3ZLA3	Chchd2l3	-0.02	0.12							Chchd2l3	-0.04	0.37							Chchd2l3	-0.04	0.21							Chchd2l3	0	0.05
D3ZLC1	Chchd3	-0.09	1.34							Chchd3	-0.03	0.42							Chchd3	-0.07	0.93							Chchd3	-0.04	0.42
D3ZLD5	Chchd6	-0.03	0.16							Chchd6	-0.06	0.34							Chchd6	0.03	0.18							Chchd6	-0.03	0.14
D3ZLD7	Chchd7	-0.1	0.94							Chchd7	0.06	0.44							Chchd7	-0.09	0.58							Chchd7	0.07	0.5
D3ZLL8	Chd4	0.04	0.34							Chd4	0	0.02							Chd4	-0.05	0.23							Chd4	-0.02	0.14
D3ZLM5	Chid1	0.12	0.74							Chid1	-0.02	0.13							Chid1	0.03	0.2							Chid1	0.03	0.28
D3ZLS5	Chmp1a	0.04	0.44							Chmp1a	0.07	0.81							Chmp1a	0.08	0.96							Chmp1a	0.07	1.48
D3ZLT1	CHMP1B	0.03	0.21							CHMP1B	0.01	0.08							CHMP1B	0.05	0.37							CHMP1B	0.11	1.36
D3ZLT6	Chmp1b1	0.03	0.24							Chmp1b1	0.02	0.1							Chmp1b1	0.05	0.43							Chmp1b1	0.1	1.2
D3ZLX3	Chmp1b2	0.04	0.39							Chmp1b2	0.02	0.22							Chmp1b2	0.04	0.32							Chmp1b2	0.08	1.07
D3ZM07	Chmp2a	0	0.04							Chmp2a	0	0.03							Chmp2a	0.07	0.87							Chmp2a	0.02	0.15
D3ZM09	Chmp2b	0	0							Chmp2b	-0.03	0.26							Chmp2b	0.02	0.17							Chmp2b	0.03	0.32
D3ZM20	Chmp3	0.04	0.3							Chmp3	0.1	1.57							Chmp3	0.1	1.09							Chmp3	0.14	1.56
D3ZM21	Chmp4b	0.02	0.22							Chmp4b	0.08	1.13							Chmp4b	0.03	0.61							Chmp4b	0.01	0.09
D3ZM33	Chmp4bl1	0.02	0.32							Chmp4bl1	0.06	0.75							Chmp4bl1	0.02	0.25							Chmp4bl1	0	0.02
D3ZM60	Chmp5	-0.01	0.17							Chmp5	-0.04	0.33							Chmp5	0.02	0.27							Chmp5	0.01	0.08
D3ZM69	Chmp6	-0.01	0.08							Chmp6	0.1	0.76							Chmp6	0.01	0.07							Chmp6	0.07	0.51
D3ZM91	Chmp7	0.04	0.19							Chmp7	0.04	0.13							Chmp7	0.06	0.36							Chmp7	0.02	0.07
D3ZME7	Chordc1	0.06	0.61							Chordc1	-0.07	0.8							Chordc1	0.17	2.49							Chordc1	-0.05	0.52
D3ZMJ7	Chp1	-0.03	0.29							Chp1	-0.05	0.41							Chp1	-0.05	0.34							Chp1	-0.1	1.16
D3ZML4	Chtopl1	0.04	0.38							Chtopl1	-0.02	0.17							Chtopl1	0.06	0.59							Chtopl1	-0.06	0.43
D3ZMR9	Ciao2b	-0.01	0.08							Ciao2b	-0.03	0.37							Ciao2b	-0.03	0.32							Ciao2b	0.08	1.52
D3ZMS1	Ciao3	-0.01	0.16							Ciao3	0.03	0.6							Ciao3	0.03	0.55							Ciao3	0.09	1.43
D3ZMW3	Ciapin1	0.01	0.13							Ciapin1	0.03	0.29							Ciapin1	0.04	0.45							Ciapin1	0.02	0.21
D3ZMX6	Cilp	0.71	1.14							Cilp	0.63	1.92							Cilp	0.54	0.88							Cilp	0.54	0.82
D3ZMY7	Cirbp	-0.01	0.05							Cirbp	-0.04	0.49							Cirbp	-0.14	1.19							Cirbp	-0.04	0.43
D3ZMY8	Cisd1	-0.03	0.52							Cisd1	-0.01	0.1							Cisd1	0	0.05							Cisd1	0.04	1.06
D3ZN27	Cisd2	0	0.03							Cisd2	-0.02	0.2							Cisd2	0.07	1.16							Cisd2	0.03	0.64
D3ZN39	Cisd3	-0.01	0.06							Cisd3	-0.06	1.01							Cisd3	0.04	0.35							Cisd3	-0.01	0.17
D3ZN43	Ckap4	0.16	0.93							Ckap4	0.01	0.07							Ckap4	0.17	1.28							Ckap4	0.08	0.42
D3ZN59	Ckap5	-0.04	0.51							Ckap5	0.02	0.18							Ckap5	0.04	0.35							Ckap5	0.05	0.54
D3ZN76	Ckb	-0.06	0.36							Ckb	0.04	0.23							Ckb	0	0.01							Ckb	0.07	0.57
D3ZN95	Ckm	-0.09	1.47							Ckm	-0.02	0.25							Ckm	-0.06	0.96							Ckm	-0.04	0.56
D3ZNG3	Ckmt1	-0.09	0.93							Ckmt1	-0.06	0.78							Ckmt1	-0.11	1.29							Ckmt1	-0.06	1.02
D3ZNJ9	Ckmt2	-0.14	1.6							Ckmt2	-0.08	0.98							Ckmt2	-0.17	1.61							Ckmt2	-0.09	1.02
D3ZNY3	Clasp1	0.03	0.38							Clasp1	-0.06	1.32							Clasp1	0.05	1.33							Clasp1	-0.02	0.22
D3ZPE5	Clasp2	-0.03	0.6							Clasp2	-0.02	0.34							Clasp2	-0.03	0.77							Clasp2	-0.03	0.43
D3ZPF0	Clcc1	0.03	0.22							Clcc1	-0.07	0.43							Clcc1	-0.04	0.46							Clcc1	-0.09	1.54
D3ZPF2	Clcn7	0.02	0.13							Clcn7	0.02	0.14							Clcn7	0.09	0.73							Clcn7	0.08	0.77
D3ZPI8	Clec14a	-0.04	0.2							Clec14a	-0.03	0.19							Clec14a	0	0.01							Clec14a	0.01	0.07
D3ZPL1	Clec16a	-0.01	0.03							Clec16a	0.1	0.44							Clec16a	0.08	0.38							Clec16a	0.05	0.4
D3ZPN5	Clic1	0.05	0.36							Clic1	0.13	1.71							Clic1	0.11	1.83							Clic1	0.09	1.44
D3ZPN7	Clic4	0.04	0.46							Clic4	0.04	0.49							Clic4	0.1	1.45							Clic4	0.11	2.66
D3ZPP9	Clic5	0	0.05							Clic5	-0.05	1.06							Clic5	0.07	2.5							Clic5	0.01	0.09
D3ZPR0	Clint1	0	0.03							Clint1	0.09	1.27							Clint1	0.05	0.7							Clint1	0.04	0.39
D3ZQ25	Clip1	0.03	0.35							Clip1	0.04	0.64							Clip1	0.09	1.12							Clip1	0.06	0.89
D3ZQ57	Clip2	0.16	0.45							Clip2	0.02	0.04							Clip2	0.14	0.4							Clip2	0.12	0.4
D3ZQC6	Clk2	-0.01	0.03							Clk2	-0.02	0.2							Clk2	0.08	0.67							Clk2	0.12	2.64
D3ZQD3	Clns1a	-0.01	0.05							Clns1a	0.13	1.78							Clns1a	0.01	0.06							Clns1a	0.07	0.28
D3ZQL1	Clpb	-0.1	1.93							Clpb	-0.08	2.13							Clpb	-0.08	1.41							Clpb	-0.09	2.11
D3ZQL6	Clpp	-0.08	0.92							Clpp	0.03	0.38							Clpp	-0.1	1.47							Clpp	-0.06	1.03
D3ZQL7	Clptm1	-0.01	0.13							Clptm1	-0.03	0.31							Clptm1	-0.09	1.12							Clptm1	-0.07	0.74
D3ZQM0	Clpx	-0.05	1.27							Clpx	-0.06	0.88							Clpx	-0.05	0.73							Clpx	-0.05	1.18
D3ZQM3	Clta	0.09	0.86							Clta	0.16	1.77							Clta	0.09	1.02							Clta	0.1	2.13
D3ZQN7	Cltb	0.04	0.57							Cltb	-0.05	0.64							Cltb	0.02	0.22							Cltb	0.02	0.33
D3ZQP6	Cltc	0.04	0.59							Cltc	-0.01	0.22							Cltc	0.06	1.35							Cltc	0.01	0.25
D3ZQX3	Clu	0.03	0.28							Clu	0.06	0.31							Clu	0	0.02							Clu	0.12	1.18
D3ZQY4	Cluh	-0.07	0.99							Cluh	-0.07	1.29							Cluh	-0.08	0.92							Cluh	-0.11	3.2
D3ZR63	Clybl	-0.14	1.26							Clybl	0.02	0.13							Clybl	-0.11	0.91							Clybl	0.06	0.43
D3ZRC4	Cma1	-0.01	0.02							Cma1	0.01	0.03							Cma1	-0.09	0.26							Cma1	-0.11	0.38
D3ZRE7	Cmbl	-0.11	1.83							Cmbl	-0.02	0.15							Cmbl	-0.12	2.58							Cmbl	-0.02	0.26
D3ZRH1	Cmc1	-0.06	0.46							Cmc1	0.08	0.62							Cmc1	0.05	0.25							Cmc1	0.11	1.18
D3ZRJ0	Cmc2	0.06	0.41							Cmc2	-0.02	0.13							Cmc2	0.1	1.2							Cmc2	-0.01	0.05
D3ZRL3	Cmpk1	-0.02	0.41							Cmpk1	0.01	0.14							Cmpk1	0	0.09							Cmpk1	0	0.07
D3ZRM0	Cmpk2	-0.03	0.24							Cmpk2	0.1	1.17							Cmpk2	0.02	0.11							Cmpk2	0.06	0.52
D3ZRM9	Cmya5	-0.05	0.87							Cmya5	-0.05	0.72							Cmya5	-0.03	0.44							Cmya5	-0.08	1.75
D3ZRN3	Cnbp	0	0.01							Cnbp	-0.06	0.57							Cnbp	-0.03	0.17							Cnbp	0.01	0.13
D3ZRN5	Cndp2	-0.02	0.19							Cndp2	0.06	1.5							Cndp2	-0.03	0.48							Cndp2	0.07	1.59
D3ZS35	Cnn1	0.54	0.87							Cnn1	0.33	0.74							Cnn1	-0.08	0.08							Cnn1	-0.18	0.39
D3ZS58	Cnn3	0.27	0.6							Cnn3	0.18	0.68							Cnn3	-0.03	0.05							Cnn3	-0.06	0.24
D3ZSA9	Cnot1	0.03	0.27							Cnot1	-0.04	0.5							Cnot1	0.03	0.25							Cnot1	0	0.02
D3ZSB7	Cnot7	0.06	0.58							Cnot7	0	0							Cnot7	-0.07	0.56							Cnot7	0.05	0.66
D3ZSD8	Cnp	0.09	0.67							Cnp	0.14	1.56							Cnp	0.07	0.37							Cnp	0.03	0.18
D3ZSG3	Cnpy2	0.07	1.21							Cnpy2	0.01	0.04							Cnpy2	0.03	0.37							Cnpy2	0.01	0.1
D3ZSP1	Coa3	-0.07	1.22							Coa3	-0.02	0.26							Coa3	-0.02	0.18							Coa3	0.03	0.52
D3ZSY8	Coa6	-0.03	0.2							Coa6	-0.09	0.97							Coa6	-0.02	0.16							Coa6	0.02	0.15
D3ZT03	Coa7	0.01	0.08							Coa7	-0.02	0.19							Coa7	0.01	0.07							Coa7	0.02	0.23
D3ZT71	Coasy	-0.05	0.64							Coasy	-0.01	0.09							Coasy	-0.05	0.43							Coasy	-0.03	0.29
D3ZT90	Cobl	0.13	0.53							Cobl	-0.12	0.94							Cobl	-0.08	0.24							Cobl	0.04	0.23
D3ZT98	Cobll1	-0.07	0.65							Cobll1	-0.03	0.26							Cobll1	-0.07	1.12							Cobll1	0	0.02
D3ZTB4	Cog4	0.01	0.05							Cog4	-0.01	0.1							Cog4	0.05	0.74							Cog4	0.07	0.76
D3ZTE0	Cog8	0.08	0.69							Cog8	-0.12	0.87							Cog8	-0.05	0.19							Cog8	0.03	0.25
D3ZTL0	Col11a1	0.24	0.8							Col11a1	0.12	0.51							Col11a1	0.16	0.71							Col11a1	-0.07	0.6
D3ZTN0	Col12a1	1.01	1.66							Col12a1	0.55	0.55							Col12a1	0.38	0.35							Col12a1	-0.16	0.11
D3ZTN2	Col14a1	0.2	1.05							Col14a1	0.15	0.95							Col14a1	0.14	0.96							Col14a1	0.05	0.41
D3ZTR1	Col15a1	0.01	0.07							Col15a1	-0.04	0.32							Col15a1	-0.01	0.04							Col15a1	-0.02	0.16
D3ZTR5	Col18a1	0.53	1.35							Col18a1	0.33	1.17							Col18a1	0.15	0.24							Col18a1	0.05	0.17
D3ZTT7	Col1a1	0.3	0.68							Col1a1	0.12	0.32							Col1a1	0.14	0.37							Col1a1	-0.26	1.52
D3ZTW7	Col1a2	0.27	0.62							Col1a2	0.1	0.26							Col1a2	0.14	0.37							Col1a2	-0.25	1.51
D3ZTW8	Col2a1	0.2	0.6							Col2a1	0.1	0.44							Col2a1	0.12	0.44							Col2a1	-0.12	0.56
D3ZTW9	Col3a1	0.26	0.83							Col3a1	-0.01	0.03							Col3a1	0.1	0.31							Col3a1	-0.2	0.79
D3ZTX0	Col4a1	0.09	1.28							Col4a1	-0.06	0.65							Col4a1	0	0.02							Col4a1	-0.03	0.47
D3ZU13	Col4a2	0.12	1.32							Col4a2	-0.09	0.71							Col4a2	0.02	0.14							Col4a2	-0.01	0.06
D3ZU20	Col4a3	-0.05	0.16							Col4a3	-0.11	0.45							Col4a3	-0.19	1.18							Col4a3	-0.16	1.23
D3ZU22	Col4a4	0.07	0.24							Col4a4	-0.19	1.43							Col4a4	-0.13	0.68							Col4a4	-0.16	1.48
D3ZU48	Col4a5	0.03	0.15							Col4a5	-0.09	0.68							Col4a5	0	0.02							Col4a5	0	0.04
D3ZU54	Col5a1	0.19	0.59							Col5a1	0.08	0.33							Col5a1	0.14	0.57							Col5a1	-0.09	0.76
D3ZU64	Col5a2	0.17	0.52							Col5a2	0.06	0.29							Col5a2	0.09	0.39							Col5a2	-0.08	0.8
D3ZUB0	Col5a3	0.07	0.25							Col5a3	0.02	0.1							Col5a3	0.09	0.58							Col5a3	-0.04	0.37
D3ZUC9	Col6a1	0.14	0.86							Col6a1	0.05	0.35							Col6a1	0.04	0.14							Col6a1	-0.06	0.47
D3ZUI5	Col6a2	0.12	0.95							Col6a2	0.05	0.44							Col6a2	0.02	0.08							Col6a2	-0.06	0.7
D3ZUJ8	COL6A3	0.11	0.75							COL6A3	0.06	0.51							COL6A3	-0.01	0.03							COL6A3	-0.07	0.5
D3ZUL1	Col6a6	0.27	0.56							Col6a6	0.07	0.12							Col6a6	0.14	0.27							Col6a6	-0.22	0.57
D3ZUL3	Colgalt1	0.11	1.37							Colgalt1	0.07	0.84							Colgalt1	0.16	1.74							Colgalt1	0.07	0.64
D3ZUL8	Commd7	0.01	0.06							Commd7	0.01	0.04							Commd7	0	0							Commd7	0.09	0.69
D3ZUM4	Comp	0.38	0.56							Comp	-0.07	0.1							Comp	0.08	0.07							Comp	-0.04	0.06
D3ZUN5	Comt	0.06	1.46							Comt	0.01	0.26							Comt	0.07	1.66							Comt	-0.01	0.11
D3ZUQ0	Comtd1	-0.04	0.14							Comtd1	0.05	0.16							Comtd1	0.16	0.74							Comtd1	0.04	0.12
D3ZUQ2	Copa	0.02	0.33							Copa	0.06	1.07							Copa	0.06	1.03							Copa	0.07	1.41
D3ZUU5	Copb1	0.06	0.93							Copb1	0.08	1.37							Copb1	0.03	0.57							Copb1	0.07	1.37
D3ZUV3	Copb2	0.02	0.18							Copb2	0.04	0.47							Copb2	0.05	0.46							Copb2	0.07	1.16
D3ZUX5	Cope	0.02	0.22							Cope	0.06	0.75							Cope	0.03	0.77							Cope	0.07	1.48
D3ZUX7	Copg1	0.07	1.12							Copg1	0.09	1.03							Copg1	0.08	0.8							Copg1	0.13	1.91
D3ZUY0	Copg2	0	0.02							Copg2	0.01	0.06							Copg2	0.07	0.58							Copg2	0.13	1.82
D3ZUY8	COPS2	-0.01	0.1							COPS2	0.01	0.06							COPS2	0.05	1.05							COPS2	0.02	0.21
D3ZUZ4	Cops3	0.03	0.58							Cops3	-0.01	0.11							Cops3	0.02	0.33							Cops3	0.02	0.45
D3ZV37	Cops4	-0.01	0.14							Cops4	-0.01	0.14							Cops4	0.03	0.69							Cops4	0.02	0.37
D3ZV50	Cops5	0.01	0.07							Cops5	0.02	0.13							Cops5	0.01	0.21							Cops5	0.04	0.39
D3ZV63	Cops6	0.01	0.16							Cops6	0.01	0.09							Cops6	0.02	0.17							Cops6	0.05	0.94
D3ZV82	Cops7a	0	0.12							Cops7a	0.01	0.13							Cops7a	-0.02	0.33							Cops7a	0.06	1.19
D3ZV91	Cops8	-0.03	0.71							Cops8	-0.01	0.06							Cops8	0.03	0.51							Cops8	0.02	0.27
D3ZVB7	Coq10a	-0.14	1.19							Coq10a	-0.03	0.24							Coq10a	-0.13	1.29							Coq10a	-0.07	0.77
D3ZVD3	Coq3	-0.11	1.32							Coq3	0	0.03							Coq3	-0.11	1.79							Coq3	0	0.03
D3ZVM5	Coq5	-0.13	1.39							Coq5	0	0.02							Coq5	-0.1	1							Coq5	0.01	0.1
D3ZVN7	Coq6	-0.09	1.21							Coq6	-0.02	0.18							Coq6	-0.09	1.23							Coq6	-0.03	0.34
D3ZVQ0	Coq7	-0.14	1.88							Coq7	-0.02	0.18							Coq7	-0.13	1.58							Coq7	-0.02	0.12
D3ZVR7	Coq8a	-0.11	1.32							Coq8a	-0.05	0.54							Coq8a	-0.13	1.96							Coq8a	-0.09	0.93
D3ZVR9	Coq8b	-0.03	0.12							Coq8b	0.09	0.53							Coq8b	0.04	0.23							Coq8b	0.15	1.09
D3ZVS2	Coq9	-0.14	1.33							Coq9	-0.01	0.05							Coq9	-0.19	3.07							Coq9	-0.05	0.53
D3ZVU4	Coro1a	-0.2	0.42							Coro1a	0.32	0.81							Coro1a	0.02	0.11							Coro1a	0.08	0.64
D3ZVW3	Coro1b	0.02	0.19							Coro1b	0.09	2.19							Coro1b	0.05	0.77							Coro1b	0.05	1.5
D3ZW08	Coro1c	0.16	0.93							Coro1c	0.15	2.36							Coro1c	0.14	0.52							Coro1c	0.05	0.58
D3ZW15	Coro6	0	0							Coro6	0.02	0.11							Coro6	0.05	0.58							Coro6	0.02	0.16
D3ZW55	Coro7	0	0.04							Coro7	0.06	0.88							Coro7	0.06	0.78							Coro7	0.1	2.43
D3ZW59	Cotl1	-0.06	0.1							Cotl1	0.23	1.05							Cotl1	0.13	0.77							Cotl1	0.13	1.68
D3ZWA1	Cox11	-0.08	0.8							Cox11	-0.03	0.18							Cox11	0.02	0.13							Cox11	0.02	0.17
D3ZWA8	Cox15	-0.08	0.75							Cox15	-0.02	0.14							Cox15	-0.2	1.75							Cox15	-0.01	0.11
D3ZWC6	Cox17	-0.06	0.52							Cox17	-0.11	1.24							Cox17	-0.04	0.36							Cox17	-0.01	0.04
D3ZWD3	Cox4i1	-0.07	0.82							Cox4i1	-0.03	0.4							Cox4i1	-0.06	0.9							Cox4i1	-0.01	0.06
D3ZWD6	Cox5a	-0.07	0.94							Cox5a	-0.03	0.34							Cox5a	-0.05	0.62							Cox5a	-0.02	0.32
D3ZWL0	Cox5b	-0.08	0.91							Cox5b	-0.07	0.56							Cox5b	-0.02	0.24							Cox5b	-0.05	0.58
D3ZWL9	Cox6a1	0.08	0.43							Cox6a1	0.04	0.14							Cox6a1	0.08	0.33							Cox6a1	0.13	0.67
D3ZWS0	Cox6a2	-0.11	1.12							Cox6a2	0.01	0.08							Cox6a2	-0.06	0.38							Cox6a2	-0.01	0.12
D3ZWS2	Cox6b1	-0.07	0.95							Cox6b1	-0.02	0.26							Cox6b1	-0.07	0.86							Cox6b1	0	0.03
D3ZWS6	Cox6c2	-0.1	1.21							Cox6c2	-0.05	0.7							Cox6c2	-0.08	0.92							Cox6c2	-0.05	1.08
D3ZWW5	Cox7a1	-0.07	0.24							Cox7a1	0.05	0.22							Cox7a1	-0.03	0.1							Cox7a1	0	0.02
D3ZX08	Cox7a2	-0.05	0.46							Cox7a2	-0.03	0.21							Cox7a2	-0.06	0.62							Cox7a2	-0.04	0.34
D3ZX38	Cox7a2l	-0.08	1.06							Cox7a2l	-0.02	0.15							Cox7a2l	-0.02	0.26							Cox7a2l	-0.03	0.38
D3ZX42	Cox7b	0.02	0.07							Cox7b	-0.02	0.08							Cox7b	-0.03	0.15							Cox7b	-0.01	0.03
D3ZX74	Cox7c	-0.07	0.73							Cox7c	-0.04	0.24							Cox7c	-0.07	1.02							Cox7c	-0.06	0.5
D3ZXA6	Cp	0.29	1.53							Cp	-0.05	0.15							Cp	0.17	0.58							Cp	-0.11	0.5
D3ZXD8	Cpa3	0	0.01							Cpa3	0.06	0.21							Cpa3	-0.08	0.25							Cpa3	-0.09	0.28
D3ZXF8	Cpb2	0	0.01							Cpb2	0.15	0.46							Cpb2	-0.01	0.03							Cpb2	0.07	0.2
D3ZXF9	Cpd	0.08	0.51							Cpd	-0.14	1.16							Cpd	0.08	0.67							Cpd	-0.04	0.25
D3ZXH7	Cpeb3	-0.05	0.59							Cpeb3	-0.03	0.27							Cpeb3	-0.02	0.13							Cpeb3	-0.04	0.35
D3ZXJ5	Cpn1	0.19	0.97							Cpn1	0.02	0.06							Cpn1	0.09	0.33							Cpn1	-0.01	0.09
D3ZXK4	Cpn2	0.21	1.59							Cpn2	-0.01	0.04							Cpn2	0.08	0.47							Cpn2	0	0
D3ZXK7	Cpne1	0.01	0.05							Cpne1	0.02	0.38							Cpne1	0.03	0.26							Cpne1	0.04	1.24
D3ZXP3	Cpne2	-0.05	1.24							Cpne2	0.01	0.18							Cpne2	-0.08	1.4							Cpne2	0.01	0.23
D3ZXS4	Cpne3	-0.06	1.26							Cpne3	0	0.05							Cpne3	-0.07	2.24							Cpne3	0.01	0.17
D3ZY44	Cpox	-0.1	1.55							Cpox	-0.07	1.22							Cpox	-0.13	1.42							Cpox	-0.11	1.51
D3ZY47	Cpped1	-0.04	0.48							Cpped1	0.09	1.06							Cpped1	0.05	0.56							Cpped1	0.06	0.7
D3ZY50	Cpq	0.07	0.37							Cpq	0.18	0.81							Cpq	0.06	0.33							Cpq	0.23	1.13
D3ZY68	Cpsf6	0.06	0.39							Cpsf6	0.04	0.35							Cpsf6	0	0							Cpsf6	-0.02	0.1
D3ZYM7	Cpt1a	-0.02	0.29							Cpt1a	0.02	0.21							Cpt1a	-0.04	1.23							Cpt1a	0.06	1.59
D3ZYR1	Cpt1b	-0.05	0.47							Cpt1b	0.05	0.51							Cpt1b	-0.01	0.08							Cpt1b	0.1	1.23
D3ZYS7	Cpt2	-0.13	1.94							Cpt2	-0.04	0.42							Cpt2	-0.1	1.68							Cpt2	-0.01	0.06
D3ZYT2	Cradd	0	0.01							Cradd	0.05	0.62							Cradd	0.02	0.11							Cradd	0.07	0.67
D3ZYV4	Crat	-0.15	0.97							Crat	-0.07	0.52							Crat	-0.18	1.57							Crat	-0.09	0.93
D3ZYW7	Crip1	0.19	1.11							Crip1	0.16	1.02							Crip1	-0.06	0.25							Crip1	0.06	0.31
D3ZYX8	Crip2	0	0							Crip2	0.02	0.12							Crip2	0.03	0.22							Crip2	0.02	0.18
D3ZYY0	Crk	0.04	1.8							Crk	0	0.06							Crk	0.05	2.49							Crk	0.01	0.21
D3ZZ20	Crkl	0	0.02							Crkl	-0.02	0.35							Crkl	-0.01	0.17							Crkl	-0.02	0.59
D3ZZ21	Crmp1	0.09	0.72							Crmp1	0.05	0.42							Crmp1	0.06	0.54							Crmp1	-0.04	0.45
D3ZZ26	Crnkl1	0.04	0.27							Crnkl1	0.06	0.47							Crnkl1	0.11	0.41							Crnkl1	-0.08	0.38
D3ZZ51	Crp	0.22	1.07							Crp	-0.08	0.23							Crp	0.03	0.12							Crp	-0.09	0.51
D3ZZ68	Crppa	-0.08	0.96							Crppa	0.03	0.23							Crppa	0.04	0.27							Crppa	0.15	0.78
D3ZZ80	Cryab	-0.01	0.03							Cryab	0.1	1.22							Cryab	0.1	0.99							Cryab	0.17	2.06
D3ZZ94	Crybg3	0.03	0.27							Crybg3	-0.04	0.34							Crybg3	0	0							Crybg3	0.01	0.08
D3ZZ95	Cryl1	-0.18	0.88							Cryl1	-0.06	0.22							Cryl1	-0.11	0.65							Cryl1	0.04	0.15
D3ZZB0	Crym	0.08	0.25							Crym	0.07	0.18							Crym	0.14	0.82							Crym	0.01	0.04
D3ZZB2	Cryz	-0.11	0.79							Cryz	-0.07	1.01							Cryz	-0.08	0.38							Cryz	-0.04	0.35
D3ZZC1	Cs	-0.08	1.27							Cs	-0.03	0.29							Cs	-0.06	0.82							Cs	-0.05	1.13
D3ZZC3	Csdc2	0.07	0.36							Csdc2	0.04	0.12							Csdc2	0.06	0.17							Csdc2	0.21	1.43
D3ZZG3	Csde1	0	0.01							Csde1	0	0.01							Csde1	0	0.07							Csde1	0.01	0.33
D3ZZK1	Cse1l	0.02	0.37							Cse1l	0	0.04							Cse1l	0.05	1.5							Cse1l	0.03	0.65
D3ZZM3	Csk	-0.03	0.11							Csk	0.13	1.14							Csk	0.03	0.18							Csk	0.02	0.11
D3ZZN3	Csnk1a1	0.06	1.25							Csnk1a1	-0.01	0.13							Csnk1a1	0	0.01							Csnk1a1	-0.06	0.73
D3ZZN4	CSNK1A1L	0.02	0.28							CSNK1A1L	-0.05	0.44							CSNK1A1L	-0.04	0.31							CSNK1A1L	-0.12	1.13
D3ZZQ4	Csnk1d	0.09	1.23							Csnk1d	0.04	0.48							Csnk1d	0.04	0.47							Csnk1d	0	0.03
D3ZZR5	Csnk1e	0.06	0.57							Csnk1e	0.01	0.12							Csnk1e	0.04	0.45							Csnk1e	-0.03	0.22
D3ZZT9	Csnk1g2	0.04	0.35							Csnk1g2	0.1	0.61							Csnk1g2	-0.08	0.59							Csnk1g2	0.03	0.19
D3ZZU4	Csnk2a1	-0.01	0.15							Csnk2a1	-0.04	0.56							Csnk2a1	0.03	0.59							Csnk2a1	-0.01	0.07
D3ZZU8	CSNK2B	-0.01	0.09							CSNK2B	-0.03	0.36							CSNK2B	-0.1	0.79							CSNK2B	0	0
D3ZZV1	Cspg4	0.16	1.71							Cspg4	0.11	2.21							Cspg4	0.09	0.71							Cspg4	0.07	0.66
D3ZZZ9	Csrp1	0.37	1.22							Csrp1	0.22	0.99							Csrp1	-0.05	0.07							Csrp1	-0.1	0.35
D4A031	Csrp2	0.31	0.53							Csrp2	0.09	0.18							Csrp2	-0.24	0.3							Csrp2	-0.25	0.44
D4A040	Csrp3	0.1	0.37							Csrp3	0.17	1.06							Csrp3	0.22	1.1							Csrp3	0.24	1.35
D4A071	Cst3	0.16	2.23							Cst3	0.04	0.35							Cst3	0.15	1.86							Cst3	0.09	1.09
D4A0E8	Cstb	0.05	0.72							Cstb	0.07	1.37							Cstb	0.06	1.02							Cstb	0.04	0.49
D4A0T0	Ctbp1	-0.01	0.03							Ctbp1	-0.03	0.24							Ctbp1	0.01	0.07							Ctbp1	-0.02	0.1
D4A0U3	Ctbp2	-0.02	0.27							Ctbp2	-0.03	0.65							Ctbp2	-0.03	0.52							Ctbp2	-0.06	1.55
D4A0W1	Ctif	0.04	0.29							Ctif	0.04	0.53							Ctif	0.07	0.83							Ctif	0.15	2.45
D4A0Y4	Ctla2a	-0.05	0.17							Ctla2a	0.11	0.72							Ctla2a	-0.03	0.18							Ctla2a	0.07	1.11
D4A104	Ctnna1	0.1	1.35							Ctnna1	0.04	0.47							Ctnna1	0.18	3.56							Ctnna1	0.03	0.36
D4A105	Ctnna2	0.1	1.01							Ctnna2	0.03	0.3							Ctnna2	0.16	2.22							Ctnna2	0.01	0.13
D4A131	Ctnna3	-0.05	0.3							Ctnna3	-0.04	0.51							Ctnna3	-0.04	0.28							Ctnna3	-0.04	0.49
D4A133	Ctnnb1	0.09	1.29							Ctnnb1	0.03	0.34							Ctnnb1	0.18	4.9							Ctnnb1	0.06	0.64
D4A164	Ctnnd1	0.01	0.17							Ctnnd1	0.01	0.17							Ctnnd1	-0.02	0.51							Ctnnd1	-0.02	0.5
D4A197	Ctps1	0.01	0.09							Ctps1	0	0.01							Ctps1	0.15	1.41							Ctps1	0.11	0.93
D4A1B2	Ctsb	0.03	0.3							Ctsb	-0.03	0.25							Ctsb	0.04	0.28							Ctsb	-0.05	0.46
D4A1B8	Ctsc	-0.01	0.03							Ctsc	-0.1	1.12							Ctsc	-0.08	0.58							Ctsc	-0.12	1.17
D4A1D3	Ctsd	-0.07	0.34							Ctsd	-0.15	1.16							Ctsd	-0.11	0.55							Ctsd	-0.11	0.99
D4A1H7	Ctsl	0.01	0.06							Ctsl	-0.13	1.18							Ctsl	-0.02	0.15							Ctsl	-0.06	0.63
D4A1J4	Cttn	0.05	0.45							Cttn	0.1	2.5							Cttn	0.03	0.32							Cttn	0.05	1.22
D4A1Q9	Cul1	-0.02	0.35							Cul1	-0.04	0.79							Cul1	0.01	0.11							Cul1	0.02	0.44
D4A1R8	Cul2	-0.03	0.38							Cul2	-0.02	0.28							Cul2	0.02	0.36							Cul2	0.05	0.95
D4A1Y9	Cul3	0.01	0.29							Cul3	-0.01	0.24							Cul3	0.06	3.92							Cul3	0.03	0.75
D4A206	Cul4a	-0.04	0.54							Cul4a	-0.01	0.11							Cul4a	-0.02	0.12							Cul4a	0	0
D4A208	Cul4b	-0.04	0.46							Cul4b	-0.01	0.14							Cul4b	-0.01	0.13							Cul4b	-0.04	0.44
D4A228	Cul5	-0.04	1.5							Cul5	-0.02	0.6							Cul5	0	0.04							Cul5	-0.02	0.61
D4A264	Cuta	0.01	0.17							Cuta	-0.04	0.54							Cuta	0.06	1.11							Cuta	-0.02	0.19
D4A2C6	Cwc15	0.04	0.26							Cwc15	-0.07	0.48							Cwc15	0.01	0.03							Cwc15	-0.03	0.2
D4A2D7	Cxadr	-0.1	0.28							Cxadr	-0.17	0.69							Cxadr	-0.12	0.43							Cxadr	-0.21	0.91
D4A2D8	Cyb5a	-0.04	0.32							Cyb5a	0.02	0.18							Cyb5a	0.02	0.11							Cyb5a	0.02	0.16
D4A2G9	Cyb5b	-0.17	1.55							Cyb5b	-0.06	0.43							Cyb5b	-0.15	1.68							Cyb5b	-0.09	0.69
D4A2H8	Cyb5r1	-0.01	0.05							Cyb5r1	0.02	0.22							Cyb5r1	0.06	0.68							Cyb5r1	0.08	1.35
D4A2P1	Cyb5r3	-0.03	0.25							Cyb5r3	0.08	1.43							Cyb5r3	-0.03	0.22							Cyb5r3	0.06	0.99
D4A2Y7	Cyc1	-0.07	0.99							Cyc1	-0.04	0.45							Cyc1	-0.07	1.11							Cyc1	-0.05	0.98
D4A305	Cycs	-0.01	0.09							Cycs	0	0							Cycs	-0.1	1.19							Cycs	0	0.04
D4A321	Cyct	-0.06	0.48							Cyct	-0.02	0.23							Cyct	-0.05	0.54							Cyct	-0.03	0.42
D4A3D2	Cyfip1	0.03	0.38							Cyfip1	0	0.01							Cyfip1	0.03	0.35							Cyfip1	-0.01	0.09
D4A3E1	Cygb	0.02	0.22							Cygb	0.06	1.44							Cygb	0.04	0.34							Cygb	0.07	1.1
D4A3E2	Cyp27a1	-0.14	0.63							Cyp27a1	0.13	1.3							Cyp27a1	-0.26	0.79							Cyp27a1	0.01	0.05
D4A3E3	Cyp4b1	-0.1	0.61							Cyp4b1	-0.16	2.22							Cyp4b1	-0.21	2.05							Cyp4b1	-0.15	2.24
D4A3E8	Cyria	-0.02	0.15							Cyria	-0.07	1.04							Cyria	-0.02	0.21							Cyria	0.03	0.32
D4A3K5	Cyrib	-0.07	1.3							Cyrib	-0.04	0.53							Cyrib	-0.01	0.14							Cyrib	-0.01	0.14
D4A3M7	Cyth1	-0.07	0.81							Cyth1	-0.07	0.49							Cyth1	-0.03	0.19							Cyth1	-0.04	0.37
D4A3P0	Czib	-0.06	1.03							Czib	0	0.04							Czib	-0.01	0.06							Czib	0.05	1.04
D4A3P1	D2hgdh	-0.09	1.59							D2hgdh	-0.05	0.8							D2hgdh	-0.12	1.84							D2hgdh	-0.04	0.53
D4A3T3	Daam1	0.09	0.53							Daam1	0.08	1.08							Daam1	0.13	1.86							Daam1	0.08	0.89
D4A3V2	Dab2	0.16	0.8							Dab2	0.18	1.48							Dab2	0.19	1.64							Dab2	0.15	1.08
D4A3V3	Dag1	0.01	0.08							Dag1	-0.04	0.75							Dag1	-0.01	0.17							Dag1	-0.05	1.08
D4A3V4	Dap	0.1	0.58							Dap	0.13	1.04							Dap	-0.02	0.04							Dap	0.16	1.84
D4A414	Dap3	-0.05	0.61							Dap3	-0.04	0.59							Dap3	-0.06	0.7							Dap3	-0.05	0.64
D4A415	Dars1	-0.02	0.26							Dars1	0	0.06							Dars1	-0.01	0.07							Dars1	0	0.06
D4A471	Dars2	-0.06	0.52							Dars2	0.01	0.06							Dars2	-0.04	0.36							Dars2	0.02	0.47
D4A478	Dazap1	0.02	0.19							Dazap1	0.02	0.18							Dazap1	0	0.01							Dazap1	-0.07	0.87
D4A4A9	Dbi	0.02	0.12							Dbi	0.13	1.28							Dbi	0.07	0.68							Dbi	0.09	1.05
D4A4H5	Dbn1	0.2	0.98							Dbn1	0.22	1.53							Dbn1	0.19	0.96							Dbn1	0.25	2.02
D4A4J0	Dbnl	-0.01	0.12							Dbnl	0.09	1.35							Dbnl	-0.01	0.09							Dbnl	0.1	3.08
D4A4K4	Dbt	-0.14	1.7							Dbt	-0.07	0.63							Dbt	-0.15	2.48							Dbt	-0.03	0.2
D4A4K6	Dcaf11	0	0.01							Dcaf11	-0.09	1.57							Dcaf11	0.01	0.09							Dcaf11	-0.03	0.46
D4A4L5	Dcaf6	0.07	0.45							Dcaf6	0.03	0.19							Dcaf6	0.06	0.36							Dcaf6	0.02	0.14
D4A4P3	DCAF7	0.01	0.14							DCAF7	0.04	0.53							DCAF7	0.06	0.83							DCAF7	0.07	0.98
D4A4P4	Dcaf8	-0.03	0.3							Dcaf8	-0.01	0.08							Dcaf8	-0.01	0.06							Dcaf8	-0.04	0.3
D4A4T0	Dcakd	0.04	0.27							Dcakd	0	0.02							Dcakd	0.08	0.56							Dcakd	0.15	3.69
D4A4T9	Dcn	0.09	0.22							Dcn	0.02	0.05							Dcn	-0.01	0.04							Dcn	-0.11	0.87
D4A4U3	Dcps	0.03	0.12							Dcps	-0.17	1.45							Dcps	-0.05	0.24							Dcps	-0.14	1.47
D4A4W6	Dctn1	0.02	0.25							Dctn1	0.04	2.18							Dctn1	0.05	1.22							Dctn1	0.07	2.19
D4A4Z0	Dctn2	0.02	0.3							Dctn2	0.02	0.28							Dctn2	0.05	1							Dctn2	0.02	0.27
D4A4Z9	Dctn3	0.01	0.1							Dctn3	0.04	0.46							Dctn3	0.06	0.9							Dctn3	0.04	0.65
D4A510	Dctn4	0.02	0.16							Dctn4	0.01	0.06							Dctn4	0.02	0.16							Dctn4	0	0.03
D4A520	Dcun1d1	-0.03	0.38							Dcun1d1	0.11	1.48							Dcun1d1	0.04	0.32							Dcun1d1	0.15	2.68
D4A565	Dcun1d2	-0.02	0.17							Dcun1d2	0.11	1.29							Dcun1d2	0.03	0.28							Dcun1d2	0.14	2.38
D4A5I9	Dcxr	-0.07	0.39							Dcxr	-0.07	0.5							Dcxr	-0.1	0.79							Dcxr	-0.08	1.04
D4A5K6	Ddah1	0.06	0.22							Ddah1	0.09	0.61							Ddah1	0.1	0.42							Ddah1	0.16	1.47
D4A5L9	Ddah2	-0.01	0.05							Ddah2	0.1	1.14							Ddah2	0.03	0.18							Ddah2	0.11	1.41
D4A5R0	Ddb1	-0.02	0.5							Ddb1	-0.02	0.45							Ddb1	-0.02	0.28							Ddb1	-0.02	0.32
D4A5T8	Ddhd2	-0.03	0.18							Ddhd2	0.03	0.37							Ddhd2	0.03	0.35							Ddhd2	-0.03	0.25
D4A5W8	Ddost	0.02	0.37							Ddost	0.04	0.79							Ddost	0.01	0.16							Ddost	0	0.03
D4A644	Ddrgk1	0.05	0.46							Ddrgk1	-0.03	0.42							Ddrgk1	0.02	0.13							Ddrgk1	-0.04	0.39
D4A650	Ddt	-0.06	0.4							Ddt	-0.02	0.12							Ddt	0	0							Ddt	0.07	0.66
D4A678	Ddx1	0.01	0.15							Ddx1	-0.01	0.18							Ddx1	0.04	1.13							Ddx1	0.04	1.04
D4A6C5	Ddx17	0.04	0.41							Ddx17	-0.04	0.41							Ddx17	0.01	0.13							Ddx17	-0.03	0.47
D4A6D7	Ddx19a	0.03	0.62							Ddx19a	0.01	0.11							Ddx19a	0.02	0.37							Ddx19a	0.02	0.31
D4A6E8	Ddx19b	0.03	0.54							Ddx19b	0.01	0.23							Ddx19b	0.02	0.47							Ddx19b	0.01	0.22
D4A6H8	Ddx21	0.04	0.43							Ddx21	0.02	0.11							Ddx21	-0.01	0.04							Ddx21	0.04	0.24
D4A6K4	Ddx39a	0.02	0.14							Ddx39a	-0.04	0.37							Ddx39a	0.01	0.1							Ddx39a	0.01	0.09
D4A6W6	Ddx39b	0.02	0.19							Ddx39b	-0.04	0.36							Ddx39b	0	0.03							Ddx39b	-0.02	0.24
D4A6X3	Ddx3x	0.05	1.18							Ddx3x	0.01	0.18							Ddx3x	0.09	2.46							Ddx3x	0.04	1.19
D4A6X4	Ddx42	0.05	0.54							Ddx42	0.01	0.06							Ddx42	0.04	0.41							Ddx42	0.04	0.42
D4A6X7	Ddx5	0.01	0.17							Ddx5	-0.02	0.28							Ddx5	-0.01	0.16							Ddx5	-0.03	0.58
D4A702	Ddx6	0	0.01							Ddx6	0.03	0.43							Ddx6	0.06	0.86							Ddx6	0.01	0.12
D4A719	Decr1	-0.2	0.81							Decr1	-0.08	0.42							Decr1	-0.3	1.16							Decr1	-0.14	1.33
D4A720	Dek	0.04	0.24							Dek	-0.08	0.4							Dek	-0.03	0.21							Dek	-0.04	0.42
D4A746	Dennd10	-0.05	0.44							Dennd10	-0.04	0.19							Dennd10	-0.08	1.1							Dennd10	0.09	0.56
D4A772	Dennd4c	-0.01	0.03							Dennd4c	-0.12	0.35							Dennd4c	-0.01	0.06							Dennd4c	0.06	0.17
D4A779	Dennd5b	0.05	0.33							Dennd5b	0.06	0.43							Dennd5b	0.09	0.99							Dennd5b	-0.03	0.4
D4A781	Denr	-0.05	1.4							Denr	-0.02	0.34							Denr	-0.02	0.29							Denr	-0.05	0.97
D4A7F0	Deptor	-0.14	1.33							Deptor	-0.01	0.1							Deptor	-0.15	1.22							Deptor	-0.02	0.06
D4A7H9	Dera	-0.09	1.17							Dera	-0.02	0.14							Dera	-0.06	0.56							Dera	-0.03	0.42
D4A7K0	Des	0.01	0.11							Des	-0.06	1.33							Des	0.05	0.79							Des	0.06	1.66
D4A7L4	Dffa	0.08	0.23							Dffa	0.01	0.03							Dffa	0.1	0.33							Dffa	0.09	0.33
D4A7N1	Dgkz	-0.13	1.27							Dgkz	0.08	0.43							Dgkz	0.01	0.06							Dgkz	0.01	0.05
D4A7Q6	Dglucy	-0.1	2.27							Dglucy	-0.05	0.66							Dglucy	-0.09	1.67							Dglucy	-0.07	0.9
D4A7R0	Dguok	-0.1	1.45							Dguok	0.01	0.07							Dguok	-0.1	0.69							Dguok	0	0.03
D4A7R3	Dhodh	-0.14	2.49							Dhodh	-0.05	0.5							Dhodh	-0.15	2.06							Dhodh	-0.01	0.08
D4A7U1	Dhps	-0.07	0.53							Dhps	-0.1	0.58							Dhps	0.03	0.24							Dhps	0	0.02
D4A7W8	Dhrs11	-0.04	0.37							Dhrs11	-0.07	0.7							Dhrs11	-0.08	0.74							Dhrs11	-0.08	0.9
D4A7X1	Dhrs2	-0.02	0.17							Dhrs2	-0.06	0.46							Dhrs2	-0.06	0.75							Dhrs2	0.01	0.1
D4A7X5	Dhrs4	-0.12	1.12							Dhrs4	-0.01	0.05							Dhrs4	-0.1	0.85							Dhrs4	0.01	0.04
D4A830	Dhrs7b	0.09	0.89							Dhrs7b	-0.11	0.81							Dhrs7b	0.15	1.48							Dhrs7b	-0.03	0.2
D4A833	Dhrs7c	-0.03	0.22							Dhrs7c	-0.09	0.57							Dhrs7c	0.04	0.26							Dhrs7c	-0.09	0.86
D4A857	Dhrsx	-0.05	0.36							Dhrsx	0.02	0.11							Dhrsx	-0.02	0.26							Dhrsx	0.02	0.16
D4A896	Dhx15	0.04	0.39							Dhx15	0	0.03							Dhx15	-0.01	0.14							Dhx15	-0.04	0.42
D4A899	Dhx29	-0.06	0.18							Dhx29	-0.03	0.09							Dhx29	-0.12	0.46							Dhx29	-0.07	0.17
D4A8A0	Dhx38	0.03	0.21							Dhx38	-0.02	0.12							Dhx38	0.07	0.44							Dhx38	-0.07	0.41
D4A8F2	Dhx9	0.01	0.07							Dhx9	0	0.01							Dhx9	-0.01	0.08							Dhx9	-0.03	0.51
D4A8G5	Diablo	0	0.01							Diablo	-0.02	0.12							Diablo	0.04	0.23							Diablo	-0.01	0.03
D4A8G7	Diaph1	0	0							Diaph1	0.1	0.65							Diaph1	0.1	0.9							Diaph1	0	0.02
D4A8H3	Dido1	0.06	0.49							Dido1	-0.13	1.06							Dido1	-0.1	0.5							Dido1	-0.04	0.15
D4A8H5	Dip2b	-0.02	0.14							Dip2b	0.01	0.07							Dip2b	-0.01	0.07							Dip2b	-0.01	0.06
D4A8H8	Dip2c	-0.07	1.31							Dip2c	-0.05	0.9							Dip2c	-0.04	0.51							Dip2c	-0.04	0.58
D4A8L4	Dis3	0.07	0.58							Dis3	-0.02	0.1							Dis3	-0.01	0.11							Dis3	0.01	0.05
D4A8M4	Dkc1	0.04	0.22							Dkc1	0.03	0.12							Dkc1	0.06	0.28							Dkc1	-0.09	0.86
D4A8N2	Dkk3	-0.13	0.45							Dkk3	-0.12	0.63							Dkk3	-0.25	0.89							Dkk3	-0.16	1
D4A914	Dlat	-0.03	0.22							Dlat	0.02	0.17							Dlat	0	0.01							Dlat	0.03	0.32
D4A917	Dld	-0.08	0.68							Dld	0	0.04							Dld	-0.03	0.25							Dld	0.01	0.1
D4A944	Dlg1	0.01	0.21							Dlg1	-0.01	0.14							Dlg1	0.01	0.15							Dlg1	-0.01	0.2
D4A962	Dlst	-0.06	0.55							Dlst	0	0.01							Dlst	-0.02	0.21							Dlst	0.02	0.27
D4A978	Dmac2	-0.17	1.18							Dmac2	-0.03	0.11							Dmac2	-0.11	0.73							Dmac2	-0.01	0.05
D4A994	Dmac2l	-0.12	0.8							Dmac2l	0.01	0.08							Dmac2l	-0.03	0.17							Dmac2l	0.02	0.14
D4A997	Dmd	0	0.02							Dmd	-0.02	0.31							Dmd	0.02	0.27							Dmd	-0.02	0.52
D4A9A3	Dmpk	-0.07	0.52							Dmpk	-0.12	0.72							Dmpk	0.02	0.06							Dmpk	0.07	0.71
D4A9D6	Dmtn	-0.02	0.18							Dmtn	0.03	0.32							Dmtn	-0.04	0.3							Dmtn	-0.01	0.05
D4A9D8	Dnaja1	0.03	0.12							Dnaja1	-0.07	0.49							Dnaja1	0.13	0.84							Dnaja1	-0.02	0.09
D4A9G1	Dnaja2	-0.01	0.12							Dnaja2	-0.03	0.75							Dnaja2	0.03	0.6							Dnaja2	-0.01	0.18
D4A9I3	Dnaja3	-0.08	0.88							Dnaja3	-0.05	0.59							Dnaja3	-0.05	0.93							Dnaja3	-0.02	0.27
D4A9I4	Dnaja4	0	0							Dnaja4	0.04	0.56							Dnaja4	0.1	1.48							Dnaja4	0.07	1.02
D4A9N5	Dnajb1	0.04	0.76							Dnajb1	-0.03	0.34							Dnajb1	0.04	0.41							Dnajb1	-0.05	0.58
D4A9P7	Dnajb11	0.05	0.34							Dnajb11	0.06	0.77							Dnajb11	0.03	0.21							Dnajb11	0.09	1.13
D4A9P9	Dnajb12	0.02	0.21							Dnajb12	-0.04	0.31							Dnajb12	0	0.01							Dnajb12	-0.01	0.03
D4A9Q3	Dnajb2	0	0.04							Dnajb2	0.02	0.44							Dnajb2	0.07	1.36							Dnajb2	-0.02	0.31
D4A9T0	Dnajb4	0.06	0.49							Dnajb4	0.1	1.15							Dnajb4	0.11	1.25							Dnajb4	0.1	0.87
D4A9T5	Dnajb5	0.17	1.13							Dnajb5	0.05	0.41							Dnajb5	0.31	3.47							Dnajb5	0.09	0.58
D4A9W1	Dnajb6	0	0.05							Dnajb6	-0.06	1.37							Dnajb6	-0.01	0.09							Dnajb6	0	0.05
D4A9W3	Dnajc10	-0.01	0.08							Dnajc10	0.03	0.29							Dnajc10	0.07	0.65							Dnajc10	0.09	2.39
D4A9Z2	Dnajc11	0.01	0.06							Dnajc11	0.02	0.2							Dnajc11	0.07	0.86							Dnajc11	0.06	1.23
D4A9Z6	Dnajc13	-0.03	0.31							Dnajc13	0	0.04							Dnajc13	0.03	0.35							Dnajc13	0.05	0.76
D4A9Z8	Dnajc19	-0.04	0.28							Dnajc19	-0.07	0.56							Dnajc19	-0.09	1.11							Dnajc19	-0.06	0.68
D4AA35	Dnajc28	-0.02	0.21							Dnajc28	-0.04	0.4							Dnajc28	0.05	0.42							Dnajc28	-0.01	0.13
D4AA63	Dnajc3	0.01	0.07							Dnajc3	0.01	0.11							Dnajc3	0.05	0.61							Dnajc3	-0.02	0.14
D4AAB5	Dnajc30	-0.12	0.87							Dnajc30	0.04	0.31							Dnajc30	-0.03	0.23							Dnajc30	0.06	0.36
D4AAE9	Dnajc7	0	0							Dnajc7	0.01	0.15							Dnajc7	0.04	0.4							Dnajc7	0.05	0.95
D4AAH6	Dnajc8	0.08	0.82							Dnajc8	0.02	0.15							Dnajc8	0.04	0.38							Dnajc8	-0.01	0.05
D4AAI9	Dnm1	0.02	0.22							Dnm1	-0.01	0.15							Dnm1	0.03	0.75							Dnm1	-0.02	0.34
D4AAT7	Dnm1l	-0.02	0.71							Dnm1l	-0.04	1.37							Dnm1l	0.03	0.6							Dnm1l	-0.05	1.42
D4AAU8	Dnm2	0	0.02							Dnm2	-0.01	0.23							Dnm2	0.02	0.55							Dnm2	-0.02	0.31
D4AB01	Dnm3	0.01	0.11							Dnm3	-0.02	0.32							Dnm3	0	0.01							Dnm3	-0.03	0.54
D4AB03	Dnmbp	-0.04	0.28							Dnmbp	0.04	0.29							Dnmbp	0.03	0.26							Dnmbp	0.1	1.03
D4AB17	Dnpep	0.02	0.09							Dnpep	0.1	1.05							Dnpep	0.07	0.32							Dnpep	0.12	1.14
D4AB50	Dnph1	0.02	0.11							Dnph1	-0.1	0.67							Dnph1	0.09	0.58							Dnph1	-0.12	1.05
D4ABA5	Dock6	0.05	0.75							Dock6	-0.02	0.1							Dock6	0.1	2.08							Dock6	0.03	0.34
D4ABA9	Dock7	0.01	0.07							Dock7	-0.03	0.45							Dock7	0.02	0.25							Dock7	0.05	0.59
D4ABB8	Dohh	0.02	0.22							Dohh	-0.01	0.06							Dohh	0.04	0.61							Dohh	0.04	0.81
D4ABD7	Dpp3	0.01	0.09							Dpp3	0.1	2.91							Dpp3	0.09	0.97							Dpp3	0.15	2.23
D4ABI7	Dpp4	-0.11	0.51							Dpp4	-0.11	0.99							Dpp4	-0.17	1.23							Dpp4	-0.1	1.26
D4ABK7	Dpp7	0.08	1.46							Dpp7	-0.03	0.23							Dpp7	0.06	0.66							Dpp7	0.02	0.21
D4ABM3	Dpp9	0.02	0.09							Dpp9	-0.06	0.37							Dpp9	-0.04	0.3							Dpp9	-0.08	0.65
D4ABM5	Dpt	0.14	0.47							Dpt	0.06	0.26							Dpt	0.06	0.32							Dpt	0.01	0.07
D4ABS5	Dpysl2	0.04	0.56							Dpysl2	0.03	0.31							Dpysl2	0.03	0.48							Dpysl2	-0.01	0.18
D4ABT8	Dpysl3	0.2	1.32							Dpysl3	0.24	1.82							Dpysl3	0.08	0.5							Dpysl3	0.05	0.65
D4ABT9	Drg1	-0.01	0.07							Drg1	-0.12	0.82							Drg1	0.04	0.25							Drg1	-0.06	0.47
D4ABV0	Dsc2	-0.05	0.45							Dsc2	-0.06	0.52							Dsc2	-0.03	0.32							Dsc2	-0.1	1.35
D4ABX6	Dsg2	-0.01	0.11							Dsg2	-0.05	0.53							Dsg2	0	0.01							Dsg2	-0.04	1.08
D4ABY2	Dsp	0.03	0.29							Dsp	-0.06	0.94							Dsp	0.08	1.33							Dsp	-0.03	0.69
D4ABZ9	Dst	0.03	0.32							Dst	0.05	0.63							Dst	0.06	0.67							Dst	0.08	0.96
D4AC12	Dstn	0.08	1.01							Dstn	0.09	1.35							Dstn	0.03	0.2							Dstn	0.08	1.04
D4AC23	Dtna	0.02	0.22							Dtna	-0.04	0.99							Dtna	0.02	0.38							Dtna	-0.01	0.11
D4AC36	Dtnb	-0.01	0.06							Dtnb	-0.01	0.23							Dtnb	0.01	0.3							Dtnb	0.02	0.6
D4AC65	Dus3l	0.17	0.48							Dus3l	-0.14	0.27							Dus3l	-0.08	0.36							Dus3l	-0.17	0.6
D4ACA5	Dusp23	-0.07	1.1							Dusp23	0.02	0.27							Dusp23	-0.06	0.66							Dusp23	-0.06	0.68
D4ACB8	Dusp3	0.05	0.34							Dusp3	0.14	1.77							Dusp3	0.09	0.96							Dusp3	0.14	1.28
D4ACC5	Dut	0	0.01							Dut	0.02	0.14							Dut	0.03	0.3							Dut	0.02	0.22
D4ACD3	Dync1h1	0.04	0.52							Dync1h1	0.03	1.59							Dync1h1	0.08	1.99							Dync1h1	0.07	1.66
D4ACG2	Dync1i2	0.04	0.47							Dync1i2	0.04	0.68							Dync1i2	0.07	1.38							Dync1i2	0.07	0.99
D4ACJ1	Dync1li1	0.02	0.17							Dync1li1	0.09	1.61							Dync1li1	0.12	1.75							Dync1li1	0.16	2.25
D4ACL2	Dync1li2	-0.01	0.15							Dync1li2	0.04	0.26							Dync1li2	-0.02	0.12							Dync1li2	0.01	0.1
D4ACL8	DYNLL1	0.13	1.46							DYNLL1	0.03	0.16							DYNLL1	0.13	2.1							DYNLL1	0	0.02
D4ACM1	DYNLL2	-0.06	1.02							DYNLL2	-0.02	0.21							DYNLL2	0.02	0.42							DYNLL2	-0.04	0.54
D4ACN8	Dynlrb1	0.01	0.13							Dynlrb1	0.07	1.08							Dynlrb1	0.07	0.87							Dynlrb1	0	0
D4ACP2	Dysf	-0.07	0.58							Dysf	-0.02	0.12							Dysf	-0.12	1.11							Dysf	0.03	0.21
D4ACY1	Ears2	0.01	0.05							Ears2	-0.17	2.04							Ears2	-0.07	0.66							Ears2	-0.12	0.95
D4AD37	Ech1	-0.13	1.11							Ech1	-0.03	0.2							Ech1	-0.16	1.85							Ech1	-0.06	0.58
D4AD58	Echdc1	-0.12	0.78							Echdc1	0.09	0.82							Echdc1	-0.09	0.65							Echdc1	-0.03	0.19
D4AD70	Echdc2	-0.11	1.33							Echdc2	-0.02	0.3							Echdc2	-0.12	0.98							Echdc2	-0.01	0.14
D4AD99	Echdc3	-0.14	0.95							Echdc3	0.03	0.13							Echdc3	-0.11	0.62							Echdc3	0.09	0.8
D4ADD7	Echs1	-0.11	1.46							Echs1	-0.07	0.83							Echs1	-0.09	1.06							Echs1	-0.08	0.94
D4ADF5	Eci1	-0.11	0.82							Eci1	-0.07	0.53							Eci1	-0.14	1.61							Eci1	-0.05	0.32
D4ADG2	Eci2	-0.13	1.45							Eci2	0	0.02							Eci2	-0.11	1.21							Eci2	-0.05	0.37
D4ADN6	Ecm1	0.06	0.39							Ecm1	0.06	0.39							Ecm1	0.04	0.26							Ecm1	0.06	0.54
D4ADS4	Ecpas	-0.01	0.19							Ecpas	-0.01	0.16							Ecpas	0.01	0.12							Ecpas	0	0.04
D4ADS9	Ecsit	-0.08	1.16							Ecsit	0.04	0.55							Ecsit	-0.03	0.28							Ecsit	0.02	0.29
D4ADT5	Edc4	0.05	0.36							Edc4	-0.01	0.08							Edc4	0.02	0.19							Edc4	-0.03	0.24
D4ADX8	Edf1	0.01	0.16							Edf1	0	0.05							Edf1	0.03	0.36							Edf1	-0.03	0.25
D4AE02	Eea1	0.04	0.96							Eea1	0.05	0.49							Eea1	0.05	0.68							Eea1	0.05	0.68
D4AE03	Eef1a2	-0.02	0.23							Eef1a2	-0.01	0.29							Eef1a2	-0.01	0.16							Eef1a2	-0.03	1.34
D4AE06	Eef1b2	0.03	0.44							Eef1b2	0.01	0.1							Eef1b2	0.04	0.68							Eef1b2	0	0.01
D4AE17	Eef1d	0.04	0.54							Eef1d	0.03	0.33							Eef1d	0.06	1.22							Eef1d	0.03	0.57
D4AE56	Eef1e1	0.03	0.39							Eef1e1	-0.02	0.31							Eef1e1	0.01	0.12							Eef1e1	-0.04	0.83
D4AE75	Eef1g	0.01	0.17							Eef1g	0.01	0.17							Eef1g	0.06	1.4							Eef1g	0.02	0.39
D4AE96	Eef2	0.02	0.49							Eef2	-0.01	0.17							Eef2	0.06	1.74							Eef2	-0.02	0.26
D4AED6	Eefsec	0.02	0.09							Eefsec	0.03	0.18							Eefsec	0.12	0.86							Eefsec	-0.02	0.13
D4AEG7	Efemp1	0.06	0.24							Efemp1	0.18	1.24							Efemp1	0.09	0.48							Efemp1	0.11	1.75
D4AEH3	Efhd1	-0.02	0.1							Efhd1	-0.04	0.41							Efhd1	-0.18	2.63							Efhd1	-0.03	0.27
D4AEH9	Efhd2	0.07	0.39							Efhd2	0.1	1.65							Efhd2	0.1	0.72							Efhd2	0.1	1.55
D4AEK9	Efl1	-0.08	0.72							Efl1	0.05	0.84							Efl1	-0.04	0.35							Efl1	0.01	0.05
D4AEL0	Efr3a	0	0							Efr3a	0.01	0.09							Efr3a	0.03	0.27							Efr3a	0.03	0.39
D4AEL2	Eftud2	0.02	0.33							Eftud2	0.03	0.36							Eftud2	0.03	0.39							Eftud2	0.01	0.14
D4AEL8	Egln1	-0.02	0.12							Egln1	-0.04	0.82							Egln1	-0.04	0.35							Egln1	-0.04	0.84
D4AEP0	Ehbp1	0.04	0.36							Ehbp1	0.07	0.81							Ehbp1	-0.09	0.63							Ehbp1	-0.04	0.28
D7NIW0	Ehbp1l1	0.04	0.32							Ehbp1l1	0.06	0.89							Ehbp1l1	0.11	3.58							Ehbp1l1	0.06	0.82
E2CWF0	Ehd1	0.04	0.21							Ehd1	0.08	1.63							Ehd1	0.08	0.74							Ehd1	0.04	0.54
E9PSK7	Ehd2	-0.08	1.11							Ehd2	-0.03	0.87							Ehd2	-0.14	2.43							Ehd2	-0.08	1.4
E9PSP1	Ehd3	0.03	0.23							Ehd3	0.07	2.66							Ehd3	0.06	0.5							Ehd3	0.03	0.45
E9PSQ0	Ehd4	0.08	0.69							Ehd4	0.05	1.28							Ehd4	0.16	1.62							Ehd4	0.08	0.9
E9PST5	Ehhadh	-0.08	0.36							Ehhadh	-0.05	0.12							Ehhadh	-0.1	0.41							Ehhadh	-0.03	0.1
E9PSX8	Eif1	0.11	0.94							Eif1	-0.04	0.22							Eif1	0.03	0.16							Eif1	0.09	0.88
E9PSY8	Eif1a	0.02	0.1							Eif1a	-0.01	0.05							Eif1a	0.14	1.44							Eif1a	0.02	0.15
E9PT22	Eif2a	0.02	0.03							Eif2a	0.03	0.06							Eif2a	-0.04	0.08							Eif2a	-0.07	0.24
E9PT37	Eif2ak2	0.01	0.1							Eif2ak2	0.04	0.25							Eif2ak2	0.04	0.26							Eif2ak2	0.08	0.71
E9PT51	Eif2b2	-0.02	0.37							Eif2b2	-0.04	0.57							Eif2b2	0.01	0.16							Eif2b2	0	0.03
E9PT53	Eif2b3	-0.04	0.34							Eif2b3	-0.05	0.3							Eif2b3	0	0.02							Eif2b3	-0.07	0.62
E9PT65	Eif2b4	-0.01	0.13							Eif2b4	-0.03	0.52							Eif2b4	-0.05	0.48							Eif2b4	-0.05	0.74
E9PT87	Eif2b5	-0.1	1.12							Eif2b5	-0.09	0.76							Eif2b5	-0.02	0.14							Eif2b5	-0.03	0.24
E9PT90	Eif2s1	-0.02	0.72							Eif2s1	-0.01	0.26							Eif2s1	0.01	0.32							Eif2s1	0.01	0.44
E9PTB2	Eif2s2	-0.02	0.44							Eif2s2	0.01	0.09							Eif2s2	0.02	0.48							Eif2s2	0.02	0.28
E9PTG1	Eif2s3	0.01	0.14							Eif2s3	-0.02	0.39							Eif2s3	0.04	0.58							Eif2s3	0.01	0.22
E9PTG5	Eif3a	0	0.03							Eif3a	-0.02	0.18							Eif3a	-0.01	0.1							Eif3a	-0.01	0.15
E9PTG8	Eif3b	-0.02	0.55							Eif3b	-0.02	0.45							Eif3b	0.03	0.44							Eif3b	-0.02	0.26
E9PTI6	Eif3c	-0.02	0.67							Eif3c	-0.03	0.73							Eif3c	0.01	0.19							Eif3c	-0.03	0.65
E9PTK4	Eif3d	0	0.08							Eif3d	-0.03	0.69							Eif3d	-0.01	0.17							Eif3d	-0.03	0.87
E9PTR4	EIF3E	0	0.01							EIF3E	-0.05	1.15							EIF3E	0.01	0.11							EIF3E	-0.05	1.02
E9PTV0	Eif3f	-0.03	0.33							Eif3f	-0.02	0.19							Eif3f	0.02	0.15							Eif3f	0.01	0.07
E9PTY6	Eif3g	-0.01	0.11							Eif3g	-0.03	0.52							Eif3g	-0.01	0.1							Eif3g	-0.03	0.88
E9PTZ9	Eif3h	-0.02	0.31							Eif3h	-0.03	0.92							Eif3h	0.02	0.29							Eif3h	-0.01	0.1
E9PU01	Eif3i	-0.01	0.3							Eif3i	-0.04	0.52							Eif3i	-0.02	0.27							Eif3i	0.01	0.27
E9PU02	Eif3j	0	0.02							Eif3j	0.01	0.17							Eif3j	0.03	0.72							Eif3j	0.07	1.65
E9PU28	Eif3k	0.01	0.13							Eif3k	0	0.02							Eif3k	0.01	0.24							Eif3k	0.06	2.03
E9PU29	Eif3l	0.01	0.07							Eif3l	-0.02	0.3							Eif3l	0.04	1.22							Eif3l	-0.05	0.95
F1LM47	Eif3m	0.02	0.2							Eif3m	-0.06	0.98							Eif3m	0.06	0.9							Eif3m	-0.03	0.42
F1LM55	EIF4A1	0	0.1							EIF4A1	0.03	1.28							EIF4A1	0.03	1.13							EIF4A1	0	0.03
F1LM60	EIF4A2	-0.01	0.32							EIF4A2	0	0.09							EIF4A2	0.02	0.42							EIF4A2	0	0.02
F1LM66	Eif4a3	0.01	0.32							Eif4a3	0.02	0.51							Eif4a3	0.01	0.3							Eif4a3	-0.04	1.19
F1LML7	Eif4b	0.04	0.35							Eif4b	0.01	0.06							Eif4b	0.03	0.22							Eif4b	-0.01	0.1
F1LMQ3	Eif4e	0	0.03							Eif4e	0.04	1.13							Eif4e	0.01	0.19							Eif4e	0.01	0.16
F1LMV6	Eif4ebp2	0.02	0.05							Eif4ebp2	-0.02	0.05							Eif4ebp2	0	0.01							Eif4ebp2	0.05	0.14
F1LMY4	Eif4g1	-0.02	0.42							Eif4g1	0.01	0.26							Eif4g1	0	0.02							Eif4g1	0.03	0.89
F1LN42	Eif4g2	0.02	0.41							Eif4g2	0.07	0.41							Eif4g2	-0.03	0.44							Eif4g2	0	0.03
F1LN75	Eif4g3	-0.01	0.14							Eif4g3	0.02	0.28							Eif4g3	0.01	0.3							Eif4g3	0.07	1.15
F1LN91	Eif4h	0.03	0.67							Eif4h	0	0.03							Eif4h	0.01	0.09							Eif4h	-0.04	0.93
F1LN92	Eif5	0.03	0.49							Eif5	-0.07	1.73							Eif5	0.08	2.48							Eif5	-0.04	0.9
F1LNF0	EIF5A	-0.04	0.71							EIF5A	-0.03	0.29							EIF5A	-0.03	0.24							EIF5A	-0.06	0.97
F1LNH3	Eif5b	0.05	0.76							Eif5b	-0.02	0.17							Eif5b	0.01	0.13							Eif5b	0.01	0.05
F1LNJ2	Eif6	0	0							Eif6	0.01	0.14							Eif6	0.08	2.2							Eif6	-0.01	0.14
F1LNL2	Elac2	-0.11	1.17							Elac2	-0.01	0.08							Elac2	-0.08	0.63							Elac2	-0.04	0.36
F1LNS2	Elavl1	0.03	0.28							Elavl1	-0.02	0.18							Elavl1	0.01	0.06							Elavl1	-0.06	0.9
F1LP26	Elmo1	-0.03	0.11							Elmo1	0.1	0.97							Elmo1	-0.12	0.56							Elmo1	0.15	0.81
F1LP57	Elob	-0.01	0.1							Elob	0	0.01							Elob	0	0.02							Elob	0.01	0.46
F1LP90	ELOC	0.02	0.32							ELOC	0.01	0.11							ELOC	0.08	0.95							ELOC	-0.03	0.23
F1LPD0	Elp1	-0.04	0.73							Elp1	-0.06	1.31							Elp1	-0.03	0.77							Elp1	-0.07	1.41
F1LPG5	Elp2	0	0							Elp2	-0.03	0.29							Elp2	0.01	0.12							Elp2	0.06	0.97
F1LPV0	Elp3	0.05	0.33							Elp3	-0.04	0.25							Elp3	0.03	0.18							Elp3	-0.11	0.58
F1LPV8	Emc1	-0.04	0.78							Emc1	-0.05	0.74							Emc1	-0.04	0.74							Emc1	-0.06	0.85
F1LPW0	Emc10	-0.04	0.49							Emc10	-0.08	1							Emc10	-0.07	0.91							Emc10	-0.16	2.69
F1LQ00	Emc2	-0.03	0.67							Emc2	-0.05	0.93							Emc2	-0.05	1.91							Emc2	-0.04	0.65
F1LQ09	Emc4	-0.02	0.15							Emc4	-0.09	0.66							Emc4	-0.04	0.47							Emc4	0.04	0.32
F1LQ48	Emc7	-0.04	0.29							Emc7	-0.06	0.79							Emc7	-0.05	0.66							Emc7	-0.04	0.34
F1LQ83	Emc8	-0.08	1.23							Emc8	-0.02	0.23							Emc8	0.01	0.13							Emc8	-0.05	0.74
F1LQI6	Emd	0.14	0.9							Emd	0	0.02							Emd	0.06	0.25							Emd	-0.06	0.25
F1LQJ2	Emilin1	0.13	0.62							Emilin1	0.04	0.23							Emilin1	0.03	0.15							Emilin1	0.03	0.25
F1LQJ7	Eml1	-0.06	1.49							Eml1	-0.04	0.44							Eml1	-0.03	0.27							Eml1	0	0.01
F1LQP9	Eml2	-0.02	0.44							Eml2	0.03	0.37							Eml2	0.02	0.32							Eml2	0.07	1.8
F1LQQ5	Eml4	-0.07	1							Eml4	-0.02	0.31							Eml4	-0.01	0.11							Eml4	0.04	0.33
F1LQQ7	Enah	0.2	1.57							Enah	0	0.02							Enah	0.23	2.44							Enah	0.07	0.69
F1LQT4	Endog	-0.06	0.5							Endog	-0.02	0.18							Endog	-0.08	1							Endog	0.01	0.04
F1LR02	Engase	0.02	0.14							Engase	-0.02	0.14							Engase	-0.03	0.17							Engase	0.02	0.1
F1LR10	Eno1	-0.09	0.64							Eno1	-0.03	0.44							Eno1	-0.09	0.31							Eno1	-0.01	0.19
F1LR36	Eno2	-0.13	1.73							Eno2	-0.17	1.16							Eno2	-0.14	1.99							Eno2	-0.11	1.01
F1LR42	Eno3	-0.21	2.19							Eno3	-0.22	1.42							Eno3	-0.27	3.87							Eno3	-0.16	1.13
F1LR71	Enoph1	0.03	0.3							Enoph1	-0.01	0.06							Enoph1	-0.04	0.42							Enoph1	-0.03	0.26
F1LRE5	Enpep	0.03	0.22							Enpep	0.03	0.19							Enpep	0.04	0.6							Enpep	0.01	0.11
F1LRI5	Enpp1	-0.02	0.11							Enpp1	0.01	0.08							Enpp1	-0.04	0.25							Enpp1	0.09	0.73
F1LRJ1	Enpp3	0.01	0.04							Enpp3	0.09	1.35							Enpp3	0.05	0.2							Enpp3	0.09	1.02
F1LRK4	Enpp4	0.03	0.24							Enpp4	0.03	0.16							Enpp4	0.06	0.29							Enpp4	-0.09	0.43
F1LRL4	Ensa	0.04	0.4							Ensa	0.04	0.33							Ensa	-0.03	0.23							Ensa	0.02	0.13
F1LRS8	ENSRNOG00000062324	0.2	0.54							ENSRNOG00000062324	0.37	0.62							ENSRNOG00000062324	-0.15	0.32							ENSRNOG00000062324	0.26	0.42
F1LS72	ENSRNOG00000062976	0.12	0.7							ENSRNOG00000062976	-0.07	0.2							ENSRNOG00000062976	0.07	0.19							ENSRNOG00000062976	0.04	0.14
F1LS86	ENSRNOG00000064886	0.41	1.01							ENSRNOG00000064886	-0.3	0.75							ENSRNOG00000064886	0.54	1.55							ENSRNOG00000064886	-0.28	0.87
F1LSC3	ENSRNOG00000065855	0	0							ENSRNOG00000065855	-0.06	0.33							ENSRNOG00000065855	-0.01	0.03							ENSRNOG00000065855	0.08	0.54
F1LSK5	ENSRNOG00000065905	0.32	0.78							ENSRNOG00000065905	-0.01	0.01							ENSRNOG00000065905	0.2	0.47							ENSRNOG00000065905	0.04	0.12
F1LSM0	ENSRNOG00000065952	-0.09	0.21							ENSRNOG00000065952	0.03	0.06							ENSRNOG00000065952	-0.21	0.61							ENSRNOG00000065952	0.03	0.08
F1LT13	ENSRNOG00000066814	-0.04	0.09							ENSRNOG00000066814	0.05	0.12							ENSRNOG00000066814	0.18	0.44							ENSRNOG00000066814	0.15	0.33
F1LT14	ENSRNOG00000066953	0	0.04							ENSRNOG00000066953	-0.04	0.33							ENSRNOG00000066953	-0.02	0.13							ENSRNOG00000066953	-0.04	0.32
F1LT35	ENSRNOG00000066971	0.28	0.95							ENSRNOG00000066971	-0.14	0.2							ENSRNOG00000066971	0.32	0.75							ENSRNOG00000066971	-0.07	0.14
F1LT49	ENSRNOG00000067970	0	0.02							ENSRNOG00000067970	-0.08	0.94							ENSRNOG00000067970	-0.06	1.29							ENSRNOG00000067970	-0.08	1.78
F1LT58	ENSRNOG00000068055	-0.15	0.42							ENSRNOG00000068055	0.14	0.31							ENSRNOG00000068055	0.08	0.17							ENSRNOG00000068055	0.26	0.56
F1LT70	ENSRNOG00000068816	-0.11	1.37							ENSRNOG00000068816	-0.1	1.14							ENSRNOG00000068816	-0.04	0.26							ENSRNOG00000068816	-0.09	0.96
F1LTF8	ENSRNOG00000068908	0.1	0.44							ENSRNOG00000068908	0	0.01							ENSRNOG00000068908	-0.03	0.05							ENSRNOG00000068908	0.12	0.23
F1LTJ5	ENSRNOG00000069828	0.39	0.75							ENSRNOG00000069828	0.15	0.26							ENSRNOG00000069828	0.35	0.72							ENSRNOG00000069828	0.1	0.17
F1LTN6	ENSRNOG00000069828	0.17	0.28							ENSRNOG00000069828	0.16	0.26							ENSRNOG00000069828	0.27	0.52							ENSRNOG00000069828	0.1	0.21
F1LTR1	Entpd1	0.08	0.63							Entpd1	0.04	0.31							Entpd1	0.03	0.14							Entpd1	0.03	0.34
F1LTX8	Entpd2	-0.1	0.54							Entpd2	-0.03	0.16							Entpd2	-0.2	1.8							Entpd2	-0.1	0.89
F1LTZ5	Entpd5	0.1	0.77							Entpd5	0.09	0.77							Entpd5	0.09	1.02							Entpd5	0.11	1.93
F1LU71	Epb41	-0.03	0.29							Epb41	-0.02	0.17							Epb41	-0.01	0.06							Epb41	-0.04	0.32
F1LUD9	Epb41l1	0.02	0.13							Epb41l1	0.1	1.08							Epb41l1	-0.05	0.71							Epb41l1	-0.05	0.57
F1LUN5	Epb41l2	0.05	0.49							Epb41l2	0.04	0.51							Epb41l2	0.02	0.25							Epb41l2	0.01	0.1
F1LUW9	Epb41l3	-0.03	0.19							Epb41l3	-0.03	0.16							Epb41l3	0.02	0.14							Epb41l3	-0.19	1.28
F1LV37	Epb42	0.04	0.18							Epb42	0.01	0.04							Epb42	0.05	0.26							Epb42	0.03	0.1
F1LVL2	Epdr1	-0.1	1.85							Epdr1	-0.19	2.3							Epdr1	-0.13	1.21							Epdr1	-0.12	0.79
F1LVX2	Ephx1	0.07	0.7							Ephx1	-0.01	0.03							Ephx1	0	0							Ephx1	-0.05	0.65
F1LVY9	Ephx2	0.06	0.14							Ephx2	-0.06	0.5							Ephx2	0.03	0.07							Ephx2	-0.08	1.1
F1LW07	Epm2a	-0.11	2.17							Epm2a	-0.04	0.29							Epm2a	-0.07	1.35							Epm2a	0	0.02
F1LW22	Epm2aip1	-0.1	1.65							Epm2aip1	-0.08	1.77							Epm2aip1	-0.1	3.16							Epm2aip1	-0.07	1.27
F1LW74	Epn1	0	0.05							Epn1	0.05	1.18							Epn1	0.03	0.41							Epn1	0.1	2.02
F1LWE6	Epn2	0.05	0.37							Epn2	0.02	0.16							Epn2	0.05	0.53							Epn2	-0.06	0.58
F1LWG4	Eppk1	-0.01	0.08							Eppk1	-0.02	0.36							Eppk1	0.05	0.95							Eppk1	0.02	0.3
F1LWG8	Eprs1	0	0.03							Eprs1	-0.01	0.19							Eprs1	0.02	0.28							Eprs1	0.02	0.35
F1LWM1	Eps15	0.04	0.27							Eps15	0.08	0.78							Eps15	0.06	0.78							Eps15	0.07	0.64
F1LX07	Eps15l1	0.03	0.54							Eps15l1	-0.01	0.14							Eps15l1	0.03	0.66							Eps15l1	0	0.03
F1LX28	Eps8	0.09	1.02							Eps8	0.09	0.4							Eps8	0.08	0.38							Eps8	0.07	0.46
F1LX81	Erap1	0.03	0.25							Erap1	0.03	0.18							Erap1	0.05	0.7							Erap1	0.01	0.09
F1LXA0	Erbin	0.09	1.27							Erbin	0.16	1.45							Erbin	0.12	1.28							Erbin	0.03	0.31
F1LXF5	Erc1	-0.01	0.11							Erc1	0.02	0.25							Erc1	0	0.02							Erc1	0	0
F1LXP8	Erg	-0.01	0.1							Erg	0.1	1.29							Erg	-0.05	0.81							Erg	0.03	0.3
F1LXQ1	Erh	0.07	0.4							Erh	-0.06	0.52							Erh	-0.01	0.05							Erh	-0.06	0.42
F1LXQ7	Erlin1	-0.09	0.86							Erlin1	0.02	0.18							Erlin1	-0.03	0.19							Erlin1	0.02	0.22
F1LYJ8	Erlin2	-0.1	0.88							Erlin2	0.04	0.38							Erlin2	-0.02	0.13							Erlin2	0.02	0.21
F1LYQ4	Ermp1	0.06	0.52							Ermp1	-0.04	0.45							Ermp1	-0.09	1.72							Ermp1	0	0.02
F1LYQ8	Ero1a	0.01	0.07							Ero1a	-0.03	0.43							Ero1a	0.1	2.5							Ero1a	0.05	0.5
F1LYS7	Erp29	0.1	0.73							Erp29	0.04	0.32							Erp29	0.16	1.06							Erp29	0.09	1
F1LYU3	Erp44	0.04	0.37							Erp44	0.08	0.76							Erp44	0.07	0.85							Erp44	0.07	1.02
F1LYX9	Esam	-0.02	0.18							Esam	0.04	0.68							Esam	-0.01	0.05							Esam	0.01	0.06
F1LZJ4	Esd	-0.01	0.1							Esd	-0.07	1.02							Esd	0.01	0.08							Esd	-0.05	0.8
F1LZW6	Esrra	0.06	0.2							Esrra	-0.16	1							Esrra	-0.09	0.4							Esrra	-0.1	0.54
F1M024	Esyt1	0.1	1.1							Esyt1	0.09	1.23							Esyt1	0.06	0.38							Esyt1	0	0.01
F1M049	ETF1	0.01	0.23							ETF1	-0.01	0.2							ETF1	0.03	0.43							ETF1	0.08	2.74
F1M062	Etfa	-0.06	0.76							Etfa	-0.02	0.3							Etfa	-0.05	0.61							Etfa	-0.01	0.08
F1M0M0	Etfb	-0.08	1.04							Etfb	-0.04	0.45							Etfb	-0.08	1.73							Etfb	-0.06	1.33
F1M0R2	Etfdh	-0.07	0.69							Etfdh	-0.03	0.29							Etfdh	-0.03	0.34							Etfdh	-0.06	0.93
F1M0U5	Etfrf1	-0.06	0.69							Etfrf1	-0.03	0.24							Etfrf1	-0.08	1.41							Etfrf1	0.03	0.49
F1M0X6	Etl4	0.03	0.49							Etl4	0.03	0.26							Etl4	0.03	0.33							Etl4	-0.01	0.09
F1M0Z1	Evl	-0.18	1.55							Evl	0.05	0.27							Evl	-0.19	1.78							Evl	-0.02	0.07
F1M124	Ewsr1	0	0							Ewsr1	0.01	0.06							Ewsr1	-0.03	0.18							Ewsr1	-0.03	0.28
F1M155	Exoc1	-0.02	0.12							Exoc1	0.04	0.23							Exoc1	0.06	0.51							Exoc1	0.05	0.37
F1M1E4	Exoc2	-0.03	0.15							Exoc2	0.1	0.62							Exoc2	-0.09	0.52							Exoc2	0.16	0.83
F1M1H0	Exoc4	0.04	0.32							Exoc4	-0.03	0.17							Exoc4	0	0.01							Exoc4	0.03	0.24
F1M1L9	Exoc7	0.03	0.35							Exoc7	-0.02	0.22							Exoc7	0.05	0.4							Exoc7	0.07	0.55
F1M1R0	Exoc8	0.02	0.07							Exoc8	-0.04	0.16							Exoc8	0.04	0.15							Exoc8	0.05	0.2
F1M265	Exog	0.04	0.34							Exog	-0.05	0.63							Exog	-0.01	0.06							Exog	0.02	0.18
F1M2K6	Ezr	0.01	0.06							Ezr	0.04	0.53							Ezr	0.01	0.18							Ezr	-0.01	0.12
F1M386	F10	0.31	3.16							F10	-0.07	0.27							F10	0.12	0.49							F10	0.07	0.3
F1M392	F12	0.28	1.68							F12	0.04	0.24							F12	0.15	0.86							F12	0.09	0.7
F1M3B3	F13a1	0.08	0.18							F13a1	0.26	1.08							F13a1	0.22	1.93							F13a1	0.17	1.55
F1M3G7	F2	0.19	1.38							F2	0	0.01							F2	0.06	0.3							F2	0	0.02
F1M3H8	F9	-0.09	0.46							F9	0.05	0.25							F9	-0.15	0.79							F9	0.08	0.34
F1M3L7	Fabp3	-0.1	0.95							Fabp3	-0.05	0.42							Fabp3	-0.09	1.2							Fabp3	-0.07	0.79
F1M3X3	Fabp4	-0.04	0.26							Fabp4	-0.07	0.64							Fabp4	-0.12	1.25							Fabp4	-0.12	1.62
F1M403	Fabp5	-0.02	0.09							Fabp5	0.01	0.08							Fabp5	-0.02	0.1							Fabp5	0.02	0.2
F1M446	Fadd	0	0.01							Fadd	0.08	0.65							Fadd	0.01	0.08							Fadd	0.06	0.57
F1M471	Faf1	-0.04	0.91							Faf1	-0.07	1.51							Faf1	-0.04	0.94							Faf1	-0.03	0.68
F1M4I1	Fahd1	-0.1	2.06							Fahd1	-0.03	0.41							Fahd1	-0.06	0.73							Fahd1	0	0.07
F1M512	Fahd2	-0.08	1.02							Fahd2	0	0.01							Fahd2	-0.05	0.65							Fahd2	-0.03	0.56
F1M5N4	Fam107b	0.04	0.09							Fam107b	0.12	0.32							Fam107b	0	0							Fam107b	0	0
F1M614	Fam114a2	0.06	0.17							Fam114a2	0.02	0.06							Fam114a2	0.09	0.31							Fam114a2	0	0.01
F1M6D0	Fam120a	0.02	0.31							Fam120a	0.02	0.35							Fam120a	0.03	0.35							Fam120a	0.04	0.62
F1M6F4	FAM120C	-0.06	0.52							FAM120C	-0.11	0.84							FAM120C	-0.07	0.61							FAM120C	-0.13	1.15
F1M6L8	Fam136a	-0.04	0.22							Fam136a	0.04	0.27							Fam136a	0.02	0.08							Fam136a	0.07	0.92
F1M6Q3	Fam162a	-0.06	0.34							Fam162a	-0.03	0.26							Fam162a	-0.04	0.22							Fam162a	-0.02	0.09
F1M6T3	Fam185a	-0.08	0.85							Fam185a	0.01	0.05							Fam185a	-0.05	0.6							Fam185a	-0.05	0.5
F1M6V0	Fam20b	0	0.02							Fam20b	0.07	1.03							Fam20b	0	0.03							Fam20b	0.07	1.25
F1M6Z4	Fam210a	-0.08	1.26							Fam210a	-0.06	0.69							Fam210a	-0.05	0.81							Fam210a	-0.08	1.11
F1M775	Fam210b	-0.04	0.13							Fam210b	0.12	0.97							Fam210b	0.04	0.12							Fam210b	0.2	1.83
F1M7A1	Fam98a	0.03	0.16							Fam98a	0.04	0.42							Fam98a	0.08	0.82							Fam98a	0.13	2.44
F1M7B8	Fam98b	0.02	0.14							Fam98b	0	0							Fam98b	-0.05	0.35							Fam98b	-0.09	0.66
F1M7E5	Farp1	0.2	0.9							Farp1	0.1	0.48							Farp1	-0.01	0.04							Farp1	0	0.01
F1M7L9	Fars2	-0.07	0.69							Fars2	0.01	0.07							Fars2	-0.06	0.42							Fars2	-0.01	0.09
F1M7Q7	Farsa	-0.02	0.22							Farsa	-0.04	0.4							Farsa	0.09	0.7							Farsa	-0.06	0.55
F1M842	Farsb	-0.03	1.01							Farsb	-0.03	0.66							Farsb	-0.03	0.93							Farsb	-0.02	0.43
F1M853	Fasn	0.21	0.64							Fasn	0.28	0.67							Fasn	0.25	0.91							Fasn	-0.01	0.03
F1M8H2	Fau	0.01	0.11							Fau	0.01	0.1							Fau	-0.03	0.23							Fau	-0.08	1.6
F1M8K0	Fbl	0.05	0.48							Fbl	0.03	0.18							Fbl	0.06	0.33							Fbl	-0.06	0.61
F1M8T4	Fblim1	0.09	0.72							Fblim1	0.01	0.05							Fblim1	0.11	0.81							Fblim1	0.05	0.44
F1M8U2	Fbln1	0.08	0.23							Fbln1	0.08	0.31							Fbln1	0.03	0.1							Fbln1	0.15	1.06
F1M8V2	Fbln2	0.32	0.62							Fbln2	0.35	1.29							Fbln2	0.15	0.27							Fbln2	0.11	0.36
F1M8Y4	Fbln5	0.22	0.35							Fbln5	0.28	1.34							Fbln5	0.13	0.23							Fbln5	0.06	0.23
F1M949	Fbn1	0.24	0.63							Fbn1	0.06	0.21							Fbn1	0.11	0.36							Fbn1	0.13	0.81
F1M9B2	Fbxo22	-0.02	0.23							Fbxo22	0.01	0.22							Fbxo22	0	0.05							Fbxo22	-0.01	0.05
F1M9C0	Fbxo4	0	0.03							Fbxo4	0.15	0.7							Fbxo4	0.11	1.18							Fbxo4	0.1	0.75
F1M9C9	Fbxo40	-0.06	0.9							Fbxo40	-0.06	0.93							Fbxo40	-0.05	0.5							Fbxo40	-0.04	0.76
F1M9Q3	Fbxo6	-0.04	0.35							Fbxo6	-0.01	0.15							Fbxo6	0.02	0.3							Fbxo6	-0.04	1.17
F1M9V3	Fbxo7	0.02	0.23							Fbxo7	0.02	0.14							Fbxo7	0.01	0.09							Fbxo7	0.04	0.45
F1M9V7	Fcho2	-0.05	0.42							Fcho2	-0.05	0.31							Fcho2	0.03	0.31							Fcho2	-0.02	0.13
F1M9W9	Fdps	-0.04	0.34							Fdps	-0.01	0.04							Fdps	-0.03	0.26							Fdps	-0.05	0.62
F1M9Y9	Fdx1	-0.05	0.48							Fdx1	0.01	0.03							Fdx1	0	0.02							Fdx1	-0.03	0.3
F1MA59	Fdx2	-0.03	0.18							Fdx2	0.06	0.6							Fdx2	-0.04	0.53							Fdx2	0.02	0.23
F1MA98	Fdxr	-0.07	1.12							Fdxr	-0.04	0.6							Fdxr	-0.09	1.59							Fdxr	-0.05	0.49
F1MAA2	Fech	-0.1	1.24							Fech	-0.06	0.73							Fech	-0.05	0.4							Fech	-0.04	0.5
F1MAA3	Fem1a	0	0.01							Fem1a	0.07	0.28							Fem1a	-0.07	0.43							Fem1a	0.09	0.64
F1MAA5	Fermt2	0.03	1.26							Fermt2	0	0.06							Fermt2	0.02	0.4							Fermt2	0	0.07
F1MAA7	Fermt3	-0.12	0.12							Fermt3	-0.06	0.13							Fermt3	0.16	1.09							Fermt3	0.12	0.86
F1MAC0	Fetub	0.15	0.67							Fetub	-0.06	0.3							Fetub	0.07	0.34							Fetub	-0.06	0.57
F1MAF5	Fga	-0.24	0.31							Fga	0.14	0.37							Fga	-0.07	0.2							Fga	0.06	0.22
F1MAH5	Fgb	-0.25	0.33							Fgb	0.13	0.33							Fgb	-0.07	0.19							Fgb	0.08	0.32
F1MAN8	Fgf1	-0.07	0.98							Fgf1	-0.04	0.52							Fgf1	-0.02	0.25							Fgf1	-0.01	0.17
F1MAQ4	Fgg	-0.24	0.33							Fgg	0.16	0.49							Fgg	-0.07	0.19							Fgg	0.06	0.2
F1MAR6	Fgl2	0.14	0.15							Fgl2	0.46	0.66							Fgl2	0.22	0.84							Fgl2	0.07	0.28
F2Z3T9	Fh	-0.07	0.83							Fh	0.01	0.13							Fh	-0.02	0.29							Fh	-0.04	0.76
F6PUQ7	Fhit	-0.08	0.99							Fhit	-0.09	1.12							Fhit	-0.09	1.18							Fhit	-0.04	0.46
F6Q5K7	Fhl1	0.21	1.22							Fhl1	0.08	0.58							Fhl1	0.33	2.23							Fhl1	0.21	1.47
F6QBA3	Fhl2	-0.17	0.53							Fhl2	-0.23	1.46							Fhl2	-0.33	2.43							Fhl2	-0.06	0.37
F7EMK8	Fhl3	-0.09	0.8							Fhl3	-0.09	1							Fhl3	-0.12	0.91							Fhl3	-0.03	0.33
F7ENH8	Fhod3	0.04	0.59							Fhod3	-0.09	1.54							Fhod3	0.01	0.1							Fhod3	0.01	0.09
F7EPZ4	Filip1	0.1	1.13							Filip1	0.03	0.29							Filip1	0.1	0.95							Filip1	0.06	0.67
F7ES73	Fis1	-0.05	1.13							Fis1	0.04	0.43							Fis1	-0.03	0.49							Fis1	0	0.02
F7EUU4	Fitm1	-0.01	0.06							Fitm1	-0.18	1.05							Fitm1	-0.02	0.07							Fitm1	-0.15	0.75
F7EXQ7	Fkbp10	0.22	0.65							Fkbp10	0.36	1.63							Fkbp10	0.23	0.92							Fkbp10	0.27	1.73
F7F350	Fkbp15	0.1	1.04							Fkbp15	0.11	1.24							Fkbp15	0.1	0.78							Fkbp15	0.14	1.83
F7F588	Fkbp1a	0.02	0.18							Fkbp1a	0.05	0.36							Fkbp1a	0.03	0.32							Fkbp1a	0.01	0.07
F7F5J1	Fkbp3	-0.06	0.45							Fkbp3	-0.05	0.71							Fkbp3	-0.09	0.8							Fkbp3	-0.12	1.95
F7FF45	Fkbp4	-0.06	0.54							Fkbp4	-0.08	1.78							Fkbp4	-0.07	0.59							Fkbp4	-0.1	1.58
F7FFR1	Fkbp5	-0.04	0.42							Fkbp5	-0.04	0.45							Fkbp5	-0.02	0.18							Fkbp5	-0.05	0.97
F7FHF3	Fkbp7	0.23	0.68							Fkbp7	0.06	0.15							Fkbp7	0.09	0.33							Fkbp7	0.09	0.5
F7FHT4	Fkbp8	0	0							Fkbp8	0.01	0.15							Fkbp8	-0.02	0.32							Fkbp8	0.01	0.09
F7FLB2	Flad1	-0.08	0.39							Flad1	-0.01	0.08							Flad1	-0.1	0.44							Flad1	-0.06	0.74
F7FM32	Flii	0.04	0.47							Flii	0.02	0.25							Flii	0.04	0.51							Flii	-0.01	0.09
F7FPF5	Flna	0.38	1.38							Flna	0.34	2.08							Flna	0.15	0.32							Flna	0.07	0.24
G3V624	Flnb	0.11	1.43							Flnb	0.12	1.88							Flnb	0.16	2.14							Flnb	0.15	1.44
G3V629	Flnc	0.18	1.19							Flnc	0.14	1.55							Flnc	0.36	3.91							Flnc	0.27	1.53
G3V648	Flot1	-0.01	0.09							Flot1	-0.02	0.32							Flot1	-0.02	0.27							Flot1	0	0.04
G3V661	Flot2	-0.04	0.58							Flot2	-0.03	0.57							Flot2	-0.06	1.29							Flot2	-0.02	0.32
G3V667	Fmc1	-0.06	0.46							Fmc1	-0.03	0.15							Fmc1	-0.1	0.97							Fmc1	0.04	0.32
G3V670	Fmnl3	0.07	0.31							Fmnl3	0.06	0.23							Fmnl3	-0.01	0.05							Fmnl3	0.2	1.1
G3V6A2	Fmo1	-0.08	0.58							Fmo1	-0.19	2.54							Fmo1	-0.16	1.35							Fmo1	-0.16	1.31
G3V6C3	Fmr1	0.01	0.04							Fmr1	0.07	0.71							Fmr1	0.04	0.29							Fmr1	0.06	0.66
G3V6G7	Fn1	0.22	1.43							Fn1	0.11	0.78							Fn1	0.17	1.5							Fn1	0.11	1.03
G3V6L9	Fn3k	-0.05	0.34							Fn3k	-0.12	0.61							Fn3k	-0.04	0.46							Fn3k	-0.01	0.02
G3V6N2	Fn3krp	-0.05	0.47							Fn3krp	-0.08	0.38							Fn3krp	0.01	0.05							Fn3krp	-0.08	0.91
G3V6N7	Fnbp1	0.06	0.57							Fnbp1	0.04	0.25							Fnbp1	0.15	2.22							Fnbp1	0.11	1.15
G3V6P4	Fnta	0.05	0.31							Fnta	-0.11	0.74							Fnta	0.08	0.42							Fnta	0.05	0.21
G3V6P8	Foxred1	-0.18	1.77							Foxred1	-0.03	0.21							Foxred1	-0.11	0.98							Foxred1	0	0.03
G3V6R7	Frmd5	-0.05	0.37							Frmd5	-0.01	0.06							Frmd5	-0.05	0.38							Frmd5	-0.06	0.53
G3V6S0	Fry	0.04	0.29							Fry	0	0.01							Fry	0.03	0.37							Fry	-0.01	0.14
G3V6T1	Fryl	0.03	0.29							Fryl	0	0							Fryl	0.01	0.04							Fryl	0.05	0.46
G3V6U9	Fscn1	-0.03	0.21							Fscn1	0.1	1.27							Fscn1	0	0.01							Fscn1	0.13	1.88
G3V6W6	Fsd2	-0.03	0.42							Fsd2	-0.04	0.72							Fsd2	-0.05	0.73							Fsd2	-0.04	0.53
G3V6X1	Fth1	-0.04	0.15							Fth1	-0.22	1.06							Fth1	-0.16	0.72							Fth1	-0.32	1.67
G3V762	Ftl1	0.19	0.81							Ftl1	-0.13	0.35							Ftl1	0.16	0.54							Ftl1	-0.13	0.38
G3V798	Fubp1	0.05	0.76							Fubp1	-0.01	0.07							Fubp1	-0.01	0.13							Fubp1	-0.02	0.3
G3V7F6	Fubp3	0.06	0.85							Fubp3	0.02	0.2							Fubp3	0.01	0.05							Fubp3	0.02	0.28
G3V7G9	Fundc2	0	0							Fundc2	0.11	1.28							Fundc2	0.02	0.22							Fundc2	0.1	1.17
G3V7I3	Fus	0.04	0.59							Fus	0.02	0.2							Fus	-0.04	0.55							Fus	0	0.01
G3V7K1	Fxn	-0.03	0.48							Fxn	-0.03	0.35							Fxn	-0.03	0.31							Fxn	0.01	0.05
G3V7L1	Fxr1	0.04	0.51							Fxr1	0.05	0.66							Fxr1	0.1	2.16							Fxr1	0.04	0.76
G3V7M0	Fxr2	-0.03	0.46							Fxr2	0.04	0.54							Fxr2	0.06	1.31							Fxr2	0.02	0.35
G3V7P1	Fyco1	0.02	0.21							Fyco1	-0.01	0.1							Fyco1	0.1	3.51							Fyco1	0	0.03
G3V7P2	G3bp1	0.01	0.2							G3bp1	0.03	0.56							G3bp1	0	0.01							G3bp1	-0.05	0.97
G3V7P6	G3bp2	-0.01	0.1							G3bp2	0	0.05							G3bp2	0.02	0.3							G3bp2	0	0.05
G3V7Q7	G4	-0.01	0.18							G4	0	0.04							G4	-0.02	0.25							G4	-0.01	0.18
G3V7W1	G6pdx	0.12	0.53							G6pdx	0.15	0.77							G6pdx	0.09	0.51							G6pdx	0.04	0.19
G3V7X9	Gaa	-0.06	0.51							Gaa	-0.09	1.02							Gaa	-0.03	0.2							Gaa	-0.08	0.95
G3V7Z8	GABARAP	-0.03	0.13							GABARAP	-0.09	0.28							GABARAP	-0.05	0.26							GABARAP	-0.02	0.08
G3V816	Gadd45gip1	-0.09	0.84							Gadd45gip1	-0.06	0.86							Gadd45gip1	-0.1	1.24							Gadd45gip1	-0.09	1.04
G3V824	Galk2	-0.11	0.47							Galk2	0.03	0.26							Galk2	-0.03	0.32							Galk2	0.01	0.04
G3V829	Galm	-0.05	0.52							Galm	0.02	0.14							Galm	0	0.01							Galm	0.04	0.36
G3V852	Galnt2	-0.05	0.18							Galnt2	0.13	1.08							Galnt2	0.04	0.21							Galnt2	0.11	0.89
G3V8A5	Galt	-0.09	1.31							Galt	0.01	0.14							Galt	-0.04	0.66							Galt	0.01	0.05
G3V8D4	Ganab	0.04	0.57							Ganab	0.01	0.12							Ganab	0.05	1.1							Ganab	-0.01	0.2
G3V8E2	Gap43	-0.02	0.06							Gap43	-0.15	0.61							Gap43	-0.13	0.4							Gap43	-0.43	2.72
G3V8F7	Gapdh	-0.08	1.32							Gapdh	-0.03	0.29							Gapdh	-0.04	0.7							Gapdh	-0.01	0.08
G3V8G1	Gar1	0.05	0.51							Gar1	0.02	0.13							Gar1	0	0.01							Gar1	-0.03	0.29
G3V8G2	Gars1	-0.05	0.95							Gars1	0.01	0.2							Gars1	0	0.04							Gars1	0.06	0.92
G3V8K8	Gart	-0.03	1.67							Gart	-0.03	0.58							Gart	-0.01	0.35							Gart	0	0.05
G3V8L1	Gas6	0.05	0.26							Gas6	-0.1	0.69							Gas6	0.07	0.21							Gas6	0.04	0.14
G3V8Q1	Gatad2b	0.09	0.42							Gatad2b	0.01	0.06							Gatad2b	0.03	0.13							Gatad2b	-0.11	0.32
G3V8Q8	Gatb	-0.07	0.72							Gatb	0.05	0.63							Gatb	-0.08	0.89							Gatb	0.03	0.83
G3V8R0	Gatc	-0.1	1.04							Gatc	0.01	0.05							Gatc	-0.08	0.68							Gatc	-0.02	0.19
G3V8S6	Gbe1	0.01	0.09							Gbe1	-0.07	3.12							Gbe1	0.04	1.01							Gbe1	0.01	0.15
G3V8Y8	Gbp1	0.02	0.07							Gbp1	0	0.01							Gbp1	0.16	0.81							Gbp1	0.08	0.44
G3V8Z5	Gbp2	0.01	0.05							Gbp2	0.07	0.42							Gbp2	0.09	0.66							Gbp2	0.11	1.06
G3V912	Gbp7	0.06	0.47							Gbp7	0.15	0.99							Gbp7	0.06	0.53							Gbp7	0.2	1.25
G3V918	Gc	-0.01	0.02							Gc	0.08	0.24							Gc	-0.14	0.74							Gc	0.1	0.3
G3V928	Gcat	-0.12	0.66							Gcat	-0.07	0.58							Gcat	-0.17	1							Gcat	-0.08	0.84
G3V965	Gcdh	-0.09	1.03							Gcdh	-0.03	0.3							Gcdh	-0.08	1.21							Gcdh	-0.03	0.37
G3V978	Gclc	0.07	0.3							Gclc	0.11	0.51							Gclc	0.09	0.99							Gclc	0.07	0.28
G3V985	Gclm	-0.04	0.47							Gclm	-0.04	0.45							Gclm	0	0							Gclm	-0.03	0.3
G3V9G5	Gcn1	0.04	0.63							Gcn1	0.01	0.19							Gcn1	0.04	0.71							Gcn1	0.04	0.73
G3V9J1	Gcsh	-0.03	0.24							Gcsh	-0.03	0.16							Gcsh	-0.06	0.62							Gcsh	0	0
G3V9K0	Gda	0.15	1.19							Gda	0.08	0.47							Gda	0.07	0.54							Gda	0.02	0.31
G3V9L1	Gdi1	0.04	0.96							Gdi1	-0.04	0.64							Gdi1	0.07	1.46							Gdi1	-0.01	0.13
G3V9M6	Gdi2	0	0.11							Gdi2	0.02	0.64							Gdi2	0.04	0.93							Gdi2	0.04	0.72
G3V9N0	Get3	-0.03	0.49							Get3	-0.04	0.37							Get3	0	0.04							Get3	0.03	0.48
G3V9N7	Get4	0.07	0.86							Get4	-0.03	0.43							Get4	-0.06	0.43							Get4	-0.01	0.05
G3V9R2	Gfer	0.02	0.12							Gfer	-0.05	0.54							Gfer	-0.02	0.23							Gfer	0.01	0.08
G3V9R8	Gfm1	-0.01	0.09							Gfm1	0.02	0.36							Gfm1	0.02	0.25							Gfm1	0	0.08
G3V9S9	Gfm2	-0.06	0.6							Gfm2	0.04	0.26							Gfm2	0.02	0.15							Gfm2	0.06	0.6
G3V9U0	Gfod1	0.04	0.31							Gfod1	0.03	0.2							Gfod1	0.01	0.12							Gfod1	0.03	0.33
G3V9W0	Gfus	-0.01	0.12							Gfus	0.04	0.71							Gfus	0	0.06							Gfus	0.03	0.53
G8CYZ7	Gga1	-0.03	1.45							Gga1	-0.01	0.18							Gga1	0.01	0.25							Gga1	0.02	0.34
I6L9G5	Gga2	-0.03	0.88							Gga2	-0.01	0.06							Gga2	0.04	0.79							Gga2	0.03	0.4
I6L9G6	Gga3	-0.03	1.02							Gga3	0	0.02							Gga3	0.04	0.65							Gga3	0.03	0.41
M0R3M4	Ggt5	-0.66	1.03							Ggt5	0.19	0.58							Ggt5	-0.94	1.32							Ggt5	0.12	0.2
M0R3V4	Ghitm	-0.03	0.36							Ghitm	-0.02	0.27							Ghitm	0	0.03							Ghitm	-0.04	0.45
M0R3Z8	Gimap4	-0.11	1.52							Gimap4	0.07	1.19							Gimap4	-0.1	1.15							Gimap4	-0.02	0.24
M0R402	Gimap8	-0.06	0.9							Gimap8	0	0.04							Gimap8	-0.1	2.83							Gimap8	-0.02	0.3
M0R485	Gipc1	0	0.01							Gipc1	0.07	0.65							Gipc1	0.07	1.29							Gipc1	0.04	0.41
M0R4F8	Git1	0.09	1.31							Git1	0.03	0.21							Git1	0.04	0.31							Git1	0.02	0.1
M0R4L6	Gja1	-0.03	0.1							Gja1	-0.24	1.98							Gja1	-0.05	0.2							Gja1	-0.25	3.2
M0R4Z4	Gk	-0.04	0.41							Gk	0.04	0.44							Gk	-0.01	0.07							Gk	0.07	1.26
M0R515	Glb1	0.1	1.09							Glb1	0.11	1.36							Glb1	0.1	0.66							Glb1	0.12	0.88
M0R557	Glg1	0.02	0.17							Glg1	0.08	0.88							Glg1	0.01	0.09							Glg1	0.09	0.81
M0R5A9	Glo1	-0.05	0.71							Glo1	0.03	0.35							Glo1	0	0.03							Glo1	0.02	0.23
M0R5F8	Glod4	-0.02	0.25							Glod4	-0.01	0.07							Glod4	0.02	0.22							Glod4	0.03	0.29
M0R5H1	Glrx3	-0.03	0.37							Glrx3	-0.03	0.3							Glrx3	0.05	0.53							Glrx3	0.05	0.59
M0R5K3	Glrx5	-0.06	0.69							Glrx5	-0.04	0.31							Glrx5	-0.07	0.63							Glrx5	-0.09	0.88
M0R5N4	Gls	0.04	0.43							Gls	-0.05	0.54							Gls	0.04	0.35							Gls	-0.02	0.16
M0R5Y9	Glud1	-0.07	0.85							Glud1	-0.06	0.92							Glud1	-0.07	1.08							Glud1	-0.02	0.28
M0R629	Glul	-0.05	0.4							Glul	0.03	0.18							Glul	-0.07	0.55							Glul	-0.02	0.07
M0R671	Glyr1	0.18	1							Glyr1	0.13	0.39							Glyr1	0.12	0.43							Glyr1	0.03	0.08
M0R6E6	Gmfb	0.02	0.16							Gmfb	0.05	0.7							Gmfb	0.05	0.47							Gmfb	0.11	1.73
M0R6J0	Gmppa	0	0.03							Gmppa	0.02	0.16							Gmppa	-0.01	0.14							Gmppa	-0.03	0.3
M0R6L8	Gmppb	-0.05	0.42							Gmppb	0.02	0.2							Gmppb	-0.03	0.24							Gmppb	0.07	1.15
M0R6T1	Gmpr	-0.16	1.44							Gmpr	0.03	0.12							Gmpr	-0.13	0.96							Gmpr	0.11	0.63
M0R6T4	Gmps	-0.02	0.41							Gmps	-0.07	1.86							Gmps	-0.02	0.43							Gmps	-0.02	0.27
M0R6Z9	Gna11	0.02	0.13							Gna11	0	0.03							Gna11	-0.07	1.41							Gna11	-0.08	1.71
M0R757	Gna13	0.04	0.35							Gna13	-0.06	0.87							Gna13	0.01	0.12							Gna13	-0.04	0.59
M0R776	Gnai2	0	0							Gnai2	0.04	0.51							Gnai2	0	0.03							Gnai2	0.05	1.39
M0R781	Gnai3	0.01	0.12							Gnai3	0.06	0.99							Gnai3	0	0.02							Gnai3	0.04	0.88
M0R785	Gnao1	0.19	1.13							Gnao1	0.03	0.12							Gnao1	0.22	2.39							Gnao1	0.04	0.13
M0R7A6	Gnaq	-0.01	0.06							Gnaq	0.02	0.15							Gnaq	-0.03	0.39							Gnaq	-0.06	0.96
M0R7B4	Gnas	0.03	0.4							Gnas	0	0							Gnas	0.01	0.1							Gnas	-0.05	1.15
M0R7R2	GNB2	0.06	1.88							GNB2	0.01	0.2							GNB2	0.02	0.49							GNB2	-0.01	0.3
M0R7S5	Gnb3	0.01	0.22							Gnb3	0.04	0.61							Gnb3	0.06	0.86							Gnb3	0.08	1.78
M0R7T2	Gnb4	0.05	1.77							Gnb4	0.03	0.6							Gnb4	0.01	0.23							Gnb4	-0.01	0.14
M0R7T6	Gng12	0.07	0.83							Gng12	0.09	1.4							Gng12	0.01	0.07							Gng12	0.02	0.25
M0R7U1	GNG5	-0.03	0.18							GNG5	0.02	0.13							GNG5	-0.02	0.19							GNG5	0	0.02
M0R7V3	Gnl1	0.01	0.06							Gnl1	0.01	0.04							Gnl1	0.03	0.36							Gnl1	-0.04	0.29
M0R7Z9	Gnpat	-0.05	0.17							Gnpat	-0.07	0.22							Gnpat	-0.06	0.25							Gnpat	-0.05	0.18
M0R838	Golga1	0	0.01							Golga1	-0.01	0.05							Golga1	-0.01	0.09							Golga1	-0.07	1.01
M0R8B6	Golga2	0.01	0.1							Golga2	0.05	0.49							Golga2	0.04	0.4							Golga2	0.04	0.46
M0R919	Golga3	0.08	0.98							Golga3	-0.02	0.14							Golga3	0.06	0.54							Golga3	0.11	1.11
M0R959	Golga4	0.04	0.4							Golga4	0.04	0.45							Golga4	0.08	1.12							Golga4	0.11	1.39
M0R9K1	Golgb1	-0.01	0.07							Golgb1	0.06	0.82							Golgb1	-0.01	0.08							Golgb1	0.09	1.39
M0R9L0	Golim4	0.07	0.43							Golim4	0.2	1.78							Golim4	0.06	0.23							Golim4	0.1	0.84
M0R9L3	Golm1	0.02	0.07							Golm1	-0.11	0.69							Golm1	0.2	0.81							Golm1	-0.15	0.61
M0R9Q1	Gorasp2	-0.02	0.18							Gorasp2	0.05	0.73							Gorasp2	-0.01	0.09							Gorasp2	0.09	1.31
M0R9T2	Gosr2	-0.12	0.86							Gosr2	-0.06	0.25							Gosr2	-0.03	0.12							Gosr2	0.04	0.16
M0RA08	Got1	-0.09	0.83							Got1	-0.08	1.4							Got1	-0.08	0.64							Got1	-0.12	2.05
M0RA26	Got2	-0.09	1.21							Got2	-0.06	1.2							Got2	-0.06	0.71							Got2	-0.08	1.5
M0RA39	Gpam	-0.01	0.09							Gpam	-0.04	0.3							Gpam	0	0.01							Gpam	0.04	0.37
M0RA86	Gpc1	-0.05	0.29							Gpc1	0.04	0.4							Gpc1	-0.04	0.21							Gpc1	0.1	1.04
M0RAD5	Gpcpd1	-0.07	0.32							Gpcpd1	-0.02	0.08							Gpcpd1	-0.15	0.83							Gpcpd1	-0.1	0.82
M0RAI4	Gpd1	-0.14	1.14							Gpd1	0.02	0.12							Gpd1	-0.06	0.3							Gpd1	0.07	0.45
M0RAK2	Gpd1l	-0.14	1.63							Gpd1l	0	0.01							Gpd1l	-0.06	0.54							Gpd1l	0.05	0.43
M0RAP5	Gpd2	-0.16	1.31							Gpd2	-0.02	0.18							Gpd2	-0.16	1.52							Gpd2	-0.11	1.04
M0RAR2	Gphn	-0.04	0.51							Gphn	-0.1	1.97							Gphn	0.01	0.08							Gphn	0.05	0.69
M0RB63	Gpi	0	0.04							Gpi	0	0.03							Gpi	0.05	0.81							Gpi	0.01	0.19
M0RC57	Gpld1	-0.03	0.1							Gpld1	0.13	0.4							Gpld1	-0.04	0.12							Gpld1	0.2	0.74
M0RC99	Gps1	-0.01	0.35							Gps1	-0.03	0.34							Gps1	0	0.11							Gps1	0.01	0.2
M0RCF7	Gpsm1	-0.02	0.19							Gpsm1	-0.01	0.07							Gpsm1	-0.04	0.49							Gpsm1	0	0.01
M0RCH6	Gpt	-0.22	1.59							Gpt	-0.02	0.07							Gpt	-0.22	1.73							Gpt	-0.04	0.2
M0RCX0	Gpx1	0.02	0.12							Gpx1	-0.09	0.99							Gpx1	0.05	1.12							Gpx1	-0.03	0.19
M0RCY2	Gpx3	0.15	0.74							Gpx3	0.01	0.02							Gpx3	0.02	0.13							Gpx3	0.05	0.56
M0RD40	Gpx4	-0.01	0.1							Gpx4	-0.01	0.16							Gpx4	0.04	0.82							Gpx4	0.02	0.21
M0RD54	Gramd4	0	0.02							Gramd4	0.02	0.12							Gramd4	0.13	1.22							Gramd4	0	0.01
M0RD63	Grb10	0.2	2.17							Grb10	0.1	0.65							Grb10	0.24	2.9							Grb10	0.09	0.39
M0RD99	Grb14	-0.01	0.1							Grb14	-0.09	1.24							Grb14	0.02	0.11							Grb14	-0.06	0.98
M0RDD7	Grb2	-0.01	0.1							Grb2	0.03	0.41							Grb2	-0.02	0.27							Grb2	0.01	0.13
M0RDI5	Grcc10	-0.03	0.44							Grcc10	-0.05	0.39							Grcc10	-0.02	0.3							Grcc10	-0.04	0.38
M0RDK9	Grhpr	-0.12	1.07							Grhpr	0	0.01							Grhpr	-0.16	1.88							Grhpr	-0.01	0.04
M0RE03	Gripap1	0	0.05							Gripap1	-0.03	0.73							Gripap1	0	0.01							Gripap1	-0.09	1.48
O00487	Grk2	0.01	0.15							Grk2	0.04	0.34							Grk2	0.05	0.35							Grk2	-0.03	0.19
O08553	Grpel1	-0.08	0.84							Grpel1	-0.03	0.32							Grpel1	-0.08	1.08							Grpel1	-0.03	0.54
O08557	Grsf1	-0.04	0.66							Grsf1	-0.04	0.44							Grsf1	-0.04	0.65							Grsf1	-0.07	2.87
O08560	Gsdmd	0.1	0.71							Gsdmd	0.11	0.69							Gsdmd	0.05	0.4							Gsdmd	0.07	0.48
O08580	Gsk3a	0.05	0.96							Gsk3a	-0.01	0.06							Gsk3a	0.08	1.38							Gsk3a	-0.01	0.08
O08590	Gsk3b	0.04	0.39							Gsk3b	0.01	0.1							Gsk3b	0.08	1.89							Gsk3b	0.01	0.12
O08618	Gsn	0.03	0.14							Gsn	0.08	0.63							Gsn	0	0.02							Gsn	0.04	0.26
O08619	Gspt1	0	0.02							Gspt1	0	0.03							Gspt1	0.05	0.88							Gspt1	0.03	0.4
O08623	Gsr	-0.02	0.29							Gsr	0.01	0.14							Gsr	-0.02	0.29							Gsr	-0.01	0.16
O08629	Gss	-0.02	0.26							Gss	0.02	0.28							Gss	-0.04	0.67							Gss	0.06	1.06
O08653	Gsta3	0.15	0.63							Gsta3	0.11	0.54							Gsta3	0.04	0.14							Gsta3	-0.04	0.31
O08662	Gsta4	-0.08	0.92							Gsta4	0.03	0.31							Gsta4	-0.09	1.18							Gsta4	-0.03	0.16
O08679	Gsta6	0.06	0.29							Gsta6	0.07	0.44							Gsta6	-0.02	0.08							Gsta6	-0.04	0.24
O08697	Gstk1	-0.16	2.62							Gstk1	-0.15	2.62							Gstk1	-0.13	2.44							Gstk1	-0.1	1.27
O08719	Gstm1	-0.05	0.3							Gstm1	-0.09	1.39							Gstm1	-0.11	0.84							Gstm1	-0.15	1.85
O08730	Gstm2	-0.05	0.29							Gstm2	-0.02	0.28							Gstm2	-0.07	0.24							Gstm2	-0.22	2.29
O08769	Gstm4	-0.06	0.45							Gstm4	-0.05	0.77							Gstm4	-0.09	0.4							Gstm4	-0.19	2.09
O08776	Gstm5	0.02	0.18							Gstm5	0.03	0.29							Gstm5	0	0.02							Gstm5	-0.06	0.8
O08815	Gstm7	-0.08	0.84							Gstm7	-0.06	0.59							Gstm7	-0.11	0.67							Gstm7	-0.17	2.24
O08836	Gsto1	-0.03	0.15							Gsto1	0.08	0.82							Gsto1	0.04	0.27							Gsto1	0.1	1.49
O08837	Gstp1	-0.05	0.52							Gstp1	-0.1	0.99							Gstp1	-0.1	1.27							Gstp1	-0.07	1.31
O09175	Gstt2	0.05	0.53							Gstt2	-0.08	0.78							Gstt2	0.08	0.74							Gstt2	-0.07	0.91
O09178	Gstz1	-0.15	0.52							Gstz1	-0.19	1.81							Gstz1	-0.14	0.66							Gstz1	-0.06	0.38
O15514	Gtpbp1	-0.04	0.33							Gtpbp1	-0.02	0.2							Gtpbp1	-0.04	0.33							Gtpbp1	-0.07	1.31
O35077	Gtpbp3	-0.06	0.4							Gtpbp3	0.03	0.18							Gtpbp3	-0.09	0.73							Gtpbp3	-0.02	0.13
O35092	Gtpbp6	-0.02	0.07							Gtpbp6	0.01	0.08							Gtpbp6	0.03	0.16							Gtpbp6	0.04	0.26
O35093	Gucy1b1	0.03	0.14							Gucy1b1	0.05	0.23							Gucy1b1	0.07	0.23							Gucy1b1	-0.05	0.34
O35094	Guf1	0.03	0.12							Guf1	0	0.01							Guf1	0.06	0.38							Guf1	-0.02	0.11
O35095	Guk1	0.11	0.73							Guk1	0.05	0.59							Guk1	0.05	0.36							Guk1	0.15	3.33
O35115	Gusb	0.02	0.05							Gusb	0.07	0.31							Gusb	0.07	0.63							Gusb	0.09	0.81
O35127	Gyg1	0.05	0.17							Gyg1	0.03	0.11							Gyg1	0.25	1.44							Gyg1	0.12	0.71
O35142	Gys1	-0.07	1.4							Gys1	-0.06	0.92							Gys1	-0.04	0.52							Gys1	-0.04	0.6
O35165	H1-0	0.01	0.04							H1-0	-0.06	0.44							H1-0	-0.1	0.91							H1-0	-0.17	2.27
O35217	H1-1	0.01	0.05							H1-1	0	0.03							H1-1	-0.07	1.14							H1-1	-0.08	0.81
O35244	H1-4	0.04	0.25							H1-4	0.04	0.22							H1-4	-0.1	1.02							H1-4	-0.1	0.68
O35263	H1-5	0.05	0.72							H1-5	0.03	0.24							H1-5	-0.04	1.03							H1-5	-0.07	0.55
O35274	H1f10	0.04	0.35							H1f10	0.04	0.26							H1f10	-0.07	0.42							H1f10	0.01	0.04
O35303	H1f2	0.03	0.16							H1f2	0.01	0.06							H1f2	-0.09	0.99							H1f2	-0.13	1.39
O35326	H2AC20	0.02	0.15							H2AC20	-0.04	0.32							H2AC20	-0.07	0.9							H2AC20	-0.1	1.14
O35331	H2ax	0.01	0.03							H2ax	-0.05	0.41							H2ax	-0.09	0.89							H2ax	-0.1	1.12
O35343	H2AZ2	0.02	0.13							H2AZ2	-0.02	0.16							H2AZ2	-0.08	0.95							H2AZ2	-0.08	0.73
O35344	H2bc1	0.02	0.15							H2bc1	-0.03	0.19							H2bc1	-0.07	0.76							H2bc1	-0.08	0.69
O35346	H2bc21	0.03	0.21							H2bc21	-0.02	0.11							H2bc21	-0.04	0.52							H2bc21	-0.06	0.56
O35353	H3-3A	0.03	0.24							H3-3A	-0.08	0.68							H3-3A	-0.06	0.77							H3-3A	-0.13	1.75
O35410	H3-7	0.03	0.19							H3-7	-0.06	0.45							H3-7	-0.07	0.98							H3-7	-0.08	0.66
O35413	H3C15	0.04	0.37							H3C15	-0.06	0.5							H3C15	-0.05	0.76							H3C15	-0.1	0.94
O35550	H3f3c	0.03	0.24							H3f3c	-0.08	0.68							H3f3c	-0.06	0.77							H3f3c	-0.13	1.75
O35567	H4C1	0.05	0.38							H4C1	-0.01	0.08							H4C1	-0.02	0.22							H4C1	-0.1	1.81
O35568	H4f3	0.02	0.16							H4f3	0.04	0.28							H4f3	-0.08	1							H4f3	-0.1	0.84
O35763	Habp4	0.05	0.37							Habp4	0.12	1.32							Habp4	0.04	0.57							Habp4	0.05	0.64
O35777	Hacd2	-0.09	0.19							Hacd2	-0.16	0.33							Hacd2	-0.22	0.53							Hacd2	-0.2	0.59
O35783	Hacd3	0.06	0.21							Hacd3	0.03	0.1							Hacd3	-0.05	0.23							Hacd3	-0.02	0.05
O35787	Hadh	-0.21	1.93							Hadh	-0.12	1							Hadh	-0.25	3.2							Hadh	-0.13	1.05
O35795	Hadha	-0.14	1							Hadha	-0.09	1.03							Hadha	-0.17	1.59							Hadha	-0.13	1.92
O35796	Hadhb	-0.13	0.93							Hadhb	-0.09	1.1							Hadhb	-0.18	1.9							Hadhb	-0.12	1.81
O35806	Hagh	-0.04	0.21							Hagh	0.11	1.49							Hagh	0.02	0.08							Hagh	0.12	1.5
O35814	Hars1	-0.03	0.37							Hars1	0.01	0.1							Hars1	-0.01	0.15							Hars1	0.01	0.07
O35820	Hars2	0.01	0.11							Hars2	-0.06	0.83							Hars2	0.05	0.58							Hars2	-0.02	0.23
O35821	Hax1	-0.06	0.78							Hax1	-0.08	1							Hax1	-0.04	0.52							Hax1	-0.1	1.25
O35824	Hba	0.02	0.1							Hba	0.07	0.19							Hba	0.1	0.38							Hba	0.1	0.41
O35828	Hba1	0.02	0.08							Hba1	0.04	0.11							Hba1	0.09	0.34							Hba1	0.06	0.2
O35854	Hba-a3	0.04	0.16							Hba-a3	0.04	0.1							Hba-a3	0.13	0.51							Hba-a3	0.05	0.15
O35878	Hbb	0.03	0.12							Hbb	0.04	0.09							Hbb	0.1	0.34							Hbb	0.04	0.1
O35889	HBD	0.04	0.14							HBD	0.12	0.53							HBD	0.06	0.17							HBD	0.05	0.16
O35952	HBG1	0.02	0.08							HBG1	0.08	0.28							HBG1	0.03	0.09							HBG1	0.05	0.15
O35987	Hbs1l	0.02	0.27							Hbs1l	0.03	0.35							Hbs1l	0	0.05							Hbs1l	0.01	0.12
O54748	Hccs	-0.02	0.18							Hccs	-0.05	0.77							Hccs	0.05	0.5							Hccs	-0.07	1.33
O54874	Hcfc1	0.05	0.36							Hcfc1	-0.07	0.6							Hcfc1	-0.03	0.27							Hcfc1	-0.04	0.52
O54889	Hdac1	0.05	0.51							Hdac1	0.05	0.84							Hdac1	0	0.02							Hdac1	0	0.04
O54921	Hdac2	0.04	0.37							Hdac2	-0.01	0.17							Hdac2	-0.01	0.12							Hdac2	-0.05	0.64
O54922	Hddc2	-0.04	0.63							Hddc2	0.03	0.2							Hddc2	-0.05	0.71							Hddc2	-0.03	0.36
O54924	Hdgf	0.06	0.38							Hdgf	0.04	0.5							Hdgf	0.01	0.08							Hdgf	-0.06	0.48
O54937	Hdgfl2	0.03	0.27							Hdgfl2	-0.01	0.05							Hdgfl2	0	0.01							Hdgfl2	-0.08	0.95
O54975	Hdgfl3	0.12	0.74							Hdgfl3	0.02	0.12							Hdgfl3	0.03	0.16							Hdgfl3	-0.05	0.24
O54984	Hdhd2	-0.11	0.97							Hdhd2	0	0.03							Hdhd2	-0.11	0.63							Hdhd2	-0.01	0.11
O55000	Hdhd3	-0.09	1.1							Hdhd3	-0.04	0.37							Hdhd3	-0.02	0.19							Hdhd3	-0.01	0.08
O55012	Hdlbp	0.07	0.94							Hdlbp	0.03	0.27							Hdlbp	0.07	1.52							Hdlbp	0.04	0.63
O55013	Heatr5a	-0.04	0.29							Heatr5a	-0.09	0.43							Heatr5a	0.05	0.29							Heatr5a	0.04	0.24
O55043	Hebp1	-0.08	0.64							Hebp1	0.2	1.82							Hebp1	0.05	0.26							Hebp1	0.29	2.2
O55096	Hectd1	-0.03	0.51							Hectd1	-0.06	0.97							Hectd1	-0.05	0.72							Hectd1	-0.05	0.71
O55156	Hepacam	-0.07	0.22							Hepacam	-0.2	0.58							Hepacam	-0.11	0.3							Hepacam	-0.45	3.63
O55158	Herc4	-0.05	0.61							Herc4	0	0.02							Herc4	0.02	0.19							Herc4	0.09	1.01
O55171	Hexa	0.08	0.72							Hexa	-0.04	0.31							Hexa	0.07	0.48							Hexa	-0.04	0.37
O55222	Hexb	0.05	0.7							Hexb	-0.02	0.3							Hexb	0.01	0.12							Hexb	-0.01	0.09
O60518	Hgs	0.04	1.1							Hgs	0.03	0.57							Hgs	0.07	1.41							Hgs	0.04	0.59
O70185	Hhatl	-0.07	0.56							Hhatl	-0.05	0.44							Hhatl	-0.14	3.08							Hhatl	-0.07	0.64
O70188	Hibadh	-0.07	0.6							Hibadh	-0.02	0.23							Hibadh	-0.05	0.57							Hibadh	-0.02	0.23
O70194	Hibch	-0.13	1.23							Hibch	0.01	0.08							Hibch	-0.11	1.18							Hibch	0.05	0.48
O70196	Hint1	0.03	0.37							Hint1	0.03	0.48							Hint1	0.04	0.47							Hint1	0.02	0.37
O70257	Hint2	-0.07	1.01							Hint2	-0.05	0.87							Hint2	-0.05	0.77							Hint2	-0.02	0.29
O70277	Hint3	-0.11	1.57							Hint3	-0.13	1.01							Hint3	-0.1	1.28							Hint3	-0.01	0.04
O70309	Hip1	0.06	0.81							Hip1	0.01	0.06							Hip1	0.03	0.25							Hip1	0.05	0.94
O70351	Hip1r	0.01	0.04							Hip1r	0.12	1.45							Hip1r	-0.02	0.15							Hip1r	0.02	0.13
O70377	Hist1h2bo	0.02	0.17							Hist1h2bo	-0.02	0.12							Hist1h2bo	-0.04	0.59							Hist1h2bo	-0.07	0.81
O70492	Hk1	0.07	0.49							Hk1	0.13	1.52							Hk1	0.21	2.23							Hk1	0.22	2.6
O70511	Hk2	0.03	0.24							Hk2	0.02	0.36							Hk2	0.13	2.03							Hk2	0.07	1.06
O70535	Hmbs	-0.1	0.62							Hmbs	-0.1	0.5							Hmbs	-0.08	0.51							Hmbs	-0.07	0.34
O70548	Hmga1	0.06	0.18							Hmga1	-0.16	0.64							Hmga1	-0.06	0.2							Hmga1	-0.25	1.28
O70593	Hmgb1	0.03	0.27							Hmgb1	-0.03	0.19							Hmgb1	-0.05	0.71							Hmgb1	-0.09	1.17
O75396	Hmgb2	0.03	0.1							Hmgb2	0.1	0.33							Hmgb2	0	0							Hmgb2	0.03	0.08
O88321	Hmgb2-ps6	0	0.05							Hmgb2-ps6	0.04	0.46							Hmgb2-ps6	-0.01	0.16							Hmgb2-ps6	0.02	0.28
O88339	Hmgb3	0.09	0.59							Hmgb3	0	0.01							Hmgb3	0.01	0.04							Hmgb3	-0.07	0.31
O88350	Hmgcl	-0.07	0.41							Hmgcl	0.07	0.88							Hmgcl	-0.06	0.49							Hmgcl	0.06	0.61
O88370	Hmgn1	0.11	0.86							Hmgn1	0.02	0.06							Hmgn1	0.03	0.16							Hmgn1	0.03	0.11
O88377	Hmgn2	0.03	0.13							Hmgn2	-0.07	0.66							Hmgn2	-0.06	0.31							Hmgn2	-0.13	1.4
O88453	Hmgn5	-0.02	0.06							Hmgn5	-0.05	0.21							Hmgn5	0.03	0.08							Hmgn5	-0.12	0.49
O88483	Hmox2	0	0.02							Hmox2	-0.08	1.43							Hmox2	-0.01	0.09							Hmox2	-0.03	0.39
O88484	Hnrnpa0	0.02	0.16							Hnrnpa0	0.03	0.26							Hnrnpa0	-0.04	0.47							Hnrnpa0	-0.05	0.5
O88506	Hnrnpa1	0.01	0.06							Hnrnpa1	0	0.01							Hnrnpa1	-0.04	0.39							Hnrnpa1	-0.05	0.52
O88588	Hnrnpa2b1	0.01	0.04							Hnrnpa2b1	-0.05	0.54							Hnrnpa2b1	-0.06	0.41							Hnrnpa2b1	-0.12	1.39
O88600	Hnrnpa3	0.06	0.82							Hnrnpa3	0.05	0.49							Hnrnpa3	0	0.02							Hnrnpa3	0.02	0.29
O88637	Hnrnpab	0.04	0.48							Hnrnpab	0	0.03							Hnrnpab	0.01	0.15							Hnrnpab	-0.02	0.16
O88656	Hnrnpc	0.03	0.36							Hnrnpc	-0.04	0.5							Hnrnpc	0.02	0.2							Hnrnpc	-0.05	0.63
O88658	Hnrnpd	0.03	0.24							Hnrnpd	-0.03	0.33							Hnrnpd	-0.02	0.17							Hnrnpd	-0.04	0.61
O88761	Hnrnpdl	0.03	0.16							Hnrnpdl	-0.04	0.36							Hnrnpdl	-0.05	0.58							Hnrnpdl	-0.08	1.41
O88763	Hnrnpf	0.03	0.58							Hnrnpf	0.06	0.96							Hnrnpf	0.01	0.1							Hnrnpf	-0.01	0.12
O88767	Hnrnph1	0.03	0.38							Hnrnph1	-0.03	0.32							Hnrnph1	0.01	0.13							Hnrnph1	-0.01	0.07
O88794	Hnrnph2	0.05	0.6							Hnrnph2	-0.04	0.37							Hnrnph2	0.02	0.14							Hnrnph2	0	0.04
O88797	Hnrnph3	0.02	0.29							Hnrnph3	-0.07	0.86							Hnrnph3	0.02	0.18							Hnrnph3	-0.02	0.13
O88801	Hnrnpl	0.03	0.28							Hnrnpl	-0.03	0.23							Hnrnpl	0.01	0.09							Hnrnpl	-0.06	0.72
O88884	Hnrnpll	0.05	0.24							Hnrnpll	0.1	0.38							Hnrnpll	0.01	0.02							Hnrnpll	-0.2	1.72
O88900	Hnrnpm	0.02	0.14							Hnrnpm	-0.04	0.37							Hnrnpm	-0.03	0.33							Hnrnpm	-0.08	1.19
O88902	Hnrnpr	0.02	0.27							Hnrnpr	-0.01	0.07							Hnrnpr	0.02	0.16							Hnrnpr	-0.01	0.09
O88941	Hnrnpu	0.02	0.17							Hnrnpu	-0.05	0.58							Hnrnpu	-0.02	0.14							Hnrnpu	-0.05	0.71
O88989	Hnrnpul1	0.06	0.68							Hnrnpul1	0.05	0.35							Hnrnpul1	0.02	0.32							Hnrnpul1	0.01	0.12
O88994	Hnrnpul2	0.07	0.73							Hnrnpul2	0.08	0.97							Hnrnpul2	-0.04	0.29							Hnrnpul2	0	0.01
O89035	Homer1	-0.06	1.06							Homer1	0.02	0.2							Homer1	-0.06	0.82							Homer1	-0.04	0.39
O89046	Homer2	0.01	0.07							Homer2	-0.04	0.31							Homer2	-0.03	0.15							Homer2	0.01	0.08
O89049	Homer3	0.12	0.61							Homer3	0.25	2.85							Homer3	0.02	0.12							Homer3	0.21	1.86
O95166	Hook3	0.05	0.96							Hook3	0.02	0.25							Hook3	0.01	0.05							Hook3	0.03	0.55
O95777	Hopx	0	0.01							Hopx	0.04	0.16							Hopx	-0.13	0.33							Hopx	0.14	0.55
P00159	Hp	-0.18	0.51							Hp	-0.11	0.24							Hp	-0.26	0.77							Hp	0.02	0.04
P00173	Hp1bp3	-0.03	0.25							Hp1bp3	-0.01	0.1							Hp1bp3	-0.04	0.38							Hp1bp3	-0.06	0.92
P00388	Hpcal1	0.02	0.24							Hpcal1	0.06	1							Hpcal1	-0.02	0.23							Hpcal1	0.01	0.06
P00406	Hprt1	0.02	0.26							Hprt1	-0.01	0.1							Hprt1	0.06	1.58							Hprt1	0	0.02
P00507	Hpx	0.09	0.66							Hpx	0.08	0.34							Hpx	0	0							Hpx	0.08	0.42
P00697	HRAS	-0.01	0.05							HRAS	-0.05	0.95							HRAS	-0.04	1.06							HRAS	-0.04	0.96
P00787	Hrc	-0.17	1.11							Hrc	-0.11	0.62							Hrc	-0.09	0.35							Hrc	-0.15	0.96
P00884	Hrg	0.23	1.47							Hrg	-0.08	0.35							Hrg	0.12	0.42							Hrg	-0.06	0.24
P01011	HRNR	0.11	0.06							HRNR	-0.13	0.14							HRNR	-0.02	0.02							HRNR	0.27	0.23
P01015	Hscb	-0.06	1.42							Hscb	0	0.01							Hscb	-0.09	1.95							Hscb	0.01	0.06
P01026	Hsd11b1	0.19	0.69							Hsd11b1	0	0							Hsd11b1	0.09	0.22							Hsd11b1	0.04	0.15
P01041	Hsd17b10	-0.11	1.73							Hsd17b10	-0.03	0.24							Hsd17b10	-0.1	1.63							Hsd17b10	0	0.04
P01048	Hsd17b12	0.04	0.31							Hsd17b12	-0.02	0.29							Hsd17b12	0.06	0.67							Hsd17b12	-0.03	0.3
P01112	Hsd17b4	0.06	0.57							Hsd17b4	0.05	0.25							Hsd17b4	0.11	1.03							Hsd17b4	0.05	0.25
P01161	Hsd17b8	-0.19	2.47							Hsd17b8	-0.05	0.79							Hsd17b8	-0.23	2.03							Hsd17b8	-0.04	0.5
P01670	Hsdl2	-0.11	1.05							Hsdl2	-0.04	0.4							Hsdl2	-0.12	1.64							Hsdl2	-0.07	0.88
P01857	Hsp90aa1	0.11	1.13							Hsp90aa1	0.01	0.1							Hsp90aa1	0.23	4.66							Hsp90aa1	0.03	0.3
P01942	Hsp90ab1	0.01	0.15							Hsp90ab1	-0.06	1.22							Hsp90ab1	0.05	1.05							Hsp90ab1	-0.07	2.26
P01946	HSP90AB3P	0.01	0.21							HSP90AB3P	-0.07	1.55							HSP90AB3P	0.05	0.98							HSP90AB3P	-0.08	2.64
P02042	HSP90AB4P	0.02	0.17							HSP90AB4P	-0.05	0.8							HSP90AB4P	0.08	1.82							HSP90AB4P	-0.04	0.74
P02091	Hsp90b1	0.08	1.36							Hsp90b1	0.03	0.23							Hsp90b1	0.07	1.44							Hsp90b1	0	0.06
P02262	Hspa12a	0.01	0.06							Hspa12a	-0.06	0.99							Hspa12a	-0.06	0.77							Hspa12a	-0.09	1.71
P02401	Hspa12b	-0.05	0.79							Hspa12b	-0.02	0.5							Hspa12b	-0.09	1.46							Hspa12b	-0.04	2.18
P02454	Hspa14	0.07	0.86							Hspa14	0.04	0.39							Hspa14	0.04	0.35							Hspa14	0.03	0.23
P02466	Hspa1a	0.01	0.1							Hspa1a	-0.02	0.29							Hspa1a	0.09	1.15							Hspa1a	0.03	0.54
P02538	Hspa2	0.02	0.3							Hspa2	0	0.11							Hspa2	0.06	1.6							Hspa2	-0.01	0.37
P02563	Hspa4	0.01	0.08							Hspa4	0.03	0.86							Hspa4	0.04	1.06							Hspa4	0.05	1.28
P02564	Hspa4l	-0.03	0.2							Hspa4l	0.04	0.25							Hspa4l	0.02	0.14							Hspa4l	0.02	0.24
P02600	Hspa5	0.02	0.5							Hspa5	0.01	0.14							Hspa5	0.02	0.83							Hspa5	-0.02	0.6
P02625	Hspa8	0.01	0.19							Hspa8	-0.02	0.66							Hspa8	0.03	1.92							Hspa8	-0.02	0.83
P02650	Hspa9	-0.05	0.65							Hspa9	-0.04	0.7							Hspa9	-0.03	0.35							Hspa9	-0.08	1.46
P02651	Hspb1	0.11	1.02							Hspb1	0.13	1.47							Hspb1	0.28	2.15							Hspb1	0.29	2.27
P02680	Hspb2	0.04	0.32							Hspb2	0.01	0.08							Hspb2	0.12	1.4							Hspb2	0.11	1.93
P02764	Hspb3	0.06	0.6							Hspb3	0.04	0.56							Hspb3	0.12	1.54							Hspb3	0.1	1.06
P02767	Hspb6	0.1	0.47							Hspb6	0.1	0.61							Hspb6	0.24	2.57							Hspb6	0.19	0.97
P02770	Hspb7	0.12	0.67							Hspb7	0.03	0.18							Hspb7	0.29	3.49							Hspb7	0.21	1.46
P02793	Hspb8	0	0.02							Hspb8	0.04	0.4							Hspb8	0.12	1.33							Hspb8	0.14	2
P03889	Hspd1	-0.05	0.79							Hspd1	-0.01	0.07							Hspd1	-0.04	0.63							Hspd1	-0.05	0.84
P04041	Hspe1	-0.03	0.22							Hspe1	0.01	0.05							Hspe1	-0.01	0.08							Hspe1	-0.04	0.47
P04166	Hspg2	0.03	0.42							Hspg2	-0.04	1.6							Hspg2	-0.02	0.2							Hspg2	-0.03	0.69
P04182	Hsph1	0.05	1.06							Hsph1	-0.07	1.06							Hsph1	0.1	1.57							Hsph1	-0.07	0.54
P04186	Htatsf1	0	0.02							Htatsf1	-0.04	0.19							Htatsf1	0.04	0.17							Htatsf1	-0.01	0.03
P04218	Htra2	-0.06	0.72							Htra2	-0.01	0.13							Htra2	-0.03	0.35							Htra2	0.01	0.09
P04256	Huwe1	0.03	0.23							Huwe1	-0.06	1.54							Huwe1	0.02	0.28							Huwe1	0	0.05
P04276	Hyi	-0.06	0.39							Hyi	-0.08	1.06							Hyi	-0.04	0.27							Hyi	-0.04	0.36
P04350	Hyou1	0.02	0.21							Hyou1	-0.01	0.11							Hyou1	0.01	0.22							Hyou1	-0.03	0.35
P04550	Hypk	-0.01	0.03							Hypk	0.03	0.14							Hypk	-0.04	0.24							Hypk	0.06	0.44
P04636	Iah1	-0.03	0.5							Iah1	-0.01	0.15							Iah1	0.01	0.12							Iah1	-0.01	0.1
P04638	Iars1	-0.12	1.08							Iars1	-0.03	0.59							Iars1	-0.14	1							Iars1	0.01	0.13
P04639	Iars2	-0.03	0.26							Iars2	-0.02	0.23							Iars2	0.02	0.33							Iars2	0.02	0.31
P04642	Iba57	-0.04	0.2							Iba57	0.07	0.51							Iba57	0.04	0.23							Iba57	0.05	0.43
P04644	Ica	0.18	1.1							Ica	0.02	0.1							Ica	0.09	0.48							Ica	-0.03	0.22
P04762	Icam2	0.07	0.49							Icam2	0.04	0.58							Icam2	0	0.04							Icam2	0	0
P04764	Icoslg	0.06	0.25							Icoslg	0.08	0.4							Icoslg	-0.01	0.03							Icoslg	-0.02	0.07
P04785	Ide	0	0.05							Ide	0.02	0.49							Ide	0.09	1.91							Ide	0.09	1.62
P04797	Idh1	0.03	0.27							Idh1	0.02	0.28							Idh1	0.09	1.98							Idh1	0.01	0.15
P04897	Idh2	-0.09	1.44							Idh2	-0.04	0.57							Idh2	-0.06	1.06							Idh2	-0.04	0.51
P04904	Idh3a	-0.03	0.26							Idh3a	0.03	0.35							Idh3a	-0.01	0.13							Idh3a	0.04	0.82
P04905	Idh3B	-0.03	0.32							Idh3B	0.03	0.43							Idh3B	0	0.03							Idh3B	0.01	0.1
P04906	Idh3g	-0.04	0.35							Idh3g	0.02	0.25							Idh3g	-0.02	0.17							Idh3g	0.01	0.18
P04916	Ifi47	0.05	0.31							Ifi47	0.05	0.49							Ifi47	0.09	0.7							Ifi47	0.03	0.22
P04937	Ifit2	-0.07	0.76							Ifit2	0.03	0.14							Ifit2	-0.03	0.22							Ifit2	-0.02	0.07
P04961	Ifit3	-0.02	0.1							Ifit3	0.03	0.1							Ifit3	-0.07	0.42							Ifit3	0.03	0.1
P05065	Igbp1	-0.05	0.92							Igbp1	-0.04	0.47							Igbp1	-0.03	0.3							Igbp1	-0.02	0.21
P05197	Igf2r	0.09	1.06							Igf2r	0.01	0.05							Igf2r	0.09	1.55							Igf2r	0.08	0.98
P05369	Igfbp7	0.27	1.63							Igfbp7	0.16	0.64							Igfbp7	0.08	0.25							Igfbp7	0.17	1.08
P05370	Igg-2a	0.16	0.68							Igg-2a	-0.04	0.07							Igg-2a	0.11	0.22							Igg-2a	0	0.01
P05371	Igh-1a	0.15	0.59							Igh-1a	-0.05	0.17							Igh-1a	0.04	0.1							Igh-1a	-0.05	0.29
P05426	IGHG1	0.16	0.06							IGHG1	0.21	0.07							IGHG1	-0.2	0.07							IGHG1	-0.37	0.14
P05508	Ighm	0.28	1.06							Ighm	-0.06	0.19							Ighm	0.19	0.62							Ighm	-0.04	0.15
P05539	Igtp	0.12	0.28							Igtp	0	0.01							Igtp	0	0							Igtp	-0.07	0.17
P05544	Ik	0.01	0.05							Ik	-0.04	0.24							Ik	-0.05	0.49							Ik	-0.06	0.35
P05545	Ikbkg	0.05	0.44							Ikbkg	-0.03	0.13							Ikbkg	0.03	0.38							Ikbkg	0.03	0.15
P05696	Il1rap	0.24	1.7							Il1rap	-0.05	0.07							Il1rap	0.22	0.57							Il1rap	0.03	0.08
P05708	Il6st	0	0.01							Il6st	-0.03	0.15							Il6st	0.01	0.07							Il6st	0.03	0.19
P05712	Ilf2	0.07	0.19							Ilf2	-0.03	0.06							Ilf2	-0.05	0.15							Ilf2	-0.13	0.3
P05714	Ilf3	0.03	0.29							Ilf3	0	0.02							Ilf3	0	0.02							Ilf3	-0.02	0.26
P05765	Ilk	-0.01	0.1							Ilk	0	0.01							Ilk	0.01	0.16							Ilk	-0.02	0.43
P05942	Ilkap	0.06	0.32							Ilkap	0	0.02							Ilkap	-0.08	0.47							Ilkap	-0.2	1.6
P05943	Ilvbl	0.03	0.21							Ilvbl	0.07	0.79							Ilvbl	0.02	0.18							Ilvbl	0	0.02
P05964	Immt	-0.08	1.72							Immt	-0.02	0.22							Immt	-0.06	1.04							Immt	-0.06	1.23
P05982	Impa1	0.01	0.03							Impa1	0	0.03							Impa1	0.07	0.46							Impa1	0.02	0.16
P06214	Impa2	-0.12	0.83							Impa2	0.03	0.17							Impa2	-0.14	2.13							Impa2	-0.04	0.46
P06302	Impact	0.06	0.32							Impact	-0.02	0.1							Impact	0.06	0.44							Impact	-0.07	0.31
P06399	Impdh2	0	0.01							Impdh2	-0.05	0.3							Impdh2	0.08	0.77							Impdh2	-0.03	0.21
P06536	Ina	-0.04	0.09							Ina	0	0							Ina	0.14	0.39							Ina	-0.3	1.6
P06685	Inf2	0	0.01							Inf2	0.08	1.31							Inf2	0.01	0.11							Inf2	0.02	0.29
P06759	Inhca	0.17	0.93							Inhca	0.03	0.18							Inhca	0.09	0.46							Inhca	-0.01	0.09
P06760	Inpp1	-0.02	0.19							Inpp1	0.01	0.09							Inpp1	-0.01	0.12							Inpp1	-0.04	0.48
P06761	Inpp5a	0.01	0.05							Inpp5a	0.05	0.3							Inpp5a	0.04	0.38							Inpp5a	0.02	0.11
P06866	Inpp5j	0.23	0.7							Inpp5j	0.18	0.77							Inpp5j	0.3	1.7							Inpp5j	0.24	1.34
P07150	Inpp5k	0.09	0.25							Inpp5k	-0.03	0.1							Inpp5k	-0.04	0.13							Inpp5k	0.02	0.04
P07151	Inppl1	-0.03	0.12							Inppl1	0.06	0.27							Inppl1	-0.02	0.08							Inppl1	0.03	0.21
P07153	Insr	0.06	0.33							Insr	0.03	0.2							Insr	0.12	1.06							Insr	0.02	0.21
P07154	Ipo4	0.03	0.29							Ipo4	-0.05	0.47							Ipo4	0.04	0.41							Ipo4	-0.02	0.24
P07310	Ipo5	0.01	0.05							Ipo5	-0.04	0.92							Ipo5	0.02	0.47							Ipo5	-0.01	0.27
P07323	Ipo7	0.04	0.41							Ipo7	0.03	0.53							Ipo7	0.1	1.92							Ipo7	0.06	0.73
P07335	Ipo9	0.05	0.22							Ipo9	-0.05	0.13							Ipo9	0.09	0.38							Ipo9	0.11	0.43
P07340	Iqgap1	0.1	1.13							Iqgap1	0.1	1.24							Iqgap1	0.05	0.45							Iqgap1	0.06	1.06
P07361	Iqgap2	0.1	0.84							Iqgap2	0.09	0.81							Iqgap2	0.03	0.29							Iqgap2	0.04	0.45
P07437	Irgq	0.11	0.92							Irgq	0.06	0.56							Irgq	0.1	1.21							Irgq	0.06	0.59
P07483	Isca1	-0.08	0.72							Isca1	-0.04	0.37							Isca1	-0.08	0.81							Isca1	0.01	0.13
P07632	Isca2	-0.05	0.47							Isca2	-0.01	0.09							Isca2	-0.03	0.34							Isca2	0.02	0.16
P07633	Iscu	-0.03	0.25							Iscu	-0.01	0.05							Iscu	-0.02	0.14							Iscu	-0.02	0.19
P07687	Isoc1	-0.13	1.15							Isoc1	-0.08	0.78							Isoc1	-0.08	0.7							Isoc1	-0.09	0.81
P07808	Isoc2	-0.12	1.66							Isoc2	-0.09	1.37							Isoc2	-0.11	1.62							Isoc2	-0.13	1.5
P07871	Isoc2a	-0.09	1.44							Isoc2a	-0.06	0.92							Isoc2a	-0.12	2.72							Isoc2a	-0.06	0.67
P07872	Ist1	0	0.04							Ist1	0.01	0.16							Ist1	0.02	0.32							Ist1	0.03	0.38
P07895	Itga1	0.06	1.18							Itga1	0.03	0.53							Itga1	-0.04	0.32							Itga1	0.01	0.12
P07896	Itga3	0.14	1.18							Itga3	-0.03	0.09							Itga3	0.1	0.31							Itga3	-0.02	0.12
P07936	Itga5	0.16	1.68							Itga5	0.06	0.42							Itga5	0.07	0.6							Itga5	-0.05	0.34
P07943	Itga6	-0.06	0.54							Itga6	0.04	0.51							Itga6	0	0.01							Itga6	0.05	1.26
P08009	Itga7	-0.02	0.6							Itga7	-0.02	0.35							Itga7	-0.03	0.58							Itga7	0.01	0.19
P08010	Itgav	0.13	1.21							Itgav	0.09	0.7							Itgav	0.08	0.59							Itgav	0.06	0.48
P08050	Itgb1	0.03	0.46							Itgb1	0.04	2.05							Itgb1	0.02	0.22							Itgb1	0.04	1.26
P08081	Itgb1bp2	0.04	0.41							Itgb1bp2	0	0.02							Itgb1bp2	0.01	0.07							Itgb1bp2	0.03	0.29
P08082	Itgb3	-0.1	0.07							Itgb3	0.26	0.22							Itgb3	0.17	0.5							Itgb3	-0.05	0.13
P08289	Itgb5	0.16	0.83							Itgb5	0.08	0.38							Itgb5	0.2	2.44							Itgb5	0.06	0.26
P08413	Itih1	0.12	0.85							Itih1	0.08	0.51							Itih1	0.04	0.32							Itih1	0.07	0.45
P08460	Itih2	0.16	1.25							Itih2	0.07	0.32							Itih2	0.02	0.1							Itih2	0.05	0.3
P08461	Itih3	0.19	1.16							Itih3	0	0.02							Itih3	0.11	0.67							Itih3	0	0.02
P08503	Itih4	0.56	1.34							Itih4	-0.14	0.26							Itih4	0.46	1.06							Itih4	-0.26	0.62
P08592	Itih5	-0.08	0.55							Itih5	0	0.02							Itih5	-0.05	0.38							Itih5	-0.01	0.04
P08649	Itm2b	0.05	0.32							Itm2b	-0.1	0.85							Itm2b	0.04	0.25							Itm2b	-0.07	0.44
P08650	Itpa	0.03	0.07							Itpa	0.07	0.1							Itpa	-0.06	0.14							Itpa	-0.14	0.24
P08699	Itpr1	0.23	1.61							Itpr1	0.11	0.84							Itpr1	0.08	0.3							Itpr1	0	0.02
P08733	Itpr2	0.21	1.35							Itpr2	0.11	0.94							Itpr2	0.07	0.27							Itpr2	0	0
P08753	Itsn1	0.08	1.06							Itsn1	0	0.02							Itsn1	0.04	0.39							Itsn1	-0.03	0.41
P08779	Itsn2	-0.04	0.14							Itsn2	0.07	0.24							Itsn2	0.02	0.08							Itsn2	0.21	1.39
P08932	Ivd	-0.14	1.52							Ivd	-0.06	0.57							Ivd	-0.11	0.75							Ivd	-0.08	0.74
P08934	Jagn1	0.09	0.2							Jagn1	-0.08	0.21							Jagn1	0	0.01							Jagn1	0.11	0.69
P09006	Jam2	-0.09	0.42							Jam2	-0.12	0.78							Jam2	-0.16	1.27							Jam2	-0.13	1.29
P09034	Jam3	0.01	0.13							Jam3	-0.06	0.86							Jam3	-0.08	1.17							Jam3	-0.04	1.19
P09117	Jcad	0	0.03							Jcad	-0.04	0.27							Jcad	-0.09	1.37							Jcad	-0.03	0.27
P09215	Jph2	-0.01	0.04							Jph2	-0.01	0.1							Jph2	0	0.01							Jph2	-0.01	0.1
P09216	Jpt1	0.07	0.34							Jpt1	0.1	0.75							Jpt1	0.11	0.58							Jpt1	0.16	1.24
P09456	Jup	0.05	0.6							Jup	-0.04	0.45							Jup	0.1	1.32							Jup	-0.05	0.84
P09495	Kank2	0.01	0.2							Kank2	0.02	0.34							Kank2	-0.01	0.28							Kank2	-0.03	0.88
P09527	Kank3	-0.05	0.97							Kank3	0.04	0.28							Kank3	-0.03	0.32							Kank3	0	0.04
P09605	Kank4	0.04	0.25							Kank4	-0.03	0.25							Kank4	0.02	0.15							Kank4	0.04	0.46
P09606	Kars1	-0.02	0.31							Kars1	0	0.05							Kars1	0.01	0.28							Kars1	0.03	0.59
P09626	Kcmf1	0	0.05							Kcmf1	0	0.03							Kcmf1	0.01	0.16							Kcmf1	0	0.02
P09650	Kcnj11	-0.06	0.55							Kcnj11	-0.05	0.45							Kcnj11	-0.03	0.23							Kcnj11	-0.1	2.23
P09811	Kctd12	-0.05	0.73							Kctd12	0.03	0.48							Kctd12	0.01	0.1							Kctd12	0	0.01
P09812	Kctd16	-0.07	0.79							Kctd16	0.04	0.2							Kctd16	0.01	0.1							Kctd16	0	0.03
P09895	Khdrbs1	0.02	0.17							Khdrbs1	-0.06	0.67							Khdrbs1	-0.03	0.22							Khdrbs1	-0.03	0.27
P09951	Khsrp	0.07	0.74							Khsrp	0.01	0.04							Khsrp	-0.04	0.36							Khsrp	-0.04	0.68
P0C089	Kif13a	0.04	0.28							Kif13a	-0.06	0.37							Kif13a	0.02	0.14							Kif13a	0.03	0.14
P0C0A1	Kif13b	0.07	0.43							Kif13b	-0.02	0.07							Kif13b	0.02	0.13							Kif13b	0.02	0.1
P0C0A2	Kif1b	0.02	0.17							Kif1b	-0.02	0.21							Kif1b	0.02	0.19							Kif1b	-0.01	0.05
P0C1X8	Kif1c	0.02	0.35							Kif1c	-0.03	1.71							Kif1c	0.01	0.08							Kif1c	-0.04	0.56
P0C219	Kif5b	0.03	0.49							Kif5b	0.02	0.4							Kif5b	0.04	1.4							Kif5b	0.02	0.37
P0C2B9	Kifbp	-0.08	0.87							Kifbp	0.02	0.19							Kifbp	-0.07	0.47							Kifbp	-0.04	0.28
P0C2C0	Klc1	0.02	0.24							Klc1	0.02	0.41							Klc1	0.01	0.05							Klc1	0.03	0.43
P0C2C1	Klc2	0.01	0.1							Klc2	0.04	0.33							Klc2	0.01	0.05							Klc2	0.05	0.64
P0C2C4	Klc4	-0.02	0.2							Klc4	0	0.02							Klc4	0.01	0.15							Klc4	0.01	0.15
P0C2X9	Klhdc4	0.03	0.13							Klhdc4	0.01	0.04							Klhdc4	0.05	0.24							Klhdc4	-0.06	0.33
P0C546	Klhl22	-0.04	0.38							Klhl22	0.02	0.13							Klhl22	0.02	0.17							Klhl22	0.07	0.96
P0C5H9	Klhl31	0.05	0.29							Klhl31	-0.02	0.13							Klhl31	0.08	0.35							Klhl31	0.05	0.3
P0C5I0	Klhl41	0.07	0.5							Klhl41	0.06	0.45							Klhl41	0.19	1.96							Klhl41	0.17	1.27
P0C5W1	Klkb1	0.19	1.12							Klkb1	0.06	0.25							Klkb1	0.09	0.26							Klkb1	-0.03	0.14
P0C605	Kng1	0.36	1.82							Kng1	-0.05	0.16							Kng1	0.25	0.89							Kng1	-0.08	0.28
P0C644	Kpna1	0.02	0.18							Kpna1	0.04	0.44							Kpna1	0.09	1.31							Kpna1	0.11	3.39
P0C8E4	Kpna2	-0.02	0.4							Kpna2	-0.05	0.99							Kpna2	0.02	0.35							Kpna2	-0.01	0.17
P0CD94	Kpna3	-0.01	0.23							Kpna3	-0.01	0.14							Kpna3	0.03	1.64							Kpna3	0.05	0.93
P0CE43	Kpna4	0	0.02							Kpna4	0	0.03							Kpna4	0.06	1.85							Kpna4	0.08	2.47
P0CG38	Kpna6	0	0.02							Kpna6	0.04	0.39							Kpna6	0.08	0.76							Kpna6	0.13	3.25
P0DKR2	Kpnb1	0	0.05							Kpnb1	0	0.07							Kpnb1	0.05	1.94							Kpnb1	0.06	1.44
P0DMW0	Kras	0.01	0.12							Kras	0	0							Kras	-0.03	0.68							Kras	-0.03	1.25
P0DN35	KRT10	0.37	0.83							KRT10	0.09	0.06							KRT10	0.03	0.02							KRT10	0.18	0.36
P0DP23	KRT16	0.17	0.3							KRT16	0.09	0.11							KRT16	0.07	0.07							KRT16	0.18	0.43
P10111	Krt17	0.12	0.21							Krt17	0.1	0.13							Krt17	0.08	0.1							Krt17	0.15	0.37
P10252	Krt18	0.25	0.53							Krt18	0.04	0.04							Krt18	0.05	0.05							Krt18	0.13	0.27
P10536	Krt19	0.1	0.17							Krt19	0.13	0.19							Krt19	0.05	0.07							Krt19	0.16	0.41
P10688	KRT6A	0.37	1.35							KRT6A	0.47	1.09							KRT6A	0.31	0.53							KRT6A	0.13	0.72
P10715	Krt8	0.09	0.52							Krt8	0.07	0.32							Krt8	0.09	0.59							Krt8	0.04	0.29
P10719	KRT9	0.27	0.28							KRT9	0.35	0.33							KRT9	-0.18	0.17							KRT9	0.03	0.05
P10760	Ktn1	0.06	0.65							Ktn1	0.07	0.67							Ktn1	0.07	0.89							Ktn1	0.08	1.01
P10817	Kyat1	-0.14	1.65							Kyat1	-0.06	1.23							Kyat1	-0.09	0.76							Kyat1	-0.1	1.79
P10818	Kyat3	-0.1	0.96							Kyat3	0.01	0.04							Kyat3	-0.07	0.68							Kyat3	0.02	0.15
P10860	L2hgdh	-0.11	0.84							L2hgdh	-0.01	0.08							L2hgdh	-0.09	0.61							L2hgdh	0	0.01
P10888	L3hypdh	-0.05	0.32							L3hypdh	0.02	0.14							L3hypdh	-0.1	0.96							L3hypdh	-0.07	0.43
P10959	Lactb	-0.02	0.13							Lactb	0.04	0.48							Lactb	-0.01	0.09							Lactb	0.09	1.09
P10960	Lactb2	-0.09	1.55							Lactb2	0.01	0.07							Lactb2	-0.08	1.1							Lactb2	0.03	0.33
P11030	Lama2	-0.09	1.19							Lama2	-0.11	2.59							Lama2	-0.14	2.36							Lama2	-0.14	3.53
P11167	Lama4	0.02	0.14							Lama4	0.03	0.51							Lama4	0.03	0.48							Lama4	0.05	0.95
P11232	Lama5	0.17	1.8							Lama5	0.07	0.86							Lama5	0.08	0.62							Lama5	0.08	0.79
P11240	Lamb1	-0.06	0.99							Lamb1	-0.09	1.7							Lamb1	-0.15	3.05							Lamb1	-0.13	2.14
P11250	Lamb2	0.06	0.87							Lamb2	0.01	0.07							Lamb2	0.02	0.23							Lamb2	0.01	0.21
P11348	Lamc1	-0.03	0.76							Lamc1	-0.07	1.8							Lamc1	-0.08	1.79							Lamc1	-0.07	2.04
P11442	Lamp1	0.02	0.23							Lamp1	-0.07	1.12							Lamp1	-0.04	0.63							Lamp1	-0.04	0.45
P11497	Lamp2	0.01	0.1							Lamp2	-0.09	1.3							Lamp2	-0.03	0.48							Lamp2	-0.07	0.71
P11499	Lamtor1	-0.05	0.53							Lamtor1	0	0.04							Lamtor1	-0.03	0.55							Lamtor1	0.03	0.24
P11505	Lamtor2	0.01	0.02							Lamtor2	-0.27	0.74							Lamtor2	0.04	0.11							Lamtor2	-0.05	0.3
P11506	Lancl1	-0.08	1.28							Lancl1	-0.12	2.36							Lancl1	-0.1	1.2							Lancl1	-0.1	1.71
P11507	Lancl2	0.02	0.21							Lancl2	-0.03	0.19							Lancl2	-0.02	0.16							Lancl2	-0.04	0.29
P11517	Lap3	-0.01	0.15							Lap3	0.03	0.63							Lap3	0.01	0.14							Lap3	0.07	1.48
P11530	Larp1	-0.01	0.2							Larp1	0.03	0.68							Larp1	0.03	0.7							Larp1	-0.01	0.16
P11598	Lars1	0.01	0.11							Lars1	-0.01	0.15							Lars1	-0.03	0.53							Lars1	0.02	0.26
P11608	Lars2	-0.06	0.54							Lars2	0	0.04							Lars2	-0.02	0.11							Lars2	0.01	0.12
P11661	Lasp1	0.02	0.13							Lasp1	0.14	2.72							Lasp1	0	0.03							Lasp1	0.05	1.13
P11730	Lbh	0.01	0.06							Lbh	0.05	0.47							Lbh	0.02	0.09							Lbh	0	0.01
P11762	Lcp1	0.04	0.32							Lcp1	0.13	1.26							Lcp1	0.12	0.98							Lcp1	0.19	2.32
P11798	Ldaf1	-0.1	0.96							Ldaf1	-0.14	1.27							Ldaf1	-0.07	0.87							Ldaf1	-0.05	0.64
P11883	Ldb3	-0.02	0.13							Ldb3	0.02	0.25							Ldb3	-0.01	0.11							Ldb3	0.01	0.22
P11884	Ldha	-0.02	0.19							Ldha	0.04	0.62							Ldha	0.03	0.3							Ldha	0.02	0.29
P11915	Ldhb	-0.04	0.32							Ldhb	0.05	0.73							Ldhb	0.03	0.37							Ldhb	0.06	0.9
P11951	Ldhd	-0.09	0.62							Ldhd	0.02	0.1							Ldhd	-0.1	0.57							Ldhd	-0.02	0.13
P11960	Lemd2	0.01	0.03							Lemd2	-0.06	0.27							Lemd2	0.09	0.78							Lemd2	0.01	0.05
P11980	Letm1	0	0.01							Letm1	-0.02	0.21							Letm1	0.04	0.82							Letm1	0.02	0.26
P12001	Lgals1	-0.03	0.18							Lgals1	0.06	0.7							Lgals1	-0.02	0.11							Lgals1	0.12	2.1
P12007	Lgals3	0.03	0.11							Lgals3	0.09	0.87							Lgals3	0.04	0.2							Lgals3	0.11	0.8
P12075	Lgals5	0.01	0.03							Lgals5	0.04	0.11							Lgals5	0.12	0.42							Lgals5	0.06	0.17
P12111	Lgalsl	-0.03	0.12							Lgalsl	0.06	0.34							Lgalsl	-0.01	0.05							Lgalsl	-0.08	0.34
P12346	Lgmn	0.07	0.57							Lgmn	0.07	0.52							Lgmn	0.01	0.11							Lgmn	0.06	0.44
P12368	Lias	-0.09	1.26							Lias	-0.05	0.54							Lias	-0.05	0.53							Lias	-0.02	0.18
P12369	Lifr	0.83	1.02							Lifr	-0.17	0.14							Lifr	0.58	0.6							Lifr	-0.67	0.76
P12711	Lima1	0.01	0.08							Lima1	0.12	2.42							Lima1	-0.03	0.23							Lima1	0.08	1.11
P12749	Limch1	-0.02	0.48							Limch1	-0.02	0.26							Limch1	-0.03	0.8							Limch1	0	0.04
P12785	Limd1	-0.08	0.53							Limd1	-0.11	0.8							Limd1	-0.13	1.11							Limd1	-0.14	1.29
P12839	Lims1	-0.04	0.59							Lims1	0.02	0.38							Lims1	-0.02	0.29							Lims1	-0.01	0.23
P12847	Lims2	0.05	0.36							Lims2	0.02	0.08							Lims2	-0.03	0.19							Lims2	-0.04	0.53
P12928	Lin7a	0.02	0.49							Lin7a	-0.03	0.46							Lin7a	0.01	0.11							Lin7a	-0.06	1.74
P13084	LIN7C	0.01	0.36							LIN7C	-0.01	0.19							LIN7C	0.01	0.2							LIN7C	-0.05	1.85
P13086	Lipe	-0.04	0.19							Lipe	0.02	0.08							Lipe	-0.05	0.33							Lipe	-0.1	1.93
P13195	Lman1	0.02	0.26							Lman1	-0.02	0.26							Lman1	0.03	0.34							Lman1	0.05	1.06
P13221	Lman2	0.06	2.02							Lman2	0.04	0.92							Lman2	0.07	1.17							Lman2	0.01	0.14
P13233	Lmcd1	0.08	0.4							Lmcd1	0.13	1.26							Lmcd1	0.17	1.68							Lmcd1	0.2	1.36
P13264	Lmna	0.12	1.08							Lmna	0.04	0.26							Lmna	0.03	0.16							Lmna	-0.05	0.46
P13286	Lmnb1	0.01	0.05							Lmnb1	-0.02	0.16							Lmnb1	-0.05	0.79							Lmnb1	-0.09	1
P13383	Lmnb2	0.04	0.31							Lmnb2	-0.01	0.09							Lmnb2	-0.03	0.2							Lmnb2	-0.08	1.14
P13437	Lmo7	-0.02	0.29							Lmo7	-0.01	0.08							Lmo7	-0.05	0.98							Lmo7	-0.01	0.28
P13471	Lmod1	0.6	1.62							Lmod1	0.19	0.46							Lmod1	-0.03	0.03							Lmod1	-0.2	0.83
P13596	Lmod2	0.06	0.3							Lmod2	0.09	0.55							Lmod2	0.23	1.65							Lmod2	0.13	0.64
P13635	Lnpep	0.07	1.2							Lnpep	-0.07	1.44							Lnpep	0.06	1.21							Lnpep	-0.03	0.31
P13645	Lnpk	-0.1	0.8							Lnpk	0.01	0.04							Lnpk	-0.03	0.3							Lnpk	-0.07	0.56
P13668	LOC100359563	0	0.06							LOC100359563	0	0.01							LOC100359563	0.01	0.11							LOC100359563	0.01	0.11
P13676	LOC100359916	0.03	0.3							LOC100359916	0	0.01							LOC100359916	-0.01	0.12							LOC100359916	-0.04	0.55
P13697	LOC100360413	0.04	0.66							LOC100360413	0.04	0.6							LOC100360413	0.02	0.55							LOC100360413	0	0.01
P13803	LOC100360491	0	0.08							LOC100360491	-0.03	0.55							LOC100360491	0.01	0.14							LOC100360491	-0.01	0.25
P13832	LOC100360846	-0.05	1.17							LOC100360846	-0.01	0.31							LOC100360846	-0.02	0.43							LOC100360846	0.01	0.17
P13852	LOC100361060	0	0.05							LOC100361060	0.01	0.07							LOC100361060	0.03	0.46							LOC100361060	-0.01	0.18
P13941	LOC100361854	0.01	0.09							LOC100361854	-0.01	0.07							LOC100361854	0.02	0.2							LOC100361854	-0.03	0.34
P14046	LOC100362298	0.01	0.13							LOC100362298	-0.03	0.7							LOC100362298	0.01	0.16							LOC100362298	-0.05	1.15
P14056	LOC100362453	0	0.07							LOC100362453	-0.02	0.37							LOC100362453	-0.01	0.17							LOC100362453	-0.04	0.46
P14141	LOC100362987	0	0							LOC100362987	-0.03	0.33							LOC100362987	-0.02	0.16							LOC100362987	0.02	0.2
P14272	LOC100363469	-0.02	0.21							LOC100363469	-0.07	1.27							LOC100363469	0	0.01							LOC100363469	-0.08	2.34
P14408	LOC108348509	0	0.01							LOC108348509	-0.04	1.04							LOC108348509	0.01	0.13							LOC108348509	-0.06	1.43
P14480	LOC108349606	-0.01	0.1							LOC108349606	-0.03	0.59							LOC108349606	0	0							LOC108349606	-0.05	1.4
P14562	LOC120093525	0.1	0.59							LOC120093525	0.11	0.88							LOC120093525	0	0.01							LOC120093525	0.06	0.73
P14604	LOC303448	-0.07	0.59							LOC303448	0.03	0.24							LOC303448	-0.01	0.04							LOC303448	-0.02	0.27
P14630	LOC683961	-0.02	0.35							LOC683961	-0.02	0.46							LOC683961	-0.02	0.88							LOC683961	-0.04	1.51
P14668	LOC690000	-0.08	1.09							LOC690000	0.04	0.43							LOC690000	-0.03	0.32							LOC690000	0	0.01
P14669	LOC690675	-0.01	0.09							LOC690675	0	0							LOC690675	-0.1	1.19							LOC690675	0	0.04
P14740	LOC691083	-0.21	1.43							LOC691083	-0.07	0.58							LOC691083	-0.24	1.81							LOC691083	-0.04	0.25
P14841	Lonp1	-0.01	0.09							Lonp1	0.01	0.16							Lonp1	0.01	0.26							Lonp1	-0.01	0.34
P14882	Lpcat3	-0.06	0.57							Lpcat3	-0.05	0.49							Lpcat3	-0.13	1.9							Lpcat3	-0.05	0.47
P14925	Lpgat1	-0.04	0.17							Lpgat1	-0.02	0.05							Lpgat1	-0.01	0.05							Lpgat1	0	0.01
P14942	Lpl	-0.02	0.11							Lpl	-0.1	1.19							Lpl	-0.15	1.77							Lpl	-0.03	0.2
P15127	Lpp	0.18	1.39							Lpp	0.13	1.3							Lpp	0.13	0.57							Lpp	0.03	0.23
P15129	Lrba	0.02	0.12							Lrba	-0.01	0.05							Lrba	-0.04	0.22							Lrba	0.1	1.15
P15178	Lrch3	0.04	0.24							Lrch3	0.05	0.3							Lrch3	-0.02	0.12							Lrch3	-0.03	0.21
P15205	Lrp1	0.19	0.96							Lrp1	0.15	0.95							Lrp1	0.13	0.69							Lrp1	0.1	0.84
P15304	Lrpap1	0.11	1.35							Lrpap1	0.05	0.43							Lrpap1	0.12	1.33							Lrpap1	0.08	1.11
P15389	Lrpprc	-0.05	0.53							Lrpprc	0.04	0.67							Lrpprc	-0.05	0.74							Lrpprc	0.01	0.21
P15429	Lrrc10	-0.03	0.24							Lrrc10	-0.13	1.85							Lrrc10	0.04	0.4							Lrrc10	-0.02	0.12
P15589	Lrrc20	-0.09	0.85							Lrrc20	-0.02	0.09							Lrrc20	-0.04	0.42							Lrrc20	0.05	0.19
P15650	Lrrc39	0.07	0.78							Lrrc39	-0.02	0.13							Lrrc39	0.13	2.18							Lrrc39	0.06	0.4
P15651	Lrrc47	-0.02	0.17							Lrrc47	-0.01	0.09							Lrrc47	-0.01	0.06							Lrrc47	0.02	0.22
P15684	Lrrc59	0.07	1.21							Lrrc59	0.06	0.73							Lrrc59	0.1	2.04							Lrrc59	0.01	0.08
P15791	Lrrfip1	0.16	1.73							Lrrfip1	-0.01	0.04							Lrrfip1	0.13	0.79							Lrrfip1	0.11	1.31
P15800	Lrrfip2	-0.02	0.17							Lrrfip2	-0.01	0.09							Lrrfip2	0.02	0.3							Lrrfip2	0.01	0.19
P15865	Lsamp	-0.12	0.11							Lsamp	-0.31	0.31							Lsamp	-0.37	0.4							Lsamp	-0.37	0.42
P15978	Lsm14a	0.05	0.35							Lsm14a	0	0.02							Lsm14a	0.05	0.56							Lsm14a	0.01	0.09
P15999	Lsm4	0	0.01							Lsm4	0.02	0.19							Lsm4	-0.02	0.14							Lsm4	-0.14	1.67
P16036	LSM6	-0.03	0.18							LSM6	-0.04	0.51							LSM6	0.03	0.26							LSM6	-0.06	0.56
P16086	Lsm7	0.06	0.81							Lsm7	0.03	0.35							Lsm7	-0.01	0.12							Lsm7	0	0.01
P16232	LSM8	0.09	0.05							LSM8	0.02	0.01							LSM8	-0.03	0.01							LSM8	-0.07	0.03
P16290	Lsp1	0.2	0.25							Lsp1	-0.05	0.11							Lsp1	0.43	1.33							Lsp1	-0.07	0.19
P16296	Lta4h	0.09	1.14							Lta4h	0.05	0.46							Lta4h	0.09	1.1							Lta4h	0.06	0.79
P16303	Ltbp2	0.92	1.4							Ltbp2	0.79	1.26							Ltbp2	0.53	0.57							Ltbp2	0.29	0.32
P16391	Ltbp4	0.2	0.56							Ltbp4	0.29	1.35							Ltbp4	0.25	0.7							Ltbp4	0.2	1.58
P16409	Ltn1	0.05	0.5							Ltn1	-0.03	0.22							Ltn1	-0.01	0.04							Ltn1	0.01	0.05
P16446	Luc7l2	0.02	0.12							Luc7l2	-0.04	0.27							Luc7l2	0.02	0.17							Luc7l2	-0.13	1.62
P16617	Lum	0.13	0.38							Lum	0.08	0.34							Lum	0.04	0.17							Lum	-0.02	0.15
P16638	Luzp1	0.05	0.3							Luzp1	0.1	0.9							Luzp1	0	0.02							Luzp1	0.05	0.37
P16884	Lxn	0.25	1.92							Lxn	0.1	0.76							Lxn	0.07	0.37							Lxn	0.02	0.08
P16970	Lyn	-0.05	0.36							Lyn	0.02	0.24							Lyn	-0.01	0.18							Lyn	0.01	0.12
P16975	Lypla1	-0.13	0.64							Lypla1	-0.04	0.53							Lypla1	-0.15	0.51							Lypla1	-0.06	0.77
P17046	Lypla2	-0.04	0.83							Lypla2	-0.04	0.73							Lypla2	-0.03	0.56							Lypla2	-0.06	0.98
P17077	Lyrm1	-0.01	0.07							Lyrm1	-0.04	0.44							Lyrm1	0.02	0.13							Lyrm1	0.03	0.35
P17156	Lyrm2	-0.06	0.68							Lyrm2	-0.02	0.17							Lyrm2	-0.03	0.3							Lyrm2	0.03	0.36
P17178	Lyrm4	0	0.02							Lyrm4	0.03	0.29							Lyrm4	-0.03	0.18							Lyrm4	0.04	0.35
P17209	Lyrm7	0.01	0.07							Lyrm7	-0.02	0.16							Lyrm7	0	0.02							Lyrm7	0.06	0.67
P17475	Lyrm9	-0.05	0.97							Lyrm9	-0.07	1.37							Lyrm9	-0.06	1.19							Lyrm9	-0.03	0.53
P17764	LYZ	0.05	0.1							LYZ	0.65	0.57							LYZ	0.28	1.22							LYZ	-0.26	0.36
P18163	Lyz1	0.11	0.3							Lyz1	0.47	0.59							Lyz1	0.28	2.12							Lyz1	-0.01	0.01
P18265	Lyz2	0.11	0.3							Lyz2	0.47	0.59							Lyz2	0.28	2.12							Lyz2	-0.01	0.01
P18266	Lzic	0.01	0.15							Lzic	0.07	0.86							Lzic	-0.02	0.17							Lzic	0.05	0.86
P18292	M6pr	0.07	1.06							M6pr	-0.02	0.24							M6pr	0.07	0.84							M6pr	0.02	0.56
P18297	Macf1	0.07	0.9							Macf1	0.02	0.14							Macf1	0.05	0.36							Macf1	0.06	0.46
P18298	Macrod1	-0.13	0.94							Macrod1	-0.04	0.35							Macrod1	-0.13	1.55							Macrod1	-0.04	0.39
P18395	Macroh2a1	0.02	0.1							Macroh2a1	-0.08	0.78							Macroh2a1	-0.04	0.34							Macroh2a1	-0.1	1.92
P18418	Mad1l1	0.03	0.22							Mad1l1	0.01	0.05							Mad1l1	-0.02	0.11							Mad1l1	0.05	0.2
P18420	Magohb	-0.01	0.04							Magohb	-0.02	0.08							Magohb	-0.02	0.09							Magohb	-0.03	0.25
P18421	Magt1	0.03	0.17							Magt1	-0.03	0.43							Magt1	-0.02	0.05							Magt1	-0.13	0.43
P18422	Maip1	-0.06	0.61							Maip1	-0.02	0.13							Maip1	-0.02	0.19							Maip1	0	0.05
P18437	Man2b2	0.13	1.13							Man2b2	0.14	0.96							Man2b2	0.06	0.34							Man2b2	0.16	1.15
P18445	Man2c1	-0.2	0.57							Man2c1	-0.05	0.4							Man2c1	-0.29	0.7							Man2c1	-0.02	0.19
P18484	Manf	0.02	0.33							Manf	0.05	0.93							Manf	0.03	0.45							Manf	0.02	0.42
P18589	Maoa	0.07	0.08							Maoa	0.3	0.64							Maoa	0.37	0.66							Maoa	0.47	1.9
P18596	Map1	0.49	1.63							Map1	-0.18	0.34							Map1	0.39	1.16							Map1	-0.23	0.52
P18614	Map1a	0.17	0.53							Map1a	0.21	1.43							Map1a	0.31	1.74							Map1a	0.26	1.08
P18665	Map1b	0.22	0.89							Map1b	0.25	2.12							Map1b	0.33	2.27							Map1b	0.17	0.64
P18886	MAP1LC3A	0.07	0.3							MAP1LC3A	0.06	0.2							MAP1LC3A	0.17	1.34							MAP1LC3A	-0.04	0.12
P19123	Map1lc3b	0.07	0.3							Map1lc3b	0.18	1.7							Map1lc3b	0.14	0.78							Map1lc3b	0.03	0.09
P19132	Map1s	-0.03	0.22							Map1s	0.04	0.53							Map1s	0.01	0.1							Map1s	0.06	0.51
P19139	Map2k1	-0.03	0.57							Map2k1	0	0.02							Map2k1	-0.03	0.52							Map2k1	0.01	0.14
P19234	Map2k2	-0.06	0.91							Map2k2	0.02	0.15							Map2k2	-0.05	0.67							Map2k2	0.02	0.24
P19332	Map2k3	-0.02	0.13							Map2k3	-0.04	0.26							Map2k3	-0.02	0.14							Map2k3	0.01	0.04
P19356	Map2k4	0.01	0.1							Map2k4	0.02	0.26							Map2k4	0.01	0.1							Map2k4	-0.03	0.38
P19357	Map2k6	-0.1	0.88							Map2k6	-0.02	0.1							Map2k6	-0.08	0.51							Map2k6	0.03	0.18
P19468	Map3k20	0.01	0.05							Map3k20	-0.03	0.27							Map3k20	0.09	0.68							Map3k20	-0.01	0.06
P19511	Map3k7	-0.01	0.07							Map3k7	0.01	0.08							Map3k7	0.01	0.06							Map3k7	-0.03	0.21
P19527	Map4	0.05	0.48							Map4	0.08	1.26							Map4	0.06	0.84							Map4	0.1	2.39
P19804	Map4k4	-0.05	0.67							Map4k4	-0.01	0.06							Map4k4	-0.01	0.08							Map4k4	-0.01	0.14
P19814	Map6	0.16	1.08							Map6	0.09	0.57							Map6	0.12	0.57							Map6	0.03	0.14
P19836	Map7	-0.01	0.07							Map7	-0.15	0.54							Map7	-0.1	0.57							Map7	-0.23	2.11
P19939	Map7d1	0	0							Map7d1	-0.03	0.41							Map7d1	0.06	0.8							Map7d1	-0.02	0.42
P19944	Mapk1	0	0.02							Mapk1	0.05	2.72							Mapk1	0.02	0.55							Mapk1	0.03	0.75
P19945	Mapk12	-0.08	1.09							Mapk12	-0.09	0.81							Mapk12	-0.02	0.21							Mapk12	-0.03	0.29
P19999	Mapk14	-0.07	1.85							Mapk14	-0.02	0.33							Mapk14	-0.06	1.25							Mapk14	-0.02	0.27
P20059	Mapk3	0.02	0.11							Mapk3	0.02	0.15							Mapk3	0.05	0.26							Mapk3	0.07	0.49
P20065	Mapk8	-0.04	0.23							Mapk8	0.08	0.85							Mapk8	0.03	0.21							Mapk8	0.04	0.49
P20069	Mapk8ip3	0.03	0.19							Mapk8ip3	0	0.02							Mapk8ip3	0.02	0.18							Mapk8ip3	0.02	0.18
P20070	Mapk9	-0.06	1							Mapk9	-0.01	0.11							Mapk9	-0.02	0.2							Mapk9	-0.03	0.41
P20595	Mapkapk2	-0.09	0.33							Mapkapk2	-0.01	0.03							Mapkapk2	-0.03	0.12							Mapkapk2	0.01	0.01
P20650	Mapre1	0.01	0.17							Mapre1	0.04	0.83							Mapre1	-0.02	0.18							Mapre1	0.04	0.51
P20651	Mapre2	0.03	0.28							Mapre2	-0.04	0.3							Mapre2	-0.02	0.23							Mapre2	-0.08	1.3
P20759	Mapre3	0.02	0.39							Mapre3	0.04	0.93							Mapre3	0.02	0.39							Mapre3	0.01	0.14
P20760	Mapt	-0.01	0.04							Mapt	0.09	1.56							Mapt	0.07	0.89							Mapt	0.1	0.94
P20761	Marcks	0.03	0.26							Marcks	0.08	0.8							Marcks	0.01	0.1							Marcks	-0.04	0.42
P20762	Marcksl1	0.06	0.37							Marcksl1	0.07	0.2							Marcksl1	0.09	0.38							Marcksl1	0.05	0.2
P20767	Mark2	-0.13	1.16							Mark2	-0.06	0.43							Mark2	-0.12	1.04							Mark2	-0.03	0.46
P20788	Mark3	-0.02	0.28							Mark3	-0.01	0.14							Mark3	0.01	0.13							Mark3	-0.02	0.2
P20909	Mars1	-0.01	0.19							Mars1	-0.04	0.53							Mars1	-0.01	0.1							Mars1	-0.02	0.33
P21139	Mat2a	-0.01	0.14							Mat2a	-0.01	0.12							Mat2a	0.01	0.15							Mat2a	0	0.09
P21263	Mat2b	-0.02	0.2							Mat2b	0	0.02							Mat2b	-0.01	0.1							Mat2b	-0.03	0.26
P21396	Matr3	0	0.01							Matr3	-0.07	0.9							Matr3	-0.05	0.45							Matr3	-0.12	1.84
P21531	Mavs	-0.04	0.34							Mavs	-0.11	1.73							Mavs	-0.04	0.48							Mavs	-0.06	1.23
P21533	Mb	-0.04	0.42							Mb	-0.01	0.08							Mb	-0.02	0.12							Mb	-0.04	0.47
P21571	Mbl1	0.21	0.98							Mbl1	0.17	1.43							Mbl1	0.1	0.45							Mbl1	0.03	0.09
P21575	Mbnl1	0	0.02							Mbnl1	-0.01	0.13							Mbnl1	0.01	0.12							Mbnl1	0	0.01
P21588	Mcam	0.13	1.12							Mcam	0.1	1.43							Mcam	0.06	0.33							Mcam	0.08	0.82
P21670	Mcat	-0.07	1.22							Mcat	-0.03	0.32							Mcat	-0.04	0.77							Mcat	0	0
P21708	Mcc	-0.04	0.38							Mcc	-0.02	0.22							Mcc	-0.04	0.54							Mcc	-0.12	2.17
P21775	Mccc1	-0.08	1.23							Mccc1	-0.07	1.15							Mccc1	-0.07	1.67							Mccc1	-0.06	1.25
P21807	Mccc2	-0.08	1.2							Mccc2	-0.06	0.93							Mccc2	-0.07	2.25							Mccc2	-0.04	0.65
P21913	Mcee	-0.04	0.25							Mcee	0	0.01							Mcee	-0.03	0.2							Mcee	0.05	0.44
P21961	Mcl1	-0.04	0.07							Mcl1	0.04	0.09							Mcl1	-0.04	0.1							Mcl1	0.01	0.01
P22002	Mcpt1	-0.01	0.05							Mcpt1	0.06	0.17							Mcpt1	-0.02	0.07							Mcpt1	-0.04	0.1
P22062	Mcrip2	-0.09	0.57							Mcrip2	0.02	0.21							Mcrip2	-0.1	1.08							Mcrip2	-0.06	0.68
P22105	Mcts1	-0.05	1.35							Mcts1	-0.02	0.26							Mcts1	-0.02	0.33							Mcts1	-0.04	0.76
P22509	Mcu	-0.16	2.12							Mcu	0.01	0.05							Mcu	-0.17	1.24							Mcu	0.05	0.28
P22734	Mdh1	-0.07	0.92							Mdh1	-0.03	0.23							Mdh1	-0.04	0.61							Mdh1	-0.03	0.29
P22892	Mdh2	-0.08	1.25							Mdh2	-0.03	0.44							Mdh2	-0.06	1.27							Mdh2	-0.03	0.4
P22985	Mdp1	-0.01	0.18							Mdp1	0.02	0.44							Mdp1	0.02	0.25							Mdp1	0.02	0.32
P23198	Me1	-0.01	0.02							Me1	0.07	0.14							Me1	-0.04	0.12							Me1	-0.01	0.02
P23348	Me3	-0.03	0.27							Me3	-0.05	0.74							Me3	-0.03	0.21							Me3	-0.06	1.11
P23358	Mecp2	0.05	0.3							Mecp2	-0.12	1.02							Mecp2	-0.06	0.38							Mecp2	-0.18	1.83
P23457	Mecr	-0.09	0.66							Mecr	-0.01	0.1							Mecr	-0.05	0.4							Mecr	0.03	0.21
P23514	Memo1	-0.03	0.25							Memo1	-0.02	0.28							Memo1	0.04	0.36							Memo1	0.07	1.24
P23562	Mesd	0.08	1.84							Mesd	0.01	0.13							Mesd	0.06	0.98							Mesd	0	0.02
P23565	Metap1d	-0.15	2.05							Metap1d	0.02	0.17							Metap1d	-0.1	1.78							Metap1d	0.03	0.32
P23640	Metap2	-0.01	0.14							Metap2	0.02	0.19							Metap2	0.03	0.75							Metap2	0.06	1.19
P23680	Mettl27	-0.04	0.5							Mettl27	-0.06	0.91							Mettl27	-0.06	0.62							Mettl27	-0.02	0.16
P23693	Mettl7a	0	0.01							Mettl7a	0	0.02							Mettl7a	-0.04	0.77							Mettl7a	-0.04	0.66
P23711	Mfap1a	0.03	0.21							Mfap1a	0.14	0.92							Mfap1a	0.05	0.52							Mfap1a	0	0.03
P23764	Mfap4	0.1	0.18							Mfap4	0.1	0.35							Mfap4	0.01	0.02							Mfap4	-0.11	0.81
P23928	Mfap5	0.29	1.13							Mfap5	0.06	0.27							Mfap5	0.2	0.77							Mfap5	0.2	1.34
P23965	Mff	-0.05	0.67							Mff	-0.05	0.59							Mff	-0.04	0.5							Mff	-0.06	0.54
P24049	Mfge8	0.55	1.44							Mfge8	0.21	0.85							Mfge8	0.17	0.35							Mfge8	-0.05	0.18
P24050	Mfn1	-0.06	0.91							Mfn1	-0.08	1.78							Mfn1	-0.05	1							Mfn1	-0.06	1.52
P24054	Mfn2	-0.06	1.58							Mfn2	-0.02	0.37							Mfn2	-0.04	1							Mfn2	-0.04	0.53
P24090	Mgll	-0.1	0.77							Mgll	0.02	0.16							Mgll	-0.11	1.07							Mgll	-0.07	0.9
P24155	Mgst3	0.09	0.58							Mgst3	0.03	0.08							Mgst3	-0.03	0.17							Mgst3	0.12	0.48
P24268	Mia2	-0.03	0.25							Mia2	-0.05	0.48							Mia2	-0.04	0.37							Mia2	-0.04	0.41
P24329	Mia3	0.01	0.2							Mia3	-0.04	0.73							Mia3	-0.04	0.76							Mia3	-0.02	0.31
P24368	Mical3	0.04	0.25							Mical3	0.09	0.93							Mical3	0.1	0.65							Mical3	0.05	0.15
P24473	Micall1	0.03	0.37							Micall1	-0.05	0.79							Micall1	-0.02	0.29							Micall1	-0.01	0.14
P24483	Micos10	0	0.03							Micos10	-0.14	0.84							Micos10	-0.04	0.44							Micos10	-0.03	0.15
P25235	Micu1	-0.08	0.52							Micu1	0.02	0.09							Micu1	-0.06	0.23							Micu1	0.04	0.22
P25236	Mief2	-0.03	0.25							Mief2	-0.06	0.41							Mief2	-0.06	0.35							Mief2	-0.18	3.54
P25286	Mif	0.01	0.14							Mif	-0.03	0.33							Mif	0.06	1.06							Mif	0	0.01
P25304	Mindy1	-0.04	0.24							Mindy1	0.03	0.16							Mindy1	0.02	0.23							Mindy1	-0.02	0.17
P25409	Mindy2	0.06	0.5							Mindy2	0.04	0.59							Mindy2	-0.01	0.06							Mindy2	0.04	0.61
P25809	Mink1	-0.04	0.35							Mink1	0	0.02							Mink1	0.07	0.72							Mink1	-0.01	0.14
P25886	Minpp1	0.04	0.36							Minpp1	-0.06	0.71							Minpp1	0.07	1							Minpp1	0.06	0.97
P26284	Mipep	-0.06	1.75							Mipep	-0.02	0.33							Mipep	0.04	0.43							Mipep	0.04	0.98
P26431	Mix23	-0.06	0.66							Mix23	0	0.01							Mix23	0	0.05							Mix23	0.05	0.7
P26453	Mlec	0.05	0.31							Mlec	0.09	1.06							Mlec	0.06	0.49							Mlec	0.09	1.22
P26644	Mlf1	0	0							Mlf1	-0.02	0.06							Mlf1	-0.05	0.31							Mlf1	0	0
P26772	Mlf2	0.08	0.55							Mlf2	0.1	0.95							Mlf2	0.21	1.51							Mlf2	0.24	1.48
P26817	Mlip	-0.01	0.17							Mlip	-0.03	0.5							Mlip	0	0.04							Mlip	0.02	0.39
P27008	Mlycd	-0.07	1.07							Mlycd	-0.04	0.64							Mlycd	-0.04	0.41							Mlycd	-0.02	0.34
P27139	Mmaa	-0.03	0.33							Mmaa	0	0.04							Mmaa	0.05	0.65							Mmaa	0.04	0.49
P27274	Mmab	-0.15	1.79							Mmab	-0.04	0.37							Mmab	-0.11	1.33							Mmab	-0.01	0.07
P27321	Mmrn2	0.01	0.04							Mmrn2	0.02	0.13							Mmrn2	0	0.02							Mmrn2	0.07	1.04
P27605	Mms19	-0.09	0.73							Mms19	-0.05	0.36							Mms19	0.02	0.15							Mms19	-0.02	0.16
P27615	Mmut	-0.08	0.77							Mmut	-0.15	3.05							Mmut	-0.08	1.48							Mmut	-0.11	2.59
P27653	Mob2	0.02	0.1							Mob2	-0.01	0.08							Mob2	0	0.01							Mob2	0.09	1
P27791	Mocs2	-0.08	0.37							Mocs2	0.02	0.05							Mocs2	-0.03	0.11							Mocs2	-0.12	0.47
P27867	Mogs	0.05	0.65							Mogs	-0.01	0.15							Mogs	0.01	0.06							Mogs	0.02	0.34
P27881	Mospd1	0.02	0.1							Mospd1	-0.08	0.47							Mospd1	0.1	0.69							Mospd1	0.01	0.03
P28023	Mospd2	-0.01	0.05							Mospd2	0.09	0.8							Mospd2	0.04	0.31							Mospd2	0	0.02
P28042	Mpc1	-0.07	0.5							Mpc1	-0.06	0.53							Mpc1	-0.04	0.3							Mpc1	-0.03	0.5
P28064	Mpc2	-0.04	0.39							Mpc2	-0.03	0.36							Mpc2	-0.08	1.12							Mpc2	-0.03	0.52
P28073	Mpi	-0.07	0.93							Mpi	-0.03	0.46							Mpi	-0.06	0.71							Mpi	-0.02	0.22
P28075	Mpp7	-0.02	0.16							Mpp7	-0.01	0.11							Mpp7	0.03	0.23							Mpp7	-0.08	1.33
P28077	Mprip	0.19	1.34							Mprip	0.1	0.52							Mprip	0	0							Mprip	0.12	0.59
P28480	Mpst	-0.07	1.52							Mpst	-0.05	0.96							Mpst	-0.04	0.57							Mpst	-0.02	0.26
P29066	Mpv17	-0.12	1.01							Mpv17	-0.05	0.33							Mpv17	-0.1	0.55							Mpv17	-0.09	1.09
P29117	Mrc1	0.26	1.49							Mrc1	0.22	1.49							Mrc1	0.33	3.3							Mrc1	0.16	1.24
P29147	Mrfap1	-0.06	0.25							Mrfap1	-0.02	0.11							Mrfap1	-0.09	0.56							Mrfap1	0.02	0.1
P29266	Mri1	-0.03	0.29							Mri1	-0.02	0.33							Mri1	0	0.03							Mri1	0.03	0.3
P29315	Mroh1	-0.09	0.44							Mroh1	0	0.03							Mroh1	-0.04	0.25							Mroh1	0.08	0.48
P29410	Mrpl1	-0.08	1.2							Mrpl1	0	0							Mrpl1	-0.07	2.17							Mrpl1	-0.01	0.06
P29411	Mrpl10	-0.07	1.5							Mrpl10	-0.07	0.91							Mrpl10	-0.08	1.02							Mrpl10	-0.05	0.92
P29418	Mrpl11	-0.06	1.43							Mrpl11	-0.02	0.19							Mrpl11	-0.06	1.12							Mrpl11	-0.04	0.54
P29419	Mrpl12	-0.07	0.63							Mrpl12	-0.03	0.24							Mrpl12	-0.07	0.86							Mrpl12	-0.05	0.59
P29457	Mrpl13	-0.08	1.48							Mrpl13	-0.01	0.16							Mrpl13	-0.05	0.52							Mrpl13	-0.06	1.63
P29595	Mrpl14	-0.09	0.84							Mrpl14	-0.08	0.86							Mrpl14	-0.06	0.79							Mrpl14	0.02	0.18
P29826	Mrpl15	-0.07	0.66							Mrpl15	-0.06	0.47							Mrpl15	-0.1	1.46							Mrpl15	-0.05	0.54
P29975	Mrpl16	-0.09	1.51							Mrpl16	-0.13	2.16							Mrpl16	-0.1	1.49							Mrpl16	-0.11	1.89
P29994	Mrpl17	-0.09	1.86							Mrpl17	-0.03	0.36							Mrpl17	-0.07	0.64							Mrpl17	-0.07	0.88
P29995	Mrpl18	-0.02	0.27							Mrpl18	-0.03	0.54							Mrpl18	-0.02	0.23							Mrpl18	-0.01	0.15
P30009	Mrpl19	-0.07	0.61							Mrpl19	-0.03	0.22							Mrpl19	-0.07	0.45							Mrpl19	-0.06	0.6
P30349	Mrpl2	-0.08	0.74							Mrpl2	-0.1	1.48							Mrpl2	-0.07	0.58							Mrpl2	-0.07	0.86
P30427	Mrpl20	-0.14	0.94							Mrpl20	-0.2	1.14							Mrpl20	-0.02	0.07							Mrpl20	-0.18	1.13
P30713	Mrpl21	-0.06	0.79							Mrpl21	-0.06	1.63							Mrpl21	-0.09	0.67							Mrpl21	-0.01	0.1
P30835	Mrpl22	-0.02	0.15							Mrpl22	-0.08	0.65							Mrpl22	0.04	0.14							Mrpl22	-0.08	0.67
P30839	Mrpl23	-0.1	2.8							Mrpl23	-0.08	1.41							Mrpl23	-0.05	0.42							Mrpl23	-0.03	0.27
P30904	Mrpl24	-0.11	1.36							Mrpl24	-0.06	0.74							Mrpl24	-0.07	0.78							Mrpl24	-0.06	0.6
P31000	Mrpl27	-0.11	1.16							Mrpl27	-0.06	1.13							Mrpl27	0	0.02							Mrpl27	-0.06	0.97
P31044	Mrpl28	-0.1	1.98							Mrpl28	-0.07	1.09							Mrpl28	-0.06	0.55							Mrpl28	-0.03	0.36
P31211	Mrpl3	-0.07	0.61							Mrpl3	-0.09	1.5							Mrpl3	-0.05	0.5							Mrpl3	-0.03	0.27
P31232	Mrpl30	-0.06	0.55							Mrpl30	-0.04	0.36							Mrpl30	-0.09	0.94							Mrpl30	-0.11	1.93
P31399	Mrpl34	0.1	0.09							Mrpl34	0.04	0.03							Mrpl34	0.02	0.02							Mrpl34	-0.03	0.04
P31977	Mrpl35	-0.09	1.22							Mrpl35	-0.06	0.67							Mrpl35	0	0.01							Mrpl35	-0.03	0.24
P32038	Mrpl37	-0.12	1.79							Mrpl37	-0.1	1.77							Mrpl37	-0.09	1.02							Mrpl37	-0.07	1.06
P32089	Mrpl38	-0.07	1.73							Mrpl38	-0.01	0.13							Mrpl38	-0.04	0.33							Mrpl38	-0.03	0.44
P32198	Mrpl39	-0.06	1							Mrpl39	-0.07	1.11							Mrpl39	-0.05	0.43							Mrpl39	-0.03	0.36
P32233	Mrpl4	-0.08	1.04							Mrpl4	-0.09	2.45							Mrpl4	-0.07	0.7							Mrpl4	-0.11	1.93
P32362	Mrpl40	-0.08	0.81							Mrpl40	-0.09	1.47							Mrpl40	-0.06	0.49							Mrpl40	-0.08	0.76
P32551	Mrpl41	-0.08	1.39							Mrpl41	-0.05	0.86							Mrpl41	-0.06	0.56							Mrpl41	-0.1	1.94
P32577	Mrpl42	-0.04	0.35							Mrpl42	-0.09	0.87							Mrpl42	-0.09	0.69							Mrpl42	-0.06	0.67
P32883	Mrpl43	-0.09	0.96							Mrpl43	-0.12	1.22							Mrpl43	-0.07	0.83							Mrpl43	-0.08	0.73
P33124	Mrpl44	-0.06	0.86							Mrpl44	-0.07	1.01							Mrpl44	-0.09	1.31							Mrpl44	-0.08	2.28
P34064	Mrpl45	-0.07	0.96							Mrpl45	-0.08	1.1							Mrpl45	-0.06	0.64							Mrpl45	-0.08	1.34
P34067	Mrpl46	-0.05	0.92							Mrpl46	-0.01	0.08							Mrpl46	-0.02	0.13							Mrpl46	-0.08	1.74
P34926	Mrpl47	-0.1	1.62							Mrpl47	-0.08	1.12							Mrpl47	-0.05	0.7							Mrpl47	-0.06	0.58
P35053	Mrpl48	-0.08	0.83							Mrpl48	-0.08	0.75							Mrpl48	-0.06	0.52							Mrpl48	-0.04	0.39
P35171	Mrpl49	-0.02	0.2							Mrpl49	-0.05	0.49							Mrpl49	-0.02	0.19							Mrpl49	-0.03	0.28
P35213	Mrpl53	-0.13	2.13							Mrpl53	-0.04	0.58							Mrpl53	-0.1	1.48							Mrpl53	-0.06	0.83
P35279	Mrpl54	-0.06	0.76							Mrpl54	-0.1	1.4							Mrpl54	-0.09	0.89							Mrpl54	-0.06	0.59
P35281	Mrpl55	-0.09	1.23							Mrpl55	-0.08	1.72							Mrpl55	-0.08	0.84							Mrpl55	-0.12	2.21
P35284	Mrpl57	-0.04	0.46							Mrpl57	-0.07	0.92							Mrpl57	-0.03	0.19							Mrpl57	-0.03	0.25
P35286	Mrpl58	-0.06	0.67							Mrpl58	-0.04	0.42							Mrpl58	-0.05	0.66							Mrpl58	0	0.01
P35427	Mrpl9	-0.09	2.19							Mrpl9	-0.05	1.04							Mrpl9	-0.05	0.37							Mrpl9	-0.02	0.21
P35433	Mrps10	-0.09	0.31							Mrps10	-0.12	0.85							Mrps10	0.06	0.19							Mrps10	-0.14	0.64
P35434	Mrps11	-0.02	0.12							Mrps11	-0.1	0.81							Mrps11	-0.12	0.78							Mrps11	-0.03	0.2
P35435	Mrps12	-0.02	0.23							Mrps12	-0.01	0.05							Mrps12	-0.02	0.1							Mrps12	-0.04	0.46
P35444	Mrps14	-0.1	1.03							Mrps14	-0.02	0.12							Mrps14	-0.11	1.33							Mrps14	0.01	0.08
P35446	Mrps15	-0.09	1.31							Mrps15	-0.05	0.74							Mrps15	-0.09	0.92							Mrps15	-0.04	0.38
P35467	Mrps16	-0.04	0.63							Mrps16	-0.02	0.28							Mrps16	-0.08	1.5							Mrps16	0	0
P35527	Mrps17	-0.03	0.38							Mrps17	-0.02	0.18							Mrps17	-0.04	0.59							Mrps17	-0.02	0.21
P35559	Mrps18a	-0.11	1.22							Mrps18a	-0.04	0.33							Mrps18a	-0.05	0.69							Mrps18a	-0.1	0.88
P35565	Mrps18b	-0.07	0.96							Mrps18b	-0.03	0.46							Mrps18b	-0.1	1.28							Mrps18b	-0.05	0.82
P35571	Mrps2	-0.07	0.49							Mrps2	-0.07	0.43							Mrps2	-0.1	0.61							Mrps2	-0.03	0.24
[truncated: 1,794 more rows]

## Sheet: Fig.5F
	protein_WH_log2(FC)_N: Student's T-test Difference RV_PAB-F_RV_Sham-RF	mRNA_CM_log2(FC) F13	GENE_SYMBOL	Sverweis_224_PAB_regulated mRNAs				protein_WH_log2(FC)_N: Student's T-test Difference LV_PAB-F_LV_Sham-RF	mRNA_CM_log2(FC) F11	GENE_SYMBOL	Sverweis_224_PAB_regulated mRNAs				protein_WH_log2(FC)_N: Student's T-test Difference RV_PAB-F_RV_Sham-RF	mRNA_WH_log2(FC)_RV PAB decomp vs sham	GENE_SYMBOL	Sverweis_224_PAB_regulated mRNAs				protein_WH_log2(FC)_N: Student's T-test Difference LV_PAB-F_LV_Sham-RF	mRNA_WH_log2(FC)LV PAB decomp vs sham	GENE_SYMBOL	Sverweis_224_PAB_regulated mRNAs
[truncated: 3,189 more rows]
