# Supplementary material for: A common gene signature of the right ventricle in failing rat and human hearts
Source: Nat Cardiovasc Res. 2024 Jul 5;3(7):819–40. doi: 10.1038/s44161-024-00485-1 (PMC11358011; doi:10.1038/s44161-024-00485-1)
Supplement: Supplementary file 18 — Statistical source data, unprocessed western blots. [file 44161_2024_485_MOESM18_ESM.xlsx]

## Sheet: Fig.6A
Penk_RTqPCR	Animal ID	RV Sham-H	Animal ID	RV-Sham-F	Animal ID	RV PAB-H	Animal ID	RV PAB-F	Animal ID	RV AOB-H	Animal ID	RV AOB-F
	#152	0.82	#88	1.55	#145	1.73	#83	3.06	#147	1.69	#81	1.89
	#152	0.78	#88	1.47	#145	1.7	#83	2.57	#147	1.52	#81	1.44
	#154	0.62	#92	0.92	#151	3.63	#89	8.51	#164	0.81	#82	1.32
	#154	0.55	#92	1.05	#151	3.42	#89	8.63	#164	0.84	#82	1.54
	#156	0.8	#109	0.96	#153	1.8	#94	3.77	#165	1.01	#86	1.59
	#156	1.17	#109	0.87	#153	2.04	#94	4.55	#165	1.08	#86	1.31
	#157	1.22	#110	0.91	#155	1.73	#97	7.57	#169	1.16	#98	1.18
	#157	1.04	#110	0.93	#155	1.7	#97	7.11	#169	1.08	#98	1.21
	#167	1.38	#111	0.54	#161	3.63	#103	2.59	#171	0.89	#101	0.86
	#167	1.5	#111	0.91	#161	3.42	#103	3.58	#171	1	#101	0.93
	#173	1.33	#112	1.4	#172	1.8	#106	3.96	#174	1.02	#134	1.41
	#173	1.37	#112	0.92	#172	2.04	#106	3.75	#174	1.06	#134	1.69

## Sheet: Fig.6B
Penk_Westernblot
alpha-Tubulin_Westernblot

## Sheet: Fig.6C
	Experiment	LV Control	Experiment	LV + 10nM LE	Experiment	LV + 100nM LE	Experiment	LV + 1000nM LE
	V1	192	V1	185	V1	100	V1	128
	V1	124	V1	122	V1	79	V1	109
	V1	108	V1	175	V1	83	V1	130
	V1	108	V1	230	V1	95	V1	90
	V1	98	V1	119	V1	77	V1	91
	V1	126	V1	170	V1	92	V1	132
	V1	64	V1	126	V1	187	V1	101
	V1	216	V1	109	V1	100	V1	156
	V1	82	V1	177	V1	100	V1	103
	V1	208	V1	136	V1	88	V1	98
	V1	92	V1	153	V1	87	V1	58
	V1	135	V1	86	V1	124	V1	70
	V1	153	V1	141	V1	71	V1	97
	V1	133	V1	159	V1	91	V1	64
	V1	123	V1	122	V1	108	V1	158
	V1	188	V1	96	V1	75	V1	106
	V1	90	V1	88	V1	78	V1	65
	V1	52	V1	142	V1	127	V1	66
	V1	86	V1	198	V1	95	V1	73
	V1	260	V1	72	V1	67	V1	62
	V1	76	V1	97	V1	121	V1	101
	V1	126	V1	95	V1	89	V1	100
	V1	177	V1	234	V1	118	V1	84
	V1	157	V1	149	V1	109	V1	170
	V1	108	V1	91	V1	100	V1	100
	V1	90	V1	96	V1	135	V1	70
	V1	121	V1	87	V1	91	V1	94
	V2	349	V2	182	V2	164	V2	182
	V2	219	V2	93	V2	160	V2	159
	V2	247	V2	114	V2	134	V2	245
	V2	224	V2	165	V2	133	V2	186
	V2	178	V2	207	V2	108	V2	200
	V2	127	V2	132	V2	89	V2	212
	V2	162	V2	124	V2	153	V2	163
	V2	223	V2	141	V2	168	V2	84
	V2	86	V2	229	V2	129	V2	109
	V2	181	V2	226	V2	256	V2	236
	V2	115	V2	413	V2	154	V2	163
	V2	79	V2	376	V2	158	V2	135
	V2	204	V2	131	V2	187	V2	52
	V2	268	V2	127	V2	98	V2	152
	V2	125	V2	259	V2	170	V2	142
	V2	219	V2	132	V2	273	V2	79
	V2	114	V2	103	V2	141	V2	147
	V2	126	V2	151	V2	167	V2	87
	V2	182	V2	111	V2	159	V2	157
	V2	188	V2	203	V2	111	V2	106
	V2	114	V2	90	V2	150	V2	143
	V2	123	V2	136	V2	133	V2	100
	V2	159	V2	79	V2	294	V2	132
	V2	65	V2	214	V2	296	V2	119
	V2	146	V2	121	V2	157	V2	225
	V2	106	V2	172	V2	138	V2	194
	V2	111	V2	134	V2	63	V2	153
	V3	164	V3	240	V3	159	V3	185
	V3	190	V3	364	V3	174	V3	111
	V3	201	V3	260	V3	224	V3	160
	V3	125	V3	133	V3	123	V3	253
	V3	195	V3	181	V3	205	V3	158
	V3	267	V3	243	V3	150	V3	278
	V3	190	V3	194	V3	205	V3	175
	V3	133	V3	116	V3	159	V3	317
	V3	187	V3	233	V3	83	V3	189
	V3	134	V3	153	V3	202	V3	196
	V3	163	V3	286	V3	136	V3	221
	V3	203	V3	254	V3	203	V3	259
	V3	219	V3	360	V3	183	V3	148
	V3	266	V3	318	V3	318	V3	136
	V3	174	V3	225	V3	234	V3	209
	V3	232	V3	186	V3	134	V3	197
	V3	264	V3	87	V3	187	V3	202
	V3	166	V3	131	V3	186	V3	180
	V3	155	V3	218	V3	141	V3	117
	V3	295	V3	144	V3	153	V3	127
	V3	184	V3	221	V3	95	V3	117
	V3	216	V3	148	V3	274	V3	229
	V3	153	V3	175	V3	128	V3	232
	V3	234	V3	413	V3	139	V3	118
	V3	170	V3	113	V3	125	V3	169
	V3	182	V3	110	V3	194	V3	214
	V3	75	V3	185	V3	110	V3	135
	V4	346.5			V4	125.5
	V4	273.5			V4	290.5
	V4	243			V4	176.5
	V4	159			V4	139.5
	V4	263			V4	230
	V4	212.5			V4	165.5
	V4	210.5			V4	213.5
	V4	182			V4	213
	V4	164			V4	202
	V4	247.5			V4	147.5
	V4	301			V4	148.5
	V4	152			V4	134
	V4	298			V4	235.5
	V4	344.5			V4	166.5
	V4	298.5			V4	174
	V4	214			V4	136
	V4	280			V4	199.5
	V4	234.5			V4	136.5
	V4	415.5			V4	270
	V4	245.5			V4	234.5
	V4	241			V4	313.5
	V4	362			V4	339
	V4	258			V4	296
	V4	463.5			V4	205.5
	V4	222			V4	231
	V4	187			V4	169.5
	V4	168			V4	304.5
	V5	371.5			V5	373.5
	V5	226.5			V5	151.5
	V5	241			V5	163
	V5	227.5			V5	203.5
	V5	191			V5	108.5
	V5	210.5			V5	183.5
	V5	196.5			V5	261
	V5	295.5			V5	277
	V5	141.5			V5	199.5
	V5	384			V5	254
	V5	241			V5	162.5
	V5	260.5			V5	185
	V5	407			V5	185
	V5	214.5			V5	130.5
	V5	176			V5	112.5
	V5	260			V5	129.5
	V5	293			V5	192
	V5	195.5			V5	97.5
	V5	175			V5	135
	V5	189.5			V5	111
	V5	227.5			V5	154
	V5	129			V5	179
	V5	179			V5	108
	V5	202.5			V5	255
	V5	247.5			V5	136
	V5	106			V5	263
	V5	137			V5	161.5
	V6	161			V6	111.5
	V6	262.5			V6	201
	V6	173.5			V6	146.5
	V6	150.5			V6	139.5
	V6	129			V6	137.5
	V6	99			V6	144.5
	V6	168.5			V6	90.5
	V6	250			V6	174
	V6	217			V6	122
	V6	304.5			V6	280
	V6	354			V6	259
	V6	348.5			V6	248
	V6	300.5			V6	195.5
	V6	239			V6	164.5
	V6	251.5			V6	327
	V6	173			V6	119.5
	V6	246.5			V6	254.5
	V6	133.5			V6	305.5
	V6	359			V6	253
	V6	274			V6	262
	V6	116			V6	300.5
	V6	208			V6	336.5
	V6	195.5			V6	222
	V6	264			V6	304
	V6	199.5			V6	177.5
	V6	279.5			V6	276.5
	V6	144			V6	257.5

## Sheet: Fig.6D
	Contraction_velocity	Experiment	RV Control	RV + Leu-Enkephalin	Contraction_velocity	Experiment	LV Control	LV + Leu-Enkephalin 100 nM		Relaxation_velocity	Experiment	RV Control	RV + Leu-Enkephalin		Relaxation_velocity	Experiment	LV Control	LV + Leu-Enkephalin 100 nM		Amplitude	Experiment	RV Control	RV + Leu-Enkephalin		Amplitude	Experiment	LV Control	LV + Leu-Enkephalin 100 nM		dL/L%	Experiment	RV Control	RV + Leu-Enkephalin		dL/L%	Experiment	LV Control	LV + Leu-Enkephalin 100 nM
		V1	144	185.5		V1	192	100			V1	145.5	156.5			V1	134	75			V1	8.55	9.95			V1	7.021	4.1065			V1	6.21	8.83			V1	5.59	3.34
		V1	168	215		V1	124	79			V1	138	220			V1	84	59			V1	9.76	10.79			V1	5.9465	4.227			V1	6.19	10.55			V1	6.3	4.18
		V1	257.5	155		V1	108	83			V1	283	101.5			V1	101	70			V1	14.67	7.05			V1	5.595	3.5095			V1	11.69	7.04			V1	5.37	3.47
		V1	198.5	102.5		V1	108	95			V1	152	109			V1	105	82			V1	9.87	5.41			V1	5.819	4.073			V1	10.51	5.07			V1	5.82	4.88
		V1	200	198		V1	98	77			V1	90	190			V1	108	74			V1	9.9	10.77			V1	4.545	3.816			V1	7.98	9.34			V1	5.66	4.83
		V1	243.5	217		V1	126	92			V1	476	307.5			V1	97	80			V1	13.44	14.22			V1	6.1715	4.1865			V1	12.33	14.48			V1	6.25	3.95
		V1	149.5	218.5		V1	64	187			V1	119.5	220			V1	46	184			V1	7.64	12.31			V1	3.55	11.234			V1	7.35	10.41			V1	3.73	9.03
		V1	269	192.5		V1	216	100			V1	197.5	153			V1	205	69			V1	12.45	8.03			V1	10.4045	3.285			V1	11.19	7.08			V1	9.93	3.36
		V1	214.5	114.5		V1	82	100			V1	236	107.5			V1	63	70			V1	8.94	6.29			V1	4.3185	4.336			V1	8.28	5.64			V1	5.22	5.22
		V1	218	119		V1	208	88			V1	111.5	114			V1	184	95			V1	6.2	5.71			V1	8.066	5.263			V1	5.54	6.48			V1	8	5.52
		V1	181	163		V1	92	87			V1	172.5	162.5			V1	75	77			V1	9.76	8.94			V1	4.1655	5.1235			V1	9.05	5.93			V1	3.93	5.1
		V1	235.5	113		V1	135	124			V1	101	108.5			V1	142	108			V1	8.75	7.29			V1	5.255	5.7405			V1	5.3	5.75			V1	4.29	5.75
		V1	320	105.5		V1	153	71			V1	281.5	86			V1	89	70			V1	11.18	5.21			V1	6.412	3.148			V1	15.83	6.6			V1	5.95	3.37
		V1	196	111		V1	133	91			V1	161	100.5			V1	118	77			V1	10.93	6.04			V1	6.964	4.714			V1	9.83	5.6			V1	6.92	4.54
		V1	206	169		V1	123	108			V1	121	232			V1	99	124			V1	9.87	9.67			V1	6.322	5.905			V1	9.56	9.49			V1	6.95	4.4
		V1	134	161		V1	188	75			V1	107.5	108			V1	163	72			V1	6.39	5.66			V1	10.5895	3.4795			V1	9.52	4.05			V1	8.68	3.11
		V1	237	193		V1	90	78			V1	209.5	158.5			V1	94	73			V1	12.18	8.86			V1	5.66	3.497			V1	10.18	9.17			V1	6.22	4.57
		V1	162	141.5		V1	52	127			V1	141	162			V1	47	148			V1	8.55	8.1			V1	2.5955	6.1825			V1	8.15	5.57			V1	3.08	7.13
		V1	259.5	226		V1	86	95			V1	206	219			V1	79	67			V1	12	11.54			V1	4.159	3.958			V1	9.73	10.87			V1	3.95	4.01
		V1	224.5	219.5		V1	260	67			V1	198.5	195			V1	209	42			V1	10.71	11.66			V1	7.1355	3.1475			V1	10.01	9.27			V1	6.02	3.48
		V1	165	196.5		V1	76	121			V1	170	196			V1	61	115			V1	7.45	10.21			V1	3.7655	4.8175			V1	6.79	10.14			V1	3.69	4.48
		V1	217.5	183.5		V1	126	89			V1	90.5	195			V1	95	93			V1	9.07	9.97			V1	6.4315	4.704			V1	3.97	9			V1	5.73	4.37
		V1	133.5	147.5		V1	177	118			V1	123	124			V1	125	82			V1	7.7	7.42			V1	8.4805	4.947			V1	6.78	4.7			V1	6.93	4.51
		V1	197	155		V1	157	109			V1	163	165			V1	148	121			V1	10.1	7.65			V1	6.836	5.276			V1	8.81	5.9			V1	5.44	4.77
		V1	212	242		V1	108	100			V1	110.5	190.5			V1	149	73			V1	8.7	12.26			V1	5.061	5.1865			V1	5.09	11.04			V1	5.27	5.6
		V1	139.5	194		V1	90	135			V1	83	152.5			V1	83	128			V1	5.06	9.61			V1	5.231	4.853			V1	4.39	7.55			V1	6.32	3.45
		V1	121.5	191		V1	121	91			V1	112.5	160			V1	127	75			V1	8.11	8.63			V1	6.882	5.4565			V1	4.25	7.96			V1	7.05	4.1
		V2	130	105.5		V2	349	164			V2	85	115.5			V2	229	166			V2	8.08	4.22			V2	14.4605	7.213			V2	3.3	4.02			V2	12	6.53
		V2	135.5	118		V2	219	160			V2	162	134			V2	235	153			V2	7.62	7.84			V2	11.7305	6.839			V2	5.57	5.69			V2	9.52	6.62
		V2	198	117		V2	247	134			V2	178.5	109.5			V2	232	96			V2	9.51	7.05			V2	10.8695	5.653			V2	6.85	6.1			V2	8.64	5.58
		V2	151	151.5		V2	224	133			V2	190.5	201			V2	229	104			V2	6.99	6.42			V2	12.1345	7.06			V2	7.13	4.18			V2	10.42	6.72
		V2	114.5	175		V2	178	108			V2	133	161			V2	152	99			V2	7.45	8.73			V2	7.598	5.2575			V2	6.25	9.59			V2	7.96	4.99
		V2	203.5	120.5		V2	127	89			V2	94	99.5			V2	133	89			V2	7.82	5.64			V2	7.247	5.1835			V2	4.55	4.34			V2	6.98	5.75
		V2	179	214.5		V2	162	153			V2	197.5	169			V2	148	117			V2	10.53	6.44			V2	8.3815	7.1885			V2	9.4	5.61			V2	7.77	7.79
		V2	171.5	189.5		V2	223	168			V2	187	174			V2	217	210			V2	7.62	9.34			V2	11.218	9.87			V2	5.89	8.94			V2	7.83	7.72
		V2	150.5	109.5		V2	86	129			V2	141	111			V2	182	109			V2	8.01	4.22			V2	3.288	5.772			V2	8.32	3.57			V2	3.32	7.64
		V2	165	131.5		V2	181	256			V2	203.5	138.5			V2	195	243			V2	8.43	7.01			V2	9.179	13.2155			V2	6.52	6.26			V2	10.03	15.14
		V2	139	124		V2	115	154			V2	94	102			V2	123	140			V2	4.85	6.23			V2	6.47	7.965			V2	4.17	5.09			V2	6.63	7.57
		V2	178.5	172.5		V2	79	158			V2	177.5	128			V2	72	155			V2	9.26	8.18			V2	3.054	8.4825			V2	7.11	6.75			V2	3.44	7.86
		V2	174.5	143		V2	204	187			V2	63	124.5			V2	195	112			V2	9.73	7.1			V2	9.7585	6.04			V2	3.05	6.44			V2	7.44	5.67
		V2	141.5	122		V2	268	98			V2	123.5	140			V2	259	110			V2	9.26	7.23			V2	12.974	6.047			V2	4.44	5.6			V2	10.42	7.69
		V2	168	115.5		V2	125	170			V2	176	111.5			V2	134	160			V2	9.32	5.18			V2	6.8885	8.2155			V2	7.36	4.11			V2	7.2	7.21
		V2	180.5	101.5		V2	219	273			V2	181.5	87			V2	286	232			V2	9.38	4.26			V2	10.353	12.4445			V2	7.53	4.33			V2	8.39	9.3
		V2	131.5	99		V2	114	141			V2	107	94.5			V2	89	125			V2	7.22	4.91			V2	5.422	7.618			V2	5.68	3.95			V2	5.53	8.65
		V2	128.5	196		V2	126	167			V2	125	192			V2	182	124			V2	7.22	10.51			V2	6.7645	8.147			V2	7.16	7.44			V2	7.15	8.25
		V2	156.5	104		V2	182	159			V2	216.5	90			V2	185	134			V2	9.62	5.15			V2	9.528	7.0235			V2	8.93	5.62			V2	9.79	6.41
		V2	183	136		V2	188	111			V2	82	115.5			V2	178	119			V2	9.44	5.31			V2	9.293	4.785			V2	4.79	4.3			V2	10.46	5.16
		V2	179.5	148.5		V2	114	150			V2	218.5	148			V2	88	130			V2	11.35	7.08			V2	6.297	7.445			V2	10.02	5.58			V2	5.4	6.81
		V2	103	163		V2	123	133			V2	103.5	159.5			V2	135	124			V2	6.1	8.66			V2	6.0975	6.2075			V2	5.65	8.13			V2	6.47	6.44
		V2	97	80.5		V2	159	294			V2	72.5	120.5			V2	118	282			V2	4.46	4.21			V2	8.249	10.005			V2	3.68	3.74			V2	5.99	8.21
		V2	140.5	174		V2	65	296			V2	171.5	145			V2	321	293			V2	8.45	7.23			V2	3.0495	11.5065			V2	8.33	6.53			V2	2.73	10.45
		V2	104	214		V2	146	157			V2	79.5	217.5			V2	152	154			V2	9.08	9.9			V2	5.0695	6.5875			V2	4.23	9.22			V2	6.76	8.02
		V2	190	112.5		V2	106	138			V2	176	128			V2	126	122			V2	9.6	5.22			V2	5.36	6.5535			V2	7.45	4.21			V2	5.95	5.91
		V2	146.5	93.5		V2	111	63			V2	126.5	79			V2	113	54			V2	7.16	5.43			V2	5.55	2.594			V2	5.68	4.6			V2	5.84	2.61
		V3	62.5	177		V2	164	159			V3	64	179			V2	189	209			V3	10.38	8.62			V2	8.547	9.9575			V3	4.37	7.92			V2	8.92	11.74
		V3	275.5	191.5		V3	190	174			V3	246	186			V3	136	169			V3	12.36	9.39			V3	8.146	8.3275			V3	9.25	8.19			V3	7.63	7.4
		V3	164.5	160		V3	201	224			V3	142	126			V3	166	210			V3	7.58	7.54			V3	9.5515	11.423			V3	9.68	7.25			V3	10.53	11.06
		V3	133.5	282		V3	125	123			V3	107	234.5			V3	105	107			V3	6.47	11.49			V3	6.6055	6.625			V3	6.03	11.31			V3	6.62	7.09
		V3	93.5	102.5		V3	195	205			V3	106.5	82			V3	170	176			V3	5.66	4.79			V3	7.5575	8.6805			V3	5.53	4.82			V3	7.77	8.87
		V3	150.5	204		V3	267	150			V3	141.5	156.5			V3	262	107			V3	6.68	10.41			V3	12.5995	6.5105			V3	6.8	7.19			V3	10.51	6.16
		V3	103.5	165		V3	190	205			V3	83	155.5			V3	148	179			V3	5.12	7.45			V3	9.5035	8.9145			V3	5.42	5.99			V3	8.57	8.52
		V3	75.5	221.5		V3	133	159			V3	56.5	199			V3	125	130			V3	6.37	9.79			V3	6.2845	7.7335			V3	3.42	10.62			V3	6.12	8.44
		V3	124.5	133.5		V3	187	83			V3	125	120.5			V3	223	75			V3	6.48	6.23			V3	10.182	2.968			V3	5.77	5.37			V3	10.23	3.64
		V3	278.5	223		V3	134	202			V3	270.5	257.5			V3	142	214			V3	8.03	11.73			V3	6.4465	10.62			V3	8.05	12.22			V3	7.39	8.19
		V3	299.5	312		V3	163	136			V3	343	296.5			V3	150	163			V3	16.25	13.68			V3	8.562	6.7365			V3	14.92	11.73			V3	7.72	7.11
		V3	132.5	174.5		V3	203	203			V3	86.5	152			V3	138	156			V3	16	7.85			V3	7.88	8.2295			V3	10.75	6.35			V3	8.64	7.55
		V3	200.5	89.5		V3	219	183			V3	198	82.5			V3	222	152			V3	14.5	4.32			V3	9.831	7.3385			V3	10.08	4.46			V3	10.39	6.04
		V3	190.5	195		V3	266	318			V3	153.5	143			V3	181	280			V3	12.27	7.14			V3	11.6125	12.097			V3	9.28	5.33			V3	9.56	9.12
		V3	244.5	161.5		V3	174	234			V3	176	161.5			V3	209	198			V3	11.23	7.83			V3	8.42	10.321			V3	10.7	7.09			V3	9.46	11.72
		V3	275	149.5		V3	232	134			V3	190.5	164.5			V3	204	116			V3	12.61	6.34			V3	11.158	6.074			V3	11.45	5.64			V3	12.58	5.57
		V3	141.5	140.5		V3	264	187			V3	116.5	118			V3	217	192			V3	7.36	6.29			V3	12.597	8.476			V3	9.43	5.98			V3	13.25	8.76
		V3	183	141		V3	166	186			V3	221	158			V3	118	157			V3	8.41	7.02			V3	5.9245	9.2025			V3	8.18	5.92			V3	6.04	9.74
		V3	201	238.5		V3	155	141			V3	220.5	164.5			V3	162	132			V3	9.6	7.33			V3	7.4235	6.9205			V3	10.21	5.98			V3	8.4	6.51
		V3	260	206.5		V3	295	153			V3	167	143.5			V3	287	129			V3	12.49	9.16			V3	8.322	6.819			V3	12.49	7.33			V3	8.6	6.33
		V3	389	104.5		V3	184	95			V3	65.5	85.5			V3	176	71			V3	4.3	4.1			V3	8.467	5.085			V3	10.57	3.72			V3	10.37	4.72
		V3	292	89.5		V3	216	274			V3	227	75.5			V3	174	215			V3	14.35	4.47			V3	8.662	9.904			V3	15.06	4.37			V3	9.28	9.12
		V3	213	147.5		V3	153	128			V3	226.5	173			V3	168	86			V3	6.99	6.13			V3	6.773	3.6755			V3	12.93	6.4			V3	5.67	4.19
		V3	273	144		V3	234	139			V3	181.5	144.5			V3	179	105			V3	9.97	7.52			V3	9.959	6.4105			V3	10.6	5.91			V3	9.84	6.1
		V3	337	175.5		V3	170	125			V3	127.5	175.5			V3	165	114			V3	8.83	8.44			V3	7.142	5.8375			V3	9.4	7.52			V3	7.18	8.56
		V3	344.5	185		V3	182	194			V3	108.5	163			V3	174	202			V3	7.48	8.83			V3	9.1175	9.4595			V3	9.95	8.8			V3	8.22	11.45
		V3	265.5	148.5		V3	75	110			V3	280	127			V3	94	120			V3	14.64	7.86			V3	2.665	5.3215			V3	13.92	8.99			V3	2.34	4.8
		V4	108	206		V4	346.5	125.5			V4	93	183			V4	228.5	101			V4	5.31	6			V4	19.6135	5.3825			V4	5.15	5.33			V4	14.09	4.7
		V4	155	115		V4	273.5	290.5			V4	153	76			V4	192	258.5			V4	8.1	4			V4	12.8445	15.518			V4	6.43	3.63			V4	14.72	12.57
		V4	178	140		V4	243	176.5			V4	171	137			V4	140.5	140			V4	8.88	7			V4	10.6995	9.0805			V4	8.34	6.5			V4	10.03	8.39
		V4	238	145		V4	159	139.5			V4	353	122			V4	145.5	102.5			V4	14.29	7			V4	9.194	8.0065			V4	12.44	6.64			V4	8.78	9.15
		V4	125	136		V4	263	230			V4	111	105			V4	237.5	191.5			V4	5.04	6			V4	13.681	11.2745			V4	4.58	5.31			V4	10.66	8.19
		V4	344	172		V4	212.5	165.5			V4	360	121			V4	154	185			V4	14.41	6			V4	10.811	7.613			V4	12.01	4.61			V4	8.54	7.54
		V4	75	93		V4	210.5	213.5			V4	83	68			V4	117	211			V4	3.88	4			V4	10.3215	11.0865			V4	2.78	4.39			V4	7.69	9.49
		V4	185	236		V4	182	213			V4	228	133			V4	95	166			V4	10.35	9			V4	8.4425	8.5075			V4	8.41	11.43			V4	8.8	8.51
		V4	97	164		V4	164	202			V4	87	124			V4	109	149.5			V4	4.82	8			V4	7.119	11.3875			V4	4.63	7.67			V4	7.87	12.26
		V4	191	174		V4	247.5	147.5			V4	178	170			V4	238	128			V4	11.4	8			V4	12.545	6.298			V4	9.82	5.72			V4	9.76	6.46
		V4	143	152		V4	301	148.5			V4	161	129			V4	248	118.5			V4	8.06	7			V4	14.3185	8.287			V4	8.68	7.13			V4	13.62	6.77
		V4	188	122		V4	152	134			V4	204	113			V4	150.5	133.5			V4	7.14	5			V4	8.7285	7.981			V4	5.93	3.93			V4	9.49	6.56
		V4	110	104		V4	298	235.5			V4	80	103			V4	236	177			V4	4.67	6			V4	15.513	10.9235			V4	4.21	4.81			V4	14.72	9.67
		V4	246	140		V4	344.5	166.5			V4	211	78			V4	241.5	147			V4	11.79	5			V4	16.0385	9.6435			V4	9.69	4.7			V4	14.18	7.86
		V4	98	110		V4	298.5	174			V4	84	84			V4	216.5	168.5			V4	3.91	5			V4	13.8045	9.576			V4	3.17	5.7			V4	11.71	9.87
		V4	101	104		V4	214	136			V4	67	80			V4	175	128.5			V4	4.22	5			V4	10.5375	8.3405			V4	4.72	5.01			V4	9.78	8.58
		V4	200	144		V4	280	199.5			V4	255	143			V4	273.5	176			V4	9.83	9			V4	15.3325	10.7425			V4	9.9	10.43			V4	10.28	13.26
		V4	177	131		V4	234.5	136.5			V4	157	89			V4	215.5	109.5			V4	6.57	5			V4	13.9155	7.4365			V4	6.32	4.05			V4	10.22	6.42
		V4	88	53		V4	415.5	270			V4	101	40			V4	364	181.5			V4	3.4	3			V4	19.7555	13.415			V4	3.72	2.29			V4	13.87	11.61
		V4	165	121		V4	245.5	234.5			V4	222	92			V4	168.5	200.5			V4	8.84	7			V4	10.221	9.795			V4	7.86	6.42			V4	7.8	8.7
		V4	191	99		V4	241	313.5			V4	145	85			V4	259.5	211			V4	8.62	5			V4	12.4795	14.278			V4	8.2	4.87			V4	10.91	14.51
		V4	80	148		V4	362	339			V4	82	98			V4	298.5	339			V4	3.41	7			V4	17.2875	15.422			V4	5.02	6.69			V4	12.85	13.5
		V4	161	67		V4	258	296			V4	161	54			V4	252	170.5			V4	7.14	4			V4	13.2905	14.4475			V4	6.76	3.75			V4	11.18	10.4
		V4	111	68		V4	463.5	205.5			V4	113	66			V4	357.5	233			V4	5.49	3			V4	16.878	10.9575			V4	4.75	2.36			V4	11.64	9.4
		V4	215	168		V4	222	231			V4	174	145			V4	170	149.5			V4	7.06	8			V4	11.7465	11.216			V4	5.88	7.46			V4	10.23	11.3
		V4	100	98		V4	187	169.5			V4	102	94			V4	157	170.5			V4	4.65	5			V4	10.2955	7.821			V4	3.84	4.17			V4	7.94	6.24
		V4	124	174		V4	168	304.5			V4	133	150			V4	150.5	327.5			V4	6.04	8			V4	8.3035	16.168			V4	4.1	8.96			V4	8.6	13.56
		V5	81	94		V5	371.5	373.5			V5	66	108			V5	218	431			V5	2.84	3.86			V5	19.351	17.589			V5	3.59	3.67			V5	13.82	12.62
		V5	104	88		V5	226.5	151.5			V5	100	103			V5	201	155			V5	3.35	3.05			V5	11.945	8.4655			V5	3.23	3.3			V5	10.19	6.09
		V5	338	173		V5	241	163			V5	314	155			V5	139.5	124.5			V5	10.6	7.34			V5	12.993	9.0375			V5	10.21	7.14			V5	10.4	7.45
		V5	197	166		V5	227.5	203.5			V5	175	184			V5	206.5	200.5			V5	6.78	6.68			V5	10.158	11.0945			V5	6.56	7.38			V5	10.07	10.13
		V5	172	124		V5	191	108.5			V5	163	116			V5	161	87.5			V5	7.88	5.73			V5	10.7835	5.982			V5	5.58	5.17			V5	10.82	4.01
		V5	96	157		V5	210.5	183.5			V5	73	113			V5	199.5	200.5			V5	3.69	6.58			V5	11.5385	8.568			V5	3.69	6.44			V5	10.48	7.22
		V5	139	115		V5	196.5	261			V5	97	106			V5	239	214.5			V5	5.92	4.6			V5	12.175	12.165			V5	6.33	3.54			V5	9.45	8.91
		V5	163	153		V5	295.5	277			V5	149	141			V5	243	188.5			V5	6.28	7.36			V5	15.253	12.048			V5	6.67	6.44			V5	11.73	8.84
		V5	199	134		V5	141.5	199.5			V5	154	140			V5	157.5	188.5			V5	8.86	7.12			V5	8.6695	12.2555			V5	7.63	5.62			V5	7.29	10.18
		V5	229	172		V5	384	254			V5	269	150			V5	322.5	282.5			V5	9.12	7.53			V5	19.5605	15.595			V5	8.19	6.76			V5	12.33	12.86
		V5	239	104		V5	241	162.5			V5	273	100			V5	195	157.5			V5	13.36	6.02			V5	12.256	9.626			V5	11.29	6.18			V5	12.25	7.4
		V5	182	133		V5	260.5	185			V5	174	184			V5	140	211			V5	9.67	8.94			V5	8.418	10.0355			V5	7.86	9.27			V5	7.2	8.44
		V5	101	105		V5	407	185			V5	77	101			V5	254	175			V5	3.84	5.76			V5	19.5215	8.6385			V5	4.2	5.19			V5	16.5	7.47
		V5	137	165		V5	214.5	130.5			V5	148	176			V5	189	121			V5	7.36	7.12			V5	11.426	7.2235			V5	6.35	7.1			V5	10.64	6.76
		V5	193	257		V5	176	112.5			V5	141	214			V5	169.5	128			V5	8.94	9.21			V5	9.8925	7.3005			V5	9.78	6.92			V5	8.37	6.65
		V5	125	90		V5	260	129.5			V5	136	79			V5	169	105			V5	7.87	3.19			V5	13.032	7.199			V5	7.71	3.08			V5	10.07	6.87
		V5	74	162		V5	293	192			V5	61	174			V5	260	132			V5	2.26	9.25			V5	14.956	8.8895			V5	2.24	9.04			V5	11.32	6.72
		V5	123	293		V5	195.5	97.5			V5	155	392			V5	133.5	78.5			V5	4.71	12.31			V5	10.161	3.9165			V5	4.51	8.51			V5	9.41	3.4
		V5	165	81		V5	175	135			V5	152	66			V5	112	144			V5	7.31	4.16			V5	10.311	7.0745			V5	8.12	3.51			V5	9.47	5.38
		V5	118	327		V5	189.5	111			V5	91	473			V5	445	97.5			V5	5.81	13.42			V5	10.2875	6.041			V5	6.82	10.02			V5	8.28	5.3
		V5	50	202		V5	227.5	154			V5	37	175			V5	154.5	211			V5	2.34	9.46			V5	13.0655	8.87			V5	2.57	8.71			V5	10.03	7.11
		V5	200	125		V5	129	179			V5	168	99			V5	99	179.5			V5	9.13	5.72			V5	8.9215	10.4275			V5	10.12	4.12			V5	7	8.27
		V5	106	218		V5	179	108			V5	100	176			V5	112	104.5			V5	5.63	8.35			V5	10.8115	6.1295			V5	6.24	6.78			V5	9.5	5.08
		V5	194	127		V5	202.5	255			V5	134	109			V5	176	260.5			V5	8.6	5.96			V5	12.177	14.682			V5	8.28	5.51			V5	12.15	10.02
		V5	132	196		V5	247.5	136			V5	114	136			V5	204.5	130.5			V5	6.94	10.31			V5	12.4435	7.8325			V5	6.95	7.32			V5	12.71	8.3
		V5	130	160		V5	106	263			V5	109	134			V5	93.5	266.5			V5	4.6	7.61			V5	6.709	13.9105			V5	6.06	7.76			V5	5.15	10.29
		V5	158	111		V5	137	161.5			V5	180	99			V5	114	134.5			V5	7.72	5			V5	8.015	8.8065			V5	6.33	4.88			V5	7.51	7.86
		V6	99	202		V6	161	111.5			V6	90	212			V6	188.5	120			V6	3.14	10.62			V6	9.29	7.2305			V6	2.52	12.3			V6	10.32	7.16
		V6	103	137		V6	262.5	201			V6	92	96			V6	298.5	145			V6	4.21	5.87			V6	10.9905	8.5875			V6	3.52	5.67			V6	8.38	7.09
		V6	174	191		V6	173.5	146.5			V6	106	397			V6	170.5	170.5			V6	7.06	6.53			V6	8.3395	8.2835			V6	9.55	4.7			V6	8.07	8.52
		V6	97	152		V6	150.5	139.5			V6	72	155			V6	171	127			V6	4.71	7.29			V6	8.389	8.428			V6	4.55	7.08			V6	10.28	8.29
		V6	266	246		V6	129	137.5			V6	214	187			V6	160	122			V6	11.58	9.19			V6	6.2145	7.8375			V6	9.82	9.5			V6	5.68	8.63
		V6	245	176		V6	99	144.5			V6	159	127			V6	80.5	124.5			V6	11.52	7.71			V6	4.3125	6.4725			V6	9.7	6.74			V6	5.53	6.62
		V6	262	147		V6	168.5	90.5			V6	164	126			V6	204.5	69.5			V6	10.28	5.75			V6	8.288	3.8595			V6	10.5	6.1			V6	8.77	4.5
		V6	352	197		V6	250	174			V6	293	159			V6	228.5	190			V6	12.23	7.56			V6	13.9405	7.5315			V6	11.27	7.1			V6	11.03	6.95
		V6	206	195		V6	217	122			V6	150	145			V6	181	86			V6	7.59	8.47			V6	10.469	6.4395			V6	7.32	8.46			V6	10.13	7.4
		V6	191	242		V6	304.5	280			V6	101	133			V6	212.5	299			V6	9.41	11.17			V6	14.2385	14.455			V6	8.92	11.69			V6	10.46	12.28
		V6	188	109		V6	354	259			V6	152	118			V6	247	292.5			V6	8.62	5.87			V6	16.2105	10.7655			V6	9.44	7.24			V6	14.59	11.44
		V6	154	190		V6	348.5	248			V6	107	194			V6	322.5	206.5			V6	8	6.92			V6	17.97	12.672			V6	6.56	6.21			V6	14.57	13.63
		V6	174	233		V6	300.5	195.5			V6	141	168			V6	249	158.5			V6	7.58	10.52			V6	14.347	9.9425			V6	6.98	10.54			V6	12.2	8.94
		V6	356	223		V6	239	164.5			V6	250	196			V6	204	157			V6	13.5	8.49			V6	9.478	8.536			V6	12.6	7.96			V6	7.55	9.86
		V6	197	131		V6	251.5	327			V6	155	106			V6	201.5	254.5			V6	10.2	5.51			V6	12.8305	13.21			V6	10.9	5.54			V6	13.47	10.46
		V6	259	109		V6	173	119.5			V6	149	125			V6	170.5	115			V6	12.19	5.23			V6	7.13	5.9685			V6	12.05	5.38			V6	7.53	8.45
		V6	112	144		V6	246.5	254.5			V6	114	111			V6	189	189.5			V6	5.67	5.23			V6	12.119	12.34			V6	5.91	4.45			V6	11.13	13.42
		V6	177	319		V6	133.5	305.5			V6	140	248			V6	97.5	224			V6	8.33	11.86			V6	7.663	15.2575			V6	7.55	10.96			V6	7.28	12.21
		V6	169	154		V6	359	253			V6	119	164			V6	249	279.5			V6	8.6	7.69			V6	15.993	13.446			V6	11.94	9			V6	14.05	12.01
		V6	123	109		V6	274	262			V6	87	95			V6	415	235			V6	7.3	3.95			V6	18.701	12.6965			V6	9.04	4.98			V6	18.57	13.15
		V6	143	115		V6	116	300.5			V6	139	97			V6	115	359.5			V6	5.08	6.03			V6	5.602	16.835			V6	5.24	5.33			V6	5.12	15.16
		V6	129	121		V6	208	336.5			V6	496	116			V6	168	215.5			V6	5.16	5.74			V6	10.1525	15.7195			V6	5.63	5.74			V6	9.69	14
		V6	939	121		V6	195.5	222			V6	422	113			V6	190	168			V6	22.37	4.99			V6	11.261	10.428			V6	19.64	5.71			V6	9.21	10.81
		V6	195	63		V6	264	304			V6	164	61			V6	238	259.5			V6	8.44	2.19			V6	13.1245	14.244			V6	9.1	2.75			V6	10.16	12.42
		V6	1078	70		V6	199.5	177.5			V6	1120	55			V6	184.5	197.5			V6	24.61	2.84			V6	10.69	11.7495			V6	22.11	3.41			V6	9.54	11.94
		V6	243	105		V6	279.5	276.5			V6	255	87			V6	225	246.5			V6	10.71	3.5			V6	14.5235	13.641			V6	10.9	3.41			V6	11.39	13.36
		V6	137	180		V6	144	257.5			V6	114	163			V6	117	223			V6	6.48	7.26			V6	6.722	12.166			V6	7.26	5.75			V6	6.96	11.22

## Sheet: Fig.6E
Nppb		RV Control		RV Leu-Enkephalin 100nM		RV Phenlyephrin 10 µM		RV Leu-Enkephalin+Phenylephrin			LV Control		LV Leu-Enkephalin 100 nM		LV Phenylephrin 10µM		LV Leu-Enkephalin+Phenlyephrin				Nppa		RV Control		RV Leu-Enkephalin 100nM		RV Phenlyephrin 10 µM		RV Leu-Enkephalin+Phenylephrin			LV Control		LV Leu-Enkephalin 100 nM		LV Phenylephrin 10µM		LV Leu-Enkephalin+Phenlyephrin					beta-MHC		RV Control		RV Leu-Enkephalin 100nM		RV Phenlyephrin 10 µM
	Exp.1	0.69	Exp.1	0.73	Exp.2	1.71	Exp.2	0.45		Exp.1	0.59	Exp.1	1.13	Exp.1	2.45	Exp.1	3.05					Exp.1	1.09	Exp.1	0.99	Exp.2	2.03	Exp.2	0.21		Exp.1	0.72	Exp.1	0.89	Exp.1	0.87	Exp.1	1.05						Exp.1	0.79	Exp.1	0.41	Exp.2	4.29
	Exp.1	1.41	Exp.1	0.23	Exp.2	1.25	Exp.2	1.17		Exp.1	1.79	Exp.1	1.01	Exp.1	2.41	Exp.1	3.39					Exp.1	1.19	Exp.1	1.07	Exp.2	1.51	Exp.2	0.24		Exp.1	0.91	Exp.1	0.8	Exp.1	0.86	Exp.1	1.34						Exp.1	0.72	Exp.1	0.48	Exp.2	3.84
	Exp.1	0.69	Exp.1	0.84	Exp.3	3.03	Exp.2	1.08		Exp.1	1.27	Exp.1	0.82	Exp.1	1.74	Exp.1	3.51					Exp.1	0.82	Exp.1	1.39	Exp.3	2.03	Exp.2	0.59		Exp.1	1.04	Exp.1	1.22	Exp.1	2.06	Exp.1	1.29						Exp.1	1.22	Exp.1	0.81	Exp.3	2.19
	Exp.1	1.2	Exp.1	0.81	Exp.3	3.41	Exp.2	1.38		Exp.1	0.54	Exp.1	0.82	Exp.1	2.19	Exp.1	6.19					Exp.1	0.87	Exp.1	1.29	Exp.3	2.71	Exp.2	0.48		Exp.1	1.13	Exp.1	1.51	Exp.1	2.35	Exp.1	1.71						Exp.1	1.24	Exp.1	1.03	Exp.3	3.43
	Exp.1	0.8	Exp.1	1.87	Exp.3	5.74	Exp.3	2.5		Exp.1	1.42	Exp.2	0.17	Exp.2	3.14	Exp.2	1.93					Exp.1	1.17	Exp.1	1.47	Exp.3	1.59	Exp.3	1.34		Exp.1	1.35	Exp.2	0.38	Exp.2	4.96	Exp.2	1.99						Exp.1	1.25	Exp.1	0.91	Exp.3	1.55
	Exp.1	1.56	Exp.1	1.8	Exp.3	5.58	Exp.3	2.11		Exp.1	0.99	Exp.2	0.21	Exp.2	3.41	Exp.2	2.08					Exp.1	0.91	Exp.1	1.51	Exp.3	1.39	Exp.3	1.15		Exp.1	0.97	Exp.2	0.13	Exp.2	6.23	Exp.2	2.3						Exp.1	0.92	Exp.1	0.51	Exp.3	1.54
	Exp.2	1.33	Exp.2	0.33						Exp.2	0.6	Exp.3	1.59	Exp.2	3.63	Exp.2	1.97					Exp.2	1.17	Exp.2	0.41						Exp.2	0.98	Exp.3	1.64	Exp.2	2.81	Exp.2	1.8						Exp.2	0.77	Exp.2	0.56
	Exp.2	0.75	Exp.2	0.8						Exp.2	1.66	Exp.3	0.64	Exp.2	4.03	Exp.2	1.69					Exp.2	0.86	Exp.2	0.42						Exp.2	1.01	Exp.3	0.74	Exp.2	4.82	Exp.2	0.97						Exp.2	1.29	Exp.2	0.51
	Exp.3	0.99	Exp.3	1.72						Exp.3	1.38	Exp.3	1.06	Exp.3	5.82	Exp.3	0.96					Exp.3	0.84	Exp.3	1.04						Exp.3	3.51	Exp.3	1.48	Exp.3	4.99	Exp.3	1.17						Exp.3	0.78	Exp.3	1.14
	Exp.3	1.02	Exp.3	1.02						Exp.3	2.08	Exp.3	0.9	Exp.3	8	Exp.3	1.68					Exp.3	1.19	Exp.3	0.95						Exp.3	3.61	Exp.3	1.33	Exp.3	5.1	Exp.3	2.11						Exp.3	1.29	Exp.3	1.31
	Exp.4	1.43	Exp.3	1.51						Exp.3	0.59	Exp.3	0.52	Exp.3	4.14	Exp.3	1.84					Exp.4	0.91	Exp.3	1.43						Exp.3	0.28	Exp.3	0.25	Exp.3	3.51	Exp.3	1.14						Exp.4	0.95	Exp.3	1.24
	Exp.4	1.17	Exp.3	1.66						Exp.3	0.59	Exp.3	0.15	Exp.3	6.11	Exp.3	1.21					Exp.4	1.08	Exp.3	1.35						Exp.3	0.28	Exp.3	0.27	Exp.3	3.23	Exp.3	1.25						Exp.4	0.66	Exp.3	1.16
	Exp.4	1.14	Exp.4	0.66						Exp.4	1.39	Exp.4	0.62	Exp.3	1.95	Exp.3	0.73					Exp.4	1.51	Exp.4	0.69						Exp.4	0.72	Exp.4	0.14	Exp.3	1.2	Exp.3	0.5						Exp.4	2.04	Exp.4	2.17
	Exp.4	1.27	Exp.4	1.41						Exp.4	1.24	Exp.4	0.63	Exp.3	4.41	Exp.3	0.93					Exp.4	1.8	Exp.4	1.39						Exp.4	0.68	Exp.4	0.18	Exp.3	1.67	Exp.3	0.93						Exp.4	3.2	Exp.4	3.53
	Exp.4	0.58	Exp.4	0.9						Exp.4	1.08	Exp.4	0.47	Exp.3	2.35							Exp.4	0.6	Exp.4	0.42						Exp.4	0.62	Exp.4	0.8	Exp.3	1.95								Exp.4	0.45	Exp.4	1.46
	Exp.4	0.71	Exp.4	1						Exp.4	1.33	Exp.4	0.47	Exp.3	1.79							Exp.4	0.63	Exp.4	0.99						Exp.4	0.75	Exp.4	0.9	Exp.3	1.46								Exp.4	0.55	Exp.4	2.33
			Exp.4	0.82						Exp.4	0.93	Exp.4	0.91											Exp.4	0.75						Exp.4	1.54	Exp.4	1.28												Exp.4	1.01
			Exp.4	0.81						Exp.4	0.85	Exp.4	0.66											Exp.4	1.05						Exp.4	1.17	Exp.4	1.16												Exp.4	0.61
										Exp.4	0.73																				Exp.4	1.4
										Exp.4	0.68																				Exp.4	1.75
[truncated: 10 more columns]

## Sheet: Fig.6F
Experiment	Image	Area	LV Control		Experiment	Image	Area	LV Leu-Enkephalin 100 nM		Experiment	Image	Area	LV Phenylephrin 10µM		Experiment	Image	Area	LV Leu-Enkephalin+Phenlyephrin
HMZ-01-2023	#13_04	1	66.51		HMZ-01-2023	#14_01	1	76.18		HMZ-01-2023	#15_02	1	166.87		HMZ-01-2023	#17_01	1	114.87
		2	73.76				2	111.25				2	87.06				2	107.62
		3	71.34				3	79.81				3	99.15				3	145.1
		4	67.71				4	66.51				4	160.82				4	118.5
		5	83.43				5	140.27				5	135.43				5	152.36
		6	96.74				6	38.69				6	135.43				6	107.62
		7	33.86				7	87.06				7	142.68				7	94.32
	#13_01	1	44.74				8	111.25				8	91.9				8	135.43
		2	64.09				9	12.09				9	122.13				9	26.6
		3	118.5			#14_02	1	31.44				10	111.25				10	125.76
		4	64.09				2	162.03			#15_03	1	125.76				11	89.48
		5	49.58				3	54.41				2	192.26				12	120.92
		6	41.11				4	48.37				3	97.94			#17_02	1	50.79
		7	36.28				5	100.36				4	135.43				2	128.17
		8	70.13				6	194.68				5	141.48				3	77.39
		9	65.3				7	241.84				6	142.68				4	97.94
	#13_08	1	135.43				8	110.04				7	117.29				5	71.34
		2	84.64				9	94.32				8	222.49				6	38.69
		3	93.11				10	177.75				9	105.2				7	139.06
		4	106.41				11	118.5				10	47.16				8	55.62
		5	96.74				12	128.17				11	137.85				9	81.02
		6	56.83				13	128.17				12	117.29				10	76.18
		7	84.64			#14_04	1	35.07				13	123.34				11	133.01
		8	89.48				2	197.1				14	55.62				12	81.02
		9	114.87				3	149.94				15	227.33			#17_04	1	103.99
		10	95.53				4	176.54				16	68.92				2	123.34
		11	106.41				5	139.06				17	158.4				3	99.15
	#13_03	1	44.74				6	125.76				18	222.49				4	62.88
		2	58.04				7	139.06			#15_04	1	67.71				5	116.08
		3	101.57				8	183.8				2	107.62				6	99.15
		4	58.04				9	53.2				3	136.64				7	95.53
		5	58.04			#14_07	1	134.22				4	118.5				8	89.48
		6	36.28				2	101.57				5	139.06				9	103.99
		7	186.22				3	90.32				6	105.2				10	67.71
		8	130.59				4	107.62				7	194.68				11	141.48
		9	94.32				5	135.43				8	135.43				12	106.41
		10	77.39				6	129.38				9	108.83				13	74.97
	#13_05	1	137.85				7	128.17				10	120.92				14	66.51
		2	107.62				8	162.03				11	102.78				15	67.71
		3	149.94				9	212.82				12	148.73			#17_05	1	72.55
		4	77.39				10	100.36				13	153.57				2	95.53
		5	181.38				11	159.61			#15_06	1	162.03				3	61.67
		6	182.59				12	112.45				2	120.92				4	71.34
		7	141.48				13	137.85				3	101.57				5	97.94
		8	47.16				14	125.76				4	30.23				6	52
	#13_12	1	99.15				15	112.45				5	247.88				7	136.64
		2	111.25			#14_08	1	59.25				6	133.01				8	97.94
		3	108.83				2	100.36				7	126.96				9	105.2
		4	146.31				3	64.09				8	128.17				10	70.13
		5	125.76				4	126.96				9	100.36				11	83.43
		6	164.45				5	174.12				10	186.22				12	207.98
		7	146.31				6	124.55				11	96.74				13	53.2
		8	107.62				7	91.9				12	106.41				14	58.04
		9	128.17				8	112.45				13	122.13				15	55.62
		10	137.85				9	118.5				14	103.99			#17_06	1	114.87
		11	148.73				10	74.97			#15_07	1	114.87				2	180.17
		12	94.32				11	107.62				2	124.55				3	108.83
		13	91.9				12	90.07				3	90.69				4	88.27
		14	148.73				13	130.59				4	230.96				5	97.94
		15	106.41				14	77.39				5	113.66				6	122.13
	#13_13	1	64.09				15	48.37				6	146.31				7	84.64
		2	85.85				16	130.59				7	82.22				8	90.69
		3	134.22			#14_05	1	24.18				8	99.15				9	137.85
		4	134.22				2	64.09				9	199.52				10	78.6
		5	99.15				3	159.61				10	188.63				11	91.9
		6	110.04				4	122.13				11	103.99			#17_07	1	133.01
		7	159.61				5	47.16				12	103.99				2	90.69
		8	79.81				6	76.18				13	143.89				3	108.83
		9	103.99		HMZ-02-2023	#14_00	1	78.1				14	158.4				4	67.71
		10	112.45				2	86.13				15	119.71				5	81.02
		11	123.34				3	69.34				16	106.41				6	83.43
		12	64.09			#14_01	1	86.86				17	189.84				7	155.99
		13	100.36				2	59.85			#16_01	1	171.7				8	58.04
	#13_10	1	87.06				3	54.74				2	140.27				9	59.25
		2	50.79			#14_02	1	147.45				3	141.48				10	174.12
		3	79.81				2	89.78				4	148.73				11	105.2
		4	74.97				3	190.51				5	136.64				12	79.81
		5	124.55			#14_03	1	75.91				6	239.42				13	58.04
		6	88.27				2	122.63				7	169.29				14	71.34
		7	91.9				3	70.8				8	114.87				15	90.69
		8	124.55			#14_04	1	86.86				9	62.88				16	135.43
		9	93.11				2	172.99				10	116.08			#18_01	1	108.83
		10	107.62				3	78.83				11	120.92				2	119.71
		11	244.26			#14_05	1	127.74			#16_03	1	134.22				3	72.55
		12	94.32				2	138.69				2	207.98				4	90.69
		13	117.29				3	44.53				3	48.37				5	84.64
HMZ-02-2023	#13_01	1	96.35				4	169.34				4	52				6	56.83
		2	104.38			#14_06	1	102.19				5	73.76				7	52
		3	145.99				2	83.21				6	49.58				8	125.76
		4	180.29				3	121.9				7	162.03				9	100.36
	#13_02	1	91.24				4	79.56				8	50.79				10	133.01
		2	126.28		HMZ-03-2023	#14_01	1	93.2				9	108.83				11	78.6
		3	98.54				2	34.95				10	131.8				12	58.04
		4	78.83				3	115.53				11	77.39				13	50.79
		5	91.97				4	164.08				12	93.11				14	27.81
	#13_03	1	98.54				5	89.32				13	97.94				15	38.69
		2	163.5				6	132.04			#16_04	1	105.2			#18_03	1	53.2
		3	21.9				7	165.05				2	59.25				2	72.55
		4	120.44			#14_02	1	151.46				3	74.97				3	113.66
	#13_04	1	59.85				2	56.31				4	60.46				4	111.25
		2	130.66				3	43.69				5	131.8				5	35.07
		3	71.53				4	30.1				6	166.87				6	113.66
		4	75.18				5	82.52				7	125.76				7	89.48
	#13_05	1	125.55				6	145.63				8	136.64				8	108.83
		2	67.88				7	106.8				9	114.87				9	125.76
		3	72.26				8	77.67				10	85.85				10	96.74
		4	75.18				9	124.27				11	139.06				11	56.83
HMZ-03-2023	#13_01	1	119.42				10	135.92				12	72.55				12	56.83
		2	38.83				11	172.82				13	105.2			#18_04	1	41.11
		3	164.08				12	28.16				14	133.01				2	36.28
		4	130.1				13	20.39				15	84.64				3	37.48
		5	134.95				14	166.02				16	111.25				4	27.81
		6	155.34				15	42.72				17	159.61				5	48.37
		7	153.4			#14_04	1	65.05			#16_05	1	118.5				6	90.69
		8	140.78				2	42.72				2	108.83				7	108.83
		9	142.72				3	41.75				3	90.69				8	125.76
		10	128.16				4	103.88				4	91.9				9	124.55
		11	92.23				5	46.6				5	78.6				10	87.06
		12	51.46				7	50.49				6	114.87				11	134.22
		13	37.86				8	85.44				7	111.25				12	148.73
	#13_02	1	125.24				9	77.67				8	120.92				13	94.32
		2	144.66				10	183.5				9	107.62			#18_06	1	82.22
		3	146.6			#14_05	1	48.54				10	93.11				2	105.2
		4	66.02				2	37.86				11	70.13				3	37.48
		5	82.52				3	137.86				12	85.85				4	68.92
		6	41.75				4	109.71				13	91.9				5	65.3
		7	78.64				5	91.26				14	114.87				6	106.41
		8	82.52				6	55.34			#16_06	1	159.61				7	67.71
		9	114.56				7	153.4				2	130.59				8	82.22
	#13_03	1	50.49				8	56.31				3	100.36				9	54.41
	#13_04	2	164.08				9	132.04				4	88.27				10	74.97
		3	173.79				10	162.14				5	88.27				11	72.55
		4	112.62				11	158.25				6	120.92				12	78.6
		5	66.99				12	33.01				7	87.06				13	87.06
		6	149.51			#14_06	1	63.11				8	102.78				14	48.37
		7	78.64				2	84.47				9	204.35				15	112.45
		8	159.22				3	41.75				10	82.22				16	78.6
		9	89.32				4	164.08				11	191.05				17	52
		10	107.77				5	71.84				12	139.06				18	126.96
		11	44.66				6	108.74				13	83.43		HMZ-02-2023	#17_00	1	89.05
		12	69.9				7	72.7				14	133.01				2	123.36
	#13_04	1	74.76				8	38.83				15	155.99				3	76.64
		2	76.7				9	87.38			#16_07	1	128.17			#17_01	1	81.02
		3	163.11				10	63.11				2	90.69				2	53.28
		4	165.05				11	57.28				3	157.19				3	86.86
		5	109.71			#14_07	1	123.3				4	166.87			#17_02	1	116.06
		6	47.57				2	167.96				5	136.64				2	100.73
		7	177.67				3	64.08				6	139.06				3	168.61
		8	131.07				4	41.75				7	107.62			#17_06	1	96.35
		9	74.76				5	46.6				8	81.02				2	21.17
		10	191.26				6	92.23				9	114.87				3	49.64
		11	136.89				7	47.57				10	103.99				4	88.32
		12	35.92				8	154.37				11	209.19			#17_07	1	158.39
	#13_05	1	71.84				9	234.95				12	180.17				2	57.66
		2	128.16				10	46.6				13	99.15				3	102.19
		3	133.98				11	113.59				14	87.06				4	126.28
		4	66.02				12	87.38				15	136.64			#17_08	1	87.59
		5	57.28				13	127.18		HMZ-02-2023	#15_00	1	150.36				2	145.26
		6	106.8				14	113.59				2	118.25			#18_03	1	97.81
		7	117.48				15	71.84			#15_01	1	291.97				2	22.63
		8	83.5			#14_08	1	66.02				2	141.61			#18_01	1	131.39
		9	49.51				2	63.11			#15_02	1	119.71				2	105.11
	#13_06	1	107.77				3	66.02				2	143.07				3	108.76
		2	97.09				4	130.1				3	131.39				4	81.02
		3	104.85				5	128.16			#15_05	1	210.95			#18_02	1	117.52
		4	112.62				6	136.89				2	118.25				2	107.3
		5	36.89				7	66.02				3	171.53				3	104.38
		6	93.2				8	36.89			#15_06	1	113.87				4	113.14
		7	89.32				9	216.5				2	128.47			#18_04	1	97.81
		8	44.66				10	138.83			#16_00	1	101.46				2	121.17
		9	36.89			#14_10	1	96.12				2	64.96		HMZ-03-2023	#17_01	1	105.83
		10	170.87				2	59.22				3	105.84				2	114.56
		11	100				3	55.34				4	93.43				3	135.92
		12	70.87				4	29.13				5	94.16				4	106.8
		13	69.9				5	198.06			#16_01	1	103.65				5	40.78
		14	151.46				6	145.63				2	106.57				6	137.86
	#13_07	1	88.35				7	68.93				3	100.73				7	87.38
		2	133.98				8	59.22			#16_02	1	92.7				8	65.05
		3	110.68				9	79.61				2	138.69				9	100.97
		4	100				10	53.4				3	116.79			#17_02	1	36.89
		5	64.08				11	164.08				4	100.73				2	36.89
		6	76.7				12	178.64			#16_03	1	115.33				3	148.54
		7	107.77				13	32.04				2	79.56				4	111.65
		8	63.11				14	157.28				3	98.54				5	150.49
		9	166.02				15	117.48				4	73.72				6	107.77
		10	120.39				16	116.5				5	93.43				7	77.67
	#13_08	1	91.26				17	187.38			#16_05	1	176.64				8	164.08
		2	81.55		HMZ-05-2023	#15_01	1	74.77				2	142.34				9	129.13
		3	69.9				2	144.14			#16_06	1	265.69				10	67.96
		4	95.15				3	90.99				2	182.48				11	98.06
		5	126.21				4	165.77				3	213.87			#17_03	1	105.83
		6	70.87				5	53.15				4	94.89				2	121.36
		7	91.26				6	82.88				5	113.87				3	50.49
		8	66.02				7	127.03			#16_07	1	274.45				4	107.77
		9	35.92				8	136.04				2	129.2				5	101.94
		10	41.75				9	109.91				3	159.12				6	109.71
HMZ-05-2023	#13_01	1	190.09				10	117.12				4	127.74				7	88.35
		2	137.84				11	109.01				5	121.17				8	133.01
		3	134.23				12	172.97				6	129.93				9	118.45
		4	168.47			#15_02	1	105.41			#16_08	1	97.81				10	135.92
		5	122.52				2	157.66				2	66.42				11	96.12
		6	73.87				3	150.45				3	164.23			#17_04	1	37.86
		7	133.33				4	112.61			#16_04	1	106.57				2	55.34
		8	108.11				5	101.8				2	265.69				3	90.29
		9	141.44				6	92.79				3	94.16				4	61.17
	#13_02	1	144.14				7	60.36				4	110.22				5	50.49
		2	122.52				8	127.93				5	87.59				6	116.5
		3	108.11				9	77.48		HMZ-03-2023	#15_01	1	208.74				7	45.63
		4	88.29				10	101.8				2	118.45				8	47.57
		5	128.83				11	85.59				3	107.77				9	57.28
		6	89.19				12	136.04				4	133.98				10	100.97
		7	113.51			#15_04	1	90.99				5	301.94				11	132.04
		8	56.76				2	31.53				6	80.58				12	203.88
		9	45.05				3	95.5				7	172.82			#17_05	1	112.62
		10	105.41				4	72.97				8	68.93				2	32.04
		11	123.42				5	47.75			#15_02	1	86.41				3	121.36
		12	112.61				6	43.24				2	189.32				4	96.12
		13	115.32				7	114.41				3	118.45				5	88.35
	#13_03	1	80.18				8	79.28				4	116.5				6	50.49
		2	54.05				9	80.18				5	108.74				7	75.73
		3	136.04				10	103.6				6	90.29				8	96.12
		4	96.4			#15_05	1	76.58				7	120.39				9	65.05
		5	81.98				2	165.77			#15_03	1	210.68				10	73.79
		6	59.46				3	82.88				2	112.62				11	121.36
		7	103.6				4	79.28				3	114.56				12	121.36
		8	161.26				5	105.41				4	150.49				13	107.77
		9	80.18				6	72.07				5	146.6				14	102.91
		10	161.26				7	128.83				6	108.74				15	121.36
		11	138.74				8	56.76				7	132.04				16	113.59
		12	197.3				9	109.01				8	77.67			#17_06	1	42.72
		13	74.77				10	79.28				9	186.41				2	107.77
		14	124.32				11	43.24				10	82.52				3	136.89
		15	76.58				12	129.73				11	91.26				4	100
	#13_04	1	90.09				13	52.25				12	103.88				5	105.83
		2	105.41			#15_07	1	84.68				13	102.91				6	127.18
		3	108.11				2	87.39				14	108.74				7	96.12
		4	151.35				3	102.7				15	102.91				8	60.19
		5	156.76				4	132.43				16	180.58				9	115.53
		6	58.56				5	126.13			#15_04	1	100				10	146.6
		7	84.68				6	133.33				2	71.84			#17_07	1	61.17
		8	50.45				7	108.11				3	117.48				2	123.3
		9	88.29				8	145.95				4	112.62				3	80.58
		10	138.74				9	72.07				5	108.74				4	193.2
		11	43.24				10	94.59				6	51.46				5	133.01
		12	73.87				11	83.78				7	61.17				6	112.62
		13	138.74				12	90.99				8	141.75				7	80.58
		14	83.78				13	128.83				9	224.27				8	111.65
		15	80.18				14	99.1				10	145.63				9	141.75
		16	116.22				15	121.62				11	142.72				10	110.68
	#13_05	1	100.9									12	178.64				11	67.96
		2	154.95								#15_06	1	52.43				12	51.46
		3	159.46									2	65.05			#18_01	1	165.05
		4	92.79									3	129.13				2	96.12
		5	79.28									4	210.68				3	48.54
		6	81.08									5	120.39				4	80.58
		7	33.33									6	133.98				5	41.75
		8	62.16									7	211.65				6	28.16
		9	112.61									8	198.06				7	83.5
		10	70.27									9	236.89				8	142.72
		11	101.8									10	152.43				9	137.86
		12	177.48								#15_10	1	136.89				10	66.99
	#13_07	1	87.39									2	150.49				11	24.27
		2	125.23									3	64.08				12	47.57
		3	74.77									4	130.1				13	189.32
		4	54.95									5	110.68				14	25.24
		5	94.59									6	169.9				15	96.12
		6	153.15									7	68.93			#18_04	1	72.82
		7	100.9									8	88.35				2	115.53
		8	98.2									9	49.51				3	135.92
		9	43.24									10	109.71				4	122.33
		10	127.03									11	88.35				5	99.03
		11	74.77								#16_01	1	192.23				6	135.92
		12	152.25									2	75.73				7	103.88
		13	99.1									3	126.21				8	168.93
		14	52.25									4	59.22				9	94.17
	#14_00	1	135.14									5	175.73				10	101.94
		2	115.32									6	102.91				11	79.61
		3	147.75									7	145.63				12	48.54
		4	83.78									8	77.67				13	141.75
		5	82.88								#16_02	1	126.21				14	74.76
		6	67.57									2	142.72			#18_08	1	92.23
		7	113.51									3	77.67				2	90.29
		8	45.05									4	139.81				3	153.4
		9	76.58									5	164.08				4	117.48
		10	133.33									6	113.59				5	98.06
		11	127.03									7	141.75				6	114.56
		12	138.74									8	120.39				7	110.68
		13	67.46								#16_06	1	132.04				8	100.97
	#14_02	1	54.05									2	100				9	47.57
		2	104.5									3	159.22				10	93.2
		3	45.05									4	157.28			#18_09	1	81.55
		4	83.78									5	124.27				2	109.71
		5	86.49									6	82.52				3	184.47
		6	88.29									7	133.01				4	108.74
		7	78.38									8	124.27				5	160.19
		8	78.38									9	179.61				6	172.82
		9	97.3									10	102.91				7	108.74
		10	84.68									11	120.39				8	87.38
		11	65.77									12	128.16				9	107.77
		12	86.49									13	267.96				10	151.46
	#14_04	1	65.77									14	93.2				11	102.91
		2	125.23								#16_07	1	117.48				12	36.89
		3	105.41									2	126.21			#18_10	1	121.36
		4	83.78									3	76.7				2	148.54
		5	64.86									4	85.44				3	207.77
		6	114.41									5	173.79				4	211.65
		7	40.54									6	145.63				5	130.1
		8	83.78									7	126.21				6	127.18
		9	66.67									8	100.97				7	170.87
		10	85.59									9	192.23				8	221.36
	#14_05	1	104.5									10	145.63				9	160.19
		2	95.5									11	87.38				10	187.38
		3	84.68									12	124.27				11	123.3
		4	83.78									13	185.44				12	102.91
		5	162.16									14	251.46				13	129.13
		6	93.69									15	157.28				14	78.64
		7	157.66							HMZ-05-2023	#16_00	1	86.49		HMZ-05-2023	#17_01	1	159.46
		8	172.97									2	64.86				2	102.7
		9	115.32									3	92.79				3	118.92
		10	65.77									4	89.19				4	80.18
		11	142.34									5	63.96				5	84.68
		12	91.89									6	63.96				6	72.97
		13	60.36									7	72.97				7	45.05
		14	77.48									8	202.7				8	109.01
	#14_06	1	51.35									9	109.01				9	74.77
		2	147.75									10	72.07				10	104.5
		3	73.87									11	158.56				11	106.31
		4	109.91									12	114.41			#17_03	1	118.02
		5	89.19								#16_01	1	147.75				2	108.11
		6	61.26									2	157.66				3	122.52
		7	57.66									3	131.53				4	189.19
		8	133.33									4	96.4				5	53.15
		9	113.51									5	153.15				6	89.19
		10	85.59									6	116.22				7	72.07
		11	55.86									7	205.41				8	33.33
		12	125.23									8	147.75				9	90.09
												9	111.71				10	16.22
												10	71.17				11	84.68
												11	86.49				12	65.77
												12	100				13	46.85
												13	167.57				14	166.67
											#16_03	1	114.41			#17_05	1	97.3
												2	113.51				2	158.56
												3	83.78				3	100.9
												4	93.69				4	131.53
												5	74.77				5	45.05
												6	107.21				6	58.56
												7	93.69				7	106.31
												8	120.72				8	70.27
												9	136.94				9	90.09
												10	141.44				10	108.11
												11	116.22				11	149.55
												12	98.2				12	94.59
												13	117.12				13	86.49
											#16_04	1	131.53				14	137.84
												2	129.73			#17_06	1	91.89
												3	134.23				2	78.38
												4	127.03				3	72.07
												5	123.42				4	28.83
												6	123.42				5	27.93
												7	184.68				6	127.03
												8	145.05				7	86.49
												9	95.5				8	80.18
											#16_06	1	210.81				9	95.5
												2	110.81				10	92.79
												3	94.59				11	71.17
												4	86.49				12	123.42
												5	59.46				13	54.05
												6	118.02				14	73.87
												7	103.6			#17_07	1	54.05
												8	119.82				2	118.92
												9	163.96				3	139.64
												10	83.78				4	75.68
												11	123.42				5	109.01
												12	52.25				6	89.19
												13	154.05				7	128.83
											#16_08	1	69.37				8	56.76
												2	170.27				9	137.84
												3	207.21				10	90.99
												4	103.6				11	57.66
												5	227.03				12	55.86
												6	99.1				13	100.9
												7	158.56				14	115.32
												8	94.59			#17_08	1	123.42
												9	75.68				2	78.38
												10	209.01				3	65.77
												11	128.83				4	89.19
												12	123.42				5	77.48
												13	118.92				6	106.31
											#16_11	1	102.7				7	162.16
												2	94.59				8	85.59
												3	139.64				9	99.1
												4	90.99				10	99.1
												5	127.03				11	143.24
												6	153.15				12	104.5
												7	169.37				13	80.18
												8	97.3				14	101.8
												9	109.91			#17_09	1	116.22
												10	219.82				2	88.29
												11	173.87				3	109.01
												12	139.64				4	144.14
												13	115.32				5	105.41
											#16_12	1	178.38				6	112.61
												2	200				7	118.02
												3	166.67				8	89.19
												4	130.63				9	101.8
												5	160.36				10	142.34
												6	104.5			#18_01	1	83.78
												7	139.64				2	36.94
												8	105.41				3	39.64
												9	216.22				4	117.12
												10	161.26				5	88.29
												11	122.52				6	139.64
												12	64.86				7	38.74
												13	108.11				8	109.91
												14	125.23				9	114.41
											#16_13	1	134.23				10	127.93
												2	87.39				11	65.77
												3	228.83				12	117.12
												4	143.24			#18_03	1	156.76
												5	100				2	77.48
												6	166.67				3	57.66
												7	142.34				4	148.65
												8	152.25				5	91.89
												9	98.2				6	104.5
												10	135.14				7	106.31
												11	257.66				8	62.16
												12	193.69				9	80.18
												13	107.21				10	77.48
												14	169.37				11	67.57
																	12	102.7
																	13	83.78
																	14	69.37
																	15	131.53
																	16	79.28
																	17	91.89
																#18_04	1	70.27
																	2	60.36
																	3	130.63
																	4	48.65
																	5	45.05
																	6	154.95
																	7	71.17
																	8	60.36
																	9	57.66
																	10	90.09
																	11	105.41
																	12	83.78
																	13	98.2
																	14	92.79
																	15	78.38
																	16	167.57
																	17	115.32
																	18	127.03
																	19	83.78
																#18_05	1	132.43
																	2	147.75
																	3	96.4
																	4	64.86
																	5	82.88
																	6	109.91
																	7	106.31
																	8	110.81
																	9	86.49
																	10	92.79
																	11	74.77
																#18_06	1	83.78
																	2	115.32
																	3	98.2
																	4	66.67
																	5	92.79
																	6	95.5
																	7	98.2
																	8	84.68
																	9	109.01
																	10	109.01
																	11	49.55
																	12	40.54
																	13	65.77
																	14	88.29
																	15	84.68
																#18_07	1	81.08
																	2	182.88
																	3	40.54
																	4	99.1
																	5	120.72
																	6	78.38
																	7	87.39
																	8	112.61
																	9	126.13
																	10	145.95
																#18_10	1	142.34
																	2	114.41
																	3	110.81
																	4	88.29
																	5	99.1
																	6	85.59
																	7	154.95
																	8	95.5
																	9	50.45
																	10	66.67
																	11	123.42
																	12	84.68
																	13	90.99
																	14	88.29
																	15	143.24
																	16	125.23
																	17	80.18
																	18	144.14
																	19	74.77
																#18_11	1	75.68
																	2	81.98
																	3	86.49
																	4	64.86
																	5	64.86
																	6	72.97
																	7	114.41
																	8	115.32
																	9	52.25
																	10	127.93
																	11	105.41
																	12	70.27
																	13	52.25
																	14	130.63
																	15	118.02
																	16	39.64
																	17	120.72
																	18	55.86
																	19	103.6
