# Supplementary material for: A common gene signature of the right ventricle in failing rat and human hearts
Source: Nat Cardiovasc Res. 2024 Jul 5;3(7):819–40. doi: 10.1038/s44161-024-00485-1 (PMC11358011; doi:10.1038/s44161-024-00485-1)
Supplement: Supplementary file 19 — Statistical source data. [file 44161_2024_485_MOESM19_ESM.xlsx]

## Sheet: Fig.7B
Risk	< 5	5-20	> 20
Number of patients	30	23	18

## Sheet: Fig.7C
Sort	SEQID_sample	GEO sample id	time	matched pairs	location	risk_esc_v3	risk_esc_rank_v3	TAPSE	sPap	CI	NT-proBNP	TAPSE/sPAP	age	sex (2 = male; 3 = female)
1	Pat-54-BL	GSM7957523	BL(prePEA)	1	RV_wall	inter	34	19	102	2.85	1097	0.186275	58.64	3
2	Pat-42-BL	GSM7957524	BL(prePEA)	2	RV_wall	low	54	19	62	2.1	134.9	0.306452	45.89	3
3	Pat-22-BL	GSM7957525	BL(prePEA)		RV_wall	inter	19	17	93	2.22	1895	0.182796	47.94	3
4	Pat-35-BL	GSM7957526	BL(prePEA)		RV_wall	low	32	20	87	2.2	951	0.229885	59.92	2
5	Pat-40-BL	GSM7957527	BL(prePEA)		RV_wall	low	46	19	81	2.9	875.8	0.234568	73	2
6	Pat-38-BL	GSM7957528	BL(prePEA)		RV_wall	inter	48	33	79	2.23	1400	0.417722	58.91	2
7	Pat-27-BL	GSM7957529	BL(prePEA)		RV_wall	high	4	12	72	1.6	5864	0.166667	67.82	2
8	Pat-24-BL	GSM7957530	BL(prePEA)		RV_wall	inter	52	21	62	2.96	1312	0.33871	60.31	3
9	Pat-74-BL	GSM7957531	BL(prePEA)		RV_wall	low	70	20	27	3.17	24.41	0.740741	35.04	2
10	Pat-46-BL	GSM7957532	BL(prePEA)		RV_wall	low	58	19	58	2.5	129.2	0.327586	76.12	3
11	Pat-14-BL	GSM7957533	BL(prePEA)	3	RV_wall	low	68	19	33	2.7	35	0.575758	69.68	3
12	Pat-78-BL	GSM7957534	BL(prePEA)		RV_wall	low	44	18	75	2.14	382.3	0.24	29.57	2
13	Pat-25-BL	GSM7957535	BL(prePEA)		RV_wall	low	62	18	63	3.09	77	0.285714	34.28	2
14	Pat-96-BL	GSM7957536	BL(prePEA)	4	RV_wall	low	67	24	40	3.1	275.8	0.6	59.9	3
15	Pat-5-BL	GSM7957537	BL(prePEA)		RV_wall	low	65	27	59	3.33	563	0.457627	33.18	2
16	Pat-43-BL	GSM7957538	BL(prePEA)		RV_wall	low	41	25	108	2.39	785.8	0.231481	75.58	3
17	Pat-62-BL	GSM7957539	BL(prePEA)		RV_wall	inter	28	17	81	2.51	1427	0.209877	54.77	2
18	Pat-67-BL	GSM7957540	BL(prePEA)		RV_wall	inter	18	14	99	2.916	4773	0.141414	76.93	2
19	Pat-92-BL	GSM7957541	BL(prePEA)		RV_wall	high	15	12	44	1.57	3710	0.272727	76.24	3
20	Pat-79-BL	GSM7957542	BL(prePEA)		RV_wall	low	51	13	66	3.2	300	0.19697	73.41	2
21	Pat-57-BL	GSM7957543	BL(prePEA)		RV_wall	high	38	16	63	NI	1414	0.253968	80.02	3
22	Pat-44-BL	GSM7957544	BL(prePEA)		RV_wall	high	10	12	57	1.63	2079	0.210526	64.2	2
23	Pat-66-BL	GSM7957545	BL(prePEA)		RV_wall	high	7	10	97	1.5	1094	0.103093	52.47	2
24	Pat-97-BL	GSM7957546	BL(prePEA)		RV_wall	high	13	18	75	1.75	2987	0.24	34.79	2
25	Pat-34-BL	GSM7957547	BL(prePEA)		RV_wall	high	24	20	79	1.6	1717	0.253165	63.88	2
26	Pat-32-BL	GSM7957548	BL(prePEA)		RV_wall	inter	35	29	86	NI	2454	0.337209	50.86	2
27	Pat-48-BL	GSM7957549	BL(prePEA)		RV_wall	low	61	23	57	2.91	290	0.403509	73.2	2
28	Pat-2-BL	GSM7957550	BL(prePEA)		RV_wall	high	20	16	64	1.4	1638	0.25	50.98	2
29	Pat-6-BL	GSM7957551	BL(prePEA)		RV_wall	low	69	28	63	3.31	89.5	0.444444	74.09	2
30	Pat-60-BL	GSM7957552	BL(prePEA)		RV_wall	inter	23	15	107	2.23	1338	0.140187	51.4	2
31	Pat-61-BL	GSM7957553	BL(prePEA)		RV_wall	high	14	19	76	1.49	NI	0.25	42.36	3
32	Pat-1-BL	GSM7957554	BL(prePEA)	5	RV_wall	high	6	12	75	1.63	1849	0.16	24.47	2
33	Pat-8-BL	GSM7957555	BL(prePEA)		RV_wall	low	63	26	55	3.2	668	0.472727	71.62	2
34	Pat-49-BL	GSM7957556	BL(prePEA)	6	RV_wall	low	57	20	52	2.16	129	0.384615	44.8	2
35	Pat-18-BL	GSM7957557	BL(prePEA)		RV_wall	high	8	18	97	1.9	NI	0.185567	79.5	2
36	Pat-59-BL	GSM7957558	BL(prePEA)		RV_wall	high	39	23	88	1.93	622	0.261364	51.42	2
37	Pat-3-BL	GSM7957559	BL(prePEA)	7	RV_wall	low	50	23	64	2.2	468.9	0.359375	52.73	3
38	Pat-47-BL	GSM7957560	BL(prePEA)		RV_wall	inter	33	13	96	3.383	1144	0.135417	71.88	3
39	Pat-63-BL	GSM7957561	BL(prePEA)		RV_wall	inter	12	17	71	2.04	6152	0.239437	76.21	2
40	Pat-56-BL	GSM7957562	BL(prePEA)	8	RV_wall	inter	29	21	96	2.56	1995	0.21875	40.98	3
41	Pat-85-BL	GSM7957563	BL(prePEA)		RV_wall	low	66	28	57	3.05	248.3	0.491228	52.7	2
42	Pat-50-BL	GSM7957564	BL(prePEA)	9	RV_wall	high	3	11	93	1.6	5801	0.11828	52.42	2
43	Pat-28-BL	GSM7957565	BL(prePEA)		RV_wall	low	43	23	76	2.077	833.8	0.302632	36.45	2
44	Pat-15-BL	GSM7957566	BL(prePEA)	10	RV_wall	inter	26	15	60	2.09	1890	0.25	67.78	2
45	Pat-7-BL	GSM7957567	BL(prePEA)		RV_wall	high	1	11	65	1.22	10264	0.169231	77.76	3
46	Pat-68-BL	GSM7957568	BL(prePEA)		RV_wall	low	71	26	48	3.5	30.22	0.541667	48.95	2
47	Pat-53-BL	GSM7957569	BL(prePEA)		RV_wall	high	40	26	95	1.95	755.2	0.273684	57.97	2
48	Pat-64-BL	GSM7957570	BL(prePEA)		RV_wall	inter	22	21	112	2.3	2036	0.1875	63.89	2
49	Pat-77-BL	GSM7957571	BL(prePEA)	11	RV_wall	high	16	18	66	1.47	2473	0.272727	53.38	2
50	Pat-30-BL	GSM7957572	BL(prePEA)		RV_wall	high	5	15	89	1.9	3563	0.168539	64.84	2
51	Pat-41-BL	GSM7957573	BL(prePEA)		RV_wall	inter	11	17	95	2	1821	0.178947	75.39	2
52	Pat-73-BL	GSM7957574	BL(prePEA)		RV_wall	low	42	17	79	2.52	713	0.21519	66.58	3
53	Pat-86-BL	GSM7957575	BL(prePEA)	12	RV_wall	inter	45	14	84	2.69	232	0.166667	57.64	2
54	Pat-95-BL	GSM7957576	BL(prePEA)	13	RV_wall	inter	25	22	53	2	9328	0.415094	64.85	2
55	Pat-88-BL	GSM7957577	BL(prePEA)	14	RV_wall	low	53	19	71	2.3	146.7	0.267606	64.77	3
56	Pat-89-BL	GSM7957578	BL(prePEA)	15	RV_wall	inter	47	22	67	1.53	238.1	0.328358	61.04	2
57	Pat-100-BL	GSM7957579	BL(prePEA)	16	RV_wall	low	30	22	103	2.2	896	0.213592	67.83	2
58	Pat-33-BL	GSM7957580	BL(prePEA)	17	RV_wall	low	36	18	72	2.2	1074	0.25	56.65	2
59	Pat-31-BL	GSM7957581	BL(prePEA)	18	RV_wall	low	64	19	28	2.7	362	0.678571	39.38	3
60	Pat-65-BL	GSM7957583	BL(prePEA)	19	RV_wall	low	60	21	47	2.73	NI	0.446809	68.82	2
61	Pat-17-BL	GSM7957584	BL(prePEA)		RV_wall	inter	27	24	61	1.8	2620	0.393443	59.85	2
62	Pat-87-BL	GSM7957585	BL(prePEA)		RV_wall	inter	9	13	71	2	NI	0.183099	20.1	3
63	Pat-20-BL	GSM7957586	BL(prePEA)		RV_wall	inter	49	20	48	1.62	334.3	0.416667	43.88	3
64	Pat-23-BL	GSM7957587	BL(prePEA)		RV_wall	low	59	26	55	2.43	361.5	0.472727	43.44	2
65	Pat-72-BL	GSM7957588	BL(prePEA)	20	RV_wall	high	2	10	73	1.6	7595	0.136986	77.17	2
66	Pat-70-BL	GSM7957589	BL(prePEA)		RV_wall	low	55	21	62	2.7	450.2	0.33871	73.22	3
67	Pat-37-BL	GSM7957590	BL(prePEA)		RV_wall	low	56	23	66	2.66	448.7	0.348485	64.23	2
68	Pat-94-BL	GSM7957591	BL(prePEA)		RV_wall	low	31	18	84	2	699.2	0.214286	66.26	3
69	Pat-75-BL	GSM7957592	BL(prePEA)	21	RV_wall	inter	17	18	85	2.09	2203	0.211765	76.91	2
70	Pat-36-BL	GSM7957593	BL(prePEA)		RV_wall	inter	37	18	67	2.338	1636	0.268657	51.09	2
71	Pat-91-BL	GSM7957594	BL(prePEA)	22	RV_wall	inter	21	24	99	2.3	9505	0.242424	79.6	2
72	Pat-54-FU	GSM7957595	FU(postPEA)	1	septum
73	Pat-42-FU	GSM7957596	FU(postPEA)	2	septum
74	Pat-14-FU	GSM7957597	FU(postPEA)	3	septum
75	Pat-96-FU	GSM7957598	FU(postPEA)	4	septum
76	Pat-1-FU	GSM7957599	FU(postPEA)	5	septum
77	Pat-49-FU	GSM7957600	FU(postPEA)	6	septum
78	Pat-9-FU	GSM7957601	FU(postPEA)		septum
79	Pat-3-FU	GSM7957602	FU(postPEA)	7	septum
80	Pat-56-FU	GSM7957603	FU(postPEA)	8	septum
81	Pat-50-FU	GSM7957604	FU(postPEA)	9	septum
82	Pat-15-FU	GSM7957605	FU(postPEA)	10	septum
83	Pat-83-FU	GSM7957606	FU(postPEA)		septum
84	Pat-77-FU	GSM7957607	FU(postPEA)	11	septum
85	Pat-86-FU	GSM7957608	FU(postPEA)	12	septum
86	Pat-95-FU	GSM7957609	FU(postPEA)	13	septum
87	Pat-88-FU	GSM7957610	FU(postPEA)	14	septum
88	Pat-89-FU	GSM7957611	FU(postPEA)	15	septum
89	Pat-100-FU	GSM7957612	FU(postPEA)	16	septum
90	Pat-33-FU	GSM7957613	FU(postPEA)	17	septum
91	Pat-31-FU	GSM7957582	FU(postPEA)	18	septum
92	Pat-65-FU	GSM7957614	FU(postPEA)	19	septum
93	Pat-72-FU	GSM7957615	FU(postPEA)	20	septum
94	Pat-75-FU	GSM7957616	FU(postPEA)	21	septum
95	Pat-91-FU	GSM7957617	FU(postPEA)	22	septum

## Sheet: Fig.7D
										risk_esc_vs3	inter	low	inter	low	low	inter	high	inter	low	low	low	low	low	low	low	low	inter	inter	high	low	high	high	high	high	high	inter	low	high	low	inter	high	high	low	low	high	high	low	inter	inter
										rank_ESC_vs3	34	54	19	32	46	48	4	52	70	58	68	44	62	67	65	41	28	18	15	51	38	10	7	13	24	35	61	20	69	23	14	6	63	57	8	39	50	33	12
										GEO sample id	GSM7957523	GSM7957524	GSM7957525	GSM7957526	GSM7957527	GSM7957528	GSM7957529	GSM7957530	GSM7957531	GSM7957532	GSM7957533	GSM7957534	GSM7957535	GSM7957536	GSM7957537	GSM7957538	GSM7957539	GSM7957540	GSM7957541	GSM7957542	GSM7957543	GSM7957544	GSM7957545	GSM7957546	GSM7957547	GSM7957548	GSM7957549	GSM7957550	GSM7957551	GSM7957552	GSM7957553	GSM7957554	GSM7957555	GSM7957556	GSM7957557	GSM7957558	GSM7957559	GSM7957560	GSM7957561
Number	Ensembl gene	BL_vs_FU baseMean	overlap_224_rat_PAB_CM_genes	overlap_rat-PAB_CM_mRNA_ with CTEPH_prePEA (55 genes)	overlap_rat-PAB_whole heart protein with CTEPH_prePEA (55 genes)	pearson r	t	minus log10 p-value	Correlation_RNAseq_with_rank	SEQID_sample	Pat-54-BL_1	Pat-42-BL_1	Pat-22-BL_1	Pat-35-BL_1	Pat-40-BL_1	Pat-38-BL_1	Pat-27-BL_1	Pat-24-BL_1	Pat-74-BL_1	Pat-46-BL_1	Pat-14-BL_1	Pat-78-BL_1	Pat-25-BL_1	Pat-96-BL_1	Pat-5-BL_1	Pat-43-BL_1	Pat-62-BL_1	Pat-67-BL_1	Pat-92-BL_1	Pat-79-BL_1	Pat-57-BL_1	Pat-44-BL_1	Pat-66-BL_1	Pat-97-BL_1	Pat-34-BL_1	Pat-32-BL_1	Pat-48-BL_1	Pat-2-BL_1	Pat-6-BL_1	Pat-60-BL_1	Pat-61-BL_1	Pat-1-BL_1	Pat-8-BL_1	Pat-49-BL_1	Pat-18-BL_1	Pat-59-BL_1	Pat-3-BL_1	Pat-47-BL_1	Pat-63-BL_1
1	ECHDC2	486.628	#N/A			0.624833	6.64771	8.24026	pos.corr_CTEPH_BL_(769)		441	438	382	459	407	490	398	500	578	519	550	488	502	506	480	386	459	335	498	526	439	373	454	464	424	467	518	384	520	525	472	414	513	566	445	384	465	418	354
2	COL8A1	255.426	PABRVdecomp_comp	overlap_rat-PAB with CTEPH_prePEA		-0.624648	-6.64447	8.23445	neg.corr_hCTEPH_BL_(1156)		186	267	378	262	177	159	474	227	134	189	229	340	171	169	131	382	253	407	240	283	425	503	255	303	365	236	149	359	162	410	286	418	160	109	364	265	206	474	385
3	DNAJA4	455.047	#N/A			-0.624293	-6.63829	8.22334	neg.corr_hCTEPH_BL_(1156)		526	578	632	479	519	476	566	337	331	427	371	551	442	394	435	515	509	602	328	376	540	539	505	611	561	408	445	661	430	449	563	667	373	336	453	573	371	517	640
4	SRPX2	176.726	#N/A			-0.615876	-6.49348	7.96371	neg.corr_hCTEPH_BL_(1156)		179	182	223	213	146	125	287	133	88	93	165	219	152	144	114	320	148	229	189	185	237	377	227	149	233	121	138	207	170	332	175	338	153	215	257	211	149	169	319
5	LTBP2	493.427	PABRVdecomp_comp	overlap_rat-PAB with CTEPH_prePEA	regulated_at protein level	-0.615254	-6.48292	7.94482	neg.corr_hCTEPH_BL_(1156)		300	384	536	689	365	287	1081	466	160	186	220	634	366	123	161	733	352	976	378	451	794	980	754	475	1129	174	348	798	305	741	269	726	204	200	695	737	196	651	813
6	EGLN3	410.117	#N/A			-0.613897	-6.45997	7.90377	neg.corr_hCTEPH_BL_(1156)		515	570	534	505	377	448	462	331	254	297	335	363	406	315	357	471	495	517	371	309	441	481	470	468	517	364	311	452	277	435	529	684	308	248	508	551	307	537	648
7	STXBP6	140.547	#N/A			0.613341	6.45059	7.88702	pos.corr_CTEPH_BL_(769)		194	151	98	133	124	142	130	203	220	201	146	126	156	218	123	106	178	74	163	139	154	93	99	97	93	156	169	135	125	88	134	85	186	176	97	166	206	139	83
8	YWHAQ	302.225	#N/A			-0.609162	-6.38056	7.76202	neg.corr_hCTEPH_BL_(1156)		352	425	358	346	287	286	359	284	212	253	228	328	262	261	318	331	319	443	240	273	296	335	314	354	375	265	322	358	199	299	354	383	248	231	292	363	238	353	416
9	LINC02334	201.443	#N/A			0.606772	6.3409	7.69138	pos.corr_CTEPH_BL_(769)		134	194	159	153	252	216	139	270	370	338	288	294	284	245	215	173	183	135	192	224	220	183	229	132	78	243	249	273	242	107	237	215	290	289	81	144	359	130	166
10	SELENBP1	96.0853	#N/A			0.604227	6.29895	7.61676	pos.corr_CTEPH_BL_(769)		64	64	67	76	93	85	54	112	146	133	136	67	78	117	89	60	89	62	114	71	85	56	70	48	62	105	103	48	77	67	71	48	95	139	64	61	111	148	36
11	BGN	190.017	PABRVdecomp_comp	overlap_rat-PAB with CTEPH_prePEA	regulated_at protein level	-0.601398	-6.25269	7.53459	neg.corr_hCTEPH_BL_(1156)		113	184	246	178	125	129	352	140	87	156	140	277	133	117	87	244	133	344	105	171	265	330	200	193	363	165	123	353	119	214	150	246	111	65	222	223	126	234	251
12	ENSG00000253369	40.7501	#N/A			0.599496	6.2218	7.4798	pos.corr_CTEPH_BL_(769)		18	2	3	26	40	19	6	57	102	27	86	11	24	70	47	2	25	3	50	13	18	2	4	7	15	40	23	7	32	5	21	7	84	59	6	14	32	10	6
13	BRSK1	23.3356	#N/A			-0.598757	-6.20984	7.4586	neg.corr_hCTEPH_BL_(1156)		25	40	40	32	21	26	32	18	13	12	8	20	21	11	11	26	26	40	10	22	26	29	24	39	51	12	10	30	20	43	24	45	15	11	47	29	13	21	55
14	CACNB2	390.909	#N/A			0.598672	6.20846	7.45617	pos.corr_CTEPH_BL_(769)		509	329	169	330	456	412	284	574	487	496	424	428	433	466	437	334	333	314	456	350	388	246	378	299	297	377	371	456	324	225	296	287	518	428	267	406	374	378	224
15	TULP4	438.648	#N/A			-0.597077	-6.18274	7.41062	neg.corr_hCTEPH_BL_(1156)		414	519	424	451	455	439	473	472	399	357	364	446	416	380	447	438	477	466	431	432	419	409	482	457	561	420	397	468	372	462	441	507	428	406	496	413	406	438	513
16	NPPB	80.5518	PABRVdecomp_comp	overlap_rat-PAB with CTEPH_prePEA		-0.595945	-6.16455	7.37844	neg.corr_hCTEPH_BL_(1156)		53	303	240	15	10	30	313	1	0	0	0	25	18	2	8	187	29	319	2	5	77	183	89	203	383	8	2	148	3	58	102	227	33	0	189	81	7	112	328
17	DLGAP4	216.536	#N/A			-0.595186	-6.1524	7.35695	neg.corr_hCTEPH_BL_(1156)		187	216	247	204	182	198	231	165	168	188	187	172	186	186	177	200	220	247	193	180	238	227	234	260	249	199	221	244	202	212	240	181	186	177	222	197	178	192	281
18	ENSG00000263443	20.7541	#N/A			0.595009	6.14956	7.35193	pos.corr_CTEPH_BL_(769)		21	11	5	17	15	20	13	27	30	35	34	6	18	35	22	11	22	3	29	20	35	11	13	8	7	24	28	17	24	4	10	7	32	16	14	21	21	19	10
19	FER1L6	15.2945	#N/A			0.594535	6.14198	7.33854	pos.corr_CTEPH_BL_(769)		1	1	0	0	17	1	2	9	33	78	55	6	16	29	6	6	3	0	11	9	18	5	3	0	0	17	8	3	26	0	3	1	17	36	1	5	32	4	1
20	IL1RAPL1	42.4898	#N/A			0.587559	6.03157	7.14388	pos.corr_CTEPH_BL_(769)		33	37	28	28	46	45	23	45	84	85	62	73	70	67	45	32	40	33	71	54	53	32	41	37	18	47	62	28	32	26	52	20	74	77	32	39	69	26	16
21	BICD1	202.329	#N/A			-0.58384	-5.97355	7.04195	neg.corr_hCTEPH_BL_(1156)		180	229	302	229	162	209	233	224	132	160	200	228	223	135	176	216	199	201	128	214	242	242	257	205	266	182	166	287	161	239	201	273	164	168	272	262	151	212	257
22	QPCT	9.23935	#N/A			-0.580649	-5.92423	6.95553	neg.corr_hCTEPH_BL_(1156)		11	11	25	10	8	6	21	7	1	5	6	17	7	5	7	10	3	10	5	8	15	14	17	16	27	2	6	16	5	11	10	26	3	3	20	9	2	16	23
23	MARCHF3	63.323	#N/A			-0.579887	-5.9125	6.93501	neg.corr_hCTEPH_BL_(1156)		90	76	90	69	65	67	92	64	32	24	35	51	46	49	50	73	81	79	42	74	84	67	73	98	87	47	51	100	49	69	56	86	50	34	74	72	49	86	119
24	LINC02177	31.8861	#N/A			0.578835	5.89637	6.9068	pos.corr_CTEPH_BL_(769)		21	38	8	32	30	51	16	54	49	84	54	34	47	57	28	31	21	16	82	38	28	15	31	22	7	28	53	18	28	16	28	7	52	45	7	16	74	13	11
25	COL3A1	583.774	PABRVdecomp_comp	overlap_rat-PAB with CTEPH_prePEA	not_regulated at protein level	-0.57784	-5.88115	6.8802	neg.corr_hCTEPH_BL_(1156)		448	693	947	437	385	410	1280	470	245	410	401	1199	404	325	210	689	283	1131	189	300	740	1520	657	667	859	328	251	1146	272	835	745	1127	241	314	655	669	277	1010	612
26	CCN2	210.759	#N/A			-0.574674	-5.83297	6.79613	neg.corr_hCTEPH_BL_(1156)		121	256	222	202	166	244	313	182	136	195	133	291	214	136	137	335	219	433	248	256	323	393	205	257	567	335	210	312	153	383	318	314	155	122	266	382	213	385	424
27	FGF1	325.534	#N/A			-0.572088	-5.79391	6.72813	neg.corr_hCTEPH_BL_(1156)		392	402	345	291	319	310	393	331	213	321	306	254	291	261	303	426	301	283	306	251	414	313	333	368	487	311	275	348	262	300	325	366	261	243	381	413	275	296	424
28	CHDH	17.4739	#N/A			0.569346	5.75278	6.65667	pos.corr_CTEPH_BL_(769)		12	5	5	7	26	19	8	11	44	28	23	14	32	33	18	10	13	5	13	18	27	10	19	5	7	24	20	11	20	8	12	14	21	35	7	9	29	15	5
29	HAPLN1	20.423	#N/A			-0.569315	-5.75231	6.65585	neg.corr_hCTEPH_BL_(1156)		14	20	9	8	5	3	63	14	3	3	4	62	9	6	6	40	11	13	4	9	33	56	39	44	83	10	6	46	3	10	4	52	7	2	53	12	4	36	34
30	KY	99.5916	#N/A			0.568463	5.73958	6.63377	pos.corr_CTEPH_BL_(769)		109	57	38	100	122	80	66	136	172	119	138	104	135	115	110	69	71	45	94	98	85	41	122	57	73	104	98	130	109	34	73	50	143	122	51	68	142	55	17
31	GTF3C5	99.7496	#N/A			0.568043	5.73333	6.62292	pos.corr_CTEPH_BL_(769)		83	99	100	101	104	106	96	86	127	130	114	96	104	124	101	102	96	64	85	104	91	92	96	107	79	105	119	89	121	77	104	76	115	122	100	85	125	88	88
32	RCAN1	139.718	#N/A			-0.56797	-5.73223	6.62103	neg.corr_hCTEPH_BL_(1156)		153	195	177	116	102	119	153	110	92	101	90	141	102	89	164	166	130	134	95	112	151	184	132	157	179	101	102	179	81	155	136	293	85	104	149	122	99	200	401
33	TNFRSF12A	74.2198	#N/A			-0.567757	-5.72906	6.61552	neg.corr_hCTEPH_BL_(1156)		61	126	143	83	66	90	81	25	23	14	28	48	76	29	110	103	124	103	36	50	65	78	120	94	110	68	65	117	99	120	154	174	44	32	99	118	43	92	166
34	FAM219B	239.847	#N/A			0.566633	5.71236	6.58658	pos.corr_CTEPH_BL_(769)		240	219	153	206	252	207	226	254	263	266	270	219	206	293	255	207	212	179	282	205	250	199	216	174	221	265	245	217	217	194	200	167	261	248	193	206	249	203	198
35	KLHDC3	187.81	#N/A			0.566027	5.70336	6.571	pos.corr_CTEPH_BL_(769)		194	174	167	199	211	184	158	190	246	212	246	175	202	204	206	159	190	159	223	192	159	162	164	158	182	198	221	154	193	159	150	164	202	188	164	192	218	154	165
36	PTPN14	738.791	#N/A			-0.565911	-5.70164	6.56803	neg.corr_hCTEPH_BL_(1156)		965	838	914	858	707	710	858	627	575	595	612	755	824	603	726	765	792	712	566	854	747	879	919	933	956	698	734	748	626	883	880	911	710	583	1023	941	635	1029	932
37	MAFK	357.935	#N/A			-0.564863	-5.68613	6.54119	neg.corr_hCTEPH_BL_(1156)		434	440	390	371	313	358	453	261	183	227	225	311	330	250	256	406	285	371	265	327	422	387	401	466	522	289	272	459	338	440	320	427	239	230	482	469	225	397	524
38	LINC01151	53.5922	#N/A			0.563654	5.66828	6.51033	pos.corr_CTEPH_BL_(769)		49	23	11	19	32	37	12	60	78	164	96	13	36	69	37	32	38	13	63	27	93	7	31	6	15	31	44	25	57	3	24	12	64	49	20	33	65	51	8
39	SERPINE1	69.5224	#N/A			-0.563389	-5.66438	6.50359	neg.corr_hCTEPH_BL_(1156)		37	106	64	75	47	58	181	32	48	34	48	123	111	56	44	112	109	113	96	54	65	220	108	65	196	79	106	89	57	261	130	202	67	44	90	98	49	74	333
40	ENSG00000237807	257.293	#N/A			0.562555	5.6521	6.48239	pos.corr_CTEPH_BL_(769)		255	96	110	262	264	173	142	329	314	227	305	138	214	318	460	117	189	65	200	222	215	87	187	124	194	341	250	227	291	120	210	109	342	306	118	213	196	209	142
41	DLK1	44.8569	#N/A			0.561167	5.63174	6.44727	pos.corr_CTEPH_BL_(769)		20	36	35	53	21	43	8	37	70	95	93	10	5	97	56	84	43	3	88	60	11	2	28	43	10	30	64	6	113	28	100	1	55	67	5	45	65	20	21
42	PTPDC1	174.237	#N/A			-0.559086	-5.60132	6.39487	neg.corr_hCTEPH_BL_(1156)		220	208	204	188	168	184	212	174	145	161	137	202	197	163	173	192	185	157	192	157	156	216	224	223	186	141	187	180	113	215	186	249	151	137	215	208	168	179	296
43	ETV1	335.747	PABRVdecomp	overlap_rat-PAB with CTEPH_prePEA		-0.558616	-5.59449	6.3831	neg.corr_hCTEPH_BL_(1156)		518	289	431	435	302	331	448	307	273	253	195	315	332	238	366	345	349	418	237	323	331	393	301	521	594	285	246	437	168	296	338	518	226	185	562	435	176	384	530
44	NOX4	31.5936	PABRVdecomp_comp	overlap_rat-PAB with CTEPH_prePEA		-0.558442	-5.59195	6.37874	neg.corr_hCTEPH_BL_(1156)		21	30	36	31	17	21	58	16	15	18	11	55	20	33	17	41	24	57	37	33	70	65	33	28	63	13	24	41	2	54	26	69	14	18	56	21	27	38	68
45	ENSG00000250497	45.3713	#N/A			0.558378	5.59102	6.37713	pos.corr_CTEPH_BL_(769)		28	17	12	19	43	46	16	24	74	73	50	83	49	65	38	44	28	17	51	26	43	18	26	13	9	51	52	37	61	10	31	3	39	77	13	25	29	23	6
46	POSTN	300.888	PABRVdecomp_comp	overlap_rat-PAB with CTEPH_prePEA	regulated_at protein level	-0.558277	-5.58955	6.3746	neg.corr_hCTEPH_BL_(1156)		125	194	353	324	126	346	950	99	55	50	75	625	329	88	203	452	280	494	208	123	482	888	327	278	741	136	88	546	95	745	129	696	50	79	549	170	215	471	552
47	ENSG00000282917	87.2524	#N/A			0.557514	5.57847	6.35555	pos.corr_CTEPH_BL_(769)		11	2	3	5	66	18	9	37	317	259	285	4	32	100	23	17	33	1	82	9	88	7	7	2	9	26	54	7	57	0	15	1	102	235	0	24	196	8	1
48	TMEM220	31.6836	#N/A			0.555233	5.54543	6.29881	pos.corr_CTEPH_BL_(769)		26	17	26	25	27	30	25	47	51	47	46	28	40	44	35	26	37	7	44	33	38	22	27	26	24	24	51	32	28	34	29	25	36	40	27	26	49	27	25
49	FSTL3	151.912	PABRVdecomp	overlap_rat-PAB with CTEPH_prePEA		-0.5548	-5.53919	6.28811	neg.corr_hCTEPH_BL_(1156)		173	223	213	203	135	163	161	79	61	66	125	111	140	81	183	231	196	205	87	119	127	173	254	168	200	106	156	201	173	205	208	263	139	127	215	220	100	147	276
50	CRYZL2P-SEC16B	14.9518	#N/A			0.554537	5.5354	6.28161	pos.corr_CTEPH_BL_(769)		14	13	11	17	10	18	16	19	10	31	20	10	16	12	14	14	15	9	19	21	20	10	14	4	11	15	12	9	21	10	9	9	15	22	8	14	13	13	7
51	TSC22D2	406.75	#N/A			-0.55389	-5.52608	6.26564	neg.corr_hCTEPH_BL_(1156)		424	475	440	400	407	410	440	391	321	340	380	359	405	354	452	504	418	513	354	364	431	408	530	489	417	399	343	432	329	504	468	525	393	402	451	483	343	536	647
52	CA14	21.9867	#N/A			0.553641	5.5225	6.2595	pos.corr_CTEPH_BL_(769)		12	5	11	5	17	18	13	20	59	34	46	35	42	55	33	9	22	3	37	11	24	1	15	9	6	23	31	12	15	4	21	7	37	27	3	3	85	10	1
53	SSH1	334.064	#N/A			-0.553444	-5.51966	6.25463	neg.corr_hCTEPH_BL_(1156)		409	339	350	328	336	326	384	310	269	298	322	300	361	278	288	324	347	298	304	302	381	332	403	344	378	315	305	399	249	354	296	365	295	307	365	363	279	356	407
54	ATP13A3	854.718	#N/A			-0.552711	-5.50914	6.23661	neg.corr_hCTEPH_BL_(1156)		1162	888	858	628	659	781	1049	543	525	636	570	688	617	503	658	982	758	952	684	590	967	949	685	763	1355	678	505	986	301	667	580	1336	661	680	1044	872	610	1012	1854
55	COL1A1	348.476	PABRVdecomp_comp	overlap_rat-PAB with CTEPH_prePEA	not_regulated at protein level	-0.551677	-5.49431	6.21124	neg.corr_hCTEPH_BL_(1156)		182	350	582	196	150	220	769	235	90	180	202	649	179	137	111	398	128	1271	107	139	514	1296	461	397	638	140	90	893	145	525	395	713	104	114	398	351	176	768	435
56	ADAM11	40.0503	#N/A			0.550402	5.47608	6.18007	pos.corr_CTEPH_BL_(769)		19	12	10	16	94	28	13	23	87	106	88	25	43	66	31	24	26	16	32	21	48	15	42	5	7	66	33	10	87	4	37	11	61	78	6	26	40	24	5
57	FAM81A	23.4252	#N/A			0.549899	5.46891	6.16782	pos.corr_CTEPH_BL_(769)		7	12	3	10	32	28	12	19	67	55	38	13	25	51	11	17	8	18	33	8	20	21	14	10	8	27	67	9	32	5	26	4	67	38	7	20	37	9	10
58	EIF4G3	559.152	#N/A			-0.549383	-5.46156	6.15527	neg.corr_hCTEPH_BL_(1156)		555	505	629	623	601	519	606	523	504	578	511	573	553	493	558	591	580	655	540	597	591	710	656	594	610	505	611	662	516	656	694	633	576	563	549	614	479	591	716
59	TRIB1	113.842	#N/A			-0.549071	-5.45711	6.14768	neg.corr_hCTEPH_BL_(1156)		155	160	167	102	108	155	190	86	25	126	63	72	118	86	132	165	138	192	101	84	128	123	161	152	162	121	89	171	89	173	227	186	87	54	199	177	130	283	254
60	CCDC144NL-AS1	21.7386	#N/A			-0.548515	-5.44922	6.13421	neg.corr_hCTEPH_BL_(1156)		13	16	28	18	11	18	20	13	6	15	12	31	9	13	14	36	15	19	11	11	36	47	40	36	58	16	13	31	2	38	20	33	11	8	28	26	18	38	39
61	CUL4B	399.46	#N/A			-0.546188	-5.41624	6.07802	neg.corr_hCTEPH_BL_(1156)		443	438	447	443	426	404	480	421	341	372	358	441	398	357	365	407	393	481	381	438	335	504	423	485	469	432	372	396	292	483	395	566	353	365	453	399	360	457	483
62	BCL2L11	89.763	#N/A			0.54594	5.41274	6.07205	pos.corr_CTEPH_BL_(769)		108	62	78	100	97	82	81	103	146	75	124	80	104	97	95	78	89	76	113	88	74	99	89	71	71	92	102	76	52	71	68	59	124	101	82	73	103	74	57
63	ADAMTSL5	68.2163	#N/A			-0.544914	-5.39826	6.04743	neg.corr_hCTEPH_BL_(1156)		78	85	105	69	77	77	76	44	45	38	44	65	73	38	82	62	100	54	55	57	72	64	104	107	55	43	68	104	66	72	84	97	62	40	107	59	60	46	105
64	PDK2	276.598	#N/A			0.544612	5.39401	6.04021	pos.corr_CTEPH_BL_(769)		291	302	221	295	302	300	250	212	346	256	331	299	311	335	304	257	236	204	286	274	267	228	253	254	258	282	293	209	314	219	293	215	297	253	261	249	307	188	281
65	PLCE1	614.103	#N/A			-0.544392	-5.39091	6.03494	neg.corr_hCTEPH_BL_(1156)		672	799	878	907	580	730	687	517	308	427	369	545	669	289	540	956	608	933	251	628	640	718	939	903	1146	565	502	884	575	917	533	775	486	461	943	946	352	918	990
66	DDAH1	125.083	#N/A			-0.544008	-5.3855	6.02575	neg.corr_hCTEPH_BL_(1156)		178	160	227	182	97	134	165	107	55	81	69	166	112	98	75	96	119	125	61	127	135	180	140	187	270	69	63	218	41	141	117	265	74	40	193	213	73	199	202
67	DHRS7C	35.3211	#N/A			0.543309	5.37568	6.00907	pos.corr_CTEPH_BL_(769)		9	42	1	7	73	115	13	28	119	118	102	68	102	79	28	63	26	35	55	23	40	26	82	1	1	62	44	35	61	10	36	9	75	100	3	24	93	33	0
68	DCBLD2	568	#N/A			-0.543289	-5.37541	6.00861	neg.corr_hCTEPH_BL_(1156)		896	641	803	858	523	544	607	515	506	546	405	614	497	478	528	610	538	571	458	665	565	668	681	720	698	516	443	668	343	721	612	1053	494	472	733	684	440	651	1052
69	HSPA4	598.903	#N/A			-0.543066	-5.37227	6.00328	neg.corr_hCTEPH_BL_(1156)		716	691	805	691	587	541	653	584	510	537	514	627	609	519	610	690	626	737	506	580	617	696	706	753	777	559	659	735	473	621	822	890	556	524	582	732	475	571	818
70	MIR100HG	483.912	#N/A			-0.542677	-5.36682	5.99402	neg.corr_hCTEPH_BL_(1156)		578	418	603	593	438	499	574	474	432	489	359	453	427	401	465	426	445	518	485	475	585	445	526	598	733	462	405	517	303	563	472	542	432	403	639	681	376	568	541
71	ASCC3	398.79	#N/A			-0.542061	-5.35819	5.97939	neg.corr_hCTEPH_BL_(1156)		457	377	420	430	432	409	464	440	351	370	353	419	392	343	437	419	413	547	358	373	422	451	450	476	566	402	252	453	309	400	440	529	410	336	507	465	345	583	499
72	KCNA2	51.8907	#N/A			0.541796	5.35448	5.9731	pos.corr_CTEPH_BL_(769)		38	34	46	59	61	29	31	74	98	72	91	78	42	78	59	34	61	17	74	59	22	64	33	42	42	46	51	30	40	57	40	53	63	95	31	49	49	31	41
73	COLQ	52.6144	#N/A			-0.541368	-5.3485	5.96296	neg.corr_hCTEPH_BL_(1156)		41	70	54	23	19	29	125	19	10	17	12	25	15	13	24	47	27	106	34	17	97	55	55	77	154	21	16	102	18	36	33	44	21	16	109	54	24	69	192
74	GPA33	13.559	#N/A			-0.541074	-5.34439	5.956	neg.corr_hCTEPH_BL_(1156)		11	15	16	9	13	15	20	7	6	3	10	8	13	7	16	16	17	24	7	11	14	12	24	20	20	11	9	25	21	16	14	30	4	5	25	24	9	19	22
75	BMT2	150.469	#N/A			-0.540668	-5.33872	5.94639	neg.corr_hCTEPH_BL_(1156)		198	187	160	197	161	179	179	180	118	129	91	204	173	116	144	132	165	199	132	168	147	174	183	219	205	170	136	201	83	169	199	257	131	136	215	184	127	163	244
76	ADCYAP1R1	49.6144	#N/A			0.540382	5.33473	5.93965	pos.corr_CTEPH_BL_(769)		33	28	34	27	24	40	18	50	99	60	91	25	35	59	24	41	52	17	35	52	25	35	29	33	25	60	36	29	69	58	40	23	50	95	10	37	49	30	8
77	XPR1	1094.3	#N/A			-0.539873	-5.32764	5.92764	neg.corr_hCTEPH_BL_(1156)		1595	1242	1603	1518	1195	840	1514	976	814	601	737	1429	1098	738	1195	1078	1192	1361	638	964	828	1401	1320	1606	1623	782	988	1333	598	1242	907	1907	969	748	1461	1327	640	1058	1963
78	ADGRD1	345.946	#N/A			0.539439	5.32159	5.91741	pos.corr_CTEPH_BL_(769)		306	345	213	345	380	326	267	342	470	301	484	356	379	508	316	315	366	255	450	326	376	351	353	321	308	290	424	274	401	338	381	278	473	390	312	342	379	605	272
79	INPP4B	638.02	#N/A			-0.539267	-5.31921	5.91338	neg.corr_hCTEPH_BL_(1156)		958	765	790	858	746	554	752	645	328	310	335	632	735	322	673	636	608	832	375	600	617	596	735	839	968	641	562	783	352	718	786	876	499	388	793	990	426	756	1132
80	COL1A2	593.056	#N/A			-0.538652	-5.31066	5.89891	neg.corr_hCTEPH_BL_(1156)		380	541	811	445	379	474	992	522	307	498	454	921	477	333	281	738	367	1168	282	384	869	1367	626	651	966	318	249	1026	353	884	699	946	286	325	669	691	371	1024	609
81	ROR1	199.299	#N/A			-0.537887	-5.30004	5.88097	neg.corr_hCTEPH_BL_(1156)		197	250	228	201	220	193	234	152	129	127	133	220	220	141	217	176	266	316	136	163	238	240	247	249	301	192	165	309	167	217	234	276	224	130	292	242	165	284	318
82	GREB1	119.742	#N/A			0.537097	5.2891	5.86251	pos.corr_CTEPH_BL_(769)		112	112	99	161	137	143	112	94	189	208	196	193	138	197	168	85	117	72	130	213	105	95	126	114	98	125	126	80	155	49	125	77	153	184	125	86	178	84	92
83	DLG1	653.463	#N/A			-0.536619	-5.28249	5.85134	neg.corr_hCTEPH_BL_(1156)		737	859	850	790	597	654	806	613	503	490	481	624	651	535	600	716	745	768	471	604	601	738	740	772	741	619	629	702	477	817	829	1062	584	524	793	692	551	738	967
84	ASPN	156.97	#N/A			-0.536374	-5.2791	5.84563	neg.corr_hCTEPH_BL_(1156)		92	174	231	141	83	102	282	221	38	134	83	259	121	97	66	261	105	209	75	120	284	354	198	231	346	149	82	335	24	246	119	276	46	60	191	235	70	306	199
85	KCTD17	25.8054	#N/A			-0.53493	-5.25918	5.81205	neg.corr_hCTEPH_BL_(1156)		26	44	26	34	28	21	46	17	13	25	21	31	15	15	15	30	19	35	15	22	27	44	28	33	47	27	18	35	23	34	13	31	22	24	40	29	13	30	32
86	GAB2	351.919	#N/A			-0.534435	-5.25237	5.80058	neg.corr_hCTEPH_BL_(1156)		374	341	420	379	366	379	411	341	160	285	301	333	297	301	247	379	313	348	282	365	370	410	304	383	460	279	376	386	402	424	406	382	239	257	430	393	320	355	430
87	PRSS23	131.74	#N/A			-0.534211	-5.24928	5.79539	neg.corr_hCTEPH_BL_(1156)		234	201	142	174	141	124	328	73	41	115	78	121	87	204	90	195	128	203	176	87	131	342	133	177	252	107	54	138	44	284	140	155	74	88	296	108	104	228	300
88	COL16A1	133.525	#N/A			-0.533596	-5.24084	5.78118	neg.corr_hCTEPH_BL_(1156)		103	123	148	101	55	66	161	130	73	102	93	128	82	61	70	154	79	201	73	86	180	217	149	138	291	104	51	203	144	180	122	197	63	83	221	132	75	145	159
89	ST3GAL6	322.991	#N/A			-0.533061	-5.2335	5.76883	neg.corr_hCTEPH_BL_(1156)		437	308	393	361	361	357	360	296	234	208	240	334	321	230	341	319	299	397	318	301	360	294	374	338	483	259	243	402	233	339	382	463	273	260	358	436	271	361	542
90	SLC9A7	47.933	#N/A			0.530646	5.20046	5.71335	pos.corr_CTEPH_BL_(769)		26	26	28	34	75	40	36	36	106	60	81	61	55	37	56	33	47	38	35	29	37	36	66	37	49	46	54	59	58	30	36	35	64	105	24	44	46	59	42
91	FSD2	508.918	#N/A			0.529882	5.19005	5.6959	pos.corr_CTEPH_BL_(769)		562	449	410	500	612	525	414	605	655	588	624	526	541	562	694	466	535	357	566	552	506	418	538	496	413	567	555	498	497	320	654	464	515	530	437	471	611	372	344
92	CSGALNACT1	339.106	#N/A			0.529841	5.18949	5.69495	pos.corr_CTEPH_BL_(769)		326	221	197	272	302	352	321	403	388	427	408	344	369	371	283	358	274	271	400	329	368	307	303	300	351	331	364	273	274	275	293	252	304	392	277	320	396	268	246
93	CLTC	975.403	#N/A			-0.529832	-5.18937	5.69475	neg.corr_hCTEPH_BL_(1156)		1088	1096	1026	965	985	976	1105	966	868	977	966	1052	971	927	949	994	955	1314	957	902	1041	1004	1100	1183	993	1003	916	979	591	907	985	993	921	909	936	1067	877	1117	1109
94	TMEM43	231.402	#N/A			-0.529729	-5.18796	5.69239	neg.corr_hCTEPH_BL_(1156)		246	282	292	249	214	220	284	179	188	188	228	225	245	195	187	257	234	275	251	227	198	306	224	278	272	227	224	220	170	332	216	327	212	205	280	246	190	268	328
95	UBE2Q2	244.689	#N/A			-0.52906	-5.17886	5.67715	neg.corr_hCTEPH_BL_(1156)		258	265	263	277	249	247	259	249	229	210	221	258	265	185	211	271	248	323	202	249	267	288	255	303	286	260	297	289	211	292	268	318	224	232	236	255	224	228	305
96	ODC1	146.558	#N/A			-0.528778	-5.17503	5.67073	neg.corr_hCTEPH_BL_(1156)		178	189	194	201	164	177	179	150	121	130	129	134	135	152	131	168	169	161	159	163	142	176	139	169	183	177	175	138	110	117	165	167	145	132	189	171	143	209	194
97	TMEM178B	687.335	#N/A			0.528267	5.16809	5.65912	pos.corr_CTEPH_BL_(769)		629	434	288	428	790	433	574	704	866	844	1095	526	583	984	576	562	527	451	837	577	634	468	574	392	388	586	698	405	594	320	492	390	846	817	352	497	916	416	414
98	IL6R	110.508	#N/A			0.527965	5.16399	5.65226	pos.corr_CTEPH_BL_(769)		133	97	86	141	102	90	101	121	148	123	158	92	124	134	119	109	122	74	136	144	82	120	88	105	58	106	117	73	139	121	124	83	125	138	106	80	142	132	99
99	MIR4435-2HG	126.73	#N/A			-0.527765	-5.16128	5.64773	neg.corr_hCTEPH_BL_(1156)		115	185	140	126	124	97	136	74	81	95	102	175	135	62	103	150	123	173	106	110	199	168	169	124	203	90	123	184	132	167	157	191	78	106	213	156	83	213	203
100	ENSG00000287730	8.44031	#N/A			0.526162	5.13959	5.61148	pos.corr_CTEPH_BL_(769)		0	4	2	2	23	6	1	1	34	40	56	18	15	4	0	7	1	1	2	2	5	1	11	0	2	10	17	14	5	0	3	1	19	64	1	7	18	9	0
101	SMCO1	195.265	#N/A			0.524796	5.12118	5.58074	pos.corr_CTEPH_BL_(769)		206	191	194	217	237	243	176	239	291	284	234	216	247	262	238	190	199	132	203	185	177	164	184	208	177	232	228	197	158	136	268	175	210	202	135	210	272	149	105
102	SRARP	5.84599	#N/A			-0.524592	-5.11842	5.57615	neg.corr_hCTEPH_BL_(1156)		2	11	6	9	3	5	16	2	0	2	2	1	1	10	8	10	9	10	23	5	7	23	16	22	5	8	2	1	3	11	17	12	3	1	17	1	9	1	23
103	F2R	189.143	#N/A			-0.524293	-5.1144	5.56945	neg.corr_hCTEPH_BL_(1156)		204	164	287	218	175	148	276	181	105	176	111	291	189	135	67	220	144	270	143	137	281	299	175	226	405	112	185	329	118	259	150	319	127	113	249	297	104	296	285
104	GNMT	4.66494	#N/A			0.524226	5.1135	5.56794	pos.corr_CTEPH_BL_(769)		4	8	5	3	7	5	5	4	17	6	11	6	13	7	5	2	2	7	6	7	0	2	3	5	2	2	10	3	15	1	8	4	12	6	3	0	16	2	3
105	WWTR1	404.604	#N/A			-0.524067	-5.11136	5.56439	neg.corr_hCTEPH_BL_(1156)		501	542	464	417	416	426	455	428	368	330	376	465	394	371	425	457	415	489	446	394	336	474	420	448	483	455	378	443	279	481	433	531	402	376	391	447	364	429	536
106	SLCO2A1	66.9037	#N/A			-0.523999	-5.11044	5.56285	neg.corr_hCTEPH_BL_(1156)		95	71	103	100	89	68	190	45	38	34	76	85	76	72	44	93	80	84	80	52	61	120	83	115	106	94	46	28	37	194	112	83	72	59	134	37	38	47	149
107	PYGM	270.345	#N/A			0.523993	5.11036	5.56271	pos.corr_CTEPH_BL_(769)		332	202	221	287	341	247	194	325	374	333	341	264	237	400	285	246	241	125	305	244	320	212	291	221	268	236	260	172	285	144	220	218	302	336	140	294	349	193	148
108	LINC00964	15.7976	#N/A			0.523642	5.10565	5.55486	pos.corr_CTEPH_BL_(769)		5	1	1	11	15	12	6	16	39	27	43	21	15	30	10	2	4	5	18	13	15	7	16	2	11	17	27	3	8	1	5	4	19	41	2	11	15	2	4
109	KIF13A	993.916	#N/A			-0.523465	-5.10327	5.5509	neg.corr_hCTEPH_BL_(1156)		1330	997	1097	980	890	903	954	1088	726	859	711	975	945	768	895	986	956	1110	723	1163	960	1004	1036	1141	1300	929	1014	1291	880	1045	1149	1174	848	824	1098	1197	769	1107	1258
110	ACSL4	401.241	#N/A			-0.523156	-5.09912	5.544	neg.corr_hCTEPH_BL_(1156)		499	419	582	515	444	432	469	449	374	376	363	502	445	333	432	444	410	526	340	374	376	464	456	457	450	409	432	510	225	456	444	584	381	344	444	410	347	483	577
111	ENTPD4	329.758	#N/A			-0.523088	-5.09821	5.54249	neg.corr_hCTEPH_BL_(1156)		384	365	341	407	387	319	351	355	286	319	320	352	317	307	322	364	323	323	327	329	319	343	391	366	401	344	283	380	262	339	334	377	363	365	354	364	282	354	383
112	PPP1R1A	161.116	#N/A			0.522197	5.08627	5.52261	pos.corr_CTEPH_BL_(769)		86	139	180	134	198	220	103	173	344	307	293	144	189	254	126	176	160	98	214	125	151	121	127	112	93	166	232	128	213	146	179	119	212	256	74	123	266	79	113
113	HSPA2	133.577	#N/A			-0.52159	-5.07814	5.50909	neg.corr_hCTEPH_BL_(1156)		134	102	230	220	93	108	182	64	33	75	55	183	61	122	40	258	89	206	77	168	223	347	174	331	156	70	163	167	86	214	129	268	31	62	238	182	75	148	419
114	FAAH	8.85743	#N/A			0.519926	5.05593	5.4722	pos.corr_CTEPH_BL_(769)		9	5	9	6	8	5	5	17	16	13	10	10	11	11	9	8	8	8	6	9	8	5	8	10	6	5	10	6	15	10	10	7	9	14	3	8	9	7	4
115	KIFAP3	292.907	#N/A			-0.518991	-5.04348	5.45157	neg.corr_hCTEPH_BL_(1156)		334	325	347	326	233	263	430	274	205	234	207	325	260	206	230	256	280	411	216	301	319	321	284	317	451	237	220	358	168	279	232	401	217	241	316	337	219	347	408
116	PANK3	428.288	#N/A			-0.518941	-5.04281	5.45046	neg.corr_hCTEPH_BL_(1156)		458	464	499	453	438	433	465	429	398	478	403	438	430	399	414	447	441	467	391	372	490	450	452	405	447	444	355	442	263	497	423	538	376	426	454	483	374	514	566
117	NEIL2	54.4162	#N/A			-0.518766	-5.04049	5.4466	neg.corr_hCTEPH_BL_(1156)		64	57	65	56	57	69	74	56	47	47	49	45	49	37	47	61	53	51	46	53	52	70	58	70	81	59	53	70	43	61	58	80	59	36	66	68	52	50	77
118	COL28A1	57.3392	#N/A			0.518449	5.03628	5.43962	pos.corr_CTEPH_BL_(769)		41	13	32	23	35	26	18	36	133	126	146	26	20	99	14	35	24	6	77	48	45	21	13	44	22	91	51	22	86	37	31	30	55	110	30	29	60	12	22
119	FAM177A1	339.997	#N/A			-0.517944	-5.02957	5.42851	neg.corr_hCTEPH_BL_(1156)		409	458	395	380	353	357	397	338	276	259	263	364	312	299	352	390	327	410	299	323	323	390	373	427	457	313	401	400	317	374	496	445	337	323	348	396	290	400	442
120	MBNL1-AS1	123.035	#N/A			-0.517202	-5.01973	5.41223	neg.corr_hCTEPH_BL_(1156)		170	146	151	163	137	130	156	97	106	102	99	151	138	98	106	161	135	140	100	159	154	150	143	178	190	162	96	166	106	186	146	203	98	115	206	183	82	114	202
121	RXRA	251.74	#N/A			0.517156	5.01911	5.41121	pos.corr_CTEPH_BL_(769)		267	220	222	250	265	221	242	225	300	256	321	229	244	285	255	244	229	229	235	258	238	219	247	202	199	255	232	195	233	249	181	178	241	298	234	208	265	200	223
122	MYEF2	169.064	#N/A			-0.516815	-5.0146	5.40374	neg.corr_hCTEPH_BL_(1156)		181	185	223	181	204	221	183	215	119	163	166	211	197	131	178	173	181	252	168	188	194	189	217	205	210	184	181	235	132	262	241	274	175	145	221	169	148	180	287
123	SERPINE2	77.0868	#N/A			-0.51641	-5.00924	5.39488	neg.corr_hCTEPH_BL_(1156)		63	62	120	62	47	39	154	68	30	76	65	111	30	26	27	80	49	98	40	46	167	175	86	90	220	39	47	216	28	88	40	138	23	19	93	139	26	182	144
124	KCNIP2	319.057	#N/A			0.516109	5.00527	5.38831	pos.corr_CTEPH_BL_(769)		216	133	136	229	542	374	281	377	630	382	551	388	337	476	279	324	184	247	609	239	382	235	307	112	100	384	312	194	386	134	376	78	414	498	167	214	501	183	156
125	C5orf46	25.1023	#N/A			-0.516075	-5.00481	5.38756	neg.corr_hCTEPH_BL_(1156)		40	47	59	52	15	35	50	22	7	14	13	31	19	13	40	26	52	51	19	38	17	23	33	48	55	29	25	31	24	43	32	50	31	10	60	34	10	25	68
126	ADCY6	536.931	#N/A			-0.515865	-5.00204	5.38298	neg.corr_hCTEPH_BL_(1156)		657	713	462	461	470	465	612	521	303	304	402	460	558	390	635	483	618	548	560	449	476	462	632	538	576	420	549	564	481	464	646	597	495	385	652	504	444	457	678
127	ADAMTS7	64.164	#N/A			0.515606	4.99861	5.37732	pos.corr_CTEPH_BL_(769)		45	21	22	39	63	28	26	51	89	74	81	45	44	46	64	35	33	32	38	47	78	34	58	26	37	45	41	69	52	18	32	28	65	78	22	52	40	76	21
128	TRIM35	102.431	#N/A			-0.515223	-4.99356	5.36897	neg.corr_hCTEPH_BL_(1156)		88	115	119	118	108	96	154	101	81	92	88	105	105	89	120	103	108	113	95	121	98	109	101	117	115	95	90	116	118	132	102	159	90	96	126	142	82	93	153
129	SDK2	50.4696	#N/A			-0.513586	-4.972	5.33341	neg.corr_hCTEPH_BL_(1156)		54	59	54	32	59	28	107	46	27	27	28	82	43	27	40	85	33	81	29	49	76	94	80	54	124	33	16	125	55	44	31	69	32	29	62	106	32	72	73
130	SLK	965.74	#N/A			-0.51334	-4.96877	5.32809	neg.corr_hCTEPH_BL_(1156)		1113	984	1186	1044	990	976	1112	1026	936	945	811	994	942	950	939	1071	971	1169	878	998	959	1088	1043	1130	1120	1037	1162	1085	828	1079	1338	1351	980	897	939	1097	935	1027	1345
131	DGKD	283.472	#N/A			-0.512013	-4.95135	5.2994	neg.corr_hCTEPH_BL_(1156)		342	389	387	272	246	310	288	204	155	153	202	254	249	225	252	301	224	278	204	266	219	304	331	305	276	232	247	309	286	385	370	406	227	184	394	281	213	307	501
132	POLR1E	126.9	#N/A			-0.511215	-4.9409	5.28221	neg.corr_hCTEPH_BL_(1156)		163	172	184	175	138	122	130	147	99	66	91	119	127	115	131	129	167	157	111	150	108	129	135	159	167	141	126	134	106	166	160	158	135	107	157	175	126	151	174
133	MRO	50.3458	#N/A			0.510814	4.93565	5.27358	pos.corr_CTEPH_BL_(769)		51	42	16	70	50	74	34	66	127	92	102	55	84	84	46	42	39	32	100	65	28	45	58	40	17	64	64	20	64	29	51	24	74	99	54	25	59	21	10
134	FLNB-AS1	9.14075	#N/A			0.510629	4.93324	5.26962	pos.corr_CTEPH_BL_(769)		20	7	3	12	10	10	5	13	13	7	17	9	8	17	8	11	9	6	3	9	13	3	10	12	10	8	6	10	11	4	3	2	17	10	7	9	8	7	6
135	KATNIP	145.053	#N/A			-0.510332	-4.92935	5.26323	neg.corr_hCTEPH_BL_(1156)		148	168	225	164	134	130	186	121	99	89	110	144	140	98	150	142	171	149	101	159	146	172	195	194	219	105	149	179	178	199	151	212	137	123	225	189	106	176	219
136	BMPR2	1117.14	#N/A			-0.51001	-4.92515	5.25633	neg.corr_hCTEPH_BL_(1156)		1279	1193	1164	1078	1159	1049	1178	1107	996	1077	1035	1086	992	976	1050	1176	1032	1371	986	1073	1257	1104	1207	1119	1258	1025	873	1252	655	1175	1015	1251	960	1083	1146	1295	953	1206	1460
137	STK38L	511.22	#N/A			-0.509991	-4.9249	5.25593	neg.corr_hCTEPH_BL_(1156)		494	497	613	533	466	462	578	492	369	440	314	543	510	336	435	566	478	518	353	474	629	564	510	544	812	547	415	682	251	657	563	755	357	408	501	740	345	645	675
138	NCAPD2	128.164	#N/A			-0.509906	-4.9238	5.25411	neg.corr_hCTEPH_BL_(1156)		148	121	153	147	142	125	145	126	101	117	119	168	143	117	126	129	106	116	110	112	130	172	121	144	135	119	101	150	116	150	136	139	113	111	164	128	104	135	150
139	CORIN	453.423	#N/A			0.509654	4.9205	5.2487	pos.corr_CTEPH_BL_(769)		181	164	22	32	458	265	398	744	584	704	421	376	447	444	359	372	362	233	705	177	618	239	190	42	141	287	466	254	384	57	263	56	498	462	30	315	530	275	46
140	GLIS2	48.5308	#N/A			-0.509303	-4.91593	5.2412	neg.corr_hCTEPH_BL_(1156)		45	60	74	40	37	33	68	39	34	34	31	28	48	23	31	47	49	55	19	35	56	56	60	72	66	42	36	77	28	57	45	53	39	32	53	49	31	53	60
141	ENSG00000286272	13.3729	#N/A			0.508222	4.90186	5.21813	pos.corr_CTEPH_BL_(769)		8	3	1	16	15	14	4	20	41	27	36	12	24	21	2	6	7	8	17	14	18	4	6	4	2	15	7	2	6	2	8	0	19	31	1	12	11	4	1
142	PLA2G4F	18.823	#N/A			0.50814	4.90079	5.21639	pos.corr_CTEPH_BL_(769)		8	4	3	4	29	19	5	13	41	53	78	4	11	35	16	8	6	1	34	16	10	1	4	2	6	11	11	2	29	2	7	7	21	41	3	6	54	4	1
143	PGM5	388.645	#N/A			-0.508073	-4.89992	5.21495	neg.corr_hCTEPH_BL_(1156)		484	418	385	399	363	348	415	325	283	304	329	347	351	384	303	404	351	400	352	337	372	374	378	416	397	345	309	370	305	383	381	444	322	299	429	439	332	378	429
144	TAOK1	1229.76	#N/A			-0.507926	-4.89802	5.21184	neg.corr_hCTEPH_BL_(1156)		1396	1185	1280	1335	1265	1214	1274	1328	1206	1291	1185	1255	1160	1182	1218	1324	1246	1453	1141	1271	1284	1289	1355	1290	1292	1203	1304	1361	858	1253	1361	1321	1127	1212	1277	1323	1151	1266	1449
145	LINC01091	24.0159	#N/A			-0.507832	-4.89679	5.20982	neg.corr_hCTEPH_BL_(1156)		37	43	36	32	19	31	38	15	5	14	15	16	28	4	16	45	33	17	20	21	41	21	35	42	41	10	11	26	12	44	22	48	14	10	38	55	10	36	36
146	COL21A1	265.262	#N/A			-0.507785	-4.89618	5.20883	neg.corr_hCTEPH_BL_(1156)		323	294	343	254	277	306	267	264	132	120	181	268	239	194	322	293	284	263	225	233	216	221	264	352	324	275	281	338	234	374	411	438	217	191	298	271	218	274	384
147	WEE1	289.748	#N/A			-0.507775	-4.89605	5.20861	neg.corr_hCTEPH_BL_(1156)		365	387	318	357	341	410	369	248	176	211	181	349	367	229	303	397	291	452	278	282	341	301	376	350	369	344	279	365	193	495	443	442	288	203	378	413	206	457	478
148	PTPRU	69.9613	#N/A			0.507435	4.89163	5.20138	pos.corr_CTEPH_BL_(769)		47	61	54	46	79	70	48	49	84	61	82	58	85	60	77	66	56	49	68	79	81	37	83	41	74	82	67	54	78	56	52	34	89	82	55	66	66	60	41
149	VWA1	38.5546	#N/A			-0.507318	-4.89012	5.1989	neg.corr_hCTEPH_BL_(1156)		47	30	48	22	34	26	58	36	32	32	34	33	26	21	25	34	28	23	39	28	45	54	25	33	51	39	21	59	47	43	58	42	36	38	50	37	26	41	57
150	PTPN1	225.301	#N/A			-0.507118	-4.88752	5.19464	neg.corr_hCTEPH_BL_(1156)		239	243	248	272	235	207	273	203	221	226	218	228	229	211	247	245	237	255	191	243	207	295	266	271	282	228	216	222	225	280	269	303	225	220	274	232	204	190	364
151	SH3D19	1109.59	#N/A			-0.506774	-4.88305	5.18734	neg.corr_hCTEPH_BL_(1156)		1409	1271	1309	1239	1088	1150	1222	940	942	936	970	1212	1046	1099	993	1297	1016	1296	989	1078	1157	1283	1147	1374	1286	1041	1120	1199	857	1131	1321	1354	956	953	1050	1217	1020	1065	1428
152	DOCK1	456.404	#N/A			-0.505984	-4.87282	5.1706	neg.corr_hCTEPH_BL_(1156)		428	537	532	413	443	435	517	536	393	422	433	492	425	370	434	460	456	524	381	494	472	493	460	465	517	445	445	532	410	558	492	532	403	447	497	489	454	512	525
153	WIPF3	91.3792	#N/A			-0.505862	-4.87124	5.16803	neg.corr_hCTEPH_BL_(1156)		124	117	160	136	98	104	103	99	66	97	84	77	57	70	92	118	92	127	103	130	102	95	109	172	149	96	89	96	118	134	92	99	52	38	116	128	59	90	160
154	NPR3	558.944	PABRVdecomp	overlap_rat-PAB with CTEPH_prePEA	not_regulated at protein level	-0.505796	-4.87039	5.16664	neg.corr_hCTEPH_BL_(1156)		849	618	790	800	698	512	842	511	288	308	264	574	543	278	588	952	513	603	180	540	766	525	736	821	724	511	385	782	393	603	591	814	308	441	800	849	344	1093	896
155	ETNPPL	35.682	#N/A			0.505666	4.86871	5.16389	pos.corr_CTEPH_BL_(769)		31	17	18	48	83	87	24	34	36	71	49	87	36	73	96	44	28	14	32	31	46	69	40	9	29	75	32	40	47	14	56	53	79	69	12	32	78	24	11
156	GATM	167.39	#N/A			-0.505128	-4.86175	5.15252	neg.corr_hCTEPH_BL_(1156)		180	197	250	277	223	214	185	164	115	205	149	188	142	134	171	202	162	201	112	217	184	228	237	296	147	207	123	191	84	254	175	272	115	125	281	204	126	257	263
157	KBTBD13	58.5205	#N/A			0.505009	4.86022	5.15001	pos.corr_CTEPH_BL_(769)		61	25	22	42	59	40	45	57	98	85	78	54	46	74	56	33	46	31	59	47	71	51	40	27	66	49	61	49	73	22	59	37	58	94	24	47	81	41	25
158	PMEPA1	153.246	#N/A			-0.504397	-4.85231	5.13711	neg.corr_hCTEPH_BL_(1156)		114	170	192	139	106	106	173	142	99	101	120	166	117	100	131	182	134	149	95	140	195	156	186	118	205	135	96	228	106	131	117	170	98	120	144	172	93	202	204
159	RNMT	314.387	#N/A			-0.504365	-4.85189	5.13643	neg.corr_hCTEPH_BL_(1156)		374	344	299	356	355	319	371	351	270	327	288	318	303	349	307	325	313	330	361	339	363	339	374	305	365	309	305	338	233	324	361	341	310	297	376	394	272	374	368
160	FARP1	319.128	#N/A			-0.504362	-4.85187	5.13639	neg.corr_hCTEPH_BL_(1156)		431	462	578	379	271	240	381	279	179	211	272	347	283	189	301	333	265	334	178	377	321	361	344	697	526	235	248	605	256	550	224	621	189	228	435	460	229	378	513
161	CYLD	436.716	#N/A			-0.504292	-4.85096	5.1349	neg.corr_hCTEPH_BL_(1156)		565	425	549	572	470	461	465	443	370	410	395	443	429	341	437	490	450	556	344	512	433	530	522	457	495	444	413	498	344	547	471	757	389	394	551	515	377	499	735
162	ILDR2	92.7079	#N/A			-0.504247	-4.85038	5.13397	neg.corr_hCTEPH_BL_(1156)		145	98	115	135	79	62	132	74	52	73	60	82	61	55	62	106	69	63	44	76	111	92	111	162	190	63	64	99	60	107	71	172	54	64	179	124	37	145	159
163	IMPA2	66.1817	#N/A			0.503486	4.84057	5.11796	pos.corr_CTEPH_BL_(769)		65	70	59	63	87	55	43	57	87	87	93	62	59	87	59	58	58	27	78	76	76	43	64	57	61	80	83	40	87	58	50	42	72	67	43	70	68	41	59
164	DNAJB4	451.978	#N/A			-0.50344	-4.83998	5.117	neg.corr_hCTEPH_BL_(1156)		555	590	569	484	452	491	527	459	405	420	432	467	417	460	442	581	498	590	485	394	472	502	446	501	444	541	518	414	306	492	569	580	404	383	431	469	424	483	704
165	SFRP4	33.6525	#N/A			-0.50338	-4.8392	5.11573	neg.corr_hCTEPH_BL_(1156)		5	28	77	35	8	17	71	24	5	9	16	58	16	8	5	59	26	34	2	19	89	100	38	44	128	16	21	107	14	60	35	72	4	8	58	46	13	89	48
166	IQCJ-SCHIP1	29.7174	#N/A			-0.50322	-4.83714	5.11238	neg.corr_hCTEPH_BL_(1156)		23	30	48	38	30	30	33	23	18	21	25	30	34	28	26	31	29	47	24	19	22	37	41	31	22	28	28	27	37	38	48	45	21	29	40	30	21	26	50
167	ENSG00000270442	28.0802	#N/A			0.502693	4.83036	5.10133	pos.corr_CTEPH_BL_(769)		28	6	7	35	31	13	18	30	43	41	55	12	28	28	23	14	18	25	56	37	24	10	28	5	13	18	15	14	77	16	12	12	30	32	13	25	45	12	4
168	GOLGA3	431.535	#N/A			-0.502221	-4.8243	5.09145	neg.corr_hCTEPH_BL_(1156)		395	387	453	478	398	352	451	447	337	378	344	410	405	365	378	427	425	341	324	433	511	545	467	530	503	405	471	539	481	497	481	531	385	376	482	457	361	449	495
169	GALNT16	355.296	#N/A			0.501917	4.82039	5.08511	pos.corr_CTEPH_BL_(769)		385	315	211	336	400	317	272	310	419	429	503	267	503	401	352	322	400	207	422	302	296	208	408	313	252	275	490	275	424	244	386	182	447	373	257	300	445	213	218
170	FNDC5	275.455	#N/A			0.501559	4.8158	5.07763	pos.corr_CTEPH_BL_(769)		249	233	180	273	387	272	205	284	414	349	349	248	288	279	285	267	220	188	322	300	277	241	250	233	275	261	289	254	265	183	213	179	270	329	155	239	248	209	202
171	TRIO	876.788	#N/A			-0.501037	-4.80911	5.06675	neg.corr_hCTEPH_BL_(1156)		948	860	902	872	809	833	878	856	692	842	837	904	874	810	757	885	841	977	753	884	950	909	956	892	993	831	775	967	735	948	974	952	775	729	1001	968	790	1008	959
172	TESC	61.4678	#N/A			0.500863	4.80688	5.06314	pos.corr_CTEPH_BL_(769)		38	78	41	57	64	76	60	91	91	86	87	56	63	65	68	45	70	25	51	37	61	50	37	58	53	65	59	50	43	37	52	43	54	78	33	50	83	52	27
173	ENSG00000257279	7.72032	#N/A			0.500794	4.806	5.06169	pos.corr_CTEPH_BL_(769)		2	8	1	2	8	6	2	20	10	3	17	4	9	15	11	7	12	2	5	8	7	7	8	5	7	3	2	7	3	4	6	5	7	8	5	3	16	3	4
174	ENSG00000231615	25.7954	#N/A			0.5004	4.80095	5.05349	pos.corr_CTEPH_BL_(769)		30	24	18	23	34	23	31	25	41	37	30	32	43	35	23	31	28	13	36	26	27	19	33	27	17	24	23	18	34	16	28	20	36	31	21	30	28	20	16
175	LDLRAD3	19.2384	#N/A			-0.5001	-4.79711	5.04725	neg.corr_hCTEPH_BL_(1156)		13	30	27	19	21	17	39	19	7	24	13	20	16	5	15	25	24	22	23	12	18	23	22	16	27	12	12	33	8	54	10	22	10	16	31	26	15	24	30
176	FN1	1549.82	#N/A			-0.499719	-4.79224	5.03935	neg.corr_hCTEPH_BL_(1156)		867	1436	2069	1484	1262	973	1979	1280	804	1242	1391	1991	1134	1041	922	1958	1242	2405	918	1371	1804	2342	1718	2012	2420	1297	1237	1977	1004	2160	1414	1928	926	800	1591	2025	918	1592	1715
177	SOX2-OT	33.344	#N/A			0.499213	4.78578	5.02887	pos.corr_CTEPH_BL_(769)		28	24	23	55	48	24	37	20	107	65	66	43	44	26	18	28	17	13	32	50	31	26	43	19	34	22	51	33	31	35	40	33	44	76	27	41	49	34	17
178	ZNF75D	104.543	#N/A			0.49917	4.78523	5.02797	pos.corr_CTEPH_BL_(769)		127	122	99	83	113	95	94	89	203	134	120	128	112	122	92	116	78	78	85	110	105	102	118	98	97	115	98	115	116	96	80	99	114	121	113	84	103	101	91
179	RICTOR	991.918	#N/A			-0.4991	-4.78433	5.02652	neg.corr_hCTEPH_BL_(1156)		1176	971	1142	1082	1086	1051	1070	998	820	817	784	1058	1042	802	1112	934	1013	1275	974	1026	1009	913	1083	1092	1098	1053	760	1049	536	1187	1027	1362	793	865	1217	1159	889	1195	1380
180	ENSG00000237422	16.7532	#N/A			0.499003	4.7831	5.02452	pos.corr_CTEPH_BL_(769)		12	13	11	14	19	26	17	12	26	24	15	18	24	15	16	15	20	9	27	14	16	12	13	10	10	12	27	9	34	11	17	12	27	20	13	7	24	7	17
181	BMP7	14.3927	#N/A			0.498693	4.77914	5.0181	pos.corr_CTEPH_BL_(769)		1	1	1	1	10	1	3	4	47	56	50	6	18	4	2	7	1	0	10	3	16	2	16	1	3	0	2	10	17	3	2	7	11	25	0	13	7	1	1
182	HEY1	98.4428	#N/A			-0.497968	-4.76989	5.00312	neg.corr_hCTEPH_BL_(1156)		95	204	126	83	103	112	103	93	79	103	116	109	89	77	77	127	135	82	86	88	118	134	116	126	113	134	97	133	96	72	146	148	90	86	100	154	88	92	154
183	DAZAP2	245.14	#N/A			-0.497841	-4.76827	5.0005	neg.corr_hCTEPH_BL_(1156)		293	263	272	292	274	259	276	254	254	237	218	273	228	253	256	262	248	299	232	255	226	262	244	292	296	231	230	267	199	272	251	302	231	227	251	262	212	252	304
184	SHISA3	39.8458	#N/A			0.497549	4.76456	4.99449	pos.corr_CTEPH_BL_(769)		18	42	17	49	73	37	17	7	81	34	76	25	32	55	89	19	60	24	95	49	31	19	14	62	14	56	79	2	37	13	10	34	95	101	19	24	60	5	37
185	PDCD6IPP2	47.1318	#N/A			0.497131	4.75925	4.98588	pos.corr_CTEPH_BL_(769)		54	45	28	46	59	49	44	57	53	53	68	48	49	63	42	39	44	27	48	59	50	37	39	37	54	36	57	44	54	41	57	47	66	54	40	45	60	29	41
186	CASKIN1	8.88655	#N/A			0.49706	4.75834	4.98441	pos.corr_CTEPH_BL_(769)		2	6	3	3	12	5	3	3	15	10	31	4	6	23	10	12	10	7	2	13	13	3	6	3	3	13	5	9	11	3	3	2	3	23	4	10	2	3	9
187	HOMER3	35.2493	#N/A			-0.496639	-4.75299	4.97576	neg.corr_hCTEPH_BL_(1156)		29	46	62	46	34	35	50	19	23	25	16	37	20	18	26	36	39	47	28	31	45	37	47	44	49	22	35	50	44	47	36	67	30	30	48	40	35	38	74
188	RC3H2	660.574	#N/A			-0.49659	-4.75237	4.97475	neg.corr_hCTEPH_BL_(1156)		786	664	690	757	706	660	716	680	650	704	679	710	627	669	658	735	679	895	696	687	705	716	701	709	715	682	643	624	479	673	699	708	633	683	713	723	638	690	833
189	EPB41L2	862.521	#N/A			0.496397	4.74992	4.97079	pos.corr_CTEPH_BL_(769)		759	642	959	891	856	873	715	994	1118	951	944	873	792	1042	918	796	739	609	741	976	767	909	805	804	841	1006	1051	672	878	828	1113	816	832	1046	752	845	971	683	719
190	SHROOM3	248.874	#N/A			-0.495736	-4.74153	4.95723	neg.corr_hCTEPH_BL_(1156)		327	264	277	307	232	216	297	217	158	252	202	286	255	197	204	310	223	269	158	268	251	310	351	317	314	280	240	336	291	273	335	384	265	186	261	298	201	432	244
191	SSPN	486.252	#N/A			-0.495545	-4.73911	4.95332	neg.corr_hCTEPH_BL_(1156)		583	503	539	386	430	518	522	514	407	488	450	484	530	418	422	564	516	569	353	391	592	477	551	602	604	408	415	644	292	461	443	610	377	388	519	619	389	579	611
192	UBR1	635.546	#N/A			-0.495306	-4.73608	4.94842	neg.corr_hCTEPH_BL_(1156)		836	635	723	720	726	563	728	677	544	516	585	600	607	561	679	670	576	731	565	588	626	602	731	714	968	643	586	799	450	594	785	846	603	587	691	786	549	772	836
193	ENSG00000287158	94.1481	#N/A			-0.494889	-4.7308	4.9399	neg.corr_hCTEPH_BL_(1156)		143	107	119	113	87	118	94	98	50	33	78	72	92	63	116	120	98	110	91	101	32	108	88	120	133	64	62	73	103	124	143	145	99	43	144	169	79	75	179
194	ACTN1	512.075	#N/A			-0.494542	-4.72641	4.93283	neg.corr_hCTEPH_BL_(1156)		474	665	635	457	366	489	548	355	266	365	397	544	510	455	330	603	443	739	312	558	601	624	599	583	653	693	483	654	291	719	520	618	321	395	599	536	385	547	579
195	GSDMC	5.45915	#N/A			0.494262	4.72286	4.9271	pos.corr_CTEPH_BL_(769)		1	5	1	7	8	6	2	4	30	24	22	5	2	10	4	2	3	1	7	6	3	4	4	2	3	7	8	2	5	4	5	2	3	30	1	7	10	7	3
196	ENSG00000236255	14.7503	#N/A			0.493929	4.71866	4.92033	pos.corr_CTEPH_BL_(769)		10	12	11	14	13	15	11	14	27	17	21	19	7	15	14	16	16	5	11	17	19	21	11	12	10	10	10	13	18	14	11	14	24	19	10	10	12	16	14
197	FGF12	1194	#N/A			0.493787	4.71686	4.91742	pos.corr_CTEPH_BL_(769)		1207	807	501	786	1228	1214	1014	1614	1470	1681	1379	1204	1227	1343	1224	1147	1207	885	1495	888	1309	855	1039	731	923	1184	1269	1148	779	735	1305	713	1389	1198	471	1139	1322	1087	726
198	TNC	86.9386	PABRVdecomp	overlap_rat-PAB with CTEPH_prePEA		-0.493513	-4.7134	4.91184	neg.corr_hCTEPH_BL_(1156)		31	86	240	26	31	22	334	37	7	34	30	222	65	16	23	163	28	203	25	21	65	548	115	39	201	45	12	239	23	522	89	327	18	30	180	62	15	130	111
199	JAK2	821.469	#N/A			-0.493481	-4.71299	4.91119	neg.corr_hCTEPH_BL_(1156)		1161	1093	1198	1092	929	999	1030	726	552	532	552	870	1045	477	855	1123	1007	1165	454	942	731	941	935	1170	973	897	734	1052	513	1077	1094	1434	732	677	995	1129	678	1021	1338
200	LYRM1	133.487	#N/A			0.493339	4.71121	4.90831	pos.corr_CTEPH_BL_(769)		133	155	126	134	151	155	126	146	171	159	134	122	148	162	159	138	127	125	162	126	132	134	127	128	115	162	164	110	190	124	177	137	162	132	127	137	162	109	127
201	SMIM5	26.75	#N/A			0.49304	4.70743	4.90223	pos.corr_CTEPH_BL_(769)		21	27	12	26	45	28	16	14	47	45	43	31	26	29	29	19	35	19	43	33	25	23	23	14	17	25	21	17	26	8	28	6	24	43	13	16	31	20	9
202	CCDC80	904.501	#N/A			-0.492156	-4.6963	4.88431	neg.corr_hCTEPH_BL_(1156)		340	812	1178	635	619	822	1502	585	547	637	506	1106	640	503	508	937	826	1381	414	569	1674	1969	1075	898	1120	404	585	1173	632	1526	945	1189	647	526	833	1102	597	2408	877
203	MARK3	920.387	#N/A			0.491669	4.69016	4.87443	pos.corr_CTEPH_BL_(769)		1127	1015	763	978	1088	1032	925	893	1205	1135	1251	1056	1059	1193	1085	941	864	858	1204	958	728	924	989	983	808	982	1018	710	823	853	1025	900	1110	1093	920	846	1094	939	827
204	MYBL1	102.97	#N/A			-0.490994	-4.68167	4.8608	neg.corr_hCTEPH_BL_(1156)		100	126	176	151	95	94	122	76	43	87	57	151	76	70	68	140	105	125	47	168	96	180	132	191	117	102	82	163	55	119	105	234	72	62	149	135	71	160	236
205	PPP1R3E	54.7411	#N/A			0.490412	4.67436	4.84906	pos.corr_CTEPH_BL_(769)		54	56	41	63	68	62	45	60	63	50	61	55	49	64	83	35	57	27	64	59	48	44	56	51	42	63	33	60	60	27	45	33	62	60	53	38	59	55	32
206	MSRB3	639.902	#N/A			-0.490357	-4.67368	4.84796	neg.corr_hCTEPH_BL_(1156)		748	674	646	681	620	627	658	624	580	635	582	676	619	560	648	665	620	608	511	663	654	682	662	707	747	725	593	738	465	696	645	822	559	537	657	699	535	653	722
207	CD82	87.1326	#N/A			0.490201	4.67172	4.84481	pos.corr_CTEPH_BL_(769)		111	70	90	106	102	87	75	81	111	95	99	87	88	124	102	73	64	73	87	109	68	80	83	70	79	118	114	52	112	74	132	77	115	126	97	80	126	59	62
208	KCNN2	70.9258	#N/A			0.490122	4.67073	4.84323	pos.corr_CTEPH_BL_(769)		57	42	28	36	106	58	60	56	92	111	76	74	102	47	88	51	58	43	89	35	75	36	101	37	76	76	76	64	81	32	76	60	91	90	24	72	95	64	38
209	C20orf194	393.394	#N/A			-0.490122	-4.67072	4.84321	neg.corr_hCTEPH_BL_(1156)		399	387	397	416	405	369	414	341	294	406	377	370	359	347	355	384	349	382	326	374	470	440	462	399	514	339	325	468	274	376	382	410	326	339	464	474	333	452	527
210	TNFSF4	13.4255	#N/A			0.490024	4.6695	4.84125	pos.corr_CTEPH_BL_(769)		12	11	7	9	19	13	7	18	22	16	15	16	15	21	20	12	8	10	20	16	14	12	18	9	3	17	16	5	17	15	10	5	21	17	11	12	15	18	11
211	CACNA2D3	150.363	#N/A			0.489882	4.66773	4.8384	pos.corr_CTEPH_BL_(769)		146	135	148	189	199	162	113	113	254	178	208	148	183	142	186	176	135	124	154	151	106	145	175	136	143	143	216	97	228	103	164	124	176	218	94	120	113	169	135
212	ENSG00000229321	30.4822	#N/A			0.489374	4.66135	4.82818	pos.corr_CTEPH_BL_(769)		34	25	24	17	37	34	27	19	38	29	42	22	30	25	44	25	33	22	34	25	35	23	33	23	22	24	37	22	28	29	34	27	38	41	22	29	26	27	15
213	TKTL1	32.0656	#N/A			0.489218	4.6594	4.82504	pos.corr_CTEPH_BL_(769)		41	22	9	36	31	42	20	48	50	56	52	18	37	56	31	23	42	17	64	35	33	15	26	33	17	36	38	14	26	15	32	11	44	36	28	21	45	24	17
214	CPNE5	120.742	#N/A			0.489162	4.6587	4.82392	pos.corr_CTEPH_BL_(769)		64	126	2	36	101	104	101	138	249	40	145	88	209	101	68	111	105	66	123	54	70	84	90	51	84	147	185	134	193	29	62	15	289	189	19	87	97	59	20
215	TUBB6	257.874	#N/A			-0.488399	-4.64915	4.80863	neg.corr_hCTEPH_BL_(1156)		249	302	294	240	219	240	300	179	170	277	196	269	239	280	213	300	277	292	254	198	307	255	245	256	247	241	260	292	239	332	293	265	253	208	262	261	235	240	287
216	RET	22.5571	#N/A			0.488058	4.6449	4.80181	pos.corr_CTEPH_BL_(769)		2	9	13	4	10	6	2	32	30	78	52	2	15	15	14	13	8	8	8	8	8	8	6	3	4	8	5	12	14	4	1	3	15	41	5	28	13	16	1
217	EPN3	39.8099	PABRVdecomp	overlap_rat-PAB with CTEPH_prePEA		0.487655	4.63986	4.79375	pos.corr_CTEPH_BL_(769)		31	50	16	47	32	49	45	31	34	41	56	56	44	59	54	23	31	16	23	35	37	24	46	35	25	43	71	50	81	8	35	21	65	49	16	31	54	33	11
218	RRAS2	170.349	#N/A			-0.487459	-4.63742	4.78985	neg.corr_hCTEPH_BL_(1156)		205	222	255	214	158	177	184	101	115	111	148	148	149	137	161	210	192	224	137	178	175	202	183	232	238	172	144	142	168	225	201	235	127	143	225	233	135	254	251
219	ADAM19	151.394	#N/A			-0.486942	-4.63097	4.77954	neg.corr_hCTEPH_BL_(1156)		157	167	217	141	86	89	108	147	55	71	67	132	99	74	135	151	148	159	31	88	127	142	168	193	242	101	93	267	168	195	146	246	64	58	206	201	65	205	337
220	RBFOX1	305.431	#N/A			0.486419	4.62445	4.76911	pos.corr_CTEPH_BL_(769)		328	240	184	309	344	288	243	385	425	384	394	285	329	364	337	250	325	233	475	295	309	222	319	278	234	283	322	256	274	180	300	205	381	376	269	266	388	282	223
221	KLC2	96.4643	#N/A			-0.486246	-4.62229	4.76566	neg.corr_hCTEPH_BL_(1156)		84	95	116	106	93	107	110	76	74	80	87	97	96	83	77	95	101	97	78	97	99	119	115	100	119	78	100	117	148	102	101	124	102	79	116	119	70	70	103
222	NUAK1	513.436	#N/A			-0.486172	-4.62138	4.7642	neg.corr_hCTEPH_BL_(1156)		602	681	535	531	454	525	624	468	443	517	450	505	513	431	509	590	557	557	423	486	536	593	577	534	698	489	417	550	476	539	579	616	446	495	623	564	449	523	612
223	LOXL2	69.2428	PABRVdecomp	overlap_rat-PAB with CTEPH_prePEA		-0.485561	-4.61378	4.75207	neg.corr_hCTEPH_BL_(1156)		41	75	86	46	47	54	92	75	29	38	46	83	46	36	47	83	48	66	66	37	100	131	91	51	101	36	34	168	52	73	92	106	35	55	79	101	49	110	82
224	ENSG00000242474	9.5958	#N/A			0.485218	4.60951	4.74525	pos.corr_CTEPH_BL_(769)		8	7	2	9	7	16	4	10	13	14	15	9	7	12	8	7	10	9	16	9	13	5	8	5	6	11	12	5	11	11	4	8	10	7	7	12	10	9	4
225	GNG12	261.878	#N/A			-0.484985	-4.60662	4.74065	neg.corr_hCTEPH_BL_(1156)		303	315	297	288	262	251	333	243	198	245	244	262	274	262	205	307	289	309	218	230	324	328	252	301	305	302	194	299	118	361	238	419	249	279	294	316	204	309	426
226	ERBIN	794.122	#N/A			-0.484625	-4.60214	4.73351	neg.corr_hCTEPH_BL_(1156)		991	864	895	922	798	788	890	849	669	691	706	823	777	813	723	848	783	1071	715	820	765	877	805	912	936	814	768	889	580	853	888	994	751	756	865	885	732	852	1014
227	HTRA1	219.34	#N/A			-0.4843	-4.59811	4.72708	neg.corr_hCTEPH_BL_(1156)		208	185	213	227	226	181	249	238	163	179	172	193	199	153	210	251	179	333	214	209	247	264	232	184	294	196	192	231	181	256	185	224	178	166	224	249	180	372	239
228	DPCD	27.9969	#N/A			-0.484294	-4.59803	4.72696	neg.corr_hCTEPH_BL_(1156)		34	29	28	31	30	17	42	24	19	20	24	27	24	25	26	33	30	42	29	26	31	40	33	25	34	31	31	30	44	18	32	38	30	23	37	38	25	27	35
229	OVAAL	12.2753	#N/A			-0.484211	-4.59701	4.72533	neg.corr_hCTEPH_BL_(1156)		15	16	24	20	12	9	15	6	2	4	5	24	9	8	5	15	10	8	3	3	10	26	20	26	32	4	11	24	9	20	9	37	7	8	22	29	4	11	42
230	ARHGEF12	1644.28	#N/A			-0.484179	-4.59661	4.72469	neg.corr_hCTEPH_BL_(1156)		1959	1695	1669	1602	1620	1523	1712	1641	1342	1480	1367	1575	1523	1404	1545	1639	1521	1901	1531	1513	1590	1630	1632	1624	1734	1489	1614	1765	1259	1606	1728	1926	1418	1371	1651	1811	1404	1619	2112
231	THBS4	466.97	PABRVdecomp_comp	overlap_rat-PAB with CTEPH_prePEA		-0.484071	-4.59528	4.72257	neg.corr_hCTEPH_BL_(1156)		430	380	889	696	374	296	638	477	195	362	226	804	433	310	219	736	291	521	231	417	549	1021	636	781	766	257	435	826	433	597	631	654	208	275	616	636	313	716	473
232	ENSG00000260711	24.4982	#N/A			0.483958	4.59387	4.72032	pos.corr_CTEPH_BL_(769)		29	25	15	7	40	37	21	19	112	24	49	11	15	48	31	33	31	15	39	36	10	17	12	20	2	29	31	12	12	51	12	19	36	53	7	7	54	18	28
233	SEMA6A-AS1	26.5127	#N/A			0.483907	4.59324	4.71932	pos.corr_CTEPH_BL_(769)		25	20	22	20	26	24	17	41	33	31	30	30	33	23	20	12	28	17	25	35	25	16	30	16	22	15	32	26	29	22	34	27	36	22	20	35	32	27	23
234	LOXL1	43.6447	PABRVdecomp_comp	overlap_rat-PAB with CTEPH_prePEA		-0.483793	-4.59183	4.71707	neg.corr_hCTEPH_BL_(1156)		25	47	55	33	20	30	69	37	21	19	26	46	22	39	17	78	25	179	25	23	96	84	74	51	91	26	28	77	24	60	27	63	23	40	42	63	24	63	58
235	ETV5	36.6329	#N/A			-0.483717	-4.59089	4.71557	neg.corr_hCTEPH_BL_(1156)		37	23	39	35	21	17	55	38	34	34	24	38	32	29	31	30	30	58	38	38	46	45	26	61	79	25	40	47	29	58	45	30	29	27	50	32	23	41	66
236	NUP188	165.361	#N/A			-0.483657	-4.59014	4.71439	neg.corr_hCTEPH_BL_(1156)		182	179	188	181	157	154	185	135	153	153	145	185	163	145	168	162	165	184	134	169	157	164	179	171	228	142	145	182	118	211	143	192	157	164	188	216	135	163	209
237	TIAM2	108.582	#N/A			-0.482776	-4.57924	4.69704	neg.corr_hCTEPH_BL_(1156)		135	128	130	125	113	93	125	104	59	83	90	117	98	70	106	92	133	128	83	117	109	84	125	150	114	87	87	143	73	161	107	201	93	87	144	149	88	141	196
238	HIF1AN	317.315	#N/A			-0.482566	-4.57663	4.69289	neg.corr_hCTEPH_BL_(1156)		348	294	298	352	369	291	357	293	272	302	297	325	311	291	320	326	333	316	301	345	342	373	335	364	374	286	273	349	301	316	328	373	308	286	358	345	254	330	326
239	NBEAL1	872.774	#N/A			-0.482105	-4.57094	4.68385	neg.corr_hCTEPH_BL_(1156)		969	944	995	921	889	848	979	933	781	878	846	902	959	842	815	973	906	1065	880	960	885	885	934	871	957	893	783	915	458	880	913	971	757	848	1046	908	752	954	957
240	SORT1	1074.21	#N/A			-0.481471	-4.56311	4.67141	neg.corr_hCTEPH_BL_(1156)		1428	1178	1286	1261	1097	1008	1125	815	855	776	907	1108	1050	975	1070	1132	1013	1206	900	1196	902	1099	1181	1263	1265	1188	946	1073	808	1191	1035	1566	894	903	1301	1186	908	1007	1702
241	KCNJ4	75.2065	#N/A			-0.481063	-4.55809	4.66343	neg.corr_hCTEPH_BL_(1156)		88	95	104	89	93	78	100	43	19	30	29	66	65	48	85	92	73	70	28	70	84	65	101	84	86	62	80	125	67	58	115	64	44	34	90	97	50	72	117
242	SPATS2L	338.186	#N/A			-0.480957	-4.55678	4.66135	neg.corr_hCTEPH_BL_(1156)		399	396	451	457	356	351	458	307	348	339	352	396	431	294	336	302	438	408	333	350	275	362	438	494	428	347	382	363	390	476	442	471	405	308	484	467	365	385	503
243	HSF4	57.0264	#N/A			0.48074	4.5541	4.6571	pos.corr_CTEPH_BL_(769)		51	58	37	49	46	71	50	53	61	62	58	62	61	53	61	42	54	31	68	60	51	46	68	52	44	52	57	39	93	48	40	28	56	66	51	40	65	45	37
244	RAB15	137.427	#N/A			-0.479965	-4.54456	4.64197	neg.corr_hCTEPH_BL_(1156)		125	221	168	165	115	140	165	63	47	69	78	134	133	74	186	196	189	181	39	97	146	209	183	176	182	111	115	184	179	206	193	287	125	97	171	204	79	173	261
245	MID1IP1	110.728	#N/A			0.47948	4.5386	4.63253	pos.corr_CTEPH_BL_(769)		75	66	103	130	139	112	108	124	160	150	147	124	100	129	104	109	126	79	135	117	118	92	96	87	81	99	114	111	93	128	59	72	106	135	70	97	101	84	90
246	RPS6KA5	186.699	#N/A			0.479343	4.53692	4.62986	pos.corr_CTEPH_BL_(769)		222	165	119	206	184	196	173	232	277	250	264	187	262	348	190	227	201	170	246	282	191	144	272	152	119	197	253	123	142	206	142	134	245	246	192	170	263	157	121
247	SMAD7	114.265	#N/A			-0.47924	-4.53565	4.62786	neg.corr_hCTEPH_BL_(1156)		118	213	78	103	81	87	132	51	76	62	73	103	104	93	80	149	94	177	130	106	96	95	121	126	114	148	83	70	80	122	119	129	70	104	159	106	82	73	127
248	TBC1D22B	48.5076	#N/A			-0.478827	-4.53058	4.61982	neg.corr_hCTEPH_BL_(1156)		47	59	49	59	56	53	50	45	53	46	41	43	45	44	51	49	56	61	51	46	49	44	64	52	41	47	49	56	46	55	69	61	51	43	59	38	52	67	78
249	ENSG00000188897	16.7296	#N/A			-0.478725	-4.52932	4.61783	neg.corr_hCTEPH_BL_(1156)		15	24	32	20	20	15	24	4	4	8	17	18	18	7	16	17	21	10	7	8	28	26	36	22	22	20	7	29	14	21	19	17	5	14	30	21	15	23	37
250	C1orf115	204.526	#N/A			0.47844	4.52583	4.61231	pos.corr_CTEPH_BL_(769)		147	232	217	174	220	216	182	200	232	257	274	206	186	195	197	215	229	146	197	181	206	185	177	135	163	242	234	167	305	253	211	224	222	278	142	203	271	190	149
251	KATNAL1	488.462	#N/A			-0.477659	-4.51626	4.59717	neg.corr_hCTEPH_BL_(1156)		603	405	530	535	476	507	545	456	391	537	453	561	512	419	440	510	525	447	463	527	434	570	574	539	501	450	472	555	369	491	492	599	424	448	565	439	461	417	588
252	UCKL1	102.753	#N/A			0.477639	4.51601	4.59678	pos.corr_CTEPH_BL_(769)		113	101	97	102	100	108	92	109	104	118	108	77	110	125	97	95	98	85	159	108	104	97	100	110	100	89	126	97	136	77	93	65	111	97	93	89	118	91	80
253	COL5A1	283.098	#N/A			-0.477056	-4.50888	4.58551	neg.corr_hCTEPH_BL_(1156)		139	219	373	158	172	187	427	261	180	230	226	440	174	140	135	306	179	334	131	168	409	718	331	282	372	167	142	571	226	369	295	431	164	165	282	338	170	457	247
254	GCOM1	310.395	#N/A			0.476567	4.50289	4.57606	pos.corr_CTEPH_BL_(769)		448	263	260	335	382	370	264	330	362	335	373	344	332	392	336	334	304	238	333	328	298	304	317	285	242	234	266	270	191	199	260	247	349	321	270	254	369	240	245
255	DYNLT3	91.4082	#N/A			-0.47636	-4.50036	4.57207	neg.corr_hCTEPH_BL_(1156)		99	106	140	130	97	107	134	90	103	113	84	110	94	72	87	119	102	111	88	91	91	124	91	127	121	103	113	109	50	127	111	142	86	86	87	108	87	109	164
256	RUBCN	241.805	#N/A			-0.476251	-4.49903	4.56997	neg.corr_hCTEPH_BL_(1156)		231	274	251	266	291	219	263	190	176	187	188	239	245	181	255	248	273	261	180	227	192	257	290	311	224	224	201	230	259	285	249	355	216	214	351	250	179	254	428
257	SLC7A1	110.287	#N/A			-0.476096	-4.49714	4.56698	neg.corr_hCTEPH_BL_(1156)		122	153	121	159	106	105	115	89	58	88	87	132	91	78	106	139	144	138	85	71	120	120	132	161	122	80	86	166	80	115	115	167	96	48	167	126	89	159	180
258	ZBTB47	556.997	#N/A			-0.475927	-4.49507	4.56372	neg.corr_hCTEPH_BL_(1156)		691	581	651	674	499	507	648	439	365	404	441	556	491	443	446	565	504	590	447	509	637	608	569	675	744	464	506	599	568	556	602	687	472	411	706	601	468	493	721
259	ART3	187.95	#N/A			0.475793	4.49343	4.56113	pos.corr_CTEPH_BL_(769)		249	104	144	173	186	211	141	203	346	298	337	172	188	285	193	134	156	113	337	176	170	99	155	177	165	189	212	90	121	146	107	134	190	218	189	105	235	126	135
260	RNF157	94.5185	#N/A			0.475485	4.48968	4.55522	pos.corr_CTEPH_BL_(769)		77	85	61	102	159	149	79	65	234	166	189	161	110	126	165	97	64	77	134	129	50	74	128	58	23	124	109	63	164	89	50	88	184	241	69	40	104	55	72
261	CPED1	461.248	#N/A			-0.475155	-4.48565	4.54886	neg.corr_hCTEPH_BL_(1156)		563	467	605	529	452	467	495	527	415	414	402	446	409	336	445	446	457	466	453	542	448	389	488	478	561	690	423	443	260	542	476	490	355	373	545	559	404	543	575
262	MYOZ3	31.0878	#N/A			-0.474785	-4.48114	4.54177	neg.corr_hCTEPH_BL_(1156)		36	28	41	50	40	24	45	23	12	17	20	33	22	19	29	31	40	35	10	33	54	49	41	46	45	24	26	62	28	26	34	81	23	23	33	57	18	27	60
263	MSI1	18.9365	#N/A			-0.474427	-4.47678	4.53491	neg.corr_hCTEPH_BL_(1156)		21	17	20	13	21	19	16	19	12	14	9	13	13	18	17	18	17	22	15	12	23	16	28	19	29	18	20	25	9	19	20	22	14	12	21	19	14	21	23
264	CHMP1A	92.3996	#N/A			-0.474117	-4.47301	4.52896	neg.corr_hCTEPH_BL_(1156)		100	111	103	94	97	96	89	86	83	82	93	76	80	88	93	113	94	100	66	91	104	102	93	99	117	80	70	92	104	98	68	101	87	85	120	99	79	103	107
265	CACNA2D1	857.224	#N/A			-0.473993	-4.47149	4.52658	neg.corr_hCTEPH_BL_(1156)		1153	898	1167	1055	845	795	983	899	616	774	714	918	868	863	847	907	869	911	690	870	862	888	1003	1014	946	812	754	990	406	824	1056	1104	645	641	959	1032	705	941	1121
266	WIPI1	309.877	#N/A			-0.473749	-4.46853	4.52193	neg.corr_hCTEPH_BL_(1156)		337	412	409	375	326	298	367	228	229	246	277	343	316	274	304	365	313	386	313	313	273	371	316	362	336	298	315	316	308	323	357	400	278	236	380	353	271	280	400
267	SEPTIN11	413.768	#N/A			-0.47322	-4.4621	4.51181	neg.corr_hCTEPH_BL_(1156)		354	440	541	372	334	385	574	414	305	403	405	433	356	378	306	534	375	408	381	391	489	628	447	352	549	361	332	637	259	603	437	555	330	478	446	511	372	489	493
268	PTPN21	421.155	#N/A			-0.473192	-4.46176	4.51128	neg.corr_hCTEPH_BL_(1156)		485	356	434	444	437	394	437	392	390	391	416	466	435	332	357	431	371	428	377	435	487	404	478	446	453	432	377	503	384	472	484	490	347	404	468	414	374	429	512
269	MELTF	32.4249	#N/A			-0.472839	-4.45747	4.50453	neg.corr_hCTEPH_BL_(1156)		27	74	87	48	23	12	41	16	8	5	13	57	8	10	25	43	33	39	6	28	61	57	78	54	58	7	8	35	20	48	17	89	10	6	51	54	7	100	85
270	ENC1	79.1876	#N/A			-0.472345	-4.45147	4.49512	neg.corr_hCTEPH_BL_(1156)		53	107	113	64	34	30	101	73	30	53	58	62	46	39	31	118	42	133	35	48	127	117	130	50	111	47	38	167	34	70	35	154	40	30	81	135	29	187	105
271	EVI5	455.121	#N/A			-0.472288	-4.45079	4.49404	neg.corr_hCTEPH_BL_(1156)		449	507	491	448	420	418	537	485	423	398	423	458	460	418	458	486	481	549	423	462	488	519	469	496	557	454	531	470	386	531	519	621	462	457	455	459	404	509	621
272	LINC00377	26.4955	#N/A			-0.471862	-4.44562	4.48594	neg.corr_hCTEPH_BL_(1156)		19	38	63	65	14	11	38	63	7	19	16	53	16	11	7	48	20	25	22	15	39	60	43	48	37	22	11	66	40	30	18	66	9	10	70	48	19	43	16
273	TEAD3	128.56	#N/A			-0.471722	-4.44392	4.48327	neg.corr_hCTEPH_BL_(1156)		128	164	146	151	115	114	118	82	83	106	105	136	120	106	116	141	150	127	87	115	127	142	151	114	160	155	120	148	167	137	127	181	122	105	158	152	110	123	186
274	ARID5A	98.3441	#N/A			-0.471434	-4.44044	4.4778	neg.corr_hCTEPH_BL_(1156)		108	109	157	86	96	69	89	81	44	38	55	60	92	59	98	110	96	127	56	82	79	104	109	122	130	86	89	92	138	276	104	193	60	52	199	112	56	60	317
275	BTBD10	185.96	#N/A			-0.471136	-4.43683	4.47215	neg.corr_hCTEPH_BL_(1156)		187	202	198	206	189	177	223	216	169	184	155	158	183	193	172	192	198	211	202	169	175	172	187	182	217	208	176	180	181	206	205	249	172	152	212	204	179	209	215
276	HBEGF	119.119	#N/A			-0.470938	-4.43443	4.46839	neg.corr_hCTEPH_BL_(1156)		122	99	202	98	113	96	131	85	78	54	81	76	115	102	136	127	143	116	69	77	114	144	121	116	161	103	92	171	138	217	150	186	80	92	167	143	108	140	229
277	SAMD4A	1324.98	#N/A			-0.470628	-4.43068	4.46251	neg.corr_hCTEPH_BL_(1156)		1584	1334	1479	1386	1213	1215	1404	1187	956	1116	1074	1194	1109	1107	1236	1377	1225	1293	1083	1119	1481	1314	1380	1389	1580	1128	1204	1505	1240	1274	1435	1680	1033	875	1353	1428	1043	1256	1791
278	SEPTIN8	255.23	#N/A			-0.470103	-4.42434	4.45258	neg.corr_hCTEPH_BL_(1156)		234	323	285	247	224	219	267	232	223	261	250	225	256	226	254	314	284	284	253	248	324	259	282	258	252	287	250	290	279	281	299	265	225	237	274	267	243	265	264
279	KLHL34	55.3197	#N/A			-0.470001	-4.4231	4.45065	neg.corr_hCTEPH_BL_(1156)		70	66	92	63	76	66	68	41	33	43	50	57	49	38	74	59	67	60	45	62	55	62	81	91	61	53	82	73	75	57	99	102	52	42	89	87	62	58	84
280	MIR4432HG	25.0846	#N/A			0.469994	4.42302	4.45052	pos.corr_CTEPH_BL_(769)		16	5	7	13	35	26	9	49	26	31	25	20	36	26	29	8	19	15	23	18	23	6	21	19	22	13	30	16	12	7	11	18	19	27	18	15	30	6	3
281	LINC01844	110.302	#N/A			0.469962	4.42263	4.44991	pos.corr_CTEPH_BL_(769)		96	118	85	147	170	132	87	110	273	232	282	94	127	132	125	155	169	101	186	117	61	120	153	96	58	146	150	62	158	85	134	81	210	204	115	119	157	80	51
282	PDE11A	19.1791	#N/A			0.46955	4.41766	4.44213	pos.corr_CTEPH_BL_(769)		8	11	2	2	17	19	2	16	59	24	5	6	34	6	39	13	8	9	6	4	9	7	23	6	1	5	11	36	32	5	4	14	67	64	5	8	21	4	3
283	CFL2	818.577	#N/A			-0.469364	-4.41541	4.43861	neg.corr_hCTEPH_BL_(1156)		1059	1122	1052	975	862	882	900	724	667	716	706	900	824	811	791	896	889	1078	642	788	747	885	862	944	860	853	740	849	422	846	941	1225	641	619	752	970	696	869	1119
284	ZBTB18	133.464	#N/A			0.468967	4.41063	4.43114	pos.corr_CTEPH_BL_(769)		152	140	122	152	202	159	132	147	183	156	143	139	144	156	149	153	137	140	133	151	116	147	132	112	102	146	145	121	147	114	143	120	138	157	133	122	154	116	131
285	UBE2U	5.67725	#N/A			0.468849	4.4092	4.4289	pos.corr_CTEPH_BL_(769)		5	0	0	8	8	10	5	13	9	2	10	8	11	20	11	17	6	0	8	11	10	1	1	8	0	18	5	5	9	1	0	1	6	1	6	0	13	0	0
286	PTPN11	861.558	#N/A			-0.468445	-4.40433	4.4213	neg.corr_hCTEPH_BL_(1156)		1018	891	956	1009	944	873	966	804	738	739	759	921	898	783	876	942	853	927	772	866	803	905	941	965	1025	920	964	906	730	913	1061	1069	778	751	850	976	745	821	1078
287	WDR44	167.447	#N/A			-0.468386	-4.40362	4.4202	neg.corr_hCTEPH_BL_(1156)		173	172	182	194	172	166	187	175	147	169	159	171	187	149	151	171	163	176	169	154	168	201	180	179	228	162	170	174	139	178	192	197	165	160	196	177	151	174	218
288	VCAN	599.214	PABRVdecomp_comp	overlap_rat-PAB with CTEPH_prePEA	not_regulated at protein level	-0.468228	-4.40172	4.41723	neg.corr_hCTEPH_BL_(1156)		368	540	615	458	256	322	902	399	327	424	535	829	423	352	268	624	492	581	308	408	1263	1054	587	748	1424	274	397	1143	240	1013	434	881	346	206	776	841	344	747	806
289	ENSG00000237994	5.61074	#N/A			0.46773	4.39572	4.40786	pos.corr_CTEPH_BL_(769)		13	7	4	3	7	9	3	9	10	18	11	6	8	6	5	4	5	7	7	9	12	4	3	4	3	3	9	5	2	1	5	2	11	5	2	4	13	5	0
290	CDC42EP3	584.3	#N/A			-0.467614	-4.39434	4.4057	neg.corr_hCTEPH_BL_(1156)		707	641	656	629	590	556	548	651	564	516	538	589	591	542	587	679	638	558	460	553	653	588	635	676	671	596	495	767	416	623	580	772	549	537	574	688	561	614	773
291	EXOC6B	1121.03	#N/A			-0.467453	-4.3924	4.40268	neg.corr_hCTEPH_BL_(1156)		1481	1239	1309	1236	1175	989	1264	1173	860	881	818	1238	1250	925	1057	1198	1025	1350	878	1072	1159	1046	1194	1224	1499	951	1002	1412	924	1093	1194	1425	889	858	1165	1453	925	1303	1462
292	FAM124A	72.0569	#N/A			0.467376	4.39147	4.40122	pos.corr_CTEPH_BL_(769)		73	62	58	45	90	71	42	70	88	64	76	41	90	55	74	66	86	47	62	55	65	41	61	43	26	55	55	69	46	67	43	50	68	63	58	47	125	94	61
293	TENT5C	156.689	#N/A			0.467359	4.39126	4.4009	pos.corr_CTEPH_BL_(769)		191	142	134	149	176	112	167	174	212	134	240	151	168	172	138	142	163	122	200	120	159	117	125	100	90	146	114	74	106	72	101	82	170	204	106	89	190	142	121
294	CYB5R1	260.995	#N/A			-0.467239	-4.38982	4.39865	neg.corr_hCTEPH_BL_(1156)		315	300	243	302	267	231	290	213	190	176	204	241	320	192	292	270	280	287	248	251	227	261	290	269	298	254	211	260	239	244	302	343	216	213	320	309	217	249	322
295	RAI2	67.1189	#N/A			-0.467035	-4.38737	4.39484	neg.corr_hCTEPH_BL_(1156)		82	79	80	91	78	61	77	62	66	63	58	59	88	66	70	78	81	80	72	77	64	77	76	105	74	63	54	72	54	96	73	110	75	57	103	70	68	52	101
296	IRS2	282.915	#N/A			-0.467026	-4.38726	4.39466	neg.corr_hCTEPH_BL_(1156)		296	294	426	362	296	360	357	194	255	234	173	404	320	319	256	368	246	399	378	362	169	384	291	465	280	227	219	151	205	541	437	419	223	198	566	240	332	303	527
297	CITED4	16.1836	#N/A			0.466862	4.3853	4.3916	pos.corr_CTEPH_BL_(769)		10	13	16	24	19	19	11	15	29	30	25	11	13	15	19	13	13	5	17	23	15	14	16	8	12	18	22	14	23	6	9	4	24	21	8	9	16	8	14
298	EXOC3L2	9.61655	#N/A			-0.46684	-4.38503	4.39118	neg.corr_hCTEPH_BL_(1156)		6	4	13	11	3	7	24	2	6	6	4	9	11	6	7	8	7	6	7	6	14	15	11	9	16	8	9	16	6	12	19	6	7	6	20	7	7	13	10
299	FKBP10	48.3609	#N/A			-0.466668	-4.38297	4.38797	neg.corr_hCTEPH_BL_(1156)		26	49	61	34	32	36	78	46	37	44	40	58	38	31	30	56	42	71	39	35	61	94	40	44	79	32	36	75	37	81	47	60	32	36	49	51	21	97	46
300	SCN1A	11.0764	#N/A			0.466462	4.38049	4.38411	pos.corr_CTEPH_BL_(769)		6	1	0	4	21	11	2	21	13	22	15	6	4	14	17	8	8	6	32	3	22	3	6	0	0	9	9	0	9	1	14	1	25	1	0	1	18	5	2
301	FAM78A	148.666	#N/A			0.466423	4.38002	4.38337	pos.corr_CTEPH_BL_(769)		114	157	123	137	175	157	106	159	163	185	174	161	152	152	152	159	196	76	135	144	180	136	177	126	108	145	163	214	145	67	127	94	149	172	84	153	169	144	113
302	ACAD9	225.598	#N/A			0.466293	4.37846	4.38095	pos.corr_CTEPH_BL_(769)		207	227	204	215	207	218	214	247	250	273	220	200	247	246	245	182	185	137	243	229	208	179	234	217	218	227	209	207	257	221	261	216	263	285	251	235	244	229	172
303	HPCAL4	22.9293	#N/A			0.465997	4.37492	4.37543	pos.corr_CTEPH_BL_(769)		11	8	16	32	39	10	21	8	159	22	33	67	111	12	90	6	7	1	5	16	2	8	20	27	34	25	38	52	32	22	4	24	51	106	16	7	12	2	8
304	CTIF	329.996	#N/A			-0.465776	-4.37226	4.3713	neg.corr_hCTEPH_BL_(1156)		350	383	403	379	296	333	332	245	212	300	273	320	300	307	265	387	334	335	257	365	376	465	391	386	373	287	303	366	378	438	382	341	276	307	388	337	293	399	362
305	ENSG00000282057	9.73109	#N/A			-0.465687	-4.3712	4.36964	neg.corr_hCTEPH_BL_(1156)		9	8	9	14	10	12	13	10	7	7	6	11	11	4	4	10	6	14	4	10	8	12	14	10	17	9	4	20	2	18	10	23	7	8	17	10	7	27	15
306	PRDM16-DT	69.9579	#N/A			0.465677	4.37107	4.36945	pos.corr_CTEPH_BL_(769)		47	52	40	53	73	56	45	73	84	50	85	47	64	86	86	56	69	30	81	64	80	56	59	50	29	59	90	36	89	21	47	35	88	80	62	60	93	31	29
307	WDR45B	135.249	#N/A			-0.465482	-4.36874	4.36581	neg.corr_hCTEPH_BL_(1156)		148	150	144	139	144	128	140	135	129	143	135	134	138	122	133	140	137	157	138	134	142	139	140	140	164	148	119	140	118	137	135	140	123	128	155	150	121	152	139
308	HTR4	6.35752	#N/A			-0.465439	-4.36822	4.36501	neg.corr_hCTEPH_BL_(1156)		7	10	16	6	3	2	8	9	2	1	6	4	7	2	5	8	6	5	2	6	5	8	4	8	21	3	5	4	5	3	3	11	3	2	12	5	3	4	9
309	FAM214B	83.9043	#N/A			-0.465215	-4.36554	4.36085	neg.corr_hCTEPH_BL_(1156)		98	100	94	100	88	75	93	67	75	59	65	100	73	76	91	111	87	97	77	93	78	112	93	88	100	74	82	104	77	90	77	113	78	99	122	100	71	77	127
310	CDH11	119.537	#N/A			-0.465108	-4.36426	4.35885	neg.corr_hCTEPH_BL_(1156)		49	61	109	89	51	68	156	75	55	94	72	94	69	71	54	78	83	341	57	105	123	162	116	90	203	89	80	181	50	151	69	159	47	67	120	135	47	284	142
311	PACS1	342.012	#N/A			-0.464935	-4.36219	4.35564	neg.corr_hCTEPH_BL_(1156)		360	364	363	367	340	283	378	278	249	268	256	369	265	240	281	357	287	415	217	369	369	377	374	401	538	251	262	436	331	338	255	376	260	293	398	442	258	408	435
312	KIDINS220	1351.42	#N/A			-0.464809	-4.36068	4.35328	neg.corr_hCTEPH_BL_(1156)		1615	1418	1472	1403	1367	1267	1435	1470	1128	1213	1197	1390	1271	1135	1337	1344	1348	1445	1174	1173	1364	1330	1428	1494	1530	1248	1201	1624	1027	1286	1419	1672	1112	1131	1431	1552	1207	1458	1464
313	SRCIN1	16.5293	#N/A			-0.464675	-4.35907	4.35078	neg.corr_hCTEPH_BL_(1156)		18	16	28	20	7	10	19	7	5	8	16	7	15	8	8	16	15	33	4	17	14	23	8	36	38	6	5	17	17	22	17	18	9	8	43	21	6	7	8
314	STK39	295.387	#N/A			-0.464622	-4.35844	4.3498	neg.corr_hCTEPH_BL_(1156)		310	344	354	370	343	324	331	333	237	268	237	329	305	264	307	319	291	356	235	303	342	326	413	369	350	295	298	346	246	306	379	406	281	263	297	351	278	326	360
315	PLEKHH1	42.381	#N/A			0.464587	4.35802	4.34915	pos.corr_CTEPH_BL_(769)		27	45	34	48	65	33	40	44	77	60	54	62	59	35	56	35	49	51	35	43	41	43	48	36	38	37	43	48	47	32	43	40	62	53	27	50	43	35	32
316	NUDT4	408.898	#N/A			0.464306	4.35467	4.34394	pos.corr_CTEPH_BL_(769)		534	394	277	371	366	360	339	456	473	523	475	345	475	556	379	358	368	330	479	355	373	338	379	349	350	389	450	359	245	333	320	346	448	394	316	370	396	480	340
317	PTDSS1	437.141	#N/A			0.464167	4.353	4.34135	pos.corr_CTEPH_BL_(769)		427	353	260	417	475	389	342	449	543	545	537	365	419	488	444	352	411	295	492	377	444	397	440	373	366	433	417	400	389	278	395	418	468	443	354	392	451	371	260
318	LINC01550	26.4035	#N/A			0.463539	4.34549	4.3297	pos.corr_CTEPH_BL_(769)		31	21	11	12	15	19	20	31	30	28	33	33	28	48	17	24	19	7	44	11	28	12	13	13	19	27	29	20	43	11	22	12	38	25	17	14	40	21	14
319	SUGCT	23.7447	#N/A			0.463095	4.3402	4.32148	pos.corr_CTEPH_BL_(769)		23	34	17	17	26	41	20	30	39	32	37	28	36	26	27	20	24	23	35	34	21	23	23	20	19	32	25	22	34	22	37	17	34	28	22	11	27	16	21
320	TOGARAM2	65.095	#N/A			0.462906	4.33795	4.31799	pos.corr_CTEPH_BL_(769)		4	12	7	69	55	33	22	6	59	82	102	90	48	127	29	23	25	11	86	67	61	61	59	3	9	66	77	20	66	18	40	10	60	89	26	35	103	14	19
321	ENAH	970.739	#N/A			-0.462039	-4.32762	4.30198	neg.corr_hCTEPH_BL_(1156)		1204	1016	1057	1045	996	903	1008	904	778	773	843	976	961	765	898	1075	881	1085	766	935	994	1064	1027	1007	1087	1026	813	1135	730	1083	1034	1487	797	879	1006	1137	778	937	1233
322	ASB10	48.4026	#N/A			0.461685	4.3234	4.29545	pos.corr_CTEPH_BL_(769)		43	42	46	46	56	54	42	36	47	67	61	53	45	63	55	52	45	25	60	52	54	38	47	58	46	36	55	43	49	22	49	39	56	51	50	36	72	40	34
323	DAPK3	201.264	#N/A			-0.461481	-4.32097	4.2917	neg.corr_hCTEPH_BL_(1156)		178	228	268	190	170	245	192	135	142	107	120	202	216	154	209	229	223	197	152	210	168	200	219	257	187	227	256	190	234	266	304	273	182	124	244	205	177	166	282
324	COMT	131.58	#N/A			-0.46135	-4.31942	4.28929	neg.corr_hCTEPH_BL_(1156)		126	149	139	122	127	121	165	109	101	114	116	162	118	107	119	152	121	146	125	144	123	150	130	131	144	134	132	164	168	149	151	156	119	121	144	143	105	136	173
325	INTS2	175.471	#N/A			-0.461262	-4.31837	4.28766	neg.corr_hCTEPH_BL_(1156)		224	173	215	213	206	167	176	222	146	163	159	160	191	148	198	172	199	161	154	176	216	164	219	184	214	195	155	195	133	197	177	241	168	148	215	217	149	214	220
326	ACOX3	97.559	#N/A			-0.461065	-4.31602	4.28403	neg.corr_hCTEPH_BL_(1156)		100	97	88	84	97	98	112	86	69	85	98	118	98	77	101	116	86	90	87	103	131	109	129	92	110	82	100	127	52	105	108	110	81	86	135	101	88	110	106
327	RNU6-26P	6.08529	#N/A			-0.461053	-4.31588	4.28382	neg.corr_hCTEPH_BL_(1156)		6	6	12	7	5	6	9	7	4	2	7	6	7	4	2	5	4	7	4	5	5	7	6	10	7	3	6	10	8	11	15	10	3	5	10	4	4	7	13
328	SH3TC2-DT	32.6992	#N/A			0.46098	4.31502	4.28248	pos.corr_CTEPH_BL_(769)		34	7	14	14	21	13	15	31	90	53	92	19	37	30	23	15	22	9	31	51	35	7	32	19	18	15	18	33	38	10	10	18	25	36	19	17	29	16	10
329	TSPAN9	547.983	#N/A			-0.460624	-4.31078	4.27593	neg.corr_hCTEPH_BL_(1156)		632	562	543	583	550	417	588	511	319	395	366	477	408	408	536	560	512	499	323	519	608	592	627	550	643	531	376	727	557	444	577	572	422	362	583	695	399	557	574
330	DLG5	193.467	#N/A			-0.46013	-4.30492	4.26688	neg.corr_hCTEPH_BL_(1156)		179	156	250	229	183	178	184	161	174	143	172	166	169	184	180	177	188	225	133	199	189	193	207	229	184	161	183	208	200	261	181	277	162	175	274	206	188	214	292
331	SORL1	240.734	#N/A			0.460066	4.30415	4.26569	pos.corr_CTEPH_BL_(769)		210	359	239	268	267	297	186	232	294	354	228	247	434	233	347	241	198	217	124	268	144	250	377	144	190	296	316	299	289	216	199	162	348	288	149	315	219	378	85
332	SH3RF2	281.433	#N/A			0.46005	4.30396	4.2654	pos.corr_CTEPH_BL_(769)		319	225	235	342	363	351	235	334	368	327	308	316	334	371	277	239	280	209	346	314	256	278	275	288	235	274	415	262	305	187	331	268	337	281	199	251	368	259	247
333	PLCL2	420.25	#N/A			0.46004	4.30385	4.26523	pos.corr_CTEPH_BL_(769)		515	394	363	426	496	375	417	543	464	454	467	455	458	509	486	374	456	346	436	411	461	357	369	352	374	404	502	413	373	310	479	373	504	467	358	406	489	389	381
334	PLCD3	187.625	#N/A			0.45994	4.30266	4.26338	pos.corr_CTEPH_BL_(769)		196	157	173	236	189	207	188	130	257	218	234	194	198	205	192	199	171	152	152	237	179	177	212	174	127	154	191	163	246	148	157	133	196	221	177	170	254	148	160
335	RWDD2B	85.8455	#N/A			0.459666	4.29941	4.25837	pos.corr_CTEPH_BL_(769)		60	72	88	90	97	89	74	81	111	118	94	120	98	92	104	98	78	80	100	83	92	103	88	93	95	101	101	85	92	89	105	90	106	89	88	91	96	92	67
336	CHST2	15.4454	#N/A			-0.459481	-4.29721	4.25498	neg.corr_hCTEPH_BL_(1156)		15	23	16	7	20	14	20	16	13	25	11	17	11	12	16	22	15	30	23	10	21	26	18	15	18	14	18	18	12	16	18	11	10	10	19	16	22	11	30
337	SLC66A1L	18.192	#N/A			0.45922	4.29412	4.25021	pos.corr_CTEPH_BL_(769)		10	10	26	19	18	20	19	17	41	16	35	13	13	30	23	17	19	16	33	22	14	12	14	17	5	17	20	3	11	24	12	8	27	43	6	6	32	10	14
338	PRELID2	95.91	#N/A			0.459002	4.29154	4.24622	pos.corr_CTEPH_BL_(769)		35	25	30	46	46	60	31	72	223	263	193	36	40	139	35	26	39	33	101	73	80	40	44	33	20	51	54	49	34	48	34	23	47	161	44	43	126	52	31
339	USP46	393.702	#N/A			-0.458963	-4.29108	4.24551	neg.corr_hCTEPH_BL_(1156)		524	458	487	542	453	421	490	414	334	396	357	433	483	310	461	438	436	428	346	422	376	470	499	509	524	352	379	483	260	428	418	635	464	391	485	453	319	393	585
340	RAB11FIP5	127.505	#N/A			-0.458881	-4.29011	4.24402	neg.corr_hCTEPH_BL_(1156)		126	148	168	139	126	116	153	103	89	78	113	129	104	98	126	161	128	157	86	133	132	117	157	116	143	115	126	147	171	161	108	140	105	112	155	142	99	166	191
341	MAP3K7CL	28.0879	#N/A			-0.458611	-4.28692	4.2391	neg.corr_hCTEPH_BL_(1156)		34	38	97	79	6	15	40	11	11	14	12	22	9	8	11	39	19	34	7	25	29	29	28	46	64	13	15	31	9	79	6	67	7	11	60	52	11	33	95
342	RAB23	133.935	#N/A			-0.458533	-4.28598	4.23766	neg.corr_hCTEPH_BL_(1156)		182	122	202	177	136	139	145	155	118	103	102	144	129	115	104	170	123	122	105	133	157	125	136	144	195	131	121	167	83	223	121	197	125	106	177	162	136	191	205
343	C10orf95-AS1	28.2423	#N/A			0.458531	4.28597	4.23764	pos.corr_CTEPH_BL_(769)		31	32	25	21	28	34	24	36	41	21	46	29	32	26	31	21	28	16	30	33	29	21	22	25	26	30	22	24	32	23	13	22	35	32	25	31	35	27	25
344	RHOBTB1	197.281	#N/A			-0.458255	-4.2827	4.2326	neg.corr_hCTEPH_BL_(1156)		258	203	193	205	195	231	221	190	161	257	152	158	189	197	177	198	160	230	227	208	187	200	204	292	346	183	164	224	151	242	258	189	167	184	266	283	159	260	312
345	SKIL	306.51	#N/A			-0.457797	-4.27728	4.22425	neg.corr_hCTEPH_BL_(1156)		304	343	348	319	273	326	386	265	314	222	308	341	342	261	234	416	265	406	265	287	353	353	379	327	341	367	305	286	127	461	275	455	288	338	341	344	263	453	407
346	SUSD4	27.3637	#N/A			0.457622	4.27522	4.22107	pos.corr_CTEPH_BL_(769)		28	19	20	22	27	10	9	34	55	47	25	20	21	19	29	25	6	9	6	30	38	19	19	29	17	33	19	14	57	14	24	20	38	34	10	19	23	29	10
347	LRSAM1	179.438	#N/A			0.457519	4.274	4.21919	pos.corr_CTEPH_BL_(769)		171	138	130	165	202	173	155	178	239	264	224	202	185	196	175	151	177	116	168	176	209	175	227	180	184	158	188	195	269	138	180	122	204	198	152	190	164	149	123
348	MYH6	1635.5	#N/A			0.457344	4.27193	4.21602	pos.corr_CTEPH_BL_(769)		1153	885	1082	1115	1627	1171	1327	983	3708	2714	2163	1995	2462	1617	2061	1060	862	929	2546	1454	727	1657	1227	1536	1263	1665	2502	1181	2113	845	1857	1020	2555	2447	776	834	1740	491	1176
349	SMURF1	134.76	#N/A			-0.457191	-4.27012	4.21323	neg.corr_hCTEPH_BL_(1156)		106	126	151	132	137	108	142	124	124	114	119	131	131	131	126	164	134	149	122	160	167	145	144	135	174	165	132	155	109	169	149	163	129	148	183	152	110	161	162
350	CUX1	1017.34	#N/A			-0.457085	-4.26887	4.21131	neg.corr_hCTEPH_BL_(1156)		1246	1025	1147	1170	1001	947	1015	1004	859	858	799	1101	1016	912	1000	1091	1018	1224	811	1010	954	1123	1172	1189	1143	826	1034	1309	920	1054	1116	1273	991	844	1112	1046	990	1096	1386
351	THBS1	521.776	#N/A			-0.457066	-4.26864	4.21096	neg.corr_hCTEPH_BL_(1156)		435	374	471	429	393	457	574	252	231	164	208	357	451	424	322	543	357	1173	317	530	555	1070	373	509	497	301	421	373	246	1049	381	587	277	261	639	376	682	614	1054
352	MAL	7.68985	#N/A			0.456768	4.26513	4.20556	pos.corr_CTEPH_BL_(769)		10	9	8	4	10	4	6	10	14	14	14	4	13	11	6	9	13	1	6	3	4	1	1	15	11	7	18	7	15	8	9	7	9	10	8	3	13	3	3
353	ASB15	373.374	#N/A			0.456713	4.26448	4.20455	pos.corr_CTEPH_BL_(769)		436	276	296	404	539	374	346	461	519	500	532	401	413	388	492	356	342	272	509	469	272	274	320	337	375	441	394	308	294	310	391	281	450	500	398	299	421	323	286
354	MT1X	30.9292	#N/A			0.456626	4.26345	4.20297	pos.corr_CTEPH_BL_(769)		22	20	28	51	53	38	18	25	55	58	46	24	42	83	33	32	42	26	62	50	18	40	33	26	30	47	67	16	38	55	21	21	51	55	43	24	67	66	21
355	RUNX2	24.4674	#N/A			-0.45622	-4.25867	4.19563	neg.corr_hCTEPH_BL_(1156)		35	17	28	36	26	10	49	51	9	25	21	43	26	14	20	24	22	41	23	17	15	45	23	15	53	20	32	43	12	34	23	29	26	17	42	32	15	41	27
356	AEBP1	213.994	PABRVcomp	overlap_rat-PAB with CTEPH_prePEA		-0.45606	-4.25678	4.19272	neg.corr_hCTEPH_BL_(1156)		92	125	271	172	77	123	273	172	97	121	122	207	127	92	77	267	108	291	75	214	308	388	195	196	557	301	157	386	135	473	155	262	90	98	186	227	138	429	239
357	GALNT10	134.138	#N/A			-0.455953	-4.25552	4.19079	neg.corr_hCTEPH_BL_(1156)		148	155	184	143	95	131	155	127	91	111	130	147	119	137	109	173	127	162	117	121	168	161	158	146	164	104	101	169	121	194	128	156	130	111	194	139	149	223	147
358	SLC52A3	24.3222	#N/A			-0.45553	-4.25054	4.18314	neg.corr_hCTEPH_BL_(1156)		18	28	45	24	19	24	42	14	17	8	19	29	20	17	14	21	26	18	16	27	25	21	28	47	40	20	11	18	14	46	28	31	15	28	28	13	25	24	74
359	EFHC2	83.1937	#N/A			0.455054	4.24494	4.17454	pos.corr_CTEPH_BL_(769)		98	80	45	81	77	103	80	91	136	122	114	63	59	105	96	78	54	54	102	94	132	54	77	74	70	90	73	50	93	44	64	34	88	127	67	115	99	74	55
360	ACOT9	319.892	#N/A			-0.455044	-4.24482	4.17436	neg.corr_hCTEPH_BL_(1156)		394	415	348	355	347	363	335	293	266	303	264	339	356	282	375	368	335	366	319	323	308	368	369	381	377	331	325	391	243	323	389	380	294	262	365	342	288	356	459
361	MAGI1	665.807	#N/A			-0.454897	-4.24309	4.17171	neg.corr_hCTEPH_BL_(1156)		785	667	704	623	606	587	647	775	499	646	513	670	719	422	607	626	649	747	506	619	610	654	708	782	901	552	623	1005	612	656	775	807	651	522	746	724	519	708	733
362	SLC25A34	63.8573	#N/A			0.4546	4.2396	4.16636	pos.corr_CTEPH_BL_(769)		86	63	26	62	81	55	49	42	117	66	138	48	71	126	80	59	42	23	138	96	64	40	72	60	27	57	88	12	60	30	35	23	97	99	51	31	114	18	46
363	DAPK2	378.096	#N/A			0.454574	4.2393	4.16589	pos.corr_CTEPH_BL_(769)		643	472	204	317	305	487	291	434	476	262	491	313	543	434	465	331	287	236	502	360	292	189	458	325	272	378	413	317	421	265	272	332	502	330	382	364	407	285	219
364	PLPP3	334.746	#N/A			0.453918	4.23159	4.15408	pos.corr_CTEPH_BL_(769)		445	401	325	376	398	297	270	388	408	342	408	274	430	370	480	320	330	265	399	348	314	306	311	369	300	325	387	333	242	330	195	288	443	351	280	312	376	285	418
365	GRXCR2	39.7651	#N/A			0.453445	4.22603	4.14557	pos.corr_CTEPH_BL_(769)		5	0	1	5	8	11	3	9	121	113	125	6	6	66	4	4	1	0	42	9	22	10	4	4	6	10	18	3	18	3	2	1	17	85	4	3	49	4	1
366	ENSG00000260337	7.29541	#N/A			0.453252	4.22376	4.1421	pos.corr_CTEPH_BL_(769)		8	7	3	10	14	20	2	12	7	7	8	3	7	9	5	10	7	8	9	4	4	4	16	6	2	14	11	5	12	5	2	1	14	5	3	7	14	8	3
367	CFAP298-TCP10L	54.7561	#N/A			0.452758	4.21797	4.13324	pos.corr_CTEPH_BL_(769)		43	46	39	48	61	69	41	71	64	56	73	51	75	55	66	58	48	48	66	62	63	41	64	47	35	57	71	46	50	62	45	47	74	62	45	52	85	55	40
368	KCNA4	106.371	#N/A			-0.452414	-4.21394	4.12708	neg.corr_hCTEPH_BL_(1156)		205	67	123	120	61	68	135	116	47	89	55	51	107	80	73	54	114	104	115	101	72	76	74	183	161	80	83	122	50	96	143	134	80	45	173	135	63	195	141
369	ENSG00000228463	8.23409	#N/A			0.452389	4.21365	4.12664	pos.corr_CTEPH_BL_(769)		9	7	5	5	6	7	5	7	7	11	12	17	13	10	15	9	6	3	11	13	10	3	6	4	7	3	6	10	6	8	14	3	14	10	10	10	13	7	0
370	MLLT11	85.453	#N/A			-0.452335	-4.21302	4.12568	neg.corr_hCTEPH_BL_(1156)		107	113	105	110	155	69	154	77	28	13	48	131	109	27	59	96	85	145	40	42	81	125	104	105	184	66	67	136	86	95	72	163	79	34	80	152	48	106	176
371	B3GNT2	136.138	#N/A			-0.452229	-4.21178	4.12378	neg.corr_hCTEPH_BL_(1156)		140	130	157	141	115	126	141	132	120	137	125	125	129	129	132	170	131	148	100	116	159	144	143	135	168	142	159	154	113	158	138	172	134	158	137	126	112	171	204
372	CTNNBIP1	120.275	#N/A			0.452131	4.21064	4.12203	pos.corr_CTEPH_BL_(769)		137	120	98	126	155	129	118	112	183	130	143	119	135	152	123	115	128	85	128	135	119	95	114	118	96	128	143	105	135	80	131	101	141	136	120	109	150	92	96
373	CYB561	24.3552	#N/A			0.451945	4.20846	4.11871	pos.corr_CTEPH_BL_(769)		15	30	13	21	17	15	20	27	26	33	42	20	30	15	30	22	16	32	12	22	32	16	13	12	26	23	16	31	34	18	8	10	26	34	13	33	15	39	21
374	CEP85L	281.77	#N/A			0.451698	4.20557	4.11429	pos.corr_CTEPH_BL_(769)		218	205	230	204	317	232	255	323	421	362	353	242	257	293	289	260	307	225	301	226	344	215	225	180	214	245	257	285	191	237	279	235	290	360	209	279	332	237	186
375	ENSG00000254002	12.9381	#N/A			0.451606	4.2045	4.11265	pos.corr_CTEPH_BL_(769)		7	7	1	9	13	20	5	16	61	37	26	8	7	28	18	25	4	11	40	13	25	9	14	9	11	9	20	7	26	5	4	3	28	31	9	2	21	7	3
376	MLPH	175.42	#N/A			0.45157	4.20407	4.112	pos.corr_CTEPH_BL_(769)		138	161	173	190	208	228	155	93	246	265	215	208	209	243	189	184	168	117	164	227	159	131	201	142	62	203	193	83	268	141	208	105	182	242	201	88	282	133	183
377	KCND3	321.669	#N/A			0.451263	4.20048	4.10652	pos.corr_CTEPH_BL_(769)		290	272	194	417	398	374	291	205	501	363	417	331	383	487	346	343	335	238	447	447	263	289	345	319	201	317	496	265	332	204	310	230	414	422	319	229	414	237	274
378	DHX32	246.937	#N/A			-0.45099	-4.19729	4.10166	neg.corr_hCTEPH_BL_(1156)		255	294	323	311	267	271	295	237	197	266	224	271	231	216	302	293	239	286	221	249	267	272	278	266	283	289	272	241	182	251	315	380	232	215	326	302	228	245	448
379	UBE2H	919.822	#N/A			-0.450737	-4.19433	4.09714	neg.corr_hCTEPH_BL_(1156)		1167	953	988	899	855	844	896	974	774	807	743	882	870	775	850	957	900	931	743	855	968	915	958	916	1142	896	852	1154	774	933	1018	1099	761	779	835	1073	766	1043	1090
380	COL5A2	203.751	#N/A			-0.450668	-4.19353	4.09592	neg.corr_hCTEPH_BL_(1156)		140	256	335	190	157	147	396	163	213	189	188	343	184	204	116	238	139	457	123	161	221	524	203	208	210	173	160	296	190	315	318	344	145	185	250	191	157	235	244
381	TIMM8A	53.199	#N/A			-0.450488	-4.19143	4.09271	neg.corr_hCTEPH_BL_(1156)		63	58	69	59	55	60	66	48	42	52	49	71	59	65	59	53	63	60	62	64	58	65	76	68	64	59	57	50	40	58	64	69	56	49	74	70	64	48	78
382	ENSG00000287891	26.5486	#N/A			0.450321	4.18948	4.08974	pos.corr_CTEPH_BL_(769)		5	33	0	4	25	36	16	34	98	7	59	23	49	13	11	24	28	16	36	9	12	10	28	15	14	22	30	13	44	2	14	4	105	61	2	42	15	4	3
383	ICMT	189.443	#N/A			-0.45027	-4.18889	4.08885	neg.corr_hCTEPH_BL_(1156)		234	234	253	230	249	166	217	166	146	155	146	229	187	165	192	208	192	175	178	174	191	228	210	242	262	146	157	252	139	207	171	310	198	154	214	267	163	179	331
384	SEMA4C	84.8522	#N/A			0.450264	4.18882	4.08874	pos.corr_CTEPH_BL_(769)		91	80	84	80	88	80	81	83	98	71	96	82	84	124	89	96	70	61	62	84	78	73	63	79	66	87	140	69	101	84	81	75	79	111	88	109	79	101	102
385	ERC2	17.1964	#N/A			-0.449981	-4.18551	4.0837	neg.corr_hCTEPH_BL_(1156)		11	13	17	17	23	10	36	11	8	9	8	13	3	4	9	36	7	33	6	12	26	21	38	32	40	6	13	12	12	21	5	27	12	17	29	10	5	18	43
386	IRX6	61.4527	#N/A			-0.449967	-4.18536	4.08346	neg.corr_hCTEPH_BL_(1156)		136	66	117	113	17	1	83	67	0	2	19	1	30	6	53	24	82	40	15	83	51	19	6	103	120	22	29	72	66	86	49	91	13	10	127	111	15	41	121
387	POLR2M	126.831	#N/A			-0.449729	-4.18257	4.07922	neg.corr_hCTEPH_BL_(1156)		153	134	142	168	152	148	133	126	124	114	116	137	147	105	147	125	162	144	130	132	121	134	126	147	148	142	115	134	60	134	136	181	129	122	142	146	115	145	163
388	NT5C2	546.571	#N/A			-0.449534	-4.1803	4.07576	neg.corr_hCTEPH_BL_(1156)		761	573	707	557	539	545	574	539	524	459	508	502	559	513	630	566	583	560	569	589	478	518	565	665	678	528	525	630	415	697	532	792	487	463	674	592	477	602	768
389	ATOH8	244.323	#N/A			0.449261	4.17712	4.07093	pos.corr_CTEPH_BL_(769)		302	296	204	248	282	276	252	249	365	298	323	177	295	313	307	247	305	195	235	336	218	203	266	199	290	299	259	177	334	225	273	217	295	369	337	351	335	234	234
390	TMCO3	222.75	#N/A			-0.449015	-4.17426	4.06657	neg.corr_hCTEPH_BL_(1156)		260	252	255	243	201	198	259	240	191	174	209	221	233	179	251	239	273	213	227	247	194	227	239	308	280	253	248	321	216	280	273	287	225	185	276	233	202	255	373
391	CKAP4	179.731	#N/A			-0.448954	-4.17354	4.06549	neg.corr_hCTEPH_BL_(1156)		179	217	181	175	184	166	204	161	125	160	145	168	134	162	151	252	181	196	149	169	228	192	210	182	206	154	183	213	239	150	216	165	159	141	192	219	149	171	214
392	DIAPH1	524.371	#N/A			-0.44876	-4.17129	4.06206	neg.corr_hCTEPH_BL_(1156)		658	626	584	607	588	497	645	500	319	318	383	541	540	320	606	556	533	783	419	514	399	614	566	636	662	428	547	494	574	654	653	741	533	410	656	547	499	517	898
393	CYP2J2	336.096	#N/A			-0.448623	-4.1697	4.05964	neg.corr_hCTEPH_BL_(1156)		388	498	410	391	330	405	373	269	214	284	217	379	447	214	401	409	416	341	231	308	325	287	378	419	424	320	286	477	306	361	440	532	267	224	386	446	279	401	448
394	ZFYVE19	61.2932	#N/A			0.448512	4.1684	4.05766	pos.corr_CTEPH_BL_(769)		53	65	39	58	75	65	53	55	74	70	68	63	64	73	57	68	56	53	57	64	56	79	64	55	56	47	71	49	89	51	50	41	50	74	71	56	70	58	58
395	ENSG00000258676	28.4761	#N/A			0.448316	4.16612	4.0542	pos.corr_CTEPH_BL_(769)		38	1	32	60	49	30	0	116	103	0	158	14	123	48	0	11	0	6	0	0	26	20	24	12	39	42	76	43	35	5	0	0	51	0	0	10	36	5	21
396	MAP3K3	321.113	#N/A			-0.448261	-4.16549	4.05324	neg.corr_hCTEPH_BL_(1156)		405	407	376	365	329	310	353	321	254	197	247	297	349	285	367	350	375	396	282	348	233	375	339	429	392	311	320	350	340	440	388	387	334	243	470	346	285	302	508
397	ENSG00000274253	21.5711	#N/A			0.447925	4.16157	4.04729	pos.corr_CTEPH_BL_(769)		25	17	11	17	23	36	18	36	18	27	16	25	42	16	28	11	15	9	23	17	30	11	11	18	20	23	20	18	34	9	17	11	13	23	17	8	26	20	19
398	C11orf24	66.0971	#N/A			-0.447813	-4.16028	4.04532	neg.corr_hCTEPH_BL_(1156)		70	78	85	88	79	62	90	54	41	53	52	70	89	47	72	48	65	60	64	50	78	68	59	106	104	72	84	110	44	66	96	102	59	48	43	68	58	64	83
399	CDK8	107.92	#N/A			-0.447784	-4.15994	4.04481	neg.corr_hCTEPH_BL_(1156)		100	106	104	115	96	115	143	115	95	108	99	133	96	95	99	136	130	150	97	104	132	128	130	112	128	96	98	123	116	112	90	134	110	97	130	139	94	146	119
400	USP11	244.214	#N/A			-0.447739	-4.15941	4.04401	neg.corr_hCTEPH_BL_(1156)		266	215	263	268	221	227	248	267	212	177	193	211	253	219	262	241	275	244	227	241	237	248	241	277	343	223	250	283	265	250	299	280	218	185	261	254	207	200	309
401	OMD	125.414	#N/A			-0.447434	-4.15588	4.03864	neg.corr_hCTEPH_BL_(1156)		109	100	155	146	118	121	188	109	92	82	146	173	127	113	86	160	144	154	164	172	174	181	104	149	230	141	115	153	46	197	98	225	101	113	176	127	118	154	163
402	IER3	62.5023	#N/A			-0.447259	-4.15384	4.03555	neg.corr_hCTEPH_BL_(1156)		44	72	74	31	41	55	49	33	21	18	20	36	55	18	62	48	74	45	16	45	61	68	76	83	64	68	20	83	55	123	96	134	34	29	57	79	25	146	95
403	HPS1	88.0927	#N/A			-0.447122	-4.15225	4.03314	neg.corr_hCTEPH_BL_(1156)		85	120	111	119	104	80	110	83	69	69	72	102	80	74	100	102	93	96	66	91	80	96	89	86	105	83	60	103	93	107	82	103	75	82	110	115	65	118	94
404	ADAMTS5	186.365	#N/A			0.446825	4.14881	4.02792	pos.corr_CTEPH_BL_(769)		145	107	140	152	256	211	126	77	364	170	352	172	235	474	234	248	265	136	354	283	165	161	106	218	50	148	335	47	174	367	221	86	290	290	177	80	343	129	151
405	PLEKHG2	93.928	#N/A			-0.446676	-4.14707	4.02528	neg.corr_hCTEPH_BL_(1156)		78	121	119	80	91	67	114	81	73	83	78	98	102	78	86	97	83	74	69	98	131	109	116	89	106	98	67	144	54	95	96	105	82	79	106	124	71	108	119
406	SH3KBP1	218.226	#N/A			0.446355	4.14335	4.01965	pos.corr_CTEPH_BL_(769)		197	217	179	184	241	234	191	252	316	348	287	198	203	289	192	260	221	263	268	205	291	218	195	167	189	241	243	220	233	202	262	140	218	254	167	219	268	200	145
407	DDAH2	95.9317	#N/A			-0.446267	-4.14234	4.01811	neg.corr_hCTEPH_BL_(1156)		83	140	128	109	73	112	107	87	70	92	72	88	88	80	84	122	110	71	107	88	114	112	96	107	135	103	103	131	106	126	118	120	90	88	89	99	84	96	133
408	PDE8A	247.352	#N/A			-0.446086	-4.14024	4.01493	neg.corr_hCTEPH_BL_(1156)		284	271	263	243	231	266	277	281	172	190	232	277	250	239	246	251	282	249	250	226	243	269	277	225	283	249	212	256	174	282	292	383	232	213	286	280	235	279	363
409	ANKMY2	202.036	#N/A			-0.445425	-4.13258	4.00334	neg.corr_hCTEPH_BL_(1156)		263	221	188	232	217	200	205	272	155	227	167	210	206	202	186	221	227	235	205	207	205	226	205	210	248	219	188	220	181	197	241	240	192	166	214	235	189	215	219
410	F2RL2	9.59312	#N/A			-0.445219	-4.1302	3.99973	neg.corr_hCTEPH_BL_(1156)		3	5	27	15	3	4	23	7	1	5	3	23	13	7	8	16	8	6	1	1	15	34	9	6	32	4	2	37	0	16	3	20	1	1	15	10	1	21	16
411	IGFBP2	105.709	#N/A			-0.44514	-4.12929	3.99835	neg.corr_hCTEPH_BL_(1156)		95	125	136	91	102	85	159	75	64	51	69	91	100	94	78	125	99	137	83	81	119	146	81	128	223	80	86	157	129	79	106	148	84	62	116	104	89	95	99
412	SYT11	155.366	#N/A			-0.444972	-4.12734	3.99541	neg.corr_hCTEPH_BL_(1156)		172	180	169	162	165	171	172	153	95	137	162	168	110	134	173	199	162	134	163	135	171	161	162	159	237	164	155	167	119	175	188	185	149	133	221	174	142	143	193
413	CASP3	103.784	#N/A			-0.444967	-4.12728	3.99532	neg.corr_hCTEPH_BL_(1156)		103	131	140	135	95	103	127	124	88	98	99	132	121	104	104	110	119	90	84	98	89	155	115	124	125	117	104	131	72	157	108	215	94	109	117	125	96	123	206
414	CLGN	443.128	#N/A			0.444928	4.12683	3.99464	pos.corr_CTEPH_BL_(769)		428	336	349	426	449	437	411	631	621	519	467	449	485	529	452	419	411	378	581	404	405	424	379	443	437	497	665	456	542	344	682	420	529	516	305	428	585	304	396
415	CCDC168	89.8703	#N/A			-0.444694	-4.12412	3.99055	neg.corr_hCTEPH_BL_(1156)		90	118	236	268	93	64	82	127	41	95	34	81	63	64	62	252	92	90	92	144	173	208	90	160	121	119	54	142	47	134	81	128	45	43	167	110	48	118	166
416	SLC25A5	136.611	#N/A			-0.444644	-4.12355	3.98968	neg.corr_hCTEPH_BL_(1156)		160	195	206	183	133	162	165	145	93	121	105	168	150	138	147	154	159	173	119	150	118	152	172	165	157	125	161	156	113	119	191	194	130	110	144	144	146	150	215
417	KCNQ3	24.6239	#N/A			-0.444605	-4.1231	3.98899	neg.corr_hCTEPH_BL_(1156)		33	32	54	30	27	24	56	18	14	14	18	23	22	16	29	29	17	26	14	23	18	64	36	26	36	20	17	20	15	37	28	39	26	14	49	17	17	24	32
418	FEM1C	465.039	#N/A			-0.443985	-4.11593	3.97816	neg.corr_hCTEPH_BL_(1156)		631	578	566	541	519	434	477	423	384	388	371	482	534	450	508	444	516	558	414	412	395	410	477	576	513	489	471	446	207	510	495	732	440	342	580	569	340	472	764
419	PCBP4	131.025	#N/A			-0.443748	-4.1132	3.97404	neg.corr_hCTEPH_BL_(1156)		153	174	133	144	129	130	171	104	96	102	136	128	125	130	132	144	139	148	106	105	127	160	161	143	157	128	101	146	151	131	156	161	120	110	157	156	104	132	138
420	MEAF6	203.783	#N/A			-0.4436	-4.11149	3.97147	neg.corr_hCTEPH_BL_(1156)		213	235	243	260	191	211	208	203	193	190	184	204	203	198	192	229	227	221	209	212	185	222	239	281	246	240	219	172	184	247	248	246	168	170	207	239	187	206	244
421	NAAA	44.9061	#N/A			-0.443181	-4.10666	3.96417	neg.corr_hCTEPH_BL_(1156)		61	74	60	67	44	41	65	45	30	43	34	43	38	30	43	62	56	50	43	64	35	59	58	88	48	30	48	43	31	79	37	66	40	34	104	59	38	35	60
422	ORMDL3	136.615	#N/A			-0.443112	-4.10585	3.96296	neg.corr_hCTEPH_BL_(1156)		192	140	180	184	126	114	161	127	91	105	90	157	124	105	146	147	125	143	84	122	111	158	150	162	221	109	109	182	144	154	129	214	101	113	190	189	96	152	150
423	SERPINH1	156.235	#N/A			-0.443051	-4.10515	3.9619	neg.corr_hCTEPH_BL_(1156)		116	188	187	116	122	146	129	114	123	112	128	139	160	130	126	157	150	222	153	114	151	183	155	159	139	160	136	196	184	197	203	159	125	135	167	163	129	169	184
424	ANAPC13	113.814	#N/A			-0.442961	-4.10412	3.96034	neg.corr_hCTEPH_BL_(1156)		130	129	129	133	144	122	140	109	103	117	111	125	114	127	105	119	135	110	115	107	118	140	119	135	142	142	136	111	130	114	165	118	109	102	113	131	113	116	117
425	CENPA	15.8029	#N/A			-0.442909	-4.10352	3.95943	neg.corr_hCTEPH_BL_(1156)		19	36	34	19	5	21	16	16	4	1	2	9	10	9	20	56	60	15	1	20	18	14	26	85	27	15	12	17	9	32	17	58	0	5	42	10	6	52	55
426	WSCD1	45.4916	#N/A			0.441762	4.09031	3.93953	pos.corr_CTEPH_BL_(769)		30	40	36	30	65	57	38	51	55	43	49	49	47	48	37	49	35	19	44	42	41	33	51	40	40	38	48	42	50	37	34	29	42	70	40	52	40	41	34
427	RASSF8	275.456	#N/A			-0.441735	-4.09	3.93907	neg.corr_hCTEPH_BL_(1156)		277	314	260	260	258	281	285	308	240	246	237	260	259	251	263	301	282	325	288	266	294	296	266	275	298	299	273	292	210	346	290	374	241	278	284	290	275	425	296
428	AFF4	786.886	#N/A			-0.441663	-4.08917	3.93782	neg.corr_hCTEPH_BL_(1156)		786	802	773	790	751	803	807	762	782	814	756	783	791	787	790	851	840	927	757	782	793	834	834	791	839	823	850	808	604	880	912	808	829	763	807	945	752	931	963
429	TENM4	27.8405	#N/A			-0.441615	-4.08862	3.93699	neg.corr_hCTEPH_BL_(1156)		29	18	41	19	15	10	45	28	3	20	10	35	15	8	8	31	17	25	9	11	32	57	32	25	51	5	8	96	9	24	16	30	5	12	46	68	1	84	52
430	LRRFIP1	946.275	#N/A			-0.441475	-4.08701	3.93457	neg.corr_hCTEPH_BL_(1156)		953	1100	1126	855	812	866	1002	899	864	906	871	927	932	817	982	968	1044	868	784	891	942	980	1111	993	962	925	1064	1141	975	1153	1269	1335	893	864	976	909	956	968	1127
431	FZD7	159.449	#N/A			-0.441087	-4.08255	3.92786	neg.corr_hCTEPH_BL_(1156)		163	153	142	144	124	152	157	170	79	125	93	114	107	165	109	183	109	192	145	127	230	152	198	123	150	106	126	210	98	136	115	131	97	84	191	168	138	198	157
432	CLDN5	36.2723	#N/A			0.441036	4.08197	3.92698	pos.corr_CTEPH_BL_(769)		43	47	41	32	69	55	24	54	50	35	56	42	51	43	43	64	37	30	20	53	21	34	27	30	16	36	73	41	38	31	30	36	46	49	37	45	65	19	36
433	AQP7P1	17.5819	#N/A			0.440999	4.08154	3.92634	pos.corr_CTEPH_BL_(769)		17	15	16	13	12	21	12	16	17	20	30	16	19	23	11	12	17	8	17	24	18	15	20	16	8	17	27	4	28	18	15	16	19	29	13	6	24	10	17
434	TRMT9B	230.133	#N/A			0.440995	4.08149	3.92626	pos.corr_CTEPH_BL_(769)		290	220	136	206	247	317	218	309	275	311	296	275	268	304	220	255	169	145	320	210	263	161	250	191	135	305	279	197	181	253	230	168	298	262	203	172	336	238	182
435	IFIT1	149.327	#N/A			0.440501	4.07581	3.91773	pos.corr_CTEPH_BL_(769)		178	148	140	146	188	135	147	232	166	228	143	156	133	176	153	140	144	79	155	142	175	111	123	115	162	174	142	169	122	108	149	129	143	156	97	167	158	143	74
436	CRACR2B	43.6421	#N/A			0.440252	4.07296	3.91345	pos.corr_CTEPH_BL_(769)		36	43	33	30	46	40	51	58	54	37	56	47	48	33	54	54	47	34	40	54	51	45	48	49	46	39	39	48	69	42	29	36	49	59	38	57	69	31	29
437	KLHL13	56.9507	#N/A			-0.439739	-4.06708	3.90461	neg.corr_hCTEPH_BL_(1156)		60	36	59	63	59	49	73	77	21	25	40	58	42	27	50	49	87	70	55	46	61	42	61	68	81	48	57	64	35	56	52	51	52	25	75	75	48	72	54
438	ENSG00000253389	35.6666	#N/A			0.439732	4.06699	3.90449	pos.corr_CTEPH_BL_(769)		30	13	18	18	44	39	14	32	97	63	80	23	25	57	20	31	17	32	77	27	28	22	23	31	15	33	50	14	50	21	28	12	40	56	24	11	63	5	24
439	ARHGEF6	567.278	#N/A			-0.439446	-4.06372	3.89957	neg.corr_hCTEPH_BL_(1156)		619	667	645	635	671	601	603	611	481	405	474	591	595	415	568	683	518	620	422	647	574	657	612	615	634	624	517	561	413	557	640	652	488	459	546	636	424	557	672
440	PNMA1	73.6178	#N/A			-0.439383	-4.063	3.89849	neg.corr_hCTEPH_BL_(1156)		77	84	87	82	77	61	60	64	47	69	70	55	52	43	57	80	70	76	62	66	94	77	80	82	79	76	77	94	73	67	59	66	57	69	78	96	69	88	86
441	PCARE	24.4091	#N/A			0.439225	4.06119	3.89577	pos.corr_CTEPH_BL_(769)		11	24	7	31	46	22	17	12	49	41	49	16	44	40	25	14	12	8	20	35	17	19	31	6	15	19	24	17	31	13	21	16	17	33	23	15	49	16	11
442	MYPN	1282.58	#N/A			-0.439066	-4.05937	3.89304	neg.corr_hCTEPH_BL_(1156)		1658	1516	1595	1363	1353	1258	1217	1071	987	980	945	1336	1185	994	1273	1379	1274	1421	919	1177	1137	1349	1431	1503	1512	1058	1137	1518	1070	1268	1448	1866	1000	892	1214	1475	978	1229	1955
443	JAM3	239.949	#N/A			-0.43905	-4.05918	3.89276	neg.corr_hCTEPH_BL_(1156)		240	217	252	251	258	269	263	275	209	196	223	223	189	236	241	262	268	208	260	229	264	216	258	250	261	278	217	267	182	266	280	219	219	177	282	251	210	227	286
444	SIK3	372.975	#N/A			-0.438979	-4.05837	3.89156	neg.corr_hCTEPH_BL_(1156)		437	455	408	424	392	363	399	324	331	271	347	345	354	349	378	442	403	414	354	367	340	355	443	433	385	355	373	399	350	365	381	426	405	351	469	358	348	388	568
445	FOXRED2	40.9585	#N/A			0.438924	4.05774	3.8906	pos.corr_CTEPH_BL_(769)		44	32	36	32	46	39	30	41	54	56	50	51	28	41	41	48	28	30	34	33	58	29	36	40	29	26	24	39	49	38	40	27	47	75	32	39	48	49	24
446	ENSG00000249249	24.6447	#N/A			0.438874	4.05716	3.88974	pos.corr_CTEPH_BL_(769)		12	26	24	22	20	19	11	31	44	30	26	17	20	21	21	16	23	11	32	30	23	15	24	24	36	23	28	24	29	25	26	21	32	23	19	24	29	18	16
447	LINC00906	22.0579	#N/A			0.438785	4.05614	3.88821	pos.corr_CTEPH_BL_(769)		15	8	19	15	28	29	9	8	6	30	39	13	20	41	21	21	11	9	27	11	24	4	20	8	3	28	22	3	20	3	39	2	17	21	14	4	71	18	9
448	UHRF1BP1L	270.744	#N/A			-0.438766	-4.05593	3.88789	neg.corr_hCTEPH_BL_(1156)		344	286	283	322	294	269	313	273	258	249	244	315	291	242	287	271	298	302	273	275	261	306	319	330	327	299	263	298	223	322	315	359	286	293	296	270	277	327	349
449	ENSG00000253775	4.16276	#N/A			0.438607	4.05412	3.88517	pos.corr_CTEPH_BL_(769)		3	1	5	11	11	6	1	1	7	8	5	6	11	4	14	2	2	1	8	9	0	1	2	6	2	9	5	0	8	4	3	5	8	9	3	6	9	2	3
450	TRIM41	150.244	#N/A			-0.438276	-4.05033	3.8795	neg.corr_hCTEPH_BL_(1156)		154	156	169	164	148	149	182	146	135	122	133	166	133	125	120	158	145	149	132	170	172	182	168	199	162	136	160	183	213	171	213	169	153	145	182	141	138	140	176
451	TC2N	132.589	#N/A			0.438244	4.04996	3.87895	pos.corr_CTEPH_BL_(769)		138	160	100	78	169	216	109	121	410	166	186	78	82	248	171	160	171	106	197	197	85	103	64	124	26	182	187	79	110	310	95	102	168	222	43	85	271	129	125
452	NPAS2	268.597	#N/A			-0.438099	-4.0483	3.87647	neg.corr_hCTEPH_BL_(1156)		301	315	293	326	271	290	377	203	194	253	279	283	275	277	276	291	279	317	278	263	243	288	336	351	297	198	272	269	167	255	351	315	303	237	335	250	303	234	438
453	SYTL5	9.93691	#N/A			-0.437896	-4.04598	3.87299	neg.corr_hCTEPH_BL_(1156)		15	1	24	18	2	0	37	16	0	0	1	4	1	0	2	6	2	13	0	1	5	7	2	37	64	0	2	14	2	2	2	21	1	1	26	8	1	35	59
454	ENSG00000267640	90.0827	#N/A			0.437264	4.03876	3.86218	pos.corr_CTEPH_BL_(769)		72	87	56	88	117	82	67	79	130	137	126	77	81	91	102	91	115	60	81	83	115	67	66	72	82	106	88	68	96	51	105	72	121	121	94	95	128	81	105
455	PGAM1	44.9995	#N/A			-0.437161	-4.03758	3.86042	neg.corr_hCTEPH_BL_(1156)		49	64	56	46	47	37	51	42	33	43	49	48	40	42	38	57	47	58	45	45	57	46	48	59	51	46	49	50	29	34	56	49	36	38	46	51	50	52	55
456	FGF7	115.608	#N/A			0.437088	4.03675	3.85918	pos.corr_CTEPH_BL_(769)		79	87	74	84	151	134	89	170	207	193	136	99	129	135	113	133	119	80	189	69	147	138	77	62	82	105	167	71	112	79	116	87	142	169	52	91	190	107	83
457	TEC	46.8925	#N/A			-0.436972	-4.03543	3.8572	neg.corr_hCTEPH_BL_(1156)		74	49	53	37	38	53	73	51	27	30	35	44	44	24	58	44	56	58	43	31	52	61	59	78	105	37	58	63	41	56	52	55	50	34	77	45	49	50	90
458	FEZ2	238.028	#N/A			-0.436709	-4.03242	3.85271	neg.corr_hCTEPH_BL_(1156)		221	285	281	322	278	281	292	252	227	266	240	276	231	211	247	303	241	308	251	274	274	286	257	272	272	267	272	233	182	275	287	328	234	268	260	234	215	266	304
459	MFGE8	625.824	#N/A			-0.436138	-4.02591	3.84298	neg.corr_hCTEPH_BL_(1156)		681	692	684	590	657	537	704	471	516	464	547	605	612	596	640	634	620	665	584	642	640	739	673	693	708	583	593	642	643	629	633	747	608	500	766	691	514	653	764
460	MGAT3	23.7692	#N/A			-0.436104	-4.02553	3.84242	neg.corr_hCTEPH_BL_(1156)		22	43	29	14	14	15	35	23	8	20	28	20	19	18	14	24	20	32	19	30	50	32	31	25	26	17	16	31	28	46	31	17	10	20	44	38	20	33	32
461	TMEM143	109.336	#N/A			0.436062	4.02505	3.8417	pos.corr_CTEPH_BL_(769)		108	96	94	129	146	130	92	97	131	134	131	112	113	129	116	103	115	79	124	119	109	105	87	108	87	88	111	94	145	67	107	76	105	117	122	103	116	106	84
462	TFAP4	32.8974	#N/A			0.435987	4.02419	3.84041	pos.corr_CTEPH_BL_(769)		41	19	40	30	32	35	32	34	42	27	37	27	25	29	35	26	38	26	36	33	25	23	15	26	8	21	41	28	37	28	19	19	38	33	32	14	42	33	16
463	ABCG2	62.1876	#N/A			-0.435935	-4.02359	3.83953	neg.corr_hCTEPH_BL_(1156)		108	75	83	75	46	62	84	124	24	37	35	43	61	47	68	50	74	50	58	48	42	43	48	78	110	63	37	91	44	124	57	132	48	33	110	92	37	86	104
464	FAM86EP	7.01569	#N/A			-0.435636	-4.02019	3.83446	neg.corr_hCTEPH_BL_(1156)		10	5	10	9	5	8	9	7	4	5	2	7	7	4	5	7	11	10	6	5	7	8	13	9	12	2	5	8	6	10	6	13	7	7	13	3	5	15	7
465	PIFO	29.948	#N/A			0.435565	4.01939	3.83325	pos.corr_CTEPH_BL_(769)		32	25	19	31	46	41	21	30	50	39	44	28	31	52	36	36	24	30	53	26	33	26	32	16	20	35	51	18	41	27	26	18	38	39	27	34	37	23	24
466	SEC31A	746.471	#N/A			-0.435414	-4.01766	3.83068	neg.corr_hCTEPH_BL_(1156)		849	803	883	868	759	719	805	777	683	673	650	749	737	609	835	736	778	776	639	719	755	736	793	825	953	789	645	896	534	808	773	936	682	627	742	871	633	915	912
467	PDLIM3	791.715	#N/A			-0.4351	-4.01409	3.82536	neg.corr_hCTEPH_BL_(1156)		887	1260	551	604	771	1023	1102	625	456	343	456	927	835	772	407	1046	1033	1057	893	675	935	693	1019	638	805	978	638	750	621	978	1240	684	536	489	743	1032	664	952	755
468	IGSF22	4.69183	#N/A			0.434701	4.00955	3.81859	pos.corr_CTEPH_BL_(769)		4	2	1	7	6	10	7	3	5	8	11	4	11	9	3	6	2	3	2	4	6	1	4	2	5	6	5	3	8	12	2	5	10	6	5	2	3	1	5
469	CCND1	722.032	#N/A			-0.434519	-4.00748	3.8155	neg.corr_hCTEPH_BL_(1156)		833	706	650	695	691	695	746	677	544	686	546	611	593	565	568	735	581	668	655	611	899	639	712	762	924	641	630	758	493	608	724	607	565	625	621	809	482	675	712
470	ENSG00000230537	14.5161	#N/A			0.434413	4.00627	3.8137	pos.corr_CTEPH_BL_(769)		11	13	9	13	10	19	17	17	23	20	21	12	23	21	19	9	17	5	23	12	13	11	23	8	7	10	14	12	18	10	16	9	28	13	19	7	22	12	8
471	ZNF462	547.681	#N/A			-0.434366	-4.00574	3.81291	neg.corr_hCTEPH_BL_(1156)		676	571	512	504	568	523	606	510	391	380	440	523	517	424	556	592	539	592	428	467	571	483	602	550	615	457	485	658	517	548	585	529	502	441	599	559	489	599	601
472	SLMAP	1376.27	#N/A			-0.434232	-4.00421	3.81064	neg.corr_hCTEPH_BL_(1156)		1452	1391	1502	1411	1425	1428	1395	1335	1247	1257	1233	1474	1380	1135	1497	1454	1397	1550	1135	1281	1298	1254	1408	1422	1369	1595	1391	1390	1042	1414	1865	1813	1185	1115	1245	1504	1241	1356	1627
473	FSD1L	129.186	#N/A			-0.434109	-4.00282	3.80857	neg.corr_hCTEPH_BL_(1156)		205	117	157	200	153	114	133	160	77	101	98	139	107	85	191	113	119	148	100	135	156	123	166	146	177	147	103	157	75	140	115	223	130	91	184	182	93	182	186
474	CHADL	20.8721	#N/A			0.434066	4.00233	3.80784	pos.corr_CTEPH_BL_(769)		35	17	10	21	19	27	26	27	47	27	33	18	25	26	22	20	17	15	25	18	19	26	21	12	17	24	30	23	41	19	19	15	33	36	23	18	33	11	13
475	NKAIN3	19.4121	#N/A			0.434035	4.00198	3.80731	pos.corr_CTEPH_BL_(769)		29	17	21	10	17	8	12	15	30	30	53	13	7	12	20	24	17	10	22	14	11	8	8	9	12	21	5	6	17	13	14	12	15	27	12	15	27	20	7
476	TGM2	965.885	PABRVdecomp	overlap_rat-PAB with CTEPH_prePEA	regulated_at protein level	-0.433872	-4.00013	3.80456	neg.corr_hCTEPH_BL_(1156)		1132	995	1005	991	833	718	1061	742	649	647	863	875	760	763	870	821	871	983	822	781	881	929	842	1013	1110	1054	832	805	808	929	991	1088	682	667	919	864	715	699	960
477	TBL1XR1	812.483	#N/A			-0.43371	-3.99829	3.80182	neg.corr_hCTEPH_BL_(1156)		986	817	919	845	852	776	898	914	723	800	739	834	801	721	733	827	740	858	753	775	912	800	797	825	936	770	738	960	412	820	787	907	735	794	796	906	711	994	926
478	PICALM	583.816	#N/A			-0.433667	-3.99779	3.80109	neg.corr_hCTEPH_BL_(1156)		645	636	651	619	583	580	620	546	512	524	566	585	644	561	594	633	579	902	575	589	600	612	597	620	682	668	537	627	373	665	612	725	529	552	574	661	543	627	703
479	BICD2	274.688	#N/A			-0.433463	-3.99548	3.79765	neg.corr_hCTEPH_BL_(1156)		277	277	308	282	273	286	272	303	254	261	246	251	275	275	256	279	273	324	266	249	278	314	287	343	301	268	341	312	280	268	348	276	264	248	279	261	293	254	349
480	THBS2	150.624	PABRVcomp	overlap_rat-PAB with CTEPH_prePEA		-0.433326	-3.99392	3.79533	neg.corr_hCTEPH_BL_(1156)		80	97	175	101	99	139	164	141	70	100	60	190	83	42	62	186	130	240	88	105	257	348	165	132	362	56	74	313	54	224	87	152	78	71	153	181	86	512	158
481	STK17A	148.303	#N/A			-0.432933	-3.98947	3.78872	neg.corr_hCTEPH_BL_(1156)		158	178	213	231	144	199	176	135	50	143	160	175	185	166	176	121	214	104	201	161	169	190	185	185	111	196	86	170	64	243	265	140	145	150	110	180	214	206	215
482	HIPK1	469.61	#N/A			-0.432781	-3.98775	3.78616	neg.corr_hCTEPH_BL_(1156)		518	474	445	502	492	480	506	503	430	465	438	475	445	501	480	492	468	610	467	469	510	441	541	478	512	449	450	480	318	534	413	479	497	464	508	528	411	453	518
483	PLEKHB2	163.588	#N/A			-0.432704	-3.98688	3.78486	neg.corr_hCTEPH_BL_(1156)		193	184	188	180	223	176	205	163	121	169	187	187	148	164	151	184	165	182	168	176	170	194	185	177	208	146	136	183	110	147	134	209	137	159	197	233	148	198	222
484	BMP6	24.9392	#N/A			-0.432547	-3.98509	3.78221	neg.corr_hCTEPH_BL_(1156)		16	18	40	24	25	28	37	28	4	25	18	17	17	9	11	54	16	53	29	21	49	31	28	17	54	22	10	36	8	54	17	28	16	10	43	20	12	16	27
485	SMOC2	233.514	#N/A			-0.432495	-3.9845	3.78133	neg.corr_hCTEPH_BL_(1156)		279	300	360	315	222	149	320	306	143	243	173	276	234	122	171	260	141	238	176	189	260	363	234	280	435	172	177	483	144	325	234	409	135	165	306	368	199	430	255
486	TMEM131L	188.922	#N/A			-0.432233	-3.98153	3.77692	neg.corr_hCTEPH_BL_(1156)		240	210	254	235	195	171	186	204	127	136	143	183	164	154	195	211	194	198	162	196	167	213	199	212	202	182	160	251	119	318	231	272	158	140	245	197	163	264	337
487	TPD52L1	249.732	#N/A			-0.432158	-3.98068	3.77566	neg.corr_hCTEPH_BL_(1156)		295	251	302	382	253	283	349	270	291	290	211	243	327	196	250	258	283	222	210	306	209	261	317	333	297	255	299	260	236	296	305	466	240	253	346	406	246	354	418
488	LPGAT1	399.322	#N/A			-0.431366	-3.97173	3.76238	neg.corr_hCTEPH_BL_(1156)		465	404	418	441	434	398	432	441	396	424	397	372	391	380	394	421	436	410	389	388	431	437	432	440	480	378	409	437	248	396	441	561	428	430	377	462	398	456	622
489	LINC00670	24.2692	#N/A			-0.431343	-3.97146	3.76198	neg.corr_hCTEPH_BL_(1156)		30	12	28	13	8	5	20	16	10	7	10	13	22	2	18	15	24	15	9	35	18	12	18	27	53	50	12	37	14	53	15	35	9	12	41	39	4	38	27
490	HDAC9	326.899	#N/A			-0.431268	-3.97061	3.76072	neg.corr_hCTEPH_BL_(1156)		424	273	445	378	372	265	424	385	251	271	258	275	296	218	354	297	287	339	243	303	337	316	321	391	512	287	216	483	204	297	307	482	259	268	389	428	263	412	380
491	ENSG00000284391	11.3038	#N/A			-0.431025	-3.96787	3.75666	neg.corr_hCTEPH_BL_(1156)		16	10	18	6	9	14	10	7	4	8	11	10	11	12	14	10	16	9	9	9	13	17	14	13	12	8	12	10	9	13	31	18	8	8	18	19	10	13	18
492	NCDN	126.492	#N/A			-0.43082	-3.96554	3.75322	neg.corr_hCTEPH_BL_(1156)		179	103	117	156	139	112	120	120	90	93	102	129	105	106	116	116	108	158	115	129	133	117	153	126	174	103	93	147	130	106	110	113	132	76	156	141	96	126	128
493	LANCL3	12.3531	#N/A			-0.430779	-3.96509	3.75255	neg.corr_hCTEPH_BL_(1156)		15	10	14	40	10	5	35	4	13	5	7	15	5	3	13	21	6	9	0	16	3	37	24	28	30	10	8	11	11	20	3	21	13	11	27	13	1	7	75
494	ENO2	53.143	#N/A			-0.430358	-3.96033	3.7455	neg.corr_hCTEPH_BL_(1156)		48	58	56	39	37	34	74	46	31	39	34	35	46	35	47	32	68	53	36	45	69	43	38	64	64	62	34	59	50	67	42	47	36	29	74	45	27	58	80
495	RABEP1	700.771	#N/A			-0.430232	-3.95891	3.74339	neg.corr_hCTEPH_BL_(1156)		766	686	837	767	708	706	773	715	649	742	644	718	677	719	653	821	763	774	720	714	709	781	705	834	795	722	882	782	745	718	971	824	711	693	651	777	765	622	867
496	ADAMTS15	127.7	#N/A			0.430081	3.95719	3.74086	pos.corr_CTEPH_BL_(769)		149	122	75	108	70	140	89	109	155	147	205	126	183	220	66	115	98	98	204	144	145	118	157	102	77	122	178	111	178	101	104	55	134	218	84	129	142	130	52
497	SLC12A2	361.567	#N/A			-0.429928	-3.95547	3.7383	neg.corr_hCTEPH_BL_(1156)		443	430	406	330	417	398	461	370	274	411	368	418	369	343	349	367	298	422	369	394	417	434	399	360	410	341	384	358	214	343	462	361	281	338	404	438	298	367	415
498	FAM219A	115.448	#N/A			-0.429693	-3.95282	3.73439	neg.corr_hCTEPH_BL_(1156)		106	127	117	124	93	103	162	108	101	110	126	104	113	107	100	117	126	104	103	96	159	104	146	103	131	106	115	127	129	117	122	124	101	97	139	113	85	106	154
499	DPY19L2P4	19.2435	#N/A			0.429622	3.95202	3.7332	pos.corr_CTEPH_BL_(769)		17	22	7	15	20	26	5	16	25	18	25	21	22	29	40	21	20	13	33	13	17	15	25	15	12	20	42	8	24	8	29	10	30	21	3	9	19	10	7
500	PARVA	523.161	#N/A			-0.429407	-3.9496	3.72962	neg.corr_hCTEPH_BL_(1156)		554	588	554	580	539	495	638	405	482	497	603	576	486	573	480	613	556	627	630	583	498	583	607	587	489	569	471	499	406	615	523	564	487	581	561	553	491	558	694
501	STRN3	336.185	#N/A			-0.429212	-3.9474	3.72637	neg.corr_hCTEPH_BL_(1156)		353	337	343	376	371	322	335	347	331	356	304	350	353	322	341	363	361	487	331	359	339	362	373	335	398	363	326	366	315	346	355	446	326	333	351	361	291	335	434
502	R3HDM2	293.376	#N/A			-0.429169	-3.94691	3.72565	neg.corr_hCTEPH_BL_(1156)		294	295	288	317	277	294	320	338	257	259	246	300	271	269	272	302	255	359	274	296	273	310	283	317	336	290	298	325	282	306	337	325	258	256	292	312	270	282	322
503	DTWD1	262.851	#N/A			0.429115	3.94631	3.72476	pos.corr_CTEPH_BL_(769)		361	238	202	249	287	268	289	326	292	266	312	296	313	270	289	234	262	252	339	298	255	233	282	220	228	234	269	220	226	240	213	241	320	268	255	240	286	266	245
504	MAP2K3	78.6663	#N/A			-0.429088	-3.94599	3.7243	neg.corr_hCTEPH_BL_(1156)		89	109	100	77	92	68	86	66	46	63	57	81	70	58	59	90	74	79	48	70	77	109	85	79	89	69	74	105	52	76	54	137	62	65	96	120	50	95	105
505	DENND5A	668.812	#N/A			-0.428972	-3.94469	3.72238	neg.corr_hCTEPH_BL_(1156)		775	710	636	624	667	627	713	639	563	607	621	702	650	632	696	699	645	752	560	609	727	620	735	678	713	564	570	733	545	622	652	699	590	670	684	726	561	724	749
506	ATP2B4	1163.06	#N/A			-0.428852	-3.94334	3.72039	neg.corr_hCTEPH_BL_(1156)		1285	1219	1358	1026	1093	1044	1045	1386	741	1152	869	990	952	824	1068	1152	1136	1124	736	902	1359	1063	1191	872	1171	1036	931	1533	848	1046	1103	1411	850	813	1065	1275	971	1411	1525
507	INPP5F	123.714	#N/A			-0.428841	-3.94321	3.7202	neg.corr_hCTEPH_BL_(1156)		139	135	173	140	126	97	134	122	90	101	108	125	113	83	120	131	140	160	104	118	127	138	127	171	187	119	109	148	121	199	127	187	101	91	174	171	99	172	223
508	KPNA4	875.01	#N/A			-0.428698	-3.9416	3.71782	neg.corr_hCTEPH_BL_(1156)		1005	965	1010	1035	989	945	929	873	848	855	885	966	878	861	883	925	897	1047	848	917	862	942	937	944	954	844	828	894	559	896	938	1061	817	820	949	910	776	941	1080
509	ENSG00000258603	7.79886	#N/A			0.428622	3.94075	3.71655	pos.corr_CTEPH_BL_(769)		5	3	5	7	10	10	5	10	10	12	8	8	11	9	7	7	9	6	10	8	9	4	6	5	3	9	13	3	12	3	10	6	9	12	6	4	14	5	10
510	SILC1	50.1097	#N/A			0.428329	3.93745	3.71168	pos.corr_CTEPH_BL_(769)		31	22	5	22	41	37	34	27	199	216	149	51	16	66	50	20	30	8	37	66	87	71	48	39	75	20	28	76	70	23	26	22	90	155	43	20	67	169	6
511	ZNF592	249.802	#N/A			-0.428322	-3.93737	3.71158	neg.corr_hCTEPH_BL_(1156)		268	265	244	262	245	245	243	185	219	221	236	220	262	225	230	253	255	273	236	254	243	250	276	272	262	220	248	243	279	278	248	263	237	237	286	240	226	234	289
512	TNFRSF11B	31.9198	#N/A			-0.428154	-3.93548	3.70878	neg.corr_hCTEPH_BL_(1156)		44	21	50	30	16	32	31	53	4	11	9	16	17	8	32	23	42	37	14	25	48	33	26	25	70	45	22	58	18	57	35	72	13	9	45	59	21	132	74
513	OTUD1	159.18	#N/A			-0.428102	-3.93489	3.70791	neg.corr_hCTEPH_BL_(1156)		143	133	219	144	224	170	132	121	95	92	85	106	134	99	201	168	182	197	117	112	109	144	150	173	154	120	109	134	127	331	277	345	95	94	230	245	139	156	339
514	ENSG00000249363	9.74226	#N/A			0.427887	3.93247	3.70434	pos.corr_CTEPH_BL_(769)		2	3	3	8	3	4	2	4	18	24	19	4	5	10	2	2	1	2	8	5	8	5	5	2	5	8	2	7	5	6	2	4	5	17	3	3	12	1	1
515	CDNF	18.2977	#N/A			0.427366	3.92662	3.69571	pos.corr_CTEPH_BL_(769)		15	11	7	17	29	24	15	28	27	26	15	18	16	26	20	15	9	13	22	28	38	19	13	6	13	20	27	20	18	13	13	10	25	28	11	19	27	21	2
516	TUB	213.349	#N/A			0.427282	3.92567	3.69432	pos.corr_CTEPH_BL_(769)		298	167	157	260	246	196	165	211	219	215	238	188	203	299	284	214	221	137	232	258	199	162	239	223	191	238	259	172	237	230	197	161	275	244	202	199	193	174	220
517	FILIP1L	574.442	#N/A			-0.427237	-3.92517	3.69358	neg.corr_hCTEPH_BL_(1156)		499	492	856	576	480	411	581	510	399	465	488	573	369	497	506	699	547	579	428	503	482	602	520	741	744	646	596	510	531	825	719	789	391	383	607	595	541	557	1019
518	B3GALT2	263.68	#N/A			0.427195	3.9247	3.69288	pos.corr_CTEPH_BL_(769)		420	207	98	194	224	251	163	483	439	383	358	236	319	443	227	299	265	143	283	219	340	191	224	194	288	280	254	381	167	138	164	138	355	292	138	267	310	223	129
519	PAQR4	32.487	#N/A			-0.427014	-3.92266	3.68988	neg.corr_hCTEPH_BL_(1156)		37	31	39	31	32	26	60	28	18	28	22	38	41	26	22	45	33	37	23	24	34	34	44	50	50	33	38	50	50	28	40	39	33	33	45	32	24	22	29
520	SETBP1	256.431	#N/A			-0.426785	-3.92009	3.6861	neg.corr_hCTEPH_BL_(1156)		218	222	302	282	188	241	271	265	219	208	220	233	236	196	235	271	250	286	185	340	237	279	230	226	311	281	226	313	248	327	232	284	206	226	312	253	201	235	206
521	BHLHE41	116.71	#N/A			-0.426563	-3.91759	3.68243	neg.corr_hCTEPH_BL_(1156)		82	69	141	92	90	100	134	98	88	114	96	139	95	107	74	117	87	114	104	91	171	94	121	112	163	79	109	191	95	96	108	134	78	89	130	110	106	101	120
522	FAM217B	246.83	#N/A			0.426396	3.91572	3.67967	pos.corr_CTEPH_BL_(769)		255	192	223	277	286	265	252	291	300	269	306	255	311	292	263	247	246	179	293	273	230	235	266	201	199	240	279	232	200	194	212	224	307	281	222	225	282	207	229
523	RELL1	203.464	#N/A			-0.426373	-3.91546	3.67928	neg.corr_hCTEPH_BL_(1156)		235	220	238	217	216	177	201	237	193	193	164	198	211	156	206	267	253	216	193	217	183	249	227	272	267	247	224	282	176	277	226	278	200	203	237	275	189	228	288
524	PHLDA1	199.611	#N/A			-0.426269	-3.9143	3.67758	neg.corr_hCTEPH_BL_(1156)		186	179	208	124	92	177	226	179	103	140	58	121	162	99	106	165	143	227	134	77	263	217	130	232	526	136	103	357	49	157	163	119	76	83	282	269	163	359	193
525	PI4K2A	58.33	#N/A			-0.426196	-3.91347	3.67636	neg.corr_hCTEPH_BL_(1156)		63	46	79	79	92	62	56	42	58	47	47	64	52	53	67	65	68	54	49	61	42	65	72	77	67	58	49	71	49	63	53	75	56	54	68	62	52	61	80
526	AKIRIN2	87.2242	#N/A			-0.425886	-3.90999	3.67125	neg.corr_hCTEPH_BL_(1156)		78	94	128	110	94	85	121	89	87	82	84	102	86	95	93	94	88	109	95	72	82	87	85	101	101	69	96	99	44	93	124	99	82	84	91	101	81	75	138
527	EXTL2	105.886	#N/A			0.425879	3.90992	3.67114	pos.corr_CTEPH_BL_(769)		105	77	91	108	122	114	107	115	130	129	132	122	123	126	121	107	101	86	156	106	116	105	100	84	105	105	108	98	63	100	98	94	127	120	83	92	113	125	82
528	ENSG00000277737	32.3687	#N/A			0.425834	3.90942	3.6704	pos.corr_CTEPH_BL_(769)		19	9	22	34	19	13	3	35	53	38	75	13	10	48	26	12	28	3	40	23	22	15	31	5	7	37	64	5	35	13	21	10	40	58	18	13	55	2	40
529	OPHN1	238.482	#N/A			0.425608	3.90688	3.66668	pos.corr_CTEPH_BL_(769)		241	261	240	241	261	242	205	270	263	295	332	293	239	296	240	235	249	214	224	267	240	257	281	259	193	226	217	208	254	296	273	226	249	323	270	224	263	226	233
530	SCN2B	128.926	#N/A			-0.425586	-3.90664	3.66632	neg.corr_hCTEPH_BL_(1156)		131	158	179	123	88	116	147	129	55	111	67	92	121	90	140	88	169	116	95	96	139	93	142	110	139	107	82	173	133	91	155	124	78	49	182	149	135	208	194
531	P3H3	89.261	#N/A			-0.425525	-3.90595	3.66531	neg.corr_hCTEPH_BL_(1156)		53	81	77	48	73	79	81	77	53	37	54	78	75	50	84	93	67	114	46	62	104	92	118	93	119	74	94	120	150	101	130	109	68	44	119	106	38	81	79
532	SCAF11	1170.84	#N/A			-0.425482	-3.90547	3.66461	neg.corr_hCTEPH_BL_(1156)		1308	1132	1232	1242	1148	1166	1286	1286	1201	1258	1151	1249	1226	1135	1094	1211	1145	1171	1211	1242	1186	1178	1226	1258	1221	1187	1219	1200	872	1235	1374	1345	1125	1139	1122	1218	1129	1143	1293
533	TYRP1	196.855	#N/A			-0.425286	-3.90327	3.66137	neg.corr_hCTEPH_BL_(1156)		315	232	344	272	268	225	240	162	155	163	183	227	238	171	236	239	217	221	142	183	206	247	230	219	238	231	168	260	98	182	278	303	154	132	231	295	161	240	298
534	MTUS2	648.328	#N/A			0.425175	3.90202	3.65954	pos.corr_CTEPH_BL_(769)		756	533	420	616	710	679	583	820	805	832	703	656	557	758	659	564	577	425	751	560	609	566	622	524	506	635	634	599	686	442	782	572	633	717	550	605	743	547	348
535	WWOX	72.1287	#N/A			0.425098	3.90116	3.65828	pos.corr_CTEPH_BL_(769)		78	66	55	49	68	71	56	69	92	98	102	56	84	75	68	85	65	76	83	80	74	73	67	48	48	94	74	70	58	73	44	48	70	80	57	94	82	86	59
536	TMEM120B	78.9151	#N/A			0.424479	3.89423	3.6481	pos.corr_CTEPH_BL_(769)		77	91	65	69	78	69	71	68	65	76	78	75	80	92	88	70	85	54	67	84	94	79	85	79	56	57	91	85	81	55	72	53	95	85	78	70	88	94	59
537	SMAD6	174.163	#N/A			-0.424355	-3.89285	3.64608	neg.corr_hCTEPH_BL_(1156)		220	304	145	127	177	164	193	100	207	139	143	118	166	154	156	231	191	269	227	166	200	165	226	213	228	269	167	117	197	136	173	178	180	224	234	160	143	130	229
538	HOOK3	714.059	#N/A			-0.424084	-3.88982	3.64164	neg.corr_hCTEPH_BL_(1156)		743	710	787	765	717	762	762	748	712	724	695	775	777	689	731	777	785	830	666	748	710	766	741	720	759	821	750	795	516	843	815	871	676	715	740	720	704	695	798
539	CHD5	7.05698	#N/A			-0.424046	-3.88939	3.641	neg.corr_hCTEPH_BL_(1156)		6	13	12	7	1	3	10	4	1	2	5	1	5	1	5	12	12	13	1	11	4	3	4	19	37	21	6	7	3	4	3	7	6	1	27	2	1	18	5
540	SPON2	36.08	#N/A			-0.423573	-3.8841	3.63326	neg.corr_hCTEPH_BL_(1156)		28	38	46	34	32	25	50	31	27	33	22	43	26	35	29	35	36	26	33	27	32	79	41	41	36	26	34	46	43	38	26	56	27	23	53	30	35	43	42
541	PRRX1	576.672	#N/A			-0.423498	-3.88327	3.63204	neg.corr_hCTEPH_BL_(1156)		597	584	742	780	418	410	543	618	525	485	445	636	624	401	346	618	441	688	289	558	536	632	544	589	909	433	489	923	381	742	409	867	425	504	674	788	512	732	951
542	LINC01616	10.7558	#N/A			-0.423466	-3.88291	3.63151	neg.corr_hCTEPH_BL_(1156)		29	4	14	13	4	8	26	14	4	7	7	4	12	8	8	3	8	6	19	14	7	4	13	23	21	9	5	19	0	12	10	20	6	5	29	19	7	11	12
543	CYP1B1	121.392	PABRVcomp	overlap_rat-PAB with CTEPH_prePEA		-0.423428	-3.88249	3.6309	neg.corr_hCTEPH_BL_(1156)		53	109	278	120	63	63	237	68	62	76	81	210	118	151	41	88	95	111	72	83	230	290	95	195	287	27	95	155	55	295	92	252	54	50	131	139	74	128	340
544	DNAJB5	266.735	#N/A			-0.423068	-3.87846	3.625	neg.corr_hCTEPH_BL_(1156)		222	319	366	315	276	274	308	176	161	219	139	315	259	250	315	279	312	267	156	264	247	319	340	381	292	302	270	365	357	353	454	495	216	165	314	310	279	234	497
545	MSANTD4	196.807	#N/A			-0.422951	-3.87716	3.6231	neg.corr_hCTEPH_BL_(1156)		210	184	240	249	180	201	230	205	186	194	181	205	186	201	227	201	214	192	227	237	174	242	226	253	213	209	254	183	233	229	252	300	212	214	225	228	204	174	280
546	ADCY5	783.161	#N/A			0.422828	3.87578	3.62107	pos.corr_CTEPH_BL_(769)		887	586	549	737	769	593	596	790	685	805	777	768	792	699	776	688	564	550	707	767	785	586	598	622	698	639	626	703	805	468	752	493	649	635	714	652	685	631	522
547	PI16	61.3007	PABRVdecomp_comp	overlap_rat-PAB with CTEPH_prePEA		-0.422777	-3.87521	3.62024	neg.corr_hCTEPH_BL_(1156)		32	25	101	75	20	45	39	35	27	40	60	73	49	32	21	69	40	41	54	41	146	125	48	119	68	45	54	73	34	144	45	112	12	48	108	31	25	20	34
548	RPA1	190.056	#N/A			-0.422745	-3.87486	3.61973	neg.corr_hCTEPH_BL_(1156)		211	170	190	225	189	162	201	188	155	162	183	177	158	155	160	165	186	170	187	185	194	165	143	191	238	180	181	164	165	196	182	183	151	163	196	149	175	118	205
549	ACAD11	23.2961	#N/A			-0.422578	-3.873	3.61701	neg.corr_hCTEPH_BL_(1156)		32	26	28	27	26	28	36	21	20	13	19	24	17	21	32	22	18	23	24	23	18	30	32	30	32	21	18	25	11	18	34	34	20	24	33	19	18	18	23
550	ENSG00000248431	16.1937	#N/A			-0.422481	-3.87191	3.61542	neg.corr_hCTEPH_BL_(1156)		25	10	18	30	29	5	23	12	1	5	15	5	5	7	23	20	15	22	15	18	19	11	21	28	26	5	6	12	17	16	24	12	13	14	31	30	5	21	13
551	CAVIN4	382.025	#N/A			-0.42246	-3.87168	3.61508	neg.corr_hCTEPH_BL_(1156)		535	478	532	491	422	398	453	419	371	347	438	386	440	337	443	450	440	428	323	379	382	452	426	513	445	423	385	553	419	425	561	653	426	323	393	435	370	375	530
552	CDC42EP5	14.4183	#N/A			-0.422457	-3.87165	3.61503	neg.corr_hCTEPH_BL_(1156)		9	23	17	15	20	19	13	13	13	11	12	21	15	11	14	21	14	10	17	10	17	15	16	23	17	12	13	20	21	18	14	18	7	9	21	17	15	14	19
553	GFRA1	158.372	#N/A			0.422429	3.87133	3.61457	pos.corr_CTEPH_BL_(769)		106	109	142	88	231	259	105	115	281	186	223	40	123	308	204	236	118	118	320	153	165	195	44	85	73	146	142	133	223	400	180	105	195	207	67	106	366	375	99
554	CDC42EP4	221.941	#N/A			0.422364	3.8706	3.61351	pos.corr_CTEPH_BL_(769)		229	276	178	210	257	235	214	266	297	275	291	170	257	307	248	251	241	201	222	215	187	217	220	187	206	251	293	186	283	237	237	182	264	303	231	289	284	167	210
555	GTF3C1	603.476	#N/A			-0.422116	-3.86784	3.60946	neg.corr_hCTEPH_BL_(1156)		659	595	690	624	575	586	640	506	489	510	526	653	593	506	638	603	616	576	498	600	563	631	696	624	680	559	652	662	707	585	760	729	574	521	641	669	594	630	711
556	DMGDH	19.0758	#N/A			0.421838	3.86474	3.60494	pos.corr_CTEPH_BL_(769)		10	20	13	13	23	25	8	29	37	42	43	23	12	24	24	19	14	8	54	30	22	5	39	12	13	7	22	12	17	11	8	7	25	19	13	14	20	13	17
557	SORCS1	42.698	#N/A			0.421737	3.86362	3.6033	pos.corr_CTEPH_BL_(769)		43	17	27	23	31	31	15	79	34	50	78	15	30	48	86	23	51	19	48	74	25	24	20	47	37	21	29	35	57	41	24	50	69	29	35	28	42	13	29
558	ENG	418.265	#N/A			-0.421633	-3.86246	3.6016	neg.corr_hCTEPH_BL_(1156)		488	600	482	398	503	432	409	326	393	359	420	386	361	408	441	532	438	461	439	432	429	492	448	476	390	486	384	505	373	372	502	471	374	382	429	412	434	361	476
559	NCKAP5	192.85	#N/A			-0.421489	-3.86085	3.59925	neg.corr_hCTEPH_BL_(1156)		178	106	211	219	149	139	196	194	127	220	131	166	147	119	119	140	142	169	184	160	217	150	176	219	287	112	162	250	151	195	161	209	119	162	210	228	165	163	306
560	TCEA3	290.828	#N/A			0.420694	3.852	3.58634	pos.corr_CTEPH_BL_(769)		216	257	221	268	247	311	227	285	388	318	313	246	282	281	277	197	297	223	342	295	286	241	245	242	275	287	443	280	369	242	435	229	312	273	192	264	350	191	217
561	GEMIN4	52.457	#N/A			0.420681	3.85186	3.58614	pos.corr_CTEPH_BL_(769)		60	58	39	49	59	68	33	40	75	63	64	53	65	64	38	48	53	42	51	62	49	40	47	33	38	43	59	43	50	65	39	40	48	72	57	80	47	60	34
562	BCL6B	110.133	#N/A			0.420677	3.85181	3.58607	pos.corr_CTEPH_BL_(769)		83	81	92	110	93	98	103	138	139	105	114	139	121	121	104	110	85	71	63	120	101	125	80	89	135	87	170	98	118	107	126	109	110	163	97	159	106	101	104
563	PANK1	136.347	#N/A			0.42042	3.84896	3.58191	pos.corr_CTEPH_BL_(769)		170	123	105	151	165	161	141	144	200	200	190	153	186	204	172	121	115	94	160	165	122	118	143	166	122	162	149	99	133	124	158	135	189	170	132	144	193	78	174
564	SCPEP1	139.79	#N/A			0.420219	3.84672	3.57865	pos.corr_CTEPH_BL_(769)		173	93	134	144	175	141	124	156	187	161	189	148	154	160	153	102	120	122	189	123	120	125	145	92	143	147	146	103	138	136	139	140	157	166	137	108	187	100	133
565	UCP3	18.5647	#N/A			0.420214	3.84666	3.57856	pos.corr_CTEPH_BL_(769)		14	15	14	11	17	17	9	22	26	31	83	13	21	18	12	15	20	7	11	13	12	12	22	12	7	15	12	7	12	15	10	11	18	49	13	15	21	16	17
566	PRDX6-AS1	38.5523	#N/A			0.420213	3.84665	3.57855	pos.corr_CTEPH_BL_(769)		34	42	28	38	35	44	43	42	52	46	53	41	63	43	38	26	37	30	57	51	42	34	48	43	34	40	34	33	40	25	37	35	43	46	41	50	49	41	23
567	CDCA7L	204.614	#N/A			0.420151	3.84596	3.57754	pos.corr_CTEPH_BL_(769)		244	163	169	184	180	175	168	258	208	228	266	205	168	257	165	153	176	146	223	173	214	164	162	142	203	150	186	205	217	122	155	183	212	205	169	184	229	161	158
568	ADAMTS2	48.6584	#N/A			-0.420139	-3.84583	3.57735	neg.corr_hCTEPH_BL_(1156)		15	41	76	24	41	71	90	13	31	15	60	60	26	34	18	50	46	161	85	35	59	148	51	38	83	27	35	91	44	108	36	84	41	50	39	28	44	87	76
569	PPARGC1B	535.649	#N/A			0.42009	3.84528	3.57655	pos.corr_CTEPH_BL_(769)		601	533	498	443	551	417	435	487	524	365	597	485	546	536	556	490	504	339	392	576	579	419	580	339	307	438	632	582	456	261	403	410	487	582	391	385	640	486	363
570	CXCL14	8.88606	#N/A			0.419914	3.84333	3.57371	pos.corr_CTEPH_BL_(769)		0	0	12	13	15	32	3	2	81	21	7	1	3	12	23	4	3	7	7	31	9	12	1	5	0	9	14	0	9	10	2	1	5	44	2	9	18	2	3
571	ATP8B1	136.049	#N/A			-0.419776	-3.84179	3.57147	neg.corr_hCTEPH_BL_(1156)		137	135	209	125	106	118	144	135	88	114	138	121	143	113	110	161	142	125	87	164	167	148	140	137	178	182	155	167	81	234	163	200	97	95	166	160	119	148	174
572	PEBP4	112.47	#N/A			0.419715	3.84112	3.5705	pos.corr_CTEPH_BL_(769)		84	78	79	129	135	130	103	112	152	166	168	104	109	152	120	128	133	108	159	77	111	64	96	70	87	124	173	72	125	68	159	68	138	124	119	70	149	92	86
573	PFKP	330.658	#N/A			-0.419704	-3.841	3.57032	neg.corr_hCTEPH_BL_(1156)		340	434	380	395	321	321	355	253	209	263	255	330	317	294	310	316	354	315	223	291	363	335	344	447	324	314	383	414	386	318	441	395	249	242	371	354	335	284	444
574	KCNC3	15.4658	#N/A			-0.419655	-3.84045	3.56952	neg.corr_hCTEPH_BL_(1156)		6	22	18	14	21	12	20	8	15	14	13	23	18	17	16	15	14	42	15	20	21	19	21	23	23	10	18	28	20	15	23	18	14	15	30	13	17	17	21
575	TFRC	339.503	#N/A			-0.419555	-3.83934	3.5679	neg.corr_hCTEPH_BL_(1156)		537	794	462	322	304	240	596	347	197	419	288	454	331	461	356	337	266	375	318	232	555	613	445	370	263	273	228	485	139	211	624	490	277	224	412	267	385	573	471
576	ENSG00000285914	26.7743	#N/A			0.419456	3.83824	3.56631	pos.corr_CTEPH_BL_(769)		50	14	9	33	29	12	3	98	32	32	37	4	22	21	129	3	46	7	44	23	8	4	14	16	12	33	25	17	35	1	20	2	38	10	36	24	59	29	5
577	SEZ6L	11.8638	#N/A			-0.419421	-3.83785	3.56573	neg.corr_hCTEPH_BL_(1156)		4	1	13	19	3	3	29	21	1	2	4	9	7	7	2	9	7	25	1	9	13	18	23	18	44	2	4	45	2	30	4	12	5	1	27	47	4	43	18
578	PENK	10.5312	PABRVdecomp_comp	overlap_rat-PAB with CTEPH_prePEA		-0.419232	-3.83576	3.56269	neg.corr_hCTEPH_BL_(1156)		1	6	28	11	3	3	42	6	0	1	1	35	3	7	0	17	9	23	0	6	33	15	26	19	31	2	6	22	8	11	11	23	0	2	13	52	4	18	15
579	TMEM101	49.7479	#N/A			0.41915	3.83484	3.56136	pos.corr_CTEPH_BL_(769)		52	37	49	46	50	60	54	45	62	64	53	45	56	47	52	57	46	37	45	52	46	42	46	53	46	57	73	52	92	42	71	49	56	60	39	52	61	44	38
580	PFKL	175.542	#N/A			-0.41897	-3.83285	3.55846	neg.corr_hCTEPH_BL_(1156)		144	189	182	160	141	148	180	162	148	157	163	157	138	147	162	182	153	206	169	166	211	173	163	184	197	173	181	179	173	188	187	173	152	163	207	181	160	182	170
581	ENSG00000240207	47.4478	#N/A			0.418932	3.83242	3.55784	pos.corr_CTEPH_BL_(769)		62	34	32	44	46	71	31	52	58	31	72	53	47	53	53	46	56	41	62	57	24	46	54	41	18	51	42	27	58	56	21	43	55	58	53	28	55	113	40
582	ALKAL2	13.4388	#N/A			-0.418841	-3.83142	3.55638	neg.corr_hCTEPH_BL_(1156)		12	35	38	11	8	35	20	6	15	4	10	4	34	3	13	26	21	68	5	14	5	12	36	31	28	14	15	15	15	60	9	42	9	14	23	35	6	16	42
583	SLAIN2	507.287	#N/A			-0.418678	-3.82961	3.55374	neg.corr_hCTEPH_BL_(1156)		571	575	578	645	514	484	564	490	428	459	465	550	547	521	530	495	548	539	434	540	495	519	587	554	610	509	535	528	360	510	539	659	511	448	561	581	457	527	684
584	GATAD2A	168.522	#N/A			-0.41867	-3.82952	3.55361	neg.corr_hCTEPH_BL_(1156)		151	187	180	166	180	170	168	142	148	152	145	155	146	150	160	182	166	164	159	160	193	200	177	193	183	165	198	203	199	206	209	180	169	170	176	161	174	167	210
585	PAIP2B	613.501	#N/A			0.418649	3.82928	3.55327	pos.corr_CTEPH_BL_(769)		779	494	406	626	681	616	508	861	663	610	631	551	572	715	878	609	634	457	738	659	548	461	560	553	508	612	686	470	601	448	586	466	777	659	498	522	683	483	471
586	MYH10	654.852	#N/A			-0.418603	-3.82878	3.55254	neg.corr_hCTEPH_BL_(1156)		591	576	643	602	540	537	637	669	451	514	469	578	491	488	565	599	538	885	464	661	748	740	630	643	988	988	601	881	624	854	743	720	533	533	578	699	576	866	720
587	TCF3P1	17.6051	#N/A			-0.418551	-3.82821	3.55171	neg.corr_hCTEPH_BL_(1156)		28	10	26	15	22	17	16	11	6	14	10	13	28	14	21	19	23	15	6	23	14	12	24	25	22	15	8	21	23	27	33	39	16	6	42	23	15	26	27
588	SRGAP3	187.209	#N/A			-0.418529	-3.82796	3.55135	neg.corr_hCTEPH_BL_(1156)		236	246	273	245	173	193	232	161	88	109	124	196	193	110	221	177	204	205	148	198	168	216	232	231	208	164	166	224	223	184	236	346	164	96	348	205	176	197	330
589	ZNF827	366.357	#N/A			-0.41835	-3.82598	3.54847	neg.corr_hCTEPH_BL_(1156)		453	368	352	437	304	323	423	349	309	298	388	400	360	361	340	318	364	394	344	406	363	363	449	439	376	288	391	340	343	327	391	386	359	321	449	346	313	321	489
590	SLC4A2	125.903	#N/A			-0.41808	-3.82298	3.54412	neg.corr_hCTEPH_BL_(1156)		120	119	134	104	107	116	129	110	98	102	105	134	109	106	105	144	117	154	102	110	133	131	133	121	110	115	113	145	147	118	90	120	107	110	138	114	123	148	147
591	MPRIP	1140.87	#N/A			-0.41806	-3.82275	3.54379	neg.corr_hCTEPH_BL_(1156)		1314	1098	1206	1210	994	950	1171	1068	922	930	990	1069	1019	908	1061	1153	1105	1062	897	1071	1077	1268	1244	1145	1228	1061	1175	1182	1236	1179	1280	1236	968	958	1203	1260	963	1081	1262
592	TLE3	118.839	#N/A			-0.41801	-3.8222	3.54299	neg.corr_hCTEPH_BL_(1156)		98	118	156	118	95	94	103	61	94	81	78	98	111	74	79	149	101	167	76	106	108	137	118	115	97	103	116	146	118	141	103	116	66	127	121	99	85	121	174
593	ARMCX3	338.241	#N/A			-0.417992	-3.822	3.5427	neg.corr_hCTEPH_BL_(1156)		353	374	399	394	387	358	355	352	332	385	318	411	350	335	316	429	335	351	313	345	372	421	385	428	360	367	402	386	314	350	475	469	300	323	304	342	319	316	436
594	IL20RA	24.7851	#N/A			0.417835	3.82026	3.54017	pos.corr_CTEPH_BL_(769)		15	29	11	25	47	23	11	28	20	26	37	14	27	2	25	20	24	16	19	13	37	14	14	13	13	18	11	12	38	6	25	8	22	20	5	28	15	10	18
595	C1orf105	16.8595	#N/A			0.417774	3.81958	3.53919	pos.corr_CTEPH_BL_(769)		0	21	5	19	21	15	16	6	59	72	45	7	16	29	6	37	10	23	27	16	25	27	23	13	4	15	17	12	24	6	8	5	27	57	10	24	32	18	13
596	CERT1	358.423	#N/A			-0.417601	-3.81768	3.53642	neg.corr_hCTEPH_BL_(1156)		413	319	419	393	389	387	366	357	349	321	298	346	380	356	354	343	382	413	337	362	349	329	380	380	355	361	341	352	242	404	332	392	332	360	425	454	348	406	438
597	ENSG00000286820	19.9041	#N/A			0.417585	3.8175	3.53616	pos.corr_CTEPH_BL_(769)		11	22	16	20	39	20	19	25	41	14	49	19	22	20	38	15	12	23	28	14	3	10	12	26	26	28	18	5	11	22	12	28	36	41	32	25	21	18	22
598	PGAP6	96.3493	#N/A			-0.417528	-3.81686	3.53523	neg.corr_hCTEPH_BL_(1156)		102	122	126	100	101	91	95	84	96	94	78	125	111	97	83	110	101	101	93	96	87	103	107	128	115	96	109	110	109	103	120	98	115	85	132	98	118	100	128
599	CMBL	170.599	#N/A			0.417344	3.81483	3.53228	pos.corr_CTEPH_BL_(769)		212	167	139	200	180	209	153	219	184	182	193	168	173	203	188	162	164	136	197	181	175	145	183	155	142	184	189	146	144	141	171	129	175	147	154	165	195	158	148
600	HSPA12A	209.709	#N/A			0.417332	3.8147	3.5321	pos.corr_CTEPH_BL_(769)		196	167	184	156	279	227	185	214	251	267	302	207	201	211	198	185	194	174	223	174	258	189	245	142	180	206	206	200	196	153	160	163	215	284	178	219	217	283	159
601	RASSF9	138.391	#N/A			-0.417072	-3.81182	3.52792	neg.corr_hCTEPH_BL_(1156)		182	140	191	187	123	109	149	133	129	124	158	104	127	95	136	158	165	137	131	156	157	128	158	147	149	116	99	162	96	206	117	197	123	132	170	182	104	132	216
602	YIF1A	31.3155	#N/A			-0.416972	-3.81071	3.52631	neg.corr_hCTEPH_BL_(1156)		37	41	45	40	29	34	28	18	30	30	29	38	32	26	38	43	28	35	32	32	34	50	36	49	37	29	41	40	32	36	38	33	37	23	33	33	37	34	42
603	TSEN2	145.922	#N/A			0.416916	3.81009	3.52541	pos.corr_CTEPH_BL_(769)		167	135	109	142	162	168	153	156	158	147	170	177	168	143	164	130	148	126	185	157	125	118	180	146	147	117	168	123	158	138	126	133	200	168	145	140	157	132	123
604	PLEKHB1	44.5401	#N/A			-0.416863	-3.80951	3.52457	neg.corr_hCTEPH_BL_(1156)		56	40	78	93	50	50	44	31	25	31	50	27	34	42	30	62	47	54	33	49	40	54	60	55	61	39	24	44	70	56	29	33	44	26	75	61	21	55	77
605	LRRC14B	119.881	#N/A			0.416664	3.80731	3.52139	pos.corr_CTEPH_BL_(769)		82	78	78	105	127	110	72	89	111	142	146	127	90	144	111	95	108	38	148	117	128	78	84	83	46	106	120	85	136	44	140	57	107	107	89	73	212	84	54
606	ENSG00000249592	108.634	#N/A			0.416525	3.80577	3.51916	pos.corr_CTEPH_BL_(769)		96	113	96	108	88	100	85	110	115	114	144	85	109	115	130	95	124	64	121	131	121	80	111	117	103	105	113	89	133	114	111	105	130	118	117	105	114	103	86
607	ITGAV	1393.49	#N/A			-0.416456	-3.80501	3.51805	neg.corr_hCTEPH_BL_(1156)		1686	1300	1394	1394	1527	1343	1595	1500	1220	1263	1195	1534	1307	1350	1323	1440	1211	1685	1190	1244	1352	1410	1398	1447	1644	1338	1261	1444	725	1245	1443	1785	1167	1223	1316	1493	1234	1362	1743
608	ZYX	121.472	#N/A			-0.416407	-3.80447	3.51727	neg.corr_hCTEPH_BL_(1156)		90	153	142	131	111	121	121	83	111	92	116	124	106	112	126	153	144	169	107	113	122	169	137	153	139	154	155	145	133	171	151	154	115	110	125	103	143	113	192
609	TRIM7	54.3142	#N/A			0.416335	3.80367	3.51611	pos.corr_CTEPH_BL_(769)		47	37	49	42	32	53	45	81	107	100	49	72	104	48	54	30	43	30	45	74	38	40	59	53	63	49	66	69	95	55	48	47	64	67	51	52	50	58	34
610	EFEMP2	155.797	#N/A			-0.416295	-3.80323	3.51547	neg.corr_hCTEPH_BL_(1156)		152	190	158	153	152	139	179	150	138	133	146	178	138	145	145	149	146	167	138	151	165	166	153	145	177	142	152	170	155	157	174	156	119	148	165	159	141	158	170
611	NAV2	478.108	#N/A			-0.415962	-3.79955	3.51015	neg.corr_hCTEPH_BL_(1156)		724	530	560	566	402	419	447	572	317	325	322	415	385	433	456	318	475	491	261	521	339	479	435	625	657	400	317	540	323	416	504	632	391	357	688	439	423	438	711
612	PRIM1	14.2224	#N/A			0.415941	3.79931	3.50981	pos.corr_CTEPH_BL_(769)		11	18	8	13	21	14	9	21	25	12	17	14	17	16	23	11	16	14	19	14	10	12	19	18	9	21	17	12	17	12	14	11	17	19	15	10	21	16	8
613	RNF146	207.383	#N/A			-0.415853	-3.79835	3.50841	neg.corr_hCTEPH_BL_(1156)		210	213	248	219	229	230	230	196	216	210	196	224	226	215	220	212	226	224	197	229	214	208	214	240	201	236	209	208	173	275	247	284	190	202	228	228	197	174	251
614	NCR3LG1	40.1571	#N/A			-0.415734	-3.79703	3.5065	neg.corr_hCTEPH_BL_(1156)		59	61	54	56	39	47	69	26	27	20	17	40	46	35	35	52	46	56	52	48	25	51	56	80	50	49	24	56	34	23	32	42	31	37	95	24	36	106	74
615	MXRA8	54.3965	PABRVcomp	overlap_rat-PAB with CTEPH_prePEA		-0.41566	-3.79621	3.50532	neg.corr_hCTEPH_BL_(1156)		33	51	63	56	39	44	65	48	42	38	37	53	40	32	34	64	49	57	39	49	79	86	49	53	68	46	32	62	43	76	35	64	36	49	75	54	43	59	38
616	GNPDA1	58.3236	#N/A			-0.415445	-3.79384	3.50189	neg.corr_hCTEPH_BL_(1156)		50	50	73	63	65	64	57	57	64	54	57	53	54	54	56	54	58	66	65	48	63	65	61	51	74	47	62	64	37	51	58	65	53	56	71	73	60	68	66
617	JUP	399.326	#N/A			0.415369	3.793	3.50068	pos.corr_CTEPH_BL_(769)		415	366	353	447	418	399	367	345	476	414	445	428	411	452	382	372	370	378	440	396	329	365	360	380	305	392	466	369	370	255	417	310	383	397	361	302	479	308	330
618	FNDC3B	876.145	#N/A			-0.415207	-3.79122	3.4981	neg.corr_hCTEPH_BL_(1156)		1030	973	966	1040	900	816	960	817	807	821	847	864	920	810	958	927	996	987	764	928	747	988	994	1039	1100	838	884	874	712	1050	955	1041	826	844	1045	880	776	889	1000
619	C1orf220	11.2395	#N/A			0.415163	3.79073	3.49739	pos.corr_CTEPH_BL_(769)		12	11	7	5	11	6	9	11	14	10	28	10	19	18	13	9	8	2	19	13	20	5	9	9	9	11	14	7	12	10	10	8	11	14	11	9	15	11	12
620	IQCE	113.366	#N/A			-0.414845	-3.78722	3.49233	neg.corr_hCTEPH_BL_(1156)		115	115	111	138	99	105	131	90	103	87	99	113	117	93	119	119	98	112	89	108	110	136	121	118	116	94	114	108	132	121	141	124	117	97	138	122	126	107	131
621	TMEM132B	44.075	#N/A			0.414774	3.78644	3.49119	pos.corr_CTEPH_BL_(769)		23	26	13	9	29	20	12	17	62	162	161	17	10	61	17	41	34	9	107	29	65	15	19	13	9	42	32	7	38	20	24	12	53	100	20	13	58	18	15
622	YAF2	482.49	#N/A			-0.414636	-3.78491	3.48899	neg.corr_hCTEPH_BL_(1156)		578	516	592	593	565	543	626	480	489	455	483	542	586	433	551	528	525	601	473	561	422	521	582	586	516	529	508	506	402	549	595	710	515	465	525	597	451	475	648
623	PCNX4	719.727	#N/A			-0.414572	-3.78421	3.48797	neg.corr_hCTEPH_BL_(1156)		829	773	888	792	820	735	814	541	624	678	637	937	881	543	905	726	611	767	631	828	668	735	884	891	904	741	617	857	577	798	829	1023	720	649	883	802	652	916	991
624	ARHGEF9	444.72	#N/A			-0.414385	-3.78215	3.485	neg.corr_hCTEPH_BL_(1156)		536	505	453	529	427	417	487	462	385	398	373	493	455	437	450	471	444	427	373	483	389	473	490	546	512	453	438	471	549	443	533	504	432	363	508	421	388	393	494
625	CRLF1	8.582	PABRVdecomp_comp	overlap_rat-PAB with CTEPH_prePEA		-0.414049	-3.77845	3.47966	neg.corr_hCTEPH_BL_(1156)		9	7	20	6	6	3	16	9	10	8	3	7	7	2	4	19	24	26	12	3	9	18	6	6	34	12	2	6	8	20	5	18	7	1	13	2	15	5	13
626	ZNF76	148.771	#N/A			0.414002	3.77793	3.47891	pos.corr_CTEPH_BL_(769)		147	135	128	161	160	143	121	146	178	145	164	138	144	174	145	133	152	120	131	152	141	135	139	142	151	140	172	142	141	129	148	125	162	135	176	151	165	141	123
627	ALDOC	262.618	#N/A			0.413767	3.77535	3.47518	pos.corr_CTEPH_BL_(769)		241	211	194	235	233	222	211	252	306	298	276	254	228	275	260	215	215	146	273	184	248	245	205	206	244	262	279	240	262	181	290	183	254	267	210	238	239	192	180
628	FBXW5	198.965	#N/A			-0.413573	-3.7732	3.47209	neg.corr_hCTEPH_BL_(1156)		225	242	227	231	224	197	201	157	159	159	155	215	189	167	216	219	189	208	178	187	214	217	200	257	212	178	168	230	188	194	232	200	173	159	202	230	174	194	206
629	FHL1	1109.43	#N/A			-0.413552	-3.77297	3.47176	neg.corr_hCTEPH_BL_(1156)		1551	1382	1285	1147	1066	1004	1092	829	488	633	851	1032	1063	983	1029	1247	1134	1529	647	1040	955	1164	1076	1298	1349	1111	929	1066	724	1164	1282	1425	848	609	942	1358	742	1165	1248
630	PABIR2	125.047	#N/A			-0.413475	-3.77213	3.47054	neg.corr_hCTEPH_BL_(1156)		138	108	145	159	157	145	139	148	109	111	111	140	121	115	126	141	133	106	124	147	114	145	139	148	129	130	134	140	107	147	141	156	111	122	146	132	99	136	166
631	MZT2A	46.7315	#N/A			0.413464	3.772	3.47036	pos.corr_CTEPH_BL_(769)		25	50	52	43	35	53	37	42	59	61	53	40	46	55	51	40	56	27	59	44	45	48	41	48	39	50	78	52	92	39	82	37	60	49	49	38	70	22	41
632	PMP22	472.75	#N/A			0.413319	3.77041	3.46806	pos.corr_CTEPH_BL_(769)		525	478	398	477	463	495	498	411	533	499	559	484	528	559	456	530	502	473	567	485	505	488	471	439	377	467	488	392	369	463	435	441	502	527	440	425	518	422	417
633	NDUFB10P2	10.9765	#N/A			0.413118	3.7682	3.46489	pos.corr_CTEPH_BL_(769)		16	4	1	3	6	5	15	13	10	13	22	8	15	10	6	7	6	3	17	6	10	3	9	6	4	4	8	10	11	5	9	7	20	10	4	10	13	9	5
634	IGF1	244.8	#N/A			-0.412908	-3.7659	3.46156	neg.corr_hCTEPH_BL_(1156)		164	338	584	344	128	145	327	239	200	301	145	432	171	179	98	276	205	286	84	250	274	525	233	338	317	141	193	443	138	650	206	674	113	172	295	342	176	291	295
635	MTPN	363.647	#N/A			-0.412585	-3.76234	3.45644	neg.corr_hCTEPH_BL_(1156)		461	387	472	439	436	363	424	363	376	369	345	384	377	364	374	402	409	478	329	326	348	401	405	398	404	390	374	429	191	374	381	530	359	354	346	425	354	412	542
636	FMOD	69.148	#N/A			-0.412516	-3.76158	3.45535	neg.corr_hCTEPH_BL_(1156)		29	43	71	80	29	51	88	53	47	51	22	74	30	26	20	94	37	116	49	50	171	129	64	48	197	71	34	75	18	132	23	78	33	36	60	73	29	190	53
637	SPIRE1	458.675	#N/A			-0.412426	-3.76059	3.45393	neg.corr_hCTEPH_BL_(1156)		612	470	515	545	488	493	505	444	429	446	403	475	435	459	458	544	443	462	405	470	491	502	512	544	522	473	489	543	369	476	507	579	443	391	519	526	469	495	600
638	PLEKHF1	81.5366	#N/A			0.412191	3.75801	3.45021	pos.corr_CTEPH_BL_(769)		96	113	93	118	58	86	78	104	92	127	115	81	95	116	83	97	108	64	102	100	87	101	93	103	101	74	111	116	107	50	80	64	109	111	82	116	96	83	36
639	CYP4B1	202.054	#N/A			0.412093	3.75694	3.44867	pos.corr_CTEPH_BL_(769)		193	144	227	345	309	213	258	124	399	130	390	141	286	477	311	264	373	199	431	335	67	166	193	237	181	390	285	14	311	248	228	117	312	400	238	95	349	62	287
640	UBAP2	281.794	#N/A			0.412051	3.75648	3.44801	pos.corr_CTEPH_BL_(769)		270	263	312	287	270	290	262	331	345	332	337	308	297	309	285	277	330	252	291	287	267	285	277	323	277	288	374	268	303	258	339	327	318	301	264	262	347	267	299
641	SIRPA	66.1902	#N/A			-0.412045	-3.75641	3.44792	neg.corr_hCTEPH_BL_(1156)		58	67	84	60	49	86	68	42	54	63	55	41	63	60	43	69	76	65	62	54	88	84	53	68	97	51	70	75	61	77	59	59	58	48	82	62	71	105	94
642	NEK7	1084.53	#N/A			-0.412013	-3.75606	3.4474	neg.corr_hCTEPH_BL_(1156)		1576	1131	1076	1217	1197	1010	1308	1229	845	814	974	1205	1108	1014	1079	1245	1066	1431	1065	1086	1036	1098	1108	1224	1330	921	903	1114	578	995	1006	1463	918	986	1006	1243	876	1084	1251
643	TGFB2	90.9483	PABRVdecomp_comp	overlap_rat-PAB with CTEPH_prePEA		-0.411969	-3.75558	3.44671	neg.corr_hCTEPH_BL_(1156)		92	84	246	98	39	49	74	115	28	34	54	60	54	40	32	70	83	119	32	65	130	76	98	140	212	63	44	206	50	205	94	195	36	32	100	243	45	293	185
644	C5AR1	13.9476	#N/A			-0.411935	-3.75521	3.44618	neg.corr_hCTEPH_BL_(1156)		13	23	16	19	8	15	16	10	13	8	13	8	13	4	10	17	13	11	7	8	14	38	28	10	12	10	10	22	9	30	24	10	8	14	16	17	10	23	20
645	SLC26A2	96.4051	#N/A			-0.411714	-3.75278	3.44269	neg.corr_hCTEPH_BL_(1156)		135	178	109	96	97	99	127	107	88	86	81	100	92	78	104	135	117	127	95	98	88	128	116	117	119	94	77	94	80	115	90	125	113	80	123	150	83	118	140
646	TAX1BP3	10.9948	#N/A			-0.411689	-3.7525	3.44229	neg.corr_hCTEPH_BL_(1156)		14	15	11	15	11	11	9	8	10	11	8	13	10	16	14	12	14	8	11	14	14	19	18	15	16	13	13	18	9	12	16	15	7	10	15	12	8	12	13
647	ASB14	67.2874	#N/A			0.411685	3.75245	3.44222	pos.corr_CTEPH_BL_(769)		61	21	57	81	77	82	49	89	78	77	99	38	55	75	80	43	42	27	78	76	77	34	39	54	76	87	42	44	50	29	52	36	40	75	70	63	71	58	64
648	PXDN	267.898	#N/A			-0.411523	-3.75068	3.43967	neg.corr_hCTEPH_BL_(1156)		266	259	379	230	202	216	324	307	168	257	196	318	193	220	195	269	203	213	205	220	312	407	309	246	345	206	217	429	142	305	255	301	227	251	297	366	170	386	297
649	MTOR	486.33	#N/A			-0.411257	-3.74776	3.43547	neg.corr_hCTEPH_BL_(1156)		578	506	520	559	544	493	523	459	443	460	469	561	504	492	513	513	497	569	478	528	493	518	560	524	508	437	478	528	468	471	539	521	508	457	613	512	471	464	570
650	PTGFRN	578.077	#N/A			-0.411225	-3.74741	3.43497	neg.corr_hCTEPH_BL_(1156)		821	643	595	587	550	559	582	592	337	425	438	400	627	517	462	796	549	536	392	581	758	663	758	706	636	389	424	877	539	649	580	738	450	412	625	726	460	667	731
651	SHC4	43.7867	#N/A			-0.411136	-3.74644	3.43358	neg.corr_hCTEPH_BL_(1156)		44	64	51	52	23	53	113	18	38	43	66	59	47	18	48	47	37	70	43	52	35	80	60	59	76	100	34	26	18	41	58	88	43	40	58	39	35	24	53
652	MACC1	4.90699	#N/A			0.411098	3.74602	3.43298	pos.corr_CTEPH_BL_(769)		5	2	2	5	16	8	0	18	8	16	12	1	12	1	1	3	18	9	10	1	6	4	1	2	0	13	1	4	8	1	8	0	11	10	1	1	11	1	5
653	CXXC4-AS1	8.41046	#N/A			0.411049	3.74548	3.43221	pos.corr_CTEPH_BL_(769)		7	3	3	10	8	11	2	7	6	11	10	14	9	11	10	6	6	0	10	11	10	4	13	8	6	13	15	11	11	3	10	4	13	6	10	9	12	3	3
654	LNX2	159.927	#N/A			-0.411033	-3.7453	3.43195	neg.corr_hCTEPH_BL_(1156)		229	170	217	192	180	204	168	140	152	133	135	172	200	167	179	177	196	167	139	155	157	153	190	191	195	168	148	199	119	165	171	224	144	150	196	160	175	180	198
655	LRRC59	117.034	#N/A			-0.41098	-3.74472	3.43111	neg.corr_hCTEPH_BL_(1156)		113	111	132	123	132	111	131	92	115	109	107	115	101	99	96	141	134	143	88	99	123	123	124	142	119	107	139	144	124	145	130	145	119	110	122	128	120	159	164
656	EEF2K	249.541	#N/A			0.410937	3.74425	3.43044	pos.corr_CTEPH_BL_(769)		211	258	224	255	284	263	229	258	263	299	309	270	244	321	263	243	339	228	274	292	300	250	265	250	210	389	289	233	297	303	246	190	275	292	312	242	280	239	146
657	LINC00702	477.995	#N/A			-0.410933	-3.74421	3.43038	neg.corr_hCTEPH_BL_(1156)		952	411	844	894	351	175	608	299	54	97	281	579	185	270	478	696	603	441	181	520	200	579	430	594	888	403	316	527	416	999	497	1353	255	89	875	1096	188	310	1185
658	BDNF	59.0311	#N/A			-0.410774	-3.74247	3.42788	neg.corr_hCTEPH_BL_(1156)		82	58	173	35	61	72	36	31	11	11	47	31	30	25	104	55	105	56	28	55	41	21	90	99	64	64	41	33	61	245	113	135	44	31	114	89	92	98	160
659	SPHKAP	959.871	#N/A			0.410491	3.73937	3.42343	pos.corr_CTEPH_BL_(769)		1016	696	488	806	1010	870	780	1110	1098	1428	859	770	892	849	835	837	804	637	1093	665	1101	651	731	719	981	794	1030	860	935	447	1033	468	879	884	712	941	902	856	568
660	RAI14	132.663	#N/A			-0.410412	-3.7385	3.42218	neg.corr_hCTEPH_BL_(1156)		151	162	203	161	93	113	142	123	75	116	87	151	130	55	86	146	125	158	76	121	148	196	93	192	282	140	79	216	109	212	118	203	107	111	143	164	76	182	210
661	SRPK2	277.368	#N/A			-0.410271	-3.73696	3.41998	neg.corr_hCTEPH_BL_(1156)		326	280	325	309	304	286	317	302	244	281	249	335	295	288	265	307	271	320	244	322	273	342	322	328	286	289	304	323	242	329	381	385	291	285	303	303	292	299	313
662	YEATS2	216.113	#N/A			-0.410133	-3.73545	3.41781	neg.corr_hCTEPH_BL_(1156)		233	241	279	194	162	189	227	240	156	211	221	244	209	169	237	199	223	199	208	195	253	253	257	239	223	214	168	263	200	232	225	237	190	186	257	239	220	308	207
663	CCDC136	135.618	#N/A			-0.410034	-3.73436	3.41625	neg.corr_hCTEPH_BL_(1156)		127	165	330	117	90	89	132	133	73	75	85	166	158	68	146	104	123	108	76	172	136	131	170	222	184	100	105	279	194	187	218	267	97	68	171	135	96	103	304
664	OGFOD1	177.513	#N/A			-0.409911	-3.73302	3.41433	neg.corr_hCTEPH_BL_(1156)		206	197	203	200	193	188	211	173	143	146	163	163	184	161	201	203	182	191	160	186	195	167	182	186	196	188	178	172	173	166	175	199	170	161	198	192	180	183	183
665	FSCN1	25.2916	#N/A			-0.409866	-3.73252	3.41362	neg.corr_hCTEPH_BL_(1156)		15	13	36	15	14	15	24	34	16	16	14	18	13	10	14	33	18	37	10	8	37	34	29	17	44	25	9	60	5	26	18	23	9	9	34	42	15	52	30
666	LTBP1	702.696	#N/A			-0.409764	-3.7314	3.41202	neg.corr_hCTEPH_BL_(1156)		785	698	782	679	643	554	762	651	586	610	754	582	653	548	564	785	606	762	603	675	773	689	708	743	808	613	562	692	476	747	582	872	521	550	731	829	551	596	1004
667	MAP3K7	297.093	#N/A			-0.409583	-3.72943	3.40918	neg.corr_hCTEPH_BL_(1156)		306	309	323	348	346	329	332	297	302	309	280	327	315	262	298	327	327	382	294	299	315	329	324	312	335	281	284	342	190	329	309	363	288	305	316	385	256	352	325
668	PROS1	313.37	#N/A			-0.409503	-3.72855	3.40792	neg.corr_hCTEPH_BL_(1156)		419	454	454	483	396	302	513	468	196	182	188	302	367	167	424	574	329	508	230	275	286	420	414	555	529	287	237	303	306	443	297	375	331	214	441	406	253	584	406
669	RABGAP1	525.296	#N/A			-0.409484	-3.72834	3.40762	neg.corr_hCTEPH_BL_(1156)		571	557	543	578	501	481	562	538	513	538	495	561	538	550	527	543	504	569	503	561	493	586	521	576	575	550	596	558	519	546	662	630	526	495	536	553	477	492	623
670	FYB2	256.59	#N/A			0.409441	3.72787	3.40695	pos.corr_CTEPH_BL_(769)		190	203	202	276	300	283	281	292	380	375	357	298	388	292	174	213	271	231	248	346	309	241	272	200	213	334	345	310	283	268	178	286	250	343	264	238	329	368	164
671	EIF2D	136.179	#N/A			0.409246	3.72574	3.4039	pos.corr_CTEPH_BL_(769)		134	137	128	149	133	151	130	144	139	136	154	127	138	147	152	119	134	109	136	161	139	117	142	134	140	146	138	140	139	134	127	137	154	145	154	136	131	143	119
672	MEPCE	91.9142	#N/A			0.409147	3.72465	3.40235	pos.corr_CTEPH_BL_(769)		66	83	78	88	81	89	86	86	110	76	86	75	94	115	88	92	84	74	103	97	81	92	80	89	79	87	113	79	142	87	93	80	105	91	91	80	118	89	79
673	RND3	259.296	#N/A			-0.409034	-3.72342	3.40059	neg.corr_hCTEPH_BL_(1156)		262	307	375	291	266	236	379	270	291	280	232	288	284	264	313	280	291	331	257	300	292	327	234	332	409	329	283	292	220	374	403	403	187	274	329	323	324	296	367
674	ZFYVE16	647.189	#N/A			-0.408921	-3.72218	3.39881	neg.corr_hCTEPH_BL_(1156)		845	704	769	708	715	654	761	733	602	609	594	767	741	548	647	724	708	665	656	657	687	727	737	622	831	680	582	744	350	685	682	923	635	650	647	766	571	713	841
675	DLL1	74.657	#N/A			0.408879	3.72172	3.39815	pos.corr_CTEPH_BL_(769)		55	42	46	52	64	49	83	51	116	91	114	38	47	74	59	72	40	17	93	51	81	78	56	28	66	66	94	53	75	52	55	30	101	111	55	70	63	33	58
676	DHRS12	24.9578	#N/A			0.408865	3.72157	3.39794	pos.corr_CTEPH_BL_(769)		22	24	22	19	27	28	14	33	23	27	30	30	32	30	23	25	19	23	21	23	31	29	17	19	28	28	28	28	21	30	22	29	26	21	29	26	24	24	17
677	ENSG00000288694	35.8857	#N/A			0.408624	3.71894	3.39418	pos.corr_CTEPH_BL_(769)		38	16	37	36	30	39	22	52	49	60	38	36	47	46	29	54	35	23	21	60	24	34	36	33	65	31	43	49	41	47	37	51	59	89	31	35	40	21	20
678	BEND3	16.7052	#N/A			-0.408237	-3.71471	3.38812	neg.corr_hCTEPH_BL_(1156)		13	18	22	17	15	10	15	18	12	12	20	11	16	6	11	19	21	31	16	15	25	15	24	15	21	15	18	34	18	11	10	21	15	17	26	27	16	20	27
679	LAD1	5.59941	#N/A			-0.408122	-3.71346	3.38634	neg.corr_hCTEPH_BL_(1156)		10	10	15	12	10	6	11	1	1	1	4	9	3	3	7	9	4	9	4	3	2	7	6	10	8	3	5	6	6	8	6	13	1	1	13	9	4	7	15
680	COPA	621.411	#N/A			-0.408071	-3.7129	3.38554	neg.corr_hCTEPH_BL_(1156)		798	595	704	683	673	592	679	587	578	509	525	662	668	527	693	603	604	793	527	617	575	613	619	669	672	583	578	660	548	616	633	695	552	540	688	709	559	673	686
681	AZIN2	16.7604	#N/A			-0.407919	-3.71124	3.38316	neg.corr_hCTEPH_BL_(1156)		13	7	32	11	10	12	13	16	10	11	14	11	7	8	7	21	10	13	10	16	22	29	24	16	20	11	10	17	9	26	9	15	10	12	18	12	7	23	24
682	SUPT3H	41.1171	#N/A			-0.407715	-3.70902	3.37999	neg.corr_hCTEPH_BL_(1156)		44	47	50	52	39	38	59	57	35	29	28	48	54	37	41	42	39	57	51	59	50	37	50	36	59	39	31	62	40	48	59	48	44	33	47	49	32	56	44
683	CRYZL2P	94.1214	#N/A			0.407681	3.70865	3.37947	pos.corr_CTEPH_BL_(769)		102	81	59	71	98	82	97	119	80	111	128	94	92	98	106	106	80	87	118	98	96	66	86	54	84	94	96	83	69	96	66	73	97	105	94	100	108	81	59
684	SGPP2	123.244	#N/A			0.407573	3.70747	3.37778	pos.corr_CTEPH_BL_(769)		77	126	113	77	267	195	133	68	325	195	259	184	166	245	271	65	134	64	221	103	104	157	229	30	10	180	209	46	144	17	153	105	249	257	13	76	208	108	26
685	TUB-AS1	5.823	#N/A			0.40753	3.707	3.37711	pos.corr_CTEPH_BL_(769)		8	5	2	7	6	6	5	8	5	4	7	5	9	6	11	3	3	5	12	11	2	2	4	5	6	5	11	3	9	5	4	0	11	7	6	6	7	5	4
686	SPHK1	5.71163	#N/A			-0.407499	-3.70665	3.37662	neg.corr_hCTEPH_BL_(1156)		0	1	12	5	3	3	5	3	3	3	4	1	5	5	4	6	8	5	6	3	5	5	9	4	4	3	1	8	3	11	3	7	7	3	6	4	4	4	11
687	ENSG00000288658	18.417	#N/A			0.407291	3.70439	3.37338	pos.corr_CTEPH_BL_(769)		5	12	8	12	32	32	31	12	43	68	47	26	18	40	26	15	17	7	24	12	28	30	39	9	7	21	26	12	23	8	24	12	29	51	2	19	24	16	9
688	GNL3L	365.36	#N/A			-0.40719	-3.70329	3.37182	neg.corr_hCTEPH_BL_(1156)		382	276	383	407	420	353	362	386	378	336	338	389	345	308	336	343	404	301	308	422	366	394	458	414	473	329	392	406	418	400	434	431	386	314	484	365	343	357	420
689	TANC2	175.879	#N/A			-0.407162	-3.70298	3.37137	neg.corr_hCTEPH_BL_(1156)		186	201	184	212	170	134	167	179	100	166	157	146	109	92	131	200	130	376	93	207	228	252	171	205	257	141	93	308	103	236	114	183	136	136	231	241	102	349	219
690	DNAAF3-AS1	52.5166	#N/A			-0.40701	-3.70132	3.36901	neg.corr_hCTEPH_BL_(1156)		53	79	93	71	48	57	51	31	25	14	22	58	55	20	93	59	44	45	13	56	40	57	98	70	52	71	34	121	58	55	73	82	37	23	78	72	32	92	66
691	EPB41L1	161.206	#N/A			-0.40698	-3.701	3.36855	neg.corr_hCTEPH_BL_(1156)		123	154	213	135	157	167	166	171	115	166	161	170	113	100	123	186	155	192	140	149	206	172	182	134	186	142	128	194	168	154	144	124	122	154	164	169	126	160	153
692	FYTTD1	498.893	#N/A			-0.40694	-3.70057	3.36794	neg.corr_hCTEPH_BL_(1156)		531	551	607	572	534	560	567	436	503	493	492	552	535	519	512	592	513	587	440	510	429	561	503	558	497	575	582	496	381	515	651	667	452	500	495	548	494	455	640
693	FAP	31.859	PABRVdecomp_comp	overlap_rat-PAB with CTEPH_prePEA		-0.406888	-3.69999	3.36711	neg.corr_hCTEPH_BL_(1156)		23	27	49	57	6	23	58	28	8	14	13	84	23	18	11	26	12	39	23	30	76	65	28	27	86	11	21	68	6	31	15	45	5	15	46	51	15	82	29
694	KRTAP5-AS1	6.58595	#N/A			-0.40676	-3.6986	3.36513	neg.corr_hCTEPH_BL_(1156)		5	9	12	5	6	12	10	4	1	2	1	5	7	1	8	8	6	6	4	2	8	4	13	9	2	7	7	7	6	7	8	10	3	1	12	10	7	10	9
695	RASGRP2	73.7244	#N/A			0.406749	3.69848	3.36495	pos.corr_CTEPH_BL_(769)		52	84	74	76	75	63	63	66	70	88	105	67	73	87	83	92	79	68	75	83	70	89	75	65	70	88	90	66	83	71	76	61	93	91	75	81	89	56	62
696	SLC6A6	266.396	#N/A			-0.406669	-3.69761	3.36372	neg.corr_hCTEPH_BL_(1156)		290	379	312	85	117	166	328	270	61	165	166	131	159	98	170	237	118	310	180	124	234	191	157	234	830	165	99	420	115	148	236	200	85	121	389	196	92	200	389
697	BHMT2	64.3763	#N/A			0.406348	3.69411	3.35874	pos.corr_CTEPH_BL_(769)		35	94	42	30	55	141	46	48	98	138	163	62	47	65	87	54	30	25	214	95	98	24	130	39	49	36	136	14	58	62	15	34	68	87	38	38	39	37	88
698	PDE10A	297.625	#N/A			-0.406142	-3.69188	3.35555	neg.corr_hCTEPH_BL_(1156)		360	475	326	219	256	354	324	319	158	260	241	225	270	188	283	416	369	308	351	216	398	293	382	260	367	198	224	417	242	299	302	349	271	266	304	397	300	458	316
699	AMOTL1	763.081	#N/A			-0.406023	-3.69058	3.3537	neg.corr_hCTEPH_BL_(1156)		915	768	912	844	732	726	759	730	683	645	638	729	704	580	758	901	784	724	405	717	823	861	870	783	909	704	736	961	839	768	842	1072	667	612	774	1003	632	823	1001
700	CSPG4	191.849	#N/A			-0.406004	-3.69036	3.35339	neg.corr_hCTEPH_BL_(1156)		191	266	278	188	180	144	243	189	109	156	186	191	172	127	150	190	204	179	121	241	183	251	236	189	199	233	156	197	164	273	195	290	166	176	225	256	115	130	255
701	PLAGL2	84.3574	#N/A			-0.406003	-3.69036	3.35339	neg.corr_hCTEPH_BL_(1156)		96	94	74	97	81	83	96	77	71	69	91	89	103	97	88	84	91	103	101	79	83	71	88	77	94	88	80	87	72	93	80	83	78	73	115	94	81	99	122
702	JPT2	161.301	#N/A			-0.405783	-3.68796	3.34997	neg.corr_hCTEPH_BL_(1156)		226	245	260	223	186	189	196	126	129	131	120	188	226	128	146	181	216	193	108	176	135	202	193	225	164	142	136	205	158	178	145	339	178	128	212	221	127	159	269
703	DOK5	28.9747	#N/A			-0.405678	-3.68683	3.34836	neg.corr_hCTEPH_BL_(1156)		42	36	64	22	12	12	26	23	3	28	21	20	26	3	18	26	33	31	32	10	51	18	34	42	53	8	19	30	18	15	72	21	9	16	46	27	34	41	35
704	SLC9A1	90.6366	#N/A			-0.405419	-3.684	3.34434	neg.corr_hCTEPH_BL_(1156)		114	58	99	114	86	73	106	98	61	85	78	94	76	79	71	71	81	112	57	84	131	102	121	86	149	63	69	135	77	73	77	97	91	82	100	105	53	109	103
705	NFIB	1443.45	#N/A			-0.405298	-3.68269	3.34247	neg.corr_hCTEPH_BL_(1156)		1575	1455	1493	1406	1414	1408	1478	1508	1301	1533	1273	1417	1374	1389	1342	1499	1377	1720	1327	1371	1443	1418	1468	1426	1567	1411	1227	1545	999	1318	1488	1501	1303	1256	1243	1533	1290	1499	1458
706	RGS6	181.476	#N/A			0.405054	3.68003	3.33869	pos.corr_CTEPH_BL_(769)		193	134	115	198	183	159	123	198	215	289	192	168	121	164	169	163	144	126	142	191	210	178	172	172	197	177	168	175	188	162	159	174	176	207	187	200	190	166	131
707	GDF11	174.33	#N/A			-0.404758	-3.67683	3.33414	neg.corr_hCTEPH_BL_(1156)		188	130	165	175	202	125	223	211	113	93	108	171	169	115	204	154	210	162	105	136	174	194	202	179	296	130	147	233	190	167	181	294	189	144	211	192	111	142	231
708	ZNF821	18.3763	#N/A			-0.40462	-3.67532	3.332	neg.corr_hCTEPH_BL_(1156)		16	18	23	13	15	20	16	35	14	17	18	23	16	12	11	25	23	41	11	25	33	26	22	18	32	21	12	41	17	23	19	31	12	16	19	20	12	18	20
709	TMED9	110.715	#N/A			-0.404572	-3.6748	3.33126	neg.corr_hCTEPH_BL_(1156)		107	104	121	118	108	109	137	111	105	109	96	108	101	115	104	125	118	101	100	96	131	139	116	117	111	91	104	122	151	107	113	115	98	99	131	122	107	115	108
710	PRDM2	627.462	#N/A			-0.404369	-3.67259	3.32812	neg.corr_hCTEPH_BL_(1156)		668	627	642	659	595	606	646	685	641	590	638	566	626	640	640	589	713	634	635	670	599	678	655	664	677	583	662	591	606	697	715	714	635	640	678	598	627	609	705
711	SH3BP2	201.906	#N/A			0.404327	3.67214	3.32748	pos.corr_CTEPH_BL_(769)		144	159	158	182	153	182	222	211	236	258	226	198	222	218	194	165	206	140	160	187	229	164	168	157	263	193	192	241	161	206	143	195	234	283	225	231	200	194	175
712	ENSG00000285799	9.69614	#N/A			0.404295	3.6718	3.32699	pos.corr_CTEPH_BL_(769)		15	3	8	11	5	8	5	5	5	18	7	11	8	15	7	10	14	9	6	13	5	9	6	11	10	14	13	4	17	10	11	1	15	18	10	8	13	10	3
713	GBX1	7.74973	#N/A			0.404219	3.67096	3.32581	pos.corr_CTEPH_BL_(769)		3	6	5	7	5	3	2	7	10	6	19	9	6	5	3	3	5	2	11	5	0	6	9	9	2	9	4	1	15	1	9	2	7	7	2	1	9	1	2
714	HCN4	76.7638	#N/A			0.40418	3.67054	3.32521	pos.corr_CTEPH_BL_(769)		76	17	5	48	66	13	33	87	112	66	107	24	38	50	59	35	33	9	29	37	76	31	81	16	105	45	64	69	67	6	10	23	125	115	18	66	71	34	23
715	PEAK1	1544.27	#N/A			-0.40411	-3.66979	3.32414	neg.corr_hCTEPH_BL_(1156)		1824	1530	1576	1661	1408	1323	1625	1623	1192	1283	1327	1482	1441	1313	1620	1667	1323	1592	1128	1440	1580	1609	1847	1581	1818	1338	1250	1800	1357	1556	1682	1813	1401	1305	1621	1697	1269	1623	1974
716	ENSG00000267279	16.0123	#N/A			-0.40409	-3.66957	3.32382	neg.corr_hCTEPH_BL_(1156)		20	15	22	17	22	13	22	13	12	17	8	23	9	8	14	7	8	14	15	12	14	19	13	23	36	15	13	18	12	6	14	21	7	12	31	27	10	24	21
717	PLD6	33.4148	#N/A			0.403995	3.66854	3.32237	pos.corr_CTEPH_BL_(769)		51	34	40	43	32	26	24	52	30	40	44	32	43	55	33	43	47	23	49	33	42	38	43	20	35	29	47	30	52	23	23	17	39	50	25	36	46	35	22
718	CNN1	194.417	#N/A			-0.403916	-3.66768	3.32114	neg.corr_hCTEPH_BL_(1156)		251	361	340	205	186	136	204	68	75	86	80	352	192	237	110	263	208	251	62	226	204	296	224	306	245	296	166	357	168	270	208	488	97	91	180	176	89	149	447
719	SLC43A3	24.8401	PABRVcomp	overlap_rat-PAB with CTEPH_prePEA		-0.403061	-3.65841	3.30801	neg.corr_hCTEPH_BL_(1156)		31	38	28	32	23	33	22	26	13	19	20	31	22	26	18	26	21	27	19	20	22	21	34	22	30	26	24	28	18	39	17	26	20	17	31	29	21	35	23
720	ACVR1	140.532	#N/A			-0.402981	-3.65755	3.30678	neg.corr_hCTEPH_BL_(1156)		156	141	163	143	144	121	170	137	99	139	149	170	137	138	129	158	130	161	139	138	145	150	159	110	132	113	115	134	98	147	137	156	125	126	157	142	132	141	141
721	FEM1B	379.813	#N/A			-0.402965	-3.65736	3.30652	neg.corr_hCTEPH_BL_(1156)		393	437	417	421	418	438	374	325	364	390	361	428	421	398	386	427	425	437	399	359	359	390	428	401	370	412	389	404	220	472	404	553	355	358	416	427	379	412	518
722	EEA1	728.468	#N/A			-0.402961	-3.65732	3.30646	neg.corr_hCTEPH_BL_(1156)		807	775	946	814	666	819	813	869	754	839	704	772	741	709	602	822	824	786	757	752	782	877	851	844	748	759	939	755	572	835	1170	949	728	738	685	726	743	741	899
723	ETF1	336.473	#N/A			-0.40296	-3.65732	3.30645	neg.corr_hCTEPH_BL_(1156)		393	359	359	395	377	353	399	342	361	322	329	384	350	365	363	375	379	451	366	374	332	376	364	382	376	371	374	338	289	364	361	418	358	368	364	390	324	382	417
724	RORC	125.628	#N/A			0.402844	3.65605	3.30466	pos.corr_CTEPH_BL_(769)		134	97	103	151	172	165	104	49	207	95	177	150	171	187	141	105	116	117	163	132	65	134	101	138	40	148	141	39	151	105	129	98	135	143	146	46	250	82	95
725	CPNE4	134.005	#N/A			0.402717	3.65468	3.30271	pos.corr_CTEPH_BL_(769)		46	101	63	67	218	243	61	70	227	225	288	97	97	205	173	90	62	149	232	101	168	104	126	117	13	168	155	41	135	18	167	110	99	148	126	83	158	166	164
726	WWC2	481.81	#N/A			-0.402628	-3.65372	3.30136	neg.corr_hCTEPH_BL_(1156)		531	484	505	500	472	503	462	478	501	500	460	492	466	469	471	548	446	545	446	520	482	534	558	550	546	468	516	490	454	490	610	555	443	475	538	539	464	629	552
727	OXSR1	342.77	#N/A			-0.402608	-3.6535	3.30105	neg.corr_hCTEPH_BL_(1156)		339	370	317	356	359	344	357	316	351	349	347	337	322	370	292	376	327	363	354	345	394	378	361	345	350	328	397	327	285	348	390	372	344	370	345	375	335	324	408
728	APLP1	41.453	#N/A			-0.402579	-3.65318	3.3006	neg.corr_hCTEPH_BL_(1156)		56	49	41	46	55	33	71	37	30	22	31	53	36	34	44	59	36	64	42	40	61	56	61	33	56	22	23	57	55	39	29	38	36	38	67	49	33	58	53
729	FSIP1	14.358	#N/A			-0.402572	-3.65311	3.30049	neg.corr_hCTEPH_BL_(1156)		7	20	32	42	14	13	28	7	4	7	10	13	13	5	8	22	13	13	6	16	10	17	24	41	7	8	9	9	8	49	10	46	7	6	29	31	7	7	40
730	CDH26	16.1547	#N/A			0.40249	3.65223	3.29924	pos.corr_CTEPH_BL_(769)		11	15	10	15	17	23	12	18	22	11	15	17	19	24	14	17	17	8	11	25	16	10	28	10	12	16	17	8	26	8	17	13	25	23	10	13	26	7	7
731	TNK2	109.419	#N/A			-0.40249	-3.65222	3.29924	neg.corr_hCTEPH_BL_(1156)		118	119	113	103	83	99	130	68	75	86	98	117	96	70	83	102	90	104	75	93	121	112	110	85	128	91	87	133	80	102	103	91	88	110	112	94	101	96	123
732	RUNX1	36.1972	#N/A			-0.40236	-3.65081	3.29724	neg.corr_hCTEPH_BL_(1156)		20	21	47	30	30	30	49	26	20	24	25	41	30	22	23	33	22	92	27	20	71	95	36	19	44	24	30	68	23	53	19	41	25	30	31	35	21	76	58
733	RNF145	129.62	#N/A			-0.402331	-3.6505	3.2968	neg.corr_hCTEPH_BL_(1156)		159	141	129	129	148	133	129	135	106	106	122	136	129	112	147	123	143	121	118	133	118	146	140	140	125	144	117	143	83	155	130	132	115	122	175	129	107	168	146
734	RGS3	413.668	#N/A			-0.402043	-3.64739	3.2924	neg.corr_hCTEPH_BL_(1156)		407	378	421	418	359	272	410	334	294	254	328	369	336	312	441	438	397	354	252	357	432	406	430	337	502	324	397	498	451	303	388	455	367	372	371	428	360	393	497
735	BLM	70.6862	#N/A			0.401943	3.6463	3.29085	pos.corr_CTEPH_BL_(769)		100	50	32	92	153	70	96	54	155	65	93	90	76	112	96	54	53	58	176	104	52	65	60	48	37	116	86	25	54	37	87	67	105	171	62	53	103	25	73
736	TRIM55	362.258	#N/A			-0.40194	-3.64627	3.29081	neg.corr_hCTEPH_BL_(1156)		434	430	363	393	349	369	333	385	304	372	271	344	366	351	306	415	375	359	329	329	357	390	365	450	408	376	380	430	353	347	498	415	363	284	352	423	350	371	442
737	ENSG00000251244	42.2938	#N/A			-0.401641	-3.64304	3.28625	neg.corr_hCTEPH_BL_(1156)		57	54	59	44	31	21	51	59	7	24	19	44	61	13	17	59	30	42	8	42	39	27	41	38	93	10	19	89	17	46	12	64	20	29	27	65	14	69	53
738	ENSG00000286118	12.6097	#N/A			0.401548	3.64202	3.28481	pos.corr_CTEPH_BL_(769)		10	14	5	20	21	17	13	15	10	13	21	17	13	11	12	12	7	3	22	11	14	4	16	14	12	18	11	9	14	3	8	10	20	29	7	13	16	7	9
739	EFR3B	91.1329	#N/A			-0.401279	-3.63912	3.2807	neg.corr_hCTEPH_BL_(1156)		84	97	89	109	90	76	98	68	50	60	60	99	74	63	86	67	49	70	53	100	76	79	115	89	128	69	63	127	89	55	69	115	64	60	103	114	68	109	130
740	TUBA1A	154.641	#N/A			-0.401001	-3.63612	3.27647	neg.corr_hCTEPH_BL_(1156)		184	181	177	157	157	175	177	138	114	151	155	159	145	148	154	186	162	175	151	140	157	147	140	158	194	172	152	167	115	170	175	210	155	117	173	151	129	147	173
741	ENSG00000263120	14.1547	#N/A			0.400999	3.6361	3.27644	pos.corr_CTEPH_BL_(769)		25	6	18	13	20	15	13	18	13	7	20	16	20	18	24	4	10	5	15	11	13	8	13	7	11	12	8	11	23	6	6	21	21	10	18	6	19	7	15
742	ISLR	45.8858	PABRVdecomp_comp	overlap_rat-PAB with CTEPH_prePEA		-0.400969	-3.63577	3.27597	neg.corr_hCTEPH_BL_(1156)		29	29	57	26	15	33	83	52	23	46	37	32	28	42	15	49	42	34	40	34	74	63	47	30	68	32	20	39	11	74	20	37	22	25	49	45	35	43	38
743	FRRS1L	16.757	#N/A			0.400515	3.63087	3.26905	pos.corr_CTEPH_BL_(769)		6	3	5	17	30	6	16	10	69	13	48	1	10	13	25	30	1	14	10	12	12	6	9	2	13	18	15	8	21	2	7	1	46	25	13	12	7	28	10
744	SCIRT	19.9627	#N/A			-0.400036	-3.6257	3.26176	neg.corr_hCTEPH_BL_(1156)		26	25	24	30	11	15	25	21	11	19	15	23	16	19	19	17	32	10	8	17	26	29	21	33	24	12	19	23	20	14	24	23	13	8	22	19	11	19	27
745	DLGAP1	29.12	PABRVdecomp	overlap_rat-PAB with CTEPH_prePEA		-0.399647	-3.6215	3.25585	neg.corr_hCTEPH_BL_(1156)		32	80	75	117	17	15	52	13	12	15	12	26	28	6	9	54	16	57	5	76	12	49	38	106	40	23	25	92	55	83	8	58	14	12	114	111	7	30	68
746	RALGPS2	146.201	#N/A			0.399576	3.62074	3.25478	pos.corr_CTEPH_BL_(769)		134	140	99	89	219	191	134	160	243	243	241	139	179	166	115	149	161	140	172	152	188	107	159	120	145	164	130	122	78	110	103	112	164	284	104	132	146	145	116
747	ENSG00000258851	7.40357	#N/A			-0.399304	-3.6178	3.25064	neg.corr_hCTEPH_BL_(1156)		6	3	9	13	8	3	9	1	4	4	4	11	8	7	9	14	8	3	3	9	6	10	14	11	15	8	2	11	6	11	13	19	4	9	11	10	4	7	19
748	CYTOR	25.9409	#N/A			-0.399286	-3.6176	3.25036	neg.corr_hCTEPH_BL_(1156)		30	24	24	16	26	27	24	20	14	28	19	26	29	11	23	26	29	21	15	19	25	31	45	16	61	24	18	47	34	55	23	39	14	22	35	26	24	33	46
749	ZSWIM4	18.6678	#N/A			-0.399118	-3.6158	3.24782	neg.corr_hCTEPH_BL_(1156)		14	15	13	14	16	21	31	10	10	14	13	15	13	16	22	22	10	26	23	17	22	19	21	34	25	15	20	24	12	22	16	15	15	19	19	24	12	36	32
750	NPPA	81.0249	PABRVdecomp_comp	overlap_rat-PAB with CTEPH_prePEA	not_regulated at protein level	-0.399097	-3.61557	3.2475	neg.corr_hCTEPH_BL_(1156)		35	61	56	22	13	9	150	24	1	2	1	4	3	4	8	70	5	160	7	6	49	93	23	70	527	10	1	50	17	9	25	9	11	1	181	31	46	45	132
751	EFR3A	613.988	#N/A			-0.398928	-3.61374	3.24493	neg.corr_hCTEPH_BL_(1156)		811	592	622	672	642	613	669	610	538	588	571	656	534	562	533	651	543	622	627	601	613	621	656	548	686	588	582	574	396	584	630	698	533	547	582	691	471	657	734
752	ENSG00000286431	16.2681	#N/A			0.398903	3.61349	3.24457	pos.corr_CTEPH_BL_(769)		12	10	13	9	12	15	9	18	14	21	25	18	14	19	16	13	14	6	24	10	21	14	16	13	10	19	8	13	17	10	18	15	17	18	13	9	10	20	5
753	RTN3	203.885	#N/A			-0.398838	-3.61278	3.24357	neg.corr_hCTEPH_BL_(1156)		212	231	292	221	205	194	219	192	161	184	187	210	204	178	192	230	198	233	191	220	191	216	218	212	228	177	151	230	144	261	132	311	190	198	194	251	144	287	280
754	LINC02137	38.6532	#N/A			0.398758	3.61192	3.24236	pos.corr_CTEPH_BL_(769)		18	37	20	50	40	46	23	23	79	140	125	45	66	69	15	16	50	13	118	14	61	32	24	29	16	21	40	15	32	13	38	26	68	98	44	14	101	3	9
755	NECAB1	32.8605	#N/A			-0.398732	-3.61164	3.24196	neg.corr_hCTEPH_BL_(1156)		35	30	49	34	26	32	38	51	18	35	22	25	26	31	41	36	37	32	21	28	61	28	33	44	88	25	18	40	3	36	30	51	29	34	41	42	21	71	54
756	UBQLN1	482.872	#N/A			-0.398302	-3.607	3.23545	neg.corr_hCTEPH_BL_(1156)		526	511	532	558	548	507	547	476	450	478	459	524	499	490	520	532	500	499	494	499	476	490	537	507	525	526	485	472	292	449	491	516	454	457	497	545	459	507	564
757	ENSG00000254231	6.55108	#N/A			0.398184	3.60574	3.23368	pos.corr_CTEPH_BL_(769)		9	4	5	7	10	9	2	3	10	7	12	8	3	11	14	7	2	2	12	8	10	3	8	7	2	3	5	3	5	5	3	4	9	6	5	4	7	5	5
758	NSDHL	72.7957	#N/A			0.398184	3.60574	3.23367	pos.corr_CTEPH_BL_(769)		54	71	70	87	104	98	83	49	141	111	112	92	93	110	56	91	80	61	97	100	72	52	90	81	64	103	130	55	86	79	89	53	93	107	80	84	93	53	72
759	DOK4	32.0372	#N/A			-0.398028	-3.60406	3.23131	neg.corr_hCTEPH_BL_(1156)		20	41	36	26	39	21	41	23	21	27	31	28	32	24	32	35	27	34	23	35	50	41	40	38	42	33	24	52	24	32	31	39	29	27	32	46	24	47	32
760	LINC01170	18.9819	#N/A			0.398013	3.6039	3.23108	pos.corr_CTEPH_BL_(769)		15	42	3	17	20	21	6	29	104	34	26	6	35	24	10	35	12	30	49	6	45	2	28	1	4	42	10	39	37	8	9	10	52	95	3	10	71	45	3
761	ADAM17	184.294	#N/A			-0.397142	-3.59453	3.21793	neg.corr_hCTEPH_BL_(1156)		194	213	167	206	165	189	219	189	173	192	175	181	184	166	195	196	186	239	169	185	208	212	190	194	211	193	198	193	135	266	193	227	202	188	205	213	188	235	224
762	FAM83B	11.2024	#N/A			0.396979	3.59278	3.21548	pos.corr_CTEPH_BL_(769)		2	0	1	2	23	1	8	1	60	11	47	26	4	3	2	6	1	7	46	6	15	20	1	0	0	3	9	2	3	1	0	2	12	70	2	3	8	7	3
763	AGO2	547.075	#N/A			-0.396956	-3.59253	3.21513	neg.corr_hCTEPH_BL_(1156)		615	590	561	551	568	537	585	497	510	475	539	535	578	569	576	539	603	581	547	525	532	522	610	569	521	557	564	525	436	594	521	597	513	533	641	518	535	577	778
764	ZNF706	165.4	#N/A			0.396942	3.59239	3.21493	pos.corr_CTEPH_BL_(769)		183	155	153	170	182	186	162	200	203	205	171	188	173	173	197	146	191	143	188	178	154	140	150	131	154	181	154	147	89	161	154	154	183	176	148	153	150	192	134
765	IL27RA	33.7291	#N/A			0.396859	3.59149	3.21367	pos.corr_CTEPH_BL_(769)		33	51	32	40	35	32	50	34	38	43	41	34	32	49	50	55	19	37	28	39	36	35	22	23	29	36	38	28	50	26	31	38	38	36	47	52	45	27	23
766	ACSS2	285.684	#N/A			0.396613	3.58886	3.20997	pos.corr_CTEPH_BL_(769)		323	242	261	307	334	279	254	252	322	339	335	271	282	289	270	285	267	235	279	327	315	266	300	258	267	287	269	236	306	233	236	261	263	317	277	300	310	281	272
767	HES4	29.552	#N/A			-0.396557	-3.58825	3.20912	neg.corr_hCTEPH_BL_(1156)		32	42	41	34	32	31	27	16	25	25	31	26	36	26	24	32	34	19	19	23	30	41	33	33	31	33	29	44	17	27	34	40	27	23	33	39	32	32	38
768	EXT1	202.071	#N/A			-0.396438	-3.58698	3.20734	neg.corr_hCTEPH_BL_(1156)		205	252	253	140	160	209	201	239	128	135	167	163	188	138	198	234	198	309	180	201	265	172	197	228	315	205	127	290	153	234	145	205	148	137	246	221	166	254	221
769	FAM149A	51.8302	#N/A			0.39579	3.58001	3.19759	pos.corr_CTEPH_BL_(769)		37	47	44	61	59	59	27	68	75	69	45	31	55	57	45	47	44	23	55	49	61	55	31	40	48	90	101	46	61	52	76	33	54	84	42	49	68	38	50
770	ABHD12	93.9073	#N/A			-0.395671	-3.57874	3.19581	neg.corr_hCTEPH_BL_(1156)		121	92	94	110	100	109	96	86	101	85	79	94	101	86	92	102	104	90	77	89	93	100	108	138	125	74	85	113	81	86	100	114	82	104	128	94	80	92	89
771	UCK2	63.6058	#N/A			-0.395589	-3.57786	3.19458	neg.corr_hCTEPH_BL_(1156)		72	83	81	77	54	62	88	56	44	48	47	70	83	48	64	84	80	87	48	53	51	65	78	87	81	60	60	95	73	78	65	74	76	52	109	86	54	82	115
772	UBAC2	122.956	#N/A			-0.395206	-3.57376	3.18884	neg.corr_hCTEPH_BL_(1156)		112	178	155	145	124	122	157	115	96	105	96	137	147	108	119	148	135	125	119	117	116	131	133	134	137	97	102	161	113	155	153	153	97	113	147	150	116	169	119
773	ENSG00000274964	9.08159	#N/A			-0.395159	-3.57326	3.18814	neg.corr_hCTEPH_BL_(1156)		12	10	21	9	10	5	11	15	5	8	10	11	9	3	10	11	5	8	6	10	12	8	9	13	15	9	5	14	2	8	9	9	6	5	11	12	7	10	13
774	CYP4V2	384.868	#N/A			0.394971	3.57124	3.18532	pos.corr_CTEPH_BL_(769)		242	345	316	361	392	338	247	520	272	348	258	313	437	365	347	422	279	247	548	235	435	217	303	272	316	404	441	293	375	285	320	230	374	432	281	359	424	387	253
775	PCYOX1	637.829	#N/A			0.394855	3.56999	3.18358	pos.corr_CTEPH_BL_(769)		647	469	515	628	697	659	608	688	817	752	726	599	531	676	621	647	558	531	699	690	676	544	729	525	530	594	681	502	482	527	574	485	625	785	468	601	596	572	505
776	ENSG00000280234	5.63318	#N/A			-0.394799	-3.5694	3.18274	neg.corr_hCTEPH_BL_(1156)		8	11	15	11	3	3	18	10	3	0	0	5	5	3	6	2	10	6	1	5	7	4	6	13	27	3	3	16	8	6	14	10	1	3	9	10	3	6	25
777	MXRA5	388.828	#N/A			-0.394774	-3.56913	3.18236	neg.corr_hCTEPH_BL_(1156)		245	309	694	251	161	183	605	455	113	436	193	702	228	236	135	462	176	332	87	160	829	1109	421	447	884	126	113	1043	234	434	311	595	125	158	514	717	226	920	481
778	PLPP1	180.902	#N/A			-0.394487	-3.56606	3.17808	neg.corr_hCTEPH_BL_(1156)		215	226	200	199	173	168	207	173	164	169	208	183	189	217	201	177	189	181	216	159	207	172	196	193	262	204	176	188	77	197	187	232	177	178	207	241	179	207	225
779	STYXL2	925.073	#N/A			-0.394288	-3.56393	3.1751	neg.corr_hCTEPH_BL_(1156)		982	937	1000	942	885	919	961	746	688	618	603	826	816	613	821	1100	825	1063	591	820	1025	1073	998	1058	1096	816	1087	1105	1238	1046	1420	1156	749	614	830	1168	728	746	1123
780	PA2G4P4	20.6374	#N/A			0.394174	3.5627	3.1734	pos.corr_CTEPH_BL_(769)		25	16	13	19	22	31	15	31	31	41	32	23	28	23	21	23	22	16	28	35	19	21	23	17	24	11	26	18	26	18	28	15	21	21	20	31	22	21	17
781	GEM	63.8135	#N/A			-0.394035	-3.56122	3.17133	neg.corr_hCTEPH_BL_(1156)		25	167	82	53	89	72	43	16	4	15	32	80	90	18	58	135	85	105	19	35	72	71	77	55	53	136	33	63	40	114	153	153	15	22	50	58	44	117	77
782	FBXO27	21.418	#N/A			-0.394002	-3.56087	3.17084	neg.corr_hCTEPH_BL_(1156)		25	26	25	35	23	28	26	19	8	20	16	23	20	16	30	17	27	34	10	17	21	23	33	23	37	13	15	24	24	22	19	47	18	16	27	28	18	22	36
783	RGS9BP	21.468	#N/A			0.393799	3.5587	3.16781	pos.corr_CTEPH_BL_(769)		18	16	13	17	25	24	16	22	20	33	37	13	22	33	17	15	23	15	36	16	27	12	25	12	9	23	32	24	14	6	17	12	27	19	13	18	36	10	13
784	NES	1045.08	#N/A			-0.393732	-3.55797	3.1668	neg.corr_hCTEPH_BL_(1156)		1055	936	1301	982	813	936	990	850	778	923	715	1132	1036	860	743	1128	771	817	719	898	921	1266	1111	1161	1502	861	1116	1338	1059	904	1346	1330	824	860	984	1258	897	757	1394
785	ASPSCR1	95.0715	#N/A			0.39369	3.55753	3.16618	pos.corr_CTEPH_BL_(769)		102	85	76	67	97	80	68	78	98	92	105	70	109	83	120	80	92	61	108	85	88	68	104	96	72	73	102	70	129	70	84	87	104	110	113	73	132	80	83
786	STMN1	97.6269	#N/A			-0.39362	-3.55679	3.16514	neg.corr_hCTEPH_BL_(1156)		76	102	107	115	115	94	118	92	53	82	65	111	74	73	91	115	91	121	70	81	94	147	93	122	137	88	101	110	101	99	131	147	78	76	105	109	88	93	154
787	COMMD8	60.255	#N/A			-0.392818	-3.54821	3.15319	neg.corr_hCTEPH_BL_(1156)		55	67	95	91	88	76	78	63	63	67	62	77	68	50	68	77	76	69	64	62	66	89	68	79	76	73	60	64	28	66	91	91	55	52	74	82	64	69	78
788	AK9	128.801	#N/A			0.392587	3.54574	3.14975	pos.corr_CTEPH_BL_(769)		118	102	123	114	155	153	121	161	191	158	197	129	100	171	120	149	134	86	189	137	177	133	132	107	111	137	140	113	139	124	133	137	143	175	120	106	144	124	125
789	SRF	355.267	#N/A			-0.392571	-3.54557	3.14952	neg.corr_hCTEPH_BL_(1156)		318	414	368	346	340	313	344	246	295	321	300	306	303	299	323	404	350	392	278	324	360	399	384	370	344	354	371	372	402	330	401	411	328	281	364	351	309	330	446
790	ENSG00000283341	10.4874	#N/A			0.392505	3.54487	3.14854	pos.corr_CTEPH_BL_(769)		6	11	11	8	10	13	11	19	18	8	15	14	11	14	14	8	15	8	11	10	7	5	7	9	9	6	8	7	9	6	10	7	17	11	9	10	10	8	7
791	PGAP1	188.927	#N/A			-0.392192	-3.54153	3.14389	neg.corr_hCTEPH_BL_(1156)		225	189	217	126	182	200	240	228	166	195	161	211	225	152	189	222	229	219	170	173	187	262	241	205	217	198	143	216	75	216	178	270	181	168	223	211	204	266	238
792	CHL1-AS2	8.87489	#N/A			0.391989	3.53936	3.14087	pos.corr_CTEPH_BL_(769)		2	3	0	9	21	3	1	1	4	11	44	4	7	3	3	1	15	9	11	3	5	8	5	4	4	8	11	1	14	0	3	6	20	19	4	3	2	0	5
793	SC5D	281.408	#N/A			0.391964	3.53909	3.1405	pos.corr_CTEPH_BL_(769)		245	276	254	266	333	272	281	309	359	401	323	315	292	309	322	310	255	271	270	263	289	251	314	233	294	299	249	256	234	287	272	325	286	330	218	292	268	330	245
794	C6orf89	567.608	#N/A			0.39192	3.53862	3.13985	pos.corr_CTEPH_BL_(769)		650	479	407	535	628	532	592	536	684	566	633	570	539	578	612	560	536	477	550	519	543	541	566	482	516	560	597	533	531	509	622	458	623	664	483	571	565	500	491
795	ERLEC1	191.706	#N/A			-0.391917	-3.5386	3.13981	neg.corr_hCTEPH_BL_(1156)		206	192	227	233	202	200	204	220	198	199	164	200	199	187	182	220	207	237	190	202	197	226	192	223	238	176	240	197	170	214	254	240	193	194	206	228	174	197	244
796	CACFD1	19.6785	#N/A			-0.391827	-3.53763	3.13847	neg.corr_hCTEPH_BL_(1156)		18	14	15	22	29	12	27	11	14	11	12	22	20	14	23	16	21	25	19	15	23	20	23	13	21	15	12	24	17	16	13	18	21	14	25	16	20	26	23
797	NAPG	245.011	#N/A			-0.391497	-3.53412	3.13359	neg.corr_hCTEPH_BL_(1156)		284	280	269	298	273	273	256	296	249	247	261	254	279	237	292	253	273	264	288	245	233	247	252	270	276	263	247	265	136	267	255	306	268	270	288	285	231	286	326
798	NAB2	39.3521	#N/A			-0.391446	-3.53357	3.13283	neg.corr_hCTEPH_BL_(1156)		30	38	35	31	26	38	42	17	28	31	34	27	34	34	26	45	41	42	46	37	41	52	39	33	47	44	37	44	44	30	34	27	27	32	47	24	26	34	45
799	EGFR	538.681	#N/A			0.391117	3.53006	3.12795	pos.corr_CTEPH_BL_(769)		574	630	577	582	527	555	432	512	707	592	724	533	612	686	698	562	595	502	676	609	332	520	498	591	488	606	631	335	453	748	507	652	639	655	520	589	646	543	497
800	ENSG00000180458	14.8204	#N/A			-0.391068	-3.52954	3.12723	neg.corr_hCTEPH_BL_(1156)		34	19	28	29	8	3	13	23	1	2	15	1	7	7	22	22	19	9	15	8	11	15	10	23	32	5	8	16	8	19	17	14	2	1	43	21	10	34	32
801	AQP7	577.388	#N/A			0.390826	3.52697	3.12366	pos.corr_CTEPH_BL_(769)		621	498	546	557	569	530	474	541	618	561	653	480	655	696	588	465	536	359	636	581	477	404	545	523	349	504	675	315	716	541	599	439	696	630	519	328	686	286	546
802	SIAE	247.738	#N/A			0.390604	3.5246	3.12037	pos.corr_CTEPH_BL_(769)		282	205	187	268	303	260	259	266	303	293	307	234	266	290	239	242	204	203	339	243	288	204	272	234	201	259	272	189	239	195	276	189	294	267	262	220	294	237	200
803	MAPK4	211.376	#N/A			-0.39059	-3.52445	3.12017	neg.corr_hCTEPH_BL_(1156)		310	332	299	333	197	232	212	235	195	204	184	181	214	195	210	270	255	215	163	245	181	171	259	303	243	171	229	222	211	219	244	320	228	159	261	277	196	195	419
804	TST	35.4536	#N/A			0.39057	3.52424	3.11987	pos.corr_CTEPH_BL_(769)		48	33	24	30	44	29	31	36	35	48	46	31	43	55	35	26	38	26	50	43	25	34	33	38	39	36	38	22	50	30	42	33	47	48	42	31	52	29	28
805	VIT	103.25	#N/A			0.39014	3.51966	3.11352	pos.corr_CTEPH_BL_(769)		106	99	124	126	99	73	94	80	192	120	175	108	96	152	120	138	163	89	178	134	78	115	63	111	49	122	152	39	135	158	123	107	145	163	127	82	150	16	93
806	LPAR5	15.9601	#N/A			0.390072	3.51893	3.11251	pos.corr_CTEPH_BL_(769)		7	6	9	14	16	8	17	16	18	27	28	17	10	18	20	8	10	15	10	13	17	14	19	12	17	13	17	11	20	9	15	15	27	17	6	18	21	21	11
807	BAALC	19.2247	PABRVdecomp	overlap_rat-PAB with CTEPH_prePEA		0.389989	3.51805	3.11129	pos.corr_CTEPH_BL_(769)		22	23	21	13	26	25	13	30	20	28	20	11	14	19	25	30	15	11	10	25	18	15	14	8	12	19	16	18	26	13	12	18	24	21	17	17	23	21	11
808	ADAM23	644.362	#N/A			0.389855	3.51662	3.10932	pos.corr_CTEPH_BL_(769)		701	546	418	527	697	518	579	730	767	809	794	587	579	611	698	534	536	458	634	461	621	595	507	463	495	571	675	581	614	370	661	579	660	748	441	605	621	473	585
809	R3HDM1	257.824	#N/A			-0.389578	-3.51368	3.10524	neg.corr_hCTEPH_BL_(1156)		318	254	277	248	257	281	286	251	266	283	258	269	278	257	264	260	250	355	239	287	260	260	277	286	311	236	253	277	226	265	298	301	251	242	255	258	274	264	291
810	BCL2	278.72	#N/A			-0.389326	-3.51101	3.10154	neg.corr_hCTEPH_BL_(1156)		347	279	381	331	325	274	381	253	239	271	199	297	291	224	233	303	219	324	210	333	199	370	324	391	376	253	260	340	170	386	205	466	213	257	415	353	256	299	609
811	APOBEC3C	68.4339	#N/A			0.389253	3.51023	3.10046	pos.corr_CTEPH_BL_(769)		83	60	59	79	73	81	71	83	89	103	86	72	57	85	83	63	71	43	53	71	85	67	57	61	72	78	76	63	61	58	54	55	83	67	66	59	79	90	50
812	FAR2P2	6.9383	#N/A			-0.3892	-3.50967	3.09968	neg.corr_hCTEPH_BL_(1156)		2	4	8	7	6	6	9	7	6	7	7	9	7	6	6	12	7	5	6	9	4	11	8	7	14	7	2	10	12	8	12	9	5	14	13	13	7	10	9
813	ZNF740	188.315	#N/A			0.388956	3.50707	3.0961	pos.corr_CTEPH_BL_(769)		177	190	175	184	180	172	205	175	195	185	194	194	201	197	200	182	160	177	201	209	171	173	173	177	170	187	197	184	222	197	178	198	212	208	196	167	191	170	177
814	ENSG00000279030	7.25517	#N/A			0.38894	3.5069	3.09586	pos.corr_CTEPH_BL_(769)		5	9	5	4	6	11	4	4	16	8	12	7	11	10	4	12	17	2	11	11	8	15	1	6	8	9	7	3	8	8	1	3	11	16	3	6	5	6	7
815	FXN	112.376	#N/A			0.388805	3.50547	3.09388	pos.corr_CTEPH_BL_(769)		126	97	95	127	118	127	96	116	135	121	141	110	134	140	129	103	131	85	162	112	127	89	131	133	115	106	143	106	112	77	116	95	147	130	102	118	112	92	101
816	LRRN3	27.6038	#N/A			0.388658	3.5039	3.09171	pos.corr_CTEPH_BL_(769)		8	6	11	12	10	10	11	16	39	65	58	21	5	52	3	10	10	6	71	10	31	18	11	5	6	21	16	16	15	8	7	7	41	25	7	10	43	11	6
817	LINC02798	22.3883	#N/A			-0.388584	-3.50312	3.09063	neg.corr_hCTEPH_BL_(1156)		42	20	32	28	11	6	16	50	10	5	13	21	30	6	30	12	46	26	7	23	19	12	47	47	40	15	11	58	21	35	45	29	13	8	48	31	9	29	21
818	LSAMP	177.808	#N/A			0.388579	3.50307	3.09056	pos.corr_CTEPH_BL_(769)		20	110	94	192	471	188	40	38	341	558	384	151	80	231	297	223	24	165	83	101	263	196	224	24	28	461	198	125	109	105	181	177	185	384	44	144	317	421	48
819	PAG1	290.837	#N/A			-0.38804	-3.49734	3.08265	neg.corr_hCTEPH_BL_(1156)		325	367	385	364	316	267	345	283	192	259	293	318	297	269	340	371	272	237	276	251	244	334	330	329	359	255	211	323	191	357	326	355	277	243	366	368	226	340	337
820	PDLIM1P4	6.74401	#N/A			-0.388019	-3.49712	3.08234	neg.corr_hCTEPH_BL_(1156)		10	5	8	11	9	9	10	3	4	8	3	6	7	7	6	6	7	6	5	7	7	4	6	5	12	4	2	6	2	10	11	11	1	3	14	3	6	2	17
821	LINC00211	9.95088	#N/A			0.387874	3.49558	3.08022	pos.corr_CTEPH_BL_(769)		9	14	3	15	12	16	4	8	23	27	16	11	22	22	16	11	15	6	10	11	4	5	23	29	21	18	17	12	37	6	16	5	22	7	10	14	14	1	2
822	SVEP1	309.984	#N/A			-0.38787	-3.49554	3.08016	neg.corr_hCTEPH_BL_(1156)		232	313	360	245	354	376	422	320	223	338	229	386	193	262	210	431	260	352	484	302	440	634	276	290	306	300	211	443	193	362	313	304	211	429	335	210	292	752	322
823	GVQW3	40.0509	#N/A			0.387799	3.49479	3.07912	pos.corr_CTEPH_BL_(769)		45	33	26	25	41	40	38	54	31	39	46	32	45	45	43	31	35	15	57	32	44	29	36	26	29	30	36	43	40	18	23	23	38	33	31	31	46	39	20
824	HARS2	158.365	#N/A			-0.387731	-3.49407	3.07813	neg.corr_hCTEPH_BL_(1156)		208	178	189	169	186	168	177	183	155	148	151	170	173	164	172	170	167	151	164	188	147	193	193	187	174	179	168	176	138	139	179	219	159	136	190	175	149	146	185
825	SEC14L5	76.0351	#N/A			0.387724	3.49399	3.07802	pos.corr_CTEPH_BL_(769)		29	44	28	54	46	27	13	30	93	200	208	36	50	63	22	130	33	19	131	50	176	37	52	9	58	39	51	52	96	6	51	17	39	69	13	79	84	87	11
826	RNF38	198.766	#N/A			-0.387663	-3.49335	3.07713	neg.corr_hCTEPH_BL_(1156)		236	199	257	228	196	220	208	201	161	183	188	186	210	189	211	192	255	253	197	212	205	186	205	235	214	241	188	227	104	237	189	268	196	198	211	248	189	236	273
827	PHKA2	256.672	#N/A			0.387651	3.49322	3.07696	pos.corr_CTEPH_BL_(769)		335	248	215	241	282	269	262	245	325	263	352	244	298	304	316	225	249	200	333	280	230	227	269	257	243	263	272	202	280	202	237	230	332	288	287	213	276	200	245
828	DMWD	160.213	#N/A			-0.387585	-3.49252	3.07599	neg.corr_hCTEPH_BL_(1156)		187	196	165	143	151	159	168	127	124	115	150	146	154	143	148	135	135	148	151	171	165	142	169	171	225	135	129	178	147	150	136	173	152	118	204	137	121	149	177
829	HFE	67.7287	#N/A			0.38738	3.49035	3.07299	pos.corr_CTEPH_BL_(769)		52	71	61	91	90	83	100	57	98	128	116	96	81	111	76	66	60	58	105	72	61	70	66	79	69	103	93	49	96	73	101	39	93	93	94	59	118	59	48
830	ENSG00000253142	32.7576	#N/A			0.387272	3.48921	3.07142	pos.corr_CTEPH_BL_(769)		33	28	22	38	27	40	32	52	45	66	47	43	43	31	39	23	42	11	36	25	35	15	40	33	22	43	32	20	41	23	29	20	46	33	42	31	42	34	13
831	COQ10B	144.145	#N/A			-0.387046	-3.48681	3.06811	neg.corr_hCTEPH_BL_(1156)		164	189	181	185	168	175	162	146	144	144	132	174	161	147	161	187	171	195	151	165	147	180	173	172	174	157	195	174	84	157	186	197	147	152	157	165	149	138	206
832	TMED3	36.1922	#N/A			-0.386858	-3.48481	3.06536	neg.corr_hCTEPH_BL_(1156)		32	33	50	37	39	21	47	36	20	39	37	39	38	30	18	47	30	47	25	47	44	42	48	33	57	30	35	48	29	53	26	43	31	22	60	51	27	67	34
833	PARP1	527.666	#N/A			0.386844	3.48466	3.06516	pos.corr_CTEPH_BL_(769)		543	427	499	480	516	520	471	582	635	617	544	499	592	506	528	482	490	360	473	493	490	468	530	475	498	522	579	588	675	421	583	583	533	599	410	534	540	400	479
834	SPX	128.569	#N/A			0.386704	3.48318	3.06312	pos.corr_CTEPH_BL_(769)		157	98	99	123	151	129	101	163	145	150	140	104	142	132	119	120	122	100	138	93	119	67	117	106	116	115	123	117	121	75	108	105	133	129	89	139	139	137	90
835	AAMDC	54.4992	#N/A			0.386673	3.48285	3.06266	pos.corr_CTEPH_BL_(769)		42	54	57	62	64	76	61	68	86	107	81	63	65	84	62	85	64	38	73	71	49	81	64	68	44	71	103	61	89	58	80	64	71	77	45	47	78	30	66
836	LINC00884	14.4793	#N/A			-0.386352	-3.47945	3.05798	neg.corr_hCTEPH_BL_(1156)		31	13	18	5	10	12	33	4	7	8	5	16	6	4	9	17	11	11	3	13	22	25	9	16	25	8	5	11	5	10	2	34	8	14	30	10	5	24	60
837	SLC39A13	96.9907	#N/A			-0.386267	-3.47855	3.05674	neg.corr_hCTEPH_BL_(1156)		104	114	109	94	88	93	94	80	78	79	85	99	86	95	92	111	108	102	84	95	111	109	111	114	109	94	88	99	103	75	102	106	78	80	121	99	87	81	108
838	NKILA	6.00003	#N/A			-0.38616	-3.47742	3.05518	neg.corr_hCTEPH_BL_(1156)		6	6	11	13	7	5	5	8	1	2	1	9	7	4	5	8	6	3	6	5	4	11	10	6	7	4	5	12	6	6	6	8	6	4	9	9	8	9	13
839	SFXN3	98.7284	#N/A			-0.386105	-3.47684	3.05439	neg.corr_hCTEPH_BL_(1156)		68	105	160	81	77	91	114	69	78	92	95	104	66	79	89	116	110	114	75	100	111	128	95	137	113	94	106	108	89	156	75	130	74	96	124	83	101	119	123
840	CLMP	99.7256	PABRVcomp	overlap_rat-PAB with CTEPH_prePEA		-0.385873	-3.47439	3.05101	neg.corr_hCTEPH_BL_(1156)		62	106	186	104	70	91	179	135	73	104	73	117	76	71	70	133	107	120	70	68	94	214	147	111	166	62	73	171	69	204	72	191	86	140	112	117	76	171	147
841	STAU1	344.991	#N/A			-0.385704	-3.4726	3.04856	neg.corr_hCTEPH_BL_(1156)		353	402	362	382	348	379	364	315	342	307	325	332	358	332	343	363	384	359	287	352	364	335	373	379	363	380	384	403	327	348	395	379	333	332	339	385	326	379	438
842	PLEKHA3	269.13	#N/A			-0.385676	-3.4723	3.04814	neg.corr_hCTEPH_BL_(1156)		319	278	284	301	282	259	273	291	252	266	249	281	321	303	280	270	293	304	312	285	247	246	321	302	272	294	276	261	155	263	241	322	298	297	309	276	256	312	330
843	MAGED2	185.039	#N/A			-0.385394	-3.46932	3.04404	neg.corr_hCTEPH_BL_(1156)		208	160	177	170	164	175	170	173	139	163	169	175	142	193	163	187	171	190	180	181	219	208	160	181	250	187	182	198	211	159	204	199	155	159	208	198	187	194	217
844	COX19	83.159	#N/A			0.385284	3.46816	3.04244	pos.corr_CTEPH_BL_(769)		64	71	82	86	89	90	85	97	104	82	84	91	91	62	101	75	90	55	75	94	79	77	82	94	84	76	96	70	98	82	72	86	84	105	86	80	89	75	85
845	RNF115	1050.21	#N/A			-0.385248	-3.46778	3.04193	neg.corr_hCTEPH_BL_(1156)		1201	1002	1194	1117	1185	1044	1089	1127	1025	904	930	1101	1066	876	1180	1077	1056	1028	890	1085	944	1110	1132	1126	1199	1152	1102	1056	889	1341	1325	1561	1041	1001	1140	1290	911	915	1467
846	ENAM	131.094	#N/A			-0.385198	-3.46725	3.04119	neg.corr_hCTEPH_BL_(1156)		158	176	153	189	184	165	152	130	88	123	125	126	140	135	143	189	213	143	147	100	131	100	174	156	150	147	118	157	122	100	206	138	135	107	213	195	149	158	184
847	RBM28	442.765	#N/A			0.385185	3.46711	3.041	pos.corr_CTEPH_BL_(769)		416	384	389	440	440	519	383	472	538	476	467	418	527	480	462	386	479	327	533	495	417	447	477	422	387	451	485	425	536	449	547	463	500	437	431	462	470	397	411
848	GRB10	304.908	#N/A			-0.3851	-3.46621	3.03977	neg.corr_hCTEPH_BL_(1156)		300	319	272	326	283	279	392	286	254	289	286	249	284	302	250	282	291	267	259	268	351	318	326	296	413	280	288	271	210	411	276	311	302	288	333	354	274	333	332
849	RPS6KL1	57.7587	#N/A			-0.384915	-3.46426	3.03708	neg.corr_hCTEPH_BL_(1156)		66	80	51	62	64	64	65	56	56	47	58	65	59	49	65	60	54	50	41	50	61	59	85	62	61	48	44	81	70	44	49	71	52	47	80	71	43	57	83
850	SLC26A9	106.152	#N/A			0.384765	3.46267	3.0349	pos.corr_CTEPH_BL_(769)		103	112	69	106	115	112	90	58	192	180	128	79	137	140	87	107	83	94	167	103	99	84	118	87	124	108	91	101	145	54	106	94	104	124	142	73	166	178	58
851	CRACD	8.48535	#N/A			-0.384694	-3.46192	3.03388	neg.corr_hCTEPH_BL_(1156)		4	3	20	11	0	3	12	10	0	5	2	4	4	2	1	7	5	5	2	4	21	14	11	8	53	3	2	31	0	22	4	7	1	1	10	23	1	21	5
852	MTURN	480.667	#N/A			-0.384639	-3.46135	3.03309	neg.corr_hCTEPH_BL_(1156)		720	527	509	566	445	571	535	599	401	372	429	355	486	371	419	591	502	572	439	474	399	379	445	538	610	524	495	468	409	579	439	550	417	505	572	517	401	481	541
853	ARID5B	582.633	#N/A			-0.384544	-3.46034	3.03171	neg.corr_hCTEPH_BL_(1156)		681	613	660	642	564	746	589	517	481	465	464	529	511	608	588	837	620	817	601	612	475	696	452	578	528	579	616	471	571	961	930	672	491	404	685	491	565	955	867
854	ANKRD50	283.723	#N/A			-0.384522	-3.4601	3.03138	neg.corr_hCTEPH_BL_(1156)		268	271	363	285	262	261	335	313	209	288	283	335	251	227	262	285	278	245	190	256	358	372	296	278	315	333	209	416	178	303	244	359	223	271	295	333	225	426	355
855	SOCS4	278.418	#N/A			-0.38449	-3.45977	3.03092	neg.corr_hCTEPH_BL_(1156)		334	295	296	354	328	311	326	321	297	289	305	347	322	288	272	349	316	268	289	331	313	337	314	296	319	284	260	295	142	328	279	371	316	322	325	317	287	310	394
856	RNF217	255.643	#N/A			-0.384398	-3.4588	3.02959	neg.corr_hCTEPH_BL_(1156)		252	267	256	307	221	286	271	249	226	221	220	264	265	255	224	300	268	301	235	313	242	258	285	278	279	251	218	231	132	404	219	327	221	247	330	258	225	338	330
857	HMGA2-AS1	5.65593	#N/A			-0.384219	-3.45691	3.027	neg.corr_hCTEPH_BL_(1156)		5	4	11	6	6	3	13	4	3	6	2	6	4	8	4	4	1	10	11	5	2	4	6	13	11	3	3	3	3	10	10	9	4	3	11	3	8	6	10
858	DCLK2	114.409	#N/A			-0.384174	-3.45643	3.02634	neg.corr_hCTEPH_BL_(1156)		112	90	116	139	110	111	112	131	70	111	123	90	89	99	107	125	71	114	77	125	155	106	121	114	130	107	73	159	67	98	115	95	86	91	147	148	113	188	152
859	ANKRD34C	11.1468	#N/A			-0.384126	-3.45593	3.02565	neg.corr_hCTEPH_BL_(1156)		14	4	32	3	10	5	27	34	1	2	5	1	4	2	13	7	9	3	2	9	20	3	25	4	22	27	14	15	2	13	11	9	3	3	13	17	4	30	10
860	LINC02352	5.44649	#N/A			0.384037	3.45499	3.02437	pos.corr_CTEPH_BL_(769)		9	3	4	5	6	8	7	7	9	6	10	5	7	8	7	4	10	3	6	4	1	4	7	5	8	4	2	7	0	4	5	6	14	3	3	5	7	6	2
861	BCL11A	220.145	#N/A			0.384022	3.45483	3.02415	pos.corr_CTEPH_BL_(769)		315	199	173	221	189	220	205	205	250	192	267	262	304	255	274	177	221	168	250	226	212	186	243	220	164	141	214	233	182	136	171	219	279	194	207	180	232	136	204
862	SPON1	109.995	#N/A			-0.383839	-3.4529	3.0215	neg.corr_hCTEPH_BL_(1156)		67	132	155	98	57	110	200	83	50	116	60	133	64	96	17	159	89	291	45	73	73	217	116	95	163	53	53	170	23	193	72	186	46	113	68	132	72	115	138
863	EXOC2	178.95	#N/A			-0.383723	-3.45167	3.01982	neg.corr_hCTEPH_BL_(1156)		188	208	211	174	184	172	177	218	138	194	170	201	187	171	175	201	192	237	185	181	231	191	202	181	195	196	144	195	161	173	184	182	168	186	192	208	170	214	213
864	HCG18	400.342	#N/A			0.383717	3.45161	3.01974	pos.corr_CTEPH_BL_(769)		398	407	296	363	375	428	360	392	426	427	423	397	452	422	402	371	340	292	469	416	383	401	463	359	346	413	360	351	367	353	414	380	481	433	398	461	410	494	399
865	LINC02716	6.27236	#N/A			0.38371	3.45154	3.01964	pos.corr_CTEPH_BL_(769)		2	12	5	5	10	6	5	10	18	14	7	6	11	7	3	8	1	2	7	9	8	15	8	4	6	12	7	5	17	7	9	4	14	6	3	3	6	1	4
866	EIF4EBP2	869.867	#N/A			0.383498	3.4493	3.01657	pos.corr_CTEPH_BL_(769)		1010	775	719	884	1109	879	779	777	1107	840	1054	815	853	1021	933	765	744	826	1046	862	744	734	773	804	842	909	940	630	569	801	708	718	867	1098	750	802	954	685	897
867	P4HA1	428.836	#N/A			-0.383466	-3.44896	3.01611	neg.corr_hCTEPH_BL_(1156)		469	479	456	473	421	409	516	468	444	333	494	385	399	379	528	475	494	461	469	418	373	511	472	413	388	454	458	333	370	482	540	555	443	400	499	405	393	361	641
868	KLHDC1	60.1766	#N/A			0.383437	3.44866	3.0157	pos.corr_CTEPH_BL_(769)		68	55	53	79	59	76	56	77	70	82	72	59	67	65	69	67	64	50	74	75	60	48	60	41	61	62	76	49	38	66	54	63	71	84	62	59	76	64	59
869	CNKSR3	187.634	#N/A			-0.383337	-3.44761	3.01425	neg.corr_hCTEPH_BL_(1156)		169	207	198	177	215	198	197	146	131	179	121	178	193	135	127	261	135	191	141	181	267	214	229	219	336	217	159	241	174	242	262	235	142	143	222	273	179	355	245
870	LRRC1	76.3439	#N/A			-0.383183	-3.44598	3.01202	neg.corr_hCTEPH_BL_(1156)		75	77	94	109	80	78	107	71	63	48	47	82	98	42	94	68	74	116	65	79	61	107	71	103	141	81	85	80	54	153	64	96	70	60	144	83	66	182	148
871	MYL12-AS1	13.3097	#N/A			-0.383032	-3.44439	3.00984	neg.corr_hCTEPH_BL_(1156)		19	29	20	20	18	10	14	7	7	7	14	13	8	14	11	13	11	8	5	8	14	8	16	15	28	15	11	12	0	15	13	18	6	5	17	26	6	13	18
872	ZNF516	173.873	#N/A			-0.383021	-3.44427	3.00968	neg.corr_hCTEPH_BL_(1156)		151	177	167	150	185	169	182	152	131	142	135	154	169	152	150	189	171	175	154	159	167	181	185	172	183	126	188	199	170	173	194	203	156	178	194	204	160	193	170
873	STAT4	50.0798	#N/A			-0.382912	-3.44313	3.00812	neg.corr_hCTEPH_BL_(1156)		48	111	63	94	70	82	51	42	25	32	16	40	68	27	33	116	62	68	23	33	49	105	113	123	64	72	21	82	31	101	72	117	32	29	115	107	25	112	26
874	CISTR	14.5894	#N/A			0.382826	3.44222	3.00687	pos.corr_CTEPH_BL_(769)		14	16	15	22	15	24	16	27	22	14	11	24	19	17	20	12	14	3	15	13	8	6	9	18	12	21	30	18	17	10	19	13	21	19	10	17	24	17	5
875	SNN	123.768	#N/A			-0.382668	-3.44056	3.0046	neg.corr_hCTEPH_BL_(1156)		144	124	128	172	108	164	107	82	121	92	78	126	71	137	116	115	119	140	174	103	102	167	138	194	126	116	109	122	122	152	92	118	141	104	185	122	99	114	170
876	JAKMIP3	72.2437	#N/A			0.382506	3.43885	3.00226	pos.corr_CTEPH_BL_(769)		50	41	56	62	81	61	56	90	55	55	150	59	47	98	132	55	65	39	65	124	82	45	87	57	52	76	64	57	184	49	66	35	80	122	94	58	89	47	46
877	CLIC1	115.166	#N/A			-0.382448	-3.43824	3.00143	neg.corr_hCTEPH_BL_(1156)		91	149	130	120	124	126	136	106	116	137	106	134	113	101	113	119	144	161	107	113	131	145	103	125	128	108	136	131	110	144	134	158	123	120	102	128	114	132	160
878	SLC24A4	12.9492	#N/A			0.382213	3.43576	2.99805	pos.corr_CTEPH_BL_(769)		17	11	13	5	17	6	11	10	26	27	25	11	13	26	9	12	16	14	31	16	8	11	10	12	7	20	14	9	17	6	11	13	17	29	12	11	17	10	9
879	APRT	23.6934	#N/A			-0.382069	-3.43424	2.99597	neg.corr_hCTEPH_BL_(1156)		29	20	31	30	26	27	27	30	24	18	28	26	28	17	20	22	28	31	28	20	17	26	21	23	33	21	31	28	18	22	17	28	25	25	31	23	24	33	27
880	DNAH3	15.4136	#N/A			0.381824	3.43167	2.99246	pos.corr_CTEPH_BL_(769)		21	5	2	5	7	5	3	27	35	18	30	4	5	18	16	12	18	34	53	13	22	4	3	9	11	8	19	9	17	6	1	1	21	19	7	5	9	6	4
881	CYP4X1	33.9373	#N/A			0.38167	3.43005	2.99024	pos.corr_CTEPH_BL_(769)		20	22	26	34	34	36	29	13	67	24	58	21	38	51	36	38	33	30	42	47	25	29	24	32	28	65	41	16	38	37	17	21	40	70	27	14	24	50	36
882	OSBPL2	283.435	#N/A			-0.381481	-3.42806	2.98753	neg.corr_hCTEPH_BL_(1156)		314	283	305	310	269	262	296	282	268	261	256	276	284	301	295	324	259	279	229	297	296	318	309	307	306	304	312	302	285	259	378	285	296	267	349	324	303	296	354
883	P3H2	35.191	PABRVcomp	overlap_rat-PAB with CTEPH_prePEA		-0.381392	-3.42713	2.98626	neg.corr_hCTEPH_BL_(1156)		102	3	67	86	48	8	23	97	10	18	20	19	28	21	23	81	44	64	7	43	15	64	48	145	68	49	18	16	28	15	46	45	40	14	147	52	26	55	54
884	SH3TC2	173.695	#N/A			0.381173	3.42482	2.9831	pos.corr_CTEPH_BL_(769)		176	64	88	112	143	105	147	177	319	350	397	129	169	155	88	147	122	90	111	230	200	120	199	121	165	157	100	182	178	98	83	99	168	249	177	147	107	197	143
885	ALPK3	1588.95	#N/A			-0.381154	-3.42462	2.98283	neg.corr_hCTEPH_BL_(1156)		1966	1807	1724	1588	1445	1398	1548	1487	926	1062	1149	1524	1387	1176	1586	1533	1525	1617	1216	1348	1495	1520	1758	1784	1756	1181	1544	1876	1838	1356	1788	1835	1308	977	1588	1732	1193	1365	2249
886	CORO2B	59.057	#N/A			0.381096	3.42402	2.98201	pos.corr_CTEPH_BL_(769)		58	61	78	74	73	60	52	53	87	63	79	70	53	87	62	70	78	53	41	59	58	63	56	65	46	63	57	27	67	88	51	67	68	85	71	45	85	41	58
887	SYNDIG1	90.3333	#N/A			-0.380939	-3.42237	2.97976	neg.corr_hCTEPH_BL_(1156)		114	126	121	106	122	115	110	82	67	56	69	105	129	47	120	89	128	77	47	72	82	68	152	99	97	88	117	116	92	89	124	124	90	82	96	104	87	84	143
888	SOX10	12.5826	#N/A			0.380826	3.42118	2.97814	pos.corr_CTEPH_BL_(769)		13	12	11	1	9	9	7	10	13	10	23	5	5	6	10	18	19	5	12	9	9	5	3	7	6	9	6	4	18	6	5	10	7	21	7	4	17	7	7
889	NHSL1	464.132	#N/A			-0.380814	-3.42105	2.97796	neg.corr_hCTEPH_BL_(1156)		650	377	472	453	387	390	425	543	313	410	358	353	390	348	407	427	466	415	418	426	538	420	459	545	610	321	386	636	376	424	492	469	386	316	508	552	392	571	523
890	GLUL	740.723	#N/A			0.380768	3.42056	2.9773	pos.corr_CTEPH_BL_(769)		901	794	881	961	748	915	693	742	985	775	829	706	795	1182	930	691	831	707	860	908	545	817	604	858	575	954	933	519	719	1132	894	748	866	918	694	589	960	499	788
891	CSGALNACT2	191.349	#N/A			-0.380645	-3.41927	2.97554	neg.corr_hCTEPH_BL_(1156)		168	259	219	219	200	186	233	211	172	195	175	205	218	186	171	220	211	252	202	200	185	234	192	194	248	199	205	204	155	244	232	344	201	209	218	239	204	203	285
892	CACNA2D2	30.0335	#N/A			0.380575	3.41854	2.97454	pos.corr_CTEPH_BL_(769)		34	26	20	19	39	24	13	36	40	50	31	19	28	23	40	50	30	35	9	21	38	30	36	26	36	26	29	33	38	23	24	13	37	44	26	31	21	29	23
893	ZDHHC14	164.15	#N/A			-0.380434	-3.41705	2.97252	neg.corr_hCTEPH_BL_(1156)		157	166	200	206	193	138	208	186	124	140	102	179	167	102	160	135	203	206	89	154	156	167	267	181	230	142	121	205	147	226	185	249	174	128	239	222	151	259	219
894	LGI4	74.7253	#N/A			0.380283	3.41548	2.97037	pos.corr_CTEPH_BL_(769)		66	88	74	72	83	89	60	57	147	64	100	66	110	78	69	112	130	63	81	94	55	93	68	65	63	88	93	55	147	119	95	86	99	143	85	35	131	52	60
895	SLC35F1	75.9261	#N/A			0.380114	3.41369	2.96794	pos.corr_CTEPH_BL_(769)		82	44	89	87	69	68	37	63	71	93	81	48	78	75	106	45	68	33	34	60	68	43	40	80	83	65	51	89	49	30	34	82	61	56	57	70	77	96	40
896	METRN	56.104	#N/A			-0.380112	-3.41368	2.96792	neg.corr_hCTEPH_BL_(1156)		65	62	61	61	62	55	61	45	38	30	50	55	63	43	52	50	51	65	40	48	59	50	63	59	69	49	44	64	43	41	46	68	60	41	66	74	57	47	53
897	MMP11	18.6929	#N/A			0.380039	3.41291	2.96688	pos.corr_CTEPH_BL_(769)		25	17	11	19	22	19	18	25	30	28	23	16	18	46	17	14	14	10	26	26	19	22	13	25	25	15	14	28	17	6	5	10	10	27	17	10	32	13	7
898	XIRP1	2098.79	#N/A			-0.380012	-3.41263	2.96649	neg.corr_hCTEPH_BL_(1156)		2090	2506	2563	1955	1819	1862	2341	1202	1241	1667	1549	1718	1641	1386	1787	2311	2204	2485	1468	1589	1704	2462	2299	2236	2281	1484	2054	1954	2034	2142	2631	2720	1510	1370	1815	2081	1759	1520	3030
899	KLHL6	24.3768	PABRVdecomp	overlap_rat-PAB with CTEPH_prePEA		-0.379841	-3.41083	2.96404	neg.corr_hCTEPH_BL_(1156)		29	27	22	19	26	21	30	29	17	37	16	26	14	9	26	37	28	18	34	20	33	29	39	26	18	32	28	45	35	22	31	22	15	28	26	46	16	43	21
900	SMTNL2	48.1263	#N/A			0.379297	3.40512	2.95628	pos.corr_CTEPH_BL_(769)		34	28	28	34	39	31	33	45	55	74	69	26	34	66	31	32	61	22	57	42	80	49	29	19	63	29	55	38	41	21	36	24	49	55	23	32	59	49	37
901	ZNF138	67.6386	#N/A			0.379284	3.40499	2.9561	pos.corr_CTEPH_BL_(769)		74	54	65	69	61	77	61	89	78	77	74	65	72	70	95	65	85	50	68	84	67	60	61	57	55	67	88	56	47	55	72	48	75	76	58	60	85	55	60
902	SOCS7	157.884	#N/A			-0.378609	-3.39792	2.94649	neg.corr_hCTEPH_BL_(1156)		169	170	155	176	176	124	161	148	135	122	140	153	162	134	205	140	149	191	129	151	159	178	168	176	179	148	155	167	118	151	154	256	152	127	190	184	129	158	227
903	MAN1A2P1	8.18558	#N/A			0.378606	3.39788	2.94644	pos.corr_CTEPH_BL_(769)		3	5	2	3	12	6	2	12	16	10	15	7	12	13	13	10	18	3	7	8	8	1	10	2	6	10	14	11	11	1	5	8	13	12	5	3	8	7	6
904	CCDC186	501.595	#N/A			-0.378437	-3.39612	2.94404	neg.corr_hCTEPH_BL_(1156)		552	583	579	609	522	599	570	546	533	527	438	572	557	555	487	613	531	644	570	580	489	602	565	585	532	521	638	512	428	596	742	642	517	500	552	531	518	526	652
905	SPRY1	217.876	#N/A			-0.378212	-3.39375	2.94084	neg.corr_hCTEPH_BL_(1156)		237	213	265	233	199	240	266	205	155	195	199	260	268	189	185	272	245	272	197	186	251	333	205	217	242	195	169	302	162	248	239	287	175	163	225	208	218	431	221
906	ENSG00000260947	9.79892	#N/A			-0.378029	-3.39185	2.93825	neg.corr_hCTEPH_BL_(1156)		8	9	11	13	6	2	5	6	1	2	4	5	1	3	6	12	6	1	4	8	14	4	41	3	13	4	5	3	3	11	2	2	4	5	10	7	1	9	10
907	BACH2	49.571	#N/A			-0.378029	-3.39184	2.93825	neg.corr_hCTEPH_BL_(1156)		49	49	49	37	52	47	52	55	34	37	30	37	40	50	59	44	40	77	45	38	51	43	48	83	75	41	46	63	57	63	42	67	25	38	92	61	41	86	83
908	CCDC88A	576.3	#N/A			-0.377876	-3.39024	2.93607	neg.corr_hCTEPH_BL_(1156)		579	616	692	618	547	577	643	666	555	701	598	718	595	527	561	606	622	791	554	635	651	797	707	665	595	535	616	731	372	697	669	763	567	597	600	632	524	605	693
909	ENSG00000279175	66.4919	#N/A			0.377846	3.38992	2.93564	pos.corr_CTEPH_BL_(769)		60	62	51	69	64	53	65	69	71	127	119	79	80	87	101	70	65	46	76	81	67	62	94	68	54	84	85	47	58	94	74	73	88	78	74	59	104	71	47
910	CPT2	169.174	#N/A			0.377789	3.38933	2.93484	pos.corr_CTEPH_BL_(769)		243	155	131	169	206	178	132	159	229	194	237	144	189	204	241	177	176	158	217	190	167	139	178	182	210	164	211	117	133	138	104	134	204	220	176	190	179	137	191
911	IQCH-AS1	51.3552	#N/A			0.37777	3.38912	2.93456	pos.corr_CTEPH_BL_(769)		54	47	46	62	29	64	34	63	76	75	73	45	54	61	58	47	59	26	64	68	62	34	53	48	43	41	60	37	55	41	31	37	62	64	62	38	51	50	38
912	DUSP8	58.4056	#N/A			-0.377443	-3.38571	2.92993	neg.corr_hCTEPH_BL_(1156)		45	71	59	50	61	89	59	28	22	35	40	28	46	39	100	73	73	69	37	37	55	37	73	61	60	61	47	52	57	70	79	57	46	43	73	80	40	98	101
913	ITFG2	139.683	#N/A			0.377195	3.38312	2.92642	pos.corr_CTEPH_BL_(769)		126	127	136	133	131	137	133	157	156	130	152	122	148	125	153	112	142	113	146	142	148	122	140	145	127	112	157	151	200	120	142	117	151	138	132	121	121	133	104
914	USP6NL	140.217	#N/A			-0.377101	-3.38214	2.92509	neg.corr_hCTEPH_BL_(1156)		191	141	151	151	148	142	163	160	141	127	140	146	147	151	134	157	135	141	114	151	132	153	180	169	158	125	116	163	113	166	148	202	157	171	216	144	120	146	163
915	POFUT2	71.8235	#N/A			-0.377022	-3.3813	2.92396	neg.corr_hCTEPH_BL_(1156)		85	64	78	71	61	70	82	74	58	58	54	70	75	77	75	93	57	69	70	75	74	80	77	75	81	56	65	85	75	100	61	74	62	68	92	75	66	93	69
916	ENSG00000287745	63.5022	#N/A			0.377017	3.38125	2.92389	pos.corr_CTEPH_BL_(769)		66	42	35	56	83	49	67	71	70	94	80	76	97	64	73	50	55	49	82	69	68	61	61	47	51	48	52	52	47	44	52	44	76	62	53	58	65	43	60
917	PSMD7-DT	6.15376	#N/A			0.376724	3.37819	2.91975	pos.corr_CTEPH_BL_(769)		3	3	5	5	6	10	5	8	12	7	6	6	5	5	11	4	6	3	7	8	5	5	7	6	6	11	6	8	6	6	10	9	10	8	3	5	7	5	4
918	SNAP91	22.643	#N/A			0.376661	3.37754	2.91887	pos.corr_CTEPH_BL_(769)		1	17	0	0	9	8	2	12	190	25	79	0	23	9	2	12	8	1	15	0	8	4	7	2	3	3	0	16	26	4	13	1	26	75	3	3	8	1	5
919	CBX6	217.514	#N/A			-0.376639	-3.3773	2.91855	neg.corr_hCTEPH_BL_(1156)		194	249	204	198	207	190	238	186	188	168	207	242	202	187	191	229	237	227	166	220	223	209	225	219	204	248	204	255	196	219	204	199	211	198	248	220	191	214	240
920	LINC02254	39.9241	#N/A			-0.376634	-3.37725	2.91848	neg.corr_hCTEPH_BL_(1156)		62	45	77	52	52	35	30	30	22	24	22	62	51	21	51	40	46	46	19	55	35	41	54	52	42	31	38	70	28	65	57	109	26	19	79	80	26	44	72
921	LYRM7	464.582	#N/A			0.376499	3.37584	2.91657	pos.corr_CTEPH_BL_(769)		489	386	391	472	554	559	454	466	594	578	554	494	509	529	474	555	457	431	524	489	498	439	543	474	384	511	462	393	390	402	456	435	458	548	408	497	537	416	393
922	PTCD2	156.966	#N/A			0.376436	3.37518	2.91568	pos.corr_CTEPH_BL_(769)		171	142	128	181	206	202	144	175	187	169	201	158	172	183	157	155	164	110	189	152	160	133	177	152	161	178	155	129	119	123	148	153	200	157	163	171	147	150	118
923	PKD2	226.682	#N/A			-0.376351	-3.37429	2.91448	neg.corr_hCTEPH_BL_(1156)		224	247	276	250	194	225	230	212	208	182	208	241	223	180	220	263	248	286	235	236	263	241	219	258	263	276	227	259	153	338	250	241	222	246	269	230	246	353	283
924	ENSG00000225205	11.2509	#N/A			-0.376137	-3.37206	2.91146	neg.corr_hCTEPH_BL_(1156)		8	23	13	13	13	12	12	10	15	11	12	13	11	17	14	10	12	6	15	11	8	18	16	15	15	14	12	9	9	13	20	14	9	10	16	16	8	15	19
925	GPRASP2	66.428	#N/A			-0.376136	-3.37205	2.91145	neg.corr_hCTEPH_BL_(1156)		65	67	59	75	60	73	67	75	59	62	50	60	58	55	58	64	83	73	70	45	76	53	64	61	95	73	65	82	67	56	52	63	60	54	80	91	55	58	70
926	MIR635	6.44012	#N/A			-0.375986	-3.37049	2.90933	neg.corr_hCTEPH_BL_(1156)		3	4	8	5	5	6	8	1	3	4	2	10	12	5	9	7	3	8	8	4	5	4	4	10	4	8	5	7	5	9	8	11	3	3	12	7	4	3	7
927	IGDCC4	21.4703	#N/A			0.375957	3.37018	2.90892	pos.corr_CTEPH_BL_(769)		7	21	16	11	17	15	14	21	27	24	34	12	14	18	8	18	17	19	10	14	18	23	16	9	15	10	11	25	14	31	17	17	17	27	8	34	15	16	2
928	HDAC7	275.631	#N/A			-0.3759	-3.36959	2.90811	neg.corr_hCTEPH_BL_(1156)		281	335	275	243	216	274	313	272	192	232	259	273	296	211	282	243	273	262	235	242	287	266	312	305	302	285	224	319	262	336	284	287	239	260	328	304	227	291	287
929	WDR1	435.585	#N/A			-0.375653	-3.367	2.90463	neg.corr_hCTEPH_BL_(1156)		461	470	510	441	412	427	410	351	391	404	423	412	399	434	410	484	441	477	369	421	444	491	463	450	496	509	462	500	390	426	520	492	381	397	392	460	425	410	493
930	FAM13C	109.761	#N/A			-0.375608	-3.36654	2.904	neg.corr_hCTEPH_BL_(1156)		164	118	178	194	118	69	158	141	83	127	96	82	73	125	117	130	160	135	158	142	108	126	93	247	118	115	128	111	98	200	129	147	96	84	209	131	113	93	219
931	ABCC4	81.6537	#N/A			-0.375603	-3.36648	2.90392	neg.corr_hCTEPH_BL_(1156)		58	124	119	83	75	96	122	86	46	80	83	69	79	75	72	127	93	106	96	84	131	135	88	93	129	83	60	106	54	112	87	67	72	80	134	76	68	84	114
932	DIXDC1	329.282	#N/A			-0.375552	-3.36595	2.90321	neg.corr_hCTEPH_BL_(1156)		396	279	384	362	363	328	349	346	273	254	252	367	394	282	285	307	321	319	259	319	252	350	308	421	419	355	313	390	292	471	322	466	286	281	395	323	277	290	537
933	ENSG00000273381	21.7003	#N/A			0.37549	3.36531	2.90234	pos.corr_CTEPH_BL_(769)		19	13	22	20	26	19	21	18	27	13	20	23	24	21	23	26	28	14	36	20	22	10	18	20	15	20	15	14	17	11	19	13	31	19	19	22	35	22	15
934	ENSG00000229019	24.1329	#N/A			-0.375437	-3.36475	2.90158	neg.corr_hCTEPH_BL_(1156)		37	25	33	23	19	30	42	24	18	17	19	23	25	26	14	21	17	16	30	25	18	26	30	21	31	20	15	23	8	35	26	25	27	20	34	24	21	24	34
935	RHOT1	323.194	#N/A			0.37539	3.36426	2.90092	pos.corr_CTEPH_BL_(769)		378	318	304	334	383	399	335	342	389	356	349	400	358	351	352	332	331	303	350	336	329	313	346	315	298	360	389	294	266	265	345	295	325	350	248	353	355	343	326
936	PTGDS	118.007	PABRVdecomp	overlap_rat-PAB with CTEPH_prePEA		0.375124	3.36149	2.89718	pos.corr_CTEPH_BL_(769)		109	104	105	118	90	128	105	100	121	147	132	106	101	147	129	119	97	64	133	123	124	93	101	106	76	104	136	101	139	69	134	58	96	121	82	73	128	83	74
937	TP53INP2	448.351	#N/A			-0.37511	-3.36134	2.89698	neg.corr_hCTEPH_BL_(1156)		504	506	496	511	523	452	529	374	406	443	416	477	511	447	443	490	410	461	397	437	419	511	545	560	525	409	448	551	376	359	411	488	471	388	455	519	385	409	616
938	GPC6	52.14	#N/A			-0.375031	-3.36052	2.89587	neg.corr_hCTEPH_BL_(1156)		29	22	37	36	22	40	59	42	49	45	74	47	40	38	13	65	47	39	47	60	58	75	64	33	29	88	58	79	26	65	38	56	23	35	47	54	39	67	58
939	C1orf198	299.843	#N/A			-0.37481	-3.35821	2.89276	neg.corr_hCTEPH_BL_(1156)		326	320	368	376	311	322	324	276	291	256	308	355	313	327	301	294	320	341	221	315	240	344	343	401	346	344	354	337	282	375	344	319	290	299	342	329	296	321	380
940	TUBA4A	145.795	#N/A			-0.374666	-3.35671	2.89074	neg.corr_hCTEPH_BL_(1156)		143	199	228	153	195	144	186	80	100	127	130	160	152	137	153	187	212	182	104	135	176	156	180	148	189	142	117	216	118	133	158	262	127	89	157	198	115	148	204
941	ENOX2	109.072	#N/A			-0.37461	-3.35613	2.88995	neg.corr_hCTEPH_BL_(1156)		117	98	116	139	125	112	157	114	93	100	116	153	104	139	98	153	118	124	120	122	114	131	136	166	140	114	109	118	95	167	120	162	117	109	156	124	107	109	155
942	SLC15A2	72.5322	#N/A			0.374608	3.35611	2.88993	pos.corr_CTEPH_BL_(769)		35	51	33	148	121	85	73	41	151	66	139	91	94	42	104	44	48	66	45	69	50	46	65	63	75	71	100	43	73	44	23	69	117	100	111	66	42	39	52
943	CCDC28B	26.1038	#N/A			0.374534	3.35533	2.88888	pos.corr_CTEPH_BL_(769)		16	28	26	25	25	37	24	22	47	34	39	22	31	32	30	27	33	22	22	25	25	27	29	19	15	35	35	39	44	19	48	24	34	47	20	24	42	21	21
944	GCSH	7.34325	#N/A			0.374409	3.35404	2.88714	pos.corr_CTEPH_BL_(769)		8	6	7	15	12	11	9	10	13	11	12	11	8	8	11	4	3	2	9	9	13	7	4	10	7	9	11	10	3	13	5	6	11	11	7	7	10	8	5
945	LMCD1	177.882	#N/A			-0.374333	-3.35324	2.88607	neg.corr_hCTEPH_BL_(1156)		150	142	188	186	144	131	200	110	131	125	128	132	200	152	118	204	168	159	172	174	182	219	135	167	198	157	126	154	188	435	164	298	131	164	209	176	148	127	270
946	ABHD2	846.84	PABRVdecomp	overlap_rat-PAB with CTEPH_prePEA		-0.374314	-3.35305	2.8858	neg.corr_hCTEPH_BL_(1156)		952	914	922	1065	952	876	1005	666	888	812	783	894	925	961	874	839	799	949	797	821	653	1070	1011	1009	926	837	832	816	652	902	947	1134	890	739	1096	941	702	813	1415
947	SMG1	1333.96	#N/A			-0.37423	-3.35217	2.88462	neg.corr_hCTEPH_BL_(1156)		1637	1464	1472	1375	1258	1339	1440	1237	1189	1154	1190	1321	1345	1336	1470	1293	1331	1632	1281	1326	1266	1306	1385	1430	1277	1210	1293	1167	918	1457	1493	1570	1236	1151	1670	1280	1196	1389	1793
948	MIR133A1HG	386.498	#N/A			0.373946	3.34921	2.88063	pos.corr_CTEPH_BL_(769)		321	370	316	401	428	448	311	746	493	385	423	600	384	337	461	453	488	336	322	377	279	260	284	245	389	537	401	400	162	199	478	456	430	435	268	495	404	371	203
949	LINC00989	25.5596	#N/A			0.373881	3.34854	2.87973	pos.corr_CTEPH_BL_(769)		23	22	23	14	33	24	13	25	40	29	33	31	37	26	35	27	20	22	33	31	14	37	28	13	17	50	25	22	26	30	10	22	32	47	17	25	35	15	17
950	ATXN1L	248.167	#N/A			-0.373821	-3.34791	2.87888	neg.corr_hCTEPH_BL_(1156)		231	259	284	248	269	208	302	217	211	246	227	249	237	242	261	237	257	289	202	258	230	280	262	236	277	244	230	264	272	292	239	387	218	240	291	293	193	216	353
951	SYNJ2	365.688	#N/A			-0.373748	-3.34715	2.87786	neg.corr_hCTEPH_BL_(1156)		417	423	457	454	334	313	436	284	297	340	321	399	347	377	393	400	358	375	279	382	415	444	438	458	402	332	382	421	343	312	403	572	335	312	533	382	375	358	495
952	ZNF552	19.9399	#N/A			0.373638	3.346	2.87632	pos.corr_CTEPH_BL_(769)		28	18	17	19	16	23	21	17	29	24	18	26	25	19	25	31	20	11	25	25	18	15	20	19	15	24	28	16	23	16	17	18	28	23	22	12	29	18	17
953	SNHG4	17.1092	#N/A			0.373545	3.34504	2.87502	pos.corr_CTEPH_BL_(769)		25	19	13	19	17	16	18	13	16	14	18	20	22	18	30	11	19	11	28	22	25	15	23	12	12	12	16	14	11	8	9	10	27	22	17	18	15	19	16
954	MARF1	521.823	#N/A			0.373539	3.34498	2.87494	pos.corr_CTEPH_BL_(769)		591	473	526	516	521	541	542	536	574	549	553	538	505	572	514	520	504	467	561	542	483	518	487	478	493	546	565	465	470	516	492	512	519	502	551	493	554	539	545
955	ASTN2	35.8324	#N/A			0.373479	3.34435	2.87409	pos.corr_CTEPH_BL_(769)		20	26	24	20	31	28	17	34	58	53	57	22	58	26	35	30	37	37	32	59	27	84	60	20	28	20	29	23	49	36	25	15	43	76	35	34	35	38	25
956	ADAMTSL2	21.402	#N/A			-0.373128	-3.3407	2.86918	neg.corr_hCTEPH_BL_(1156)		14	11	19	18	10	8	24	26	4	23	13	21	5	10	7	13	8	33	9	9	43	25	15	13	41	5	5	41	18	22	6	18	5	12	14	39	7	21	21
957	IGSF3	133.31	#N/A			0.372998	3.33934	2.86736	pos.corr_CTEPH_BL_(769)		60	93	101	56	197	88	63	97	101	130	147	99	111	114	90	121	103	89	73	59	180	70	126	69	114	94	91	126	122	95	67	86	89	163	65	136	123	135	89
958	SASH1	661.978	#N/A			0.372821	3.33751	2.8649	pos.corr_CTEPH_BL_(769)		670	726	695	617	750	687	741	733	778	729	721	706	686	758	606	812	663	643	687	757	587	842	577	602	576	706	713	628	675	785	742	630	678	770	619	624	790	636	600
959	CDH13	586.331	#N/A			0.372795	3.33724	2.86453	pos.corr_CTEPH_BL_(769)		685	391	395	531	541	607	505	591	788	831	643	503	616	719	622	506	495	317	611	451	587	522	534	406	446	603	607	601	447	362	459	580	483	429	588	441	650	465	488
960	CAPS2	126.58	#N/A			0.372792	3.3372	2.86448	pos.corr_CTEPH_BL_(769)		148	113	106	161	146	168	136	142	148	137	137	168	151	132	140	122	114	119	166	153	114	136	138	98	114	154	148	95	89	115	125	115	160	140	136	129	119	125	107
961	IRX5	76.4537	#N/A			-0.372782	-3.3371	2.86435	neg.corr_hCTEPH_BL_(1156)		114	56	93	82	37	19	87	69	14	9	46	6	23	38	80	32	58	51	78	67	55	57	16	87	103	25	44	39	63	63	77	56	26	23	97	52	28	30	137
962	ENSG00000283662	55.5316	#N/A			0.372746	3.33673	2.86385	pos.corr_CTEPH_BL_(769)		53	58	55	43	57	62	42	64	54	51	65	55	71	39	65	65	77	15	22	62	51	50	101	41	41	60	73	83	130	29	69	62	72	82	17	43	71	46	39
963	TGFB3	164.801	PABRVcomp	overlap_rat-PAB with CTEPH_prePEA		-0.372698	-3.33622	2.86317	neg.corr_hCTEPH_BL_(1156)		156	200	198	156	144	152	196	166	132	143	128	178	142	190	150	197	155	190	189	145	171	179	149	167	242	244	163	269	193	232	169	219	140	143	211	204	138	211	195
964	CYB5D1	46.4008	#N/A			0.372675	3.33599	2.86285	pos.corr_CTEPH_BL_(769)		51	56	46	42	52	42	36	37	55	34	52	48	57	58	56	59	46	34	37	49	35	39	51	56	37	45	54	40	69	43	45	50	49	49	57	38	68	49	48
965	NEK10	233.093	#N/A			0.372595	3.33516	2.86174	pos.corr_CTEPH_BL_(769)		278	180	107	182	274	237	260	273	321	427	411	310	203	322	177	130	183	205	383	175	210	189	242	243	206	220	240	178	254	167	231	250	271	281	200	234	337	223	213
966	BAIAP3	15.8611	#N/A			0.372586	3.33507	2.86162	pos.corr_CTEPH_BL_(769)		13	11	13	15	27	17	13	19	12	14	22	12	12	18	11	24	14	10	11	17	18	8	11	6	13	15	9	14	21	13	14	7	11	19	13	21	15	19	7
967	AASS	790.614	#N/A			0.372475	3.33391	2.86006	pos.corr_CTEPH_BL_(769)		969	847	783	942	1023	990	859	886	925	725	668	916	1137	1074	1153	662	794	807	1050	821	485	742	722	821	705	1010	1062	733	724	919	1177	936	1042	947	874	612	1053	821	890
968	NAP1L5	40.6257	#N/A			-0.372388	-3.333	2.85885	neg.corr_hCTEPH_BL_(1156)		43	62	54	47	39	52	42	47	31	29	31	45	40	43	46	50	58	43	43	36	46	43	40	44	42	42	46	59	38	55	47	51	31	32	52	52	36	37	48
969	ZEB2	1208.94	#N/A			-0.372363	-3.33275	2.8585	neg.corr_hCTEPH_BL_(1156)		1228	1050	1245	1174	1090	1067	1262	1279	1112	1251	1122	1160	1050	1157	1039	1240	1074	1625	1168	1114	1174	1230	1115	1162	1246	1170	1197	1298	987	1351	1339	1305	1082	1072	1122	1144	1093	994	1135
970	DFFB	25.8493	#N/A			0.372112	3.33014	2.855	pos.corr_CTEPH_BL_(769)		19	20	31	26	28	25	17	34	27	22	37	21	34	31	30	21	28	7	24	30	28	26	28	20	24	26	31	31	34	22	22	23	32	28	24	17	35	25	23
971	RNF34	169.601	#N/A			-0.371993	-3.3289	2.85334	neg.corr_hCTEPH_BL_(1156)		144	206	196	192	177	166	180	156	143	134	148	175	164	178	195	170	184	196	176	183	149	205	167	197	178	175	176	167	176	205	197	243	170	178	195	156	162	137	279
972	ENSG00000279142	5.5974	#N/A			-0.37174	-3.32628	2.84983	neg.corr_hCTEPH_BL_(1156)		1	9	3	7	3	3	10	1	6	2	4	5	4	3	5	5	6	7	6	8	6	5	11	5	5	9	3	9	5	13	3	8	5	3	7	2	6	4	7
973	ENSG00000260971	26.0585	#N/A			0.371713	3.32599	2.84944	pos.corr_CTEPH_BL_(769)		21	29	22	32	22	15	14	20	38	27	31	28	25	36	49	21	21	18	23	26	22	16	46	23	20	25	21	35	31	25	32	31	24	38	17	30	34	29	27
974	PPP1R3D	73.9349	#N/A			0.371668	3.32553	2.84881	pos.corr_CTEPH_BL_(769)		83	74	79	82	95	78	67	74	98	82	95	88	98	112	89	92	78	56	81	85	86	70	85	84	65	85	90	66	47	56	50	80	98	105	61	65	99	65	97
975	NR1D1	27.3462	#N/A			-0.371568	-3.32449	2.84743	neg.corr_hCTEPH_BL_(1156)		18	13	18	13	27	17	38	31	10	27	12	14	15	40	14	12	22	54	23	27	51	26	28	19	53	30	19	60	18	17	17	44	15	10	24	22	26	29	51
976	POLM	61.3446	#N/A			0.371487	3.32365	2.8463	pos.corr_CTEPH_BL_(769)		75	56	51	63	61	64	60	64	68	57	81	74	81	67	73	47	58	49	95	69	56	50	67	54	51	67	59	52	87	50	51	42	78	65	66	43	76	58	52
977	MTMR3	346.576	#N/A			-0.371391	-3.32266	2.84497	neg.corr_hCTEPH_BL_(1156)		408	341	294	356	384	315	367	334	305	300	339	323	314	335	295	362	343	399	318	350	372	313	381	338	393	305	339	347	301	375	318	374	282	316	400	401	317	369	450
978	COL12A1	451.942	#N/A			-0.371323	-3.32195	2.84403	neg.corr_hCTEPH_BL_(1156)		269	368	513	400	257	290	498	392	260	290	397	418	338	417	184	521	361	715	295	331	653	803	379	527	703	213	256	637	283	768	347	487	279	240	446	653	295	634	401
979	CCT4	225.241	#N/A			-0.371306	-3.32177	2.84379	neg.corr_hCTEPH_BL_(1156)		238	271	275	245	247	236	248	244	250	240	200	247	243	226	212	254	250	280	235	194	228	241	227	268	266	236	266	256	182	232	282	271	241	214	213	235	224	215	267
980	ETFDH	878.234	#N/A			0.371301	3.32172	2.84371	pos.corr_CTEPH_BL_(769)		974	868	751	802	987	932	757	930	964	1057	1045	882	1047	1016	870	895	794	756	1094	869	882	738	871	879	741	819	1028	631	738	784	1066	824	1003	918	818	906	1025	713	900
981	ABLIM3	773.221	#N/A			0.371195	3.32062	2.84224	pos.corr_CTEPH_BL_(769)		866	685	615	807	847	730	631	907	854	661	875	826	783	850	755	822	673	650	651	839	599	812	779	669	603	773	720	640	869	538	699	765	785	945	681	767	796	577	692
982	ZFAND3	237.359	#N/A			-0.371182	-3.32049	2.84207	neg.corr_hCTEPH_BL_(1156)		251	255	249	256	255	242	276	220	213	231	220	249	242	232	241	261	262	284	220	240	261	276	257	297	280	225	255	272	213	223	242	268	251	217	255	276	245	232	270
983	ROCK2	770.062	#N/A			-0.371175	-3.32041	2.84196	neg.corr_hCTEPH_BL_(1156)		843	829	910	891	742	815	797	877	736	884	755	797	801	763	716	867	797	991	696	832	794	894	854	853	789	843	864	872	575	1052	945	960	771	880	782	851	728	692	975
984	AKAP3	15.8017	#N/A			0.37116	3.32026	2.84176	pos.corr_CTEPH_BL_(769)		5	5	9	28	15	17	14	7	27	28	28	18	17	21	10	14	17	9	26	18	15	18	23	21	14	11	21	14	41	9	27	9	23	11	11	15	21	17	9
985	SLC16A1-AS1	147.856	#N/A			-0.371146	-3.32012	2.84157	neg.corr_hCTEPH_BL_(1156)		167	140	133	135	144	174	169	142	117	103	113	163	177	107	156	128	166	161	151	165	146	121	209	183	168	132	120	163	122	143	175	223	148	123	173	149	142	180	166
986	COPG1	321.703	#N/A			-0.371131	-3.31995	2.84135	neg.corr_hCTEPH_BL_(1156)		359	316	321	366	343	304	299	302	311	304	290	281	295	334	324	300	318	340	306	302	317	307	326	347	351	328	304	348	262	294	324	328	274	265	345	327	287	330	325
987	EEPD1	64.8809	#N/A			0.371089	3.31952	2.84077	pos.corr_CTEPH_BL_(769)		70	64	80	71	58	69	50	79	55	40	84	59	57	76	54	52	64	32	43	82	48	73	62	42	41	57	60	51	99	51	57	50	66	82	75	61	79	52	54
988	SLC25A18	24.3364	#N/A			0.371028	3.31889	2.83992	pos.corr_CTEPH_BL_(769)		27	50	24	25	30	43	16	27	30	51	61	36	51	60	29	22	19	16	52	48	12	15	30	30	12	34	28	10	40	35	32	29	40	53	29	22	44	8	39
989	GPER1	11.8371	#N/A			-0.370947	-3.31805	2.8388	neg.corr_hCTEPH_BL_(1156)		8	12	24	7	8	6	16	13	4	10	9	6	6	5	5	14	11	5	14	13	20	15	14	15	10	10	11	15	6	11	6	10	7	8	16	14	10	13	15
990	SELENOP	450.326	#N/A			0.370861	3.31715	2.8376	pos.corr_CTEPH_BL_(769)		523	442	447	476	481	477	496	535	555	541	519	471	460	522	467	496	447	447	515	436	383	522	347	456	419	413	513	363	295	434	414	436	414	477	378	394	483	442	328
991	ZNF521	163.036	#N/A			0.370668	3.31516	2.83493	pos.corr_CTEPH_BL_(769)		152	117	166	136	117	168	150	172	220	137	206	144	164	165	118	163	155	165	163	146	173	161	137	122	115	116	154	197	153	194	136	129	194	180	141	128	182	143	109
992	SFTPD-AS1	16.7289	#N/A			0.37061	3.31455	2.83412	pos.corr_CTEPH_BL_(769)		22	12	12	20	31	21	6	22	21	10	22	23	22	21	20	11	12	17	26	23	20	11	11	15	13	15	31	18	5	7	15	24	23	14	17	11	15	10	15
993	LCNL1	30.5748	#N/A			0.370472	3.31312	2.8322	pos.corr_CTEPH_BL_(769)		39	27	14	34	26	32	22	27	20	31	30	38	18	27	32	26	17	15	30	60	42	23	43	8	16	23	22	35	43	8	21	5	29	38	18	28	29	35	2
994	MEI4	9.53785	#N/A			0.370331	3.31166	2.83025	pos.corr_CTEPH_BL_(769)		6	6	0	3	26	21	6	7	27	29	25	16	4	14	11	7	6	2	23	8	10	5	17	1	3	5	6	5	9	3	1	1	17	23	3	3	14	4	5
995	HERC4	433.436	#N/A			-0.370252	-3.31084	2.82915	neg.corr_hCTEPH_BL_(1156)		478	530	487	478	412	447	531	502	346	404	425	428	473	401	465	414	451	466	477	421	427	382	456	447	581	402	387	447	297	479	430	513	404	430	515	469	410	576	509
996	IGF1R	730.887	#N/A			-0.370162	-3.30991	2.82791	neg.corr_hCTEPH_BL_(1156)		817	711	675	780	797	602	735	544	587	563	600	674	613	729	710	809	592	791	653	821	767	725	869	812	667	623	701	686	676	813	663	656	568	619	929	654	696	720	983
997	OLFML2B	22.9272	#N/A			-0.369997	-3.3082	2.82562	neg.corr_hCTEPH_BL_(1156)		9	14	34	18	18	26	40	19	12	18	10	37	24	13	14	62	17	40	12	23	38	79	17	16	32	12	21	75	21	70	21	28	15	15	37	17	12	30	17
998	COL6A3	1261.35	#N/A			-0.369919	-3.30739	2.82454	neg.corr_hCTEPH_BL_(1156)		951	1454	1669	1346	1047	925	1679	1237	1126	1253	1289	1702	1151	1253	925	1291	1039	1295	978	1104	1352	2142	1219	1446	1313	872	1217	1761	1298	1571	1500	1847	1070	1006	1224	1357	1101	1480	1406
999	ZBTB38	980.357	#N/A			-0.369856	-3.30674	2.82367	neg.corr_hCTEPH_BL_(1156)		1071	1101	1062	1268	1074	974	1027	919	836	999	961	1053	974	1024	1070	1091	1058	1055	971	1014	902	1069	1078	1056	1081	1037	983	967	724	970	1194	1180	889	896	1098	1129	1109	1065	1092
1000	CNKSR2	59.2355	#N/A			0.369769	3.30583	2.82246	pos.corr_CTEPH_BL_(769)		43	27	58	65	37	54	31	74	100	84	60	84	69	137	59	25	43	152	84	106	51	68	21	56	40	54	54	47	63	103	45	45	51	67	64	45	59	144	27
1001	ENSG00000274712	14.9586	#N/A			0.369757	3.30571	2.8223	pos.corr_CTEPH_BL_(769)		13	22	10	17	23	14	19	10	15	21	26	18	20	24	10	10	16	10	20	15	12	12	20	14	7	19	17	20	17	10	17	11	17	21	14	14	12	13	7
1002	ENSG00000260572	15.4299	#N/A			0.369738	3.30552	2.82204	pos.corr_CTEPH_BL_(769)		17	6	22	19	18	19	21	18	21	15	27	21	20	24	20	12	12	17	14	18	8	9	9	18	12	8	21	8	14	21	10	16	13	13	25	14	23	12	17
1003	ENSG00000286472	38.8081	#N/A			0.369697	3.30509	2.82147	pos.corr_CTEPH_BL_(769)		42	32	23	53	31	53	30	59	56	54	46	51	46	41	59	37	56	22	52	46	39	37	51	42	32	45	48	37	49	21	53	28	40	41	47	27	55	31	13
1004	ADIPOR1	254.757	#N/A			-0.369635	-3.30444	2.82061	neg.corr_hCTEPH_BL_(1156)		284	301	279	295	270	270	259	228	249	242	222	249	245	245	259	263	266	328	245	219	221	269	243	285	300	270	283	258	233	216	346	290	253	225	251	269	257	216	319
1005	ROBO4	222.83	#N/A			0.369631	3.30441	2.82056	pos.corr_CTEPH_BL_(769)		198	242	209	197	269	181	232	232	256	217	270	232	197	230	264	318	210	144	182	253	200	226	187	203	213	268	159	235	346	273	201	231	218	268	266	229	268	220	202
1006	CENPN	29.52	#N/A			-0.369577	-3.30385	2.81982	neg.corr_hCTEPH_BL_(1156)		45	35	46	41	44	39	30	27	29	26	25	43	18	27	34	35	28	26	16	35	49	32	43	37	24	18	29	35	15	31	29	42	30	29	41	57	24	41	58
1007	GATA3	19.9926	#N/A			0.369481	3.30286	2.81848	pos.corr_CTEPH_BL_(769)		22	35	20	20	26	29	16	28	27	22	25	23	24	23	31	33	13	33	19	16	28	15	21	27	5	33	24	12	34	16	21	18	25	28	13	24	22	17	17
1008	HPS3	105.075	#N/A			-0.369477	-3.30281	2.81842	neg.corr_hCTEPH_BL_(1156)		124	103	136	144	115	108	121	120	84	94	128	122	88	97	107	124	117	122	105	116	134	114	110	102	135	108	100	125	69	110	121	145	110	91	136	118	93	132	111
1009	RAVER2	239.812	#N/A			0.369433	3.30236	2.81783	pos.corr_CTEPH_BL_(769)		240	239	223	282	306	295	219	289	376	355	312	281	272	264	234	277	245	221	265	254	271	239	317	236	199	239	253	262	199	200	251	201	266	306	214	258	243	257	223
1010	KIFC3	156.24	#N/A			-0.369407	-3.30209	2.81746	neg.corr_hCTEPH_BL_(1156)		190	143	132	147	153	137	164	119	113	125	129	148	166	118	129	183	136	140	126	147	187	147	172	160	180	114	142	181	159	139	154	129	132	137	178	160	132	158	179
1011	COL19A1	52.7345	#N/A			-0.369256	-3.30052	2.81537	neg.corr_hCTEPH_BL_(1156)		84	50	63	57	44	48	81	68	54	50	29	66	47	17	64	80	34	72	51	49	86	56	78	79	111	24	32	76	61	69	65	87	71	58	77	85	43	58	44
1012	SCAPER	494.85	#N/A			0.369127	3.29919	2.8136	pos.corr_CTEPH_BL_(769)		497	440	432	541	516	530	480	503	581	551	532	502	502	573	534	456	541	458	540	489	488	514	490	467	425	556	590	452	555	483	640	498	583	557	468	471	576	418	533
1013	CRYM	178.521	#N/A			-0.368983	-3.29771	2.81161	neg.corr_hCTEPH_BL_(1156)		265	194	251	236	205	213	161	146	95	173	137	178	133	144	186	243	188	162	191	193	174	180	187	244	251	186	179	163	170	156	255	165	119	124	201	240	105	181	204
1014	GLS	449.754	#N/A			-0.368822	-3.29604	2.80939	neg.corr_hCTEPH_BL_(1156)		495	450	473	453	497	476	581	473	416	478	441	474	462	379	465	488	459	544	409	478	531	514	525	409	468	576	424	485	231	508	397	530	432	408	428	557	403	831	513
1015	LRMDA	59.8317	#N/A			0.368775	3.29555	2.80874	pos.corr_CTEPH_BL_(769)		56	37	42	50	70	55	63	63	52	109	87	65	62	50	65	70	65	55	114	83	71	58	51	27	37	63	47	41	47	42	61	45	76	71	65	58	77	68	24
1016	SLC7A11	7.23561	#N/A			0.36872	3.29498	2.80798	pos.corr_CTEPH_BL_(769)		1	5	3	5	7	6	2	24	18	37	21	1	6	18	2	2	5	10	53	3	15	5	4	1	3	10	6	3	2	1	3	2	15	9	3	3	32	5	1
1017	CCDC150	18.2091	#N/A			-0.368656	-3.29432	2.8071	neg.corr_hCTEPH_BL_(1156)		21	21	27	22	19	19	24	27	18	15	17	26	28	11	23	21	26	19	10	17	16	16	23	34	14	31	23	35	26	26	17	44	15	14	29	28	22	18	32
1018	LAPTM4A	271.107	#N/A			0.368506	3.29277	2.80503	pos.corr_CTEPH_BL_(769)		300	293	235	295	298	289	280	301	323	292	305	269	311	298	316	272	279	311	325	249	257	244	244	236	262	298	329	240	121	254	255	267	286	295	235	259	318	274	265
1019	KIAA0895	28.0782	#N/A			0.368392	3.29159	2.80346	pos.corr_CTEPH_BL_(769)		33	25	17	31	40	32	22	38	38	40	39	26	35	35	30	18	37	22	52	28	25	26	29	26	17	30	37	18	14	27	29	19	33	49	20	16	29	50	38
1020	LINC01135	8.23992	#N/A			0.368164	3.28923	2.80032	pos.corr_CTEPH_BL_(769)		4	5	5	4	6	8	10	9	5	11	9	6	6	8	5	7	6	2	11	10	8	10	8	2	7	6	5	3	8	7	4	5	12	5	5	2	14	8	3
1021	ASAP1	537.065	#N/A			-0.367901	-3.28652	2.7967	neg.corr_hCTEPH_BL_(1156)		552	638	580	619	481	483	642	582	448	541	505	535	573	533	519	537	599	707	471	525	584	619	532	624	669	545	577	636	448	652	663	677	556	492	597	526	540	515	592
1022	IBA57	192.891	#N/A			-0.3678	-3.28547	2.79531	neg.corr_hCTEPH_BL_(1156)		212	209	221	209	212	202	188	180	157	172	175	199	186	199	171	210	195	176	206	205	226	203	220	215	201	179	196	209	191	190	218	227	166	194	218	197	174	197	197
1023	TAPT1-AS1	12.8397	#N/A			0.367768	3.28514	2.79487	pos.corr_CTEPH_BL_(769)		14	11	7	13	17	10	13	17	18	7	17	8	18	10	6	17	9	2	12	13	11	10	10	9	13	19	8	7	6	8	8	10	14	17	9	14	16	12	7
1024	PLA2R1	140.627	#N/A			-0.367729	-3.28473	2.79433	neg.corr_hCTEPH_BL_(1156)		149	134	162	122	137	157	207	158	96	143	124	148	152	115	126	161	102	129	134	150	176	163	164	90	157	177	119	174	104	140	116	190	92	139	170	141	157	228	135
1025	PRMT2	220.403	#N/A			-0.367566	-3.28305	2.79209	neg.corr_hCTEPH_BL_(1156)		171	207	247	192	174	211	230	251	175	243	208	214	170	175	186	245	216	177	210	195	247	240	205	215	273	198	199	244	187	266	242	235	164	200	223	247	207	221	245
1026	NRXN1	92.5157	#N/A			0.367559	3.28298	2.792	pos.corr_CTEPH_BL_(769)		88	81	83	38	78	56	58	153	92	169	157	60	64	80	67	115	88	78	100	82	104	60	36	35	81	102	44	84	54	60	67	61	60	89	73	97	85	67	52
1027	ENSG00000256139	18.4211	#N/A			0.367528	3.28266	2.79157	pos.corr_CTEPH_BL_(769)		17	21	12	19	23	21	18	20	21	21	23	27	25	23	21	17	17	15	29	23	21	16	18	17	22	15	18	18	24	15	21	15	21	13	27	14	21	19	14
1028	CAP2	379.554	#N/A			-0.367478	-3.28215	2.79089	neg.corr_hCTEPH_BL_(1156)		450	443	424	447	433	374	389	397	365	336	332	392	398	375	415	361	432	384	291	401	404	369	434	430	443	408	459	392	321	350	512	545	369	332	368	403	349	360	538
1029	NF1	1012.01	#N/A			-0.367464	-3.28201	2.7907	neg.corr_hCTEPH_BL_(1156)		1144	1009	958	989	1102	974	1037	1112	899	1129	998	999	945	939	908	1001	963	1180	1063	990	1210	927	1159	905	1121	974	863	1075	529	926	904	993	926	955	1066	1103	888	1239	1138
1030	LZTS1	36.0437	#N/A			-0.36746	-3.28196	2.79063	neg.corr_hCTEPH_BL_(1156)		31	37	57	34	37	28	44	45	24	43	40	35	27	31	41	40	42	23	34	40	41	53	45	37	50	28	31	54	49	30	37	31	36	42	51	45	24	38	54
1031	CHD8	488.31	#N/A			-0.367444	-3.28179	2.79042	neg.corr_hCTEPH_BL_(1156)		526	473	511	507	492	443	537	514	469	482	503	499	497	477	487	477	471	527	460	499	492	519	512	471	529	482	481	508	496	515	509	515	510	487	539	465	473	516	510
1032	SEPTIN7P14	110.411	#N/A			0.367336	3.28068	2.78894	pos.corr_CTEPH_BL_(769)		131	114	87	114	120	155	101	127	119	110	144	131	127	110	115	83	120	98	126	116	101	70	127	102	71	111	100	92	80	104	101	106	112	115	121	94	138	97	84
1033	SMYD5	55.1382	#N/A			-0.367329	-3.28061	2.78884	neg.corr_hCTEPH_BL_(1156)		43	65	45	62	52	50	52	66	36	53	45	41	34	48	44	47	54	60	48	55	74	57	66	63	99	53	37	74	52	51	55	60	41	51	69	73	47	75	55
1034	RNLS	62.8407	#N/A			0.367327	3.28058	2.78881	pos.corr_CTEPH_BL_(769)		81	60	58	72	73	85	56	71	101	77	66	45	81	69	86	52	63	45	73	77	62	37	66	61	46	82	60	60	60	44	73	69	67	73	60	57	63	79	62
1035	DECR1	508.477	#N/A			0.367302	3.28033	2.78848	pos.corr_CTEPH_BL_(769)		583	545	470	494	523	523	452	555	612	581	540	525	554	572	514	518	496	455	626	503	470	483	494	524	469	516	572	420	454	391	662	522	523	491	421	484	584	444	438
1036	PDCD6IPP1	18.3302	#N/A			0.367086	3.2781	2.7855	pos.corr_CTEPH_BL_(769)		25	21	16	15	20	33	13	28	18	18	22	18	36	18	27	14	15	10	23	13	27	9	13	14	22	16	27	14	14	10	25	10	8	19	13	13	20	11	21
1037	BEAN1	12.9585	#N/A			0.367021	3.27743	2.78461	pos.corr_CTEPH_BL_(769)		5	11	13	7	9	9	16	5	21	21	23	14	22	31	12	13	13	8	16	11	15	15	4	1	11	27	34	10	9	8	16	15	17	10	8	11	29	13	13
1038	CYTH3	251.247	#N/A			-0.366936	-3.27656	2.78345	neg.corr_hCTEPH_BL_(1156)		224	250	267	249	235	238	237	265	203	289	267	270	211	233	234	263	210	252	227	253	293	313	264	278	281	234	243	302	223	251	281	240	208	226	268	281	240	299	273
1039	GIMAP5	46.5657	#N/A			0.366862	3.27579	2.78244	pos.corr_CTEPH_BL_(769)		35	41	58	46	48	48	49	61	67	79	66	56	43	59	64	50	50	31	48	47	60	40	41	40	33	55	39	62	41	63	31	39	48	60	48	36	44	47	36
1040	RGS9	13.8889	#N/A			0.366716	3.27428	2.78043	pos.corr_CTEPH_BL_(769)		11	10	12	6	21	7	12	10	32	21	20	18	10	22	16	14	10	11	11	11	12	23	15	8	7	10	15	13	14	11	7	8	17	32	11	10	21	7	9
1041	RPL23AP49	10.257	#N/A			0.366658	3.27368	2.77964	pos.corr_CTEPH_BL_(769)		12	7	5	3	17	12	5	10	17	23	14	9	15	15	11	10	14	8	25	4	8	13	9	6	12	15	14	5	17	10	16	2	20	13	13	8	18	9	3
1042	ENSG00000284612	168.333	#N/A			0.366483	3.27188	2.77724	pos.corr_CTEPH_BL_(769)		202	102	100	106	276	221	157	250	337	357	134	217	296	269	231	106	74	101	301	103	273	112	272	67	44	266	237	204	129	58	98	117	159	268	43	135	326	95	92
1043	CDC14B	213.917	#N/A			-0.36645	-3.27153	2.77679	neg.corr_hCTEPH_BL_(1156)		279	295	194	224	255	242	249	256	152	195	185	163	214	203	213	239	231	207	254	211	237	193	224	233	268	225	167	199	164	205	199	202	220	161	257	257	202	231	299
1044	PKNOX1	79.704	#N/A			-0.366062	-3.26754	2.77148	neg.corr_hCTEPH_BL_(1156)		85	76	82	83	73	80	81	88	67	72	73	65	81	77	77	84	84	93	76	69	96	83	86	97	86	89	76	80	69	100	83	97	90	82	92	98	79	100	84
1045	TPM3	545.021	#N/A			-0.365849	-3.26534	2.76857	neg.corr_hCTEPH_BL_(1156)		335	386	475	679	538	368	907	347	339	390	530	678	400	324	362	587	418	713	371	1069	583	937	624	543	667	391	513	658	528	839	447	1221	387	501	540	840	352	472	922
1046	FAT4	830.901	#N/A			-0.365834	-3.26519	2.76836	neg.corr_hCTEPH_BL_(1156)		917	806	969	845	606	737	804	916	686	734	725	784	736	784	601	855	837	692	661	866	892	863	716	911	1024	789	596	841	543	1056	716	859	580	651	980	912	667	915	751
1047	NAP1L1	943.212	#N/A			-0.365771	-3.26454	2.7675	neg.corr_hCTEPH_BL_(1156)		923	1024	952	964	941	972	1034	1009	992	951	866	997	1003	899	857	983	939	1148	964	878	905	1029	965	987	1008	988	995	943	762	1033	1081	1063	911	961	782	1015	871	1031	976
1048	LRCH1	275.39	#N/A			-0.365759	-3.26441	2.76734	neg.corr_hCTEPH_BL_(1156)		341	299	315	319	269	263	310	296	249	308	267	310	277	221	289	319	262	298	228	265	272	326	293	335	293	309	262	324	231	302	320	315	244	276	323	387	253	253	355
1049	OGDHL	28.8566	#N/A			-0.365724	-3.26405	2.76686	neg.corr_hCTEPH_BL_(1156)		32	34	18	26	32	13	32	7	19	8	29	12	4	11	22	33	87	29	9	46	48	23	44	65	35	14	11	27	28	5	15	50	19	69	36	25	7	29	23
1050	PCDH9	1142.84	#N/A			-0.365553	-3.26229	2.76452	neg.corr_hCTEPH_BL_(1156)		1599	1125	1284	1215	1056	1478	1145	1053	925	1018	1171	1037	1405	1034	1191	1399	1168	1344	1369	1176	1058	982	1586	980	1248	945	845	919	653	1160	1090	1332	1103	1004	1515	1361	770	1156	1242
1051	CCDC113	83.0094	#N/A			-0.36549	-3.26164	2.76366	neg.corr_hCTEPH_BL_(1156)		102	57	87	115	117	85	85	93	77	66	77	80	91	80	75	90	82	82	48	88	93	105	111	98	115	65	96	77	93	93	79	107	71	79	111	113	73	87	82
1052	NXPH4	4.69358	#N/A			-0.365374	-3.26044	2.76208	neg.corr_hCTEPH_BL_(1156)		6	4	22	5	0	2	3	2	1	1	1	7	9	4	3	7	5	6	0	6	2	3	3	30	10	0	2	15	0	1	3	10	1	2	7	11	3	10	6
1053	CASQ1	100.851	#N/A			-0.365298	-3.25967	2.76105	neg.corr_hCTEPH_BL_(1156)		132	119	133	143	130	62	120	89	50	33	61	85	130	82	135	108	90	111	36	94	48	112	113	117	170	86	83	161	124	98	122	224	110	57	119	140	70	122	209
1054	PTGIR	16.6198	#N/A			-0.365109	-3.25772	2.75847	neg.corr_hCTEPH_BL_(1156)		10	9	9	1	6	9	15	7	6	11	7	6	11	7	11	19	8	14	20	9	21	10	18	5	20	17	5	26	14	12	3	9	10	9	8	12	2	17	17
1055	ZPR1	112.232	#N/A			-0.365095	-3.25758	2.75828	neg.corr_hCTEPH_BL_(1156)		102	138	139	144	136	116	126	104	114	98	104	100	105	114	109	132	121	135	93	132	107	120	121	148	152	127	136	134	148	140	119	159	123	115	128	128	121	140	158
1056	ARRDC4	139.923	#N/A			-0.364965	-3.25624	2.75651	neg.corr_hCTEPH_BL_(1156)		157	168	169	182	199	197	218	95	172	152	169	147	187	145	91	238	117	130	134	155	184	230	147	199	125	162	145	97	78	220	93	196	155	156	153	175	103	118	352
1057	FAM83F	49.7643	#N/A			0.364946	3.25604	2.75625	pos.corr_CTEPH_BL_(769)		46	49	27	53	121	79	38	10	88	83	82	71	104	54	47	62	12	38	36	50	117	45	47	39	47	63	57	42	89	37	24	61	72	133	29	66	50	9	42
1058	SSC5D	40.0616	PABRVdecomp	overlap_rat-PAB with CTEPH_prePEA		-0.364744	-3.25397	2.7535	neg.corr_hCTEPH_BL_(1156)		22	37	34	32	30	26	61	39	23	36	26	67	25	26	25	35	31	41	24	18	104	56	59	31	61	30	28	63	32	74	25	39	24	24	46	51	23	58	46
1059	PRICKLE2	261.488	#N/A			-0.36457	-3.25217	2.75112	neg.corr_hCTEPH_BL_(1156)		281	267	397	268	199	249	256	262	206	192	220	264	210	226	178	225	248	248	195	297	233	295	239	273	241	259	243	272	213	378	254	315	221	231	336	226	232	256	270
1060	HEY2	227.972	#N/A			0.364563	3.2521	2.75103	pos.corr_CTEPH_BL_(769)		250	214	186	252	262	211	228	269	217	230	227	222	190	293	259	171	194	168	263	227	192	211	188	196	147	237	245	209	211	161	262	175	249	187	174	226	263	174	194
1061	SYTL2	105.493	#N/A			-0.364536	-3.25182	2.75066	neg.corr_hCTEPH_BL_(1156)		73	135	88	86	74	69	90	96	54	84	90	75	69	50	53	169	114	158	77	94	178	153	108	86	126	150	71	165	77	216	51	80	50	87	138	117	72	115	99
1062	SPARC	930.279	#N/A			-0.364469	-3.25113	2.74975	neg.corr_hCTEPH_BL_(1156)		993	1168	1026	761	834	813	1104	809	723	803	866	1027	776	845	735	936	739	1053	681	781	909	1099	837	877	1064	871	718	943	545	910	892	1031	611	774	738	941	730	971	866
1063	ITGB5	247.197	#N/A			-0.364446	-3.2509	2.74944	neg.corr_hCTEPH_BL_(1156)		263	222	251	272	253	186	299	225	216	223	239	247	224	225	242	282	176	229	211	272	270	295	249	240	268	257	238	256	208	246	230	267	177	213	282	258	197	222	288
1064	TMEM30B	8.96077	#N/A			-0.36441	-3.25052	2.74894	neg.corr_hCTEPH_BL_(1156)		2	5	13	10	2	7	9	9	5	2	6	11	9	1	4	12	3	18	6	9	8	4	10	9	16	11	6	20	0	20	3	7	2	8	8	18	3	14	3
1065	SNCA	29.4144	#N/A			-0.364221	-3.24858	2.74638	neg.corr_hCTEPH_BL_(1156)		58	16	25	48	37	21	36	42	10	11	18	31	18	8	29	36	45	14	31	14	48	32	13	18	17	21	41	20	32	34	54	52	19	26	51	19	21	47	41
1066	CAMK2B	470.001	#N/A			-0.364211	-3.24848	2.74624	neg.corr_hCTEPH_BL_(1156)		551	500	510	552	469	432	451	436	358	367	400	480	495	411	486	417	434	428	367	486	410	424	510	512	561	382	453	535	445	416	584	561	447	353	550	544	376	431	568
1067	RIOK3	281.366	#N/A			-0.364181	-3.24817	2.74584	neg.corr_hCTEPH_BL_(1156)		351	293	312	356	300	294	335	264	306	256	277	330	322	280	295	325	310	335	299	272	256	301	302	316	315	290	306	292	214	292	320	334	258	291	318	307	267	282	314
1068	CHMP1B	171.759	#N/A			-0.364175	-3.24811	2.74576	neg.corr_hCTEPH_BL_(1156)		154	197	188	185	200	208	176	178	192	179	158	190	169	168	153	194	191	164	192	193	179	219	177	189	178	169	193	184	168	162	201	214	173	157	154	193	167	163	174
1069	C14orf132	77.7747	#N/A			-0.364026	-3.24657	2.74372	neg.corr_hCTEPH_BL_(1156)		179	111	186	270	55	22	155	55	24	21	28	76	41	24	31	54	119	50	22	157	56	44	56	228	114	37	62	58	28	178	42	121	60	27	217	97	26	39	215
1070	AZIN1	415.623	#N/A			-0.363849	-3.24476	2.74133	neg.corr_hCTEPH_BL_(1156)		467	598	491	502	449	426	452	406	315	349	337	395	508	385	446	527	495	587	333	419	366	434	457	618	590	449	364	508	249	472	433	475	415	413	494	599	329	601	607
1071	LINC02502	12.3652	#N/A			-0.363834	-3.24461	2.74113	neg.corr_hCTEPH_BL_(1156)		16	19	16	15	17	12	20	15	11	10	11	9	13	12	12	5	13	16	21	9	9	12	10	20	12	12	10	18	3	14	14	20	18	8	19	15	14	14	20
1072	SFXN2	32.5336	#N/A			0.363727	3.2435	2.73967	pos.corr_CTEPH_BL_(769)		42	24	32	38	42	35	40	32	37	29	20	35	33	41	38	26	31	27	40	42	38	23	32	19	28	33	33	30	26	35	27	29	49	32	35	19	29	38	25
1073	ARNTL2	21.5599	#N/A			-0.363705	-3.24328	2.73937	neg.corr_hCTEPH_BL_(1156)		27	23	34	20	23	21	27	36	16	7	15	23	24	10	24	15	21	31	12	19	28	30	22	38	53	20	9	40	8	37	20	37	19	11	27	33	17	31	25
1074	MTMR2	198.102	#N/A			-0.363605	-3.24225	2.73801	neg.corr_hCTEPH_BL_(1156)		230	187	236	209	210	202	224	199	197	200	218	234	212	192	204	215	216	239	198	215	200	219	212	209	230	197	160	225	116	202	191	251	193	205	223	229	182	226	258
1075	ADH1B	510.281	#N/A			0.363498	3.24116	2.73657	pos.corr_CTEPH_BL_(769)		494	379	830	562	598	719	567	429	1087	597	613	388	489	559	389	778	450	490	869	572	267	502	135	251	236	637	706	172	458	894	377	471	667	1056	382	174	585	509	231
1076	HEYL	181.212	#N/A			-0.363395	-3.2401	2.73517	neg.corr_hCTEPH_BL_(1156)		104	260	206	143	142	116	211	127	123	114	172	164	189	152	109	209	207	113	138	131	184	257	241	166	258	206	157	228	156	207	117	248	169	216	147	274	116	144	270
1077	SORBS2	3203.17	#N/A			-0.363318	-3.2393	2.73412	neg.corr_hCTEPH_BL_(1156)		4256	3611	3037	2897	2813	2895	3007	3004	2530	2441	2535	3009	2939	2815	3187	3155	3096	3291	2921	2619	3049	2492	3190	3426	3349	2746	3000	3516	2471	2647	3404	3402	2649	2169	2564	3351	2584	3105	3251
1078	PPFIA4	336.494	#N/A			-0.363235	-3.23845	2.733	neg.corr_hCTEPH_BL_(1156)		392	412	402	475	354	376	370	278	146	172	261	419	382	260	495	307	428	298	168	328	296	368	458	398	356	323	341	482	419	355	587	596	285	168	452	405	283	351	497
1079	HMGN4	145.731	#N/A			-0.363207	-3.23816	2.73262	neg.corr_hCTEPH_BL_(1156)		138	149	155	175	153	170	156	161	138	143	147	156	152	137	159	177	148	166	153	145	142	151	141	118	169	156	138	148	118	159	135	181	110	135	148	191	142	166	187
1080	MIPEPP1	5.64073	#N/A			-0.363145	-3.23752	2.73178	neg.corr_hCTEPH_BL_(1156)		5	6	7	9	7	7	8	4	1	5	3	3	9	4	5	5	8	13	6	3	5	3	6	16	7	6	7	4	11	8	12	13	4	3	14	4	7	5	9
1081	MGAT4B	200.722	#N/A			-0.362993	-3.23596	2.72972	neg.corr_hCTEPH_BL_(1156)		263	209	209	211	214	165	208	166	165	172	178	218	184	168	181	215	173	220	185	171	204	217	188	220	225	166	197	216	222	181	177	189	166	169	240	229	201	195	227
1082	BCL6	296.838	#N/A			0.362938	3.2354	2.72898	pos.corr_CTEPH_BL_(769)		252	324	335	311	372	357	281	193	434	341	357	354	339	381	272	295	382	301	303	367	224	335	267	280	231	353	355	195	301	339	306	261	312	438	273	205	334	221	283
1083	EHBP1L1	334.638	#N/A			-0.362832	-3.23431	2.72754	neg.corr_hCTEPH_BL_(1156)		200	391	355	237	215	229	370	213	229	298	295	446	288	288	393	471	385	257	299	306	556	344	312	480	476	311	469	418	399	374	486	315	263	260	310	436	341	315	461
1084	PRODH	125.738	#N/A			0.362734	3.23331	2.72622	pos.corr_CTEPH_BL_(769)		167	138	161	194	139	148	144	73	95	144	136	166	152	238	201	75	133	73	184	203	67	131	142	107	65	226	206	87	222	51	270	85	133	170	173	45	301	92	97
1085	HSPB1	243.283	#N/A			-0.362732	-3.23328	2.72618	neg.corr_hCTEPH_BL_(1156)		253	336	287	237	207	205	248	188	176	198	211	232	200	229	204	256	277	264	201	183	240	282	239	276	262	233	281	272	233	213	342	304	203	173	171	273	213	200	304
1086	PREPL	619.15	#N/A			-0.362694	-3.23289	2.72567	neg.corr_hCTEPH_BL_(1156)		760	642	666	732	685	588	628	672	611	549	581	614	603	645	663	621	624	621	634	633	617	614	689	646	716	639	577	648	393	542	636	730	634	551	615	735	574	707	751
1087	RUSC2	221.566	#N/A			-0.362654	-3.23248	2.72513	neg.corr_hCTEPH_BL_(1156)		203	214	242	220	206	178	225	176	195	193	193	196	193	145	183	220	179	240	172	210	237	220	222	212	252	235	190	236	269	244	213	229	194	214	251	242	165	209	285
1088	STEAP3	64.1977	#N/A			0.362445	3.23034	2.7223	pos.corr_CTEPH_BL_(769)		68	42	44	46	66	72	39	63	75	139	81	58	49	81	79	58	65	47	58	67	84	70	64	47	82	59	69	65	89	65	45	37	84	74	56	71	85	75	41
1089	SGMS2	241.201	#N/A			-0.362332	-3.22918	2.72078	neg.corr_hCTEPH_BL_(1156)		302	260	291	281	253	283	278	255	229	238	221	258	235	229	257	263	280	291	235	208	262	219	291	253	280	241	265	287	142	211	238	287	251	196	274	258	256	409	304
1090	ENSG00000230333	10.5512	#N/A			0.362249	3.22833	2.71966	pos.corr_CTEPH_BL_(769)		4	4	9	6	25	26	12	13	11	18	9	6	6	20	1	6	8	15	17	19	8	8	4	5	0	9	15	3	8	18	6	3	19	21	4	1	18	18	8
1091	FAM160B2	134.112	#N/A			-0.36195	-3.22527	2.71563	neg.corr_hCTEPH_BL_(1156)		152	121	134	131	136	134	143	105	117	115	133	142	133	145	129	135	128	127	121	122	139	130	156	153	138	127	130	148	139	164	131	131	119	104	175	129	125	125	168
1092	RNF11	315.438	#N/A			-0.361907	-3.22483	2.71505	neg.corr_hCTEPH_BL_(1156)		377	308	358	377	358	356	335	325	330	343	263	308	338	294	307	351	347	368	310	314	342	316	311	323	366	317	332	332	170	327	303	388	340	301	284	351	296	323	385
1093	FRG1-DT	12.9211	#N/A			0.361772	3.22343	2.71321	pos.corr_CTEPH_BL_(769)		6	6	6	10	11	19	9	16	14	19	19	16	9	15	18	7	10	5	17	19	11	7	10	9	10	15	11	16	32	5	24	11	14	16	10	17	17	10	9
1094	NKD2	6.51512	#N/A			-0.361673	-3.22242	2.71188	neg.corr_hCTEPH_BL_(1156)		4	6	12	3	3	1	9	9	3	4	4	2	6	4	4	4	5	6	4	4	5	11	14	12	13	4	2	12	2	5	10	9	6	3	4	9	1	14	8
1095	FAM227A	21.8318	#N/A			-0.361663	-3.22233	2.71175	neg.corr_hCTEPH_BL_(1156)		21	33	21	21	28	24	34	25	14	10	16	17	19	12	35	25	26	31	27	22	22	27	49	28	22	23	24	10	34	40	35	19	21	8	40	20	9	30	36
1096	SEMA5B	50.4399	#N/A			-0.361494	-3.22058	2.70946	neg.corr_hCTEPH_BL_(1156)		40	89	68	50	20	36	65	51	23	48	58	35	48	24	32	63	50	23	23	54	70	60	71	48	81	42	34	124	32	38	58	63	19	14	53	80	26	54	37
1097	MYBPC1	6.44732	#N/A			0.361324	3.21885	2.70718	pos.corr_CTEPH_BL_(769)		3	6	3	9	9	16	9	9	14	8	19	9	5	7	9	4	7	0	26	9	2	4	7	5	6	10	16	3	5	6	6	1	17	13	5	3	10	1	4
1098	ZMYND11	623.258	#N/A			-0.361105	-3.2166	2.70423	neg.corr_hCTEPH_BL_(1156)		680	586	652	689	602	622	658	677	617	621	629	622	614	576	589	652	623	724	613	622	620	660	628	704	645	680	740	620	555	682	743	737	622	592	590	640	587	583	729
1099	RAB4A	210.803	#N/A			-0.36109	-3.21645	2.70403	neg.corr_hCTEPH_BL_(1156)		294	265	296	267	258	228	229	195	206	211	195	250	253	208	235	252	250	225	210	223	197	259	237	264	228	227	243	236	185	266	265	306	223	193	211	242	215	194	320
1100	FRZB	34.5852	#N/A			-0.360952	-3.21504	2.70217	neg.corr_hCTEPH_BL_(1156)		21	27	29	27	31	22	51	48	14	21	27	39	26	10	20	21	29	27	9	34	48	33	32	41	112	73	25	68	21	26	22	37	12	14	38	38	15	33	25
1101	KCNIP1-AS1	8.63042	#N/A			0.360942	3.21494	2.70204	pos.corr_CTEPH_BL_(769)		20	8	3	8	6	3	1	7	8	6	13	8	16	16	8	14	9	3	9	11	3	4	4	8	12	4	3	9	18	6	3	5	5	10	8	14	20	7	3
1102	GPR180	83.4594	#N/A			0.360845	3.21394	2.70073	pos.corr_CTEPH_BL_(769)		125	95	73	75	69	83	88	112	124	112	111	85	110	132	113	67	87	96	101	95	99	54	98	47	85	85	85	79	41	95	42	82	90	135	66	95	99	67	82
1103	TMEM25	33.398	#N/A			0.360814	3.21362	2.70031	pos.corr_CTEPH_BL_(769)		35	29	16	36	43	40	27	47	39	47	47	36	39	34	32	33	40	35	32	40	27	26	38	29	45	41	35	28	34	37	23	31	34	45	32	53	27	38	23
1104	TNPO2	238.767	#N/A			-0.360604	-3.21148	2.6975	neg.corr_hCTEPH_BL_(1156)		246	240	240	255	230	217	241	246	209	212	230	227	231	203	252	225	240	283	228	237	261	214	264	272	288	200	211	278	236	232	227	220	226	240	293	263	201	259	247
1105	MIER1	348.442	#N/A			-0.360481	-3.21021	2.69584	neg.corr_hCTEPH_BL_(1156)		357	369	384	368	331	371	398	393	362	376	325	380	369	343	322	409	353	451	376	375	359	394	352	407	345	408	413	347	305	432	426	432	342	367	354	359	361	328	404
1106	MADD	427.19	#N/A			0.36048	3.2102	2.69582	pos.corr_CTEPH_BL_(769)		478	337	330	424	504	455	458	369	448	407	417	418	462	469	520	426	412	380	462	430	364	415	436	438	381	380	473	369	575	376	472	349	495	440	440	337	502	360	346
1107	CCNI	698.576	#N/A			-0.360446	-3.20986	2.69537	neg.corr_hCTEPH_BL_(1156)		799	857	741	704	713	656	779	694	621	588	566	659	644	621	702	667	724	812	682	621	635	622	592	713	787	673	627	613	448	637	653	721	585	534	558	712	640	690	759
1108	CHP1	290.455	#N/A			-0.360354	-3.20892	2.69414	neg.corr_hCTEPH_BL_(1156)		319	334	312	324	322	307	319	246	291	298	271	327	270	301	289	277	268	330	267	287	272	344	306	316	327	255	253	284	190	271	252	301	279	272	283	312	238	393	343
1109	BMPER	15.7269	#N/A			0.360335	3.20872	2.69387	pos.corr_CTEPH_BL_(769)		8	13	20	11	10	11	3	12	50	27	22	4	9	17	11	3	14	23	22	10	10	17	4	6	4	7	16	7	9	10	9	3	15	27	5	7	11	13	2
1110	FBXL19-AS1	9.62371	#N/A			-0.360291	-3.20827	2.69328	neg.corr_hCTEPH_BL_(1156)		11	10	15	14	18	18	11	7	7	6	8	13	7	8	3	11	7	11	11	10	15	7	13	12	15	9	8	16	14	6	6	18	9	14	17	10	7	15	13
1111	TEP1	147.303	#N/A			-0.36014	-3.20673	2.69126	neg.corr_hCTEPH_BL_(1156)		170	140	173	151	148	135	183	121	126	123	161	161	139	120	152	166	133	125	132	161	147	185	140	162	156	142	109	143	150	207	139	197	151	139	206	131	135	172	188
1112	ENSG00000267557	8.2415	#N/A			0.359998	3.20527	2.68935	pos.corr_CTEPH_BL_(769)		6	3	6	14	12	7	9	4	14	8	18	9	6	6	18	7	9	6	13	7	5	1	9	2	7	4	5	4	8	3	4	7	11	6	6	3	18	6	5
1113	ZNF33BP1	12.8757	#N/A			0.359871	3.20397	2.68765	pos.corr_CTEPH_BL_(769)		16	11	9	9	21	16	9	11	18	11	16	11	18	8	14	12	11	11	18	23	13	8	13	13	20	12	7	15	8	12	10	8	18	14	13	8	10	13	3
1114	ENSG00000230490	67.4062	#N/A			0.359848	3.20373	2.68734	pos.corr_CTEPH_BL_(769)		92	35	47	50	73	52	52	75	83	73	76	69	70	58	62	41	47	34	38	73	87	46	78	48	64	45	45	92	41	37	37	64	80	57	49	51	53	72	40
1115	NDUFA4L2	37.1791	#N/A			-0.359814	-3.20339	2.68689	neg.corr_hCTEPH_BL_(1156)		34	38	46	26	39	29	45	33	29	49	38	33	28	27	32	43	35	33	36	30	45	48	36	40	39	32	42	56	47	23	37	31	31	32	35	41	41	30	43
1116	KLF5	24.9641	#N/A			-0.359775	-3.20299	2.68636	neg.corr_hCTEPH_BL_(1156)		21	10	49	19	17	9	28	25	14	18	16	19	21	12	26	20	32	55	20	26	15	48	14	30	22	11	25	28	15	33	18	56	25	8	30	31	35	78	59
1117	SLC39A10	142.53	#N/A			-0.359756	-3.2028	2.68612	neg.corr_hCTEPH_BL_(1156)		145	159	229	115	104	119	190	171	109	114	144	139	140	113	111	148	138	173	123	133	151	143	122	131	233	114	107	172	75	198	120	236	123	126	150	175	138	306	244
1118	LUM	360.313	PABRVdecomp_comp	overlap_rat-PAB with CTEPH_prePEA	not_regulated at protein level	-0.359742	-3.20265	2.68592	neg.corr_hCTEPH_BL_(1156)		396	399	402	340	291	254	500	539	227	419	334	507	348	271	247	405	278	392	312	232	567	498	314	355	517	232	223	525	124	473	248	471	281	186	353	534	251	628	330
1119	PIP5K1B	249.902	#N/A			0.359716	3.20239	2.68558	pos.corr_CTEPH_BL_(769)		285	255	223	285	300	283	260	310	273	349	338	253	262	282	259	220	239	193	316	235	223	187	238	236	195	297	287	228	208	174	268	215	271	277	242	215	359	228	225
1120	HAND2-AS1	877.854	#N/A			0.359617	3.20137	2.68425	pos.corr_CTEPH_BL_(769)		1061	829	751	854	1032	795	762	1016	1004	837	931	999	1005	787	925	755	746	714	840	798	839	722	966	728	828	821	804	908	546	589	614	819	915	811	870	803	893	962	773
1121	CLU	187.497	#N/A			-0.35961	-3.2013	2.68415	neg.corr_hCTEPH_BL_(1156)		197	197	286	207	139	193	164	177	139	145	142	131	147	124	216	183	222	179	106	243	223	150	242	180	266	350	221	159	170	375	241	242	164	161	218	205	134	268	172
1122	CYYR1	139.421	#N/A			0.35955	3.20069	2.68336	pos.corr_CTEPH_BL_(769)		133	171	159	147	168	167	139	194	176	170	167	145	136	145	160	161	162	95	130	178	141	142	136	132	115	176	138	122	99	173	148	112	142	192	140	142	155	118	147
1123	ENSG00000232855	42.6948	#N/A			0.359505	3.20023	2.68275	pos.corr_CTEPH_BL_(769)		47	35	23	20	33	49	30	30	40	62	66	53	53	57	35	34	36	33	94	45	12	29	25	30	33	25	40	13	37	58	43	28	50	56	57	25	60	33	27
1124	BAIAP2-DT	59.7253	#N/A			-0.359285	-3.19798	2.6798	neg.corr_hCTEPH_BL_(1156)		55	45	48	77	54	46	81	47	40	59	28	48	43	36	49	49	54	56	29	65	72	69	59	60	91	42	58	92	73	59	56	56	45	51	69	76	44	70	68
1125	CANT1	82.9398	#N/A			-0.359271	-3.19784	2.67962	neg.corr_hCTEPH_BL_(1156)		86	77	84	77	79	68	96	59	67	82	68	80	80	75	76	86	74	72	74	83	91	90	94	83	91	68	68	97	103	91	69	80	74	83	112	104	72	89	87
1126	KIFBP	279.664	#N/A			-0.359194	-3.19705	2.67859	neg.corr_hCTEPH_BL_(1156)		316	326	307	324	297	284	289	285	260	281	293	315	311	275	314	281	306	271	284	309	316	296	294	302	288	300	282	294	213	275	332	329	294	251	270	331	249	280	313
1127	PNPLA7	140.185	#N/A			0.359175	3.19685	2.67833	pos.corr_CTEPH_BL_(769)		167	121	110	126	135	148	100	112	153	112	139	131	140	187	132	131	99	97	180	202	111	114	121	148	91	123	148	94	184	129	99	92	119	146	186	94	143	106	108
1128	USP53	1236.63	#N/A			-0.359016	-3.19523	2.6762	neg.corr_hCTEPH_BL_(1156)		1604	1187	1422	1639	1468	1351	1591	1250	1365	1415	1214	1533	1333	1369	1206	1408	1241	1674	1486	1579	1167	1617	1299	1651	1499	1468	1268	1133	773	1501	1377	1721	1123	1336	1509	1302	1208	1220	1642
1129	SUMO3	157.61	#N/A			-0.358949	-3.19455	2.67531	neg.corr_hCTEPH_BL_(1156)		165	165	168	174	148	156	183	147	164	148	145	153	150	172	152	176	157	162	156	129	157	164	155	167	174	150	183	169	158	154	179	159	156	137	148	184	154	142	172
1130	HCG25	23.0444	#N/A			0.35894	3.19445	2.67519	pos.corr_CTEPH_BL_(769)		17	26	22	19	28	17	22	27	29	18	24	26	29	36	31	21	22	16	19	28	28	19	22	27	30	33	14	22	17	23	17	15	30	30	25	17	22	18	19
1131	CDYL2	28.3059	#N/A			-0.35886	-3.19364	2.67411	neg.corr_hCTEPH_BL_(1156)		26	49	37	44	48	18	38	14	23	33	28	22	25	10	46	24	19	63	34	33	38	53	33	38	32	20	40	30	37	54	31	42	23	32	38	22	26	35	38
1132	SH2D3C	113.963	#N/A			0.358837	3.1934	2.67381	pos.corr_CTEPH_BL_(769)		122	123	134	106	121	115	118	114	119	108	155	107	107	149	144	149	110	82	90	119	131	109	110	105	120	121	123	126	122	90	120	102	99	131	130	126	135	109	107
1133	GARS1	226.19	#N/A			-0.358747	-3.19248	2.6726	neg.corr_hCTEPH_BL_(1156)		220	224	236	246	242	234	263	240	223	218	251	245	270	205	254	244	231	252	232	209	213	263	233	268	259	256	232	250	200	233	271	260	264	240	251	267	239	265	282
1134	PCOLCE	44.9079	PABRVdecomp	overlap_rat-PAB with CTEPH_prePEA		-0.358675	-3.19175	2.67164	neg.corr_hCTEPH_BL_(1156)		21	31	59	23	28	42	45	33	41	45	30	55	31	31	35	49	31	54	28	25	65	99	31	47	81	24	38	69	32	61	48	58	32	32	35	52	44	62	49
1135	ENSG00000280128	125.155	#N/A			0.358577	3.19075	2.67034	pos.corr_CTEPH_BL_(769)		138	131	97	113	117	132	90	107	138	163	134	136	152	125	99	133	115	66	161	139	122	141	154	141	91	141	113	109	155	129	132	120	133	126	104	149	136	98	137
1136	HSPH1	315.829	#N/A			-0.358402	-3.18897	2.66801	neg.corr_hCTEPH_BL_(1156)		288	359	412	360	311	345	349	297	359	346	332	316	323	302	346	390	377	306	326	308	314	404	388	371	317	365	391	333	309	331	479	394	321	338	311	292	333	329	537
1137	STX2	137.856	#N/A			-0.358392	-3.18886	2.66787	neg.corr_hCTEPH_BL_(1156)		117	167	200	212	168	137	168	103	118	120	128	143	120	122	139	151	148	152	149	164	122	197	170	185	167	148	183	146	112	209	166	189	159	113	169	131	118	177	240
1138	ENSG00000286889	35.1576	#N/A			0.358112	3.186	2.66413	pos.corr_CTEPH_BL_(769)		0	30	20	12	102	69	28	9	62	147	99	65	98	63	8	64	44	31	31	12	41	20	87	0	0	76	41	19	18	3	29	18	40	58	2	33	124	74	3
1139	P4HA2	207.179	#N/A			-0.357926	-3.1841	2.66165	neg.corr_hCTEPH_BL_(1156)		207	201	183	225	163	173	218	162	167	192	207	188	182	212	198	219	198	189	168	185	245	226	231	222	220	208	212	201	208	184	249	217	164	198	228	218	197	229	207
1140	SDAD1P1	75.1675	#N/A			-0.357902	-3.18386	2.66134	neg.corr_hCTEPH_BL_(1156)		105	76	100	113	66	87	108	86	73	73	63	90	79	70	82	72	70	40	73	115	65	88	92	112	93	84	84	94	90	73	93	97	71	65	109	74	83	57	86
1141	PHF21B	5.58999	#N/A			-0.357899	-3.18382	2.66129	neg.corr_hCTEPH_BL_(1156)		7	5	6	5	5	1	7	6	1	2	1	8	4	3	4	6	10	3	2	7	8	4	7	10	14	2	6	5	9	11	6	6	7	5	13	8	3	3	11
1142	DNAJC19	133.038	#N/A			0.357795	3.18276	2.6599	pos.corr_CTEPH_BL_(769)		168	124	150	155	175	163	121	156	203	159	148	141	167	159	147	139	139	121	183	142	111	128	137	148	122	141	194	129	98	120	164	144	153	148	110	127	162	134	116
1143	MGAT2	53.2504	#N/A			-0.357715	-3.18195	2.65885	neg.corr_hCTEPH_BL_(1156)		42	52	59	56	63	53	63	72	47	50	43	67	57	46	55	64	58	68	53	38	48	73	57	58	61	58	63	68	46	50	57	67	55	53	60	64	47	61	66
1144	PLSCR4	145.694	PABRVcomp	overlap_rat-PAB with CTEPH_prePEA		-0.357709	-3.18189	2.65877	neg.corr_hCTEPH_BL_(1156)		126	154	205	151	113	143	197	151	144	171	133	201	120	120	115	178	133	156	142	151	148	252	111	148	169	162	109	156	64	230	118	175	121	122	174	140	146	237	173
1145	MTTP	25.6892	#N/A			0.357582	3.18059	2.65707	pos.corr_CTEPH_BL_(769)		21	11	12	32	31	25	29	28	29	37	28	28	28	31	38	26	20	15	36	20	30	23	24	23	18	35	27	17	28	17	29	23	33	34	32	31	35	21	18
1146	ORAI2	21.3712	#N/A			-0.357274	-3.17746	2.65298	neg.corr_hCTEPH_BL_(1156)		16	25	29	15	23	23	27	13	20	15	13	16	19	11	22	19	13	21	18	18	22	32	32	16	22	17	12	35	41	34	22	28	27	15	27	28	15	29	24
1147	PRRT3	6.53715	#N/A			-0.357256	-3.17727	2.65273	neg.corr_hCTEPH_BL_(1156)		1	10	11	8	6	4	9	9	4	7	7	6	11	4	5	5	10	6	6	7	7	7	13	14	7	3	5	7	5	9	5	7	4	6	14	13	7	10	9
1148	CTBP2	172.722	#N/A			-0.357171	-3.1764	2.65161	neg.corr_hCTEPH_BL_(1156)		181	182	194	165	162	168	168	166	156	162	175	163	198	189	168	198	192	199	180	188	177	186	198	172	202	208	188	197	135	194	199	170	191	184	196	189	183	154	193
1149	LINC01515	61.6995	#N/A			0.356933	3.17398	2.64845	pos.corr_CTEPH_BL_(769)		62	42	65	59	44	80	60	74	54	90	69	87	75	77	114	54	60	42	56	63	80	40	53	64	47	61	34	67	37	56	52	59	48	65	66	79	77	70	35
1150	MAP4K3-DT	89.8489	#N/A			-0.356633	-3.17093	2.64447	neg.corr_hCTEPH_BL_(1156)		113	102	88	108	114	84	121	118	95	94	81	90	106	71	92	98	92	80	82	122	90	91	117	98	120	87	93	115	64	96	104	126	113	83	114	106	77	80	130
1151	EIF2AK3	257.808	#N/A			-0.356625	-3.17084	2.64436	neg.corr_hCTEPH_BL_(1156)		292	338	328	275	292	263	263	237	159	182	196	208	284	165	298	313	262	280	152	258	184	252	270	352	306	246	208	226	248	410	390	423	220	209	394	344	203	357	485
1152	PHF20L1	776.851	#N/A			-0.356451	-3.16907	2.64205	neg.corr_hCTEPH_BL_(1156)		852	788	928	846	851	793	882	801	777	834	721	936	861	746	788	814	826	965	749	809	765	769	813	825	814	797	884	795	647	799	1001	1006	775	754	802	879	740	893	969
1153	SLCO5A1	111.948	#N/A			-0.356451	-3.16907	2.64205	neg.corr_hCTEPH_BL_(1156)		154	117	111	139	163	96	136	86	121	86	119	89	127	114	83	106	147	125	98	95	163	125	135	117	120	71	109	141	75	82	80	151	93	106	133	164	85	102	210
1154	ENSG00000280323	78.1624	#N/A			-0.35631	-3.16763	2.64017	neg.corr_hCTEPH_BL_(1156)		57	106	102	124	94	51	80	91	44	60	63	92	61	84	92	71	92	68	45	82	69	98	101	89	81	76	86	104	67	112	104	185	80	71	89	135	57	69	123
1155	KIF3B	193.65	#N/A			-0.356101	-3.1655	2.63741	neg.corr_hCTEPH_BL_(1156)		201	206	187	205	159	177	237	203	167	163	182	190	191	190	178	199	203	238	193	177	191	233	185	194	217	181	191	211	243	227	192	223	184	181	231	202	175	239	257
1156	USP22	557.132	#N/A			-0.35609	-3.16539	2.63726	neg.corr_hCTEPH_BL_(1156)		611	549	516	605	598	492	610	523	477	485	491	521	507	500	540	573	515	525	490	523	537	564	587	553	627	523	518	576	441	508	568	528	475	455	597	647	463	597	651
1157	AQP7P2	10.5974	#N/A			0.356072	3.16521	2.63702	pos.corr_CTEPH_BL_(769)		11	11	6	9	4	19	12	17	15	15	21	6	8	18	14	11	6	5	15	6	15	4	7	9	7	14	8	3	9	9	9	8	3	16	4	5	15	6	5
1158	GALM	61.9826	#N/A			0.356069	3.16518	2.63698	pos.corr_CTEPH_BL_(769)		75	58	48	84	57	64	64	77	60	68	75	71	62	72	59	68	58	60	69	66	70	68	70	59	59	68	72	49	80	46	71	60	72	67	66	67	76	60	66
1159	ADGRF5	794.462	#N/A			0.355995	3.16443	2.63601	pos.corr_CTEPH_BL_(769)		969	1023	890	848	972	848	834	934	874	862	923	860	867	1001	921	893	865	715	785	852	682	874	758	783	759	956	864	663	705	705	999	814	795	982	792	797	905	727	782
1160	CDV3	574.535	#N/A			-0.355972	-3.16419	2.6357	neg.corr_hCTEPH_BL_(1156)		621	638	647	619	610	596	587	527	607	562	568	552	547	598	569	594	622	564	584	550	534	591	577	633	568	578	647	595	526	603	646	743	586	564	521	628	574	638	678
1161	MLIP	992.642	#N/A			0.355938	3.16385	2.63525	pos.corr_CTEPH_BL_(769)		1170	931	825	1045	1112	1083	1045	1031	1288	1237	1166	1108	1282	1138	1098	901	1019	910	1303	1041	984	861	990	1056	1001	975	1097	919	719	756	1125	928	1247	1017	834	848	1249	756	1018
1162	REST	514.537	#N/A			-0.355842	-3.16286	2.63397	neg.corr_hCTEPH_BL_(1156)		576	503	522	533	490	525	583	526	554	557	495	556	568	515	517	543	466	498	562	541	600	651	575	537	572	495	584	597	421	536	584	620	513	555	534	483	512	543	570
1163	ENSG00000250049	7.45686	#N/A			0.355732	3.16175	2.63252	pos.corr_CTEPH_BL_(769)		4	3	6	3	6	8	7	7	16	27	15	9	9	9	8	3	1	5	9	2	8	4	5	4	7	17	6	4	5	3	15	1	17	18	6	2	9	8	1
1164	FAM53B	200.419	#N/A			0.355684	3.16126	2.63188	pos.corr_CTEPH_BL_(769)		202	165	141	194	218	145	206	240	174	250	202	184	214	235	205	150	175	121	199	181	159	182	192	152	235	193	159	184	220	143	206	154	213	229	179	221	220	147	160
1165	TTYH2	123.555	#N/A			0.355545	3.15985	2.63005	pos.corr_CTEPH_BL_(769)		140	88	65	110	122	116	110	141	102	147	131	103	111	138	124	103	118	85	120	103	147	97	127	89	134	118	106	157	142	75	103	88	120	97	113	146	153	134	66
1166	CTNNAL1	314.405	#N/A			-0.35547	-3.15909	2.62906	neg.corr_hCTEPH_BL_(1156)		370	367	360	346	314	306	376	318	317	311	265	362	317	297	306	342	283	339	324	271	273	343	312	346	424	321	398	355	263	292	435	428	284	295	323	351	308	282	440
1167	ENSG00000280054	5.25474	#N/A			0.355313	3.15749	2.62698	pos.corr_CTEPH_BL_(769)		8	5	3	2	7	5	2	2	9	3	8	3	11	4	9	2	4	6	2	6	5	6	5	4	9	10	5	5	9	15	3	4	5	8	10	7	7	4	4
1168	TRAC	11.0472	#N/A			0.355218	3.15652	2.62573	pos.corr_CTEPH_BL_(769)		3	13	7	8	20	16	13	2	64	24	10	16	40	6	4	12	9	32	19	4	5	17	29	10	3	15	47	4	12	11	10	16	25	49	5	9	15	7	3
1169	ANKIB1	298.197	#N/A			-0.355156	-3.15589	2.6249	neg.corr_hCTEPH_BL_(1156)		333	317	362	346	325	269	349	334	271	271	263	298	321	264	294	267	302	336	276	304	291	289	299	331	411	293	266	313	222	350	247	399	286	294	334	383	286	353	369
1170	CRIP3	20.9984	#N/A			-0.355077	-3.15509	2.62386	neg.corr_hCTEPH_BL_(1156)		10	54	53	28	30	11	16	11	4	4	7	38	10	4	30	17	38	19	2	22	12	10	38	27	12	9	10	56	23	30	18	99	10	5	17	18	13	48	64
1171	SH3GLB1	639.365	#N/A			-0.355055	-3.15486	2.62357	neg.corr_hCTEPH_BL_(1156)		754	752	700	724	735	633	695	670	624	623	683	684	653	634	655	686	671	737	636	610	694	652	725	683	721	629	594	699	344	641	680	793	636	596	618	720	546	713	781
1172	PLOD2	215.409	PABRVdecomp_comp	overlap_rat-PAB with CTEPH_prePEA		-0.355044	-3.15475	2.62343	neg.corr_hCTEPH_BL_(1156)		218	251	275	206	181	219	224	243	199	176	213	229	226	224	201	219	205	283	274	192	222	274	246	197	162	219	189	209	110	317	220	301	204	198	256	175	196	325	265
1173	CRIM1	683.168	#N/A			-0.355	-3.15431	2.62285	neg.corr_hCTEPH_BL_(1156)		852	715	808	583	563	650	558	884	564	535	526	570	503	521	705	677	624	954	551	844	517	878	574	951	988	944	557	574	384	879	605	770	518	581	922	742	537	1120	658
1174	VEGFD	31.6739	#N/A			0.354979	3.15409	2.62257	pos.corr_CTEPH_BL_(769)		17	19	17	26	35	31	20	48	47	28	52	17	21	52	31	31	36	40	85	24	45	15	26	23	33	21	34	9	21	24	17	18	55	38	20	23	38	22	17
1175	GIT2	464.229	#N/A			0.354946	3.15376	2.62214	pos.corr_CTEPH_BL_(769)		501	413	430	488	534	448	426	418	596	424	461	470	401	463	501	450	441	411	393	474	445	506	498	467	448	435	502	469	488	415	521	409	485	518	412	444	460	443	465
1176	GLRB	56.0616	#N/A			-0.354877	-3.15305	2.62122	neg.corr_hCTEPH_BL_(1156)		98	81	89	85	70	64	62	76	38	31	41	64	73	55	56	50	62	57	65	58	40	51	66	88	91	47	52	70	38	68	73	91	48	47	94	79	50	93	72
1177	ST8SIA2	37.1655	#N/A			-0.354802	-3.15229	2.62023	neg.corr_hCTEPH_BL_(1156)		42	48	82	65	45	29	29	41	4	25	10	44	47	18	40	58	53	40	9	58	35	58	62	54	59	30	29	113	41	47	54	72	22	6	44	85	15	83	77
1178	SDK1	55.3786	#N/A			0.354747	3.15173	2.61951	pos.corr_CTEPH_BL_(769)		22	57	24	34	46	44	31	45	84	105	97	63	77	60	35	46	33	72	63	79	58	43	84	50	24	43	49	36	57	63	25	21	31	64	30	39	37	30	27
1179	CELF1	543.541	#N/A			-0.354743	-3.15169	2.61946	neg.corr_hCTEPH_BL_(1156)		585	541	541	545	530	513	492	504	447	513	521	483	479	468	519	522	475	608	531	505	558	508	543	506	536	494	429	490	459	541	461	622	493	515	571	573	465	598	672
1180	STAM2	296.087	#N/A			-0.354696	-3.15122	2.61884	neg.corr_hCTEPH_BL_(1156)		335	290	323	340	338	326	355	322	322	335	304	322	276	296	288	307	318	316	330	316	308	318	346	278	343	293	296	308	193	324	363	335	320	305	313	332	313	299	401
1181	ACSS1	468.464	#N/A			0.354669	3.15093	2.61847	pos.corr_CTEPH_BL_(769)		674	389	612	673	537	518	438	485	490	575	458	607	441	535	709	332	472	294	524	611	306	456	513	475	417	508	559	506	580	276	508	283	511	467	483	365	713	440	343
1182	NEXN-AS1	25.8517	#N/A			-0.354662	-3.15086	2.61838	neg.corr_hCTEPH_BL_(1156)		20	20	33	26	25	25	28	20	20	27	26	26	29	26	23	27	28	27	30	28	23	22	41	33	43	35	25	23	15	39	36	44	24	27	30	31	26	23	46
1183	PHLDA3	56.7093	#N/A			-0.354582	-3.15005	2.61733	neg.corr_hCTEPH_BL_(1156)		58	68	74	56	68	62	60	56	36	50	44	54	41	45	63	64	67	61	40	50	60	74	65	55	66	51	54	60	67	61	61	65	61	42	68	59	40	63	75
1184	ENSG00000279839	15.032	#N/A			0.354565	3.14988	2.61711	pos.corr_CTEPH_BL_(769)		15	15	11	12	16	8	18	23	16	8	23	17	13	18	14	10	11	11	12	19	20	10	29	12	7	10	11	11	21	8	18	12	19	19	18	10	24	4	9
1185	PDE4A	74.888	#N/A			0.354529	3.14952	2.61663	pos.corr_CTEPH_BL_(769)		55	62	66	43	83	82	74	86	79	97	100	65	76	68	60	80	52	76	53	89	97	72	98	44	61	50	80	75	92	56	45	60	74	109	40	73	88	69	82
1186	ABRA	158.656	#N/A			-0.354433	-3.14854	2.61536	neg.corr_hCTEPH_BL_(1156)		144	212	231	176	175	216	112	92	165	133	140	158	115	106	228	210	268	182	106	127	126	161	208	176	145	141	212	104	125	313	280	360	137	112	211	189	146	177	380
1187	RNF144A	144.863	#N/A			0.354399	3.14819	2.61491	pos.corr_CTEPH_BL_(769)		157	136	110	172	138	120	113	187	118	137	139	144	133	186	139	152	132	98	136	119	116	126	133	125	123	125	145	113	89	152	93	140	166	159	155	178	157	166	107
1188	SCX	15.9964	#N/A			-0.354324	-3.14743	2.61393	neg.corr_hCTEPH_BL_(1156)		12	29	24	21	12	12	21	19	9	8	10	16	13	12	16	21	27	17	11	16	20	19	24	19	25	17	21	26	21	12	31	27	23	14	19	19	21	13	39
1189	ENSG00000280434	87.7148	#N/A			0.354233	3.1465	2.61273	pos.corr_CTEPH_BL_(769)		84	94	68	74	100	89	110	88	85	110	130	108	106	141	116	94	87	60	122	111	74	78	120	112	84	91	98	76	104	98	102	88	145	92	88	87	142	92	70
1190	LRRC41	173.751	#N/A			-0.3542	-3.14618	2.6123	neg.corr_hCTEPH_BL_(1156)		161	188	169	164	173	173	159	169	153	168	169	164	176	159	185	166	182	175	170	178	186	183	188	177	193	162	158	186	139	206	159	205	173	168	179	191	169	220	177
1191	FGFR1	572.093	#N/A			-0.354031	-3.14445	2.61007	neg.corr_hCTEPH_BL_(1156)		635	676	593	583	598	473	479	535	494	442	497	547	561	494	568	641	602	541	490	580	534	566	671	564	561	577	430	599	617	654	655	714	521	529	636	580	507	625	654
1192	PLEKHG1	293.671	#N/A			0.353861	3.14273	2.60783	pos.corr_CTEPH_BL_(769)		364	308	288	357	373	368	265	316	314	285	439	371	439	397	379	370	275	251	262	344	280	302	322	329	272	305	282	231	308	334	378	308	422	336	322	313	363	279	353
1193	STC1	90.9816	#N/A			-0.353824	-3.14236	2.60735	neg.corr_hCTEPH_BL_(1156)		78	91	112	132	53	119	132	27	36	89	47	114	129	126	32	83	169	72	119	53	137	186	69	156	106	83	142	47	57	412	133	66	53	64	194	56	101	78	290
1194	JCHAIN	13.7667	#N/A			0.353676	3.14085	2.6054	pos.corr_CTEPH_BL_(769)		9	2	16	3	3	12	15	3	22	82	31	23	3	7	0	42	19	23	13	1	6	13	2	2	18	6	15	7	23	16	11	1	22	40	3	20	18	13	15
1195	RFX5	120.149	#N/A			-0.353499	-3.13905	2.60307	neg.corr_hCTEPH_BL_(1156)		116	125	113	106	143	129	125	124	95	111	88	136	114	80	124	140	108	102	96	118	127	124	124	114	154	121	136	140	129	115	138	141	123	111	136	136	85	138	149
1196	GOLGA2	394.916	#N/A			-0.353336	-3.1374	2.60093	neg.corr_hCTEPH_BL_(1156)		336	372	424	425	410	383	425	366	371	415	336	408	358	394	345	420	398	342	321	391	447	526	422	471	457	352	510	513	519	400	559	496	359	373	369	408	382	359	474
1197	SPAG4	4.42817	#N/A			-0.353111	-3.13512	2.59798	neg.corr_hCTEPH_BL_(1156)		7	1	9	7	6	7	5	2	2	2	1	7	5	6	4	5	3	6	6	4	12	9	7	6	4	3	3	7	3	4	7	4	3	9	8	6	2	8	6
1198	ATP11B	474.038	#N/A			-0.353041	-3.13441	2.59706	neg.corr_hCTEPH_BL_(1156)		543	465	500	557	483	484	567	496	499	500	462	482	483	475	489	544	498	561	496	493	439	459	501	496	464	467	415	462	272	565	487	561	466	502	564	538	463	508	746
1199	GSAP	91.83	#N/A			0.352983	3.13383	2.59631	pos.corr_CTEPH_BL_(769)		102	93	82	112	118	102	98	127	104	94	109	75	98	115	104	95	78	96	116	118	98	92	76	91	76	132	93	79	69	104	64	71	97	115	91	92	115	146	89
1200	IL1RAP	84.9054	#N/A			-0.352844	-3.13241	2.59448	neg.corr_hCTEPH_BL_(1156)		92	74	109	94	58	94	103	94	61	86	65	70	111	84	88	83	78	93	92	82	88	84	88	91	122	83	57	113	55	91	93	105	69	70	97	97	90	143	113
1201	NFYC-AS1	16.3317	#N/A			0.35282	3.13217	2.59416	pos.corr_CTEPH_BL_(769)		11	20	11	15	16	19	11	15	25	21	13	20	20	29	26	21	19	11	22	26	16	12	16	19	17	19	19	18	26	14	13	15	10	13	13	21	24	17	11
1202	PRXL2A	292.199	#N/A			0.352751	3.13147	2.59326	pos.corr_CTEPH_BL_(769)		289	322	333	344	296	347	239	314	385	340	329	330	311	383	313	280	289	238	414	294	281	296	291	294	227	337	410	237	380	313	407	244	371	351	274	262	401	223	264
1203	CYSTM1	65.5332	#N/A			-0.352745	-3.13141	2.59319	neg.corr_hCTEPH_BL_(1156)		84	83	99	85	74	73	88	66	52	47	57	80	75	74	64	69	62	73	60	57	62	78	64	82	109	65	59	87	41	63	66	90	67	56	81	85	59	110	91
1204	IDE	434.496	#N/A			0.352687	3.13082	2.59242	pos.corr_CTEPH_BL_(769)		473	429	393	512	490	507	415	496	499	500	562	482	486	514	458	468	438	444	466	428	445	408	448	424	409	478	452	407	297	391	452	488	468	441	453	412	499	441	442
1205	QRICH2	33.0745	#N/A			0.352646	3.1304	2.59188	pos.corr_CTEPH_BL_(769)		29	41	33	22	31	37	20	28	29	35	40	26	35	33	31	39	24	11	40	32	30	33	42	28	22	41	38	25	57	34	33	23	36	36	23	36	40	29	23
1206	MYLK4	27.3522	#N/A			0.352616	3.1301	2.59149	pos.corr_CTEPH_BL_(769)		38	25	18	39	38	14	17	25	44	60	39	25	20	40	25	15	28	11	35	30	16	20	21	26	19	19	29	22	23	27	18	39	27	30	32	37	35	23	45
1207	TRAF6	201.239	#N/A			-0.35259	-3.12984	2.59116	neg.corr_hCTEPH_BL_(1156)		183	212	223	246	229	220	212	216	179	201	197	215	225	213	234	211	227	205	248	198	217	212	250	249	230	205	189	203	144	236	190	219	205	185	247	233	196	226	250
1208	GJC1	272.865	#N/A			-0.35257	-3.12963	2.59089	neg.corr_hCTEPH_BL_(1156)		263	351	382	260	321	199	319	316	246	271	258	391	276	298	328	291	305	253	197	284	310	289	350	337	245	311	250	316	194	311	287	352	292	257	320	315	239	225	393
1209	PPP2CA	497.658	#N/A			-0.352557	-3.1295	2.59071	neg.corr_hCTEPH_BL_(1156)		541	555	516	510	488	508	490	509	456	432	429	499	457	472	488	516	523	603	488	459	474	459	474	506	531	485	544	525	352	432	573	566	466	399	405	565	443	515	562
1210	FAT1	1242.52	#N/A			-0.352541	-3.12934	2.59051	neg.corr_hCTEPH_BL_(1156)		1520	1272	1116	1385	1063	1182	1253	1553	987	1118	1107	1206	1241	1219	1301	1218	1161	1213	1103	1240	1280	1200	1271	1182	1440	1096	1067	1632	981	1102	1206	1446	1146	1055	1307	1286	1104	1576	1284
1211	MKRN2OS	8.92893	#N/A			-0.352427	-3.12819	2.58902	neg.corr_hCTEPH_BL_(1156)		11	48	77	22	19	2	2	4	1	0	0	12	11	1	7	6	19	3	2	3	2	3	18	16	8	15	7	14	9	9	28	33	1	1	11	14	1	6	6
1212	TNS3	382.161	#N/A			-0.352371	-3.12761	2.58828	neg.corr_hCTEPH_BL_(1156)		401	339	431	381	316	322	478	331	305	381	382	421	322	337	265	358	297	467	436	375	469	475	423	356	399	308	337	415	349	282	346	352	286	329	422	386	410	511	362
1213	ENSG00000260862	38.4471	#N/A			0.352311	3.12701	2.5875	pos.corr_CTEPH_BL_(769)		46	32	26	22	27	33	29	44	53	56	87	41	58	29	27	28	24	37	74	55	32	28	34	25	28	28	21	41	20	10	48	15	71	46	34	17	41	25	24
1214	DNAAF3	8.77701	#N/A			-0.352299	-3.12689	2.58734	neg.corr_hCTEPH_BL_(1156)		15	12	14	19	10	8	7	4	6	2	2	7	11	3	13	5	9	8	4	8	10	9	18	16	12	12	4	18	0	7	3	11	5	4	13	20	3	17	14
1215	PRKAA2	1730.09	#N/A			-0.352282	-3.12672	2.58712	neg.corr_hCTEPH_BL_(1156)		2222	1594	1883	1817	1838	1629	1725	1883	1508	1612	1467	1890	1753	1537	1836	1643	1632	1783	1538	1644	1713	1494	1773	1834	1925	1524	1642	1907	848	1543	1831	2044	1474	1424	1528	1987	1492	1739	1929
1216	C21orf91	124.59	#N/A			-0.352188	-3.12576	2.58588	neg.corr_hCTEPH_BL_(1156)		132	142	166	164	129	137	139	168	112	89	108	136	154	92	166	131	156	141	90	131	102	159	157	133	170	148	132	150	69	223	137	273	149	124	131	182	110	142	154
1217	FBXL5	520.813	#N/A			0.352178	3.12566	2.58576	pos.corr_CTEPH_BL_(769)		561	504	474	533	582	596	481	548	600	598	557	522	556	541	573	539	541	552	557	556	485	474	507	469	561	625	575	437	361	504	549	546	544	615	453	551	555	568	467
1218	KIAA2013	81.0381	#N/A			-0.352083	-3.1247	2.58451	neg.corr_hCTEPH_BL_(1156)		99	67	97	91	100	80	91	63	75	82	78	85	89	70	96	90	85	80	83	86	82	77	90	90	91	64	73	105	70	75	67	99	88	67	109	95	74	78	89
1219	ZNF470-DT	9.60292	#N/A			0.352013	3.12399	2.5836	pos.corr_CTEPH_BL_(769)		9	6	10	13	13	10	5	6	10	16	13	8	12	16	16	7	6	7	9	13	8	12	6	12	13	13	15	7	12	10	8	7	11	13	9	11	10	7	5
1220	SSH3	56.7331	#N/A			-0.351889	-3.12273	2.58197	neg.corr_hCTEPH_BL_(1156)		59	51	60	62	51	55	59	54	41	46	54	46	49	61	39	56	62	54	47	61	56	70	56	51	62	51	51	62	78	68	50	61	50	55	75	51	45	72	64
1221	PEG10	42.7469	#N/A			0.351847	3.1223	2.58142	pos.corr_CTEPH_BL_(769)		35	35	35	45	41	56	30	48	94	54	46	48	67	24	34	30	51	21	22	37	40	62	39	34	32	56	31	38	46	67	39	38	44	70	31	40	35	35	25
1222	MFF-DT	16.264	#N/A			0.351828	3.12212	2.58118	pos.corr_CTEPH_BL_(769)		9	18	16	16	19	22	14	18	27	19	14	18	18	11	22	17	9	10	25	18	22	15	19	10	12	15	18	12	12	19	15	17	15	22	18	17	23	27	19
1223	SCAF8	654.641	#N/A			-0.351742	-3.12125	2.58006	neg.corr_hCTEPH_BL_(1156)		752	763	657	683	629	615	675	696	578	584	550	577	664	637	630	585	662	720	643	646	604	572	632	657	738	637	606	625	562	614	680	717	638	553	609	737	597	672	674
1224	PTPRE	195.87	#N/A			-0.351419	-3.11798	2.57584	neg.corr_hCTEPH_BL_(1156)		260	203	161	199	182	218	253	174	145	175	201	213	203	199	139	209	202	207	176	180	192	261	220	160	222	209	182	265	136	218	251	213	213	191	205	192	198	216	198
1225	TAGAP-AS1	18.1361	#N/A			0.351385	3.11763	2.57539	pos.corr_CTEPH_BL_(769)		10	8	9	11	21	17	15	19	21	24	25	19	16	20	14	8	15	10	24	13	21	18	21	8	12	18	16	17	11	10	17	12	18	23	17	18	15	13	9
1226	HLA-DOA	15.4831	#N/A			0.351363	3.11741	2.57511	pos.corr_CTEPH_BL_(769)		9	3	11	17	8	10	20	23	25	28	16	4	11	45	15	10	12	3	10	13	20	23	5	3	28	6	11	10	38	11	5	14	31	15	19	24	12	18	10
1227	CUL4A	717.882	#N/A			0.351359	3.11737	2.57506	pos.corr_CTEPH_BL_(769)		771	635	641	737	712	687	631	741	879	864	724	728	745	697	706	698	648	621	720	653	674	667	667	690	660	738	814	669	681	582	828	645	686	717	561	707	721	618	627
1228	PHACTR1	421.518	#N/A			0.351347	3.11725	2.5749	pos.corr_CTEPH_BL_(769)		528	331	278	509	407	407	401	563	444	547	553	433	377	375	507	364	407	378	431	346	402	363	436	326	364	396	565	379	534	265	545	334	537	435	385	350	414	365	406
1229	PAN2	193.497	#N/A			0.351129	3.11504	2.57205	pos.corr_CTEPH_BL_(769)		187	203	158	178	193	161	194	196	214	199	202	171	209	217	206	178	196	185	208	183	173	139	187	205	174	196	178	165	220	181	180	156	200	176	233	211	195	210	156
1230	STRN	804.739	#N/A			-0.351084	-3.11459	2.57147	neg.corr_hCTEPH_BL_(1156)		959	770	875	791	813	760	776	1045	786	742	717	862	723	659	944	765	703	850	619	786	744	743	827	779	834	674	750	1009	545	742	730	1112	745	765	713	975	727	932	1099
1231	UNC5B	112.147	#N/A			-0.351039	-3.11413	2.57088	neg.corr_hCTEPH_BL_(1156)		84	113	98	90	102	85	96	79	67	81	76	94	73	82	111	95	79	110	74	81	121	97	133	72	143	90	70	146	93	56	112	95	96	84	118	135	63	140	93
1232	ENSG00000284874	5.84603	#N/A			-0.350964	-3.11337	2.5699	neg.corr_hCTEPH_BL_(1156)		5	9	8	3	3	3	7	7	4	6	5	4	5	4	4	2	6	7	6	6	8	6	10	5	6	3	7	9	6	6	8	4	5	3	9	7	4	5	7
1233	TNFAIP1	156.566	#N/A			-0.350804	-3.11175	2.56782	neg.corr_hCTEPH_BL_(1156)		167	210	165	167	162	147	169	125	145	139	147	167	157	163	167	173	167	160	137	134	163	165	169	159	164	156	153	158	158	185	169	191	147	163	168	196	144	205	236
1234	INSR	1088.03	#N/A			-0.350804	-3.11175	2.56781	neg.corr_hCTEPH_BL_(1156)		1374	1090	1185	1274	1092	1060	1074	788	877	807	905	1034	1061	1081	1140	1119	1066	1079	1124	1104	912	1047	1204	1214	1166	939	1100	1021	1044	1125	1205	1141	1006	888	1206	1088	1058	923	1614
1235	ENSG00000271553	13.7248	#N/A			0.350746	3.11116	2.56706	pos.corr_CTEPH_BL_(769)		21	16	11	20	21	23	17	10	18	14	22	13	24	17	20	14	12	8	15	20	18	8	14	15	8	14	11	17	9	15	10	12	19	19	12	13	15	13	10
1236	LONRF3	41.0081	#N/A			0.350693	3.11063	2.56637	pos.corr_CTEPH_BL_(769)		33	46	37	38	28	69	22	17	61	34	51	52	57	65	27	55	46	40	27	37	22	41	63	32	18	42	68	31	41	71	40	32	43	73	35	13	60	44	42
1237	PDC-AS1	22.1967	#N/A			0.350683	3.11053	2.56625	pos.corr_CTEPH_BL_(769)		33	22	20	30	21	24	17	30	32	34	27	31	19	16	37	9	24	6	32	32	30	20	34	12	17	20	23	12	24	32	17	26	23	19	12	20	29	24	19
1238	USP5	134.044	#N/A			-0.350659	-3.11029	2.56593	neg.corr_hCTEPH_BL_(1156)		147	122	140	145	137	143	139	126	136	103	116	143	126	89	132	133	129	174	121	150	140	156	143	146	154	116	159	142	145	122	153	130	121	136	150	169	119	128	159
1239	ELP6	54.1893	#N/A			0.350594	3.10963	2.56509	pos.corr_CTEPH_BL_(769)		48	56	51	63	55	53	59	57	69	56	66	53	64	65	51	45	60	26	57	53	51	56	58	51	43	53	64	63	98	49	60	65	62	61	49	55	65	43	58
1240	PPID	253.18	#N/A			-0.350504	-3.10872	2.56391	neg.corr_hCTEPH_BL_(1156)		256	275	294	287	247	274	277	278	280	268	222	271	262	246	244	286	289	292	252	247	253	285	280	295	282	293	341	292	279	252	378	327	243	252	220	262	246	208	349
1241	CCN1	135.264	#N/A			-0.350472	-3.10839	2.56349	neg.corr_hCTEPH_BL_(1156)		84	153	138	97	111	153	129	66	129	49	81	134	164	136	96	220	109	261	87	103	164	267	105	103	132	183	135	112	113	334	254	240	74	124	142	100	205	397	253
1242	ENSG00000257354	104.701	#N/A			0.350408	3.10775	2.56266	pos.corr_CTEPH_BL_(769)		115	96	87	93	102	96	109	109	124	97	121	86	133	123	113	86	105	88	110	131	91	88	124	107	86	106	84	119	109	145	111	114	116	131	108	98	100	92	101
1243	PDLIM7	78.0505	#N/A			-0.350339	-3.10705	2.56177	neg.corr_hCTEPH_BL_(1156)		69	83	113	52	60	60	49	49	49	56	65	60	55	41	53	74	67	116	45	72	112	78	66	73	127	123	75	73	63	122	60	93	53	56	76	79	57	64	76
1244	ENSG00000272341	40.8325	#N/A			-0.350302	-3.10668	2.56129	neg.corr_hCTEPH_BL_(1156)		51	44	70	45	44	46	35	42	30	35	26	38	51	26	48	62	42	32	23	42	30	38	59	40	36	52	54	44	17	45	60	57	29	27	46	48	37	55	65
1245	RFTN1	193.95	#N/A			-0.350211	-3.10575	2.5601	neg.corr_hCTEPH_BL_(1156)		184	209	228	224	213	200	186	165	179	194	185	178	161	214	196	216	222	170	161	192	246	267	222	262	175	203	222	193	193	209	252	230	153	172	236	196	236	172	238
1246	TSPAN17	87.9236	#N/A			-0.349966	-3.10328	2.55691	neg.corr_hCTEPH_BL_(1156)		84	105	91	85	109	94	81	54	70	69	89	94	92	81	95	90	94	80	84	80	104	84	101	117	98	82	70	100	90	92	73	102	89	80	97	90	88	82	102
1247	SRPX	121.875	#N/A			-0.349884	-3.10245	2.55585	neg.corr_hCTEPH_BL_(1156)		148	133	149	154	117	130	140	144	118	113	122	120	123	128	136	129	133	152	136	119	96	176	115	151	119	112	128	129	104	129	148	153	130	95	162	135	132	113	189
1248	FRMD4A	435.811	#N/A			0.349733	3.10092	2.55389	pos.corr_CTEPH_BL_(769)		493	430	386	361	398	432	431	471	467	564	477	394	448	448	352	445	408	311	409	390	442	426	396	449	380	427	387	529	488	409	379	398	458	483	427	464	431	424	317
1249	ENSG00000272630	9.41292	#N/A			0.349726	3.10086	2.5538	pos.corr_CTEPH_BL_(769)		14	11	11	10	8	11	11	6	13	15	14	12	11	12	13	4	8	7	9	11	11	5	8	12	6	11	11	13	8	7	6	8	10	10	8	14	10	9	9
1250	PRDM5	185.954	#N/A			-0.349707	-3.10066	2.55355	neg.corr_hCTEPH_BL_(1156)		209	208	227	213	154	227	231	255	126	159	124	182	200	143	159	157	214	176	177	201	187	134	159	223	214	213	187	177	144	188	204	204	161	133	224	183	193	199	217
1251	PKN1	281.517	#N/A			-0.349696	-3.10055	2.55341	neg.corr_hCTEPH_BL_(1156)		315	352	333	315	318	280	299	246	257	255	264	290	248	257	268	344	263	326	224	268	290	302	292	335	301	253	325	294	301	286	339	314	265	253	298	316	257	232	317
1252	CRLS1	40.5471	#N/A			0.349527	3.09885	2.55122	pos.corr_CTEPH_BL_(769)		56	30	40	47	43	44	31	45	47	43	41	42	48	44	44	28	37	33	43	52	32	48	44	43	38	39	47	35	34	43	42	39	52	38	36	22	40	46	34
1253	PAFAH1B2	289.233	#N/A			-0.349254	-3.09609	2.54767	neg.corr_hCTEPH_BL_(1156)		362	358	290	286	300	272	305	304	263	278	299	301	309	288	313	317	332	334	329	304	285	273	312	331	303	311	348	302	158	308	311	323	313	279	296	316	288	310	385
1254	OR2S1P	4.68117	#N/A			0.349251	3.09606	2.54764	pos.corr_CTEPH_BL_(769)		4	4	1	3	9	6	3	8	7	5	3	7	3	4	11	4	8	0	3	5	5	1	7	5	5	10	5	3	6	4	2	4	9	7	4	4	6	1	1
1255	MUC20	62.4699	#N/A			0.349199	3.09553	2.54697	pos.corr_CTEPH_BL_(769)		70	85	31	59	57	75	13	86	13	31	86	94	113	90	138	49	44	73	111	96	55	23	98	29	27	95	83	22	98	74	56	24	88	70	53	79	97	21	67
1256	DTX4	35.4976	#N/A			-0.349133	-3.09486	2.5461	neg.corr_hCTEPH_BL_(1156)		21	61	76	23	27	19	42	36	7	23	31	43	30	14	29	51	23	78	22	30	37	56	42	35	25	21	24	39	28	32	28	52	13	23	36	26	27	48	38
1257	TRPC6	18.744	#N/A			-0.349079	-3.09432	2.54541	neg.corr_hCTEPH_BL_(1156)		9	20	18	18	17	16	27	15	18	16	18	34	26	8	17	30	25	77	11	20	22	50	14	20	13	15	11	40	8	31	23	26	25	8	33	37	21	36	17
1258	CLMN	341.592	#N/A			0.348829	3.09179	2.54217	pos.corr_CTEPH_BL_(769)		269	474	393	343	377	322	363	269	410	469	426	457	427	428	506	362	402	278	363	399	298	404	343	354	324	474	377	246	245	315	394	346	393	469	398	406	349	259	327
1259	ENSG00000272482	7.09744	#N/A			-0.348804	-3.09154	2.54184	neg.corr_hCTEPH_BL_(1156)		8	5	7	14	9	10	10	13	6	7	4	7	3	6	11	7	12	6	12	12	7	9	11	10	7	3	6	10	12	4	13	4	5	6	11	8	13	5	13
1260	LINC02289	27.8622	#N/A			0.348797	3.09148	2.54176	pos.corr_CTEPH_BL_(769)		45	36	45	32	40	56	27	39	50	34	34	44	28	32	45	32	37	32	36	43	14	39	31	28	21	34	37	27	38	26	38	26	39	35	29	25	46	21	23
1261	ALDH1B1	74.5902	#N/A			-0.348626	-3.08975	2.53954	neg.corr_hCTEPH_BL_(1156)		92	73	76	71	80	86	73	65	54	76	68	90	82	67	62	88	76	71	69	87	74	89	100	105	84	88	56	106	87	71	78	76	55	60	78	91	68	103	84
1262	DPP3	29.1388	#N/A			-0.34853	-3.08878	2.53831	neg.corr_hCTEPH_BL_(1156)		32	31	46	42	35	26	30	25	23	18	29	33	25	36	26	31	31	35	21	29	34	37	31	34	29	24	31	35	41	24	43	34	32	31	41	40	32	21	42
1263	SMARCA5	640.149	#N/A			-0.348456	-3.08803	2.53734	neg.corr_hCTEPH_BL_(1156)		707	654	678	720	652	656	657	724	633	639	584	688	650	601	623	673	660	709	691	699	624	748	652	666	719	669	740	643	559	706	813	753	637	642	605	712	627	642	760
1264	BAG3	412.708	#N/A			-0.348354	-3.087	2.53603	neg.corr_hCTEPH_BL_(1156)		445	406	456	430	394	405	443	341	386	343	382	369	382	381	380	425	434	397	387	343	379	467	420	444	412	396	498	427	441	357	549	479	377	348	353	431	394	321	530
1265	AVPR1A	70.2913	#N/A			0.348339	3.08686	2.53584	pos.corr_CTEPH_BL_(769)		66	87	81	73	99	113	82	80	118	109	51	111	151	84	92	85	66	54	64	65	58	119	46	44	46	80	54	106	21	86	98	53	94	122	43	96	113	85	38
1266	VCL	1507.22	#N/A			-0.348309	-3.08655	2.53544	neg.corr_hCTEPH_BL_(1156)		2000	1791	1696	1651	1504	1481	1761	1176	1289	1264	1367	1675	1677	1342	1638	1512	1596	1837	1398	1487	1168	1627	1661	1820	1610	1586	1550	1531	1314	1428	1881	1975	1389	1160	1461	1629	1399	1349	1803
1267	ENSG00000279668	11.2604	#N/A			0.348183	3.08528	2.53381	pos.corr_CTEPH_BL_(769)		7	6	3	12	13	14	9	10	24	9	13	12	14	17	14	4	15	2	55	7	8	8	9	3	5	12	44	5	24	2	14	8	24	16	5	6	40	2	0
1268	GFPT1	585.498	#N/A			-0.348153	-3.08498	2.53344	neg.corr_hCTEPH_BL_(1156)		701	496	640	707	625	526	523	629	536	577	526	553	611	509	598	569	550	506	392	598	621	562	629	601	740	571	587	671	370	576	614	699	467	511	571	673	506	722	703
1269	PHKG1	68.2907	#N/A			0.347876	3.08218	2.52985	pos.corr_CTEPH_BL_(769)		61	47	38	48	74	76	61	111	67	100	82	66	73	78	49	52	69	39	121	62	67	37	48	65	59	42	100	61	84	39	80	9	75	45	76	44	84	36	23
1270	MICALL2	38.1312	#N/A			-0.347816	-3.08158	2.52908	neg.corr_hCTEPH_BL_(1156)		22	52	51	34	35	28	45	39	20	30	28	42	22	45	35	35	33	27	22	28	44	43	47	48	55	29	25	40	34	41	42	57	34	31	58	20	33	28	46
1271	GALNT18	126.577	#N/A			-0.347732	-3.08074	2.528	neg.corr_hCTEPH_BL_(1156)		120	143	130	135	119	125	141	114	124	137	96	124	122	114	126	142	153	138	95	136	136	201	137	171	132	130	165	142	165	148	220	134	82	102	173	135	108	137	131
1272	HIBADH	256.145	#N/A			0.347727	3.08068	2.52793	pos.corr_CTEPH_BL_(769)		302	238	230	252	265	285	233	273	301	282	288	259	277	303	266	290	254	232	312	237	260	232	232	248	246	274	315	226	210	195	282	252	280	272	234	244	290	236	245
1273	LPIN1	471.729	#N/A			0.347718	3.08059	2.52782	pos.corr_CTEPH_BL_(769)		450	490	482	655	594	491	374	380	621	603	677	539	556	529	831	521	494	394	492	634	364	525	589	518	328	510	566	346	493	474	481	463	578	621	468	439	534	417	621
1274	CHL1	74.2139	#N/A			0.347534	3.07874	2.52544	pos.corr_CTEPH_BL_(769)		73	49	77	23	109	55	32	42	71	105	218	109	45	44	35	105	94	40	97	50	78	130	51	37	39	72	53	49	32	62	63	47	64	136	58	31	63	38	58
1275	DYRK2	445.33	#N/A			-0.347493	-3.07832	2.52491	neg.corr_hCTEPH_BL_(1156)		553	330	440	465	405	362	375	373	417	363	410	497	477	442	381	441	451	476	439	512	482	364	435	492	487	377	364	466	279	461	386	462	416	367	471	476	392	444	422
1276	ADAMTS8	6.14076	#N/A			-0.347475	-3.07815	2.52468	neg.corr_hCTEPH_BL_(1156)		6	6	7	5	1	1	3	4	4	4	8	2	5	3	3	5	3	17	1	4	8	9	5	11	12	8	2	14	15	6	9	4	6	4	11	9	2	8	13
1277	LOX	49.2273	#N/A			-0.347464	-3.07803	2.52454	neg.corr_hCTEPH_BL_(1156)		17	41	77	42	28	82	72	27	56	36	46	66	42	48	24	66	24	117	47	38	80	122	33	54	81	55	31	44	9	135	46	72	49	57	52	24	58	108	72
1278	AKAP13	3121.34	#N/A			-0.347409	-3.07748	2.52383	neg.corr_hCTEPH_BL_(1156)		3499	3041	3050	2908	2812	2758	2980	3038	2247	2868	2555	2801	2605	2880	2611	2938	2787	2856	2882	2714	3332	3054	3030	3128	3637	2572	2860	3401	2692	2778	3653	3165	2477	2191	2775	3467	2607	2939	3393
1279	DNAJC21	520.962	#N/A			-0.347408	-3.07747	2.52382	neg.corr_hCTEPH_BL_(1156)		601	573	607	656	561	557	574	569	601	554	474	549	549	551	504	584	563	540	531	511	532	683	557	624	607	545	636	583	562	591	784	737	550	529	470	598	593	430	697
1280	ZFR	749.718	#N/A			-0.347295	-3.07634	2.52237	neg.corr_hCTEPH_BL_(1156)		899	728	781	809	695	732	777	766	749	719	690	731	677	729	740	769	731	906	736	714	736	770	715	797	837	757	829	721	643	727	820	862	725	678	679	813	699	704	855
1281	ATP2B1	214.315	#N/A			-0.347184	-3.07522	2.52094	neg.corr_hCTEPH_BL_(1156)		185	276	273	245	174	227	260	223	157	198	197	234	224	172	203	221	259	428	185	190	226	255	211	243	224	183	248	272	170	292	222	280	186	167	258	235	196	500	249
1282	ENSG00000272106	30.6608	#N/A			0.347171	3.07508	2.52076	pos.corr_CTEPH_BL_(769)		35	26	26	40	33	28	29	29	44	37	38	28	26	29	41	22	45	26	32	35	34	23	19	21	36	22	36	24	24	25	22	23	32	32	37	38	31	31	28
1283	ENSG00000286584	31.9516	#N/A			-0.347093	-3.0743	2.51977	neg.corr_hCTEPH_BL_(1156)		46	11	57	44	46	55	45	18	40	8	4	51	24	43	59	29	22	50	65	29	21	37	36	70	56	30	35	31	24	30	45	46	31	34	42	31	40	9	61
1284	ARF4	182.211	#N/A			-0.347072	-3.07409	2.51949	neg.corr_hCTEPH_BL_(1156)		199	181	184	198	204	186	192	194	186	188	161	182	181	158	184	191	184	233	203	166	194	196	182	180	238	211	162	201	104	188	157	188	177	183	159	196	180	259	207
1285	GAB1	628.242	#N/A			-0.347046	-3.07382	2.51916	neg.corr_hCTEPH_BL_(1156)		824	572	772	762	679	547	711	653	602	672	626	715	580	647	634	632	658	584	619	619	647	575	646	727	767	598	526	717	337	596	558	767	549	556	635	741	610	767	818
1286	KPNA1	439.193	#N/A			-0.346455	-3.06788	2.51156	neg.corr_hCTEPH_BL_(1156)		553	471	434	471	520	417	415	379	410	385	441	436	470	439	426	466	433	481	409	408	474	436	464	445	463	414	394	472	329	456	435	528	428	411	445	529	355	435	495
1287	ST6GALNAC4	41.6291	#N/A			-0.346388	-3.0672	2.51069	neg.corr_hCTEPH_BL_(1156)		57	67	37	65	68	50	39	28	25	24	40	42	49	33	57	47	46	64	26	38	38	39	55	61	68	43	49	52	41	34	35	52	34	28	63	67	38	55	48
1288	ENSG00000254469	54.2713	#N/A			0.346364	3.06696	2.51038	pos.corr_CTEPH_BL_(769)		62	43	55	48	48	61	63	61	52	55	64	62	70	53	59	50	61	34	41	68	56	58	52	48	53	51	58	56	52	70	59	61	65	75	53	29	64	71	45
1289	DIO3OS	15.5856	#N/A			0.346252	3.06583	2.50895	pos.corr_CTEPH_BL_(769)		21	7	24	22	18	23	9	10	24	24	26	12	17	27	14	11	8	8	24	27	3	10	1	11	5	15	23	1	28	37	12	10	19	24	12	9	24	10	8
1290	YBX3	749.753	#N/A			-0.346211	-3.06542	2.50843	neg.corr_hCTEPH_BL_(1156)		899	959	840	810	756	751	708	807	586	526	571	701	854	657	881	644	813	899	755	667	488	777	639	954	909	684	776	654	603	820	910	846	696	538	810	767	746	941	873
1291	ZDHHC3	246.496	#N/A			-0.346099	-3.06429	2.50698	neg.corr_hCTEPH_BL_(1156)		269	315	294	287	309	254	283	187	227	221	261	259	257	270	273	238	282	316	261	275	230	282	266	256	228	243	263	244	223	312	278	262	235	264	319	241	226	243	312
1292	ENSG00000246528	15.7892	#N/A			-0.34604	-3.0637	2.50623	neg.corr_hCTEPH_BL_(1156)		23	18	26	19	22	20	20	28	16	8	7	17	27	13	13	16	27	29	14	18	19	15	19	31	29	19	26	26	5	10	17	29	17	8	24	24	12	15	32
1293	NGFR	28.5164	#N/A			-0.345839	-3.06168	2.50365	neg.corr_hCTEPH_BL_(1156)		11	32	36	14	18	15	22	13	18	28	46	24	17	15	8	35	30	21	36	13	24	73	36	10	53	20	18	43	20	27	20	34	14	15	19	15	16	13	52
1294	ERC1	763.493	#N/A			-0.345726	-3.06054	2.5022	neg.corr_hCTEPH_BL_(1156)		861	752	770	773	719	714	766	817	621	710	698	772	741	711	711	797	692	763	685	774	738	811	773	786	768	704	744	805	846	786	852	842	672	699	824	744	695	686	868
1295	MAPRE2	691.481	#N/A			-0.345484	-3.05811	2.4991	neg.corr_hCTEPH_BL_(1156)		827	779	794	810	772	667	741	631	621	575	565	716	658	692	779	698	712	731	547	578	660	717	731	819	800	715	621	794	585	685	710	966	630	538	722	753	599	648	936
1296	KLHL24	1227.77	#N/A			0.345474	3.05801	2.49897	pos.corr_CTEPH_BL_(769)		1518	1001	1115	1291	1418	1311	1136	1304	1461	1276	1329	1164	1269	1533	1321	1390	1107	1166	1553	1311	995	1015	1111	1142	993	1200	1311	952	777	1055	1109	1158	1227	1356	1125	1014	1504	999	1229
1297	RPP25L	43.8761	#N/A			-0.34544	-3.05766	2.49853	neg.corr_hCTEPH_BL_(1156)		38	44	49	58	47	44	50	39	46	37	44	41	37	41	46	47	51	31	54	50	40	48	54	55	40	37	43	45	50	35	59	47	29	39	47	44	46	40	43
1298	KDELR3	15.0377	#N/A			-0.345409	-3.05735	2.49814	neg.corr_hCTEPH_BL_(1156)		11	24	22	19	8	9	21	25	8	18	10	11	13	17	14	14	19	21	7	6	18	22	13	16	32	16	15	29	3	20	14	25	21	11	27	26	13	25	24
1299	MS4A4E	22.6772	#N/A			0.345372	3.05699	2.49767	pos.corr_CTEPH_BL_(769)		12	15	39	25	25	24	45	16	41	41	39	33	30	28	26	39	25	13	22	28	18	37	27	22	10	26	47	14	14	49	18	44	31	58	28	18	28	24	14
1300	SMPD4BP	61.7164	#N/A			0.345273	3.05599	2.49641	pos.corr_CTEPH_BL_(769)		51	83	59	73	50	81	56	51	81	67	90	62	85	62	69	52	96	48	83	67	55	54	70	44	43	73	54	55	47	56	54	56	63	60	62	54	74	56	34
1301	LAMA2	2714.44	#N/A			-0.345259	-3.05585	2.49623	neg.corr_hCTEPH_BL_(1156)		3454	3138	3154	2781	2465	2342	3214	2851	2416	1986	2378	2834	2594	2547	2785	2948	2800	3195	2775	2566	2160	2605	2817	3138	3022	2250	2615	2502	2132	2736	3281	3040	2375	2216	2675	2853	2354	2408	2943
1302	NCEH1	234.081	#N/A			0.345161	3.05487	2.49498	pos.corr_CTEPH_BL_(769)		287	179	126	295	311	254	218	296	334	259	315	251	259	329	334	220	206	174	374	277	220	226	252	197	191	246	266	191	138	178	199	171	312	266	223	182	287	159	260
1303	BMP5	85.7572	#N/A			0.345091	3.05416	2.49407	pos.corr_CTEPH_BL_(769)		142	67	80	100	100	91	89	145	109	121	114	116	74	122	82	78	49	95	87	89	61	68	73	72	62	82	103	66	44	58	85	69	80	89	59	111	118	60	62
1304	SMYD3	59.4966	#N/A			0.345057	3.05382	2.49364	pos.corr_CTEPH_BL_(769)		54	38	45	50	59	66	57	63	60	76	64	58	65	73	55	59	58	51	57	53	61	48	64	48	42	62	59	55	67	73	57	64	67	56	53	55	71	54	54
1305	GADD45A	83.7011	#N/A			-0.344928	-3.05252	2.49199	neg.corr_hCTEPH_BL_(1156)		67	82	153	105	81	107	76	103	89	78	80	78	88	78	92	100	126	100	74	96	92	142	85	137	100	100	155	128	109	118	198	148	72	85	84	81	119	59	203
1306	PRKG1	538.708	#N/A			-0.344921	-3.05245	2.4919	neg.corr_hCTEPH_BL_(1156)		544	498	474	550	514	471	509	596	455	473	436	543	587	447	496	480	493	634	548	566	538	580	522	541	516	585	405	519	456	520	621	636	479	474	595	587	475	536	559
1307	OSBPL8	617.77	#N/A			-0.344918	-3.05242	2.49186	neg.corr_hCTEPH_BL_(1156)		655	660	720	649	696	643	741	701	618	637	568	664	613	594	624	688	641	835	666	564	678	668	598	579	637	652	737	585	331	704	724	746	635	676	586	663	590	651	800
1308	ENSG00000285588	9.23866	#N/A			-0.344632	-3.04955	2.48821	neg.corr_hCTEPH_BL_(1156)		6	10	7	7	5	10	5	7	6	7	7	9	5	10	8	7	9	9	8	8	13	7	14	19	11	9	7	10	0	6	9	9	9	5	10	10	6	3	11
1309	RBFOX2	734.992	#N/A			-0.344396	-3.04718	2.48519	neg.corr_hCTEPH_BL_(1156)		793	753	703	627	664	593	703	756	601	675	646	692	705	637	676	755	699	696	651	649	753	722	709	636	850	629	671	930	658	692	738	809	667	587	632	881	650	776	762
1310	RANBP10	127.041	#N/A			-0.344373	-3.04695	2.4849	neg.corr_hCTEPH_BL_(1156)		124	126	147	162	121	136	124	90	109	115	110	132	145	111	159	117	146	144	119	138	113	124	150	159	114	124	121	135	122	127	139	143	121	93	171	135	132	126	161
1311	TMEM119	6.75232	#N/A			-0.344233	-3.04555	2.48312	neg.corr_hCTEPH_BL_(1156)		0	3	10	1	1	3	10	4	2	8	1	5	4	1	0	6	1	2	2	3	10	28	6	6	22	3	2	24	0	10	2	8	0	3	4	14	3	11	3
1312	MCF2L	538.708	PABRVcomp	overlap_rat-PAB with CTEPH_prePEA		0.344231	3.04552	2.48308	pos.corr_CTEPH_BL_(769)		716	662	551	537	674	575	591	573	606	439	636	583	655	609	673	608	581	367	391	615	454	508	663	615	514	625	514	414	643	495	643	569	664	639	633	582	635	463	480
1313	CDK2AP1	145.589	#N/A			-0.34423	-3.04551	2.48307	neg.corr_hCTEPH_BL_(1156)		149	170	164	153	142	136	172	141	155	149	132	161	144	140	151	163	158	134	147	118	174	160	152	171	164	124	141	170	132	162	129	153	137	147	140	189	127	166	183
1314	HYDIN2	25.807	#N/A			-0.344226	-3.04548	2.48303	neg.corr_hCTEPH_BL_(1156)		35	5	25	18	20	17	37	17	19	27	14	21	9	12	23	24	21	13	28	21	35	16	22	28	40	16	40	19	14	25	24	24	15	25	45	30	29	41	40
1315	AGO4	313.754	#N/A			-0.344191	-3.04512	2.48258	neg.corr_hCTEPH_BL_(1156)		361	324	332	322	325	319	299	292	330	357	302	293	295	309	280	346	304	311	353	350	332	321	338	316	360	326	306	348	288	346	272	361	282	314	370	329	313	321	385
1316	POT1-AS1	26.591	#N/A			0.344171	3.04492	2.48232	pos.corr_CTEPH_BL_(769)		31	12	18	32	35	30	16	25	31	39	52	36	28	28	18	18	17	19	48	25	34	22	33	16	18	28	25	18	15	17	23	17	37	40	20	16	32	25	11
1317	GOLM2	355.722	#N/A			-0.343981	-3.04302	2.47991	neg.corr_hCTEPH_BL_(1156)		317	357	412	353	347	358	386	412	351	356	373	328	340	306	336	400	371	427	345	347	421	431	342	377	399	370	375	372	274	459	353	375	308	353	341	337	346	466	407
1318	SHC1	156.35	#N/A			-0.34394	-3.0426	2.47938	neg.corr_hCTEPH_BL_(1156)		123	163	215	145	162	157	139	130	153	142	134	152	157	152	153	167	142	180	135	151	127	188	136	149	166	151	155	187	150	221	157	178	147	164	166	183	146	169	172
1319	LEF1	4.97365	#N/A			-0.343902	-3.04223	2.4789	neg.corr_hCTEPH_BL_(1156)		4	5	6	5	4	1	8	4	1	3	7	6	3	3	2	5	7	10	2	1	4	7	6	9	8	9	2	12	6	12	3	4	3	0	5	4	7	7	13
1320	ST3GAL4	111.16	#N/A			-0.343883	-3.04204	2.47866	neg.corr_hCTEPH_BL_(1156)		118	142	119	135	120	88	144	74	80	87	61	186	118	91	116	101	125	117	74	98	100	136	119	137	149	91	113	131	107	77	111	140	68	90	136	110	113	92	174
1321	MAPKAPK3	382.651	#N/A			0.343836	3.04156	2.47806	pos.corr_CTEPH_BL_(769)		418	321	294	412	424	395	320	436	377	415	413	352	345	431	385	325	378	301	356	352	366	326	338	338	318	361	351	344	370	263	381	310	365	347	292	401	424	323	316
1322	COPS7A	130.773	#N/A			0.343701	3.0402	2.47633	pos.corr_CTEPH_BL_(769)		137	128	121	137	147	126	118	117	153	138	149	136	147	131	147	130	141	119	126	132	127	121	143	114	135	122	136	144	144	109	140	114	135	122	142	141	134	134	132
1323	ADCY1	92.1408	#N/A			0.343623	3.03942	2.47534	pos.corr_CTEPH_BL_(769)		60	62	64	68	90	107	88	92	85	98	75	75	133	111	82	128	84	58	106	122	127	78	126	48	100	100	57	109	155	89	66	58	94	97	77	94	96	89	72
1324	PRDM16	153.969	#N/A			0.343511	3.0383	2.47391	pos.corr_CTEPH_BL_(769)		182	120	125	163	159	133	120	141	180	144	169	165	163	174	180	129	157	116	146	192	144	121	181	121	107	147	214	136	170	96	165	103	208	141	157	148	213	86	143
1325	MTND5P14	10.9414	#N/A			-0.343372	-3.03691	2.47214	neg.corr_hCTEPH_BL_(1156)		8	9	17	15	13	10	12	9	7	8	10	13	24	9	15	14	12	14	7	20	8	8	14	19	14	13	4	17	11	23	17	29	9	9	20	10	20	13	23
1326	ENSG00000257176	155.759	#N/A			-0.343299	-3.03618	2.47122	neg.corr_hCTEPH_BL_(1156)		227	172	211	231	195	141	190	169	159	117	190	176	193	152	158	168	153	181	138	180	139	156	167	166	185	154	137	220	162	138	197	327	155	128	228	175	179	155	198
1327	COLCA1	9.9842	#N/A			0.343273	3.03591	2.47088	pos.corr_CTEPH_BL_(769)		14	6	13	5	10	6	10	8	28	9	14	11	14	16	14	7	6	10	17	9	4	7	4	12	7	13	19	4	11	4	4	17	13	13	17	7	7	6	5
1328	ACADL	26.4599	#N/A			0.343264	3.03583	2.47077	pos.corr_CTEPH_BL_(769)		30	20	34	28	17	28	13	23	62	17	29	18	12	25	26	22	20	22	32	73	15	27	13	26	21	86	38	10	17	41	13	12	38	122	26	20	19	13	32
1329	SLC6A1	75.1346	#N/A			-0.342917	-3.03235	2.46637	neg.corr_hCTEPH_BL_(1156)		55	102	92	69	59	37	103	79	20	48	96	74	55	26	57	109	68	53	32	78	80	103	99	74	137	57	42	121	60	84	45	77	37	49	119	92	39	107	54
1330	C8orf58	12.7988	#N/A			-0.342914	-3.03232	2.46633	neg.corr_hCTEPH_BL_(1156)		12	20	16	9	9	12	20	4	13	17	9	13	11	7	9	13	13	6	13	15	14	18	18	14	12	20	9	10	14	10	12	20	8	10	15	19	15	13	15
1331	PPP1CC	344.226	#N/A			0.342819	3.03137	2.46512	pos.corr_CTEPH_BL_(769)		380	389	307	357	402	421	329	361	456	388	362	367	411	443	362	346	356	350	415	345	343	300	344	351	352	384	377	336	204	322	354	353	414	421	278	379	398	293	353
1332	ENSG00000234358	5.4627	#N/A			-0.342726	-3.03043	2.46394	neg.corr_hCTEPH_BL_(1156)		9	7	7	4	6	3	5	4	1	6	3	3	4	2	6	7	5	7	6	5	7	6	3	5	6	3	5	7	3	8	9	7	4	7	9	4	7	9	7
1333	DNAJB6	611.472	#N/A			-0.34268	-3.02997	2.46335	neg.corr_hCTEPH_BL_(1156)		673	605	704	650	641	634	616	506	550	530	556	688	592	527	616	643	573	562	575	651	543	630	679	655	644	571	562	576	603	569	661	700	487	569	655	671	550	619	716
1334	TMEM237	114.871	#N/A			-0.342669	-3.02986	2.46321	neg.corr_hCTEPH_BL_(1156)		137	112	132	138	121	136	136	131	126	89	109	94	117	115	126	114	118	124	138	107	119	94	105	141	160	100	136	128	104	118	132	219	113	119	130	122	89	100	150
1335	MAP2K1	149.757	#N/A			-0.342656	-3.02973	2.46305	neg.corr_hCTEPH_BL_(1156)		162	173	168	156	139	157	165	130	167	143	135	171	145	152	126	162	155	149	149	145	138	185	170	166	154	143	168	167	158	160	185	200	145	165	144	156	147	118	192
1336	LARGE1	514.272	#N/A			-0.342569	-3.02886	2.46195	neg.corr_hCTEPH_BL_(1156)		746	485	506	577	595	513	567	433	446	511	568	501	457	453	477	584	556	597	531	466	499	495	643	558	506	455	455	482	415	473	463	748	491	434	584	587	468	418	699
1337	KPNA3	467.557	#N/A			-0.342484	-3.028	2.46086	neg.corr_hCTEPH_BL_(1156)		533	474	485	589	543	478	512	430	466	453	489	509	502	453	413	513	476	518	460	520	467	487	529	508	483	471	462	459	343	456	493	585	432	468	469	582	401	484	544
1338	SYT9	4.95316	#N/A			0.342416	3.02732	2.46	pos.corr_CTEPH_BL_(769)		6	14	7	1	19	3	2	15	4	10	6	3	8	2	5	10	2	6	0	8	8	1	9	6	12	13	3	7	12	4	5	0	6	5	2	9	4	8	1
1339	ATP6V1D	277.957	#N/A			-0.342255	-3.02572	2.45796	neg.corr_hCTEPH_BL_(1156)		317	325	335	308	301	285	335	288	274	292	248	309	282	324	292	298	290	362	289	253	258	297	278	305	311	317	291	260	262	256	365	317	275	253	254	319	286	255	322
1340	CALD1	1598.29	#N/A			-0.342237	-3.02554	2.45774	neg.corr_hCTEPH_BL_(1156)		1553	1755	1742	1538	1539	1533	1526	1410	1308	1484	1297	1630	1616	1262	1422	1885	1512	1818	1193	1761	1561	1785	1515	1749	1790	2264	1712	1674	1744	1894	1958	2101	1389	1282	1394	1701	1342	1600	1711
1341	HAPLN3	11.7776	#N/A			-0.342197	-3.02514	2.45724	neg.corr_hCTEPH_BL_(1156)		6	13	15	8	8	9	20	5	2	8	7	11	11	5	11	11	12	10	5	4	14	20	9	14	30	9	8	13	9	25	10	17	7	12	19	13	4	35	15
1342	FITM2	532.895	#N/A			0.341962	3.02278	2.45425	pos.corr_CTEPH_BL_(769)		679	511	350	531	624	536	530	573	643	565	575	550	668	646	610	480	572	445	630	460	492	446	567	557	551	539	527	512	439	363	596	384	668	538	491	509	546	427	334
1343	ENSG00000267838	6.69149	#N/A			0.341919	3.02235	2.45371	pos.corr_CTEPH_BL_(769)		7	6	11	8	5	8	5	4	8	5	7	9	7	3	4	7	3	6	6	9	11	6	5	5	7	9	8	3	11	6	5	5	7	8	5	7	4	4	5
1344	TIFA	69.3143	#N/A			0.341907	3.02223	2.45356	pos.corr_CTEPH_BL_(769)		45	54	65	85	110	77	63	102	124	160	108	78	81	89	87	68	69	58	119	58	61	62	65	72	36	103	57	83	40	48	59	73	92	81	68	49	79	49	73
1345	MGP	232.695	#N/A			-0.341721	-3.02037	2.4512	neg.corr_hCTEPH_BL_(1156)		151	237	290	192	171	206	287	217	204	228	194	288	187	203	139	264	221	241	230	205	267	352	180	196	366	243	220	262	170	312	228	292	168	186	189	228	174	260	221
1346	ZNF512	86.2363	#N/A			0.341682	3.01998	2.45071	pos.corr_CTEPH_BL_(769)		88	90	87	91	94	93	72	79	82	77	85	79	96	88	96	105	87	64	89	86	78	84	85	83	83	86	74	98	104	80	74	86	88	95	94	83	86	95	71
1347	ENSG00000261096	9.00093	#N/A			0.34165	3.01966	2.4503	pos.corr_CTEPH_BL_(769)		9	8	8	11	15	11	9	7	9	7	10	8	11	10	11	9	5	3	14	12	12	4	9	15	4	7	5	5	20	5	10	8	10	5	9	11	8	3	4
1348	ENSG00000287300	4.89862	#N/A			-0.341596	-3.01912	2.44962	neg.corr_hCTEPH_BL_(1156)		13	10	5	15	5	3	15	1	0	0	1	4	2	0	1	27	8	16	13	8	0	7	8	10	1	1	3	3	15	5	7	3	6	1	15	15	1	1	50
1349	ARHGAP35	946.433	#N/A			-0.34156	-3.01876	2.44916	neg.corr_hCTEPH_BL_(1156)		1085	989	960	1008	986	829	1042	919	803	820	812	912	846	897	839	1028	907	979	902	934	1031	991	982	959	1017	877	946	937	978	869	1096	909	901	800	968	935	913	855	1112
1350	PDCL3P5	6.90383	#N/A			0.341473	3.01789	2.44806	pos.corr_CTEPH_BL_(769)		10	10	4	9	6	10	3	3	7	5	17	6	9	10	7	8	4	2	6	10	4	6	3	7	6	3	8	5	11	6	10	5	13	5	6	14	10	8	7
1351	ENSG00000247796	37.0849	#N/A			0.341299	3.01615	2.44587	pos.corr_CTEPH_BL_(769)		41	25	31	50	50	50	50	50	67	58	40	34	32	38	37	42	42	27	38	35	31	26	29	42	44	38	44	35	41	18	35	22	50	38	38	50	32	33	24
1352	KCTD5	33.1363	#N/A			-0.340893	-3.01209	2.44074	neg.corr_hCTEPH_BL_(1156)		31	32	36	32	31	35	38	33	28	31	40	36	28	29	35	35	28	38	45	39	41	46	41	31	44	26	35	30	23	32	35	40	44	28	40	39	28	40	36
1353	ENSG00000267653	8.9213	#N/A			0.340821	3.01137	2.43983	pos.corr_CTEPH_BL_(769)		9	13	8	17	8	19	5	4	30	11	15	10	14	18	14	5	13	6	23	21	4	5	4	12	2	15	14	1	6	15	10	12	19	27	6	4	14	2	3
1354	ENSG00000225673	9.99749	#N/A			0.340732	3.01048	2.43871	pos.corr_CTEPH_BL_(769)		7	13	7	17	12	15	7	10	11	8	13	21	15	8	11	6	8	6	15	14	8	12	11	9	7	12	10	5	11	10	7	9	13	10	10	10	11	12	9
1355	CFD	80.5474	#N/A			0.340574	3.0089	2.43672	pos.corr_CTEPH_BL_(769)		28	55	97	67	57	112	56	43	180	117	115	33	46	115	70	88	96	39	108	84	108	76	22	37	18	61	125	39	112	152	57	27	83	151	46	48	104	30	42
1356	UBE2E2	106.142	#N/A			-0.340574	-3.0089	2.43672	neg.corr_hCTEPH_BL_(1156)		125	108	111	135	115	113	125	106	102	114	108	114	96	91	113	112	120	116	96	94	122	134	121	113	119	100	123	115	109	100	136	126	107	98	110	121	103	126	118
1357	PLXNA2	309.305	#N/A			-0.340503	-3.00819	2.43582	neg.corr_hCTEPH_BL_(1156)		337	353	324	248	376	202	277	251	274	262	284	271	297	273	285	363	275	381	297	376	341	283	366	326	382	353	258	287	311	369	260	392	284	311	387	365	280	356	338
1358	YWHAB	536.401	#N/A			-0.340412	-3.00728	2.43468	neg.corr_hCTEPH_BL_(1156)		573	583	557	559	567	534	545	522	496	521	503	554	563	512	570	545	554	618	496	534	495	539	526	525	599	591	528	550	444	528	523	582	523	537	507	598	506	620	558
1359	SQLE	25.415	#N/A			-0.340359	-3.00675	2.434	neg.corr_hCTEPH_BL_(1156)		14	25	34	32	31	19	29	26	13	36	25	21	19	18	22	26	19	27	23	19	40	35	29	23	38	17	25	31	17	30	24	31	23	24	27	56	13	87	45
1360	FARS2	103.408	#N/A			0.34034	3.00656	2.43377	pos.corr_CTEPH_BL_(769)		115	108	82	112	122	115	93	101	99	114	126	102	121	107	108	116	122	77	111	112	119	92	100	86	93	107	108	96	106	88	99	96	105	112	109	131	101	113	100
1361	BAG2	160.447	#N/A			-0.340319	-3.00635	2.4335	neg.corr_hCTEPH_BL_(1156)		162	182	180	173	185	189	183	196	126	153	144	210	177	154	147	193	174	179	175	143	175	158	198	170	175	178	172	158	75	186	175	254	190	156	164	179	160	200	262
1362	MIR9-3HG	5.69131	#N/A			-0.340311	-3.00627	2.4334	neg.corr_hCTEPH_BL_(1156)		2	3	5	4	4	1	5	6	5	5	6	2	5	4	1	11	2	11	5	4	5	4	6	2	17	2	2	7	6	3	2	5	3	4	7	10	3	5	5
1363	PUM1	494.898	#N/A			-0.340294	-3.0061	2.43319	neg.corr_hCTEPH_BL_(1156)		564	509	506	541	536	473	500	491	499	431	464	475	522	475	529	495	501	588	490	486	457	470	532	523	512	532	489	481	442	516	529	516	504	498	522	490	468	463	568
1364	FRMD3	533.801	#N/A			-0.340283	-3.00599	2.43305	neg.corr_hCTEPH_BL_(1156)		719	580	547	511	559	514	544	622	439	544	518	453	484	529	552	684	509	470	533	482	512	527	503	566	698	586	509	651	458	425	557	576	452	540	536	630	540	520	569
1365	SUMF1	71.9599	#N/A			0.340243	3.0056	2.43255	pos.corr_CTEPH_BL_(769)		76	68	69	69	72	73	62	58	70	76	89	72	75	78	89	50	74	76	79	77	51	73	55	68	64	74	78	58	44	63	61	43	76	84	67	69	77	75	52
1366	ITGA6	708.454	#N/A			0.340221	3.00537	2.43226	pos.corr_CTEPH_BL_(769)		950	701	817	803	841	785	740	1062	844	720	691	905	710	744	822	737	517	467	518	755	547	753	696	691	721	816	717	731	627	603	804	659	704	879	645	820	721	825	667
1367	ANXA4	92.8743	#N/A			-0.340196	-3.00512	2.43195	neg.corr_hCTEPH_BL_(1156)		70	115	110	81	95	82	119	109	67	84	98	82	95	78	86	97	112	111	91	109	147	107	83	100	106	117	74	111	63	140	79	110	81	87	115	109	85	131	107
1368	PXYLP1	129.22	#N/A			-0.340175	-3.00491	2.43168	neg.corr_hCTEPH_BL_(1156)		156	162	190	194	108	114	108	192	80	67	106	113	117	71	171	111	188	116	65	100	99	99	156	176	205	129	109	198	147	159	136	265	143	84	206	197	83	163	215
1369	NSD2	468.548	#N/A			-0.340151	-3.00467	2.43138	neg.corr_hCTEPH_BL_(1156)		508	520	485	468	414	489	487	535	401	440	432	495	493	422	464	494	476	452	406	465	466	461	492	503	521	486	493	538	516	467	547	505	466	423	494	521	424	433	535
1370	SLC5A1	748.237	#N/A			0.34006	3.00376	2.43024	pos.corr_CTEPH_BL_(769)		900	732	480	748	837	789	732	622	942	881	1002	752	828	1010	879	948	794	671	973	794	713	712	867	705	537	698	815	538	940	494	871	566	911	820	584	697	917	443	424
1371	ARHGAP1	273.708	#N/A			-0.340054	-3.0037	2.43016	neg.corr_hCTEPH_BL_(1156)		324	335	290	296	306	257	284	261	165	222	182	325	227	234	282	248	281	316	199	248	233	269	269	339	318	286	217	331	202	269	291	246	249	181	324	350	253	288	300
1372	ENSG00000245498	64.3861	#N/A			0.34005	3.00366	2.43011	pos.corr_CTEPH_BL_(769)		80	51	61	52	80	70	74	100	107	61	96	67	109	69	53	72	53	48	77	63	59	65	72	55	69	51	66	65	37	68	50	45	76	64	43	59	67	41	32
1373	RNF213-AS1	18.8947	#N/A			0.339943	3.00259	2.42877	pos.corr_CTEPH_BL_(769)		21	23	11	15	17	16	11	19	19	12	23	16	22	23	26	17	15	8	28	25	21	16	23	17	15	16	19	13	23	27	11	20	22	16	24	18	10	33	20
1374	ENSG00000239665	157.712	#N/A			0.339916	3.00233	2.42843	pos.corr_CTEPH_BL_(769)		149	154	137	146	161	150	162	178	163	143	184	142	162	153	206	171	148	119	176	176	144	136	157	191	139	144	126	144	156	182	117	172	166	171	177	140	172	166	127
1375	HYMAI	10.6512	#N/A			-0.339899	-3.00215	2.42821	neg.corr_hCTEPH_BL_(1156)		8	5	7	9	3	11	15	13	4	14	10	10	11	7	8	18	6	11	6	13	11	21	13	16	12	13	7	17	3	13	6	16	10	9	12	16	7	15	8
1376	ENSG00000204929	6.97343	#N/A			-0.339876	-3.00193	2.42793	neg.corr_hCTEPH_BL_(1156)		11	8	7	11	6	4	7	7	4	6	7	5	4	6	11	4	4	6	5	7	5	8	8	8	14	6	2	7	8	6	6	12	7	6	12	10	5	4	9
1377	PDK1	361.585	#N/A			-0.339863	-3.0018	2.42777	neg.corr_hCTEPH_BL_(1156)		475	510	358	409	421	383	406	374	297	305	403	391	388	371	451	442	365	408	437	387	418	417	443	404	346	437	304	349	216	321	407	423	364	312	421	375	393	421	403
1378	LINC02614	27.0584	#N/A			0.339851	3.00168	2.42762	pos.corr_CTEPH_BL_(769)		20	18	18	18	22	28	21	27	23	19	31	27	24	30	28	23	31	19	19	33	31	26	28	20	22	33	15	20	26	44	20	23	24	40	31	21	26	34	23
1379	OPN5	7.72357	#N/A			0.339833	3.00149	2.42738	pos.corr_CTEPH_BL_(769)		7	1	2	6	7	12	0	3	9	16	7	12	8	2	3	2	1	0	0	14	2	0	3	4	2	3	11	9	8	6	3	6	6	10	0	30	7	5	3
1380	FUT11	105.32	#N/A			-0.339825	-3.00141	2.42728	neg.corr_hCTEPH_BL_(1156)		77	125	112	82	110	103	100	98	99	103	105	127	95	104	116	120	101	78	102	84	129	122	121	98	129	124	106	133	75	96	123	118	97	89	129	106	102	96	133
1381	NRK	144.413	#N/A			-0.339809	-3.00125	2.42708	neg.corr_hCTEPH_BL_(1156)		100	140	139	131	97	89	252	285	56	180	67	178	123	78	72	148	99	146	108	96	220	276	152	110	216	62	77	451	101	163	142	256	62	47	188	284	88	361	147
1382	DIP2B	305.246	#N/A			-0.339552	-2.99869	2.42386	neg.corr_hCTEPH_BL_(1156)		371	308	386	379	334	303	335	333	247	280	267	308	295	293	377	317	314	419	315	313	313	329	351	333	385	295	266	363	240	318	290	354	286	297	408	353	291	371	456
1383	TTLL6	4.28716	#N/A			0.339418	2.99735	2.42217	pos.corr_CTEPH_BL_(769)		7	6	2	3	1	3	5	2	9	5	10	5	9	9	5	7	8	6	6	10	3	3	3	1	4	5	4	0	6	16	8	2	5	12	9	0	9	2	6
1384	HOOK1	52.3298	#N/A			0.339361	2.99679	2.42146	pos.corr_CTEPH_BL_(769)		41	41	32	69	106	40	33	37	119	78	74	58	73	59	59	62	42	69	52	43	80	74	86	32	43	63	70	60	35	29	59	96	68	114	19	38	61	102	78
1385	IFRD2	82.8306	#N/A			0.339357	2.99674	2.4214	pos.corr_CTEPH_BL_(769)		85	79	82	89	96	91	78	95	107	114	96	89	75	91	74	68	82	63	108	74	85	66	92	66	81	80	90	79	64	73	57	79	97	92	83	81	85	98	74
1386	RFESD	23.2661	#N/A			0.339294	2.99611	2.42061	pos.corr_CTEPH_BL_(769)		26	26	18	30	27	26	24	36	34	29	35	26	19	32	22	26	26	23	38	26	22	18	23	20	22	28	24	16	18	14	17	21	22	30	20	27	26	29	26
1387	FAM220A	54.8284	#N/A			0.339287	2.99604	2.42052	pos.corr_CTEPH_BL_(769)		57	55	55	68	77	69	56	56	88	72	79	50	65	68	55	61	52	39	63	53	58	51	58	46	56	69	57	49	38	41	50	57	57	69	48	52	73	58	57
1388	RAB11FIP3	202.811	#N/A			-0.339262	-2.9958	2.42021	neg.corr_hCTEPH_BL_(1156)		207	230	225	243	192	201	205	179	171	160	167	203	191	189	200	215	205	195	140	196	180	247	234	236	203	198	218	217	285	224	284	243	174	161	266	223	178	212	227
1389	MYLK3	1582.82	#N/A			0.33924	2.99557	2.41993	pos.corr_CTEPH_BL_(769)		1895	1457	997	1413	1596	1433	1489	1892	1872	1816	1614	1444	1624	1739	1350	1536	1435	1377	2014	1371	1499	1277	1395	1504	1659	1391	1750	1314	1365	940	1571	1021	1586	1552	1297	1533	1530	1032	1125
1390	PDE2A	130.12	#N/A			0.339238	2.99556	2.41991	pos.corr_CTEPH_BL_(769)		130	137	121	121	113	114	118	130	178	134	195	100	146	129	159	184	137	98	159	172	119	109	115	95	119	152	80	114	145	192	106	94	188	200	160	136	159	90	87
1391	PARVB	300.021	#N/A			0.339208	2.99526	2.41953	pos.corr_CTEPH_BL_(769)		332	342	250	303	303	317	347	159	300	383	441	286	326	380	388	296	305	253	371	299	315	327	353	243	258	369	410	216	358	235	359	263	375	298	242	254	410	224	247
1392	SYNGAP1	55.3903	#N/A			-0.339206	-2.99524	2.4195	neg.corr_hCTEPH_BL_(1156)		41	48	55	43	32	49	52	50	41	47	48	49	43	42	41	56	56	101	44	44	58	73	61	58	54	45	41	64	58	74	45	58	54	53	62	59	43	81	52
1393	MEGF9	140.85	#N/A			0.339007	2.99326	2.41701	pos.corr_CTEPH_BL_(769)		146	138	145	157	184	191	147	179	290	369	211	166	173	199	105	163	135	152	180	122	184	159	173	109	104	150	162	158	122	159	120	134	158	222	135	129	138	170	115
1394	SGTB	79.1266	#N/A			-0.33898	-2.99299	2.41668	neg.corr_hCTEPH_BL_(1156)		66	80	113	113	94	87	90	97	68	86	89	93	82	71	84	88	92	88	86	101	80	104	82	89	95	121	77	66	50	119	80	124	73	89	112	80	67	81	129
1395	SH3BP5L	125.887	#N/A			-0.338954	-2.99272	2.41634	neg.corr_hCTEPH_BL_(1156)		117	127	145	125	124	112	121	101	111	89	110	131	119	121	121	140	107	108	108	144	118	156	133	163	125	118	145	134	191	133	130	140	105	102	179	107	116	108	175
1396	FCGR2B	25.6356	#N/A			0.338837	2.99155	2.41487	pos.corr_CTEPH_BL_(769)		7	26	41	20	17	15	49	39	41	66	45	16	20	49	23	22	53	9	38	23	41	51	20	11	17	18	21	33	24	53	29	20	32	50	13	17	26	33	14
1397	TTC9	18.0188	#N/A			-0.338767	-2.99086	2.414	neg.corr_hCTEPH_BL_(1156)		13	20	33	28	21	17	26	25	7	11	11	11	15	11	16	28	21	24	4	23	32	22	36	28	43	14	28	24	15	22	17	24	9	14	31	28	13	50	38
1398	TEAD4	25.0019	#N/A			-0.338697	-2.99016	2.41313	neg.corr_hCTEPH_BL_(1156)		28	34	36	25	23	18	31	14	26	20	23	23	31	20	33	37	26	53	18	20	35	32	31	32	19	22	21	43	34	38	19	45	30	21	33	38	29	38	48
1399	GBE1	516.637	#N/A			-0.338688	-2.99007	2.41301	neg.corr_hCTEPH_BL_(1156)		653	526	674	590	523	470	522	561	462	501	462	613	470	440	537	494	492	530	474	564	430	601	516	560	593	534	475	552	413	558	621	735	510	509	529	573	479	561	616
1400	RAB21	903.758	#N/A			-0.338672	-2.98991	2.41281	neg.corr_hCTEPH_BL_(1156)		1065	879	976	1015	994	933	936	953	871	872	880	913	942	861	992	930	987	944	895	925	892	873	987	950	925	991	994	957	626	944	1060	1167	928	849	863	966	875	875	1004
1401	SIRT2	116.285	#N/A			0.338621	2.9894	2.41217	pos.corr_CTEPH_BL_(769)		97	113	105	126	137	120	129	115	101	136	138	140	110	137	106	135	114	87	102	113	134	102	118	118	123	112	112	105	145	88	107	107	101	115	123	148	124	112	111
1402	HCFC2	270.364	#N/A			-0.338617	-2.98937	2.41213	neg.corr_hCTEPH_BL_(1156)		273	269	300	269	235	283	291	307	267	285	246	278	279	266	290	270	304	300	295	276	253	251	266	289	278	294	275	270	193	304	290	347	267	273	296	294	251	299	317
1403	XPO1	669.765	#N/A			-0.338585	-2.98904	2.41172	neg.corr_hCTEPH_BL_(1156)		785	851	758	671	628	718	762	618	618	691	688	656	733	721	680	648	745	763	703	651	680	655	703	764	664	688	714	642	373	608	717	751	714	621	760	677	729	733	789
1404	ENSG00000267385	22.59	#N/A			0.338487	2.98807	2.4105	pos.corr_CTEPH_BL_(769)		18	23	20	24	27	22	23	24	23	9	27	23	15	32	24	21	22	21	36	28	15	18	24	25	11	23	38	6	41	18	24	11	44	40	28	10	38	8	13
1405	UBE3C	427.825	#N/A			-0.338475	-2.98795	2.41034	neg.corr_hCTEPH_BL_(1156)		427	431	449	445	463	441	461	433	405	472	442	471	460	419	399	477	419	442	432	466	463	449	486	419	441	441	446	458	321	426	473	471	464	421	441	439	428	429	522
1406	NAB1	254.301	#N/A			-0.338352	-2.98673	2.40881	neg.corr_hCTEPH_BL_(1156)		240	287	294	261	233	249	261	269	198	254	235	260	236	215	201	260	271	243	240	249	273	253	244	219	273	283	269	254	171	298	284	291	223	231	242	260	222	267	271
1407	RTCA-AS1	130.815	#N/A			0.338322	2.98642	2.40843	pos.corr_CTEPH_BL_(769)		176	95	137	144	164	155	165	170	191	127	149	170	160	166	153	129	151	84	146	154	135	125	152	133	115	125	193	134	142	78	187	140	172	145	111	87	167	85	82
1408	ENSG00000251034	18.2541	#N/A			0.338309	2.98629	2.40826	pos.corr_CTEPH_BL_(769)		11	14	28	18	15	24	16	22	28	28	25	10	11	18	29	15	17	15	15	25	25	11	14	16	10	31	18	19	12	20	16	18	23	29	10	23	26	32	6
1409	HSD17B7	16.6159	#N/A			0.338299	2.98619	2.40814	pos.corr_CTEPH_BL_(769)		19	19	23	20	14	24	14	15	26	20	23	17	15	18	20	20	19	14	21	20	15	10	15	16	17	11	18	13	20	21	22	11	18	19	14	22	16	20	17
1410	AGTR1	25.5024	#N/A			0.338143	2.98464	2.40619	pos.corr_CTEPH_BL_(769)		21	31	26	30	48	34	26	22	47	42	27	32	36	58	31	41	23	33	48	37	21	26	19	23	12	42	27	14	17	46	31	31	31	43	21	20	47	33	15
1411	MOXD1	35.3649	#N/A			-0.338015	-2.98336	2.40459	neg.corr_hCTEPH_BL_(1156)		17	23	28	18	46	30	71	57	13	27	27	60	28	29	20	52	46	55	23	26	91	85	49	34	32	18	10	87	20	49	38	48	38	15	36	37	38	92	48
1412	ITPRIPL2	181.214	#N/A			-0.337892	-2.98214	2.40306	neg.corr_hCTEPH_BL_(1156)		133	206	198	147	150	144	203	167	169	189	187	179	152	169	137	206	162	162	159	140	246	233	195	152	219	200	141	227	133	230	136	214	140	183	171	216	151	231	164
1413	COPS5	194.813	#N/A			0.33787	2.98191	2.40277	pos.corr_CTEPH_BL_(769)		210	184	194	202	232	224	211	234	260	233	226	223	223	230	213	191	191	181	256	227	180	197	192	201	174	218	264	174	185	176	265	211	224	222	202	196	218	163	191
1414	GAS7	511.125	#N/A			-0.337831	-2.98153	2.40229	neg.corr_hCTEPH_BL_(1156)		456	602	469	583	360	419	594	430	359	409	549	434	458	460	280	526	637	566	497	413	680	500	501	541	687	299	456	527	545	605	442	604	440	363	587	543	444	451	726
1415	KIRREL1	130.508	#N/A			-0.337769	-2.98091	2.40152	neg.corr_hCTEPH_BL_(1156)		91	165	161	92	115	100	148	127	92	92	134	126	100	91	97	158	117	148	96	132	161	175	112	100	124	165	87	174	110	162	88	127	81	130	143	126	105	185	125
1416	CNTN3	54.8665	#N/A			0.337694	2.98016	2.40058	pos.corr_CTEPH_BL_(769)		68	82	34	59	70	53	63	81	91	66	81	87	136	107	44	54	85	74	77	56	26	65	98	47	20	69	67	35	73	73	66	53	85	66	58	12	116	65	84
1417	MTAP	202.99	#N/A			0.337623	2.97945	2.39969	pos.corr_CTEPH_BL_(769)		208	218	196	215	231	243	186	262	215	243	207	252	239	229	211	192	221	151	193	241	205	192	227	200	174	181	175	220	151	201	187	193	210	237	200	214	227	237	136
1418	NPY6R	706.652	#N/A			-0.337521	-2.97844	2.39842	neg.corr_hCTEPH_BL_(1156)		790	783	778	717	695	721	745	677	632	618	568	678	651	657	720	710	767	775	643	538	682	566	671	695	737	757	724	781	549	561	760	777	641	519	522	728	701	631	819
1419	LGR4	256.874	#N/A			0.337499	2.97822	2.39814	pos.corr_CTEPH_BL_(769)		348	232	202	285	416	334	233	296	438	356	336	307	288	381	244	299	225	276	342	295	292	238	307	246	194	289	264	293	158	322	253	316	337	383	193	274	298	265	251
1420	GDI1	207.044	#N/A			-0.337456	-2.9778	2.39761	neg.corr_hCTEPH_BL_(1156)		219	223	218	196	195	207	212	175	212	183	211	198	200	203	210	184	221	209	202	187	202	209	219	210	230	196	212	213	242	201	214	219	205	183	200	201	209	189	228
1421	ENSG00000272505	8.09816	#N/A			-0.337441	-2.97765	2.39742	neg.corr_hCTEPH_BL_(1156)		7	7	7	7	8	9	12	7	7	10	5	7	7	9	5	7	7	8	11	6	12	12	13	6	5	7	7	5	2	10	5	10	7	7	5	15	9	10	11
1422	SLC27A6	260.651	#N/A			0.337439	2.97763	2.3974	pos.corr_CTEPH_BL_(769)		173	111	99	159	199	123	189	399	476	324	170	214	215	312	353	197	155	121	144	298	273	276	160	289	358	245	168	281	170	235	207	113	153	343	123	261	172	171	143
1423	MTSS1	344.695	#N/A			0.337415	2.97738	2.39709	pos.corr_CTEPH_BL_(769)		283	292	323	350	262	328	355	392	328	417	379	404	328	410	333	246	291	376	443	302	354	409	348	212	326	380	418	238	343	282	336	284	359	405	343	298	362	278	272
1424	PMVK	73.5631	#N/A			0.337347	2.97671	2.39624	pos.corr_CTEPH_BL_(769)		57	68	78	67	67	81	78	78	91	85	92	73	75	94	85	83	78	57	66	74	75	80	70	80	71	68	100	78	90	59	89	58	98	78	68	73	88	56	66
1425	DELE1	309.803	#N/A			-0.337284	-2.97608	2.39546	neg.corr_hCTEPH_BL_(1156)		379	318	339	367	333	344	310	293	286	280	291	301	321	297	350	321	303	327	280	362	296	297	361	383	350	299	310	311	245	287	317	317	296	275	362	364	290	311	360
1426	HELLPAR	20.7629	#N/A			0.337277	2.97601	2.39537	pos.corr_CTEPH_BL_(769)		23	14	18	13	39	33	16	8	31	60	66	28	15	49	8	15	9	13	54	27	18	11	14	13	10	17	13	15	3	25	5	16	19	29	13	15	36	25	17
1427	PRR5L	9.54459	#N/A			-0.337253	-2.97577	2.39507	neg.corr_hCTEPH_BL_(1156)		10	7	11	7	8	7	9	6	2	5	3	12	7	6	3	10	8	16	5	4	13	11	12	5	6	12	8	15	5	13	10	6	5	10	11	14	9	16	5
1428	DDX47	11.2675	#N/A			0.337063	2.97388	2.39271	pos.corr_CTEPH_BL_(769)		15	17	12	6	10	15	14	11	21	11	19	9	13	13	15	12	7	13	11	9	18	15	8	12	8	13	17	10	9	15	6	12	13	16	9	11	10	24	11
1429	YWHAH	112.861	#N/A			-0.336916	-2.97241	2.39087	neg.corr_hCTEPH_BL_(1156)		114	125	116	110	131	112	93	120	106	102	118	119	115	106	101	130	119	124	101	92	144	115	120	109	121	109	127	122	95	108	112	126	111	110	114	124	105	120	133
1430	CCDC134	55.5616	#N/A			0.336754	2.9708	2.38885	pos.corr_CTEPH_BL_(769)		62	48	53	61	52	55	63	51	53	60	69	62	71	44	63	59	56	55	48	50	65	49	59	47	55	47	56	57	80	41	40	50	63	65	58	38	60	46	45
1431	JADE3	93.9669	#N/A			0.33666	2.96987	2.38768	pos.corr_CTEPH_BL_(769)		104	88	82	110	124	96	107	101	112	107	111	94	106	111	87	109	96	73	94	109	88	74	93	96	88	98	99	90	103	98	73	80	97	116	119	101	101	81	105
1432	ENSG00000287769	11.8774	#N/A			0.336627	2.96954	2.38727	pos.corr_CTEPH_BL_(769)		15	14	7	9	15	12	10	10	18	12	12	9	16	10	12	10	8	8	15	11	7	10	12	10	12	7	21	12	20	11	9	4	15	17	17	14	15	7	11
1433	SIPA1L1	111.487	#N/A			-0.336615	-2.96942	2.38712	neg.corr_hCTEPH_BL_(1156)		120	112	133	98	106	97	115	135	80	111	83	102	115	99	108	106	102	225	78	107	130	128	91	114	157	124	101	121	77	166	112	106	105	102	150	122	79	174	127
1434	IQCJ	18.2153	#N/A			0.336574	2.96902	2.38662	pos.corr_CTEPH_BL_(769)		18	10	13	16	20	15	17	22	18	40	24	18	16	16	15	29	21	15	28	9	18	7	27	3	8	9	21	5	18	11	10	10	20	26	8	14	37	5	15
1435	PTPRH	6.75433	#N/A			-0.336468	-2.96796	2.38529	neg.corr_hCTEPH_BL_(1156)		6	10	7	5	5	3	2	11	0	2	1	3	3	4	4	7	3	8	0	4	8	10	14	7	20	3	2	16	11	16	3	12	7	3	6	16	2	24	31
1436	TRAF7	83.6247	#N/A			-0.336417	-2.96745	2.38466	neg.corr_hCTEPH_BL_(1156)		85	93	83	91	79	68	89	65	77	60	77	80	71	85	82	100	86	90	60	80	78	110	77	96	94	75	79	91	93	102	87	85	82	90	114	97	73	93	107
1437	SBDSP1	81.7168	#N/A			-0.336409	-2.96738	2.38456	neg.corr_hCTEPH_BL_(1156)		103	78	98	96	86	73	89	101	81	59	67	77	94	78	82	93	89	92	62	94	81	70	79	105	97	100	94	94	87	92	104	164	92	74	107	81	74	84	112
1438	CBFB	125.827	#N/A			-0.336357	-2.96685	2.38391	neg.corr_hCTEPH_BL_(1156)		132	148	167	184	149	166	183	99	146	108	140	148	167	112	135	149	156	177	142	151	92	154	137	184	145	130	190	115	101	159	143	188	154	133	175	129	134	113	214
1439	EOGT	292.171	#N/A			-0.336345	-2.96674	2.38377	neg.corr_hCTEPH_BL_(1156)		443	271	271	255	272	307	284	316	236	224	326	309	365	269	271	487	303	358	487	327	319	249	415	299	332	335	327	237	199	343	319	303	310	290	328	266	219	305	276
1440	PROSER3	41.2488	#N/A			-0.336198	-2.96528	2.38194	neg.corr_hCTEPH_BL_(1156)		46	59	46	34	32	35	47	38	35	32	28	39	50	39	37	47	53	30	46	55	44	56	43	61	51	42	54	60	49	61	58	64	43	47	63	41	38	47	56
1441	ENSG00000278668	6.14412	#N/A			0.336179	2.96509	2.3817	pos.corr_CTEPH_BL_(769)		10	5	7	5	8	5	5	6	7	7	10	3	7	8	10	5	6	7	8	7	3	1	8	5	5	1	6	7	5	3	8	7	9	8	7	5	7	6	5
1442	MXRA7	405.186	#N/A			-0.33607	-2.964	2.38034	neg.corr_hCTEPH_BL_(1156)		393	437	462	455	414	309	430	343	362	269	337	404	357	341	445	442	409	461	344	326	435	498	335	444	502	381	431	422	285	418	420	412	408	415	428	492	280	361	400
1443	ATP2C1	550.516	#N/A			-0.335813	-2.96144	2.37715	neg.corr_hCTEPH_BL_(1156)		664	620	568	600	541	599	593	529	533	535	570	525	582	526	625	597	543	590	572	588	478	544	617	594	583	583	531	489	432	558	625	628	554	529	627	580	514	540	690
1444	ZNF252P	238.211	#N/A			0.335773	2.96105	2.37666	pos.corr_CTEPH_BL_(769)		232	216	213	257	256	247	261	256	290	317	258	237	245	266	250	296	235	188	278	232	276	227	251	202	255	252	261	254	222	196	266	274	251	268	231	260	265	239	216
1445	YME1L1	553.261	#N/A			-0.335699	-2.96031	2.37574	neg.corr_hCTEPH_BL_(1156)		672	574	603	608	591	570	581	573	586	572	550	592	586	583	566	575	577	592	574	550	529	555	559	621	598	549	552	577	383	535	594	633	535	527	528	605	566	577	602
1446	INHBA	81.605	#N/A			-0.33559	-2.95923	2.37438	neg.corr_hCTEPH_BL_(1156)		33	55	97	38	23	23	46	92	15	44	38	38	40	16	30	50	99	70	14	77	153	67	39	79	121	96	47	92	34	284	33	108	36	29	57	105	29	80	104
1447	NEGR1	197.937	#N/A			0.335582	2.95915	2.37428	pos.corr_CTEPH_BL_(769)		173	201	219	179	219	240	193	233	265	237	299	229	184	260	164	279	259	165	312	205	195	211	166	170	140	194	240	152	153	225	201	207	225	270	167	128	257	96	172
1448	ZEB1	1290.26	#N/A			-0.33555	-2.95884	2.37389	neg.corr_hCTEPH_BL_(1156)		1489	1312	1359	1322	1197	1210	1406	1358	1127	1242	1220	1254	1156	1220	1181	1259	1157	1311	1160	1204	1303	1272	1199	1300	1495	1354	1328	1301	1102	1193	1450	1400	1170	1124	1124	1403	1185	1264	1321
1449	C11orf21	97.1201	#N/A			0.335503	2.95837	2.37331	pos.corr_CTEPH_BL_(769)		89	93	93	126	86	60	125	113	93	105	99	109	69	95	95	88	100	53	71	103	143	105	100	80	102	92	80	104	101	36	62	69	96	123	80	98	97	109	58
1450	COMP	4.19713	#N/A			-0.335242	-2.95577	2.37007	neg.corr_hCTEPH_BL_(1156)		0	1	1	5	0	1	10	1	1	0	1	11	0	0	1	3	1	5	0	4	19	7	3	0	54	1	3	3	2	8	0	1	1	0	0	1	0	2	3
1451	TTC1	292.023	#N/A			0.335205	2.95541	2.36961	pos.corr_CTEPH_BL_(769)		276	285	294	308	347	304	307	330	419	411	338	309	320	334	277	318	307	257	333	314	300	341	279	297	274	321	393	289	360	279	401	316	354	334	254	293	359	250	286
1452	ADRB1	188.469	#N/A			0.335148	2.95484	2.3689	pos.corr_CTEPH_BL_(769)		253	131	186	190	175	149	154	212	233	227	217	199	190	189	198	145	152	134	198	177	214	150	168	123	153	130	267	229	129	91	133	135	187	179	139	149	208	154	134
1453	N4BP3	46.4788	#N/A			0.335084	2.95421	2.36812	pos.corr_CTEPH_BL_(769)		44	51	51	46	39	39	49	57	46	40	63	50	47	42	42	41	30	32	39	47	26	35	42	44	37	58	37	37	61	30	48	39	55	56	58	52	56	38	40
1454	CTNNB1	674.103	#N/A			-0.334957	-2.95294	2.36654	neg.corr_hCTEPH_BL_(1156)		725	719	668	650	639	645	680	694	646	652	627	664	667	644	672	668	709	768	704	646	703	695	642	650	739	691	645	752	473	749	753	718	607	642	657	747	685	781	724
1455	L1CAM	38.9333	#N/A			0.3349	2.95237	2.36583	pos.corr_CTEPH_BL_(769)		38	41	52	4	37	15	31	26	41	73	97	26	22	43	26	69	45	18	52	30	28	31	16	21	27	38	23	28	55	32	42	24	29	39	40	38	37	39	30
1456	TMEM184B	135.295	#N/A			-0.334793	-2.95132	2.36451	neg.corr_hCTEPH_BL_(1156)		169	137	166	144	137	130	131	128	93	132	146	127	130	157	147	141	142	158	120	130	136	110	165	138	131	130	138	136	90	128	136	134	134	127	150	143	120	143	163
1457	SMAD9	105.252	#N/A			-0.334669	-2.95009	2.36298	neg.corr_hCTEPH_BL_(1156)		204	95	103	96	96	152	103	114	132	76	84	49	59	67	164	143	108	111	116	81	157	93	81	103	157	155	82	70	58	121	61	137	78	100	183	66	101	111	132
1458	YPEL2	386.86	#N/A			-0.334633	-2.94972	2.36253	neg.corr_hCTEPH_BL_(1156)		471	305	441	413	410	321	454	402	331	311	285	375	423	315	422	343	413	376	316	433	322	364	339	455	399	337	352	444	384	443	348	501	328	354	431	405	344	427	514
1459	ZMAT3	282.254	#N/A			-0.33463	-2.94969	2.36249	neg.corr_hCTEPH_BL_(1156)		292	222	257	305	327	288	334	303	210	295	296	279	260	252	237	285	302	323	295	274	371	358	293	235	308	267	231	283	162	281	228	294	282	239	320	301	241	544	296
1460	LPCAT4	92.2201	#N/A			0.334387	2.94728	2.35949	pos.corr_CTEPH_BL_(769)		97	79	55	42	57	56	56	97	67	89	105	65	75	77	73	59	74	42	83	52	106	79	78	52	85	72	74	104	106	84	65	54	80	82	56	69	78	75	50
1461	FHL2	978.581	#N/A			0.334241	2.94584	2.35769	pos.corr_CTEPH_BL_(769)		1273	1030	544	860	809	683	774	1255	950	671	987	761	837	1026	1264	674	912	638	1020	655	808	722	758	699	989	773	1056	917	761	402	804	769	1203	868	620	826	974	640	653
1462	ENSG00000225096	10.8716	#N/A			-0.334165	-2.94508	2.35674	neg.corr_hCTEPH_BL_(1156)		18	6	12	12	11	3	21	22	5	10	4	19	20	2	5	16	5	14	10	8	21	21	19	13	26	8	3	23	9	8	8	11	7	2	11	21	10	7	9
1463	LRRC10	100.302	#N/A			0.334022	2.94367	2.35499	pos.corr_CTEPH_BL_(769)		118	45	47	65	115	89	41	135	52	115	74	96	83	91	93	61	42	47	84	50	154	35	60	32	94	111	54	122	60	13	65	42	58	77	37	100	90	151	28
1464	DUSP26	147.302	PABRVdecomp_comp	overlap_rat-PAB with CTEPH_prePEA		-0.333766	-2.94113	2.35183	neg.corr_hCTEPH_BL_(1156)		206	150	149	174	193	178	147	134	102	112	128	170	157	109	153	164	137	138	147	136	127	140	143	181	189	137	142	151	181	136	200	167	131	130	171	182	154	118	172
1465	EPDR1	152.852	#N/A			0.333686	2.94033	2.35083	pos.corr_CTEPH_BL_(769)		162	93	96	132	130	114	106	200	116	172	181	94	87	179	162	99	153	80	163	123	148	125	110	110	140	133	149	102	148	89	167	91	164	138	130	114	165	88	107
1466	OSER1-DT	54.2077	#N/A			0.333581	2.93929	2.34955	pos.corr_CTEPH_BL_(769)		60	42	43	61	68	67	44	63	75	59	48	63	59	64	57	47	49	40	75	57	47	42	48	63	46	52	52	63	47	29	47	33	62	54	64	49	70	65	40
1467	ENSG00000273156	14.6589	#N/A			0.333512	2.9386	2.34869	pos.corr_CTEPH_BL_(769)		18	12	16	11	15	15	13	21	21	22	19	16	15	11	25	11	18	14	15	20	11	18	10	10	12	10	20	17	5	23	7	21	18	22	11	15	15	16	13
1468	SMIM10L2A	17.7933	#N/A			0.333469	2.93818	2.34816	pos.corr_CTEPH_BL_(769)		6	21	9	9	25	21	13	16	29	40	35	26	13	25	7	38	15	13	12	9	34	21	26	7	9	11	18	23	23	10	9	10	13	35	13	16	26	9	5
1469	AGPAT1	174.185	#N/A			-0.333309	-2.9366	2.34619	neg.corr_hCTEPH_BL_(1156)		155	177	177	176	186	189	209	155	175	198	155	205	196	155	185	186	178	183	169	143	151	210	166	184	181	178	182	201	199	164	217	201	170	171	173	171	188	154	197
1470	C2orf27A	10.6302	#N/A			-0.333269	-2.9362	2.3457	neg.corr_hCTEPH_BL_(1156)		8	11	11	19	11	6	14	10	10	15	11	9	10	11	16	14	4	14	16	15	16	21	18	11	16	2	8	18	6	11	10	7	15	2	22	19	4	17	9
1471	PREP	141.054	#N/A			-0.333239	-2.9359	2.34533	neg.corr_hCTEPH_BL_(1156)		158	194	149	150	177	135	154	155	137	134	143	168	138	128	172	151	157	154	151	134	123	161	173	156	179	141	138	176	122	121	146	148	153	137	181	162	152	152	165
1472	PINX1	10.2094	#N/A			-0.333157	-2.93509	2.34433	neg.corr_hCTEPH_BL_(1156)		6	14	19	13	8	10	11	8	9	11	7	9	14	11	6	15	14	14	9	11	9	11	12	10	7	12	16	14	12	12	19	17	11	6	14	8	11	11	7
1473	PHETA2	15.1494	#N/A			-0.33314	-2.93491	2.34411	neg.corr_hCTEPH_BL_(1156)		11	13	16	22	14	9	17	14	18	18	16	13	10	14	10	12	14	16	21	11	15	26	8	18	13	15	17	17	12	28	11	20	11	12	19	13	15	18	20
1474	ACSF2	83.2472	#N/A			0.333109	2.93461	2.34373	pos.corr_CTEPH_BL_(769)		54	47	78	61	99	66	67	61	93	99	90	72	58	99	80	62	55	85	89	57	78	91	90	54	50	97	71	39	121	98	54	53	84	150	73	52	85	72	52
1475	ZRANB2-AS2	38.5645	#N/A			0.333072	2.93425	2.34327	pos.corr_CTEPH_BL_(769)		33	18	26	43	46	46	31	41	40	39	40	41	48	36	33	40	26	38	31	33	37	42	26	29	34	31	37	27	31	37	44	40	47	50	43	38	46	25	29
1476	MME	128.332	#N/A			-0.332982	-2.93336	2.34217	neg.corr_hCTEPH_BL_(1156)		161	120	210	167	152	96	229	222	86	146	90	166	121	105	90	103	67	120	99	156	104	186	106	124	175	113	106	348	104	176	93	153	90	117	220	170	63	149	150
1477	FBN1	814.214	PABRVdecomp_comp	overlap_rat-PAB with CTEPH_prePEA	regulated_at protein level	-0.332952	-2.93305	2.34179	neg.corr_hCTEPH_BL_(1156)		507	774	1189	543	657	690	915	662	524	791	1027	1007	520	653	395	1039	735	1169	641	576	1981	1310	789	851	874	517	494	1005	376	1602	793	958	562	680	919	762	746	805	755
1478	R3HDM4	30.2867	#N/A			-0.332854	-2.93209	2.3406	neg.corr_hCTEPH_BL_(1156)		25	25	37	28	37	36	27	22	35	21	28	23	27	37	28	40	35	22	28	28	31	33	26	30	36	23	34	35	28	36	31	34	27	36	40	28	30	40	44
1479	CLPTM1L	137.972	#N/A			-0.332841	-2.93196	2.34043	neg.corr_hCTEPH_BL_(1156)		146	163	157	155	142	128	143	140	130	130	132	128	148	120	141	150	135	140	128	151	136	157	139	141	151	121	159	141	139	150	162	162	140	140	154	135	126	163	162
1480	KLHL38	212.529	#N/A			0.332822	2.93177	2.3402	pos.corr_CTEPH_BL_(769)		237	124	188	267	284	194	201	200	218	282	251	248	193	276	214	183	173	146	257	197	222	134	198	180	154	184	234	172	173	88	201	115	178	187	172	163	301	164	137
1481	WNT5B	22.482	#N/A			0.332816	2.93171	2.34013	pos.corr_CTEPH_BL_(769)		16	34	36	24	32	17	19	34	40	27	25	26	20	12	29	28	44	15	7	34	15	30	21	40	16	50	32	18	31	27	31	23	35	35	31	21	31	11	23
1482	LINC02542	9.05602	#N/A			0.332777	2.93133	2.33965	pos.corr_CTEPH_BL_(769)		9	8	5	14	10	15	12	7	23	14	14	7	11	20	8	11	6	3	11	8	8	14	5	7	7	6	12	7	5	8	10	8	7	12	7	8	19	10	11
1483	GLI2	19.9808	#N/A			-0.332767	-2.93122	2.33952	neg.corr_hCTEPH_BL_(1156)		14	17	25	9	12	9	15	17	9	20	12	22	11	8	12	22	20	23	6	16	35	23	28	14	37	18	11	46	18	32	12	19	9	6	30	32	15	59	14
1484	CMTM6	84.6471	#N/A			-0.332739	-2.93095	2.33918	neg.corr_hCTEPH_BL_(1156)		86	107	99	88	94	85	98	90	64	85	84	93	85	103	89	92	90	80	104	83	101	117	90	88	116	89	98	98	47	110	89	109	83	97	101	79	76	115	105
1485	APC	810.7	#N/A			-0.332541	-2.92898	2.33674	neg.corr_hCTEPH_BL_(1156)		1009	868	817	949	887	896	928	916	765	910	844	840	829	872	722	1016	868	928	842	917	933	915	907	964	826	843	874	868	652	857	964	778	833	823	983	822	809	863	911
1486	WASL	329.558	#N/A			-0.332506	-2.92864	2.33632	neg.corr_hCTEPH_BL_(1156)		335	327	354	370	356	328	371	332	331	362	334	377	314	338	316	343	327	438	363	349	336	354	338	362	362	349	337	319	185	362	349	314	328	347	325	326	320	344	343
1487	GSDME	22.3068	#N/A			-0.332441	-2.92799	2.33552	neg.corr_hCTEPH_BL_(1156)		13	20	15	26	20	18	21	20	14	26	22	28	12	19	10	35	23	30	23	20	30	33	24	26	37	26	18	30	11	34	16	36	17	13	28	31	24	75	32
1488	ENSG00000287692	105.974	#N/A			0.332415	2.92774	2.3352	pos.corr_CTEPH_BL_(769)		168	93	111	149	131	121	129	208	181	240	161	131	156	140	123	89	101	82	134	113	187	98	137	99	164	110	107	193	86	65	84	91	136	124	116	145	130	146	101
1489	ENSG00000271590	11.3997	#N/A			-0.33235	-2.9271	2.3344	neg.corr_hCTEPH_BL_(1156)		15	18	15	9	12	9	9	9	7	8	13	18	16	3	8	8	10	17	15	8	20	15	23	15	17	9	15	20	6	20	10	12	6	10	24	17	10	17	18
1490	ZNF770	393.856	#N/A			0.332341	2.927	2.33429	pos.corr_CTEPH_BL_(769)		413	395	386	442	485	428	387	418	510	499	481	433	435	452	417	397	418	356	460	423	396	360	430	338	343	443	410	348	187	325	392	397	437	478	354	412	438	430	402
1491	ARCN1	500.26	#N/A			-0.332207	-2.92568	2.33265	neg.corr_hCTEPH_BL_(1156)		601	531	524	592	541	458	558	508	532	466	503	534	477	471	531	509	520	634	488	524	495	512	523	523	518	493	513	469	406	502	541	524	505	516	519	545	468	505	558
1492	ADGRG1	130.538	#N/A			0.332202	2.92563	2.33259	pos.corr_CTEPH_BL_(769)		111	167	116	136	154	139	130	136	166	154	149	133	160	159	155	177	144	98	106	184	142	125	146	117	103	171	118	119	178	150	155	140	121	165	154	149	174	116	123
1493	MFAP5	138.92	PABRVdecomp_comp	overlap_rat-PAB with CTEPH_prePEA	regulated_at protein level	-0.332156	-2.92518	2.33202	neg.corr_hCTEPH_BL_(1156)		56	210	227	201	129	200	163	75	130	89	187	187	127	154	94	190	279	168	145	195	310	288	177	247	136	100	109	91	47	357	204	235	121	168	200	153	134	89	174
1494	USP15	625.493	#N/A			-0.332095	-2.92457	2.33127	neg.corr_hCTEPH_BL_(1156)		695	666	722	663	651	678	710	634	598	638	584	696	680	616	618	680	690	704	585	619	563	673	636	660	656	685	590	679	436	611	754	927	611	634	595	651	591	676	751
1495	PLEKHH2	133.076	PABRVdecomp	overlap_rat-PAB with CTEPH_prePEA		-0.332083	-2.92445	2.33113	neg.corr_hCTEPH_BL_(1156)		116	125	195	124	115	78	180	153	88	94	93	187	147	111	83	153	114	170	100	152	183	171	110	163	214	168	94	233	98	249	126	181	81	95	183	163	85	454	133
1496	PLXDC2	541.895	#N/A			-0.332083	-2.92445	2.33112	neg.corr_hCTEPH_BL_(1156)		531	471	601	554	502	591	726	546	474	469	499	637	574	601	495	616	535	683	505	604	758	751	602	537	706	544	514	627	314	759	481	671	460	552	667	573	571	730	558
1497	GPIHBP1	163.179	#N/A			0.331943	2.92306	2.32941	pos.corr_CTEPH_BL_(769)		181	198	141	126	245	186	105	188	232	153	250	148	213	192	201	227	129	172	206	179	118	145	169	197	81	239	169	107	292	122	141	132	145	179	146	157	213	80	150
1498	VASH2	9.11876	PABRVdecomp	overlap_rat-PAB with CTEPH_prePEA		0.331794	2.92159	2.32758	pos.corr_CTEPH_BL_(769)		2	4	9	1	8	7	2	7	16	16	27	4	4	18	6	6	6	1	11	8	31	4	2	5	3	2	2	3	2	29	6	5	6	7	3	3	10	6	2
1499	ENSG00000218596	10.0778	#N/A			0.331789	2.92154	2.32752	pos.corr_CTEPH_BL_(769)		11	15	3	10	11	11	7	7	9	15	10	8	13	7	9	9	8	3	13	12	9	7	11	10	6	13	4	12	5	11	5	10	11	14	10	14	13	12	10
1500	FAM185A	26.5914	#N/A			0.331783	2.92148	2.32744	pos.corr_CTEPH_BL_(769)		22	24	23	32	29	38	21	35	25	32	32	29	37	41	30	26	27	13	33	30	31	22	26	30	30	34	25	30	15	24	31	28	40	36	27	24	21	24	21
1501	ST20-AS1	8.82208	#N/A			-0.331737	-2.92103	2.32689	neg.corr_hCTEPH_BL_(1156)		14	9	16	11	10	12	12	6	4	14	11	13	4	10	8	6	8	8	11	9	10	10	8	11	8	15	7	12	6	6	7	16	10	8	11	9	17	7	9
1502	ZNF425	8.37116	#N/A			0.331655	2.92021	2.32588	pos.corr_CTEPH_BL_(769)		6	8	3	8	5	10	9	7	12	8	10	10	7	11	8	2	9	5	7	9	14	5	8	9	10	3	11	10	8	11	9	12	11	10	10	5	8	8	2
1503	RAB11FIP4	48.6885	#N/A			0.331479	2.91847	2.32372	pos.corr_CTEPH_BL_(769)		38	51	32	61	57	33	59	73	45	78	64	36	52	56	28	58	60	27	28	45	68	44	32	22	33	42	60	70	80	42	50	45	57	45	32	20	42	68	35
1504	TCF20	277.211	#N/A			-0.331439	-2.91807	2.32323	neg.corr_hCTEPH_BL_(1156)		281	288	274	254	271	245	270	276	247	260	232	254	262	279	254	285	277	404	256	273	284	299	264	269	285	285	266	290	344	325	281	271	252	257	293	280	257	305	309
1505	METTL17	83.7439	#N/A			0.331365	2.91734	2.32232	pos.corr_CTEPH_BL_(769)		81	87	73	84	90	89	87	104	91	111	104	93	90	97	102	85	91	63	98	81	74	70	88	82	86	100	87	78	70	82	85	67	84	93	114	74	88	88	80
1506	FAM229A	21.846	#N/A			0.331284	2.91655	2.32134	pos.corr_CTEPH_BL_(769)		35	23	22	14	23	17	22	22	23	20	25	19	24	26	33	28	28	14	20	27	21	14	27	19	12	24	27	20	23	25	15	20	20	22	26	20	26	20	19
1507	SMYD2	712.759	#N/A			-0.331278	-2.91648	2.32126	neg.corr_hCTEPH_BL_(1156)		893	978	792	686	680	738	717	624	505	558	493	663	761	679	702	688	629	771	627	627	657	599	684	852	761	730	772	740	627	671	962	790	596	509	613	766	634	685	736
1508	C9orf16	22.7119	#N/A			-0.331145	-2.91517	2.31963	neg.corr_hCTEPH_BL_(1156)		23	27	21	25	23	22	31	22	24	14	16	24	24	27	22	27	20	21	18	19	13	33	24	29	40	17	20	27	32	19	22	35	27	22	32	30	21	23	27
1509	PIM3	95.3719	#N/A			0.331039	2.91412	2.31834	pos.corr_CTEPH_BL_(769)		75	76	94	117	126	88	104	62	120	111	105	107	117	139	114	73	89	86	120	104	59	113	97	124	73	94	107	70	107	75	88	60	99	137	85	57	128	73	95
1510	MRPL48	60.1514	#N/A			0.330994	2.91368	2.31779	pos.corr_CTEPH_BL_(769)		61	62	62	69	62	53	58	63	82	71	62	58	63	64	68	69	66	42	72	50	59	56	57	54	50	58	81	82	77	56	83	74	78	65	47	54	86	52	37
1511	C11orf95	101.406	#N/A			-0.330796	-2.91172	2.31537	neg.corr_hCTEPH_BL_(1156)		104	98	106	95	93	91	115	84	95	94	78	89	86	86	88	108	103	130	87	87	112	112	86	84	85	94	94	111	101	105	83	83	97	99	94	105	96	99	101
1512	ENSG00000271945	4.76509	#N/A			0.330763	2.91139	2.31497	pos.corr_CTEPH_BL_(769)		2	1	6	8	7	13	2	2	9	14	11	4	4	5	7	4	7	5	2	6	2	2	4	2	0	9	6	3	5	0	3	6	3	6	4	0	6	7	3
1513	ADAT1	68.7341	#N/A			-0.330755	-2.91132	2.31487	neg.corr_hCTEPH_BL_(1156)		67	74	79	79	71	58	92	81	57	66	63	74	57	63	84	65	68	43	74	72	94	73	77	82	97	58	67	89	70	72	53	77	71	62	90	92	69	98	56
1514	MN1	102.125	#N/A			-0.330661	-2.91039	2.31372	neg.corr_hCTEPH_BL_(1156)		81	139	129	64	70	80	114	48	59	49	91	66	104	73	58	107	89	92	66	65	131	127	93	74	99	90	83	131	63	115	94	80	82	77	97	91	70	180	77
1515	CAAP1	66.6437	#N/A			-0.33057	-2.90949	2.31261	neg.corr_hCTEPH_BL_(1156)		59	72	88	79	60	73	81	86	64	82	50	92	85	62	56	64	67	69	75	84	63	104	72	65	66	73	68	92	40	74	76	89	70	82	66	60	67	66	79
1516	TWSG1	91.9614	#N/A			-0.330538	-2.90917	2.31222	neg.corr_hCTEPH_BL_(1156)		80	87	115	83	102	97	113	101	86	86	99	80	75	86	103	96	89	88	78	91	97	102	82	89	115	149	88	96	40	123	66	114	74	90	100	106	85	122	117
1517	PLCB2	35.6044	#N/A			0.330525	2.90905	2.31207	pos.corr_CTEPH_BL_(769)		19	20	45	15	28	17	34	42	45	56	37	28	32	17	26	39	23	37	19	23	39	47	26	23	24	32	44	42	60	34	37	22	41	62	21	18	38	60	17
1518	ETV3	208.135	#N/A			-0.330506	-2.90885	2.31182	neg.corr_hCTEPH_BL_(1156)		220	210	210	223	222	227	234	231	212	218	191	215	234	202	219	225	197	203	211	199	230	249	213	198	232	214	256	239	208	229	216	232	212	211	216	205	212	232	259
1519	MED25	168.319	#N/A			0.330466	2.90846	2.31135	pos.corr_CTEPH_BL_(769)		194	207	115	150	224	204	163	152	170	150	217	170	213	255	156	160	124	176	259	209	179	159	193	149	135	158	240	121	176	137	149	94	221	166	163	153	218	132	140
1520	TMEM71	215.371	#N/A			-0.330451	-2.90831	2.31116	neg.corr_hCTEPH_BL_(1156)		287	288	280	242	376	225	348	296	163	169	141	264	299	188	322	177	222	286	231	248	210	184	214	296	355	285	178	232	150	221	273	333	277	120	326	291	158	345	277
1521	SMG5	481.299	#N/A			-0.330309	-2.90691	2.30942	neg.corr_hCTEPH_BL_(1156)		578	492	497	495	569	430	518	397	342	363	403	465	469	370	491	556	461	525	357	453	484	455	523	463	500	435	374	472	438	433	433	436	403	365	522	537	416	514	537
1522	ENSG00000267058	20.7525	#N/A			0.330199	2.90582	2.30808	pos.corr_CTEPH_BL_(769)		15	23	18	25	19	14	18	19	18	19	26	19	23	16	20	16	22	10	20	21	18	23	23	21	13	25	23	22	24	22	18	14	27	22	24	25	19	16	19
1523	BTD	173.604	#N/A			0.330141	2.90525	2.30738	pos.corr_CTEPH_BL_(769)		180	100	117	181	247	182	175	162	258	172	179	195	174	177	158	156	110	149	175	246	166	198	202	164	160	156	178	159	191	228	129	150	213	228	193	176	180	134	143
1524	ZNF814	82.6402	#N/A			0.330139	2.90523	2.30735	pos.corr_CTEPH_BL_(769)		112	83	71	77	78	87	70	94	78	94	103	84	97	78	116	86	97	55	103	94	97	70	93	85	83	76	86	102	70	71	74	47	117	87	68	89	85	96	82
1525	MRPS25	480.768	#N/A			0.330097	2.90482	2.30685	pos.corr_CTEPH_BL_(769)		545	573	385	498	611	522	508	418	621	466	555	513	582	582	604	446	485	465	605	522	369	474	532	618	385	576	630	383	546	352	625	434	569	524	474	455	554	343	481
1526	OTUD5	163.393	#N/A			-0.330089	-2.90474	2.30675	neg.corr_hCTEPH_BL_(1156)		165	165	188	160	157	156	170	156	141	140	149	168	160	159	159	161	182	241	154	173	154	177	173	179	174	160	158	164	150	174	179	164	138	170	181	155	143	152	164
1527	ENSG00000286735	7.62637	#N/A			0.329958	2.90344	2.30515	pos.corr_CTEPH_BL_(769)		15	12	2	6	10	6	8	14	9	2	10	9	16	13	20	7	12	2	8	9	2	4	6	10	7	4	5	3	6	3	13	2	21	8	7	4	9	4	4
1528	KLHL12	139.688	#N/A			-0.329734	-2.90123	2.30242	neg.corr_hCTEPH_BL_(1156)		154	122	144	166	177	161	165	162	149	137	140	149	136	134	148	148	142	146	128	134	138	154	144	166	157	142	142	140	135	124	150	163	140	144	166	181	126	158	181
1529	MIR181A1HG	25.6657	#N/A			-0.329731	-2.9012	2.30238	neg.corr_hCTEPH_BL_(1156)		20	27	43	26	15	17	38	22	15	29	32	31	22	20	29	28	22	18	13	21	39	33	29	23	34	20	11	39	11	23	22	29	19	23	33	23	23	35	35
1530	MCCC2	655.544	#N/A			0.329711	2.90101	2.30215	pos.corr_CTEPH_BL_(769)		841	597	544	672	737	715	596	640	681	719	650	647	669	687	746	601	583	579	734	646	646	605	612	639	596	632	626	578	608	558	668	571	719	617	561	670	729	620	586
1531	TTC32	36.2663	#N/A			0.329613	2.90003	2.30094	pos.corr_CTEPH_BL_(769)		34	38	38	39	39	43	36	40	53	43	52	45	48	33	39	39	44	31	50	50	31	34	28	42	29	38	40	31	20	37	51	31	36	35	35	34	35	37	31
1532	SMAD3	226.158	#N/A			0.329429	2.89822	2.2987	pos.corr_CTEPH_BL_(769)		205	254	248	225	220	227	208	203	258	199	277	195	216	229	201	230	214	185	240	243	224	231	222	210	208	184	255	210	187	275	185	174	211	274	220	193	232	213	202
1533	DDI2	385.333	#N/A			0.329371	2.89765	2.29801	pos.corr_CTEPH_BL_(769)		474	394	328	389	472	394	370	386	442	412	385	404	397	476	398	367	370	376	498	406	387	354	398	391	356	365	423	323	311	355	395	310	394	428	357	388	408	367	414
1534	DCTN2	239.284	#N/A			-0.328977	-2.89376	2.29322	neg.corr_hCTEPH_BL_(1156)		223	283	240	248	263	270	266	210	207	205	246	226	237	248	240	248	234	271	244	238	257	226	230	257	257	228	232	264	236	252	241	243	238	227	251	253	225	241	282
1535	DCTD	88.6065	#N/A			-0.32893	-2.8933	2.29265	neg.corr_hCTEPH_BL_(1156)		99	105	97	102	97	81	103	106	96	99	82	85	82	83	82	95	91	79	94	89	108	95	70	87	110	90	96	108	89	93	94	100	88	75	94	113	87	95	94
1536	ZNF540	60.2965	#N/A			0.328889	2.89289	2.29215	pos.corr_CTEPH_BL_(769)		66	69	50	75	60	78	63	68	59	60	63	60	92	81	92	56	75	40	66	68	55	42	71	60	45	71	78	49	29	55	59	49	65	63	67	61	60	59	56
1537	SMARCC1	361.806	#N/A			-0.328848	-2.89249	2.29165	neg.corr_hCTEPH_BL_(1156)		331	415	364	346	323	370	378	421	339	371	352	361	365	387	325	415	407	422	323	343	356	434	391	372	377	365	465	421	418	409	465	479	340	349	365	367	390	375	497
1538	CHIC2	70.7863	#N/A			-0.328823	-2.89224	2.29135	neg.corr_hCTEPH_BL_(1156)		85	82	87	75	78	72	78	67	84	72	68	77	70	72	81	72	80	137	83	71	74	77	68	79	82	68	85	94	55	98	89	88	79	72	84	78	71	72	97
1539	TMEM245	843.384	#N/A			0.328822	2.89223	2.29133	pos.corr_CTEPH_BL_(769)		1034	750	696	856	944	876	785	852	1036	823	1003	786	866	883	894	764	696	746	936	870	729	720	831	701	803	778	780	704	560	673	740	691	897	1004	781	761	880	762	802
1540	ZFP1	78.2352	#N/A			-0.328801	-2.89202	2.29108	neg.corr_hCTEPH_BL_(1156)		79	88	96	83	79	69	83	74	75	76	76	94	65	92	63	73	88	81	91	85	88	84	98	80	67	79	96	91	67	80	94	102	84	73	76	76	88	63	99
1541	ANGPTL1	153.096	#N/A			-0.328729	-2.89131	2.2902	neg.corr_hCTEPH_BL_(1156)		106	150	206	194	133	148	219	133	112	131	166	158	117	152	156	192	178	221	166	210	113	188	142	191	155	253	181	110	133	343	128	176	136	145	251	154	143	124	145
1542	SHB	79.9332	#N/A			-0.328452	-2.88858	2.28685	neg.corr_hCTEPH_BL_(1156)		109	110	70	63	62	82	81	68	63	77	61	79	81	44	93	84	69	79	45	62	86	71	105	117	169	68	45	103	80	65	66	109	67	65	123	120	60	118	86
1543	DYNC1LI2	609.163	#N/A			-0.32826	-2.88669	2.28452	neg.corr_hCTEPH_BL_(1156)		653	611	615	656	638	631	612	669	610	646	585	645	590	599	627	646	584	679	624	618	643	645	634	653	719	619	657	682	545	632	710	714	572	594	598	667	570	618	682
1544	DLL4	76.1602	#N/A			-0.328199	-2.88609	2.28378	neg.corr_hCTEPH_BL_(1156)		51	97	68	69	73	89	70	57	45	82	66	89	80	61	48	78	60	88	47	63	88	110	60	102	74	65	82	84	73	59	90	90	47	64	85	116	57	79	102
1545	KANK3	99.7311	#N/A			0.328118	2.88529	2.2828	pos.corr_CTEPH_BL_(769)		98	119	115	84	96	105	96	115	109	89	100	92	94	107	134	127	90	66	75	122	73	92	93	91	71	128	106	95	136	100	100	104	101	118	115	87	127	70	88
1546	MROH1	160.538	#N/A			-0.328118	-2.88529	2.2828	neg.corr_hCTEPH_BL_(1156)		200	184	155	161	160	129	140	138	118	135	147	153	152	134	156	158	138	154	155	195	164	153	186	187	144	138	119	178	178	154	143	166	124	132	234	159	132	143	200
1547	KIAA1191	240.285	#N/A			-0.328096	-2.88507	2.28253	neg.corr_hCTEPH_BL_(1156)		276	243	271	280	255	270	262	249	237	227	233	279	282	222	247	224	250	223	224	214	223	246	245	263	305	246	250	270	208	263	321	275	233	227	265	294	213	240	277
1548	PLPP7	173.949	#N/A			0.328092	2.88504	2.28249	pos.corr_CTEPH_BL_(769)		191	147	160	180	212	168	158	159	179	171	205	165	165	159	174	165	165	150	185	162	174	150	165	151	155	154	171	207	184	82	144	127	151	167	144	174	186	179	105
1549	RNPC3	300.056	#N/A			0.328021	2.88434	2.28163	pos.corr_CTEPH_BL_(769)		347	320	290	317	304	344	307	346	341	346	344	341	339	341	334	280	343	285	328	302	256	280	301	292	284	314	304	292	171	261	313	316	332	269	321	298	293	308	267
1550	EMP2	399.879	#N/A			0.327935	2.88349	2.28059	pos.corr_CTEPH_BL_(769)		441	440	349	374	385	369	419	393	484	515	485	399	463	486	354	506	430	358	480	434	432	387	417	391	332	414	437	369	295	442	385	362	420	502	377	420	429	344	404
1551	AKAP6	2042.89	#N/A			-0.327925	-2.88339	2.28046	neg.corr_hCTEPH_BL_(1156)		2493	1941	1898	1986	2036	1882	2061	2333	1607	1972	1748	1793	1895	1820	1908	2086	1918	1904	1951	1785	2198	1766	2054	1828	2215	1947	1862	2195	1582	1688	2299	2068	1832	1560	1866	2345	1688	2037	2134
1552	MTMR12	147.441	#N/A			-0.327902	-2.88317	2.28019	neg.corr_hCTEPH_BL_(1156)		140	180	175	169	156	148	165	141	149	163	164	154	162	137	137	182	162	203	155	152	169	158	183	175	153	171	144	153	107	188	156	149	151	159	184	154	145	186	183
1553	ENSG00000272379	8.92456	#N/A			0.32789	2.88305	2.28004	pos.corr_CTEPH_BL_(769)		12	10	8	9	6	10	5	10	11	6	13	13	14	9	13	5	12	5	10	8	10	4	16	15	11	9	6	10	18	6	12	4	14	8	8	10	14	7	7
1554	MYOT	85.7367	#N/A			-0.327838	-2.88253	2.27941	neg.corr_hCTEPH_BL_(1156)		115	124	146	114	82	80	108	64	70	60	99	90	92	60	98	122	116	112	82	81	60	90	102	104	165	77	81	76	83	133	120	224	90	73	104	111	72	66	201
1555	PEX11A	95.8704	#N/A			0.32773	2.88147	2.27811	pos.corr_CTEPH_BL_(769)		94	138	97	122	86	111	63	95	144	123	142	94	121	132	92	103	94	66	114	110	78	99	117	106	66	101	135	52	106	125	96	91	135	139	86	79	110	69	107
1556	FBXO21	319.18	#N/A			-0.327657	-2.88075	2.27722	neg.corr_hCTEPH_BL_(1156)		399	308	397	420	398	310	329	282	298	263	276	331	317	288	363	329	364	315	296	338	306	291	314	362	444	328	324	318	239	347	302	378	320	253	345	386	254	308	450
1557	ALDH18A1	61.9967	#N/A			-0.327657	-2.88075	2.27722	neg.corr_hCTEPH_BL_(1156)		58	65	57	65	55	42	63	74	58	79	69	63	46	46	52	60	57	71	61	62	87	58	61	46	76	55	36	91	46	58	39	63	41	56	67	84	39	117	68
1558	ME1	187.609	#N/A			0.327346	2.87768	2.27346	pos.corr_CTEPH_BL_(769)		232	161	163	186	253	231	170	247	274	244	242	210	180	207	213	191	167	184	197	174	233	217	204	150	182	204	220	184	129	171	161	223	196	281	171	184	168	160	154
1559	MYO1D	136.98	#N/A			-0.327306	-2.87729	2.27298	neg.corr_hCTEPH_BL_(1156)		85	147	150	108	102	107	157	133	103	126	113	161	119	76	107	144	113	225	115	200	158	197	134	116	217	244	148	230	83	216	122	181	105	104	144	156	107	242	158
1560	NDUFB3	114.117	#N/A			0.327258	2.87682	2.2724	pos.corr_CTEPH_BL_(769)		108	121	111	129	127	134	118	109	129	124	119	112	118	143	120	135	125	108	142	114	114	122	104	110	108	136	135	115	127	88	132	127	117	115	88	121	128	99	106
1561	ASB18	116.967	#N/A			-0.327193	-2.87618	2.27161	neg.corr_hCTEPH_BL_(1156)		154	78	183	160	149	85	110	89	81	43	86	105	94	52	132	84	155	82	71	136	77	98	108	149	140	69	71	114	113	110	111	221	64	69	187	114	91	96	180
1562	AQP1	563.193	#N/A			0.327153	2.87579	2.27114	pos.corr_CTEPH_BL_(769)		655	451	485	582	655	597	509	580	695	523	518	562	535	610	586	575	413	413	442	551	305	533	460	457	473	698	603	397	543	447	531	605	497	568	466	535	574	586	412
1563	IER5	150.328	#N/A			-0.326941	-2.8737	2.26858	neg.corr_hCTEPH_BL_(1156)		145	125	192	145	170	163	140	130	138	122	114	155	172	119	167	120	194	143	129	134	114	183	126	162	159	146	140	128	191	221	290	219	127	123	202	129	166	143	206
1564	GPR85	9.14588	#N/A			-0.326889	-2.87319	2.26795	neg.corr_hCTEPH_BL_(1156)		20	8	5	3	11	4	12	17	4	5	2	4	18	1	17	2	8	17	4	13	7	9	12	20	27	7	6	27	2	18	14	30	7	4	13	18	5	10	19
1565	MAP1B	2286.72	#N/A			-0.326885	-2.87315	2.2679	neg.corr_hCTEPH_BL_(1156)		2712	2532	2606	2407	1989	2015	2630	2128	1958	2216	1798	2264	2330	2214	1699	2581	2147	2675	2000	1868	2250	2807	2304	2583	2510	2309	2477	2160	2012	2501	2443	2325	2102	2099	2277	2309	2257	2101	2504
1566	PHF21A	349.682	#N/A			-0.326848	-2.87279	2.26745	neg.corr_hCTEPH_BL_(1156)		386	361	352	373	358	350	390	363	337	319	327	352	359	374	291	352	385	405	365	367	330	376	364	366	358	336	369	363	393	405	409	377	351	342	376	342	349	300	396
1567	SERP2	22.6731	#N/A			0.326748	2.8718	2.26625	pos.corr_CTEPH_BL_(769)		27	20	13	28	29	22	25	28	25	35	22	20	29	27	27	19	24	16	22	20	22	18	20	19	30	22	26	19	40	23	29	22	27	23	18	23	42	18	15
1568	PTDSS2	62.6734	#N/A			0.326705	2.87138	2.26573	pos.corr_CTEPH_BL_(769)		59	62	49	57	75	69	56	51	60	71	72	65	67	60	81	51	58	49	60	62	72	56	66	60	71	42	56	64	86	52	47	50	56	60	72	63	63	52	56
1569	MAST4-AS1	5.16598	#N/A			-0.326639	-2.87073	2.26493	neg.corr_hCTEPH_BL_(1156)		3	8	11	14	2	8	8	4	7	8	6	10	10	3	3	7	8	6	5	4	5	4	7	11	10	7	5	9	2	9	7	10	3	2	5	8	12	4	5
1570	ENSG00000238902	11.3726	#N/A			0.326614	2.87049	2.26464	pos.corr_CTEPH_BL_(769)		6	9	3	4	9	8	6	16	12	18	16	9	9	13	10	9	9	8	16	6	17	5	14	4	4	7	15	17	0	2	13	3	17	8	1	5	12	9	3
1571	ZNF33B	238.451	#N/A			0.326598	2.87033	2.26444	pos.corr_CTEPH_BL_(769)		285	164	244	253	261	335	176	237	328	256	277	262	268	284	265	233	207	209	312	199	187	238	246	187	179	322	326	275	205	245	227	249	218	297	219	209	265	287	255
1572	ATP6V1FNB	8.23104	#N/A			-0.32659	-2.87024	2.26434	neg.corr_hCTEPH_BL_(1156)		5	9	17	5	5	6	3	3	2	1	3	6	6	3	5	5	8	5	2	8	3	21	18	16	8	3	5	11	3	21	6	88	4	5	12	9	4	1	21
1573	HEXB	154.719	#N/A			-0.326385	-2.86823	2.26187	neg.corr_hCTEPH_BL_(1156)		182	212	184	198	128	141	154	181	81	82	151	131	158	119	245	193	140	168	142	162	131	153	170	223	193	166	168	147	148	166	182	195	157	133	204	145	146	140	294
1574	RHOBTB2	219.251	#N/A			-0.326203	-2.86644	2.25968	neg.corr_hCTEPH_BL_(1156)		217	294	206	159	197	206	244	144	130	169	168	180	204	154	223	170	158	209	183	195	198	200	239	215	225	176	195	245	248	182	209	231	178	177	244	226	194	218	296
1575	SERPINF1	202.742	PABRVdecomp_comp	overlap_rat-PAB with CTEPH_prePEA	not_regulated at protein level	-0.326147	-2.86589	2.25901	neg.corr_hCTEPH_BL_(1156)		127	224	240	205	149	172	272	181	166	161	179	224	203	172	161	258	197	214	189	172	213	323	165	240	254	143	183	239	190	296	172	254	162	167	197	226	182	220	234
1576	PHTF1	81.5075	#N/A			-0.326098	-2.86541	2.25842	neg.corr_hCTEPH_BL_(1156)		77	84	91	100	78	89	100	83	72	82	88	86	86	79	105	97	80	128	78	84	82	119	95	102	78	81	91	80	78	96	116	127	92	85	95	83	72	93	124
1577	MICAL2	491.38	#N/A			-0.326079	-2.86522	2.25819	neg.corr_hCTEPH_BL_(1156)		509	550	427	490	463	500	418	524	421	414	376	431	541	387	469	591	492	619	524	595	459	486	568	502	708	698	473	631	500	403	483	470	518	464	578	533	463	599	503
1578	TMEM177	17.1141	#N/A			0.325985	2.8643	2.25706	pos.corr_CTEPH_BL_(769)		22	13	13	13	19	21	13	16	26	21	21	20	17	19	22	11	15	8	16	10	22	14	14	11	16	29	14	14	17	11	13	15	19	20	17	20	18	15	11
1579	MARK1	254.01	#N/A			-0.325942	-2.86387	2.25654	neg.corr_hCTEPH_BL_(1156)		245	249	252	261	251	268	281	287	239	299	238	281	275	224	283	285	263	248	268	278	263	260	282	262	287	278	247	282	228	295	288	300	247	264	316	249	252	235	321
1580	ENSG00000253348	20.9574	#N/A			0.325923	2.86369	2.25631	pos.corr_CTEPH_BL_(769)		25	19	13	23	18	21	14	25	30	34	28	16	23	36	14	28	18	17	22	21	26	21	16	17	25	18	11	26	32	19	14	11	20	23	18	30	29	18	11
1581	KIF5B	1509.39	#N/A			-0.32589	-2.86336	2.25592	neg.corr_hCTEPH_BL_(1156)		1785	1460	1607	1530	1519	1517	1519	1419	1538	1633	1396	1558	1471	1514	1282	1586	1435	1640	1278	1431	1498	1637	1537	1618	1536	1504	1714	1611	1255	1513	1898	1672	1346	1375	1208	1527	1473	1351	1656
1582	DUSP3	817.934	#N/A			-0.325745	-2.86194	2.25417	neg.corr_hCTEPH_BL_(1156)		991	975	815	899	929	844	825	668	700	682	697	816	737	780	831	882	819	880	755	749	820	783	856	895	853	812	866	771	712	690	940	826	726	612	719	917	744	788	955
1583	ENSG00000260398	111.389	#N/A			0.325498	2.85951	2.25121	pos.corr_CTEPH_BL_(769)		177	93	109	151	135	110	97	171	154	114	164	121	143	88	156	88	94	86	95	127	109	97	113	107	103	107	77	127	54	111	125	95	126	118	114	105	101	117	103
1584	SMAD2	571.738	#N/A			-0.325495	-2.85948	2.25118	neg.corr_hCTEPH_BL_(1156)		622	612	561	609	602	584	638	599	538	530	582	610	594	576	573	592	591	600	575	619	626	590	589	573	651	555	521	584	369	679	573	663	526	572	665	640	553	691	640
1585	PLVAP	77.2343	#N/A			-0.325495	-2.85948	2.25118	neg.corr_hCTEPH_BL_(1156)		44	64	55	52	135	95	231	75	58	40	29	69	141	40	59	95	155	78	135	55	100	200	54	100	95	67	72	136	75	115	44	85	76	57	194	55	108	77	123
1586	EBF1	281.912	#N/A			0.325423	2.85877	2.2503	pos.corr_CTEPH_BL_(769)		199	285	362	243	273	296	248	253	401	304	310	280	257	350	228	312	332	237	331	303	304	295	202	220	202	329	303	197	268	406	275	222	279	367	248	220	324	168	200
1587	PITPNA	238.928	#N/A			-0.325398	-2.85852	2.25	neg.corr_hCTEPH_BL_(1156)		259	253	248	231	247	238	235	216	226	224	241	227	232	231	241	245	248	298	214	222	240	256	245	274	244	247	261	226	239	233	272	262	250	225	224	257	248	227	275
1588	SLC25A26	81.8039	#N/A			0.325378	2.85833	2.24977	pos.corr_CTEPH_BL_(769)		77	77	84	100	79	81	82	85	113	100	96	71	68	101	89	71	87	60	87	102	85	63	82	76	86	77	83	73	75	79	79	92	83	105	83	94	90	81	83
1589	SPAG1	35.4357	#N/A			-0.325328	-2.85784	2.24916	neg.corr_hCTEPH_BL_(1156)		38	50	36	52	35	54	41	34	37	27	25	41	45	30	40	42	43	37	23	42	30	37	51	58	55	58	24	59	21	44	58	59	40	27	45	44	29	41	44
1590	OTOGL	18.5816	#N/A			0.325184	2.85642	2.24744	pos.corr_CTEPH_BL_(769)		10	5	6	14	66	15	9	10	171	111	85	12	3	15	8	21	7	9	56	7	26	11	14	2	6	20	4	5	8	6	22	2	19	48	8	11	8	8	5
1591	MCM3AP-AS1	40.4855	#N/A			0.325021	2.85483	2.24549	pos.corr_CTEPH_BL_(769)		44	40	42	52	46	51	34	47	59	60	39	41	35	65	40	45	26	19	36	55	35	42	43	41	42	43	53	37	46	27	54	38	32	52	31	51	54	30	36
1592	HIPK2	2337.82	#N/A			-0.324997	-2.85459	2.2452	neg.corr_hCTEPH_BL_(1156)		3218	2374	2309	2650	2402	2175	2400	2053	1814	1786	2222	2092	2121	2235	2431	2463	2299	2514	1990	2097	2183	2310	2606	2409	2554	2054	1927	1987	2046	2032	2471	2522	2129	1854	2467	2357	1999	2015	2872
1593	IKBIP	67.6143	#N/A			-0.324943	-2.85406	2.24455	neg.corr_hCTEPH_BL_(1156)		60	81	71	44	63	64	109	72	58	77	90	65	69	52	73	105	71	65	72	72	79	112	52	79	81	53	62	110	32	84	72	126	52	72	51	66	54	117	86
1594	MARS1	201.953	#N/A			-0.324815	-2.8528	2.24302	neg.corr_hCTEPH_BL_(1156)		233	215	211	209	217	193	210	182	192	178	208	223	224	185	206	248	216	217	195	196	213	212	213	211	213	188	177	219	214	209	203	230	209	189	216	240	179	216	219
1595	TMEM263	239.858	#N/A			-0.324799	-2.85265	2.24283	neg.corr_hCTEPH_BL_(1156)		249	238	246	279	244	277	255	263	242	232	234	241	261	238	262	277	270	257	184	227	254	276	273	235	277	224	253	279	150	270	262	354	239	245	233	280	213	252	379
1596	SS18	301.903	#N/A			-0.324708	-2.85175	2.24174	neg.corr_hCTEPH_BL_(1156)		310	323	363	332	311	313	347	345	308	329	323	304	307	307	292	315	366	315	296	294	312	340	313	306	326	336	361	352	161	355	366	356	321	305	294	333	290	331	343
1597	MTCO1P11	25.0971	#N/A			-0.324597	-2.85066	2.24041	neg.corr_hCTEPH_BL_(1156)		28	27	33	26	32	31	29	21	13	25	19	26	42	11	34	22	36	42	8	33	16	15	30	32	21	22	7	20	20	39	37	56	25	21	38	22	21	36	41
1598	ENSG00000287048	6.60264	#N/A			0.324539	2.8501	2.23972	pos.corr_CTEPH_BL_(769)		0	15	6	0	22	14	5	4	13	23	13	15	18	15	0	7	10	8	4	3	10	7	13	0	0	11	7	9	2	1	9	4	6	14	0	4	15	11	1
1599	ENSG00000286800	59.1608	#N/A			0.324436	2.84908	2.23848	pos.corr_CTEPH_BL_(769)		65	53	56	78	63	76	53	80	60	88	74	71	70	69	46	64	55	68	78	67	63	48	66	59	54	67	64	65	55	46	82	62	51	64	55	73	60	58	40
1600	MAP3K14	85.3454	#N/A			0.324433	2.84905	2.23844	pos.corr_CTEPH_BL_(769)		60	83	72	71	73	56	63	62	75	51	108	80	89	79	78	71	111	51	81	91	74	80	71	85	55	70	79	103	135	114	79	72	90	92	70	59	86	70	64
1601	CECR2	200.038	#N/A			0.324406	2.84879	2.23812	pos.corr_CTEPH_BL_(769)		225	208	166	191	248	222	223	182	223	234	251	225	264	285	186	163	191	196	298	217	143	185	244	231	145	178	290	165	279	175	290	218	242	212	221	187	284	138	200
1602	ENSG00000287838	34.7918	#N/A			0.324294	2.84768	2.23678	pos.corr_CTEPH_BL_(769)		26	35	9	21	37	20	33	79	75	72	43	66	30	34	32	35	16	9	20	13	49	40	49	13	17	39	22	51	34	4	22	55	58	50	3	37	54	29	36
1603	N4BP2L2-IT2	225.082	#N/A			0.32424	2.84716	2.23614	pos.corr_CTEPH_BL_(769)		256	184	196	204	223	227	208	245	234	249	270	217	296	193	246	192	205	189	253	250	193	156	260	205	199	207	194	198	174	217	232	242	262	245	210	191	246	209	204
1604	CDR2L	64.3952	#N/A			-0.324232	-2.84708	2.23605	neg.corr_hCTEPH_BL_(1156)		55	67	53	79	61	65	111	48	47	47	60	77	49	52	63	86	63	74	52	83	70	89	94	63	63	59	97	64	66	60	52	61	66	79	70	73	49	55	93
1605	TRPV3	28.1527	#N/A			0.324192	2.84668	2.23556	pos.corr_CTEPH_BL_(769)		43	43	17	42	26	37	21	20	61	50	63	29	46	43	19	26	34	17	20	42	36	24	20	14	15	48	30	21	40	30	20	26	40	37	27	18	15	13	40
1606	MAPK1	392.298	#N/A			-0.324059	-2.84538	2.23397	neg.corr_hCTEPH_BL_(1156)		436	420	439	465	441	377	459	374	370	359	426	456	393	349	446	391	429	419	334	408	381	404	448	405	414	394	339	432	240	400	351	455	399	409	455	442	364	432	487
1607	CORO1C	304.212	#N/A			-0.324041	-2.84521	2.23376	neg.corr_hCTEPH_BL_(1156)		285	379	329	296	267	325	345	267	270	307	277	315	308	324	277	369	357	346	278	312	326	322	309	284	287	436	288	317	197	432	339	325	300	286	318	293	287	330	278
1608	FGF13	11.9843	#N/A			-0.324036	-2.84516	2.2337	neg.corr_hCTEPH_BL_(1156)		10	15	16	11	5	10	11	9	6	14	10	9	8	4	3	12	8	7	10	20	11	13	9	7	12	26	8	16	3	22	7	9	9	6	5	5	7	22	25
1609	LRRC17	30.0131	#N/A			-0.323748	-2.84233	2.23025	neg.corr_hCTEPH_BL_(1156)		11	38	20	22	20	29	52	37	22	40	20	48	30	32	24	53	31	31	24	21	47	58	23	54	56	25	10	54	23	65	45	58	15	22	53	26	23	42	28
1610	KCTD10	159.497	#N/A			-0.323521	-2.84011	2.22755	neg.corr_hCTEPH_BL_(1156)		138	176	145	161	168	152	160	144	144	147	143	161	158	150	161	180	169	165	159	169	174	158	161	137	191	213	145	195	93	166	154	182	143	159	160	177	166	191	170
1611	SCYL2	339.72	#N/A			-0.323483	-2.83973	2.2271	neg.corr_hCTEPH_BL_(1156)		393	371	404	461	424	389	354	372	334	400	356	392	394	351	333	417	344	399	330	345	348	420	366	388	349	393	357	359	204	365	381	475	319	376	362	405	333	380	445
1612	MKNK2	378.045	#N/A			0.323375	2.83868	2.22581	pos.corr_CTEPH_BL_(769)		400	436	379	482	343	424	390	346	427	401	377	451	393	510	453	332	416	309	382	469	277	397	361	451	347	369	442	306	367	350	370	292	408	421	455	370	508	332	370
1613	CP	28.657	PABRVcomp	overlap_rat-PAB with CTEPH_prePEA	not_regulated at protein level	-0.323189	-2.83685	2.22359	neg.corr_hCTEPH_BL_(1156)		10	36	25	36	8	40	52	15	23	31	13	31	7	11	7	21	10	122	50	18	62	45	6	5	43	11	26	64	12	67	17	16	22	29	28	12	31	26	38
1614	RALA	152.273	#N/A			0.323168	2.83664	2.22334	pos.corr_CTEPH_BL_(769)		143	124	121	116	146	166	132	163	197	172	199	127	160	192	136	158	153	142	158	128	167	162	137	135	130	151	178	148	164	136	165	145	170	193	119	163	154	136	183
1615	GTF2IRD2B	21.4496	#N/A			0.323113	2.83611	2.22269	pos.corr_CTEPH_BL_(769)		20	22	20	20	19	25	13	19	32	26	22	21	24	28	29	17	23	15	29	25	23	15	18	21	16	21	36	18	35	28	39	25	24	27	22	20	33	21	17
1616	ZKSCAN1	737.895	#N/A			-0.323035	-2.83534	2.22175	neg.corr_hCTEPH_BL_(1156)		773	692	721	778	737	701	731	789	688	724	683	767	666	692	736	708	766	700	696	788	742	822	762	717	768	674	719	743	813	747	853	781	706	701	751	754	713	765	768
1617	PPIL1	132.108	#N/A			0.322991	2.83491	2.22123	pos.corr_CTEPH_BL_(769)		125	136	79	113	182	160	157	158	172	158	184	146	124	153	150	149	145	126	185	127	149	125	146	115	137	158	182	143	124	91	169	129	177	182	98	135	172	113	98
1618	PGAP4	208.218	#N/A			-0.322956	-2.83457	2.22082	neg.corr_hCTEPH_BL_(1156)		279	202	194	245	254	209	195	226	201	177	207	186	225	214	214	192	228	185	235	201	200	208	245	213	265	184	208	226	178	145	237	193	210	183	257	251	192	206	204
1619	GATB	202.376	#N/A			0.322952	2.83453	2.22077	pos.corr_CTEPH_BL_(769)		225	175	175	198	231	227	192	231	221	257	224	186	198	218	195	201	213	165	208	192	217	221	211	209	199	223	230	168	280	158	271	206	223	204	214	188	245	171	162
1620	RRP8	224.668	#N/A			0.322826	2.83329	2.21926	pos.corr_CTEPH_BL_(769)		253	195	207	231	226	212	214	261	249	240	264	244	248	231	238	219	207	165	235	241	233	196	222	212	214	224	247	220	291	235	238	271	247	248	230	227	229	217	200
1621	NDUFV2	39.7889	#N/A			0.322819	2.83322	2.21918	pos.corr_CTEPH_BL_(769)		39	40	36	36	31	46	37	45	43	41	36	57	52	43	45	35	42	27	49	49	37	35	45	41	33	39	47	30	46	39	45	45	46	46	42	40	49	36	40
1622	RAB17	13.1591	#N/A			-0.322664	-2.8317	2.21733	neg.corr_hCTEPH_BL_(1156)		18	19	14	24	12	7	21	11	6	5	16	9	8	14	7	12	15	17	3	13	16	17	18	25	16	9	5	17	12	13	5	23	8	13	28	5	11	55	32
1623	OSTM1	180.52	#N/A			-0.322556	-2.83065	2.21606	neg.corr_hCTEPH_BL_(1156)		207	168	202	215	224	198	230	169	188	147	166	193	167	211	195	236	165	199	198	181	199	189	215	200	211	202	172	184	98	170	172	215	187	205	192	190	146	203	207
1624	ATXN7L3B	262.419	#N/A			0.322453	2.82964	2.21483	pos.corr_CTEPH_BL_(769)		254	228	260	295	277	259	255	278	301	272	289	253	284	291	311	271	289	219	261	282	281	255	248	250	247	302	295	247	199	246	253	261	248	275	257	299	279	276	276
1625	ENSG00000235902	11.9005	#N/A			-0.322435	-2.82946	2.21462	neg.corr_hCTEPH_BL_(1156)		20	11	18	7	7	10	5	14	10	8	7	13	7	11	14	7	13	14	10	8	14	7	13	19	22	10	11	18	0	10	14	10	14	5	9	8	13	7	23
1626	FBXL22	60.0833	#N/A			-0.322347	-2.8286	2.21356	neg.corr_hCTEPH_BL_(1156)		53	82	73	77	59	55	49	57	28	47	44	84	69	54	68	70	66	49	40	76	60	60	94	66	42	76	40	58	50	39	68	90	51	26	67	79	35	69	53
1627	LPP	2070.51	#N/A			-0.32221	-2.82726	2.21194	neg.corr_hCTEPH_BL_(1156)		2115	2099	2056	2031	2038	1882	1999	1786	1771	1852	1927	2068	2278	1745	1984	2147	2039	2045	1921	2350	1891	1991	2215	1866	1792	2893	1692	2056	1152	2558	1917	2347	1984	1840	2064	1905	1922	1835	2372
1628	OSGEPL1	45.4167	#N/A			0.322113	2.82631	2.21079	pos.corr_CTEPH_BL_(769)		52	37	39	54	58	51	50	59	60	57	58	57	52	61	58	52	47	45	51	46	56	41	47	46	53	45	50	44	43	30	37	37	53	71	39	52	52	44	29
1629	MORF4L2	240.101	#N/A			-0.322061	-2.8258	2.21017	neg.corr_hCTEPH_BL_(1156)		245	307	271	270	260	254	251	237	255	228	226	245	262	240	244	253	275	277	237	232	227	249	236	264	254	305	283	273	210	285	304	314	242	231	229	247	267	252	275
1630	SNHG14	4286.27	#N/A			-0.321927	-2.82449	2.20858	neg.corr_hCTEPH_BL_(1156)		5579	4273	4496	4437	4386	4035	4734	4490	3919	3511	4030	4635	4882	3589	4493	3615	4025	3964	4143	4305	4510	3695	5182	4324	4513	3724	3522	4442	2603	3817	4411	4944	4138	3510	4273	4351	3541	4049	5044
1631	KAT2B	553.537	#N/A			0.32192	2.82442	2.20849	pos.corr_CTEPH_BL_(769)		563	472	490	576	650	543	582	558	745	646	615	598	551	556	519	568	532	592	622	512	586	604	509	467	537	515	658	481	399	466	547	569	615	642	402	615	593	504	532
1632	RASIP1	84.4091	#N/A			0.321895	2.82418	2.2082	pos.corr_CTEPH_BL_(769)		79	87	89	87	108	124	81	83	87	85	105	87	127	93	104	115	87	66	59	90	68	85	79	69	66	95	82	70	96	85	83	96	106	95	107	89	101	72	90
1633	FAM118B	76.8902	#N/A			-0.321749	-2.82275	2.20647	neg.corr_hCTEPH_BL_(1156)		83	114	76	89	102	85	103	74	81	85	74	77	69	70	71	130	100	88	81	106	104	111	94	82	86	68	77	72	58	79	97	88	95	77	94	128	74	94	111
1634	LRRC7	20.8677	PABRVdecomp	overlap_rat-PAB with CTEPH_prePEA		0.32171	2.82237	2.20601	pos.corr_CTEPH_BL_(769)		4	9	4	5	35	17	9	7	30	26	69	13	5	14	7	33	12	8	23	11	61	35	33	2	8	43	20	11	21	3	13	1	57	51	0	1	17	9	2
1635	ENSG00000286481	6.33605	#N/A			-0.321685	-2.82212	2.20571	neg.corr_hCTEPH_BL_(1156)		6	4	9	5	4	2	5	5	4	8	6	5	7	4	5	2	8	5	6	9	3	6	9	8	15	6	5	9	0	11	3	8	4	4	6	4	2	14	7
1636	CACNA1E	16.0422	#N/A			0.321589	2.82119	2.20458	pos.corr_CTEPH_BL_(769)		2	1	0	4	1	1	2	3	4	2	19	3	1	126	2	10	1	3	23	4	33	32	7	2	3	2	2	1	0	5	3	1	5	62	0	9	26	1	9
1637	TRMU	99.2912	#N/A			0.321556	2.82085	2.20418	pos.corr_CTEPH_BL_(769)		109	133	103	110	104	113	100	110	106	89	103	114	117	120	124	85	108	82	105	112	86	117	118	112	82	100	138	103	115	80	105	109	106	104	114	102	121	83	93
1638	FAM110B	137.222	#N/A			-0.321553	-2.82083	2.20414	neg.corr_hCTEPH_BL_(1156)		161	134	167	155	139	125	140	96	112	98	119	132	109	95	165	161	127	121	105	139	157	123	149	134	151	143	114	153	112	117	143	134	121	97	171	139	147	157	141
1639	SCARF1	83.1256	#N/A			0.321475	2.82007	2.20322	pos.corr_CTEPH_BL_(769)		94	99	78	60	72	76	99	78	73	74	86	75	91	91	78	91	79	51	74	89	82	66	75	93	65	69	77	73	95	65	60	80	76	93	82	62	90	62	78
1640	MIR223HG	17.5574	#N/A			0.321389	2.81922	2.2022	pos.corr_CTEPH_BL_(769)		9	17	19	9	23	16	26	17	13	16	24	18	33	24	24	23	19	10	23	9	8	23	13	9	12	24	25	11	8	11	10	12	21	28	15	17	18	24	12
1641	RELA-DT	8.46043	#N/A			0.321345	2.81879	2.20168	pos.corr_CTEPH_BL_(769)		9	15	7	15	7	15	9	9	13	8	9	7	11	11	12	8	7	8	8	5	8	5	5	5	8	10	11	9	6	4	10	10	11	12	10	6	8	11	7
1642	ENSG00000259395	9.54744	#N/A			-0.321321	-2.81856	2.2014	neg.corr_hCTEPH_BL_(1156)		7	45	22	1	7	5	2	12	0	0	4	0	9	1	20	14	25	30	1	2	5	16	23	88	13	4	3	20	2	34	20	57	21	0	6	4	6	7	10
1643	PTPRD	175.77	#N/A			-0.321279	-2.81815	2.20089	neg.corr_hCTEPH_BL_(1156)		233	167	265	208	124	82	152	239	100	125	108	175	113	98	177	102	207	514	78	178	199	136	127	229	159	174	115	306	151	240	147	273	235	107	250	227	94	275	289
1644	MFHAS1	132.808	#N/A			0.321245	2.81781	2.20049	pos.corr_CTEPH_BL_(769)		164	136	94	137	122	98	128	153	177	119	140	121	127	142	144	118	138	137	131	147	143	134	123	140	111	131	100	159	141	93	97	105	159	129	130	117	149	157	120
1645	CEP170B	126.237	#N/A			-0.321168	-2.81706	2.19958	neg.corr_hCTEPH_BL_(1156)		121	138	136	132	142	114	130	89	92	92	116	104	119	83	141	135	112	154	101	134	132	119	143	108	115	106	123	158	168	166	108	129	112	107	183	147	106	183	120
1646	LNPEP	1173.26	#N/A			-0.321155	-2.81694	2.19943	neg.corr_hCTEPH_BL_(1156)		1484	1225	1138	1205	1229	1041	1231	1166	996	1049	1091	1189	1242	1208	1229	1285	1179	1235	1153	1191	1163	1120	1413	1138	1095	1089	962	1161	620	1101	1192	1285	1177	1036	1259	1218	1115	1173	1374
1647	ALDH3A2	288.684	#N/A			-0.320996	-2.81538	2.19755	neg.corr_hCTEPH_BL_(1156)		355	279	324	334	362	284	374	333	219	241	241	382	304	278	295	270	269	229	256	303	306	317	304	355	385	287	263	359	239	313	301	357	263	239	336	311	294	391	402
1648	E2F3	94.8365	#N/A			-0.320966	-2.81509	2.1972	neg.corr_hCTEPH_BL_(1156)		78	103	88	102	108	89	120	86	84	97	93	94	77	105	83	119	93	116	97	103	102	128	107	78	95	73	93	97	115	97	103	117	103	104	106	89	91	108	128
1649	FST	19.6007	#N/A			0.320932	2.81476	2.19679	pos.corr_CTEPH_BL_(769)		22	12	26	16	12	21	6	15	72	29	38	16	26	46	20	20	19	48	35	15	13	29	7	12	13	21	24	10	17	46	20	13	27	29	11	7	35	13	13
1650	EHD3	201.931	#N/A			-0.320649	-2.81199	2.19345	neg.corr_hCTEPH_BL_(1156)		205	137	165	181	202	176	183	185	154	182	187	179	195	154	135	156	190	181	166	149	270	197	190	142	324	140	152	267	200	155	150	195	180	183	190	217	131	169	225
1651	APOE	39.5588	#N/A			-0.320635	-2.81185	2.19328	neg.corr_hCTEPH_BL_(1156)		23	33	107	32	37	29	31	36	16	40	16	52	34	25	20	41	17	77	25	26	18	34	31	50	82	19	45	61	38	46	95	41	14	20	26	50	43	32	53
1652	TASP1	53.4339	#N/A			-0.320613	-2.81164	2.19302	neg.corr_hCTEPH_BL_(1156)		49	56	65	65	55	62	61	64	49	52	64	58	59	43	55	57	61	56	50	68	43	62	53	68	58	63	51	50	43	60	70	68	58	64	80	68	51	58	65
1653	B4GALT6	62.1092	#N/A			0.320557	2.81109	2.19236	pos.corr_CTEPH_BL_(769)		59	55	61	34	78	59	56	82	104	111	128	81	53	78	48	60	53	85	75	45	74	68	86	36	43	55	79	60	46	30	53	79	59	87	28	67	72	80	38
1654	CRNDE	168.784	#N/A			-0.320527	-2.81079	2.192	neg.corr_hCTEPH_BL_(1156)		230	148	160	175	84	86	129	201	44	45	100	41	88	115	209	101	201	101	135	156	161	98	68	198	288	132	90	103	61	148	156	186	95	62	253	133	81	172	280
1655	PRMT7	94.438	#N/A			0.320492	2.81045	2.19159	pos.corr_CTEPH_BL_(769)		111	78	98	87	103	111	100	113	112	85	102	104	111	104	120	70	83	70	118	120	94	82	99	94	92	96	119	96	101	84	92	80	124	87	121	108	103	98	97
1656	EP400	587.371	#N/A			-0.320426	-2.80981	2.19081	neg.corr_hCTEPH_BL_(1156)		610	530	557	570	508	542	598	602	519	589	559	558	557	499	539	559	570	566	520	585	628	612	609	601	614	542	577	654	650	629	647	600	539	546	608	595	583	577	579
1657	KLKB1	27.0097	#N/A			0.320425	2.8098	2.1908	pos.corr_CTEPH_BL_(769)		5	27	22	20	24	24	16	42	16	21	14	19	45	13	17	31	19	9	38	6	27	8	23	16	15	34	46	14	11	17	27	10	20	40	15	28	54	32	10
1658	FBXL19	30.4051	#N/A			-0.320394	-2.8095	2.19043	neg.corr_hCTEPH_BL_(1156)		12	30	37	27	30	33	32	25	19	30	25	27	19	18	25	28	33	40	29	28	34	35	35	27	33	33	29	39	41	37	31	26	27	30	26	43	26	33	44
1659	MPEG1	95.139	PABRVdecomp	overlap_rat-PAB with CTEPH_prePEA		0.320376	2.80932	2.19022	pos.corr_CTEPH_BL_(769)		40	56	109	102	117	100	143	102	136	170	161	115	59	95	101	121	128	68	131	72	101	152	87	50	68	103	145	87	96	147	96	85	111	150	47	63	139	79	62
1660	PSMD8	284.527	#N/A			-0.320376	-2.80932	2.19022	neg.corr_hCTEPH_BL_(1156)		295	355	369	355	296	301	309	218	304	246	281	304	267	305	306	315	308	379	300	296	217	317	301	348	279	302	404	256	372	280	471	337	272	255	278	278	314	235	333
1661	IRF2BP1	51.1888	#N/A			0.320318	2.80875	2.18954	pos.corr_CTEPH_BL_(769)		33	38	38	47	50	53	33	42	43	53	47	40	43	61	50	40	40	51	53	52	58	40	41	43	45	37	48	48	70	43	38	36	52	58	47	48	53	47	37
1662	ENSG00000267632	35.6996	#N/A			0.3203	2.80857	2.18932	pos.corr_CTEPH_BL_(769)		38	28	29	33	32	28	34	40	38	39	46	40	36	34	41	28	31	19	47	50	33	41	33	27	31	33	30	30	63	50	38	35	44	41	43	22	38	40	27
1663	ZNF891	167.625	#N/A			0.32027	2.80828	2.18897	pos.corr_CTEPH_BL_(769)		147	153	149	145	143	173	135	220	169	173	187	242	214	173	167	179	192	118	185	179	159	156	185	142	146	229	183	148	124	176	164	143	174	200	174	174	173	198	152
1664	GRIN3A	19.9519	#N/A			0.320154	2.80715	2.1876	pos.corr_CTEPH_BL_(769)		21	7	22	11	14	12	8	36	24	24	19	19	11	18	23	17	10	18	19	18	25	8	18	6	8	22	17	15	11	3	11	5	8	15	7	11	10	11	18
1665	KLRG1	16.3164	#N/A			0.320139	2.807	2.18742	pos.corr_CTEPH_BL_(769)		27	11	18	18	23	20	19	12	18	15	21	22	18	12	19	16	14	21	29	14	15	10	16	9	14	15	15	16	12	6	15	11	24	25	12	17	21	13	12
1666	ACLY	195.554	#N/A			-0.320107	-2.8067	2.18705	neg.corr_hCTEPH_BL_(1156)		197	220	248	181	210	188	202	165	176	194	214	183	187	197	189	211	189	273	182	195	210	208	202	191	218	187	228	233	185	238	174	207	227	202	206	211	177	204	206
1667	CCDC148	12.8963	#N/A			0.320099	2.80661	2.18695	pos.corr_CTEPH_BL_(769)		6	5	9	17	28	19	11	10	50	37	18	11	10	8	20	12	8	8	14	12	16	12	20	3	8	11	23	14	14	15	13	10	14	16	8	5	32	8	15
1668	SLC25A6	238.309	#N/A			-0.320038	-2.80602	2.18623	neg.corr_hCTEPH_BL_(1156)		258	276	285	257	232	263	242	215	238	204	196	231	234	223	235	211	259	261	242	235	197	269	223	292	260	291	270	261	231	239	274	228	228	190	208	241	229	257	269
1669	MSANTD3	63.2932	#N/A			-0.32	-2.80565	2.18578	neg.corr_hCTEPH_BL_(1156)		77	62	90	84	75	63	72	60	61	60	64	84	68	55	66	64	71	58	57	67	68	76	75	68	62	59	83	90	57	84	80	80	74	62	79	88	73	69	88
1670	ZNF703	74.4987	#N/A			0.319917	2.80484	2.18481	pos.corr_CTEPH_BL_(769)		38	55	70	62	68	68	84	67	121	137	112	80	62	127	50	54	87	71	106	85	106	109	68	56	64	94	107	68	66	56	73	61	133	116	59	68	102	44	62
1671	METTL21EP	28.5436	#N/A			-0.319881	-2.80449	2.18438	neg.corr_hCTEPH_BL_(1156)		60	23	53	40	23	18	21	42	18	20	14	14	13	14	16	23	28	11	27	22	27	9	25	48	86	16	20	53	20	13	36	26	13	10	33	58	28	42	52
1672	MTFR1	83.891	#N/A			-0.319842	-2.8041	2.18392	neg.corr_hCTEPH_BL_(1156)		83	108	121	98	83	103	100	69	78	81	80	111	101	81	77	81	94	78	70	83	81	90	91	115	119	90	76	104	47	101	93	103	78	87	128	113	74	92	105
1673	NFAT5	761.617	#N/A			-0.319671	-2.80243	2.1819	neg.corr_hCTEPH_BL_(1156)		755	773	815	730	630	712	794	753	669	778	767	784	766	760	735	778	803	896	719	757	786	743	820	744	740	722	710	809	419	856	700	808	708	734	715	764	769	865	807
1674	ENSG00000287658	9.45685	#N/A			0.319471	2.80049	2.17956	pos.corr_CTEPH_BL_(769)		6	3	4	12	5	7	5	13	17	5	7	5	9	13	14	5	6	3	11	11	14	2	1	4	12	11	12	7	17	1	7	4	9	10	10	5	11	7	3
1675	UBASH3B	16.8003	#N/A			-0.31935	-2.7993	2.17813	neg.corr_hCTEPH_BL_(1156)		5	12	21	12	15	9	20	22	7	29	8	9	7	13	11	14	14	31	17	8	27	21	17	14	31	9	13	30	8	19	11	12	16	12	7	25	7	33	19
1676	RNF24	44.326	#N/A			-0.319346	-2.79926	2.17808	neg.corr_hCTEPH_BL_(1156)		30	53	48	34	28	21	42	31	41	30	40	31	25	24	40	34	50	41	35	30	51	60	39	47	61	36	46	50	35	41	33	34	34	38	38	52	38	79	60
1677	TBX5	322.749	#N/A			0.319304	2.79885	2.17758	pos.corr_CTEPH_BL_(769)		370	258	182	285	348	287	300	386	335	350	319	325	311	368	271	266	274	260	338	297	336	257	302	292	388	249	310	350	327	143	263	149	388	299	208	334	288	259	133
1678	IPO5	774.483	#N/A			-0.31924	-2.79823	2.17683	neg.corr_hCTEPH_BL_(1156)		1014	807	912	911	803	799	765	791	762	688	698	796	754	773	722	785	769	880	740	753	736	750	758	841	848	770	865	765	609	758	922	1016	736	701	752	869	745	824	965
1679	ENSG00000280381	52.2173	#N/A			0.319228	2.79811	2.1767	pos.corr_CTEPH_BL_(769)		46	52	54	42	45	35	42	63	41	51	68	50	59	36	65	47	51	30	34	57	55	29	70	47	42	57	40	49	67	32	46	40	46	67	51	56	56	52	35
1680	COL27A1	167.721	#N/A			0.319187	2.79771	2.1762	pos.corr_CTEPH_BL_(769)		90	169	137	108	135	105	125	178	130	260	175	137	140	191	151	152	169	85	133	150	204	119	168	114	127	173	128	191	231	110	183	143	163	181	109	211	150	174	109
1681	PTPN18	168.21	#N/A			0.319129	2.79715	2.17553	pos.corr_CTEPH_BL_(769)		128	181	173	146	152	152	170	147	169	172	211	144	156	175	148	172	171	144	159	177	165	167	135	149	132	172	177	147	217	209	164	153	169	187	176	164	180	150	143
1682	HJV	213.535	#N/A			-0.319113	-2.79699	2.17534	neg.corr_hCTEPH_BL_(1156)		290	259	218	237	231	215	179	219	176	197	240	141	167	168	164	272	182	199	193	216	221	254	246	235	233	188	193	208	211	164	247	240	197	189	225	293	164	216	271
1683	PYGO1	73.2363	#N/A			0.319095	2.79681	2.17512	pos.corr_CTEPH_BL_(769)		84	77	65	44	95	104	50	63	101	118	109	80	92	88	97	87	62	56	72	67	102	56	115	47	70	105	68	85	54	82	61	77	83	113	43	67	79	95	62
1684	EML2	65.1536	#N/A			-0.318894	-2.79485	2.17277	neg.corr_hCTEPH_BL_(1156)		56	72	74	79	63	51	71	65	53	58	63	66	67	48	59	73	73	69	68	66	73	84	59	78	74	42	74	91	86	56	71	84	61	67	82	73	56	64	71
1685	GPX8	42.2774	#N/A			-0.31879	-2.79383	2.17154	neg.corr_hCTEPH_BL_(1156)		20	27	50	32	41	40	52	51	49	50	43	33	30	30	30	41	40	41	30	26	73	68	35	47	51	33	32	56	24	48	27	41	29	36	37	32	35	83	46
1686	VAMP1	29.0295	#N/A			0.318732	2.79327	2.17086	pos.corr_CTEPH_BL_(769)		16	38	28	18	32	26	31	23	24	31	35	34	37	43	47	19	32	27	23	28	22	23	31	27	22	29	21	23	32	27	18	17	27	29	23	19	11	23	28
1687	ENSG00000250934	11.9307	#N/A			-0.318642	-2.79239	2.1698	neg.corr_hCTEPH_BL_(1156)		17	15	16	18	9	10	15	25	16	18	12	16	16	13	8	13	23	16	18	18	16	16	13	16	17	15	5	10	11	9	13	12	13	8	28	20	10	16	13
1688	MZT2B	54.1426	#N/A			0.31848	2.79081	2.1679	pos.corr_CTEPH_BL_(769)		47	70	60	61	50	57	58	48	85	72	66	60	60	64	49	56	60	42	51	49	52	56	51	61	48	59	83	50	75	42	91	54	58	56	47	41	84	27	48
1689	CAV2	576.024	#N/A			-0.318309	-2.78914	2.16589	neg.corr_hCTEPH_BL_(1156)		640	643	616	574	606	622	555	561	548	533	550	611	565	611	526	630	554	706	538	535	575	599	538	574	611	636	544	580	279	584	619	723	495	522	458	678	519	582	646
1690	PLIN5	122.799	#N/A			0.318025	2.78638	2.16257	pos.corr_CTEPH_BL_(769)		116	151	84	97	131	142	104	101	126	94	137	80	111	185	127	106	114	82	229	149	95	105	145	115	83	101	173	61	173	98	143	69	181	138	128	74	177	57	116
1691	TMEM86A	49.1562	#N/A			0.317921	2.78536	2.16135	pos.corr_CTEPH_BL_(769)		52	47	45	63	82	46	52	34	74	42	72	50	34	61	58	50	43	57	59	51	40	56	46	34	23	57	39	37	93	46	36	63	49	91	63	21	74	35	48
1692	AKAP1	657.091	#N/A			0.317909	2.78524	2.16121	pos.corr_CTEPH_BL_(769)		706	608	488	642	640	570	540	648	644	684	742	617	630	711	698	617	621	514	716	671	639	583	617	584	507	622	708	498	751	415	687	498	649	612	523	578	749	495	544
1693	H2BC7	8.54869	#N/A			0.317907	2.78523	2.16118	pos.corr_CTEPH_BL_(769)		3	7	9	10	8	8	16	4	15	17	15	13	9	8	6	12	5	2	10	6	8	7	6	8	5	7	14	7	11	6	10	4	11	17	7	14	13	4	4
1694	CENPL	29.8142	#N/A			-0.317883	-2.78499	2.1609	neg.corr_hCTEPH_BL_(1156)		22	23	41	37	33	31	35	42	35	31	33	53	35	31	21	42	20	24	32	38	29	41	42	49	42	31	34	48	40	44	35	51	38	29	43	34	30	35	42
1695	SPINDOC	30.3574	#N/A			-0.317879	-2.78496	2.16086	neg.corr_hCTEPH_BL_(1156)		28	37	36	28	30	30	34	19	32	30	24	28	32	32	29	36	45	39	24	24	28	39	33	38	30	33	36	37	46	36	32	27	27	35	53	34	21	23	38
1696	NAV3	120.655	#N/A			-0.317878	-2.78495	2.16085	neg.corr_hCTEPH_BL_(1156)		96	147	150	142	110	95	121	144	110	154	94	109	106	67	112	69	79	133	74	100	110	103	126	150	123	110	92	203	95	131	114	246	103	100	173	146	96	220	137
1697	AP1M1	167.403	#N/A			-0.317859	-2.78476	2.16062	neg.corr_hCTEPH_BL_(1156)		192	148	179	179	175	160	178	148	183	142	160	144	169	144	192	172	180	168	158	161	184	197	193	207	197	185	199	155	179	174	191	162	169	165	196	156	177	158	204
1698	PPP1R12C	515.759	#N/A			-0.317837	-2.78454	2.16037	neg.corr_hCTEPH_BL_(1156)		575	642	559	521	532	514	537	423	390	372	431	470	428	475	542	593	570	527	496	505	445	495	562	546	452	455	623	529	646	485	672	490	509	351	520	514	507	425	580
1699	HAS2	20.6024	#N/A			0.317822	2.78439	2.16019	pos.corr_CTEPH_BL_(769)		8	32	16	15	19	20	7	12	44	17	63	5	15	16	22	19	44	10	25	19	34	25	12	17	10	15	31	11	23	81	5	14	41	44	16	23	29	5	11
1700	ITGAM	32.4513	#N/A			0.317616	2.78239	2.15778	pos.corr_CTEPH_BL_(769)		5	16	50	20	27	30	49	24	39	55	53	31	24	33	38	37	38	25	40	27	38	55	23	19	18	28	58	31	41	42	31	27	43	54	19	20	29	41	17
1701	CAPN10	68.775	#N/A			0.317558	2.78182	2.15709	pos.corr_CTEPH_BL_(769)		75	67	61	65	55	63	63	85	82	66	99	63	61	75	63	67	72	39	89	56	64	59	84	68	55	51	79	60	73	49	59	56	78	99	59	73	57	64	64
1702	IDH1	136.187	#N/A			0.317473	2.78099	2.1561	pos.corr_CTEPH_BL_(769)		156	104	175	157	160	174	159	190	144	194	171	142	125	195	137	121	152	104	179	148	175	126	118	90	121	154	160	136	104	166	98	96	149	167	100	132	167	154	105
1703	DAGLA	21.7143	#N/A			0.317357	2.77987	2.15475	pos.corr_CTEPH_BL_(769)		22	16	20	19	31	23	21	23	16	27	30	21	21	26	20	28	17	19	14	21	26	16	22	10	22	13	14	36	15	15	11	12	24	19	17	26	29	26	16
1704	DACT1	17.6653	#N/A			-0.317138	-2.77773	2.15218	neg.corr_hCTEPH_BL_(1156)		4	12	13	11	12	15	15	8	6	5	7	7	6	9	7	19	11	14	6	7	35	10	14	5	26	15	11	45	8	15	9	17	5	10	8	14	2	20	15
1705	RCSD1	339.165	#N/A			0.31707	2.77707	2.15139	pos.corr_CTEPH_BL_(769)		334	293	247	359	355	371	343	426	365	392	423	378	315	328	404	270	311	243	326	302	333	313	334	295	410	339	326	384	387	274	401	323	405	353	308	364	340	301	291
1706	TTF2	115.263	#N/A			-0.316972	-2.77612	2.15025	neg.corr_hCTEPH_BL_(1156)		106	119	119	147	136	143	96	138	112	121	109	120	103	87	91	121	117	129	91	141	129	183	153	135	134	113	133	136	127	127	123	132	113	173	146	123	90	152	158
1707	ELOVL2	25.2129	#N/A			-0.316943	-2.77583	2.14991	neg.corr_hCTEPH_BL_(1156)		29	24	34	38	24	17	32	28	13	53	15	28	18	21	29	17	22	15	29	20	38	20	30	40	55	28	15	39	6	27	18	50	13	23	30	50	10	46	42
1708	PITPNM1	103.193	#N/A			-0.316937	-2.77578	2.14985	neg.corr_hCTEPH_BL_(1156)		122	105	98	110	133	103	132	72	71	83	94	115	111	107	106	129	103	164	78	97	119	125	127	119	121	100	99	119	113	97	87	108	99	93	114	114	112	104	145
1709	RGS4	12.4542	#N/A			-0.316868	-2.77511	2.14904	neg.corr_hCTEPH_BL_(1156)		2	7	16	4	6	3	10	5	2	7	5	12	3	3	5	12	8	21	3	5	29	15	4	5	12	12	6	26	3	8	1	12	2	2	11	17	5	33	9
1710	DUSP13	13.0708	#N/A			-0.316731	-2.77377	2.14743	neg.corr_hCTEPH_BL_(1156)		8	13	18	14	19	14	23	6	10	10	16	18	11	21	5	9	20	19	11	10	23	16	21	10	17	8	6	12	8	10	7	32	8	12	10	33	15	12	15
1711	MPST	79.3146	#N/A			0.316636	2.77285	2.14633	pos.corr_CTEPH_BL_(769)		105	99	85	83	84	62	76	72	95	77	87	92	115	109	101	69	97	76	130	95	68	68	75	82	67	79	93	57	90	76	76	60	95	86	102	54	99	64	92
1712	ARHGAP5-AS1	36.6337	#N/A			-0.316607	-2.77257	2.14599	neg.corr_hCTEPH_BL_(1156)		32	29	39	40	48	38	33	36	42	40	35	44	36	33	29	37	44	39	36	37	43	41	51	48	57	43	45	58	38	29	35	50	36	45	33	37	41	47	36
1713	SPAAR	133.136	#N/A			0.316493	2.77146	2.14466	pos.corr_CTEPH_BL_(769)		178	171	134	120	184	125	118	158	186	144	192	144	160	137	185	115	150	128	122	194	132	122	162	159	117	178	87	111	151	114	167	132	156	151	150	109	143	101	118
1714	PRDX6	315.664	#N/A			0.31647	2.77123	2.14439	pos.corr_CTEPH_BL_(769)		344	363	346	342	348	351	313	341	440	376	391	336	336	376	331	356	350	371	422	272	306	332	296	315	317	356	385	281	226	294	367	310	359	359	267	306	362	322	282
1715	CA11	33.4088	#N/A			0.316405	2.7706	2.14363	pos.corr_CTEPH_BL_(769)		14	26	34	33	28	44	31	34	61	50	39	43	35	32	24	39	37	19	33	37	19	45	26	25	32	31	41	34	63	42	43	33	38	43	20	28	47	40	36
1716	ENSG00000272129	21.4508	#N/A			0.31637	2.77025	2.14322	pos.corr_CTEPH_BL_(769)		22	24	19	26	40	30	22	18	24	19	24	28	23	42	31	31	19	23	28	30	22	22	19	16	10	31	15	12	6	13	17	22	29	25	22	16	29	18	22
1717	AP3M2	154.465	#N/A			-0.316329	-2.76986	2.14275	neg.corr_hCTEPH_BL_(1156)		173	161	163	188	170	157	153	186	124	140	177	144	142	128	168	140	167	116	157	156	199	139	180	182	135	170	120	216	109	129	162	148	147	119	174	204	116	221	178
1718	MARK4	122.221	#N/A			-0.316176	-2.76837	2.14097	neg.corr_hCTEPH_BL_(1156)		129	127	133	127	113	119	140	93	109	106	105	132	121	128	124	127	134	143	95	109	106	127	139	160	147	107	146	151	167	143	166	128	131	106	140	114	128	92	156
1719	GPR137C	23.2045	#N/A			-0.316173	-2.76834	2.14093	neg.corr_hCTEPH_BL_(1156)		38	30	34	23	36	35	26	21	14	18	20	30	24	22	31	31	22	27	23	23	22	15	30	30	23	21	14	23	15	29	28	35	27	23	43	19	22	25	44
1720	ARHGEF37	143.042	#N/A			0.316001	2.76667	2.13893	pos.corr_CTEPH_BL_(769)		161	142	132	143	161	134	143	152	155	155	146	152	146	155	138	161	133	86	136	132	167	125	146	149	144	156	157	129	164	148	130	110	130	176	174	121	180	127	141
1721	MAP4K3	378.522	#N/A			-0.315788	-2.7646	2.13646	neg.corr_hCTEPH_BL_(1156)		509	364	370	391	397	403	425	400	413	365	374	391	421	353	412	400	412	501	393	408	366	362	445	410	375	389	383	415	230	365	409	466	374	370	396	410	378	378	464
1722	RPL36AP43	5.19802	#N/A			0.315763	2.76436	2.13616	pos.corr_CTEPH_BL_(769)		7	7	7	9	8	8	4	4	11	5	6	4	10	4	6	8	3	6	5	8	4	4	4	4	1	4	8	5	6	8	5	4	10	7	5	8	6	4	4
1723	CAB39	470.418	#N/A			-0.315662	-2.76337	2.13498	neg.corr_hCTEPH_BL_(1156)		530	478	472	565	563	489	540	506	511	488	476	517	469	447	483	513	497	592	495	478	521	538	547	516	504	506	571	469	274	467	557	520	483	489	444	509	479	445	546
1724	TRPC4	23.0465	#N/A			0.315606	2.76282	2.13433	pos.corr_CTEPH_BL_(769)		8	13	22	22	29	26	24	39	40	47	35	30	28	21	21	27	12	24	14	22	21	26	38	12	11	29	24	70	24	18	21	34	42	62	10	27	49	13	12
1725	TBC1D22A	120.954	#N/A			-0.3155	-2.76179	2.1331	neg.corr_hCTEPH_BL_(1156)		139	101	126	142	121	127	120	104	112	95	127	124	118	114	110	134	125	142	103	130	126	123	128	125	104	106	106	122	106	116	127	131	109	121	136	140	118	150	116
1726	ABHD6	31.7164	#N/A			0.31549	2.7617	2.13299	pos.corr_CTEPH_BL_(769)		33	36	30	49	54	36	38	27	42	34	41	38	42	41	31	40	24	39	35	32	35	23	38	34	15	39	42	28	35	30	19	24	42	69	28	30	42	18	38
1727	MACF1	6022.89	#N/A			-0.315447	-2.76128	2.13249	neg.corr_hCTEPH_BL_(1156)		6958	6146	5974	5867	5827	5347	6062	6147	5227	5609	5030	6106	5663	5364	5669	6078	5614	7777	4994	5661	5760	6088	6147	5890	5913	5800	5990	6486	5598	5728	7193	6697	5216	5052	5366	6192	5340	5467	6512
1728	LEPROTL1	216.327	#N/A			-0.315445	-2.76127	2.13247	neg.corr_hCTEPH_BL_(1156)		244	274	217	208	243	237	230	214	183	212	217	222	214	187	266	258	224	223	242	210	243	204	236	233	222	231	217	244	122	207	199	218	201	188	202	255	205	256	230
1729	TIMP1	37.755	PABRVdecomp_comp	overlap_rat-PAB with CTEPH_prePEA		-0.315329	-2.76014	2.13112	neg.corr_hCTEPH_BL_(1156)		14	35	61	25	28	41	51	24	33	29	24	36	30	30	21	32	42	97	35	25	51	86	29	50	69	30	41	62	24	52	44	46	42	23	30	38	45	173	47
1730	ARSJ	17.8608	#N/A			-0.315308	-2.75993	2.13087	neg.corr_hCTEPH_BL_(1156)		23	20	21	35	10	12	14	20	7	12	27	11	13	5	12	26	14	18	9	18	17	26	21	47	30	16	13	14	6	41	10	19	17	14	34	15	12	47	19
1731	RBBP8	75.7904	#N/A			-0.315297	-2.75982	2.13074	neg.corr_hCTEPH_BL_(1156)		73	101	81	91	91	94	114	92	75	73	75	76	79	68	80	76	89	87	70	75	81	87	85	86	87	72	86	85	77	93	111	121	86	78	99	78	81	91	86
1732	RAB31	104.418	#N/A			-0.31499	-2.75684	2.12718	neg.corr_hCTEPH_BL_(1156)		83	110	129	124	87	87	155	106	95	102	113	115	117	93	98	121	126	122	104	116	123	176	108	122	159	112	111	122	63	195	99	149	116	122	106	91	121	162	124
1733	TMC7	20.2939	#N/A			-0.314901	-2.75598	2.12615	neg.corr_hCTEPH_BL_(1156)		17	37	23	13	21	16	26	22	13	21	16	27	13	14	20	21	22	22	23	16	29	23	24	22	20	19	18	30	12	13	18	30	16	21	23	22	21	23	29
1734	ENSG00000224593	5.51503	#N/A			0.314872	2.75569	2.12581	pos.corr_CTEPH_BL_(769)		4	8	3	5	3	5	1	4	7	12	7	6	6	6	2	6	6	5	9	7	6	3	8	9	2	7	4	5	3	6	5	1	3	6	6	6	7	5	2
1735	ENSG00000268583	9.20534	#N/A			0.314851	2.75549	2.12557	pos.corr_CTEPH_BL_(769)		11	2	11	9	17	14	8	10	13	8	10	6	9	11	11	7	3	3	8	7	5	1	4	5	7	8	14	7	28	2	14	2	16	8	11	13	18	10	11
1736	CHSY3	14.3657	#N/A			-0.314842	-2.75541	2.12547	neg.corr_hCTEPH_BL_(1156)		13	7	13	10	24	12	14	18	10	8	14	18	11	10	11	23	8	13	13	16	25	24	14	19	17	13	11	32	11	23	10	18	9	17	17	17	11	24	10
1737	PKD1L1	123.888	#N/A			0.314657	2.75361	2.12332	pos.corr_CTEPH_BL_(769)		118	46	121	135	124	121	115	192	130	136	102	158	106	51	150	64	48	21	30	182	91	55	98	73	159	130	81	176	77	67	64	77	90	155	88	172	79	145	48
1738	ENSG00000250644	8.14171	#N/A			0.314587	2.75292	2.1225	pos.corr_CTEPH_BL_(769)		11	9	7	9	6	8	6	10	5	5	11	8	7	11	5	7	8	6	6	18	11	10	13	9	6	6	7	8	14	9	3	15	7	16	10	4	8	5	7
1739	IPPK	80.3994	#N/A			-0.314577	-2.75283	2.12239	neg.corr_hCTEPH_BL_(1156)		96	110	100	82	87	85	85	56	81	80	73	87	80	83	98	92	89	85	82	89	104	92	90	78	76	69	93	79	87	76	87	97	76	79	87	66	74	90	113
1740	PAXX	17.701	#N/A			-0.314552	-2.75258	2.1221	neg.corr_hCTEPH_BL_(1156)		13	19	20	17	15	21	18	16	11	17	12	16	16	12	16	26	15	18	17	14	14	18	13	21	22	20	18	19	32	20	18	15	16	14	21	21	15	16	19
1741	ARHGEF17	445.692	#N/A			-0.314402	-2.75113	2.12037	neg.corr_hCTEPH_BL_(1156)		476	445	420	457	434	403	428	366	388	372	404	458	392	386	418	506	413	445	344	421	488	431	524	368	474	408	374	493	451	336	409	402	395	404	515	464	381	512	438
1742	TANGO2	242.01	#N/A			-0.314397	-2.75108	2.1203	neg.corr_hCTEPH_BL_(1156)		250	294	252	279	266	267	241	162	166	210	212	234	235	212	265	301	236	256	263	270	174	252	232	296	214	249	228	199	254	221	295	227	198	183	313	232	271	253	307
1743	POLR1A	335.237	#N/A			-0.31429	-2.75004	2.11907	neg.corr_hCTEPH_BL_(1156)		333	323	356	274	387	347	400	309	309	348	325	332	328	315	348	362	259	325	282	304	389	367	434	371	348	302	356	409	291	273	362	344	337	346	396	361	334	381	396
1744	PABPC4L	40.0499	#N/A			-0.314253	-2.74968	2.11864	neg.corr_hCTEPH_BL_(1156)		34	48	63	42	30	44	57	47	35	37	33	43	41	41	45	61	44	46	24	45	43	56	46	47	49	43	34	49	23	37	36	52	33	30	48	45	37	50	40
1745	TMEM150C	100.005	#N/A			0.314122	2.74841	2.11712	pos.corr_CTEPH_BL_(769)		74	83	78	118	169	101	95	86	138	124	128	107	82	89	132	109	108	57	99	89	91	90	118	79	107	106	93	110	90	82	87	81	125	163	81	115	114	133	81
1746	MAP7D2	9.34261	#N/A			0.314039	2.7476	2.11616	pos.corr_CTEPH_BL_(769)		10	10	6	9	12	3	11	12	6	32	22	6	5	21	9	22	7	2	6	16	15	15	10	4	4	13	8	7	43	5	11	4	7	20	7	5	10	6	8
1747	KIF1B	1207.96	#N/A			-0.314033	-2.74755	2.1161	neg.corr_hCTEPH_BL_(1156)		1362	1203	1223	1191	1216	1172	1226	1231	1090	1132	1205	1100	1129	1206	1250	1261	1304	1278	1192	1109	1198	1205	1291	1238	1257	1178	1305	1211	1122	1109	1473	1300	1117	1156	1211	1258	1156	1080	1461
1748	LARP4	454.674	#N/A			-0.314006	-2.74728	2.11578	neg.corr_hCTEPH_BL_(1156)		484	533	510	512	461	532	473	439	499	453	453	502	503	480	525	517	502	495	534	478	472	453	531	506	483	498	528	403	306	487	563	512	481	504	466	478	501	492	581
1749	GNAI1	118.749	#N/A			-0.313951	-2.74675	2.11515	neg.corr_hCTEPH_BL_(1156)		133	150	148	146	138	115	162	132	100	140	135	151	114	81	123	120	126	124	147	137	118	128	132	122	92	166	109	144	67	181	154	128	103	123	131	105	113	183	100
1750	TMEM161B-AS1	830.817	#N/A			0.313891	2.74617	2.11446	pos.corr_CTEPH_BL_(769)		941	893	752	820	769	1035	746	815	874	871	871	882	1045	902	846	781	998	635	1044	832	864	764	981	838	617	890	840	664	612	624	828	756	941	822	780	678	995	703	581
1751	IRGQ	278.446	#N/A			-0.313882	-2.74609	2.11436	neg.corr_hCTEPH_BL_(1156)		338	275	269	326	301	253	287	253	239	243	283	282	271	257	270	297	268	220	254	306	287	322	321	293	294	244	250	313	220	241	297	285	265	251	296	324	226	261	325
1752	LINC02649	14.6715	#N/A			0.313783	2.74512	2.1132	pos.corr_CTEPH_BL_(769)		27	15	11	12	23	12	16	13	17	18	35	13	15	10	9	19	12	10	9	21	16	13	6	13	7	21	15	12	6	29	9	12	21	25	11	10	13	15	7
1753	RPSAP36	22.6037	#N/A			-0.31378	-2.74509	2.11317	neg.corr_hCTEPH_BL_(1156)		20	12	29	31	23	19	27	25	30	33	22	27	17	16	18	16	22	26	25	33	28	21	27	31	33	14	15	32	12	25	16	31	19	21	35	22	35	38	36
1754	ROCK1	998.368	#N/A			-0.313704	-2.74435	2.11229	neg.corr_hCTEPH_BL_(1156)		1014	1039	1132	1008	961	1061	1091	1036	1005	1163	960	1101	1018	971	924	1133	1006	1296	931	1084	975	1212	1008	1109	997	1322	1235	1003	935	1138	1340	1226	950	970	883	960	1043	902	1219
1755	CADPS2	178.748	#N/A			0.313578	2.74313	2.11083	pos.corr_CTEPH_BL_(769)		156	171	171	218	315	166	200	170	233	218	255	343	152	181	231	183	170	177	145	149	180	199	257	173	142	184	208	126	165	224	199	140	295	320	179	164	164	203	200
1756	CHKA	117.829	#N/A			0.3135	2.74237	2.10994	pos.corr_CTEPH_BL_(769)		156	125	115	116	108	104	125	137	104	137	124	121	137	153	136	102	103	105	128	142	98	119	125	128	128	93	132	119	139	121	147	124	133	129	152	101	154	117	109
1757	UACA	862.107	#N/A			-0.313326	-2.74069	2.10793	neg.corr_hCTEPH_BL_(1156)		919	826	1117	998	916	1006	1066	1010	941	894	782	1080	969	745	836	895	928	1009	830	975	878	1126	957	978	1106	1050	1185	1100	843	1014	1506	1175	909	896	851	941	870	823	1056
1758	BET1L	69.3233	#N/A			0.313294	2.74038	2.10756	pos.corr_CTEPH_BL_(769)		66	75	60	76	71	60	69	55	84	60	72	58	69	69	74	63	65	60	64	76	84	62	64	68	76	58	75	73	87	70	43	51	48	82	76	73	74	65	64
1759	DDA1	57.8183	#N/A			-0.313269	-2.74014	2.10727	neg.corr_hCTEPH_BL_(1156)		50	53	74	75	68	65	59	55	47	50	61	62	70	62	52	71	70	71	52	67	46	99	63	73	82	58	70	75	70	72	79	92	67	41	55	63	64	60	76
1760	PLEKHO1	119.688	#N/A			-0.313268	-2.74013	2.10727	neg.corr_hCTEPH_BL_(1156)		97	143	149	108	122	123	126	84	97	84	86	140	137	94	123	135	133	153	100	132	92	155	119	149	137	153	143	114	185	168	193	183	87	98	164	109	116	88	179
1761	ENSG00000279940	6.93538	#N/A			0.313203	2.7395	2.10651	pos.corr_CTEPH_BL_(769)		10	9	4	5	6	10	5	8	10	9	9	6	3	17	5	5	5	2	9	1	12	4	5	3	7	7	6	9	0	2	4	1	12	6	4	11	4	18	5
1762	PLXNA1	260.837	#N/A			-0.313196	-2.73943	2.10643	neg.corr_hCTEPH_BL_(1156)		283	241	247	253	251	208	239	206	222	258	255	218	202	213	207	302	256	340	207	209	317	290	313	282	275	188	223	310	282	215	242	231	213	206	259	314	265	305	260
1763	NOTCH2	353.935	#N/A			-0.313153	-2.73901	2.10594	neg.corr_hCTEPH_BL_(1156)		282	340	387	323	280	272	371	309	249	341	312	325	251	256	250	371	299	425	307	369	493	417	338	274	395	330	265	441	236	452	248	290	240	331	369	380	263	582	315
1764	ATP10D	215.778	#N/A			-0.313135	-2.73884	2.10573	neg.corr_hCTEPH_BL_(1156)		224	223	281	245	221	216	277	197	214	186	208	263	218	239	206	274	234	304	242	256	179	332	210	239	248	215	201	171	165	268	272	207	189	187	288	193	224	269	276
1765	LINC02035	96.1673	#N/A			0.313094	2.73843	2.10525	pos.corr_CTEPH_BL_(769)		126	86	67	98	117	84	79	93	143	118	126	119	131	115	132	83	96	69	133	138	88	79	99	117	106	106	109	85	63	119	85	69	124	115	114	100	92	98	101
1766	LSM1	94.7095	#N/A			-0.313002	-2.73755	2.10419	neg.corr_hCTEPH_BL_(1156)		87	112	101	112	107	93	117	99	118	97	102	101	109	106	86	113	106	113	100	99	103	112	113	112	111	98	132	98	98	108	127	117	90	93	100	121	101	90	126
1767	CTNNA1	880.623	#N/A			-0.312916	-2.73671	2.1032	neg.corr_hCTEPH_BL_(1156)		1001	980	941	858	847	832	928	791	727	859	793	903	820	937	883	931	903	1006	856	803	862	906	880	928	822	846	985	843	782	787	1083	930	771	732	835	876	853	782	971
1768	SLC25A20	89.4569	#N/A			0.312915	2.7367	2.10319	pos.corr_CTEPH_BL_(769)		115	111	84	84	102	105	73	71	127	111	141	73	107	111	102	106	98	66	109	97	99	92	98	103	96	74	126	54	96	90	88	83	103	117	93	90	104	47	106
1769	GORAB	72.5166	#N/A			-0.312816	-2.73574	2.10205	neg.corr_hCTEPH_BL_(1156)		63	65	94	82	60	55	70	87	62	85	49	87	75	79	60	69	74	77	73	83	89	77	76	79	135	49	87	114	67	74	64	102	55	58	69	81	67	89	111
1770	MAP4K4	1074.14	#N/A			-0.312767	-2.73526	2.10148	neg.corr_hCTEPH_BL_(1156)		1194	1009	995	1083	1037	940	1127	995	942	940	964	986	947	910	931	1057	950	1150	781	970	1075	1040	1023	1112	1262	1013	968	1270	1071	949	1137	1237	948	901	1050	1210	882	1195	1178
1771	TPRKB	48.7088	#N/A			0.312728	2.73489	2.10103	pos.corr_CTEPH_BL_(769)		42	55	52	57	70	64	50	54	86	76	65	50	57	61	47	47	67	41	61	55	44	50	49	60	47	64	78	57	47	49	70	64	72	65	44	45	79	38	61
1772	XPO6	130.832	#N/A			-0.312662	-2.73425	2.10028	neg.corr_hCTEPH_BL_(1156)		165	142	141	131	127	146	126	124	107	122	137	129	150	124	141	123	137	176	126	143	141	146	137	132	128	148	90	158	77	156	114	142	126	143	140	142	116	169	143
1773	MAN1A1	267.408	#N/A			0.312634	2.73398	2.09996	pos.corr_CTEPH_BL_(769)		169	251	334	346	313	348	277	213	578	310	381	296	216	434	255	299	346	191	387	321	204	383	195	214	154	299	376	152	239	509	309	284	294	485	221	145	385	217	262
1774	GSTA4	52.6945	#N/A			0.3126	2.73365	2.09956	pos.corr_CTEPH_BL_(769)		62	56	61	53	58	52	40	67	69	53	63	54	65	73	64	39	65	33	65	52	41	45	62	50	56	56	47	51	41	52	46	40	62	53	54	50	63	59	40
1775	SNHG16	186.288	#N/A			0.312571	2.73336	2.09923	pos.corr_CTEPH_BL_(769)		192	217	237	240	197	240	149	170	263	214	213	161	237	280	211	158	191	161	208	180	188	143	150	193	161	180	203	192	115	176	234	178	239	202	179	223	245	172	196
1776	MTMR1	139.153	#N/A			-0.312477	-2.73245	2.09814	neg.corr_hCTEPH_BL_(1156)		148	138	159	164	151	152	158	153	141	138	130	141	158	121	151	150	155	129	129	148	134	143	167	151	142	140	165	167	121	145	149	162	141	135	172	148	139	171	162
1777	SH2D4A	27.0826	#N/A			-0.312442	-2.73211	2.09774	neg.corr_hCTEPH_BL_(1156)		25	31	29	15	12	26	29	48	16	14	22	12	30	22	14	32	60	35	19	19	48	46	44	33	40	27	31	80	31	42	34	38	27	19	30	30	32	58	36
1778	GASK1B	662.306	#N/A			-0.312384	-2.73155	2.09708	neg.corr_hCTEPH_BL_(1156)		854	557	757	664	490	564	680	668	629	791	560	713	648	635	520	705	577	546	610	587	737	685	613	622	853	623	559	864	331	637	599	751	510	537	624	735	536	753	709
1779	LINC02478	8.30777	#N/A			0.312212	2.72989	2.0951	pos.corr_CTEPH_BL_(769)		3	10	4	13	11	16	8	8	14	8	10	6	11	18	5	7	15	8	8	10	7	10	9	11	7	7	11	4	8	8	7	6	9	8	13	7	9	4	9
1780	MCAM	410.689	#N/A			-0.312205	-2.72982	2.09502	neg.corr_hCTEPH_BL_(1156)		346	476	500	347	371	331	400	328	291	378	372	359	334	289	327	485	302	415	244	479	473	448	413	377	488	726	421	478	363	486	363	392	281	369	398	518	240	394	438
1781	KLHL7	544.544	#N/A			0.312157	2.72936	2.09447	pos.corr_CTEPH_BL_(769)		656	337	534	629	603	615	487	720	621	707	552	625	521	621	587	530	554	471	579	562	627	500	493	531	543	642	650	535	364	467	557	525	572	528	445	643	640	534	442
1782	ADGRA3	214.531	#N/A			0.312073	2.72854	2.0935	pos.corr_CTEPH_BL_(769)		262	216	160	221	253	225	187	211	270	240	265	226	255	247	228	187	211	209	288	228	216	161	232	193	183	190	211	228	147	176	191	184	249	238	220	237	218	257	191
1783	BMERB1	130.904	#N/A			-0.311988	-2.72771	2.09252	neg.corr_hCTEPH_BL_(1156)		147	131	132	151	135	143	122	141	135	144	105	116	125	144	120	117	136	140	140	140	145	156	151	155	161	117	157	119	142	138	134	105	122	98	147	173	121	112	143
1784	GSTM2	67.0413	#N/A			0.311976	2.72761	2.09239	pos.corr_CTEPH_BL_(769)		78	67	54	85	54	67	49	73	68	87	77	52	75	72	71	48	76	58	70	60	75	67	62	56	64	87	69	57	84	58	48	39	56	74	58	51	63	69	52
1785	ZADH2	345.614	#N/A			0.311972	2.72757	2.09235	pos.corr_CTEPH_BL_(769)		433	289	278	336	401	342	306	344	408	342	389	368	326	373	383	286	334	288	371	374	409	291	335	345	336	349	325	271	262	261	354	319	347	354	287	370	332	324	312
1786	RASAL2	930.64	#N/A			-0.311873	-2.72661	2.09121	neg.corr_hCTEPH_BL_(1156)		1023	916	810	998	1011	893	1005	992	975	969	960	949	939	962	1088	974	996	1015	982	1015	992	936	1021	1035	1075	1129	885	957	785	1106	1048	1011	955	931	1184	984	892	934	1023
1787	UBXN6	224.33	#N/A			-0.311853	-2.72642	2.09098	neg.corr_hCTEPH_BL_(1156)		197	252	230	227	214	220	219	159	222	197	199	205	199	218	190	248	190	232	250	216	201	209	217	264	230	206	237	233	246	237	277	242	189	171	213	253	190	183	248
[truncated: 141 more rows]
[truncated: 56 more columns]

## Sheet: Fig.7D_Fishers_test
P value and statistical significance
Test	Fisher's exact test
P value	<0,0001
[truncated: 16 more rows]

## Sheet: Fig.7E
															regulated PABH+PAB-F:		regulated_at protein level	regulated_at protein level				regulated_at protein level															regulated_at protein level	regulated_at protein level								regulated_at protein level
[truncated: 96 more rows]
[truncated: 24 more columns]

[truncated: 3 more sheets: Fig.7F, Fig.7G, Fig.7H]
