# Supplementary material for: A common gene signature of the right ventricle in failing rat and human hearts
Source: Nat Cardiovasc Res. 2024 Jul 5;3(7):819–40. doi: 10.1038/s44161-024-00485-1 (PMC11358011; doi:10.1038/s44161-024-00485-1)
Supplement: Supplementary file 20 — Statistical source data. [file 44161_2024_485_MOESM20_ESM.xlsx]

## Sheet: Fig.8A
Venn	Names	total	elements				16 LHF studies Ramirez et al (2021), 14041 genes	Rank	Overlap with PAB(224)	gene	description	fisher_pvalue	mean_t	mean_lfc	selected		2342_hCTEPH_mRNAs, minus log10 p > = 2	Ensembl gene	minus log10 p-value
	16_hLHF hCTEPH(2342) ratPAB(224)	35	COL1A1					1	#N/A	SERPINA3	serpin family A member 3 [Source:HGNC Symbol;Acc:HGNC:16]	4.66022e-99	-7.718	-2.425	(4238, p<= 0.05)			ECHDC2	8.24026
			PLSCR4					2	#N/A	FCN3	ficolin 3 [Source:HGNC Symbol;Acc:HGNC:3625]	1.5832e-78	-5.92629	-1.62051	(4238, p<= 0.05)			COL8A1	8.23445
			DLGAP1					3	#N/A	HMOX2	heme oxygenase 2 [Source:HGNC Symbol;Acc:HGNC:5014]	3.85978e-75	-5.39189	-0.561731	(4238, p<= 0.05)			DNAJA4	8.22334
			BGN					4	#N/A	FREM1	FRAS1 related extracellular matrix 1 [Source:HGNC Symbol;Acc:HGNC:23399]	2.04137e-67	5.68377	0.906141	(4238, p<= 0.05)			SRPX2	7.96371
			TGFB2					5	#N/A	HMGN2	high mobility group nucleosomal binding domain 2 [Source:HGNC Symbol;Acc:HGNC:4986]	1.14201e-64	5.63178	0.617275	(4238, p<= 0.05)			LTBP2	7.94482
			MXRA8					6	PABRVdecom_comp	LUM	lumican [Source:HGNC Symbol;Acc:HGNC:6724]	1.19483e-63	4.88104	1.24546	(4238, p<= 0.05)			EGLN3	7.90377
			LTBP2					7	#N/A	SMOC2	SPARC related modular calcium binding 2 [Source:HGNC Symbol;Acc:HGNC:20323]	1.71649e-61	5.57952	1.06054	(4238, p<= 0.05)			STXBP6	7.88702
			CRLF1					8	#N/A	ASPN	asporin [Source:HGNC Symbol;Acc:HGNC:14872]	1.01655e-60	4.79706	1.3998	(4238, p<= 0.05)			YWHAQ	7.76202
			COL3A1					9	#N/A	FRZB	frizzled related protein [Source:HGNC Symbol;Acc:HGNC:3959]	9.45842e-56	5.41645	1.36201	(4238, p<= 0.05)			LINC02334	7.69138
			AEBP1					10	#N/A	ITIH5	inter-alpha-trypsin inhibitor heavy chain 5 [Source:HGNC Symbol;Acc:HGNC:21449]	9.5899e-56	4.7226	0.69194	(4238, p<= 0.05)			SELENBP1	7.61676
			LRRC7					11	#N/A	HTRA1	HtrA serine peptidase 1 [Source:HGNC Symbol;Acc:HGNC:9476]	1.74249e-53	4.85435	0.621047	(4238, p<= 0.05)			BGN	7.53459
			PCOLCE					12	#N/A	PTN	pleiotrophin [Source:HGNC Symbol;Acc:HGNC:9630]	2.01452e-53	4.54083	0.852346	(4238, p<= 0.05)			ENSG00000253369	7.4798
			ABHD2					13	#N/A	LCN6	lipocalin 6 [Source:HGNC Symbol;Acc:HGNC:17337]	2.16826e-53	-5.3144	-1.6514	(4238, p<= 0.05)			BRSK1	7.4586
			PENK					14	#N/A	SLCO4A1	solute carrier organic anion transporter family member 4A1 [Source:HGNC Symbol;Acc:HGNC:10953]	4.03206e-53	-4.47485	-1.15892	(4238, p<= 0.05)			CACNB2	7.45617
			LOXL1					15	#N/A	FNDC1	fibronectin type III domain containing 1 [Source:HGNC Symbol;Acc:HGNC:21184]	5.338e-52	5.10814	1.36901	(4238, p<= 0.05)			TULP4	7.41062
			NPPA					16	#N/A	NPTX2	neuronal pentraxin 2 [Source:HGNC Symbol;Acc:HGNC:7953]	9.74251e-52	-3.84638	-1.02481	(4238, p<= 0.05)			NPPB	7.37844
			SSC5D					17	#N/A	SFRP4	secreted frizzled related protein 4 [Source:HGNC Symbol;Acc:HGNC:10778]	1.19009e-51	4.95151	1.72357	(4238, p<= 0.05)			DLGAP4	7.35695
			TIMP1					18	#N/A	ECM2	extracellular matrix protein 2 [Source:HGNC Symbol;Acc:HGNC:3154]	1.72939e-50	4.40635	0.807004	(4238, p<= 0.05)			ENSG00000263443	7.35193
			COL8A1					19	#N/A	MATN2	matrilin 2 [Source:HGNC Symbol;Acc:HGNC:6908]	1.80016e-50	3.95857	0.594908	(4238, p<= 0.05)			FER1L6	7.33854
			LUM					20	PABRVdecom_comp	ISLR	immunoglobulin superfamily containing leucine rich repeat [Source:HGNC Symbol;Acc:HGNC:6133]	1.83362e-48	4.42294	0.803171	(4238, p<= 0.05)			IL1RAPL1	7.14388
			ISLR					21	#N/A	SLC16A9	solute carrier family 16 member 9 [Source:HGNC Symbol;Acc:HGNC:23520]	2.24628e-48	5.57618	1.3886	(4238, p<= 0.05)			BICD1	7.04195
			POSTN					22	#N/A	KCNN3	potassium calcium-activated channel subfamily N member 3 [Source:HGNC Symbol;Acc:HGNC:6292]	1.41304e-47	3.85908	0.436822	(4238, p<= 0.05)			QPCT	6.95553
			THBS4					23	#N/A	AP3M2	adaptor related protein complex 3 subunit mu 2 [Source:HGNC Symbol;Acc:HGNC:570]	1.89017e-47	4.46126	0.506671	(4238, p<= 0.05)			MARCHF3	6.93501
			P3H2					24	#N/A	MXRA5	matrix remodeling associated 5 [Source:HGNC Symbol;Acc:HGNC:7539]	5.25434e-44	4.36204	1.38764	(4238, p<= 0.05)			LINC02177	6.9068
			TGM2					25	#N/A	IL1RL1	interleukin 1 receptor like 1 [Source:HGNC Symbol;Acc:HGNC:5998]	6.10411e-44	-4.43512	-1.13377	(4238, p<= 0.05)			COL3A1	6.8802
			NPPB					26	#N/A	TUBA3E	tubulin alpha 3e [Source:HGNC Symbol;Acc:HGNC:20765]	1.73214e-42	-5.16338	-1.91935	(4238, p<= 0.05)			CCN2	6.79613
			NPR3					27	#N/A	SCUBE2	signal peptide, CUB domain and EGF like domain containing 2 [Source:HGNC Symbol;Acc:HGNC:30425]	3.35164e-42	3.92011	0.798579	(4238, p<= 0.05)			FGF1	6.72813
			NOX4					28	#N/A	MYH6	myosin heavy chain 6 [Source:HGNC Symbol;Acc:HGNC:7576]	6.65703e-42	-4.8459	-1.68355	(4238, p<= 0.05)			CHDH	6.65667
			PLEKHH2					29	#N/A	MNS1	meiosis specific nuclear structural 1 [Source:HGNC Symbol;Acc:HGNC:29636]	8.59689e-42	3.32761	0.522224	(4238, p<= 0.05)			HAPLN1	6.65585
			FBN1					30	#N/A	NRK	Nik related kinase [Source:HGNC Symbol;Acc:HGNC:25391]	2.40759e-41	4.19793	0.8936	(4238, p<= 0.05)			KY	6.63377
			FAP					31	#N/A	SDSL	serine dehydratase like [Source:HGNC Symbol;Acc:HGNC:30404]	2.42816e-41	4.76593	0.935684	(4238, p<= 0.05)			GTF3C5	6.62292
			EPN3					32	#N/A	VSIG4	V-set and immunoglobulin domain containing 4 [Source:HGNC Symbol;Acc:HGNC:17032]	1.53899e-40	-4.96227	-1.20788	(4238, p<= 0.05)			RCAN1	6.62103
			THBS2					33	#N/A	CSDC2	cold shock domain containing C2 [Source:HGNC Symbol;Acc:HGNC:30359]	1.79994e-40	-3.39823	-0.51312	(4238, p<= 0.05)			TNFRSF12A	6.61552
			FSTL3					34	#N/A	CD163	CD163 molecule [Source:HGNC Symbol;Acc:HGNC:1631]	1.8273e-40	-4.97944	-1.36397	(4238, p<= 0.05)			FAM219B	6.58658
			PI16					35	#N/A	GGT5	gamma-glutamyltransferase 5 [Source:HGNC Symbol;Acc:HGNC:4260]	2.93173e-40	-3.43999	-0.519841	(4238, p<= 0.05)			KLHDC3	6.571
	hCTEPH(2342) ratPAB(224)	21	CLMP					36	#N/A	LAD1	ladinin 1 [Source:HGNC Symbol;Acc:HGNC:6472]	3.45781e-40	-3.47135	-0.708341	(4238, p<= 0.05)			PTPN14	6.56803
			SERPINF1					37	#N/A	OGN	osteoglycin [Source:HGNC Symbol;Acc:HGNC:8126]	4.63462e-40	3.91834	1.02984	(4238, p<= 0.05)			MAFK	6.54119
			KLHL6					38	#N/A	STEAP3	STEAP3 metalloreductase [Source:HGNC Symbol;Acc:HGNC:24592]	4.63462e-40	-4.45058	-0.645756	(4238, p<= 0.05)			LINC01151	6.51033
			MCF2L					39	#N/A	APBB3	amyloid beta precursor protein binding family B member 3 [Source:HGNC Symbol;Acc:HGNC:20708]	7.81534e-40	4.57226	0.593006	(4238, p<= 0.05)			SERPINE1	6.50359
			PPP1R36					40	#N/A	BCL6	BCL6 transcription repressor [Source:HGNC Symbol;Acc:HGNC:1001]	7.99276e-40	-4.14859	-0.670922	(4238, p<= 0.05)			ENSG00000237807	6.48239
			VCAN					41	#N/A	ITPK1	inositol-tetrakisphosphate 1-kinase [Source:HGNC Symbol;Acc:HGNC:6177]	1.02558e-39	-3.43726	-0.303262	(4238, p<= 0.05)			DLK1	6.44727
			MPEG1					42	#N/A	AQP3	aquaporin 3 (Gill blood group) [Source:HGNC Symbol;Acc:HGNC:636]	3.91799e-39	-3.76489	-0.963938	(4238, p<= 0.05)			PTPDC1	6.39487
			SLC43A3					43	#N/A	SCN2B	sodium voltage-gated channel beta subunit 2 [Source:HGNC Symbol;Acc:HGNC:10589]	5.52204e-39	4.2342	0.761186	(4238, p<= 0.05)			ETV1	6.3831
			PTGDS					44	#N/A	KCND3	potassium voltage-gated channel subfamily D member 3 [Source:HGNC Symbol;Acc:HGNC:6239]	6.74544e-39	-3.6709	-0.380331	(4238, p<= 0.05)			NOX4	6.37874
			TGFB3					45	PABRVcomp	C1QTNF7	C1q and TNF related 7 [Source:HGNC Symbol;Acc:HGNC:14342]	9.22166e-39	4.21295	0.821939	(4238, p<= 0.05)			ENSG00000250497	6.37713
			MFAP5					46	#N/A	TEAD2	TEA domain transcription factor 2 [Source:HGNC Symbol;Acc:HGNC:11715]	2.03782e-38	-4.32143	-0.511585	(4238, p<= 0.05)			POSTN	6.3746
			PLOD2					47	#N/A	MARK3	microtubule affinity regulating kinase 3 [Source:HGNC Symbol;Acc:HGNC:6897]	3.9606e-38	-3.99598	-0.397732	(4238, p<= 0.05)			ENSG00000282917	6.35555
			VASH2					48	#N/A	PDE5A	phosphodiesterase 5A [Source:HGNC Symbol;Acc:HGNC:8784]	4.09055e-38	3.02237	0.505668	(4238, p<= 0.05)			TMEM220	6.29881
			PRELP					49	#N/A	PHLDA1	pleckstrin homology like domain family A member 1 [Source:HGNC Symbol;Acc:HGNC:8933]	3.54379e-37	4.41855	0.961522	(4238, p<= 0.05)			FSTL3	6.28811
			BAALC					50	#N/A	RNASE2	ribonuclease A family member 2 [Source:HGNC Symbol;Acc:HGNC:10045]	1.16031e-36	-4.53612	-1.41966	(4238, p<= 0.05)			CRYZL2P-SEC16B	6.28161
			ETV1					51	#N/A	ABCG2	ATP binding cassette subfamily G member 2 (Junior blood group) [Source:HGNC Symbol;Acc:HGNC:74]	3.43669e-36	4.3742	1.11686	(4238, p<= 0.05)			TSC22D2	6.26564
			CYP1B1					52	#N/A	ZMAT1	zinc finger matrin-type 1 [Source:HGNC Symbol;Acc:HGNC:29377]	3.85394e-36	3.71737	0.64513	(4238, p<= 0.05)			CA14	6.2595
			DUSP26					53	#N/A	JAK1	Janus kinase 1 [Source:HGNC Symbol;Acc:HGNC:6190]	6.31838e-36	-3.4147	-0.277901	(4238, p<= 0.05)			SSH1	6.25463
			TNC					54	#N/A	NAP1L3	nucleosome assembly protein 1 like 3 [Source:HGNC Symbol;Acc:HGNC:7639]	8.24528e-36	4.11434	0.973531	(4238, p<= 0.05)			ATP13A3	6.23661
			LOXL2					55	#N/A	TLL2	tolloid like 2 [Source:HGNC Symbol;Acc:HGNC:11844]	1.47122e-35	3.39589	0.542398	(4238, p<= 0.05)			COL1A1	6.21124
			CP					56	#N/A	CCDC113	coiled-coil domain containing 113 [Source:HGNC Symbol;Acc:HGNC:25002]	1.97042e-35	4.3873	0.745221	(4238, p<= 0.05)			ADAM11	6.18007
	16_hLHF ratPAB(224)	57	CXCR4					57	#N/A	FURIN	furin, paired basic amino acid cleaving enzyme [Source:HGNC Symbol;Acc:HGNC:8568]	5.51412e-35	-2.93626	-0.321328	(4238, p<= 0.05)			FAM81A	6.16782
			GFPT2					58	#N/A	LYVE1	lymphatic vessel endothelial hyaluronan receptor 1 [Source:HGNC Symbol;Acc:HGNC:14687]	5.55624e-35	-4.79033	-1.42982	(4238, p<= 0.05)			EIF4G3	6.15527
			TNNT3					59	#N/A	ANOS1	anosmin 1 [Source:HGNC Symbol;Acc:HGNC:6211]	1.36235e-34	3.26892	0.488313	(4238, p<= 0.05)			TRIB1	6.14768
			NCAM1					60	#N/A	GLT8D2	glycosyltransferase 8 domain containing 2 [Source:HGNC Symbol;Acc:HGNC:24890]	1.36718e-34	3.22823	0.440919	(4238, p<= 0.05)			CCDC144NL-AS1	6.13421
			ATP6AP1L					61	PABRVdecom_comp	GPX3	glutathione peroxidase 3 [Source:HGNC Symbol;Acc:HGNC:4555]	1.69913e-34	-3.70407	-0.562102	(4238, p<= 0.05)			CUL4B	6.07802
			GABRE					62	#N/A	LCN10	lipocalin 10 [Source:HGNC Symbol;Acc:HGNC:20892]	1.98989e-34	-4.33631	-1.46284	(4238, p<= 0.05)			BCL2L11	6.07205
			AIF1L					63	#N/A	MTCH1	mitochondrial carrier 1 [Source:HGNC Symbol;Acc:HGNC:17586]	2.498e-34	-2.94232	-0.229469	(4238, p<= 0.05)			ADAMTSL5	6.04743
			AXL					64	#N/A	PTP4A2	protein tyrosine phosphatase 4A2 [Source:HGNC Symbol;Acc:HGNC:9635]	5.42091e-34	-4.07241	-0.406204	(4238, p<= 0.05)			PDK2	6.04021
			SLC1A3					65	#N/A	EIF4EBP1	eukaryotic translation initiation factor 4E binding protein 1 [Source:HGNC Symbol;Acc:HGNC:3288]	5.48035e-34	-4.1437	-0.630802	(4238, p<= 0.05)			PLCE1	6.03494
			SULF1					66	#N/A	MID1IP1	MID1 interacting protein 1 [Source:HGNC Symbol;Acc:HGNC:20715]	1.2029e-33	-4.36884	-0.762376	(4238, p<= 0.05)			DDAH1	6.02575
			PCOLCE2					67	#N/A	WNK3	WNK lysine deficient protein kinase 3 [Source:HGNC Symbol;Acc:HGNC:14543]	3.03275e-33	-3.54116	-0.557623	(4238, p<= 0.05)			DHRS7C	6.00907
			AOX1					68	#N/A	MYOT	myotilin [Source:HGNC Symbol;Acc:HGNC:12399]	5.53559e-33	-3.56668	-0.910957	(4238, p<= 0.05)			DCBLD2	6.00861
			HYAL1					69	#N/A	PLA2G2A	phospholipase A2 group IIA [Source:HGNC Symbol;Acc:HGNC:9031]	7.67129e-33	-3.83372	-1.76082	(4238, p<= 0.05)			HSPA4	6.00328
			HOPX					70	#N/A	GPRASP1	G protein-coupled receptor associated sorting protein 1 [Source:HGNC Symbol;Acc:HGNC:24834]	1.20037e-32	3.63926	0.51674	(4238, p<= 0.05)			MIR100HG	5.99402
			SOD3					71	#N/A	BTN3A1	butyrophilin subfamily 3 member A1 [Source:HGNC Symbol;Acc:HGNC:1138]	2.35057e-32	2.32767	0.267457	(4238, p<= 0.05)			ASCC3	5.97939
			GSN					72	#N/A	EXT1	exostosin glycosyltransferase 1 [Source:HGNC Symbol;Acc:HGNC:3512]	2.90003e-32	4.06986	0.545548	(4238, p<= 0.05)			KCNA2	5.9731
			MRC2					73	#N/A	GNMT	glycine N-methyltransferase [Source:HGNC Symbol;Acc:HGNC:4415]	2.90003e-32	-4.07917	-1.08749	(4238, p<= 0.05)			SLC38A4	5.96721
			DPT					74	#N/A	EIF4G1	eukaryotic translation initiation factor 4 gamma 1 [Source:HGNC Symbol;Acc:HGNC:3296]	3.65168e-32	-2.87482	-0.258853	(4238, p<= 0.05)			COLQ	5.96296
			LSP1					75	#N/A	BACH2	BTB domain and CNC homolog 2 [Source:HGNC Symbol;Acc:HGNC:14078]	4.18541e-32	4.12416	0.609658	(4238, p<= 0.05)			GPA33	5.956
			IGSF10					76	#N/A	PRDX6	peroxiredoxin 6 [Source:HGNC Symbol;Acc:HGNC:16753]	5.44516e-32	-3.71729	-0.407301	(4238, p<= 0.05)			BMT2	5.94639
			BEX1					77	#N/A	CRISPLD1	cysteine rich secretory protein LCCL domain containing 1 [Source:HGNC Symbol;Acc:HGNC:18206]	7.45324e-32	3.96872	1.33543	(4238, p<= 0.05)			ADCYAP1R1	5.93965
			FLRT2					78	PABRVdecomp	PLEKHH2	pleckstrin homology, MyTH4 and FERM domain containing H2 [Source:HGNC Symbol;Acc:HGNC:30506]	1.20735e-31	4.01483	0.896807	(4238, p<= 0.05)			XPR1	5.92764
			MCM6					79	#N/A	GPATCH4	G-patch domain containing 4 [Source:HGNC Symbol;Acc:HGNC:25982]	2.17267e-31	-3.27849	-0.356277	(4238, p<= 0.05)			ADGRD1	5.91741
			TBC1D2					80	#N/A	IFI44L	interferon induced protein 44 like [Source:HGNC Symbol;Acc:HGNC:17817]	4.06996e-31	2.55577	0.594058	(4238, p<= 0.05)			INPP4B	5.91338
			GPX3					81	#N/A	TPST2	tyrosylprotein sulfotransferase 2 [Source:HGNC Symbol;Acc:HGNC:12021]	4.10126e-31	-3.31767	-0.418135	(4238, p<= 0.05)			COL1A2	5.89891
			MTMR11					82	#N/A	CCND1	cyclin D1 [Source:HGNC Symbol;Acc:HGNC:1582]	4.13587e-31	4.03869	0.5151	(4238, p<= 0.05)			ROR1	5.88097
			DPYSL3					83	#N/A	FLII	FLII actin remodeling protein [Source:HGNC Symbol;Acc:HGNC:3750]	5.02945e-31	-3.06215	-0.27106	(4238, p<= 0.05)			GREB1	5.86251
			CBR1					84	#N/A	CREB5	cAMP responsive element binding protein 5 [Source:HGNC Symbol;Acc:HGNC:16844]	6.539e-31	3.03521	0.484744	(4238, p<= 0.05)			DLG1	5.85134
			FIBIN					85	#N/A	LPCAT3	lysophosphatidylcholine acyltransferase 3 [Source:HGNC Symbol;Acc:HGNC:30244]	8.67958e-31	-3.31652	-0.411513	(4238, p<= 0.05)			ASPN	5.84563
			FXYD6					86	#N/A	STAT3	signal transducer and activator of transcription 3 [Source:HGNC Symbol;Acc:HGNC:11364]	8.67958e-31	-3.91123	-0.591044	(4238, p<= 0.05)			KCTD17	5.81205
			TMEM63C					87	#N/A	HMGN1	high mobility group nucleosome binding domain 1 [Source:HGNC Symbol;Acc:HGNC:4984]	1.90455e-30	3.25555	0.349484	(4238, p<= 0.05)			GAB2	5.80058
			CPEB1					88	#N/A	SEMA4B	semaphorin 4B [Source:HGNC Symbol;Acc:HGNC:10730]	2.12009e-30	-3.60494	-0.58407	(4238, p<= 0.05)			PRSS23	5.79539
			EPHA7					89	#N/A	LTBP4	latent transforming growth factor beta binding protein 4 [Source:HGNC Symbol;Acc:HGNC:6717]	4.29974e-30	3.23301	0.466293	(4238, p<= 0.05)			COL16A1	5.78118
			PTGS2					90	#N/A	MFAP4	microfibril associated protein 4 [Source:HGNC Symbol;Acc:HGNC:7035]	5.03821e-30	3.46891	0.699108	(4238, p<= 0.05)			ST3GAL6	5.76883
			C1QTNF7					91	#N/A	MAP3K6	mitogen-activated protein kinase kinase kinase 6 [Source:HGNC Symbol;Acc:HGNC:6858]	6.20777e-30	-3.12065	-0.442644	(4238, p<= 0.05)			SLC9A7	5.71335
			CTSK					92	#N/A	NT5DC2	5'-nucleotidase domain containing 2 [Source:HGNC Symbol;Acc:HGNC:25717]	8.11221e-30	-3.00032	-0.454294	(4238, p<= 0.05)			FSD2	5.6959
			TMEFF2					93	#N/A	MME	membrane metalloendopeptidase [Source:HGNC Symbol;Acc:HGNC:7154]	1.17957e-29	3.85257	1.00572	(4238, p<= 0.05)			CSGALNACT1	5.69495
			PRDM1					94	#N/A	EVL	Enah/Vasp-like [Source:HGNC Symbol;Acc:HGNC:20234]	1.28423e-29	3.34301	0.3329	(4238, p<= 0.05)			CLTC	5.69475
			TCEAL7					95	#N/A	PLCE1	phospholipase C epsilon 1 [Source:HGNC Symbol;Acc:HGNC:17175]	1.31861e-29	4.47999	0.859905	(4238, p<= 0.05)			TMEM43	5.69239
			MX1					96	#N/A	ATP1A1	ATPase Na+/K+ transporting subunit alpha 1 [Source:HGNC Symbol;Acc:HGNC:799]	1.81649e-29	-3.02058	-0.396924	(4238, p<= 0.05)			UBE2Q2	5.67715
			ACTA1					97	#N/A	DUSP13	dual specificity phosphatase 13 [Source:HGNC Symbol;Acc:HGNC:19681]	2.13001e-29	-3.43882	-0.585072	(4238, p<= 0.05)			ODC1	5.67073
			PPIP5K1					98	#N/A	METTL7B	methyltransferase like 7B [Source:HGNC Symbol;Acc:HGNC:28276]	4.52358e-29	-3.69843	-1.14565	(4238, p<= 0.05)			TMEM178B	5.65912
			C1R					99	#N/A	AASS	aminoadipate-semialdehyde synthase [Source:HGNC Symbol;Acc:HGNC:17366]	7.294e-29	-3.74907	-0.494215	(4238, p<= 0.05)			IL6R	5.65226
			CILP					100	#N/A	BID	BH3 interacting domain death agonist [Source:HGNC Symbol;Acc:HGNC:1050]	9.77633e-29	-3.00968	-0.278512	(4238, p<= 0.05)			MIR4435-2HG	5.64773
			UCHL1					101	#N/A	PTPRU	protein tyrosine phosphatase receptor type U [Source:HGNC Symbol;Acc:HGNC:9683]	1.12194e-28	-3.05388	-0.305126	(4238, p<= 0.05)			CD5L	5.62601
			SYPL2					102	PABRVdecomp	HOPX	HOP homeobox [Source:HGNC Symbol;Acc:HGNC:24961]	1.22221e-28	-3.23714	-0.938147	(4238, p<= 0.05)			ENSG00000287730	5.61148
			FBLN1					103	#N/A	ARHGAP1	Rho GTPase activating protein 1 [Source:HGNC Symbol;Acc:HGNC:673]	1.26124e-28	3.85655	0.443896	(4238, p<= 0.05)			SMCO1	5.58074
			PTPRT					104	#N/A	LRRC17	leucine rich repeat containing 17 [Source:HGNC Symbol;Acc:HGNC:16895]	1.52447e-28	3.28628	0.666638	(4238, p<= 0.05)			SRARP	5.57615
			LARP6					105	#N/A	NAALADL2	N-acetylated alpha-linked acidic dipeptidase like 2 [Source:HGNC Symbol;Acc:HGNC:23219]	2.40424e-28	3.20418	0.415357	(4238, p<= 0.05)			F2R	5.56945
			PDE1A					106	PABRVdecom_comp	PI16	peptidase inhibitor 16 [Source:HGNC Symbol;Acc:HGNC:21245]	2.62069e-28	3.22494	0.801925	(4238, p<= 0.05)			GNMT	5.56794
			MDK					107	#N/A	CYP4B1	cytochrome P450 family 4 subfamily B member 1 [Source:HGNC Symbol;Acc:HGNC:2644]	3.0321e-28	-3.08364	-1.11529	(4238, p<= 0.05)			WWTR1	5.56439
			COL14A1					108	#N/A	SUN2	Sad1 and UNC84 domain containing 2 [Source:HGNC Symbol;Acc:HGNC:14210]	3.08494e-28	-2.95437	-0.314063	(4238, p<= 0.05)			SLCO2A1	5.56285
			SEMA3D					109	#N/A	TTC3	tetratricopeptide repeat domain 3 [Source:HGNC Symbol;Acc:HGNC:12393]	3.08494e-28	2.58092	0.260573	(4238, p<= 0.05)			PYGM	5.56271
			RSAD2					110	#N/A	NID1	nidogen 1 [Source:HGNC Symbol;Acc:HGNC:7821]	4.92452e-28	-3.2095	-0.484323	(4238, p<= 0.05)			LINC00964	5.55486
			DUSP15					111	#N/A	SLC6A1	solute carrier family 6 member 1 [Source:HGNC Symbol;Acc:HGNC:11042]	5.32512e-28	3.5763	0.665612	(4238, p<= 0.05)			KIF13A	5.5509
			IGFBP4					112	#N/A	OLFML1	olfactomedin like 1 [Source:HGNC Symbol;Acc:HGNC:24473]	6.27315e-28	2.64625	0.429135	(4238, p<= 0.05)			ACSL4	5.544
			NRG1					113	#N/A	USP31	ubiquitin specific peptidase 31 [Source:HGNC Symbol;Acc:HGNC:20060]	6.27315e-28	-3.2987	-0.340325	(4238, p<= 0.05)			ENTPD4	5.54249
	16_hLHF hCTEPH(2342)	644	PNMA1					114	#N/A	BCL2L1	BCL2 like 1 [Source:HGNC Symbol;Acc:HGNC:992]	7.83101e-28	-2.93	-0.358022	(4238, p<= 0.05)			PPP1R1A	5.52261
			KLHL13					115	#N/A	TRIL	TLR4 interactor with leucine rich repeats [Source:HGNC Symbol;Acc:HGNC:22200]	1.22615e-27	3.05476	0.704746	(4238, p<= 0.05)			HSPA2	5.50909
			CCNI					116	#N/A	COL21A1	collagen type XXI alpha 1 chain [Source:HGNC Symbol;Acc:HGNC:17025]	1.23262e-27	3.81642	0.633372	(4238, p<= 0.05)			FAAH	5.4722
			ZEB1					117	#N/A	SPEF2	sperm flagellar 2 [Source:HGNC Symbol;Acc:HGNC:26293]	1.43473e-27	3.00479	0.335891	(4238, p<= 0.05)			KIFAP3	5.45157
			FAT4					118	#N/A	TMUB1	transmembrane and ubiquitin like domain containing 1 [Source:HGNC Symbol;Acc:HGNC:21709]	1.52136e-27	-2.89294	-0.297903	(4238, p<= 0.05)			PANK3	5.45046
			WSCD1					119	#N/A	PLXNB1	plexin B1 [Source:HGNC Symbol;Acc:HGNC:9103]	2.61666e-27	-2.63572	-0.249603	(4238, p<= 0.05)			NEIL2	5.4466
			SORL1					120	#N/A	CHDH	choline dehydrogenase [Source:HGNC Symbol;Acc:HGNC:24288]	2.63087e-27	-3.93523	-0.980678	(4238, p<= 0.05)			COL28A1	5.43962
			C5AR1					121	#N/A	USP11	ubiquitin specific peptidase 11 [Source:HGNC Symbol;Acc:HGNC:12609]	2.84166e-27	3.63861	0.397915	(4238, p<= 0.05)			FAM177A1	5.42851
			CA11					122	#N/A	PPP3CC	protein phosphatase 3 catalytic subunit gamma [Source:HGNC Symbol;Acc:HGNC:9316]	3.31721e-27	-3.09625	-0.223481	(4238, p<= 0.05)			MBNL1-AS1	5.41223
			ARHGEF9					123	#N/A	MAGED2	MAGE family member D2 [Source:HGNC Symbol;Acc:HGNC:16353]	3.39408e-27	3.0255	0.256476	(4238, p<= 0.05)			RXRA	5.41121
			PPIL1					124	#N/A	ALG3	ALG3 alpha-1,3- mannosyltransferase [Source:HGNC Symbol;Acc:HGNC:23056]	4.67604e-27	-2.83846	-0.349967	(4238, p<= 0.05)			MYEF2	5.40374
			AP3M2					125	#N/A	NT5E	5'-nucleotidase ecto [Source:HGNC Symbol;Acc:HGNC:8021]	5.10785e-27	2.16836	0.250992	(4238, p<= 0.05)			SERPINE2	5.39488
			HDAC7					126	#N/A	PHYHD1	phytanoyl-CoA dioxygenase domain containing 1 [Source:HGNC Symbol;Acc:HGNC:23396]	5.2354e-27	-3.06415	-0.387293	(4238, p<= 0.05)			KCNIP2	5.38831
			PLXNA1					127	#N/A	SEZ6L	seizure related 6 homolog like [Source:HGNC Symbol;Acc:HGNC:10763]	6.42242e-27	3.54522	1.11164	(4238, p<= 0.05)			C5orf46	5.38756
			CD82					128	#N/A	GTF3A	general transcription factor IIIA [Source:HGNC Symbol;Acc:HGNC:4662]	6.80541e-27	-3.47085	-0.383974	(4238, p<= 0.05)			ADCY6	5.38298
			MYH6					129	#N/A	SLC39A1	solute carrier family 39 member 1 [Source:HGNC Symbol;Acc:HGNC:12876]	7.20744e-27	-3.48198	-0.333116	(4238, p<= 0.05)			ADAMTS7	5.37732
			RGS4					130	#N/A	MBD2	methyl-CpG binding domain protein 2 [Source:HGNC Symbol;Acc:HGNC:6917]	7.63184e-27	-3.40344	-0.294188	(4238, p<= 0.05)			TRIM35	5.36897
			NCDN					131	PABRVcomp	LARP6	La ribonucleoprotein 6, translational regulator [Source:HGNC Symbol;Acc:HGNC:24012]	7.98111e-27	-3.49574	-0.409628	(4238, p<= 0.05)			HMGB3P26	5.36142
			RICTOR					132	#N/A	KLHL13	kelch like family member 13 [Source:HGNC Symbol;Acc:HGNC:22931]	8.05947e-27	3.66368	0.555582	(4238, p<= 0.05)			SDK2	5.33341
			EXOC2					133	#N/A	SEMA6B	semaphorin 6B [Source:HGNC Symbol;Acc:HGNC:10739]	1.12508e-26	-3.05405	-0.50712	(4238, p<= 0.05)			SLK	5.32809
			ABHD12					134	#N/A	C1QTNF1	C1q and TNF related 1 [Source:HGNC Symbol;Acc:HGNC:14324]	1.24138e-26	-2.83691	-0.577143	(4238, p<= 0.05)			DGKD	5.2994
			LRRC10					135	#N/A	FAM78B	family with sequence similarity 78 member B [Source:HGNC Symbol;Acc:HGNC:13495]	1.54608e-26	-3.73328	-0.65825	(4238, p<= 0.05)			POLR1E	5.28221
			FGF1					136	#N/A	TEAD4	TEA domain transcription factor 4 [Source:HGNC Symbol;Acc:HGNC:11717]	1.74044e-26	-2.92615	-0.472653	(4238, p<= 0.05)			MRO	5.27358
			IL6R					137	#N/A	ARRDC3	arrestin domain containing 3 [Source:HGNC Symbol;Acc:HGNC:29263]	1.83315e-26	3.17573	0.553816	(4238, p<= 0.05)			FLNB-AS1	5.26962
			SELENOP					138	#N/A	MTURN	maturin, neural progenitor differentiation regulator homolog [Source:HGNC Symbol;Acc:HGNC:25457]	1.96388e-26	4.411	0.705352	(4238, p<= 0.05)			KATNIP	5.26323
			SMTNL2					139	#N/A	ACVRL1	activin A receptor like type 1 [Source:HGNC Symbol;Acc:HGNC:175]	2.3621e-26	-3.01366	-0.339937	(4238, p<= 0.05)			BMPR2	5.25633
			KCNA4					140	#N/A	HLTF	helicase like transcription factor [Source:HGNC Symbol;Acc:HGNC:11099]	2.50654e-26	2.98477	0.423005	(4238, p<= 0.05)			STK38L	5.25593
			ARID5A					141	#N/A	INTU	inturned planar cell polarity protein [Source:HGNC Symbol;Acc:HGNC:29239]	2.84155e-26	3.14476	0.384069	(4238, p<= 0.05)			NCAPD2	5.25411
			SORBS2					142	#N/A	RARRES1	retinoic acid receptor responder 1 [Source:HGNC Symbol;Acc:HGNC:9867]	3.70648e-26	-4.0706	-1.3745	(4238, p<= 0.05)			CORIN	5.2487
			TRAF7					143	#N/A	ANKRD34C	ankyrin repeat domain 34C [Source:HGNC Symbol;Acc:HGNC:33888]	4.46315e-26	3.38185	0.823458	(4238, p<= 0.05)			GLIS2	5.2412
			ATP7B					144	#N/A	HHAT	hedgehog acyltransferase [Source:HGNC Symbol;Acc:HGNC:18270]	4.70159e-26	3.26537	0.442641	(4238, p<= 0.05)			ENSG00000286272	5.21813
			OMD					145	#N/A	EPN1	epsin 1 [Source:HGNC Symbol;Acc:HGNC:21604]	4.79009e-26	-2.22772	-0.22039	(4238, p<= 0.05)			PLA2G4F	5.21639
			CAMK2B					146	#N/A	BLM	BLM RecQ like helicase [Source:HGNC Symbol;Acc:HGNC:1058]	5.28036e-26	-3.36947	-0.749669	(4238, p<= 0.05)			PGM5	5.21495
			CADPS2					147	#N/A	ENTPD6	ectonucleoside triphosphate diphosphohydrolase 6 [Source:HGNC Symbol;Acc:HGNC:3368]	5.35208e-26	-2.84452	-0.279053	(4238, p<= 0.05)			TAOK1	5.21184
			R3HDM2					148	#N/A	MSS51	MSS51 mitochondrial translational activator [Source:HGNC Symbol;Acc:HGNC:21000]	6.4637e-26	3.61561	0.676845	(4238, p<= 0.05)			LINC01091	5.20982
			TRIM45					149	#N/A	GPCPD1	glycerophosphocholine phosphodiesterase 1 [Source:HGNC Symbol;Acc:HGNC:26957]	7.77583e-26	3.55936	0.450871	(4238, p<= 0.05)			COL21A1	5.20883
			TANC2					150	#N/A	JTB	jumping translocation breakpoint [Source:HGNC Symbol;Acc:HGNC:6201]	8.71635e-26	-2.63146	-0.222375	(4238, p<= 0.05)			WEE1	5.20861
			HLA-DOA					151	#N/A	TMTC1	transmembrane O-mannosyltransferase targeting cadherins 1 [Source:HGNC Symbol;Acc:HGNC:24099]	1.29762e-25	-3.46619	-0.467228	(4238, p<= 0.05)			PTPRU	5.20138
			RCAN1					152	#N/A	FCGBP	Fc fragment of IgG binding protein [Source:HGNC Symbol;Acc:HGNC:13572]	1.34252e-25	-3.54829	-1.21031	(4238, p<= 0.05)			VWA1	5.1989
			PROSER3					153	#N/A	PVR	PVR cell adhesion molecule [Source:HGNC Symbol;Acc:HGNC:9705]	2.11458e-25	-3.27579	-0.485533	(4238, p<= 0.05)			PTPN1	5.19464
			NAB2					154	#N/A	SOX6	SRY-box transcription factor 6 [Source:HGNC Symbol;Acc:HGNC:16421]	2.11458e-25	3.41788	0.436888	(4238, p<= 0.05)			SH3D19	5.18734
			HSPA2					155	#N/A	FGF1	fibroblast growth factor 1 [Source:HGNC Symbol;Acc:HGNC:3665]	2.78464e-25	3.86981	0.554496	(4238, p<= 0.05)			SFTA1P	5.17878
			TYRP1					156	#N/A	LAMA4	laminin subunit alpha 4 [Source:HGNC Symbol;Acc:HGNC:6484]	2.96256e-25	2.57452	0.289233	(4238, p<= 0.05)			DOCK1	5.1706
			CD177					157	#N/A	KIAA0040	KIAA0040 [Source:HGNC Symbol;Acc:HGNC:28950]	3.95276e-25	-3.91608	-0.612536	(4238, p<= 0.05)			WIPF3	5.16803
			JAK2					158	#N/A	PLP2	proteolipid protein 2 [Source:HGNC Symbol;Acc:HGNC:9087]	4.4938e-25	-3.52092	-0.654456	(4238, p<= 0.05)			NPR3	5.16664
			C1orf115					159	PABRVcomp	CTSK	cathepsin K [Source:HGNC Symbol;Acc:HGNC:2536]	4.61333e-25	2.99123	0.548843	(4238, p<= 0.05)			ETNPPL	5.16389
			BICD1					160	#N/A	FZD7	frizzled class receptor 7 [Source:HGNC Symbol;Acc:HGNC:4045]	4.62865e-25	3.60345	0.644737	(4238, p<= 0.05)			GATM	5.15252
			RAB15					161	#N/A	SCYL1	SCY1 like pseudokinase 1 [Source:HGNC Symbol;Acc:HGNC:14372]	4.85642e-25	-2.43424	-0.166666	(4238, p<= 0.05)			KBTBD13	5.15001
			METTL21EP					162	#N/A	ATF4	activating transcription factor 4 [Source:HGNC Symbol;Acc:HGNC:786]	5.15113e-25	-3.839	-0.485863	(4238, p<= 0.05)			PMEPA1	5.13711
			NOTCH2					163	#N/A	TGFBR2	transforming growth factor beta receptor 2 [Source:HGNC Symbol;Acc:HGNC:11773]	5.91228e-25	-3.423	-0.419141	(4238, p<= 0.05)			RNMT	5.13643
			ACLY					164	#N/A	LPAR4	lysophosphatidic acid receptor 4 [Source:HGNC Symbol;Acc:HGNC:4478]	8.50208e-25	2.8485	0.524357	(4238, p<= 0.05)			FARP1	5.13639
			BTBD10					165	#N/A	C19orf47	chromosome 19 open reading frame 47 [Source:HGNC Symbol;Acc:HGNC:26723]	1.42438e-24	-3.11813	-0.287546	(4238, p<= 0.05)			LINC01814	5.13562
			SNCA					166	#N/A	EDNRB	endothelin receptor type B [Source:HGNC Symbol;Acc:HGNC:3180]	1.5737e-24	-2.62718	-0.493354	(4238, p<= 0.05)			CYLD	5.1349
			PROS1					167	#N/A	PLXDC1	plexin domain containing 1 [Source:HGNC Symbol;Acc:HGNC:20945]	1.63572e-24	2.29004	0.226121	(4238, p<= 0.05)			ILDR2	5.13397
			PARVB					168	#N/A	RANGAP1	Ran GTPase activating protein 1 [Source:HGNC Symbol;Acc:HGNC:9854]	1.74415e-24	-2.42336	-0.228876	(4238, p<= 0.05)			IMPA2	5.11796
			SETBP1					169	#N/A	C1QTNF2	C1q and TNF related 2 [Source:HGNC Symbol;Acc:HGNC:14325]	1.76846e-24	3.12326	0.532662	(4238, p<= 0.05)			DNAJB4	5.117
			MME					170	#N/A	GABPB2	GA binding protein transcription factor subunit beta 2 [Source:HGNC Symbol;Acc:HGNC:28441]	1.87644e-24	3.59432	0.404074	(4238, p<= 0.05)			SFRP4	5.11573
			NDUFV2					171	#N/A	CHAC2	ChaC cation transport regulator homolog 2 [Source:HGNC Symbol;Acc:HGNC:32363]	2.12398e-24	-4.0431	-0.732102	(4238, p<= 0.05)			ENSG00000248362	5.11326
			TWSG1					172	#N/A	RBPMS2	RNA binding protein, mRNA processing factor 2 [Source:HGNC Symbol;Acc:HGNC:19098]	2.92395e-24	-3.0979	-0.340377	(4238, p<= 0.05)			IQCJ-SCHIP1	5.11238
			ZSWIM4					173	#N/A	FGF14	fibroblast growth factor 14 [Source:HGNC Symbol;Acc:HGNC:3671]	3.43009e-24	2.83978	0.44067	(4238, p<= 0.05)			ENSG00000270442	5.10133
			PRELID2					174	#N/A	IFIT2	interferon induced protein with tetratricopeptide repeats 2 [Source:HGNC Symbol;Acc:HGNC:5409]	3.51957e-24	2.04762	0.292436	(4238, p<= 0.05)			GOLGA3	5.09145
			RPS6KA2					175	#N/A	ZDHHC16	zinc finger DHHC-type containing 16 [Source:HGNC Symbol;Acc:HGNC:20714]	5.02326e-24	-3.36118	-0.381601	(4238, p<= 0.05)			GALNT16	5.08511
			KLHDC1					176	#N/A	MYH10	myosin heavy chain 10 [Source:HGNC Symbol;Acc:HGNC:7568]	6.64509e-24	3.4651	0.503798	(4238, p<= 0.05)			FNDC5	5.07763
			NDUFB3					177	PABRVcomp	SULF1	sulfatase 1 [Source:HGNC Symbol;Acc:HGNC:20391]	6.78084e-24	2.70607	0.496371	(4238, p<= 0.05)			TRIO	5.06675
			SPATA24					178	#N/A	CD59	CD59 molecule (CD59 blood group) [Source:HGNC Symbol;Acc:HGNC:1689]	7.63218e-24	-3.63178	-0.383334	(4238, p<= 0.05)			TESC	5.06314
			ADGRG1					179	#N/A	CPQ	carboxypeptidase Q [Source:HGNC Symbol;Acc:HGNC:16910]	8.10644e-24	2.30609	0.230976	(4238, p<= 0.05)			ENSG00000257279	5.06169
			PTCD2					180	#N/A	EGLN1	egl-9 family hypoxia inducible factor 1 [Source:HGNC Symbol;Acc:HGNC:1232]	8.16235e-24	-2.73319	-0.265963	(4238, p<= 0.05)			ENSG00000231615	5.05349
			ASPN					181	#N/A	C1orf105	chromosome 1 open reading frame 105 [Source:HGNC Symbol;Acc:HGNC:29591]	8.89553e-24	-3.17961	-1.04972	(4238, p<= 0.05)			LDLRAD3	5.04725
			ADGRF5					182	#N/A	CFAP70	cilia and flagella associated protein 70 [Source:HGNC Symbol;Acc:HGNC:30726]	1.04682e-23	2.43521	0.361589	(4238, p<= 0.05)			FN1	5.03935
			SMOC2					183	#N/A	CRYM	crystallin mu [Source:HGNC Symbol;Acc:HGNC:2418]	1.11711e-23	3.7795	0.842651	(4238, p<= 0.05)			SOX2-OT	5.02887
			SPEG					184	#N/A	ZBTB7B	zinc finger and BTB domain containing 7B [Source:HGNC Symbol;Acc:HGNC:18668]	1.22308e-23	-2.39872	-0.239373	(4238, p<= 0.05)			ZNF75D	5.02797
			GPIHBP1					185	#N/A	MIEN1	migration and invasion enhancer 1 [Source:HGNC Symbol;Acc:HGNC:28230]	1.41795e-23	-3.16685	-0.397922	(4238, p<= 0.05)			RICTOR	5.02652
			FSD2					186	#N/A	SSPN	sarcospan [Source:HGNC Symbol;Acc:HGNC:11322]	1.41795e-23	3.486	0.50758	(4238, p<= 0.05)			ENSG00000237422	5.02452
			F2RL2					187	#N/A	PSME4	proteasome activator subunit 4 [Source:HGNC Symbol;Acc:HGNC:20635]	1.9773e-23	-2.45837	-0.213235	(4238, p<= 0.05)			BMP7	5.0181
			HTR4					188	#N/A	NAMPT	nicotinamide phosphoribosyltransferase [Source:HGNC Symbol;Acc:HGNC:30092]	2.03553e-23	-3.17612	-0.606892	(4238, p<= 0.05)			CEL	5.00312
			SH3BP2					189	#N/A	SLC27A4	solute carrier family 27 member 4 [Source:HGNC Symbol;Acc:HGNC:10998]	2.41549e-23	-2.93626	-0.284401	(4238, p<= 0.05)			HEY1	5.00312
			SH3TC2					190	#N/A	DAZAP1	DAZ associated protein 1 [Source:HGNC Symbol;Acc:HGNC:2683]	3.04548e-23	-2.52494	-0.197651	(4238, p<= 0.05)			DAZAP2	5.0005
			ETV3					191	#N/A	BOC	BOC cell adhesion associated, oncogene regulated [Source:HGNC Symbol;Acc:HGNC:17173]	3.39539e-23	2.97782	0.442825	(4238, p<= 0.05)			SHISA3	4.99449
			SLC6A1					192	#N/A	COPZ2	coatomer protein complex subunit zeta 2 [Source:HGNC Symbol;Acc:HGNC:19356]	3.47098e-23	3.22929	0.340551	(4238, p<= 0.05)			PDCD6IPP2	4.98588
			ZDHHC3					193	#N/A	TRIM8	tripartite motif containing 8 [Source:HGNC Symbol;Acc:HGNC:15579]	3.57596e-23	-2.80202	-0.273714	(4238, p<= 0.05)			CASKIN1	4.98441
			MAPKAPK3					194	#N/A	GARNL3	GTPase activating Rap/RanGAP domain like 3 [Source:HGNC Symbol;Acc:HGNC:25425]	3.59359e-23	2.55244	0.390739	(4238, p<= 0.05)			HOMER3	4.97576
			RNF146					195	#N/A	LRP10	LDL receptor related protein 10 [Source:HGNC Symbol;Acc:HGNC:14553]	5.4578e-23	-2.29149	-0.22761	(4238, p<= 0.05)			RC3H2	4.97475
			ADAMTS8					196	#N/A	DDX60	DExD/H-box helicase 60 [Source:HGNC Symbol;Acc:HGNC:25942]	5.72632e-23	2.34942	0.309327	(4238, p<= 0.05)			EPB41L2	4.97079
			NAP1L5					197	#N/A	C1orf162	chromosome 1 open reading frame 162 [Source:HGNC Symbol;Acc:HGNC:28344]	6.36656e-23	-3.40305	-0.531226	(4238, p<= 0.05)			SHROOM3	4.95723
			RGS11					198	#N/A	TMEM71	transmembrane protein 71 [Source:HGNC Symbol;Acc:HGNC:26572]	8.14126e-23	3.75928	0.88304	(4238, p<= 0.05)			SSPN	4.95332
			TMEM43					199	#N/A	ZNF483	zinc finger protein 483 [Source:HGNC Symbol;Acc:HGNC:23384]	8.43685e-23	2.88517	0.413474	(4238, p<= 0.05)			UBR1	4.94842
			CLPTM1L					200	#N/A	LTBP3	latent transforming growth factor beta binding protein 3 [Source:HGNC Symbol;Acc:HGNC:6716]	9.35037e-23	3.30471	0.467116	(4238, p<= 0.05)			ENSG00000287158	4.9399
			C11orf80					201	#N/A	NCBP3	nuclear cap binding subunit 3 [Source:HGNC Symbol;Acc:HGNC:24612]	1.03016e-22	2.97024	0.252017	(4238, p<= 0.05)			RASL11B	4.93628
			COMP					202	PABRVcomp	AOX1	aldehyde oxidase 1 [Source:HGNC Symbol;Acc:HGNC:553]	1.21619e-22	-3.19693	-0.970072	(4238, p<= 0.05)			ACTN1	4.93283
			PLEKHH1					203	#N/A	THOC5	THO complex 5 [Source:HGNC Symbol;Acc:HGNC:19074]	1.31818e-22	-2.12673	-0.146645	(4238, p<= 0.05)			GSDMC	4.9271
			LPCAT4					204	#N/A	TUBB4B	tubulin beta 4B class IVb [Source:HGNC Symbol;Acc:HGNC:20771]	1.31818e-22	-3.17199	-0.452272	(4238, p<= 0.05)			ENSG00000236255	4.92033
			THBS1					205	#N/A	CPAMD8	C3 and PZP like alpha-2-macroglobulin domain containing 8 [Source:HGNC Symbol;Acc:HGNC:23228]	1.32447e-22	-2.81547	-0.592731	(4238, p<= 0.05)			FGF12	4.91742
			UBE2H					206	PABRVdecom_comp	DPYSL3	dihydropyrimidinase like 3 [Source:HGNC Symbol;Acc:HGNC:3015]	1.33415e-22	2.62037	0.336855	(4238, p<= 0.05)			TNC	4.91184
			CDC42EP5					207	#N/A	C16orf89	chromosome 16 open reading frame 89 [Source:HGNC Symbol;Acc:HGNC:28687]	1.97889e-22	3.24351	0.912728	(4238, p<= 0.05)			JAK2	4.91119
			DIO2					208	PABRVcomp	DPT	dermatopontin [Source:HGNC Symbol;Acc:HGNC:3011]	2.11077e-22	3.00337	0.607131	(4238, p<= 0.05)			LYRM1	4.90831
			SYT11					209	#N/A	TBC1D1	TBC1 domain family member 1 [Source:HGNC Symbol;Acc:HGNC:11578]	3.56182e-22	-2.61754	-0.205183	(4238, p<= 0.05)			SMIM5	4.90223
			HTRA1					210	#N/A	XAF1	XIAP associated factor 1 [Source:HGNC Symbol;Acc:HGNC:30932]	3.7072e-22	2.50706	0.362214	(4238, p<= 0.05)			CCDC80	4.88431
			SLC26A2					211	#N/A	IFIT3	interferon induced protein with tetratricopeptide repeats 3 [Source:HGNC Symbol;Acc:HGNC:5411]	4.02123e-22	1.85933	0.255423	(4238, p<= 0.05)			MARK3	4.87443
			KIAA0895					212	#N/A	RASL11B	RAS like family 11 member B [Source:HGNC Symbol;Acc:HGNC:23804]	4.27322e-22	3.23256	0.810175	(4238, p<= 0.05)			ENSG00000249079	4.86227
			LRSAM1					213	#N/A	HBB	hemoglobin subunit beta [Source:HGNC Symbol;Acc:HGNC:4827]	4.33793e-22	3.51137	1.94954	(4238, p<= 0.05)			MYBL1	4.8608
			HEY1					214	#N/A	RGS11	regulator of G protein signaling 11 [Source:HGNC Symbol;Acc:HGNC:9993]	4.55183e-22	3.46662	0.602412	(4238, p<= 0.05)			SHISA8	4.85692
			C1orf105					215	#N/A	ADAMTS9	ADAM metallopeptidase with thrombospondin type 1 motif 9 [Source:HGNC Symbol;Acc:HGNC:13202]	4.6512e-22	-3.054	-0.716005	(4238, p<= 0.05)			PPP1R3E	4.84906
			RUNX2					216	#N/A	ETNK2	ethanolamine kinase 2 [Source:HGNC Symbol;Acc:HGNC:25575]	4.82151e-22	-2.41863	-0.477098	(4238, p<= 0.05)			MSRB3	4.84796
			INTS2					217	#N/A	SYTL2	synaptotagmin like 2 [Source:HGNC Symbol;Acc:HGNC:15585]	5.08902e-22	2.77978	0.467869	(4238, p<= 0.05)			CD82	4.84481
			SRPX					218	#N/A	ADAMTS15	ADAM metallopeptidase with thrombospondin type 1 motif 15 [Source:HGNC Symbol;Acc:HGNC:16305]	5.20518e-22	-3.83582	-0.888939	(4238, p<= 0.05)			KCNN2	4.84323
			ODC1					219	#N/A	SLC7A6	solute carrier family 7 member 6 [Source:HGNC Symbol;Acc:HGNC:11064]	5.49174e-22	-1.66298	-0.0820688	(4238, p<= 0.05)			C20orf194	4.84321
			ZFYVE16					220	#N/A	SVEP1	sushi, von Willebrand factor type A, EGF and pentraxin domain containing 1 [Source:HGNC Symbol;Acc:HGNC:15985]	5.81057e-22	3.22361	0.554206	(4238, p<= 0.05)			TNFSF4	4.84125
			FILIP1L					221	#N/A	IFRD2	interferon related developmental regulator 2 [Source:HGNC Symbol;Acc:HGNC:5457]	5.9617e-22	-2.96975	-0.279595	(4238, p<= 0.05)			CACNA2D3	4.8384
			LRRC1					222	#N/A	ZNF844	zinc finger protein 844 [Source:HGNC Symbol;Acc:HGNC:25932]	6.00781e-22	3.66664	0.544725	(4238, p<= 0.05)			ENSG00000229321	4.82818
			NAB1					223	#N/A	S100A9	S100 calcium binding protein A9 [Source:HGNC Symbol;Acc:HGNC:10499]	8.97302e-22	-3.87077	-1.28301	(4238, p<= 0.05)			TKTL1	4.82504
			CCDC168					224	#N/A	SMPD4	sphingomyelin phosphodiesterase 4 [Source:HGNC Symbol;Acc:HGNC:32949]	1.11448e-21	-2.55023	-0.196458	(4238, p<= 0.05)			CPNE5	4.82392
			AZIN1					225	#N/A	PITPNM1	phosphatidylinositol transfer protein membrane associated 1 [Source:HGNC Symbol;Acc:HGNC:9003]	1.22934e-21	-2.19391	-0.236353	(4238, p<= 0.05)			TUBB6	4.80863
			ASB14					226	#N/A	CPED1	cadherin like and PC-esterase domain containing 1 [Source:HGNC Symbol;Acc:HGNC:26159]	1.32164e-21	2.81003	0.40088	(4238, p<= 0.05)			RET	4.80181
			CDC42EP4					227	PABRVdecom_comp	NPPA	natriuretic peptide A [Source:HGNC Symbol;Acc:HGNC:7939]	1.4231e-21	3.99906	2.60423	(4238, p<= 0.05)			EPN3	4.79375
			ARG2					228	#N/A	SLC29A2	solute carrier family 29 member 2 [Source:HGNC Symbol;Acc:HGNC:11004]	1.53778e-21	-2.10729	-0.211593	(4238, p<= 0.05)			RRAS2	4.78985
			JUP					229	#N/A	C11orf65	chromosome 11 open reading frame 65 [Source:HGNC Symbol;Acc:HGNC:28519]	1.53904e-21	2.84071	0.402518	(4238, p<= 0.05)			ADAM19	4.77954
			CHP1					230	#N/A	IL15RA	interleukin 15 receptor subunit alpha [Source:HGNC Symbol;Acc:HGNC:5978]	1.60912e-21	-3.34033	-0.549466	(4238, p<= 0.05)			RBFOX1	4.76911
			PRDM5					231	#N/A	TIMP4	TIMP metallopeptidase inhibitor 4 [Source:HGNC Symbol;Acc:HGNC:11823]	1.73636e-21	-2.29979	-0.485263	(4238, p<= 0.05)			KLC2	4.76566
			PTGFRN					232	#N/A	GLUL	glutamate-ammonia ligase [Source:HGNC Symbol;Acc:HGNC:4341]	2.17139e-21	-3.4398	-0.581148	(4238, p<= 0.05)			NUAK1	4.7642
			RAB11FIP5					233	#N/A	ANPEP	alanyl aminopeptidase, membrane [Source:HGNC Symbol;Acc:HGNC:500]	2.47418e-21	-3.23577	-0.873056	(4238, p<= 0.05)			DCDC2C	4.75608
			FAM214B					234	#N/A	ST6GALNAC3	ST6 N-acetylgalactosaminide alpha-2,6-sialyltransferase 3 [Source:HGNC Symbol;Acc:HGNC:19343]	2.76251e-21	-2.95854	-0.546233	(4238, p<= 0.05)			LOXL2	4.75207
			FAT1					235	#N/A	RGS4	regulator of G protein signaling 4 [Source:HGNC Symbol;Acc:HGNC:10000]	2.79436e-21	3.19754	0.931104	(4238, p<= 0.05)			ENSG00000242474	4.74525
			C20orf194					236	#N/A	FAM89B	family with sequence similarity 89 member B [Source:HGNC Symbol;Acc:HGNC:16708]	2.82279e-21	-2.2963	-0.258937	(4238, p<= 0.05)			GNG12	4.74065
			DOK5					237	#N/A	PLCD3	phospholipase C delta 3 [Source:HGNC Symbol;Acc:HGNC:9061]	2.82279e-21	-3.10343	-0.456084	(4238, p<= 0.05)			ERBIN	4.73351
			HOOK1					238	#N/A	EPHA3	EPH receptor A3 [Source:HGNC Symbol;Acc:HGNC:3387]	3.03217e-21	2.87697	0.51715	(4238, p<= 0.05)			HTRA1	4.72708
			KLC2					239	#N/A	KCNJ11	potassium inwardly rectifying channel subfamily J member 11 [Source:HGNC Symbol;Acc:HGNC:6257]	3.13221e-21	-2.59005	-0.353336	(4238, p<= 0.05)			DPCD	4.72696
			RNMT					240	#N/A	PARVB	parvin beta [Source:HGNC Symbol;Acc:HGNC:14653]	3.21487e-21	-2.86165	-0.371901	(4238, p<= 0.05)			OVAAL	4.72533
			GPR63					241	#N/A	ADGRG1	adhesion G protein-coupled receptor G1 [Source:HGNC Symbol;Acc:HGNC:4512]	3.44152e-21	-2.66221	-0.314726	(4238, p<= 0.05)			ARHGEF12	4.72469
			LMCD1					242	#N/A	ATG9A	autophagy related 9A [Source:HGNC Symbol;Acc:HGNC:22408]	3.8238e-21	-2.21567	-0.163101	(4238, p<= 0.05)			THBS4	4.72257
			BCL6B					243	#N/A	DESI1	desumoylating isopeptidase 1 [Source:HGNC Symbol;Acc:HGNC:24577]	3.86517e-21	-2.58267	-0.258121	(4238, p<= 0.05)			ENSG00000260711	4.72032
			ZNF821					244	#N/A	NECTIN1	nectin cell adhesion molecule 1 [Source:HGNC Symbol;Acc:HGNC:9706]	3.88466e-21	-2.84181	-0.530277	(4238, p<= 0.05)			SEMA6A-AS1	4.71932
			EFR3A					245	#N/A	KCMF1	potassium channel modulatory factor 1 [Source:HGNC Symbol;Acc:HGNC:20589]	3.89523e-21	-2.53648	-0.167267	(4238, p<= 0.05)			LOXL1	4.71707
			ZNF703					246	#N/A	PLEKHM2	pleckstrin homology and RUN domain containing M2 [Source:HGNC Symbol;Acc:HGNC:29131]	4.10819e-21	-1.91941	-0.117539	(4238, p<= 0.05)			ETV5	4.71557
			UBAP2					247	#N/A	RPS6KA2	ribosomal protein S6 kinase A2 [Source:HGNC Symbol;Acc:HGNC:10431]	4.46102e-21	-2.37267	-0.223118	(4238, p<= 0.05)			NUP188	4.71439
			IFRD2					248	#N/A	SGPP2	sphingosine-1-phosphate phosphatase 2 [Source:HGNC Symbol;Acc:HGNC:19953]	5.26948e-21	-3.41058	-1.26115	(4238, p<= 0.05)			TIAM2	4.69704
			KCNJ11					249	#N/A	NTM	neurotrimin [Source:HGNC Symbol;Acc:HGNC:17941]	5.67179e-21	2.37931	0.49047	(4238, p<= 0.05)			HIF1AN	4.69289
			TSPAN17					250	#N/A	PREX2	phosphatidylinositol-3,4,5-trisphosphate dependent Rac exchange factor 2 [Source:HGNC Symbol;Acc:HGNC:22950]	7.86147e-21	1.83402	0.160602	(4238, p<= 0.05)			NBEAL1	4.68385
			TNPO2					251	#N/A	MAP2K1	mitogen-activated protein kinase kinase 1 [Source:HGNC Symbol;Acc:HGNC:6840]	1.01645e-20	-2.72762	-0.326175	(4238, p<= 0.05)			SORT1	4.67141
			ROR1					252	#N/A	PLIN2	perilipin 2 [Source:HGNC Symbol;Acc:HGNC:248]	1.02061e-20	-3.29787	-0.691955	(4238, p<= 0.05)			KCNJ4	4.66343
			MYO1D					253	#N/A	PPL	periplakin [Source:HGNC Symbol;Acc:HGNC:9273]	1.05886e-20	-3.2255	-0.562915	(4238, p<= 0.05)			SPATS2L	4.66135
			RHOBTB1					254	#N/A	CNN1	calponin 1 [Source:HGNC Symbol;Acc:HGNC:2155]	1.06655e-20	-2.34718	-0.629615	(4238, p<= 0.05)			HSF4	4.6571
			COL1A2					255	#N/A	TAB2	TGF-beta activated kinase 1 (MAP3K7) binding protein 2 [Source:HGNC Symbol;Acc:HGNC:17075]	1.17649e-20	-2.66559	-0.225565	(4238, p<= 0.05)			RAB15	4.64197
			EEA1					256	#N/A	ST3GAL1	ST3 beta-galactoside alpha-2,3-sialyltransferase 1 [Source:HGNC Symbol;Acc:HGNC:10862]	1.29594e-20	-1.90447	-0.160149	(4238, p<= 0.05)			ENSG00000231769	4.64095
			LTBP3					257	#N/A	ACE	angiotensin I converting enzyme [Source:HGNC Symbol;Acc:HGNC:2707]	1.33913e-20	2.57347	0.506459	(4238, p<= 0.05)			MID1IP1	4.63253
			ANKRD34C					258	#N/A	TTLL12	tubulin tyrosine ligase like 12 [Source:HGNC Symbol;Acc:HGNC:28974]	1.33913e-20	-2.16704	-0.243035	(4238, p<= 0.05)			RPS6KA5	4.62986
			CYP4B1					259	#N/A	NACC1	nucleus accumbens associated 1 [Source:HGNC Symbol;Acc:HGNC:20967]	1.48582e-20	-2.27822	-0.266126	(4238, p<= 0.05)			SMAD7	4.62786
			COL12A1					260	#N/A	TUBG1	tubulin gamma 1 [Source:HGNC Symbol;Acc:HGNC:12417]	1.48582e-20	-2.72432	-0.354577	(4238, p<= 0.05)			TBC1D22B	4.61982
			SMAD6					261	#N/A	TMEM104	transmembrane protein 104 [Source:HGNC Symbol;Acc:HGNC:25984]	1.76946e-20	-2.23587	-0.279055	(4238, p<= 0.05)			ENSG00000188897	4.61783
			YPEL2					262	#N/A	HAPLN1	hyaluronan and proteoglycan link protein 1 [Source:HGNC Symbol;Acc:HGNC:2380]	1.77909e-20	3.6826	1.50754	(4238, p<= 0.05)			C1orf115	4.61231
			COLQ					263	#N/A	BRPF3	bromodomain and PHD finger containing 3 [Source:HGNC Symbol;Acc:HGNC:14256]	1.95376e-20	-2.54494	-0.242394	(4238, p<= 0.05)			KATNAL1	4.59717
			NCR3LG1					264	#N/A	DZIP3	DAZ interacting zinc finger protein 3 [Source:HGNC Symbol;Acc:HGNC:30938]	2.20628e-20	2.74925	0.351975	(4238, p<= 0.05)			UCKL1	4.59678
			ZADH2					265	#N/A	RANBP17	RAN binding protein 17 [Source:HGNC Symbol;Acc:HGNC:14428]	2.25745e-20	2.70557	0.409301	(4238, p<= 0.05)			COL5A1	4.58551
			EIF2D					266	#N/A	ZSCAN18	zinc finger and SCAN domain containing 18 [Source:HGNC Symbol;Acc:HGNC:21037]	2.48147e-20	3.5139	0.356827	(4238, p<= 0.05)			GCOM1	4.57606
			EIF4EBP2					267	#N/A	HERC5	HECT and RLD domain containing E3 ubiquitin protein ligase 5 [Source:HGNC Symbol;Acc:HGNC:24368]	2.59153e-20	2.20586	0.299155	(4238, p<= 0.05)			DYNLT3	4.57207
			CXCL14					268	#N/A	FCER1A	Fc fragment of IgE receptor Ia [Source:HGNC Symbol;Acc:HGNC:3609]	2.93719e-20	2.46831	0.522018	(4238, p<= 0.05)			RUBCN	4.56997
			NBEAL1					269	#N/A	DMC1	DNA meiotic recombinase 1 [Source:HGNC Symbol;Acc:HGNC:2927]	2.97973e-20	3.30169	0.528462	(4238, p<= 0.05)			SLC7A1	4.56698
			EPDR1					270	#N/A	FMOD	fibromodulin [Source:HGNC Symbol;Acc:HGNC:3774]	2.97973e-20	3.56819	1.0375	(4238, p<= 0.05)			ZBTB47	4.56372
			JAM3					271	#N/A	MOXD1	monooxygenase DBH like 1 [Source:HGNC Symbol;Acc:HGNC:21063]	3.01202e-20	2.76379	0.579534	(4238, p<= 0.05)			ART3	4.56113
			TTF2					272	#N/A	CPE	carboxypeptidase E [Source:HGNC Symbol;Acc:HGNC:2303]	3.075e-20	2.75509	0.349873	(4238, p<= 0.05)			RNF157	4.55522
			RXRA					273	#N/A	IFT43	intraflagellar transport 43 [Source:HGNC Symbol;Acc:HGNC:29669]	3.13593e-20	3.48443	0.448073	(4238, p<= 0.05)			CPED1	4.54886
			CA14					274	#N/A	PRDM5	PR/SET domain 5 [Source:HGNC Symbol;Acc:HGNC:9349]	3.74771e-20	2.12136	0.236489	(4238, p<= 0.05)			FAM238C	4.54647
			SHISA3					275	#N/A	NME2	NME/NM23 nucleoside diphosphate kinase 2 [Source:HGNC Symbol;Acc:HGNC:7850]	3.96271e-20	-3.12668	-0.417838	(4238, p<= 0.05)			MYOZ3	4.54177
			DCBLD2					276	#N/A	FAM102A	family with sequence similarity 102 member A [Source:HGNC Symbol;Acc:HGNC:31419]	4.53e-20	2.64069	0.326037	(4238, p<= 0.05)			MSI1	4.53491
			CACNA1E					277	#N/A	SNCAIP	synuclein alpha interacting protein [Source:HGNC Symbol;Acc:HGNC:11139]	4.53e-20	2.76598	0.439817	(4238, p<= 0.05)			CHMP1A	4.52896
			TMEM30B					278	#N/A	OSMR	oncostatin M receptor [Source:HGNC Symbol;Acc:HGNC:8507]	5.26556e-20	-3.48179	-0.671101	(4238, p<= 0.05)			CACNA2D1	4.52658
			FBLIM1					279	#N/A	RNF41	ring finger protein 41 [Source:HGNC Symbol;Acc:HGNC:18401]	6.01845e-20	-2.50767	-0.173996	(4238, p<= 0.05)			WIPI1	4.52193
			CTIF					280	#N/A	GTF2IRD1	GTF2I repeat domain containing 1 [Source:HGNC Symbol;Acc:HGNC:4661]	6.48833e-20	-2.23104	-0.225415	(4238, p<= 0.05)			MARCHF11-AS1	4.51637
			DNAJA4					281	#N/A	PIK3IP1	phosphoinositide-3-kinase interacting protein 1 [Source:HGNC Symbol;Acc:HGNC:24942]	7.52653e-20	3.06862	0.504131	(4238, p<= 0.05)			SEPTIN11	4.51181
			PLEKHB1					282	#N/A	FBXL2	F-box and leucine rich repeat protein 2 [Source:HGNC Symbol;Acc:HGNC:13598]	8.96105e-20	2.71057	0.345744	(4238, p<= 0.05)			PTPN21	4.51128
			SLC25A5					283	#N/A	TRMT5	tRNA methyltransferase 5 [Source:HGNC Symbol;Acc:HGNC:23141]	9.44489e-20	2.66993	0.20879	(4238, p<= 0.05)			MELTF	4.50453
			CNKSR3					284	PABRVdecomp	TGM2	transglutaminase 2 [Source:HGNC Symbol;Acc:HGNC:11778]	1.00114e-19	-2.356	-0.336928	(4238, p<= 0.05)			ENC1	4.49512
			R3HDM4					285	#N/A	PHLDB2	pleckstrin homology like domain family B member 2 [Source:HGNC Symbol;Acc:HGNC:29573]	1.11594e-19	3.38249	0.523041	(4238, p<= 0.05)			EVI5	4.49404
			DHRS7C					286	#N/A	CDC42EP4	CDC42 effector protein 4 [Source:HGNC Symbol;Acc:HGNC:17147]	1.20577e-19	-2.49205	-0.326975	(4238, p<= 0.05)			LINC00377	4.48594
			COPA					287	#N/A	ANKRD2	ankyrin repeat domain 2 [Source:HGNC Symbol;Acc:HGNC:495]	1.30203e-19	-2.33301	-0.825075	(4238, p<= 0.05)			TEAD3	4.48327
			PARVA					288	#N/A	WDR48	WD repeat domain 48 [Source:HGNC Symbol;Acc:HGNC:30914]	1.44338e-19	2.50593	0.238279	(4238, p<= 0.05)			ARID5A	4.4778
			TNFRSF11B					289	#N/A	TMED4	transmembrane p24 trafficking protein 4 [Source:HGNC Symbol;Acc:HGNC:22301]	1.63698e-19	2.93085	0.248587	(4238, p<= 0.05)			BTBD10	4.47215
			SH3GLB1					290	#N/A	P2RY2	purinergic receptor P2Y2 [Source:HGNC Symbol;Acc:HGNC:8541]	2.29885e-19	-3.08663	-0.404178	(4238, p<= 0.05)			HBEGF	4.46839
			MRPL48					291	#N/A	DIO2	iodothyronine deiodinase 2 [Source:HGNC Symbol;Acc:HGNC:2884]	2.37998e-19	2.42521	0.457688	(4238, p<= 0.05)			SAMD4A	4.46251
			PI4K2A					292	#N/A	CCND2	cyclin D2 [Source:HGNC Symbol;Acc:HGNC:1583]	2.50147e-19	2.75561	0.378649	(4238, p<= 0.05)			SEPTIN8	4.45258
			STAT4					293	#N/A	TSPAN9	tetraspanin 9 [Source:HGNC Symbol;Acc:HGNC:21640]	2.56564e-19	3.34448	0.505813	(4238, p<= 0.05)			KLHL34	4.45065
			DYNC1LI2					294	#N/A	MPP3	membrane palmitoylated protein 3 [Source:HGNC Symbol;Acc:HGNC:7221]	2.67845e-19	-3.02075	-0.602226	(4238, p<= 0.05)			MIR4432HG	4.45052
			GATAD2A					295	#N/A	COLGALT2	collagen beta(1-O)galactosyltransferase 2 [Source:HGNC Symbol;Acc:HGNC:16790]	2.82255e-19	3.16607	0.521172	(4238, p<= 0.05)			LINC01844	4.44991
			GSAP					296	#N/A	SIGLEC9	sialic acid binding Ig like lectin 9 [Source:HGNC Symbol;Acc:HGNC:10878]	2.86758e-19	-2.85935	-0.745445	(4238, p<= 0.05)			PDE11A	4.44213
			PRMT2					297	#N/A	TMEM70	transmembrane protein 70 [Source:HGNC Symbol;Acc:HGNC:26050]	4.27078e-19	-2.88001	-0.334143	(4238, p<= 0.05)			CFL2	4.43861
			MYOT					298	#N/A	PPDPF	pancreatic progenitor cell differentiation and proliferation factor [Source:HGNC Symbol;Acc:HGNC:16142]	4.30981e-19	3.29363	0.602809	(4238, p<= 0.05)			ZBTB18	4.43114
			NCEH1					299	#N/A	SNCA	synuclein alpha [Source:HGNC Symbol;Acc:HGNC:11138]	4.30981e-19	3.31334	0.659773	(4238, p<= 0.05)			UBE2U	4.4289
			ORMDL3					300	#N/A	PAFAH2	platelet activating factor acetylhydrolase 2 [Source:HGNC Symbol;Acc:HGNC:8579]	4.72799e-19	3.08935	0.44168	(4238, p<= 0.05)			PTPN11	4.4213
			DMPK					301	#N/A	ATG4D	autophagy related 4D cysteine peptidase [Source:HGNC Symbol;Acc:HGNC:20789]	4.78439e-19	-2.55668	-0.251443	(4238, p<= 0.05)			WDR44	4.4202
			ATP2C1					302	#N/A	PIWIL4	piwi like RNA-mediated gene silencing 4 [Source:HGNC Symbol;Acc:HGNC:18444]	4.89378e-19	3.46791	0.559652	(4238, p<= 0.05)			VCAN	4.41723
			PITPNA					303	#N/A	LRRC8A	leucine rich repeat containing 8 VRAC subunit A [Source:HGNC Symbol;Acc:HGNC:19027]	4.97561e-19	-2.54605	-0.347366	(4238, p<= 0.05)			ENSG00000237994	4.40786
			LEF1					304	#N/A	FAM102B	family with sequence similarity 102 member B [Source:HGNC Symbol;Acc:HGNC:27637]	4.99273e-19	1.53325	0.120094	(4238, p<= 0.05)			CDC42EP3	4.4057
			FZD7					305	#N/A	KCNH2	potassium voltage-gated channel subfamily H member 2 [Source:HGNC Symbol;Acc:HGNC:6251]	5.73546e-19	-2.76088	-0.293813	(4238, p<= 0.05)			EXOC6B	4.40268
			CHL1					306	PABRVdecom_comp	PENK	proenkephalin [Source:HGNC Symbol;Acc:HGNC:8831]	6.55998e-19	3.57103	1.43372	(4238, p<= 0.05)			FAM124A	4.40122
			SMARCA5					307	#N/A	AFF3	AF4/FMR2 family member 3 [Source:HGNC Symbol;Acc:HGNC:6473]	7.45483e-19	2.32033	0.321994	(4238, p<= 0.05)			TENT5C	4.4009
			RAB23					308	#N/A	MT1X	metallothionein 1X [Source:HGNC Symbol;Acc:HGNC:7405]	8.48138e-19	-2.99331	-0.71613	(4238, p<= 0.05)			CYB5R1	4.39865
			SUMO3					309	#N/A	GALNT15	polypeptide N-acetylgalactosaminyltransferase 15 [Source:HGNC Symbol;Acc:HGNC:21531]	8.49281e-19	-2.94632	-0.84425	(4238, p<= 0.05)			RAI2	4.39484
			LZTS1					310	#N/A	FCER1G	Fc fragment of IgE receptor Ig [Source:HGNC Symbol;Acc:HGNC:3611]	9.42231e-19	-3.4322	-0.950622	(4238, p<= 0.05)			IRS2	4.39466
			SUPT3H					311	PABRVdecom_comp	LTBP2	latent transforming growth factor beta binding protein 2 [Source:HGNC Symbol;Acc:HGNC:6715]	9.45097e-19	3.39647	0.925685	(4238, p<= 0.05)			CITED4	4.3916
			SPHK1					312	#N/A	AZIN1	antizyme inhibitor 1 [Source:HGNC Symbol;Acc:HGNC:16432]	9.77176e-19	2.60543	0.33267	(4238, p<= 0.05)			EXOC3L2	4.39118
			PCNX4					313	#N/A	MMP16	matrix metallopeptidase 16 [Source:HGNC Symbol;Acc:HGNC:7162]	9.82027e-19	2.25048	0.455402	(4238, p<= 0.05)			FKBP10	4.38797
			DDAH2					314	#N/A	LTBP1	latent transforming growth factor beta binding protein 1 [Source:HGNC Symbol;Acc:HGNC:6714]	1.0126e-18	3.19331	0.431633	(4238, p<= 0.05)			SCN1A	4.38411
			RABGAP1					315	#N/A	OMD	osteomodulin [Source:HGNC Symbol;Acc:HGNC:8134]	1.03108e-18	2.88498	0.720649	(4238, p<= 0.05)			FAM78A	4.38337
			SIPA1L1					316	#N/A	CCT2	chaperonin containing TCP1 subunit 2 [Source:HGNC Symbol;Acc:HGNC:1615]	1.20835e-18	-2.19715	-0.327243	(4238, p<= 0.05)			ACAD9	4.38095
			UACA					317	PABRVcomp	PCOLCE2	procollagen C-endopeptidase enhancer 2 [Source:HGNC Symbol;Acc:HGNC:8739]	1.22035e-18	2.77981	0.447323	(4238, p<= 0.05)			HPCAL4	4.37543
			MADD					318	#N/A	CXCL12	C-X-C motif chemokine ligand 12 [Source:HGNC Symbol;Acc:HGNC:10672]	1.37344e-18	1.51338	0.197945	(4238, p<= 0.05)			CTIF	4.3713
			IL17RB					319	#N/A	GALK1	galactokinase 1 [Source:HGNC Symbol;Acc:HGNC:4118]	1.79001e-18	-2.47416	-0.355118	(4238, p<= 0.05)			ENSG00000282057	4.36964
			CENPA					320	PABRVdecom_comp	THBS4	thrombospondin 4 [Source:HGNC Symbol;Acc:HGNC:11788]	1.84965e-18	3.15943	0.870024	(4238, p<= 0.05)			PRDM16-DT	4.36945
			PTX3					321	#N/A	ANKMY2	ankyrin repeat and MYND domain containing 2 [Source:HGNC Symbol;Acc:HGNC:25370]	1.92283e-18	2.68031	0.360926	(4238, p<= 0.05)			WDR45B	4.36581
			QPCT					322	#N/A	DYNC2LI1	dynein cytoplasmic 2 light intermediate chain 1 [Source:HGNC Symbol;Acc:HGNC:24595]	2.06843e-18	2.93314	0.324365	(4238, p<= 0.05)			HTR4	4.36501
			MT1X					323	#N/A	GSPT1	G1 to S phase transition 1 [Source:HGNC Symbol;Acc:HGNC:4621]	2.40743e-18	-2.53045	-0.192283	(4238, p<= 0.05)			FAM214B	4.36085
			ARRDC4					324	#N/A	ACKR4	atypical chemokine receptor 4 [Source:HGNC Symbol;Acc:HGNC:1611]	2.51482e-18	1.57897	0.233223	(4238, p<= 0.05)			CDH11	4.35885
			MGMT					325	#N/A	MTFP1	mitochondrial fission process 1 [Source:HGNC Symbol;Acc:HGNC:26945]	2.51482e-18	-2.854	-0.621166	(4238, p<= 0.05)			PACS1	4.35564
			TNFRSF12A					326	#N/A	NGLY1	N-glycanase 1 [Source:HGNC Symbol;Acc:HGNC:17646]	2.64156e-18	-2.68304	-0.217306	(4238, p<= 0.05)			KIDINS220	4.35328
			PRRT3					327	#N/A	FMO4	flavin containing dimethylaniline monoxygenase 4 [Source:HGNC Symbol;Acc:HGNC:3772]	2.69015e-18	2.67038	0.392565	(4238, p<= 0.05)			SRCIN1	4.35078
			CPED1					328	#N/A	ANTXR1	ANTXR cell adhesion molecule 1 [Source:HGNC Symbol;Acc:HGNC:21014]	3.52966e-18	2.70489	0.413498	(4238, p<= 0.05)			STK39	4.3498
			PRICKLE2					329	#N/A	RNF10	ring finger protein 10 [Source:HGNC Symbol;Acc:HGNC:10055]	4.68154e-18	-2.46797	-0.186821	(4238, p<= 0.05)			PLEKHH1	4.34915
			SEC31A					330	#N/A	POR	cytochrome p450 oxidoreductase [Source:HGNC Symbol;Acc:HGNC:9208]	4.72516e-18	-1.99127	-0.217084	(4238, p<= 0.05)			NUDT4	4.34394
			NSDHL					331	#N/A	BMP4	bone morphogenetic protein 4 [Source:HGNC Symbol;Acc:HGNC:1071]	4.98378e-18	2.74827	0.454189	(4238, p<= 0.05)			PTDSS1	4.34135
			KLHL32					332	#N/A	ZMYND12	zinc finger MYND-type containing 12 [Source:HGNC Symbol;Acc:HGNC:21192]	5.09106e-18	2.97181	0.561383	(4238, p<= 0.05)			TRAJ22	4.33379
			ASB15					333	#N/A	RNF126	ring finger protein 126 [Source:HGNC Symbol;Acc:HGNC:21151]	5.41469e-18	-1.71069	-0.113957	(4238, p<= 0.05)			TSPEAR	4.33178
			CACNA2D3					334	#N/A	CCDC125	coiled-coil domain containing 125 [Source:HGNC Symbol;Acc:HGNC:28924]	6.34344e-18	2.23314	0.182699	(4238, p<= 0.05)			LINC01550	4.3297
			TPRA1					335	#N/A	ELK1	ETS transcription factor ELK1 [Source:HGNC Symbol;Acc:HGNC:3321]	6.58792e-18	-1.69961	-0.130852	(4238, p<= 0.05)			SUGCT	4.32148
			TNFAIP1					336	#N/A	PRRT2	proline rich transmembrane protein 2 [Source:HGNC Symbol;Acc:HGNC:30500]	6.78187e-18	2.51726	0.402117	(4238, p<= 0.05)			TOGARAM2	4.31799
			XPR1					337	#N/A	JAM3	junctional adhesion molecule 3 [Source:HGNC Symbol;Acc:HGNC:15532]	7.10214e-18	3.01143	0.308118	(4238, p<= 0.05)			ENSG00000253858	4.30869
			EML2					338	#N/A	KLC2	kinesin light chain 2 [Source:HGNC Symbol;Acc:HGNC:20716]	7.21281e-18	-2.23525	-0.206018	(4238, p<= 0.05)			ENAH	4.30198
			SRCIN1					339	#N/A	XPO4	exportin 4 [Source:HGNC Symbol;Acc:HGNC:17796]	7.69479e-18	2.65146	0.365904	(4238, p<= 0.05)			ASB10	4.29545
			SH3RF2					340	#N/A	EPHX2	epoxide hydrolase 2 [Source:HGNC Symbol;Acc:HGNC:3402]	7.80562e-18	2.63141	0.477077	(4238, p<= 0.05)			DAPK3	4.2917
			CNTN3					341	#N/A	DTNB	dystrobrevin beta [Source:HGNC Symbol;Acc:HGNC:3058]	9.85993e-18	1.49028	0.107928	(4238, p<= 0.05)			COMT	4.28929
			ETNPPL					342	#N/A	GNA14	G protein subunit alpha 14 [Source:HGNC Symbol;Acc:HGNC:4382]	9.9659e-18	1.53866	0.238294	(4238, p<= 0.05)			INTS2	4.28766
			SGPP2					343	#N/A	SLC36A4	solute carrier family 36 member 4 [Source:HGNC Symbol;Acc:HGNC:19660]	1.07816e-17	-3.38342	-0.554603	(4238, p<= 0.05)			ACOX3	4.28403
			ABCG2					344	#N/A	ZFP90	ZFP90 zinc finger protein [Source:HGNC Symbol;Acc:HGNC:23329]	1.07816e-17	2.50041	0.245766	(4238, p<= 0.05)			RNU6-26P	4.28382
			TUBA4A					345	#N/A	COL24A1	collagen type XXIV alpha 1 chain [Source:HGNC Symbol;Acc:HGNC:20821]	1.2331e-17	2.69367	0.433518	(4238, p<= 0.05)			SH3TC2-DT	4.28248
			FBXO21					346	#N/A	FADS3	fatty acid desaturase 3 [Source:HGNC Symbol;Acc:HGNC:3576]	1.25353e-17	-2.31099	-0.299631	(4238, p<= 0.05)			TSPAN9	4.27593
			LANCL3					347	#N/A	HERC6	HECT and RLD domain containing E3 ubiquitin protein ligase family member 6 [Source:HGNC Symbol;Acc:HGNC:26072]	1.31281e-17	2.09352	0.285866	(4238, p<= 0.05)			DLG5	4.26688
			ADGRD1					348	#N/A	TIMP2	TIMP metallopeptidase inhibitor 2 [Source:HGNC Symbol;Acc:HGNC:11821]	1.35278e-17	1.94095	0.230754	(4238, p<= 0.05)			SORL1	4.26569
			SEMA5B					349	#N/A	PNISR	PNN interacting serine and arginine rich protein [Source:HGNC Symbol;Acc:HGNC:21222]	1.37052e-17	2.12876	0.241891	(4238, p<= 0.05)			SH3RF2	4.2654
			CLDN5					350	#N/A	ALOX5AP	arachidonate 5-lipoxygenase activating protein [Source:HGNC Symbol;Acc:HGNC:436]	1.37252e-17	-3.42421	-0.841154	(4238, p<= 0.05)			PLCL2	4.26523
			ZNF512					351	#N/A	IL18R1	interleukin 18 receptor 1 [Source:HGNC Symbol;Acc:HGNC:5988]	1.39069e-17	-2.72732	-0.616697	(4238, p<= 0.05)			PLCD3	4.26338
			SH3BP5L					352	#N/A	USP22	ubiquitin specific peptidase 22 [Source:HGNC Symbol;Acc:HGNC:12621]	1.39582e-17	2.78714	0.247621	(4238, p<= 0.05)			RWDD2B	4.25837
			INPP4B					353	#N/A	LIPH	lipase H [Source:HGNC Symbol;Acc:HGNC:18483]	1.42899e-17	2.2609	0.365794	(4238, p<= 0.05)			CHST2	4.25498
			SERPINE2					354	#N/A	PARP6	poly(ADP-ribose) polymerase family member 6 [Source:HGNC Symbol;Acc:HGNC:26921]	1.42927e-17	-2.09582	-0.139861	(4238, p<= 0.05)			SLC66A1L	4.25021
			KCNJ4					355	#N/A	CCDC69	coiled-coil domain containing 69 [Source:HGNC Symbol;Acc:HGNC:24487]	1.47058e-17	-3.78369	-0.534876	(4238, p<= 0.05)			PRELID2	4.24622
			DIP2B					356	#N/A	JAK2	Janus kinase 2 [Source:HGNC Symbol;Acc:HGNC:6192]	1.5165e-17	3.49722	0.763062	(4238, p<= 0.05)			USP46	4.24551
			LARGE1					357	#N/A	ADAMTS4	ADAM metallopeptidase with thrombospondin type 1 motif 4 [Source:HGNC Symbol;Acc:HGNC:220]	1.53222e-17	-3.03459	-0.963115	(4238, p<= 0.05)			RAB11FIP5	4.24402
			PTPN21					358	#N/A	ORMDL2	ORMDL sphingolipid biosynthesis regulator 2 [Source:HGNC Symbol;Acc:HGNC:16037]	1.57779e-17	-2.68238	-0.369729	(4238, p<= 0.05)			MAP3K7CL	4.2391
			TUBB6					359	#N/A	SHISA4	shisa family member 4 [Source:HGNC Symbol;Acc:HGNC:27139]	1.68609e-17	-3.42783	-0.617152	(4238, p<= 0.05)			RAB23	4.23766
			CCDC80					360	#N/A	MFHAS1	malignant fibrous histiocytoma amplified sequence 1 [Source:HGNC Symbol;Acc:HGNC:16982]	1.69518e-17	-2.53305	-0.26743	(4238, p<= 0.05)			C10orf95-AS1	4.23764
			CLU					361	#N/A	IMP4	IMP U3 small nucleolar ribonucleoprotein 4 [Source:HGNC Symbol;Acc:HGNC:30856]	1.69895e-17	-2.29414	-0.166848	(4238, p<= 0.05)			RHOBTB1	4.2326
			KLHL12					362	#N/A	PARVA	parvin alpha [Source:HGNC Symbol;Acc:HGNC:14652]	1.78823e-17	-1.77239	-0.115612	(4238, p<= 0.05)			SKIL	4.22425
			CX3CL1					363	#N/A	AGFG1	ArfGAP with FG repeats 1 [Source:HGNC Symbol;Acc:HGNC:5175]	1.94859e-17	-2.48645	-0.207081	(4238, p<= 0.05)			SUSD4	4.22107
			ASB6					364	#N/A	ALPL	alkaline phosphatase, biomineralization associated [Source:HGNC Symbol;Acc:HGNC:438]	1.96059e-17	-2.66412	-0.510961	(4238, p<= 0.05)			LRSAM1	4.21919
			EHD3					365	#N/A	PRMT2	protein arginine methyltransferase 2 [Source:HGNC Symbol;Acc:HGNC:5186]	2.14617e-17	2.53427	0.198938	(4238, p<= 0.05)			MYH6	4.21602
			EFEMP2					366	#N/A	PTGFRN	prostaglandin F2 receptor inhibitor [Source:HGNC Symbol;Acc:HGNC:9601]	2.27389e-17	3.11277	0.466369	(4238, p<= 0.05)			SMURF1	4.21323
			TMEM177					367	#N/A	ALDH1A2	aldehyde dehydrogenase 1 family member A2 [Source:HGNC Symbol;Acc:HGNC:15472]	2.86323e-17	1.99643	0.274434	(4238, p<= 0.05)			CUX1	4.21131
			KIAA1191					368	#N/A	TSPYL2	TSPY like 2 [Source:HGNC Symbol;Acc:HGNC:24358]	3.04655e-17	-2.39168	-0.359405	(4238, p<= 0.05)			THBS1	4.21096
			SLC26A9					369	#N/A	CDK2	cyclin dependent kinase 2 [Source:HGNC Symbol;Acc:HGNC:1771]	3.14646e-17	-2.50692	-0.334144	(4238, p<= 0.05)			MAL	4.20556
			LRRC59					370	#N/A	CGNL1	cingulin like 1 [Source:HGNC Symbol;Acc:HGNC:25931]	3.9703e-17	2.60112	0.506292	(4238, p<= 0.05)			ASB15	4.20455
			C21orf91					371	#N/A	TTC8	tetratricopeptide repeat domain 8 [Source:HGNC Symbol;Acc:HGNC:20087]	4.04184e-17	2.36094	0.249212	(4238, p<= 0.05)			MT1X	4.20297
			PKN1					372	#N/A	TRAPPC3	trafficking protein particle complex 3 [Source:HGNC Symbol;Acc:HGNC:19942]	4.50725e-17	-2.71263	-0.196332	(4238, p<= 0.05)			KLHL32	4.19743
			MEAF6					373	#N/A	SESN3	sestrin 3 [Source:HGNC Symbol;Acc:HGNC:23060]	4.66463e-17	2.50317	0.509311	(4238, p<= 0.05)			RUNX2	4.19563
			ZDHHC14					374	#N/A	FOXK2	forkhead box K2 [Source:HGNC Symbol;Acc:HGNC:6036]	4.66567e-17	-2.13837	-0.165937	(4238, p<= 0.05)			NECTIN3-AS1	4.19497
			FAM83F					375	#N/A	MORN4	MORN repeat containing 4 [Source:HGNC Symbol;Acc:HGNC:24001]	4.76598e-17	2.70009	0.348926	(4238, p<= 0.05)			AEBP1	4.19272
			KIF13B					376	#N/A	RHBDF2	rhomboid 5 homolog 2 [Source:HGNC Symbol;Acc:HGNC:20788]	4.92716e-17	-2.10125	-0.232857	(4238, p<= 0.05)			GALNT10	4.19079
			AZIN2					377	#N/A	SAMHD1	SAM and HD domain containing deoxynucleoside triphosphate triphosphohydrolase 1 [Source:HGNC Symbol;Acc:HGNC:15925]	4.9849e-17	-3.10275	-0.564138	(4238, p<= 0.05)			SLC52A3	4.18314
			RANBP10					378	#N/A	ADAM22	ADAM metallopeptidase domain 22 [Source:HGNC Symbol;Acc:HGNC:201]	5.31465e-17	2.23167	0.326602	(4238, p<= 0.05)			EFHC2	4.17454
			C7orf31					379	#N/A	RGMA	repulsive guidance molecule BMP co-receptor a [Source:HGNC Symbol;Acc:HGNC:30308]	5.38742e-17	-2.59394	-0.391277	(4238, p<= 0.05)			ACOT9	4.17436
			NHSL1					380	#N/A	MGST1	microsomal glutathione S-transferase 1 [Source:HGNC Symbol;Acc:HGNC:7061]	5.50709e-17	-3.13025	-0.8715	(4238, p<= 0.05)			MAGI1	4.17171
			ARHGEF6					381	#N/A	BCL9L	BCL9 like [Source:HGNC Symbol;Acc:HGNC:23688]	5.67197e-17	-2.29527	-0.290663	(4238, p<= 0.05)			SLC25A34	4.16636
			GLRB					382	#N/A	GVINP1	GTPase, very large interferon inducible pseudogene 1 [Source:HGNC Symbol;Acc:HGNC:25813]	6.25877e-17	1.27619	0.0949621	(4238, p<= 0.05)			CREG2	4.16627
			UBXN6					383	#N/A	YBX3	Y-box binding protein 3 [Source:HGNC Symbol;Acc:HGNC:2428]	6.2936e-17	-1.77472	-0.170985	(4238, p<= 0.05)			DAPK2	4.16589
			AMOTL1					384	#N/A	OGDHL	oxoglutarate dehydrogenase like [Source:HGNC Symbol;Acc:HGNC:25590]	6.77173e-17	3.51565	1.08404	(4238, p<= 0.05)			PLPP3	4.15408
			HERC4					385	#N/A	TXNRD1	thioredoxin reductase 1 [Source:HGNC Symbol;Acc:HGNC:12437]	7.11903e-17	-1.95053	-0.2789	(4238, p<= 0.05)			GRXCR2	4.14557
			PHF20L1					386	#N/A	KIT	KIT proto-oncogene, receptor tyrosine kinase [Source:HGNC Symbol;Acc:HGNC:6342]	7.2423e-17	2.47578	0.530317	(4238, p<= 0.05)			ENSG00000260337	4.1421
			PLCD3					387	#N/A	HDGF	heparin binding growth factor [Source:HGNC Symbol;Acc:HGNC:4856]	7.27477e-17	-2.86604	-0.254394	(4238, p<= 0.05)			CFAP298-TCP10L	4.13324
			ARHGEF17					388	#N/A	PLA2R1	phospholipase A2 receptor 1 [Source:HGNC Symbol;Acc:HGNC:9042]	7.63943e-17	2.39656	0.365941	(4238, p<= 0.05)			KCNA4	4.12708
			CHD5					389	#N/A	LEFTY2	left-right determination factor 2 [Source:HGNC Symbol;Acc:HGNC:3122]	7.7574e-17	3.35495	1.1325	(4238, p<= 0.05)			ENSG00000228463	4.12664
			CDV3					390	#N/A	AZIN2	antizyme inhibitor 2 [Source:HGNC Symbol;Acc:HGNC:29957]	7.81204e-17	2.9296	0.541406	(4238, p<= 0.05)			IL17RB	4.12629
			HIPK2					391	#N/A	PALLD	palladin, cytoskeletal associated protein [Source:HGNC Symbol;Acc:HGNC:17068]	7.83848e-17	-3.1441	-0.37062	(4238, p<= 0.05)			MLLT11	4.12568
			ZNF462					392	#N/A	HIVEP3	HIVEP zinc finger 3 [Source:HGNC Symbol;Acc:HGNC:13561]	7.91264e-17	-2.37854	-0.322957	(4238, p<= 0.05)			B3GNT2	4.12378
			ANKIB1					393	#N/A	SLC2A1	solute carrier family 2 member 1 [Source:HGNC Symbol;Acc:HGNC:11005]	8.74137e-17	-2.56689	-0.382308	(4238, p<= 0.05)			CTNNBIP1	4.12203
			ECHDC2					394	#N/A	SLC11A1	solute carrier family 11 member 1 [Source:HGNC Symbol;Acc:HGNC:10907]	8.86659e-17	-2.58251	-0.504155	(4238, p<= 0.05)			CYB561	4.11871
			FRZB					395	#N/A	TESK1	testis associated actin remodelling kinase 1 [Source:HGNC Symbol;Acc:HGNC:11731]	8.86659e-17	-2.04208	-0.198412	(4238, p<= 0.05)			CEP85L	4.11429
			USP22					396	#N/A	FAM189B	family with sequence similarity 189 member B [Source:HGNC Symbol;Acc:HGNC:1233]	8.96261e-17	-2.04523	-0.211317	(4238, p<= 0.05)			ENSG00000254002	4.11265
			NES					397	#N/A	UBE2Q1	ubiquitin conjugating enzyme E2 Q1 [Source:HGNC Symbol;Acc:HGNC:15698]	1.00808e-16	-2.74907	-0.190022	(4238, p<= 0.05)			MLPH	4.112
			EGLN3					398	#N/A	DUSP7	dual specificity phosphatase 7 [Source:HGNC Symbol;Acc:HGNC:3073]	1.05926e-16	-2.27009	-0.259118	(4238, p<= 0.05)			KCND3	4.10652
			CLEC4A					399	#N/A	MDFIC	MyoD family inhibitor domain containing [Source:HGNC Symbol;Acc:HGNC:28870]	1.12638e-16	2.91283	0.362932	(4238, p<= 0.05)			DHX32	4.10166
			ENC1					400	#N/A	NR3C1	nuclear receptor subfamily 3 group C member 1 [Source:HGNC Symbol;Acc:HGNC:7978]	1.13945e-16	1.75266	0.203417	(4238, p<= 0.05)			UBE2H	4.09714
			MAP2K1					401	#N/A	ZDHHC9	zinc finger DHHC-type containing 9 [Source:HGNC Symbol;Acc:HGNC:18475]	1.13945e-16	-2.74113	-0.429114	(4238, p<= 0.05)			COL5A2	4.09592
			TMEM132B					402	#N/A	IFITM2	interferon induced transmembrane protein 2 [Source:HGNC Symbol;Acc:HGNC:5413]	1.17398e-16	-2.82243	-0.513965	(4238, p<= 0.05)			TIMM8A	4.09271
			COL5A1					403	#N/A	KIF13A	kinesin family member 13A [Source:HGNC Symbol;Acc:HGNC:14566]	1.21077e-16	3.18122	0.450698	(4238, p<= 0.05)			ENSG00000287891	4.08974
			ZNF592					404	#N/A	COL15A1	collagen type XV alpha 1 chain [Source:HGNC Symbol;Acc:HGNC:2192]	1.53071e-16	1.59393	0.218941	(4238, p<= 0.05)			ICMT	4.08885
			TMEM119					405	#N/A	ANKRD29	ankyrin repeat domain 29 [Source:HGNC Symbol;Acc:HGNC:27110]	1.76516e-16	2.73454	0.486339	(4238, p<= 0.05)			SEMA4C	4.08874
			PYGM					406	#N/A	SPTAN1	spectrin alpha, non-erythrocytic 1 [Source:HGNC Symbol;Acc:HGNC:11273]	1.80209e-16	2.54498	0.236107	(4238, p<= 0.05)			ERC2	4.0837
			DCTN2					407	#N/A	ATP2A2	ATPase sarcoplasmic/endoplasmic reticulum Ca2+ transporting 2 [Source:HGNC Symbol;Acc:HGNC:812]	1.86767e-16	-2.81866	-0.376088	(4238, p<= 0.05)			IRX6	4.08346
			GPC6					408	#N/A	BCL2L13	BCL2 like 13 [Source:HGNC Symbol;Acc:HGNC:17164]	2.04571e-16	-2.31076	-0.216184	(4238, p<= 0.05)			POLR2M	4.07922
			MFHAS1					409	#N/A	CX3CR1	C-X3-C motif chemokine receptor 1 [Source:HGNC Symbol;Acc:HGNC:2558]	2.12104e-16	2.0977	0.464277	(4238, p<= 0.05)			NT5C2	4.07576
			SCN2B					410	#N/A	S100A3	S100 calcium binding protein A3 [Source:HGNC Symbol;Acc:HGNC:10493]	2.4771e-16	-3.19451	-0.581561	(4238, p<= 0.05)			ENSG00000227463	4.07383
			MAGED2					411	#N/A	DAG1	dystroglycan 1 [Source:HGNC Symbol;Acc:HGNC:2666]	2.54199e-16	-2.31781	-0.217438	(4238, p<= 0.05)			ATOH8	4.07093
			DOK7					412	#N/A	ITGA5	integrin subunit alpha 5 [Source:HGNC Symbol;Acc:HGNC:6141]	2.68937e-16	-1.77524	-0.340311	(4238, p<= 0.05)			CDHR1	4.06823
			SHKBP1					413	#N/A	ZNF546	zinc finger protein 546 [Source:HGNC Symbol;Acc:HGNC:28671]	3.03108e-16	2.8055	0.330814	(4238, p<= 0.05)			TMCO3	4.06657
			PTH1R					414	#N/A	ZNF441	zinc finger protein 441 [Source:HGNC Symbol;Acc:HGNC:20875]	3.14637e-16	2.71943	0.407686	(4238, p<= 0.05)			CKAP4	4.06549
			MTMR3					415	#N/A	ABHD5	abhydrolase domain containing 5 [Source:HGNC Symbol;Acc:HGNC:21396]	3.17847e-16	-2.63389	-0.315407	(4238, p<= 0.05)			DIAPH1	4.06206
			GATM					416	#N/A	ADGRF5	adhesion G protein-coupled receptor F5 [Source:HGNC Symbol;Acc:HGNC:19030]	3.22002e-16	-3.00074	-0.403801	(4238, p<= 0.05)			CYP2J2	4.05964
			FJX1					417	#N/A	ABCB6	ATP binding cassette subfamily B member 6 (Langereis blood group) [Source:HGNC Symbol;Acc:HGNC:47]	3.23526e-16	-2.87732	-0.352866	(4238, p<= 0.05)			ZFYVE19	4.05766
			P3H3					418	#N/A	SNRPB	small nuclear ribonucleoprotein polypeptides B and B1 [Source:HGNC Symbol;Acc:HGNC:11153]	3.33779e-16	-2.73347	-0.329654	(4238, p<= 0.05)			ENSG00000258676	4.0542
			ATF7IP2					419	#N/A	TMEM53	transmembrane protein 53 [Source:HGNC Symbol;Acc:HGNC:26186]	3.36493e-16	-2.50091	-0.254354	(4238, p<= 0.05)			MAP3K3	4.05324
			HAPLN1					420	#N/A	GAB3	GRB2 associated binding protein 3 [Source:HGNC Symbol;Acc:HGNC:17515]	3.66698e-16	3.64102	0.572453	(4238, p<= 0.05)			ENSG00000274253	4.04729
			PUM1					421	#N/A	SSR3	signal sequence receptor subunit 3 [Source:HGNC Symbol;Acc:HGNC:11325]	3.77851e-16	-2.53366	-0.335098	(4238, p<= 0.05)			C11orf24	4.04532
			KLHL24					422	#N/A	PATZ1	POZ/BTB and AT hook containing zinc finger 1 [Source:HGNC Symbol;Acc:HGNC:13071]	4.08788e-16	2.67912	0.268406	(4238, p<= 0.05)			CDK8	4.04481
			PLCE1					423	#N/A	CCDC168	coiled-coil domain containing 168 [Source:HGNC Symbol;Acc:HGNC:26851]	4.10358e-16	2.90521	0.748134	(4238, p<= 0.05)			USP11	4.04401
			DLG1					424	#N/A	KLHL41	kelch like family member 41 [Source:HGNC Symbol;Acc:HGNC:16905]	4.24687e-16	-3.04834	-0.586218	(4238, p<= 0.05)			OMD	4.03864
			HSPB1					425	#N/A	SLC40A1	solute carrier family 40 member 1 [Source:HGNC Symbol;Acc:HGNC:10909]	4.28853e-16	2.24895	0.357284	(4238, p<= 0.05)			IER3	4.03555
			SLC7A6					426	#N/A	TMEM30B	transmembrane protein 30B [Source:HGNC Symbol;Acc:HGNC:27254]	4.62875e-16	2.80304	0.759919	(4238, p<= 0.05)			HPS1	4.03314
			CSPG4					427	#N/A	GLRX2	glutaredoxin 2 [Source:HGNC Symbol;Acc:HGNC:16065]	4.84494e-16	-2.41874	-0.298772	(4238, p<= 0.05)			ADAMTS5	4.02792
			IGF1					428	#N/A	TCEA2	transcription elongation factor A2 [Source:HGNC Symbol;Acc:HGNC:11614]	4.84494e-16	2.7949	0.298779	(4238, p<= 0.05)			PLEKHG2	4.02528
			CACNA2D1					429	#N/A	GUCD1	guanylyl cyclase domain containing 1 [Source:HGNC Symbol;Acc:HGNC:14237]	5.13853e-16	-2.57596	-0.304475	(4238, p<= 0.05)			SH3KBP1	4.01965
			ANP32E					430	#N/A	PDGFC	platelet derived growth factor C [Source:HGNC Symbol;Acc:HGNC:8801]	5.18948e-16	2.56584	0.265197	(4238, p<= 0.05)			DDAH2	4.01811
			RHOT1					431	#N/A	ZNF610	zinc finger protein 610 [Source:HGNC Symbol;Acc:HGNC:26687]	5.28992e-16	3.0459	0.521927	(4238, p<= 0.05)			PDE8A	4.01493
			TANGO2					432	#N/A	PPP1R11	protein phosphatase 1 regulatory inhibitor subunit 11 [Source:HGNC Symbol;Acc:HGNC:9285]	5.41044e-16	-2.57833	-0.259407	(4238, p<= 0.05)			ENSG00000267316	4.0081
			CNN1					433	#N/A	PARD3	par-3 family cell polarity regulator [Source:HGNC Symbol;Acc:HGNC:16051]	7.24596e-16	-2.54827	-0.232043	(4238, p<= 0.05)			ANKMY2	4.00334
			TENM4					434	#N/A	NGF	nerve growth factor [Source:HGNC Symbol;Acc:HGNC:7808]	8.02918e-16	-2.56586	-0.40404	(4238, p<= 0.05)			F2RL2	3.99973
			TMCO3					435	#N/A	ZC3H12B	zinc finger CCCH-type containing 12B [Source:HGNC Symbol;Acc:HGNC:17407]	8.05042e-16	2.40207	0.322398	(4238, p<= 0.05)			IGFBP2	3.99835
			PLEKHO1					436	#N/A	AHCY	adenosylhomocysteinase [Source:HGNC Symbol;Acc:HGNC:343]	8.22659e-16	-2.47558	-0.264616	(4238, p<= 0.05)			SYT11	3.99541
			ALDH18A1					437	#N/A	UBTD1	ubiquitin domain containing 1 [Source:HGNC Symbol;Acc:HGNC:25683]	9.02467e-16	-1.94376	-0.187904	(4238, p<= 0.05)			CASP3	3.99532
			EMP2					438	#N/A	SNTB1	syntrophin beta 1 [Source:HGNC Symbol;Acc:HGNC:11168]	9.20431e-16	2.06179	0.201965	(4238, p<= 0.05)			CLGN	3.99464
			TRIM41					439	#N/A	AMD1	adenosylmethionine decarboxylase 1 [Source:HGNC Symbol;Acc:HGNC:457]	9.39632e-16	-3.17075	-0.485327	(4238, p<= 0.05)			CCDC168	3.99055
			SLCO2A1					440	#N/A	RNF220	ring finger protein 220 [Source:HGNC Symbol;Acc:HGNC:25552]	1.01568e-15	-2.19596	-0.142778	(4238, p<= 0.05)			SLC25A5	3.98968
			POLR1E					441	#N/A	GSDMB	gasdermin B [Source:HGNC Symbol;Acc:HGNC:23690]	1.02421e-15	2.58747	0.400654	(4238, p<= 0.05)			KCNQ3	3.98899
			RNF217					442	#N/A	ALOX5	arachidonate 5-lipoxygenase [Source:HGNC Symbol;Acc:HGNC:435]	1.08183e-15	-3.12555	-0.636671	(4238, p<= 0.05)			FEM1C	3.97816
			ATOH8					443	#N/A	IL17RB	interleukin 17 receptor B [Source:HGNC Symbol;Acc:HGNC:18015]	1.13421e-15	-2.26619	-0.367629	(4238, p<= 0.05)			SLC36A2	3.97506
			SORT1					444	#N/A	MEOX2	mesenchyme homeobox 2 [Source:HGNC Symbol;Acc:HGNC:7014]	1.13421e-15	2.70942	0.395126	(4238, p<= 0.05)			PCBP4	3.97404
			YWHAQ					445	#N/A	SSU72	SSU72 homolog, RNA polymerase II CTD phosphatase [Source:HGNC Symbol;Acc:HGNC:25016]	1.34533e-15	-3.13744	-0.28987	(4238, p<= 0.05)			MEAF6	3.97147
			PCBP4					446	#N/A	MAVS	mitochondrial antiviral signaling protein [Source:HGNC Symbol;Acc:HGNC:29233]	1.38981e-15	-1.55021	-0.0977705	(4238, p<= 0.05)			NAAA	3.96417
			MAFK					447	#N/A	OCRL	OCRL inositol polyphosphate-5-phosphatase [Source:HGNC Symbol;Acc:HGNC:8108]	1.46779e-15	-2.26327	-0.210844	(4238, p<= 0.05)			SLC9C2	3.96316
			ADAM19					448	#N/A	HMGB2	high mobility group box 2 [Source:HGNC Symbol;Acc:HGNC:5000]	1.51156e-15	3.00061	0.414842	(4238, p<= 0.05)			ORMDL3	3.96296
			C14orf132					449	#N/A	SZRD1	SUZ RNA binding domain containing 1 [Source:HGNC Symbol;Acc:HGNC:30232]	1.52294e-15	-2.29743	-0.194888	(4238, p<= 0.05)			SERPINH1	3.9619
			LTBP1					450	#N/A	MDH1B	malate dehydrogenase 1B [Source:HGNC Symbol;Acc:HGNC:17836]	1.58744e-15	1.89632	0.261379	(4238, p<= 0.05)			ANAPC13	3.96034
			SMAD9					451	#N/A	PHKG2	phosphorylase kinase catalytic subunit gamma 2 [Source:HGNC Symbol;Acc:HGNC:8931]	1.58908e-15	-1.88025	-0.130443	(4238, p<= 0.05)			CENPA	3.95943
			DLGAP4					452	#N/A	WIZ	WIZ zinc finger [Source:HGNC Symbol;Acc:HGNC:30917]	1.59205e-15	-1.51955	-0.10435	(4238, p<= 0.05)			MFAP2	3.94943
			PHLDA1					453	#N/A	ADRM1	adhesion regulating molecule 1 [Source:HGNC Symbol;Acc:HGNC:15759]	1.64745e-15	-2.22383	-0.190123	(4238, p<= 0.05)			WSCD1	3.93953
			ZBTB18					454	#N/A	RXRA	retinoid X receptor alpha [Source:HGNC Symbol;Acc:HGNC:10477]	1.65318e-15	-2.29299	-0.195415	(4238, p<= 0.05)			RASSF8	3.93907
			PLA2R1					455	#N/A	SGCE	sarcoglycan epsilon [Source:HGNC Symbol;Acc:HGNC:10808]	1.96666e-15	2.36673	0.267762	(4238, p<= 0.05)			AFF4	3.93782
			MARK3					456	#N/A	TRUB1	TruB pseudouridine synthase family member 1 [Source:HGNC Symbol;Acc:HGNC:16060]	2.08359e-15	2.75448	0.456547	(4238, p<= 0.05)			TENM4	3.93699
			RHOBTB2					457	#N/A	IRAK1	interleukin 1 receptor associated kinase 1 [Source:HGNC Symbol;Acc:HGNC:6112]	2.30716e-15	-2.80312	-0.351681	(4238, p<= 0.05)			LRRFIP1	3.93457
			CBX6					458	#N/A	STK40	serine/threonine kinase 40 [Source:HGNC Symbol;Acc:HGNC:21373]	2.55905e-15	-2.12577	-0.213976	(4238, p<= 0.05)			FZD7	3.92786
			MLIP					459	#N/A	PODN	podocan [Source:HGNC Symbol;Acc:HGNC:23174]	2.64849e-15	2.50258	0.409521	(4238, p<= 0.05)			CLDN5	3.92698
			PRRX1					460	#N/A	GRB14	growth factor receptor bound protein 14 [Source:HGNC Symbol;Acc:HGNC:4565]	3.18012e-15	-3.49104	-0.724586	(4238, p<= 0.05)			AQP7P1	3.92634
			PFKL					461	#N/A	HS6ST1	heparan sulfate 6-O-sulfotransferase 1 [Source:HGNC Symbol;Acc:HGNC:5201]	3.18012e-15	-1.84253	-0.225872	(4238, p<= 0.05)			TRMT9B	3.92626
			BMP6					462	#N/A	NQO1	NAD(P)H quinone dehydrogenase 1 [Source:HGNC Symbol;Acc:HGNC:2874]	3.18012e-15	-2.92686	-0.542084	(4238, p<= 0.05)			IFIT1	3.91773
			MAP3K7CL					463	#N/A	TINAGL1	tubulointerstitial nephritis antigen like 1 [Source:HGNC Symbol;Acc:HGNC:19168]	3.18012e-15	-2.01808	-0.227221	(4238, p<= 0.05)			CRACR2B	3.91345
			VIT					464	#N/A	STK38L	serine/threonine kinase 38 like [Source:HGNC Symbol;Acc:HGNC:17848]	3.39532e-15	2.61269	0.446789	(4238, p<= 0.05)			KLHL13	3.90461
			SLC25A18					465	#N/A	ARL2BP	ADP ribosylation factor like GTPase 2 binding protein [Source:HGNC Symbol;Acc:HGNC:17146]	3.49015e-15	-2.09181	-0.1803	(4238, p<= 0.05)			ENSG00000253389	3.90449
			CCDC113					466	#N/A	CD38	CD38 molecule [Source:HGNC Symbol;Acc:HGNC:1667]	3.49918e-15	-3.05504	-0.678276	(4238, p<= 0.05)			ARHGEF6	3.89957
			IER3					467	#N/A	USP51	ubiquitin specific peptidase 51 [Source:HGNC Symbol;Acc:HGNC:23086]	3.54191e-15	2.978	0.442719	(4238, p<= 0.05)			PNMA1	3.89849
			YWHAH					468	#N/A	ZNF423	zinc finger protein 423 [Source:HGNC Symbol;Acc:HGNC:16762]	4.6931e-15	1.84653	0.221406	(4238, p<= 0.05)			PCARE	3.89577
			ADRB1					469	#N/A	PLBD1	phospholipase B domain containing 1 [Source:HGNC Symbol;Acc:HGNC:26215]	4.98938e-15	2.53134	0.261766	(4238, p<= 0.05)			MYPN	3.89304
			SVEP1					470	#N/A	TPRKB	TP53RK binding protein [Source:HGNC Symbol;Acc:HGNC:24259]	5.06129e-15	-3.28591	-0.419799	(4238, p<= 0.05)			JAM3	3.89276
			SIRT2					471	#N/A	IFITM3	interferon induced transmembrane protein 3 [Source:HGNC Symbol;Acc:HGNC:5414]	5.68342e-15	-2.83698	-0.503255	(4238, p<= 0.05)			SIK3	3.89156
			DIXDC1					472	#N/A	NF2	neurofibromin 2 [Source:HGNC Symbol;Acc:HGNC:7773]	5.85714e-15	-1.52643	-0.164045	(4238, p<= 0.05)			FOXRED2	3.8906
			NGFR					473	#N/A	TUBB4A	tubulin beta 4A class IVa [Source:HGNC Symbol;Acc:HGNC:20774]	5.85714e-15	-2.56162	-0.69794	(4238, p<= 0.05)			ENSG00000249249	3.88974
			KCND3					474	#N/A	F2R	coagulation factor II thrombin receptor [Source:HGNC Symbol;Acc:HGNC:3537]	6.19657e-15	2.74581	0.552369	(4238, p<= 0.05)			LINC00906	3.88821
			GTF3C5					475	#N/A	MCOLN1	mucolipin 1 [Source:HGNC Symbol;Acc:HGNC:13356]	6.31548e-15	-2.30972	-0.22527	(4238, p<= 0.05)			UHRF1BP1L	3.88789
			TUBA1A					476	#N/A	METTL24	methyltransferase like 24 [Source:HGNC Symbol;Acc:HGNC:21566]	6.74853e-15	2.20595	0.414493	(4238, p<= 0.05)			ENSG00000253775	3.88517
			PSMD8					477	#N/A	NCOA3	nuclear receptor coactivator 3 [Source:HGNC Symbol;Acc:HGNC:7670]	6.77952e-15	-2.18912	-0.19781	(4238, p<= 0.05)			TRIM41	3.8795
			BRSK1					478	#N/A	ADAMTSL3	ADAMTS like 3 [Source:HGNC Symbol;Acc:HGNC:14633]	6.79496e-15	1.97164	0.23953	(4238, p<= 0.05)			TC2N	3.87895
			THY1					479	#N/A	YPEL2	yippee like 2 [Source:HGNC Symbol;Acc:HGNC:18326]	7.34024e-15	2.84836	0.429033	(4238, p<= 0.05)			NPAS2	3.87647
			DCLK2					480	#N/A	SLC30A1	solute carrier family 30 member 1 [Source:HGNC Symbol;Acc:HGNC:11012]	7.39196e-15	2.89514	0.419525	(4238, p<= 0.05)			SYTL5	3.87299
			ZNF827					481	#N/A	SAMD9L	sterile alpha motif domain containing 9 like [Source:HGNC Symbol;Acc:HGNC:1349]	7.41206e-15	2.02426	0.314	(4238, p<= 0.05)			ENSG00000267640	3.86218
			ASPSCR1					482	#N/A	TPCN1	two pore segment channel 1 [Source:HGNC Symbol;Acc:HGNC:18182]	7.80412e-15	2.43322	0.339398	(4238, p<= 0.05)			PGAM1	3.86042
			ENO2					483	#N/A	KCNMB2	potassium calcium-activated channel subfamily M regulatory beta subunit 2 [Source:HGNC Symbol;Acc:HGNC:6286]	7.87544e-15	2.30512	0.49781	(4238, p<= 0.05)			FGF7	3.85918
			BMP7					484	#N/A	SLC25A45	solute carrier family 25 member 45 [Source:HGNC Symbol;Acc:HGNC:27442]	8.61368e-15	2.64759	0.307339	(4238, p<= 0.05)			TEC	3.8572
			CTNNB1					485	#N/A	QPCT	glutaminyl-peptide cyclotransferase [Source:HGNC Symbol;Acc:HGNC:9753]	9.03314e-15	2.68735	0.564959	(4238, p<= 0.05)			FEZ2	3.85271
			FAM78A					486	#N/A	APLNR	apelin receptor [Source:HGNC Symbol;Acc:HGNC:339]	9.17716e-15	1.72807	0.313662	(4238, p<= 0.05)			MFGE8	3.84298
			HAS2					487	#N/A	CCL5	C-C motif chemokine ligand 5 [Source:HGNC Symbol;Acc:HGNC:10632]	9.22436e-15	2.67274	0.609382	(4238, p<= 0.05)			MGAT3	3.84242
			BAG3					488	#N/A	SLCO2A1	solute carrier organic anion transporter family member 2A1 [Source:HGNC Symbol;Acc:HGNC:10955]	9.28386e-15	-2.50844	-0.604605	(4238, p<= 0.05)			TMEM143	3.8417
			CCND1					489	PABRVdecom_comp	RSAD2	radical S-adenosyl methionine domain containing 2 [Source:HGNC Symbol;Acc:HGNC:30908]	9.78446e-15	1.48433	0.209715	(4238, p<= 0.05)			TFAP4	3.84041
			TRIM35					490	#N/A	NAA10	N(alpha)-acetyltransferase 10, NatA catalytic subunit [Source:HGNC Symbol;Acc:HGNC:18704]	1.12601e-14	-2.3976	-0.233821	(4238, p<= 0.05)			ABCG2	3.83953
			USP11					491	#N/A	IL1R2	interleukin 1 receptor type 2 [Source:HGNC Symbol;Acc:HGNC:5994]	1.23196e-14	-3.2981	-0.842416	(4238, p<= 0.05)			FAM86EP	3.83446
			IMPA2					492	#N/A	SLF2	SMC5-SMC6 complex localization factor 2 [Source:HGNC Symbol;Acc:HGNC:17814]	1.23615e-14	2.12357	0.222543	(4238, p<= 0.05)			PIFO	3.83325
			RASSF9					493	#N/A	APLP1	amyloid beta precursor like protein 1 [Source:HGNC Symbol;Acc:HGNC:597]	1.31442e-14	3.05954	0.563934	(4238, p<= 0.05)			SEC31A	3.83068
			UBE2Q2					494	#N/A	BOP1	BOP1 ribosomal biogenesis factor [Source:HGNC Symbol;Acc:HGNC:15519]	1.3798e-14	-1.88567	-0.159699	(4238, p<= 0.05)			PDLIM3	3.82536
			CHDH					495	#N/A	NOP16	NOP16 nucleolar protein [Source:HGNC Symbol;Acc:HGNC:26934]	1.55402e-14	-2.16295	-0.211082	(4238, p<= 0.05)			IGSF22	3.81859
			FMOD					496	#N/A	ZNF83	zinc finger protein 83 [Source:HGNC Symbol;Acc:HGNC:13158]	1.57259e-14	2.28769	0.279498	(4238, p<= 0.05)			CCND1	3.8155
			IRS2					497	#N/A	ORMDL3	ORMDL sphingolipid biosynthesis regulator 3 [Source:HGNC Symbol;Acc:HGNC:16038]	1.71652e-14	3.11403	0.391018	(4238, p<= 0.05)			IGKV1OR2-108	3.81375
			PIM3					498	#N/A	COL16A1	collagen type XVI alpha 1 chain [Source:HGNC Symbol;Acc:HGNC:2193]	1.72007e-14	3.39245	0.679997	(4238, p<= 0.05)			ENSG00000230537	3.8137
			MXRA5					499	#N/A	TRIM47	tripartite motif containing 47 [Source:HGNC Symbol;Acc:HGNC:19020]	1.77402e-14	-2.25295	-0.369431	(4238, p<= 0.05)			ZNF462	3.81291
			TRPC4					500	#N/A	FXR2	FMR1 autosomal homolog 2 [Source:HGNC Symbol;Acc:HGNC:4024]	1.81042e-14	-2.2563	-0.218866	(4238, p<= 0.05)			SLMAP	3.81064
			ZKSCAN1					501	#N/A	MTFR1	mitochondrial fission regulator 1 [Source:HGNC Symbol;Acc:HGNC:29510]	1.92114e-14	-2.43329	-0.298948	(4238, p<= 0.05)			FSD1L	3.80857
			DMGDH					502	#N/A	PROM1	prominin 1 [Source:HGNC Symbol;Acc:HGNC:9454]	1.97151e-14	2.6832	0.747031	(4238, p<= 0.05)			CHADL	3.80784
			BCL6					503	#N/A	CARM1	coactivator associated arginine methyltransferase 1 [Source:HGNC Symbol;Acc:HGNC:23393]	2.06626e-14	-2.19651	-0.176099	(4238, p<= 0.05)			NKAIN3	3.80731
			CDR2L					504	#N/A	ATP6V0C	ATPase H+ transporting V0 subunit c [Source:HGNC Symbol;Acc:HGNC:855]	2.09633e-14	-1.60759	-0.11037	(4238, p<= 0.05)			TGM2	3.80456
			SLC31A2					505	#N/A	ICK	intestinal cell kinase [Source:HGNC Symbol;Acc:HGNC:21219]	2.09633e-14	1.87264	0.238095	(4238, p<= 0.05)			TBL1XR1	3.80182
			C3orf36					506	#N/A	AP2A1	adaptor related protein complex 2 subunit alpha 1 [Source:HGNC Symbol;Acc:HGNC:561]	2.09744e-14	-1.22634	-0.0822795	(4238, p<= 0.05)			PICALM	3.80109
			CHST2					507	#N/A	CSRNP3	cysteine and serine rich nuclear protein 3 [Source:HGNC Symbol;Acc:HGNC:30729]	2.29388e-14	2.22125	0.371853	(4238, p<= 0.05)			BICD2	3.79765
			RNPC3					508	#N/A	RNF167	ring finger protein 167 [Source:HGNC Symbol;Acc:HGNC:24544]	2.29388e-14	-2.16265	-0.205736	(4238, p<= 0.05)			THBS2	3.79533
			CLIC1					509	#N/A	CDK2AP2	cyclin dependent kinase 2 associated protein 2 [Source:HGNC Symbol;Acc:HGNC:30833]	2.33183e-14	-1.80867	-0.262115	(4238, p<= 0.05)			STK17A	3.78872
			POLR2M					510	#N/A	FPR1	formyl peptide receptor 1 [Source:HGNC Symbol;Acc:HGNC:3826]	2.54754e-14	-3.1699	-0.719715	(4238, p<= 0.05)			HIPK1	3.78616
			DLL4					511	#N/A	RPS19BP1	ribosomal protein S19 binding protein 1 [Source:HGNC Symbol;Acc:HGNC:28749]	3.03564e-14	-2.392	-0.217721	(4238, p<= 0.05)			PLEKHB2	3.78486
			LSAMP					512	#N/A	RABGAP1L	RAB GTPase activating protein 1 like [Source:HGNC Symbol;Acc:HGNC:24663]	3.05488e-14	2.84908	0.428598	(4238, p<= 0.05)			BMP6	3.78221
			WEE1					513	#N/A	CCDC80	coiled-coil domain containing 80 [Source:HGNC Symbol;Acc:HGNC:30649]	3.1487e-14	2.52304	0.679118	(4238, p<= 0.05)			SMOC2	3.78133
			TEAD4					514	#N/A	CYP11A1	cytochrome P450 family 11 subfamily A member 1 [Source:HGNC Symbol;Acc:HGNC:2590]	3.17385e-14	2.68653	0.707567	(4238, p<= 0.05)			TMEM131L	3.77692
			DTX4					515	#N/A	CADPS2	calcium dependent secretion activator 2 [Source:HGNC Symbol;Acc:HGNC:16018]	3.3987e-14	-3.48216	-0.664154	(4238, p<= 0.05)			TPD52L1	3.77566
			COMMD8					516	#N/A	ATRNL1	attractin like 1 [Source:HGNC Symbol;Acc:HGNC:29063]	3.47423e-14	2.6617	1.19754	(4238, p<= 0.05)			ENSG00000261405	3.7706
			ZNF33B					517	#N/A	TCN2	transcobalamin 2 [Source:HGNC Symbol;Acc:HGNC:11653]	3.52268e-14	-2.75715	-0.456178	(4238, p<= 0.05)			C3orf36	3.76547
			PTDSS1					518	#N/A	EFNB1	ephrin B1 [Source:HGNC Symbol;Acc:HGNC:3226]	3.71093e-14	-1.92457	-0.243215	(4238, p<= 0.05)			LPGAT1	3.76238
			CACNA2D2					519	#N/A	SULT1C4	sulfotransferase family 1C member 4 [Source:HGNC Symbol;Acc:HGNC:11457]	3.71093e-14	2.75939	0.394624	(4238, p<= 0.05)			LINC00670	3.76198
			MMP11					520	#N/A	WNT9A	Wnt family member 9A [Source:HGNC Symbol;Acc:HGNC:12778]	4.07003e-14	3.15998	1.33559	(4238, p<= 0.05)			HDAC9	3.76072
			NPAS2					521	#N/A	DERL1	derlin 1 [Source:HGNC Symbol;Acc:HGNC:28454]	4.11356e-14	-2.12692	-0.242972	(4238, p<= 0.05)			ENSG00000284391	3.75666
			DOCK1					522	#N/A	C21orf91	chromosome 21 open reading frame 91 [Source:HGNC Symbol;Acc:HGNC:16459]	4.24454e-14	2.54677	0.3665	(4238, p<= 0.05)			NCDN	3.75322
			MYBL1					523	#N/A	TEAD1	TEA domain transcription factor 1 [Source:HGNC Symbol;Acc:HGNC:11714]	4.62786e-14	-2.19978	-0.210158	(4238, p<= 0.05)			LANCL3	3.75255
			MTUS2					524	#N/A	ANP32E	acidic nuclear phosphoprotein 32 family member E [Source:HGNC Symbol;Acc:HGNC:16673]	4.68464e-14	2.60379	0.320502	(4238, p<= 0.05)			ENO2	3.7455
			UBR1					525	#N/A	ADAM15	ADAM metallopeptidase domain 15 [Source:HGNC Symbol;Acc:HGNC:193]	4.68725e-14	-2.07293	-0.294743	(4238, p<= 0.05)			RABEP1	3.74339
			GFPT1					526	#N/A	CD1C	CD1c molecule [Source:HGNC Symbol;Acc:HGNC:1636]	4.75972e-14	2.44936	0.742289	(4238, p<= 0.05)			ADAMTS15	3.74086
			SLC27A6					527	#N/A	NCKAP1	NCK associated protein 1 [Source:HGNC Symbol;Acc:HGNC:7666]	4.75972e-14	-1.86085	-0.114776	(4238, p<= 0.05)			SLC12A2	3.7383
			EXT1					528	#N/A	STEAP4	STEAP4 metalloreductase [Source:HGNC Symbol;Acc:HGNC:21923]	4.75972e-14	-3.10889	-0.6302	(4238, p<= 0.05)			FAM219A	3.73439
			MKNK2					529	#N/A	NEK1	NIMA related kinase 1 [Source:HGNC Symbol;Acc:HGNC:7744]	4.80018e-14	2.13677	0.235077	(4238, p<= 0.05)			DPY19L2P4	3.7332
			IRX6					530	#N/A	CYP46A1	cytochrome P450 family 46 subfamily A member 1 [Source:HGNC Symbol;Acc:HGNC:2641]	4.91039e-14	2.58481	0.329887	(4238, p<= 0.05)			PARVA	3.72962
			CTNNBIP1					531	#N/A	PLEKHO1	pleckstrin homology domain containing O1 [Source:HGNC Symbol;Acc:HGNC:24310]	5.03116e-14	-2.3265	-0.394817	(4238, p<= 0.05)			STRN3	3.72637
			KIDINS220					532	PABRVdecomp	NPR3	natriuretic peptide receptor 3 [Source:HGNC Symbol;Acc:HGNC:7945]	5.42653e-14	3.2626	0.979858	(4238, p<= 0.05)			R3HDM2	3.72565
			GADD45A					533	#N/A	DRC3	dynein regulatory complex subunit 3 [Source:HGNC Symbol;Acc:HGNC:25384]	5.906e-14	1.99799	0.226375	(4238, p<= 0.05)			DTWD1	3.72476
			AASS					534	#N/A	NANS	N-acetylneuraminate synthase [Source:HGNC Symbol;Acc:HGNC:19237]	6.01992e-14	-3.05594	-0.354509	(4238, p<= 0.05)			MAP2K3	3.7243
			ICMT					535	#N/A	VGLL4	vestigial like family member 4 [Source:HGNC Symbol;Acc:HGNC:28966]	6.47274e-14	2.89654	0.274162	(4238, p<= 0.05)			DENND5A	3.72238
			ADAMTS15					536	#N/A	FBLIM1	filamin binding LIM protein 1 [Source:HGNC Symbol;Acc:HGNC:24686]	6.5195e-14	-2.5758	-0.320902	(4238, p<= 0.05)			ATP2B4	3.72039
			ARHGAP1					537	#N/A	NUP62CL	nucleoporin 62 C-terminal like [Source:HGNC Symbol;Acc:HGNC:25960]	6.5195e-14	3.16525	0.480248	(4238, p<= 0.05)			INPP5F	3.7202
			ZNF706					538	#N/A	TNIP2	TNFAIP3 interacting protein 2 [Source:HGNC Symbol;Acc:HGNC:19118]	6.73954e-14	-2.7584	-0.327572	(4238, p<= 0.05)			KPNA4	3.71782
			PGAP1					539	#N/A	CCDC171	coiled-coil domain containing 171 [Source:HGNC Symbol;Acc:HGNC:29828]	6.88624e-14	2.58484	0.39489	(4238, p<= 0.05)			ENSG00000258603	3.71655
			FSCN1					540	#N/A	MCFD2	multiple coagulation factor deficiency 2 [Source:HGNC Symbol;Acc:HGNC:18451]	6.94985e-14	-2.32348	-0.250021	(4238, p<= 0.05)			SILC1	3.71168
			SAMD11					541	#N/A	RICTOR	RPTOR independent companion of MTOR complex 2 [Source:HGNC Symbol;Acc:HGNC:28611]	7.46519e-14	2.08307	0.273411	(4238, p<= 0.05)			ZNF592	3.71158
			TSC22D2					542	#N/A	PCCB	propionyl-CoA carboxylase subunit beta [Source:HGNC Symbol;Acc:HGNC:8654]	7.71451e-14	2.69806	0.404132	(4238, p<= 0.05)			RTL3	3.71052
			NAAA					543	#N/A	PLTP	phospholipid transfer protein [Source:HGNC Symbol;Acc:HGNC:9093]	7.71451e-14	-2.94585	-0.792776	(4238, p<= 0.05)			TNFRSF11B	3.70878
			CEP85L					544	#N/A	CCNG1	cyclin G1 [Source:HGNC Symbol;Acc:HGNC:1592]	8.11963e-14	-2.53533	-0.340088	(4238, p<= 0.05)			OTUD1	3.70791
			SLC39A13					545	#N/A	STARD10		8.11963e-14	-2.8711	-0.423498	(4238, p<= 0.05)			ENSG00000249363	3.70434
			LAD1					546	#N/A	SLC4A2	solute carrier family 4 member 2 [Source:HGNC Symbol;Acc:HGNC:11028]	8.24443e-14	-1.71652	-0.14798	(4238, p<= 0.05)			CDNF	3.69571
			F2R					547	#N/A	EIF2B4	eukaryotic translation initiation factor 2B subunit delta [Source:HGNC Symbol;Acc:HGNC:3260]	8.42e-14	-2.11865	-0.13978	(4238, p<= 0.05)			TUB	3.69432
			RAI2					548	#N/A	SMTNL2	smoothelin like 2 [Source:HGNC Symbol;Acc:HGNC:24764]	8.47691e-14	-3.16102	-0.856763	(4238, p<= 0.05)			FILIP1L	3.69358
			SYTL2					549	#N/A	CAMTA1	calmodulin binding transcription activator 1 [Source:HGNC Symbol;Acc:HGNC:18806]	8.49817e-14	1.44907	0.0837759	(4238, p<= 0.05)			B3GALT2	3.69288
			HYAL4					550	#N/A	TTC5	tetratricopeptide repeat domain 5 [Source:HGNC Symbol;Acc:HGNC:19274]	9.30301e-14	2.75142	0.265791	(4238, p<= 0.05)			PAQR4	3.68988
			CAPS2					551	#N/A	PPM1G	protein phosphatase, Mg2+/Mn2+ dependent 1G [Source:HGNC Symbol;Acc:HGNC:9278]	9.33482e-14	-2.68858	-0.216247	(4238, p<= 0.05)			SETBP1	3.6861
			RASL11B					552	#N/A	RORA	RAR related orphan receptor A [Source:HGNC Symbol;Acc:HGNC:10258]	9.33482e-14	1.81797	0.194917	(4238, p<= 0.05)			ENSG00000272312	3.68521
			SHB					553	#N/A	F8	coagulation factor VIII [Source:HGNC Symbol;Acc:HGNC:3546]	9.44082e-14	-2.11877	-0.355298	(4238, p<= 0.05)			HMGA2	3.68445
			TRPC6					554	#N/A	PLIN3	perilipin 3 [Source:HGNC Symbol;Acc:HGNC:16893]	9.87001e-14	-2.45081	-0.340512	(4238, p<= 0.05)			BHLHE41	3.68243
			GSDMB					555	#N/A	TUBA1C	tubulin alpha 1c [Source:HGNC Symbol;Acc:HGNC:20768]	1.04194e-13	-2.36203	-0.569848	(4238, p<= 0.05)			FAM217B	3.67967
			TST					556	#N/A	LRRC1	leucine rich repeat containing 1 [Source:HGNC Symbol;Acc:HGNC:14307]	1.09545e-13	2.84297	0.419164	(4238, p<= 0.05)			RELL1	3.67928
			COL16A1					557	#N/A	TRANK1	tetratricopeptide repeat and ankyrin repeat containing 1 [Source:HGNC Symbol;Acc:HGNC:29011]	1.12699e-13	2.19452	0.301077	(4238, p<= 0.05)			PHLDA1	3.67758
			GPX8					558	#N/A	HLA-DPB1	major histocompatibility complex, class II, DP beta 1 [Source:HGNC Symbol;Acc:HGNC:4940]	1.1409e-13	1.71219	0.235144	(4238, p<= 0.05)			PI4K2A	3.67636
			KIF13A					559	#N/A	ITGBL1	integrin subunit beta like 1 [Source:HGNC Symbol;Acc:HGNC:6164]	1.15459e-13	2.564	0.850672	(4238, p<= 0.05)			AKIRIN2	3.67125
			YIF1A					560	#N/A	EI24	EI24 autophagy associated transmembrane protein [Source:HGNC Symbol;Acc:HGNC:13276]	1.20379e-13	-2.33524	-0.207617	(4238, p<= 0.05)			EXTL2	3.67114
			ADIPOR1					561	#N/A	SOCS2	suppressor of cytokine signaling 2 [Source:HGNC Symbol;Acc:HGNC:19382]	1.22739e-13	2.36908	0.342617	(4238, p<= 0.05)			ENSG00000277737	3.6704
			SEZ6L					562	#N/A	MAPKAPK2	MAPK activated protein kinase 2 [Source:HGNC Symbol;Acc:HGNC:6887]	1.25364e-13	-2.14005	-0.160067	(4238, p<= 0.05)			OPHN1	3.66668
			OSBPL2					563	#N/A	KYAT1	kynurenine aminotransferase 1 [Source:HGNC Symbol;Acc:HGNC:1564]	1.38901e-13	-2.55342	-0.296853	(4238, p<= 0.05)			SCN2B	3.66632
			SMIM5					564	#N/A	CREB3L1	cAMP responsive element binding protein 3 like 1 [Source:HGNC Symbol;Acc:HGNC:18856]	1.47943e-13	-2.56351	-0.440578	(4238, p<= 0.05)			P3H3	3.66531
			ADAMTSL5					565	#N/A	C19orf12	chromosome 19 open reading frame 12 [Source:HGNC Symbol;Acc:HGNC:25443]	1.49774e-13	-2.44514	-0.20525	(4238, p<= 0.05)			SCAF11	3.66461
			SLC7A1					566	#N/A	JAM2	junctional adhesion molecule 2 [Source:HGNC Symbol;Acc:HGNC:14686]	1.50358e-13	2.13969	0.26297	(4238, p<= 0.05)			TYRP1	3.66137
			SSPN					567	#N/A	MED12L	mediator complex subunit 12L [Source:HGNC Symbol;Acc:HGNC:16050]	1.69255e-13	2.78883	0.602726	(4238, p<= 0.05)			RNA5SP289	3.66082
			NCOA2					568	#N/A	FLOT1	flotillin 1 [Source:HGNC Symbol;Acc:HGNC:3757]	1.71609e-13	-2.50985	-0.22206	(4238, p<= 0.05)			MTUS2	3.65954
			ATP10D					569	PABRVcomp	MX1	MX dynamin like GTPase 1 [Source:HGNC Symbol;Acc:HGNC:7532]	1.73273e-13	1.6049	0.163064	(4238, p<= 0.05)			WWOX	3.65828
			PREPL					570	#N/A	PLA2G4C	phospholipase A2 group IVC [Source:HGNC Symbol;Acc:HGNC:9037]	1.85728e-13	1.919	0.245495	(4238, p<= 0.05)			TMEM120B	3.6481
			MRPS25					571	#N/A	UBE2H	ubiquitin conjugating enzyme E2 H [Source:HGNC Symbol;Acc:HGNC:12484]	1.89716e-13	2.89118	0.3623	(4238, p<= 0.05)			SMAD6	3.64608
			PPP1R1A					572	#N/A	FAM50A	family with sequence similarity 50 member A [Source:HGNC Symbol;Acc:HGNC:18786]	2.09423e-13	-2.35233	-0.193842	(4238, p<= 0.05)			HOOK3	3.64164
			IDH1					573	#N/A	SFRP1	secreted frizzled related protein 1 [Source:HGNC Symbol;Acc:HGNC:10776]	2.19211e-13	2.13997	0.599969	(4238, p<= 0.05)			CHD5	3.641
			NUDT4					574	#N/A	EIF3I	eukaryotic translation initiation factor 3 subunit I [Source:HGNC Symbol;Acc:HGNC:3272]	2.1928e-13	-2.51077	-0.24346	(4238, p<= 0.05)			SPON2	3.63326
			FBXO38					575	#N/A	ATP1B2	ATPase Na+/K+ transporting subunit beta 2 [Source:HGNC Symbol;Acc:HGNC:805]	2.20258e-13	2.12962	0.233385	(4238, p<= 0.05)			PRRX1	3.63204
			SPHKAP					576	#N/A	TTLL7	tubulin tyrosine ligase like 7 [Source:HGNC Symbol;Acc:HGNC:26242]	2.23312e-13	2.43748	0.483358	(4238, p<= 0.05)			LINC01616	3.63151
			TPRKB					577	#N/A	PREX1	phosphatidylinositol-3,4,5-trisphosphate dependent Rac exchange factor 1 [Source:HGNC Symbol;Acc:HGNC:32594]	2.23724e-13	-2.56661	-0.383823	(4238, p<= 0.05)			CYP1B1	3.6309
			PIP5K1B					578	PABRVdecom_comp	FAP	fibroblast activation protein alpha [Source:HGNC Symbol;Acc:HGNC:3590]	2.2925e-13	2.75412	0.866664	(4238, p<= 0.05)			DNAJB5	3.625
			PTPRU					579	PABRVcomp	MRC2	mannose receptor C type 2 [Source:HGNC Symbol;Acc:HGNC:16875]	2.38474e-13	2.20566	0.359263	(4238, p<= 0.05)			MSANTD4	3.6231
			SLCO5A1					580	#N/A	GATM	glycine amidinotransferase [Source:HGNC Symbol;Acc:HGNC:4175]	2.56913e-13	2.78289	0.643592	(4238, p<= 0.05)			LINC00930	3.62273
			KCNIP2					581	#N/A	HDAC9	histone deacetylase 9 [Source:HGNC Symbol;Acc:HGNC:14065]	2.56913e-13	2.6356	0.342302	(4238, p<= 0.05)			ADCY5	3.62107
			ZNF252P					582	#N/A	LRP4	LDL receptor related protein 4 [Source:HGNC Symbol;Acc:HGNC:6696]	2.57269e-13	-1.95391	-0.175271	(4238, p<= 0.05)			PI16	3.62024
			R3HDM1					583	#N/A	DDX17	DEAD-box helicase 17 [Source:HGNC Symbol;Acc:HGNC:2740]	2.75983e-13	2.33422	0.219046	(4238, p<= 0.05)			RPA1	3.61973
			LPIN1					584	#N/A	SERPINI1	serpin family I member 1 [Source:HGNC Symbol;Acc:HGNC:8943]	2.8689e-13	2.38765	0.371807	(4238, p<= 0.05)			ACAD11	3.61701
			PMP22					585	#N/A	CC2D2A	coiled-coil and C2 domain containing 2A [Source:HGNC Symbol;Acc:HGNC:29253]	2.87341e-13	2.11171	0.243606	(4238, p<= 0.05)			ENSG00000248431	3.61542
			P2RX7					586	#N/A	ZNF501	zinc finger protein 501 [Source:HGNC Symbol;Acc:HGNC:23717]	2.88953e-13	2.40328	0.342045	(4238, p<= 0.05)			CAVIN4	3.61508
			ANKMY2					587	#N/A	TPR	translocated promoter region, nuclear basket protein [Source:HGNC Symbol;Acc:HGNC:12017]	2.89437e-13	1.69202	0.157794	(4238, p<= 0.05)			CDC42EP5	3.61503
			ADAM11					588	#N/A	MPDU1	mannose-P-dolichol utilization defect 1 [Source:HGNC Symbol;Acc:HGNC:7207]	2.98954e-13	-2.33275	-0.290928	(4238, p<= 0.05)			GFRA1	3.61457
			NRK					589	#N/A	SLC7A1	solute carrier family 7 member 1 [Source:HGNC Symbol;Acc:HGNC:11057]	3.05642e-13	-2.03341	-0.300114	(4238, p<= 0.05)			CDC42EP4	3.61351
			BACH2					590	#N/A	ANKAR	ankyrin and armadillo repeat containing [Source:HGNC Symbol;Acc:HGNC:26350]	3.19577e-13	1.98146	0.299078	(4238, p<= 0.05)			GTF3C1	3.60946
			ME1					591	#N/A	SPATA18	spermatogenesis associated 18 [Source:HGNC Symbol;Acc:HGNC:29579]	3.34154e-13	2.92669	0.504158	(4238, p<= 0.05)			DMGDH	3.60494
			FSD1L					592	#N/A	RNF157	ring finger protein 157 [Source:HGNC Symbol;Acc:HGNC:29402]	3.44659e-13	-2.472	-0.501677	(4238, p<= 0.05)			SORCS1	3.6033
			COL27A1					593	#N/A	CLTB	clathrin light chain B [Source:HGNC Symbol;Acc:HGNC:2091]	3.50134e-13	-2.03974	-0.206544	(4238, p<= 0.05)			ENG	3.6016
			BHLHE41					594	#N/A	ARAF	A-Raf proto-oncogene, serine/threonine kinase [Source:HGNC Symbol;Acc:HGNC:646]	3.77217e-13	-1.97401	-0.152577	(4238, p<= 0.05)			ENSG00000279147	3.59952
			APRT					595	#N/A	ZNF219	zinc finger protein 219 [Source:HGNC Symbol;Acc:HGNC:13011]	4.1211e-13	-1.58718	-0.135722	(4238, p<= 0.05)			NCKAP5	3.59925
			HSPA12A					596	#N/A	IPCEF1	interaction protein for cytohesin exchange factors 1 [Source:HGNC Symbol;Acc:HGNC:21204]	4.49646e-13	1.87943	0.208598	(4238, p<= 0.05)			TCEA3	3.58634
			PDE4A					597	#N/A	FKBP5	FKBP prolyl isomerase 5 [Source:HGNC Symbol;Acc:HGNC:3721]	4.77409e-13	-3.08034	-0.778824	(4238, p<= 0.05)			GEMIN4	3.58614
			KAT2B					598	#N/A	LAPTM5	lysosomal protein transmembrane 5 [Source:HGNC Symbol;Acc:HGNC:29612]	4.89644e-13	-2.88809	-0.708901	(4238, p<= 0.05)			BCL6B	3.58607
			DUSP13					599	#N/A	ZNF84	zinc finger protein 84 [Source:HGNC Symbol;Acc:HGNC:13159]	5.06934e-13	1.78591	0.179862	(4238, p<= 0.05)			PANK1	3.58191
			PITPNM1					600	#N/A	ZNF252P	zinc finger protein 252, pseudogene [Source:HGNC Symbol;Acc:HGNC:13046]	5.2598e-13	-2.88111	-0.320708	(4238, p<= 0.05)			SCPEP1	3.57865
			UCK2					601	#N/A	KIAA2026	KIAA2026 [Source:HGNC Symbol;Acc:HGNC:23378]	5.44873e-13	-2.00445	-0.122589	(4238, p<= 0.05)			UCP3	3.57856
			WLS					602	#N/A	PPWD1	peptidylprolyl isomerase domain and WD repeat containing 1 [Source:HGNC Symbol;Acc:HGNC:28954]	5.59704e-13	1.86747	0.180825	(4238, p<= 0.05)			PRDX6-AS1	3.57855
			RLF					603	#N/A	ATG14	autophagy related 14 [Source:HGNC Symbol;Acc:HGNC:19962]	6.14455e-13	2.6626	0.313034	(4238, p<= 0.05)			CDCA7L	3.57754
			MTFR1					604	#N/A	CDH23	cadherin related 23 [Source:HGNC Symbol;Acc:HGNC:13733]	6.72219e-13	2.47905	0.348098	(4238, p<= 0.05)			ADAMTS2	3.57735
			OTUD1					605	#N/A	NPAS2	neuronal PAS domain protein 2 [Source:HGNC Symbol;Acc:HGNC:7895]	6.72652e-13	-1.7851	-0.177452	(4238, p<= 0.05)			PPARGC1B	3.57655
			COL22A1					606	#N/A	SHISA3	shisa family member 3 [Source:HGNC Symbol;Acc:HGNC:25159]	6.78317e-13	-2.10733	-0.664265	(4238, p<= 0.05)			CXCL14	3.57371
			TC2N					607	#N/A	FKBP4	FKBP prolyl isomerase 4 [Source:HGNC Symbol;Acc:HGNC:3720]	7.79958e-13	-1.92477	-0.196145	(4238, p<= 0.05)			RPS15P5	3.57362
			RFX5					608	#N/A	WLS	Wnt ligand secretion mediator [Source:HGNC Symbol;Acc:HGNC:30238]	8.39894e-13	2.2706	0.2165	(4238, p<= 0.05)			ATP8B1	3.57147
			MID1IP1					609	#N/A	GTPBP6	GTP binding protein 6 (putative) [Source:HGNC Symbol;Acc:HGNC:30189]	8.6043e-13	-2.12836	-0.244861	(4238, p<= 0.05)			TIMM8BP2	3.57113
			GPR180					610	#N/A	MARCKS	myristoylated alanine rich protein kinase C substrate [Source:HGNC Symbol;Acc:HGNC:6759]	9.07906e-13	1.48514	0.140682	(4238, p<= 0.05)			PEBP4	3.5705
			ALPK3					611	#N/A	FAM167B	family with sequence similarity 167 member B [Source:HGNC Symbol;Acc:HGNC:28133]	9.35351e-13	-2.29221	-0.650065	(4238, p<= 0.05)			PFKP	3.57032
			PRDX6					612	#N/A	GOLIM4	golgi integral membrane protein 4 [Source:HGNC Symbol;Acc:HGNC:15448]	1.00735e-12	1.99145	0.221526	(4238, p<= 0.05)			KCNC3	3.56952
			LYRM1					613	#N/A	SLC41A3	solute carrier family 41 member 3 [Source:HGNC Symbol;Acc:HGNC:31046]	1.11427e-12	-1.82429	-0.173047	(4238, p<= 0.05)			TRAJ26	3.56876
			CRYM					614	#N/A	SLCO3A1	solute carrier organic anion transporter family member 3A1 [Source:HGNC Symbol;Acc:HGNC:10952]	1.14689e-12	-2.46551	-0.180591	(4238, p<= 0.05)			TFRC	3.5679
			PKD2					615	#N/A	TANC2	tetratricopeptide repeat, ankyrin repeat and coiled-coil containing 2 [Source:HGNC Symbol;Acc:HGNC:30212]	1.21836e-12	2.23567	0.320586	(4238, p<= 0.05)			ENSG00000285914	3.56631
			PHACTR3					616	#N/A	MRPL3	mitochondrial ribosomal protein L3 [Source:HGNC Symbol;Acc:HGNC:10379]	1.23796e-12	-2.51016	-0.222182	(4238, p<= 0.05)			SEZ6L	3.56573
			CRLS1					617	#N/A	PKN3	protein kinase N3 [Source:HGNC Symbol;Acc:HGNC:17999]	1.25566e-12	-2.02047	-0.28439	(4238, p<= 0.05)			PENK	3.56269
			PHKA2					618	#N/A	FAM155B	family with sequence similarity 155 member B [Source:HGNC Symbol;Acc:HGNC:30701]	1.26424e-12	-1.19527	-0.261464	(4238, p<= 0.05)			TMEM101	3.56136
			DNAAF3					619	#N/A	CCNG2	cyclin G2 [Source:HGNC Symbol;Acc:HGNC:1593]	1.29481e-12	2.46431	0.380114	(4238, p<= 0.05)			PFKL	3.55846
			XIRP1					620	#N/A	CRY2	cryptochrome circadian regulator 2 [Source:HGNC Symbol;Acc:HGNC:2385]	1.41344e-12	2.21033	0.32156	(4238, p<= 0.05)			ENSG00000240207	3.55784
			EXOC6B					621	#N/A	SLC38A2	solute carrier family 38 member 2 [Source:HGNC Symbol;Acc:HGNC:13448]	1.41344e-12	-2.15141	-0.334401	(4238, p<= 0.05)			ALKAL2	3.55638
			WDR1					622	#N/A	DZIP1	DAZ interacting zinc finger protein 1 [Source:HGNC Symbol;Acc:HGNC:20908]	1.41693e-12	1.84972	0.156243	(4238, p<= 0.05)			SLAIN2	3.55374
			GSTA4					623	#N/A	PCSK5	proprotein convertase subtilisin/kexin type 5 [Source:HGNC Symbol;Acc:HGNC:8747]	1.53111e-12	2.35921	0.199852	(4238, p<= 0.05)			GATAD2A	3.55361
			STEAP3					624	#N/A	IL17RA	interleukin 17 receptor A [Source:HGNC Symbol;Acc:HGNC:5985]	1.53908e-12	-2.20581	-0.229531	(4238, p<= 0.05)			PAIP2B	3.55327
			YEATS2					625	#N/A	UBR1	ubiquitin protein ligase E3 component n-recognin 1 [Source:HGNC Symbol;Acc:HGNC:16808]	1.63103e-12	2.43665	0.310625	(4238, p<= 0.05)			MYH10	3.55254
			CEP170B					626	#N/A	KAZALD1	Kazal type serine peptidase inhibitor domain 1 [Source:HGNC Symbol;Acc:HGNC:25460]	1.67138e-12	2.44614	0.371876	(4238, p<= 0.05)			ENSG00000286086	3.55215
			TEAD3					627	#N/A	PKD2	polycystin 2, transient receptor potential cation channel [Source:HGNC Symbol;Acc:HGNC:9009]	1.68469e-12	2.48567	0.283813	(4238, p<= 0.05)			TCF3P1	3.55171
			LRRC17					628	#N/A	CCDC3	coiled-coil domain containing 3 [Source:HGNC Symbol;Acc:HGNC:23813]	1.69578e-12	2.17114	0.372261	(4238, p<= 0.05)			SRGAP3	3.55135
			MYEF2					629	#N/A	MAZ	MYC associated zinc finger protein [Source:HGNC Symbol;Acc:HGNC:6914]	1.74302e-12	-2.05139	-0.205658	(4238, p<= 0.05)			ZNF827	3.54847
			TMEM237					630	PABRVdecomp	PPIP5K1	diphosphoinositol pentakisphosphate kinase 1 [Source:HGNC Symbol;Acc:HGNC:29023]	1.77552e-12	2.43096	0.231274	(4238, p<= 0.05)			SLC4A2	3.54412
			COL21A1					631	#N/A	ATN1	atrophin 1 [Source:HGNC Symbol;Acc:HGNC:3033]	1.78265e-12	-1.4117	-0.152879	(4238, p<= 0.05)			MPRIP	3.54379
			FAM216A					632	#N/A	MN1	MN1 proto-oncogene, transcriptional regulator [Source:HGNC Symbol;Acc:HGNC:7180]	1.84037e-12	2.25829	0.318794	(4238, p<= 0.05)			TLE3	3.54299
			RASGRP2					633	#N/A	CEBPB	CCAAT enhancer binding protein beta [Source:HGNC Symbol;Acc:HGNC:1834]	2.00708e-12	-1.9305	-0.260371	(4238, p<= 0.05)			ARMCX3	3.5427
			METRN					634	#N/A	KPNA2	karyopherin subunit alpha 2 [Source:HGNC Symbol;Acc:HGNC:6395]	2.02368e-12	-2.34474	-0.376035	(4238, p<= 0.05)			IL20RA	3.54017
			SPTAN1					635	#N/A	CSAD	cysteine sulfinic acid decarboxylase [Source:HGNC Symbol;Acc:HGNC:18966]	2.03826e-12	2.41462	0.27304	(4238, p<= 0.05)			C1orf105	3.53919
			ENAM					636	#N/A	TRAK1	trafficking kinesin protein 1 [Source:HGNC Symbol;Acc:HGNC:29947]	2.06919e-12	2.20249	0.236294	(4238, p<= 0.05)			CERT1	3.53642
			MTTP					637	#N/A	UBA7	ubiquitin like modifier activating enzyme 7 [Source:HGNC Symbol;Acc:HGNC:12471]	2.06919e-12	2.11183	0.269199	(4238, p<= 0.05)			ENSG00000286820	3.53616
			ZNF138					638	#N/A	NKG7	natural killer cell granule protein 7 [Source:HGNC Symbol;Acc:HGNC:7830]	2.08186e-12	2.03315	0.36049	(4238, p<= 0.05)			PGAP6	3.53523
			HDAC9					639	#N/A	METTL22	methyltransferase like 22 [Source:HGNC Symbol;Acc:HGNC:28368]	2.09716e-12	-2.09893	-0.194656	(4238, p<= 0.05)			CMBL	3.53228
			WIPF3					641	#N/A	PDE4A	phosphodiesterase 4A [Source:HGNC Symbol;Acc:HGNC:8780]	2.18313e-12	-2.36902	-0.336698	(4238, p<= 0.05)			HSPA12A	3.5321
			APLP1					640	PABRVdecom_comp	IGSF10	immunoglobulin superfamily member 10 [Source:HGNC Symbol;Acc:HGNC:26384]	2.18313e-12	2.35701	0.500407	(4238, p<= 0.05)			RASSF9	3.52792
			ZCCHC18					642	#N/A	F13A1	coagulation factor XIII A chain [Source:HGNC Symbol;Acc:HGNC:3531]	2.23304e-12	-3.45566	-1.06305	(4238, p<= 0.05)			YIF1A	3.52631
			AGO4					643	#N/A	RAD51B	RAD51 paralog B [Source:HGNC Symbol;Acc:HGNC:9822]	2.31703e-12	1.53027	0.182035	(4238, p<= 0.05)			TSEN2	3.52541
			PPP1CC					644	#N/A	EDNRA	endothelin receptor type A [Source:HGNC Symbol;Acc:HGNC:3179]	2.33091e-12	2.65538	0.534449	(4238, p<= 0.05)			PLEKHB1	3.52457
			FAM149A					645	#N/A	TSPAN1	tetraspanin 1 [Source:HGNC Symbol;Acc:HGNC:20657]	2.46055e-12	-2.20146	-0.30294	(4238, p<= 0.05)			LRRC14B	3.52139
			STK38L					646	PABRVcomp	COL14A1	collagen type XIV alpha 1 chain [Source:HGNC Symbol;Acc:HGNC:2191]	2.53085e-12	3.16509	0.91879	(4238, p<= 0.05)			ENSG00000249592	3.51916
			SLC9A7					647	#N/A	TRIM45	tripartite motif containing 45 [Source:HGNC Symbol;Acc:HGNC:19018]	2.53906e-12	2.34295	0.358031	(4238, p<= 0.05)			ITGAV	3.51805
			ZYX					648	#N/A	ANKRD36C	ankyrin repeat domain 36C [Source:HGNC Symbol;Acc:HGNC:32946]	2.77506e-12	1.97987	0.389111	(4238, p<= 0.05)			ZYX	3.51727
			BLM					649	#N/A	ODC1	ornithine decarboxylase 1 [Source:HGNC Symbol;Acc:HGNC:8109]	2.78881e-12	3.11504	0.493605	(4238, p<= 0.05)			TRIM7	3.51611
			SH3KBP1					650	#N/A	R3HDM2	R3H domain containing 2 [Source:HGNC Symbol;Acc:HGNC:29167]	2.79686e-12	2.64705	0.295446	(4238, p<= 0.05)			EFEMP2	3.51547
			SMAD7					651	#N/A	OPN3	opsin 3 [Source:HGNC Symbol;Acc:HGNC:14007]	2.8023e-12	-2.36037	-0.332929	(4238, p<= 0.05)			NAV2	3.51015
			AP1M1					652	#N/A	ATP1B3	ATPase Na+/K+ transporting subunit beta 3 [Source:HGNC Symbol;Acc:HGNC:806]	2.80452e-12	-2.68896	-0.558838	(4238, p<= 0.05)			PRIM1	3.50981
			SGTB					653	#N/A	SLC37A4	solute carrier family 37 member 4 [Source:HGNC Symbol;Acc:HGNC:4061]	2.94301e-12	-2.22251	-0.211678	(4238, p<= 0.05)			KCNJ1	3.50865
			AK9					654	#N/A	RAB23	RAB23, member RAS oncogene family [Source:HGNC Symbol;Acc:HGNC:14263]	3.10178e-12	1.8959	0.251664	(4238, p<= 0.05)			RNF146	3.50841
			MYH10					655	#N/A	ESR1	estrogen receptor 1 [Source:HGNC Symbol;Acc:HGNC:3467]	3.11251e-12	1.6614	0.262059	(4238, p<= 0.05)			NCR3LG1	3.5065
			PCYOX1					656	#N/A	SLFN13	schlafen family member 13 [Source:HGNC Symbol;Acc:HGNC:26481]	3.20906e-12	1.8252	0.235728	(4238, p<= 0.05)			MXRA8	3.50532
			FAM220A					657	#N/A	NFKBIB	NFKB inhibitor beta [Source:HGNC Symbol;Acc:HGNC:7798]	3.23158e-12	-1.88329	-0.167376	(4238, p<= 0.05)			GNPDA1	3.50189
			MEGF9					658	#N/A	CDK16	cyclin dependent kinase 16 [Source:HGNC Symbol;Acc:HGNC:8749]	3.26893e-12	-1.63602	-0.130159	(4238, p<= 0.05)			JUP	3.50068
			SLC4A2					659	#N/A	EFHC1	EF-hand domain containing 1 [Source:HGNC Symbol;Acc:HGNC:16406]	3.61247e-12	2.1281	0.22378	(4238, p<= 0.05)			FNDC3B	3.4981
			PKNOX1					660	#N/A	GALNT11	polypeptide N-acetylgalactosaminyltransferase 11 [Source:HGNC Symbol;Acc:HGNC:19875]	3.64668e-12	2.17476	0.192324	(4238, p<= 0.05)			C1orf220	3.49739
			SFRP4					661	PABRVdecomp	SSC5D	scavenger receptor cysteine rich family member with 5 domains [Source:HGNC Symbol;Acc:HGNC:26641]	3.7535e-12	3.36005	0.884592	(4238, p<= 0.05)			ARF4P4	3.4961
			LRRC14B					662	#N/A	FBXL20	F-box and leucine rich repeat protein 20 [Source:HGNC Symbol;Acc:HGNC:24679]	3.79863e-12	2.73457	0.297241	(4238, p<= 0.05)			ENSG00000269210	3.49305
			DDA1					663	#N/A	MTRR	5-methyltetrahydrofolate-homocysteine methyltransferase reductase [Source:HGNC Symbol;Acc:HGNC:7473]	3.89353e-12	-2.38499	-0.217482	(4238, p<= 0.05)			IQCE	3.49233
			SLC52A3					664	#N/A	CA14	carbonic anhydrase 14 [Source:HGNC Symbol;Acc:HGNC:1372]	4.06881e-12	-3.19934	-0.997254	(4238, p<= 0.05)			TMEM132B	3.49119
			RND3					665	#N/A	DDX39A	DExD-box helicase 39A [Source:HGNC Symbol;Acc:HGNC:17821]	4.18992e-12	-2.43995	-0.26821	(4238, p<= 0.05)			RPL13P4	3.48977
			CYYR1					666	#N/A	ADD3	adducin 3 [Source:HGNC Symbol;Acc:HGNC:245]	4.28691e-12	1.30853	0.126249	(4238, p<= 0.05)			YAF2	3.48899
			RFESD					667	#N/A	HAAO	3-hydroxyanthranilate 3,4-dioxygenase [Source:HGNC Symbol;Acc:HGNC:4796]	4.31113e-12	2.03391	0.385947	(4238, p<= 0.05)			PCNX4	3.48797
			RGR					668	#N/A	KCNS3	potassium voltage-gated channel modifier subfamily S member 3 [Source:HGNC Symbol;Acc:HGNC:6302]	4.31113e-12	1.90845	0.321108	(4238, p<= 0.05)			ARHGEF9	3.485
			TFRC					669	#N/A	BICD1	BICD cargo adaptor 1 [Source:HGNC Symbol;Acc:HGNC:1049]	4.40018e-12	2.2672	0.354176	(4238, p<= 0.05)			CRLF1	3.47966
			GAB2					670	#N/A	EPN2	epsin 2 [Source:HGNC Symbol;Acc:HGNC:18639]	4.46221e-12	-1.54658	-0.082518	(4238, p<= 0.05)			ZNF76	3.47891
			TMEM184B					671	#N/A	ARMCX2	armadillo repeat containing X-linked 2 [Source:HGNC Symbol;Acc:HGNC:16869]	4.46467e-12	2.14447	0.212194	(4238, p<= 0.05)			ALDOC	3.47518
			RGS9BP					672	#N/A	RASL10B	RAS like family 10 member B [Source:HGNC Symbol;Acc:HGNC:30295]	4.48965e-12	-2.1653	-0.389364	(4238, p<= 0.05)			FBXW5	3.47209
			KPNA1					673	#N/A	GDAP1	ganglioside induced differentiation associated protein 1 [Source:HGNC Symbol;Acc:HGNC:15968]	4.52255e-12	1.77864	0.265247	(4238, p<= 0.05)			FHL1	3.47176
			CASKIN1					674	#N/A	CLEC16A	C-type lectin domain containing 16A [Source:HGNC Symbol;Acc:HGNC:29013]	4.56423e-12	-1.58074	-0.100628	(4238, p<= 0.05)			SLC26A4-AS1	3.47169
			LAMP5					675	#N/A	RAMP1	receptor activity modifying protein 1 [Source:HGNC Symbol;Acc:HGNC:9843]	4.56423e-12	-2.31151	-0.335899	(4238, p<= 0.05)			ENSG00000286568	3.47067
			SLC37A4					676	#N/A	SEMA3F	semaphorin 3F [Source:HGNC Symbol;Acc:HGNC:10728]	4.62571e-12	-1.70266	-0.234726	(4238, p<= 0.05)			PABIR2	3.47054
			ENG					677	#N/A	AVEN	apoptosis and caspase activation inhibitor [Source:HGNC Symbol;Acc:HGNC:13509]	4.80533e-12	-2.84889	-0.382565	(4238, p<= 0.05)			MZT2A	3.47036
			MOXD1					678	#N/A	NFIC	nuclear factor I C [Source:HGNC Symbol;Acc:HGNC:7786]	5.14384e-12	-1.29006	-0.0884633	(4238, p<= 0.05)			PMP22	3.46806
			FAM13C					679	#N/A	EBP	EBP cholestenol delta-isomerase [Source:HGNC Symbol;Acc:HGNC:3133]	5.24448e-12	-2.47369	-0.301829	(4238, p<= 0.05)			NDUFB10P2	3.46489
			SCAPER					680	#N/A	DUS1L	dihydrouridine synthase 1 like [Source:HGNC Symbol;Acc:HGNC:30086]	5.29916e-12	-2.24992	-0.190966	(4238, p<= 0.05)			IGF1	3.46156
			ARHGEF37					681	#N/A	HOGA1	4-hydroxy-2-oxoglutarate aldolase 1 [Source:HGNC Symbol;Acc:HGNC:25155]	5.33277e-12	-2.49975	-0.493327	(4238, p<= 0.05)			MTPN	3.45644
			CBFB					682	#N/A	GNB3	G protein subunit beta 3 [Source:HGNC Symbol;Acc:HGNC:4400]	5.4017e-12	2.12837	0.415062	(4238, p<= 0.05)			FMOD	3.45535
			PDE2A					683	#N/A	FAM214B	family with sequence similarity 214 member B [Source:HGNC Symbol;Acc:HGNC:25666]	5.43109e-12	-1.05514	-0.0555976	(4238, p<= 0.05)			RPL10P19	3.45495
			DPP3					684	#N/A	GATA2	GATA binding protein 2 [Source:HGNC Symbol;Acc:HGNC:4171]	5.51453e-12	-1.43554	-0.170272	(4238, p<= 0.05)			SPIRE1	3.45393
			NCKAP5					685	#N/A	MSH3	mutS homolog 3 [Source:HGNC Symbol;Acc:HGNC:7326]	5.70547e-12	2.3446	0.27748	(4238, p<= 0.05)			PLEKHF1	3.45021
			PLXNA2					686	#N/A	MLLT3	MLLT3 super elongation complex subunit [Source:HGNC Symbol;Acc:HGNC:7136]	5.74369e-12	1.99379	0.210299	(4238, p<= 0.05)			CYP4B1	3.44867
			MN1					687	#N/A	TMEM232	transmembrane protein 232 [Source:HGNC Symbol;Acc:HGNC:37270]	5.85579e-12	2.26845	0.369809	(4238, p<= 0.05)			UBAP2	3.44801
			BCL2L11					688	#N/A	SPNS2	sphingolipid transporter 2 [Source:HGNC Symbol;Acc:HGNC:26992]	6.15954e-12	-2.30718	-0.322056	(4238, p<= 0.05)			SIRPA	3.44792
			INHBA					689	#N/A	GPAT2	glycerol-3-phosphate acyltransferase 2, mitochondrial [Source:HGNC Symbol;Acc:HGNC:27168]	6.2331e-12	-2.02557	-0.44211	(4238, p<= 0.05)			NEK7	3.4474
			GPR137C					690	#N/A	VPS8	VPS8 subunit of CORVET complex [Source:HGNC Symbol;Acc:HGNC:29122]	6.34436e-12	2.43816	0.363598	(4238, p<= 0.05)			TGFB2	3.44671
			NUP188					691	#N/A	SCAMP5	secretory carrier membrane protein 5 [Source:HGNC Symbol;Acc:HGNC:30386]	6.44929e-12	2.64228	0.515221	(4238, p<= 0.05)			C5AR1	3.44618
			EPB41L2					692	#N/A	CASKIN2	CASK interacting protein 2 [Source:HGNC Symbol;Acc:HGNC:18200]	6.51512e-12	-1.412	-0.0937751	(4238, p<= 0.05)			KLK14	3.44394
			PLXDC2					693	#N/A	NECTIN2	nectin cell adhesion molecule 2 [Source:HGNC Symbol;Acc:HGNC:9707]	6.638e-12	-1.60964	-0.195016	(4238, p<= 0.05)			SLC26A2	3.44269
			FGF7					694	#N/A	KIAA1549	KIAA1549 [Source:HGNC Symbol;Acc:HGNC:22219]	7.1536e-12	-2.30995	-0.356136	(4238, p<= 0.05)			TAX1BP3	3.44229
			STXBP6					695	#N/A	OSBPL11	oxysterol binding protein like 11 [Source:HGNC Symbol;Acc:HGNC:16397]	7.23736e-12	-1.76951	-0.206021	(4238, p<= 0.05)			ASB14	3.44222
			MTURN					696	#N/A	SCGN	secretagogin, EF-hand calcium binding protein [Source:HGNC Symbol;Acc:HGNC:16941]	7.51935e-12	-2.47485	-1.05501	(4238, p<= 0.05)			ENSG00000260484	3.44155
			LEPROTL1					697	PABRVcomp	MXRA8	matrix remodeling associated 8 [Source:HGNC Symbol;Acc:HGNC:7542]	7.67847e-12	2.51226	0.398483	(4238, p<= 0.05)			PXDN	3.43967
			CALU					698	#N/A	CACYBP	calcyclin binding protein [Source:HGNC Symbol;Acc:HGNC:30423]	7.73885e-12	-2.53075	-0.290752	(4238, p<= 0.05)			MTOR	3.43547
			IFIT1					699	#N/A	AP3D1	adaptor related protein complex 3 subunit delta 1 [Source:HGNC Symbol;Acc:HGNC:568]	7.81915e-12	-1.3957	-0.0658504	(4238, p<= 0.05)			PTGFRN	3.43497
			GNMT					700	#N/A	USB1	U6 snRNA biogenesis phosphodiesterase 1 [Source:HGNC Symbol;Acc:HGNC:25792]	8.09172e-12	-1.66389	-0.190428	(4238, p<= 0.05)			SHC4	3.43358
			LPAR5					701	#N/A	IGF2BP2	insulin like growth factor 2 mRNA binding protein 2 [Source:HGNC Symbol;Acc:HGNC:28867]	8.72757e-12	-1.95912	-0.215423	(4238, p<= 0.05)			MACC1	3.43298
			TMEM245					702	#N/A	AKT1S1	AKT1 substrate 1 [Source:HGNC Symbol;Acc:HGNC:28426]	8.89207e-12	-1.441	-0.0657828	(4238, p<= 0.05)			CXXC4-AS1	3.43221
			RPA1					703	#N/A	LSM12	LSM12 homolog [Source:HGNC Symbol;Acc:HGNC:26407]	9.01747e-12	-2.10323	-0.184036	(4238, p<= 0.05)			LNX2	3.43195
			GLUL					704	#N/A	TRIM22	tripartite motif containing 22 [Source:HGNC Symbol;Acc:HGNC:16379]	9.08896e-12	1.158	0.131163	(4238, p<= 0.05)			LRRC59	3.43111
			TMEM71					705	#N/A	PFDN6	prefoldin subunit 6 [Source:HGNC Symbol;Acc:HGNC:4926]	9.12107e-12	-1.97416	-0.199926	(4238, p<= 0.05)			EEF2K	3.43044
			NECAB1					706	#N/A	NFASC	neurofascin [Source:HGNC Symbol;Acc:HGNC:29866]	9.27701e-12	2.69501	0.368587	(4238, p<= 0.05)			LINC00702	3.43038
			MICAL2					707	#N/A	COL4A5	collagen type IV alpha 5 chain [Source:HGNC Symbol;Acc:HGNC:2207]	9.32183e-12	2.8547	0.440435	(4238, p<= 0.05)			LAMP5	3.4301
			PLA2G4F					708	#N/A	RPN1	ribophorin I [Source:HGNC Symbol;Acc:HGNC:10381]	9.61626e-12	-2.32865	-0.238134	(4238, p<= 0.05)			BDNF	3.42788
			PRR5L					709	#N/A	LRRCC1	leucine rich repeat and coiled-coil centrosomal protein 1 [Source:HGNC Symbol;Acc:HGNC:29373]	9.66125e-12	2.21102	0.381342	(4238, p<= 0.05)			SPHKAP	3.42343
			GATB					710	#N/A	ERGIC1	endoplasmic reticulum-golgi intermediate compartment 1 [Source:HGNC Symbol;Acc:HGNC:29205]	9.74737e-12	-2.2848	-0.209418	(4238, p<= 0.05)			RAI14	3.42218
			ADCY6					711	#N/A	TMEM135	transmembrane protein 135 [Source:HGNC Symbol;Acc:HGNC:26167]	9.75072e-12	2.65045	0.41152	(4238, p<= 0.05)			SRPK2	3.41998
			ASB18					712	#N/A	RANBP10	RAN binding protein 10 [Source:HGNC Symbol;Acc:HGNC:29285]	1.00078e-11	2.83385	0.274508	(4238, p<= 0.05)			YEATS2	3.41781
			GOLIM4					713	#N/A	KCNIP3	potassium voltage-gated channel interacting protein 3 [Source:HGNC Symbol;Acc:HGNC:15523]	1.02056e-11	-1.97854	-0.356157	(4238, p<= 0.05)			CCDC136	3.41625
			LNX2					714	#N/A	KIAA0556	KIAA0556 [Source:HGNC Symbol;Acc:HGNC:29068]	1.02341e-11	3.03134	0.416529	(4238, p<= 0.05)			OGFOD1	3.41433
			PDE11A					715	#N/A	KCTD7	potassium channel tetramerization domain containing 7 [Source:HGNC Symbol;Acc:HGNC:21957]	1.03448e-11	2.39101	0.225546	(4238, p<= 0.05)			FSCN1	3.41362
			TSPAN9					716	#N/A	AMOT	angiomotin [Source:HGNC Symbol;Acc:HGNC:17810]	1.10017e-11	1.9121	0.206617	(4238, p<= 0.05)			LTBP1	3.41202
			CMBL					717	#N/A	ETNPPL	ethanolamine-phosphate phospho-lyase [Source:HGNC Symbol;Acc:HGNC:14404]	1.14368e-11	-3.25012	-1.23592	(4238, p<= 0.05)			MAP3K7	3.40918
			VCL					718	#N/A	SDC2	syndecan 2 [Source:HGNC Symbol;Acc:HGNC:10659]	1.23403e-11	1.70497	0.169502	(4238, p<= 0.05)			PROS1	3.40792
			SERPINE1					719	#N/A	GBP4	guanylate binding protein 4 [Source:HGNC Symbol;Acc:HGNC:20480]	1.2449e-11	1.2931	0.1467	(4238, p<= 0.05)			RABGAP1	3.40762
			TMEM220					720	#N/A	NAAA	N-acylethanolamine acid amidase [Source:HGNC Symbol;Acc:HGNC:736]	1.25672e-11	2.51338	0.317098	(4238, p<= 0.05)			FYB2	3.40695
			RGS6					721	#N/A	PPP1R3C	protein phosphatase 1 regulatory subunit 3C [Source:HGNC Symbol;Acc:HGNC:9293]	1.33809e-11	1.7619	0.287593	(4238, p<= 0.05)			EIF2D	3.4039
			SRGAP3					722	#N/A	PROSER1	proline and serine rich 1 [Source:HGNC Symbol;Acc:HGNC:20291]	1.34523e-11	-1.93329	-0.17624	(4238, p<= 0.05)			MEPCE	3.40235
			PDK1					723	#N/A	BCL3	BCL3 transcription coactivator [Source:HGNC Symbol;Acc:HGNC:998]	1.48005e-11	-2.18451	-0.488406	(4238, p<= 0.05)			RND3	3.40059
			AKAP13					724	#N/A	PLEKHA2	pleckstrin homology domain containing A2 [Source:HGNC Symbol;Acc:HGNC:14336]	1.54088e-11	2.02075	0.233511	(4238, p<= 0.05)			ZFYVE16	3.39881
			ADH1B					725	#N/A	RPS6KB2	ribosomal protein S6 kinase B2 [Source:HGNC Symbol;Acc:HGNC:10437]	1.5412e-11	-1.6425	-0.140701	(4238, p<= 0.05)			DLL1	3.39815
			HEY2					726	#N/A	RABGGTA	Rab geranylgeranyltransferase subunit alpha [Source:HGNC Symbol;Acc:HGNC:9795]	1.55301e-11	-2.55467	-0.261401	(4238, p<= 0.05)			DHRS12	3.39794
			FAM227A					727	#N/A	TIMP3	TIMP metallopeptidase inhibitor 3 [Source:HGNC Symbol;Acc:HGNC:11822]	1.6221e-11	-2.34215	-0.390495	(4238, p<= 0.05)			LINC00891	3.39484
			ART3					728	#N/A	DOCK1	dedicator of cytokinesis 1 [Source:HGNC Symbol;Acc:HGNC:2987]	1.68268e-11	2.05033	0.183848	(4238, p<= 0.05)			ENSG00000288694	3.39418
			SLC5A1					729	#N/A	C1QB	complement C1q B chain [Source:HGNC Symbol;Acc:HGNC:1242]	1.78838e-11	-2.76827	-0.792597	(4238, p<= 0.05)			BEND3	3.38812
			PDLIM3					730	#N/A	NTNG2	netrin G2 [Source:HGNC Symbol;Acc:HGNC:14288]	1.8523e-11	2.85814	0.613407	(4238, p<= 0.05)			LAD1	3.38634
			CHSY3					731	#N/A	SH3PXD2B	SH3 and PX domains 2B [Source:HGNC Symbol;Acc:HGNC:29242]	1.87798e-11	-2.08639	-0.401147	(4238, p<= 0.05)			COPA	3.38554
			CITED4					732	#N/A	PEA15	proliferation and apoptosis adaptor protein 15 [Source:HGNC Symbol;Acc:HGNC:8822]	1.89741e-11	-2.04601	-0.234071	(4238, p<= 0.05)			AZIN2	3.38316
			YBX3					733	#N/A	DUSP16	dual specificity phosphatase 16 [Source:HGNC Symbol;Acc:HGNC:17909]	1.98411e-11	2.23785	0.199652	(4238, p<= 0.05)			SUPT3H	3.37999
			ST8SIA2					734	#N/A	ATXN7L3	ataxin 7 like 3 [Source:HGNC Symbol;Acc:HGNC:25416]	2.05932e-11	-1.60003	-0.125553	(4238, p<= 0.05)			CRYZL2P	3.37947
			MICALL2					735	#N/A	ELL2	elongation factor for RNA polymerase II 2 [Source:HGNC Symbol;Acc:HGNC:17064]	2.05932e-11	-2.50035	-0.431161	(4238, p<= 0.05)			SGPP2	3.37778
			TCEA3					736	#N/A	CRHBP	corticotropin releasing hormone binding protein [Source:HGNC Symbol;Acc:HGNC:2356]	2.12811e-11	1.83902	0.45979	(4238, p<= 0.05)			TUB-AS1	3.37711
			CLIP1					737	#N/A	CHL1	cell adhesion molecule L1 like [Source:HGNC Symbol;Acc:HGNC:1939]	2.2176e-11	-2.54422	-0.813736	(4238, p<= 0.05)			SPHK1	3.37662
			ABLIM3					738	#N/A	COL12A1	collagen type XII alpha 1 chain [Source:HGNC Symbol;Acc:HGNC:2188]	2.2176e-11	1.82404	0.284998	(4238, p<= 0.05)			ENSG00000288658	3.37338
			BCL11A					739	#N/A	PPP1CC	protein phosphatase 1 catalytic subunit gamma [Source:HGNC Symbol;Acc:HGNC:9283]	2.22789e-11	-2.71944	-0.315415	(4238, p<= 0.05)			GNL3L	3.37182
			RNF157					740	#N/A	TRAF7	TNF receptor associated factor 7 [Source:HGNC Symbol;Acc:HGNC:20456]	2.23826e-11	-1.62525	-0.166803	(4238, p<= 0.05)			TANC2	3.37137
			HES4					741	#N/A	SLC35E1	solute carrier family 35 member E1 [Source:HGNC Symbol;Acc:HGNC:20803]	2.26474e-11	-1.52233	-0.0864626	(4238, p<= 0.05)			DNAAF3-AS1	3.36901
			GPA33					742	#N/A	AUP1	AUP1 lipid droplet regulating VLDL assembly factor [Source:HGNC Symbol;Acc:HGNC:891]	2.38696e-11	-1.81656	-0.165584	(4238, p<= 0.05)			EPB41L1	3.36855
			ANXA4					743	#N/A	TMEM147	transmembrane protein 147 [Source:HGNC Symbol;Acc:HGNC:30414]	2.47876e-11	-2.06656	-0.196542	(4238, p<= 0.05)			FYTTD1	3.36794
			TTC9					744	#N/A	ALDH9A1	aldehyde dehydrogenase 9 family member A1 [Source:HGNC Symbol;Acc:HGNC:412]	2.5293e-11	2.39876	0.226797	(4238, p<= 0.05)			FAP	3.36711
			MZT2A					745	#N/A	KLHDC9	kelch domain containing 9 [Source:HGNC Symbol;Acc:HGNC:28489]	2.55191e-11	2.33613	0.365032	(4238, p<= 0.05)			KRTAP5-AS1	3.36513
			FAM110B					746	#N/A	XG	Xg glycoprotein (Xg blood group) [Source:HGNC Symbol;Acc:HGNC:12806]	2.55191e-11	2.97026	1.16645	(4238, p<= 0.05)			RASGRP2	3.36495
			TAOK1					747	#N/A	EVC	EvC ciliary complex subunit 1 [Source:HGNC Symbol;Acc:HGNC:3497]	2.58051e-11	1.87885	0.298205	(4238, p<= 0.05)			SLC6A6	3.36372
			SCAF11					748	#N/A	MLF2	myeloid leukemia factor 2 [Source:HGNC Symbol;Acc:HGNC:7126]	2.60202e-11	-1.98923	-0.186158	(4238, p<= 0.05)			ENSG00000285525	3.36065
			OGDHL					749	#N/A	ERI2	ERI1 exoribonuclease family member 2 [Source:HGNC Symbol;Acc:HGNC:30541]	2.61906e-11	1.72819	0.249329	(4238, p<= 0.05)			BHMT2	3.35874
			CYP2J2					750	#N/A	NDN	necdin, MAGE family member [Source:HGNC Symbol;Acc:HGNC:7675]	2.88332e-11	2.22817	0.258463	(4238, p<= 0.05)			PDE10A	3.35555
			SRF					751	#N/A	MRPL36	mitochondrial ribosomal protein L36 [Source:HGNC Symbol;Acc:HGNC:14490]	2.91734e-11	-2.58435	-0.263847	(4238, p<= 0.05)			AMOTL1	3.3537
			ATP8B1					752	#N/A	DEDD	death effector domain containing [Source:HGNC Symbol;Acc:HGNC:2755]	2.96308e-11	-2.23685	-0.179609	(4238, p<= 0.05)			CSPG4	3.35339
			SEMA4C					753	#N/A	PLPPR4	phospholipid phosphatase related 4 [Source:HGNC Symbol;Acc:HGNC:23496]	3.10544e-11	1.97063	0.472363	(4238, p<= 0.05)			PLAGL2	3.35339
			DACT1					754	#N/A	ZMYM4	zinc finger MYM-type containing 4 [Source:HGNC Symbol;Acc:HGNC:13055]	3.10544e-11	1.71099	0.156581	(4238, p<= 0.05)			JPT2	3.34997
			CNST					755	#N/A	PCNX2	pecanex 2 [Source:HGNC Symbol;Acc:HGNC:8736]	3.22359e-11	1.9558	0.262659	(4238, p<= 0.05)			DOK5	3.34836
			TRMU					756	#N/A	DCHS1	dachsous cadherin-related 1 [Source:HGNC Symbol;Acc:HGNC:13681]	3.25177e-11	2.00552	0.196624	(4238, p<= 0.05)			SLC9A1	3.34434
			MPST					757	#N/A	SMIM12	small integral membrane protein 12 [Source:HGNC Symbol;Acc:HGNC:25154]	3.29e-11	-2.74098	-0.281927	(4238, p<= 0.05)			NFIB	3.34247
	ratPAB(224)	111	FSTL1					758	#N/A	MAPK10	mitogen-activated protein kinase 10 [Source:HGNC Symbol;Acc:HGNC:6872]	3.34073e-11	2.0048	0.294285	(4238, p<= 0.05)			RGS6	3.33869
			MMP2					759	#N/A	MCRS1	microspherule protein 1 [Source:HGNC Symbol;Acc:HGNC:6960]	3.41748e-11	-2.09893	-0.184093	(4238, p<= 0.05)			GDF11	3.33414
			XDH					760	#N/A	SRM	spermidine synthase [Source:HGNC Symbol;Acc:HGNC:11296]	3.41748e-11	-1.30566	-0.0793127	(4238, p<= 0.05)			ZNF821	3.332
			GDA					761	#N/A	CALCOCO2	calcium binding and coiled-coil domain 2 [Source:HGNC Symbol;Acc:HGNC:29912]	3.43939e-11	-2.78134	-0.319579	(4238, p<= 0.05)			TMED9	3.33126
			RT1-DA					762	#N/A	ECE2	endothelin converting enzyme 2 [Source:HGNC Symbol;Acc:HGNC:13275]	3.44263e-11	-1.55579	-0.254043	(4238, p<= 0.05)			PRDM2	3.32812
			MAOA					763	#N/A	FRMD4B	FERM domain containing 4B [Source:HGNC Symbol;Acc:HGNC:24886]	3.4695e-11	1.9382	0.252328	(4238, p<= 0.05)			SH3BP2	3.32748
			OLR59					764	#N/A	FZD1	frizzled class receptor 1 [Source:HGNC Symbol;Acc:HGNC:4038]	3.50866e-11	2.26401	0.320995	(4238, p<= 0.05)			ENSG00000285799	3.32699
			PAQR8					765	#N/A	ART3	ADP-ribosyltransferase 3 [Source:HGNC Symbol;Acc:HGNC:725]	3.54073e-11	-2.93887	-0.572489	(4238, p<= 0.05)			GBX1	3.32581
			SLC9A3					766	#N/A	UBQLN4	ubiquilin 4 [Source:HGNC Symbol;Acc:HGNC:1237]	3.5652e-11	-1.44691	-0.12102	(4238, p<= 0.05)			HCN4	3.32521
			SFRP2					767	#N/A	SERPINE1	serpin family E member 1 [Source:HGNC Symbol;Acc:HGNC:8583]	3.66826e-11	-1.82432	-0.739705	(4238, p<= 0.05)			PEAK1	3.32414
			RIC3					768	#N/A	NREP	neuronal regeneration related protein [Source:HGNC Symbol;Acc:HGNC:16834]	3.68127e-11	1.78529	0.254937	(4238, p<= 0.05)			ENSG00000267279	3.32382
			TCF21					769	PABRVdecomp	MDK	midkine [Source:HGNC Symbol;Acc:HGNC:6972]	3.76017e-11	2.58822	0.482337	(4238, p<= 0.05)			PLD6	3.32237
			CMKLR1					770	#N/A	ZNF627	zinc finger protein 627 [Source:HGNC Symbol;Acc:HGNC:30570]	3.82708e-11	2.03345	0.224115	(4238, p<= 0.05)			CNN1	3.32114
			ANXA2					771	#N/A	IL10	interleukin 10 [Source:HGNC Symbol;Acc:HGNC:5962]	3.85415e-11	-2.02275	-0.317017	(4238, p<= 0.05)			LIVAR	3.31628
			C4B					772	#N/A	CCDC92	coiled-coil domain containing 92 [Source:HGNC Symbol;Acc:HGNC:29563]	3.87278e-11	-1.94095	-0.163963	(4238, p<= 0.05)			TGFB2-AS1	3.31113
			ASB4					773	#N/A	VIPAS39	VPS33B interacting protein, apical-basolateral polarity regulator, spe-39 homolog [Source:HGNC Symbol;Acc:HGNC:20347]	3.87278e-11	2.47748	0.219047	(4238, p<= 0.05)			SLC43A3	3.30801
			HMHA1					774	#N/A	ZNF14	zinc finger protein 14 [Source:HGNC Symbol;Acc:HGNC:12924]	4.04798e-11	2.20217	0.259583	(4238, p<= 0.05)			ACVR1	3.30678
			LRP1					775	#N/A	BCL7B	BAF chromatin remodeling complex subunit BCL7B [Source:HGNC Symbol;Acc:HGNC:1005]	4.1053e-11	-2.05238	-0.158649	(4238, p<= 0.05)			FEM1B	3.30652
			FMO3					776	#N/A	TMEM231	transmembrane protein 231 [Source:HGNC Symbol;Acc:HGNC:37234]	4.18569e-11	2.67565	0.284795	(4238, p<= 0.05)			EEA1	3.30646
			PCDH20					777	#N/A	RHOBTB1	Rho related BTB domain containing 1 [Source:HGNC Symbol;Acc:HGNC:18738]	4.23566e-11	2.44669	0.354093	(4238, p<= 0.05)			ETF1	3.30645
			CPXM1					778	#N/A	KLHL26	kelch like family member 26 [Source:HGNC Symbol;Acc:HGNC:25623]	4.45318e-11	-0.365634	0.0198583	(4238, p<= 0.05)			RN7SKP264	3.3048
			TTLL9					779	#N/A	NHLRC3	NHL repeat containing 3 [Source:HGNC Symbol;Acc:HGNC:33751]	4.46705e-11	2.09995	0.274282	(4238, p<= 0.05)			RORC	3.30466
			IL25					780	#N/A	CPM	carboxypeptidase M [Source:HGNC Symbol;Acc:HGNC:2311]	4.53955e-11	-2.23281	-0.36765	(4238, p<= 0.05)			CPNE4	3.30271
			P2RX1					781	#N/A	BRD4	bromodomain containing 4 [Source:HGNC Symbol;Acc:HGNC:13575]	4.69514e-11	-1.21782	-0.0995884	(4238, p<= 0.05)			ENSG00000287171	3.30271
			MAN2B2					782	#N/A	EMC3	ER membrane protein complex subunit 3 [Source:HGNC Symbol;Acc:HGNC:23999]	4.79549e-11	-2.57738	-0.276895	(4238, p<= 0.05)			WWC2	3.30136
			HS3ST2					783	#N/A	FAM13A	family with sequence similarity 13 member A [Source:HGNC Symbol;Acc:HGNC:19367]	4.86898e-11	1.98189	0.211026	(4238, p<= 0.05)			OXSR1	3.30105
			SV2A					784	#N/A	FLNC	filamin C [Source:HGNC Symbol;Acc:HGNC:3756]	4.91132e-11	-1.40979	-0.24919	(4238, p<= 0.05)			ENSG00000287652	3.30065
			PDGFRA					785	#N/A	F3	coagulation factor III, tissue factor [Source:HGNC Symbol;Acc:HGNC:3541]	4.92999e-11	1.79215	0.309208	(4238, p<= 0.05)			APLP1	3.3006
			DCN					786	#N/A	DENND4B	DENN domain containing 4B [Source:HGNC Symbol;Acc:HGNC:29044]	5.25223e-11	-1.6019	-0.117469	(4238, p<= 0.05)			FSIP1	3.30049
			ABCA5					787	#N/A	CASP1	caspase 1 [Source:HGNC Symbol;Acc:HGNC:1499]	5.56196e-11	1.75158	0.241133	(4238, p<= 0.05)			CDH26	3.29924
			RNASE4					788	#N/A	RPGR	retinitis pigmentosa GTPase regulator [Source:HGNC Symbol;Acc:HGNC:10295]	5.62192e-11	-1.7886	-0.23375	(4238, p<= 0.05)			TNK2	3.29924
			RCN3					789	#N/A	GAS2L1	growth arrest specific 2 like 1 [Source:HGNC Symbol;Acc:HGNC:16955]	5.71275e-11	-1.63117	-0.190764	(4238, p<= 0.05)			RUNX1	3.29724
			GSTA1					790	#N/A	ADGRA2	adhesion G protein-coupled receptor A2 [Source:HGNC Symbol;Acc:HGNC:17849]	5.94206e-11	1.9906	0.246393	(4238, p<= 0.05)			RNF145	3.2968
			PTK2B					791	PABRVdecom_comp	COL8A1	collagen type VIII alpha 1 chain [Source:HGNC Symbol;Acc:HGNC:2215]	5.98364e-11	2.28887	0.431351	(4238, p<= 0.05)			RGS3	3.2924
			GPNMB					792	#N/A	ATAD3A	ATPase family AAA domain containing 3A [Source:HGNC Symbol;Acc:HGNC:25567]	6.16088e-11	-2.38586	-0.254494	(4238, p<= 0.05)			BLM	3.29085
			NOS1					793	#N/A	CEP290	centrosomal protein 290 [Source:HGNC Symbol;Acc:HGNC:29021]	6.16421e-11	1.57972	0.177566	(4238, p<= 0.05)			TRIM55	3.29081
			MYO16					794	#N/A	TMEM62	transmembrane protein 62 [Source:HGNC Symbol;Acc:HGNC:26269]	6.30038e-11	-2.07954	-0.189775	(4238, p<= 0.05)			ENSG00000251244	3.28625
			MAP4K1					795	#N/A	ZFP37	ZFP37 zinc finger protein [Source:HGNC Symbol;Acc:HGNC:12863]	6.35772e-11	1.86535	0.225033	(4238, p<= 0.05)			ENSG00000286118	3.28481
			CAMKK1					796	#N/A	ZNF596	zinc finger protein 596 [Source:HGNC Symbol;Acc:HGNC:27268]	6.42437e-11	2.41658	0.324977	(4238, p<= 0.05)			EFR3B	3.2807
			GATSL3					797	#N/A	SLC7A8	solute carrier family 7 member 8 [Source:HGNC Symbol;Acc:HGNC:11066]	6.51975e-11	-2.09148	-0.3824	(4238, p<= 0.05)			LRRC38	3.2765
			GABRB2					798	PABRVcomp	GFPT2	glutamine-fructose-6-phosphate transaminase 2 [Source:HGNC Symbol;Acc:HGNC:4242]	6.5828e-11	-2.85444	-0.700899	(4238, p<= 0.05)			TUBA1A	3.27647
			GPRC5A					799	#N/A	ALMS1	ALMS1 centrosome and basal body associated protein [Source:HGNC Symbol;Acc:HGNC:428]	6.66655e-11	1.83017	0.185379	(4238, p<= 0.05)			ENSG00000263120	3.27644
			GBP2					800	#N/A	IFI44	interferon induced protein 44 [Source:HGNC Symbol;Acc:HGNC:16938]	6.68853e-11	1.25692	0.120751	(4238, p<= 0.05)			ISLR	3.27597
			NUMBL					801	#N/A	TTLL1	tubulin tyrosine ligase like 1 [Source:HGNC Symbol;Acc:HGNC:1312]	6.76028e-11	1.54859	0.143802	(4238, p<= 0.05)			ART5	3.27332
			LYZ2					802	#N/A	RPLP0	ribosomal protein lateral stalk subunit P0 [Source:HGNC Symbol;Acc:HGNC:10371]	6.89586e-11	-1.93039	-0.230954	(4238, p<= 0.05)			FRRS1L	3.26905
			CTGF					803	#N/A	ZDHHC3	zinc finger DHHC-type containing 3 [Source:HGNC Symbol;Acc:HGNC:18470]	6.90647e-11	-1.96472	-0.132955	(4238, p<= 0.05)			SCIRT	3.26176
			TRPM5					804	#N/A	SLC52A3	solute carrier family 52 member 3 [Source:HGNC Symbol;Acc:HGNC:16187]	6.99455e-11	-1.44424	-0.20116	(4238, p<= 0.05)			DLGAP1	3.25585
			TMEM100					805	#N/A	SLC25A19	solute carrier family 25 member 19 [Source:HGNC Symbol;Acc:HGNC:14409]	6.99879e-11	-2.38658	-0.237562	(4238, p<= 0.05)			RALGPS2	3.25478
			DBN1					806	#N/A	SPC24	SPC24 component of NDC80 kinetochore complex [Source:HGNC Symbol;Acc:HGNC:26913]	7.31267e-11	-2.69351	-0.505189	(4238, p<= 0.05)			ENSG00000258851	3.25064
			SLC41A2					807	#N/A	GBGT1	globoside alpha-1,3-N-acetylgalactosaminyltransferase 1 (FORS blood group) [Source:HGNC Symbol;Acc:HGNC:20460]	7.34324e-11	-2.1961	-0.30034	(4238, p<= 0.05)			CYTOR	3.25036
			CAMK1D					808	#N/A	CD14	CD14 molecule [Source:HGNC Symbol;Acc:HGNC:1628]	7.48097e-11	-3.01463	-0.916782	(4238, p<= 0.05)			ZSWIM4	3.24782
			TLR4					809	#N/A	LARP1B	La ribonucleoprotein 1B [Source:HGNC Symbol;Acc:HGNC:24704]	7.50722e-11	-2.68988	-0.277455	(4238, p<= 0.05)			NPPA	3.2475
			CSRP2					810	#N/A	PRICKLE3	prickle planar cell polarity protein 3 [Source:HGNC Symbol;Acc:HGNC:6645]	7.64102e-11	-1.21293	-0.105299	(4238, p<= 0.05)			EFR3A	3.24493
			HSD11B1					811	#N/A	PEX12	peroxisomal biogenesis factor 12 [Source:HGNC Symbol;Acc:HGNC:8854]	7.78606e-11	2.30871	0.297795	(4238, p<= 0.05)			TMEM88B	3.24483
			DDR2					812	#N/A	ZNF442	zinc finger protein 442 [Source:HGNC Symbol;Acc:HGNC:20877]	7.82966e-11	1.86939	0.194071	(4238, p<= 0.05)			ENSG00000286431	3.24457
			RELN					813	#N/A	OMA1	OMA1 zinc metallopeptidase [Source:HGNC Symbol;Acc:HGNC:29661]	7.9308e-11	1.7469	0.24528	(4238, p<= 0.05)			RTN3	3.24357
			APBA1					814	#N/A	CD47	CD47 molecule [Source:HGNC Symbol;Acc:HGNC:1682]	8.09107e-11	1.55505	0.162337	(4238, p<= 0.05)			LINC02137	3.24236
			ADCY7					815	#N/A	HEPH	hephaestin [Source:HGNC Symbol;Acc:HGNC:4866]	8.18931e-11	2.52284	0.401441	(4238, p<= 0.05)			NECAB1	3.24196
			GDF15					816	#N/A	TM7SF3	transmembrane 7 superfamily member 3 [Source:HGNC Symbol;Acc:HGNC:23049]	8.18931e-11	1.86856	0.153162	(4238, p<= 0.05)			UBQLN1	3.23545
			FIGF					817	#N/A	HNRNPAB	heterogeneous nuclear ribonucleoprotein A/B [Source:HGNC Symbol;Acc:HGNC:5034]	8.33309e-11	-2.30793	-0.260081	(4238, p<= 0.05)			ENSG00000254231	3.23368
			SERPING1					818	#N/A	CTSF	cathepsin F [Source:HGNC Symbol;Acc:HGNC:2531]	8.47474e-11	1.9923	0.235263	(4238, p<= 0.05)			NSDHL	3.23367
			WDR62					819	#N/A	GMPR	guanosine monophosphate reductase [Source:HGNC Symbol;Acc:HGNC:4376]	8.70515e-11	-1.60395	-0.198489	(4238, p<= 0.05)			DOK4	3.23131
			STON1					820	#N/A	MYBL1	MYB proto-oncogene like 1 [Source:HGNC Symbol;Acc:HGNC:7547]	8.70515e-11	2.67904	0.527013	(4238, p<= 0.05)			LINC01170	3.23108
			SCN3A					821	#N/A	COASY	Coenzyme A synthase [Source:HGNC Symbol;Acc:HGNC:29932]	8.72624e-11	-1.76172	-0.147786	(4238, p<= 0.05)			ADAM17	3.21793
			EPHX4					822	#N/A	CCDC28A	coiled-coil domain containing 28A [Source:HGNC Symbol;Acc:HGNC:21098]	8.87845e-11	2.80372	0.33431	(4238, p<= 0.05)			FAM83B	3.21548
			PCDH11X					823	PABRVcomp	SOD3	superoxide dismutase 3 [Source:HGNC Symbol;Acc:HGNC:11181]	9.18886e-11	2.2009	0.358922	(4238, p<= 0.05)			AGO2	3.21513
			RT1-DB1					824	#N/A	OAS1	2'-5'-oligoadenylate synthetase 1 [Source:HGNC Symbol;Acc:HGNC:8086]	9.66644e-11	1.48007	0.161256	(4238, p<= 0.05)			ZNF706	3.21493
			BCL11B					825	#N/A	CASD1	CAS1 domain containing 1 [Source:HGNC Symbol;Acc:HGNC:16014]	9.84621e-11	1.82348	0.185861	(4238, p<= 0.05)			IL27RA	3.21367
			MEGF6					826	#N/A	BICC1	BicC family RNA binding protein 1 [Source:HGNC Symbol;Acc:HGNC:19351]	1.0204e-10	1.43211	0.124095	(4238, p<= 0.05)			ACSS2	3.20997
			AOX3					827	#N/A	CCDC6	coiled-coil domain containing 6 [Source:HGNC Symbol;Acc:HGNC:18782]	1.06388e-10	-1.68217	-0.243031	(4238, p<= 0.05)			HES4	3.20912
			CYTH4					828	#N/A	ZMPSTE24	zinc metallopeptidase STE24 [Source:HGNC Symbol;Acc:HGNC:12877]	1.11496e-10	-2.42029	-0.282588	(4238, p<= 0.05)			EXT1	3.20734
			C1S					829	#N/A	ATM	ATM serine/threonine kinase [Source:HGNC Symbol;Acc:HGNC:795]	1.13408e-10	1.21975	0.121293	(4238, p<= 0.05)			RN7SL110P	3.20188
			BOK					830	#N/A	MLLT1	MLLT1 super elongation complex subunit [Source:HGNC Symbol;Acc:HGNC:7134]	1.14805e-10	-1.26916	-0.111848	(4238, p<= 0.05)			ENSG00000258881	3.19765
			IGFBP6					831	#N/A	TKFC	triokinase and FMN cyclase [Source:HGNC Symbol;Acc:HGNC:24552]	1.16541e-10	1.95528	0.204906	(4238, p<= 0.05)			FAM149A	3.19759
			C2					832	#N/A	HSP90AA1	heat shock protein 90 alpha family class A member 1 [Source:HGNC Symbol;Acc:HGNC:5253]	1.1923e-10	-1.11507	-0.111131	(4238, p<= 0.05)			ABHD12	3.19581
			ZFP365					833	#N/A	LYPLAL1	lysophospholipase like 1 [Source:HGNC Symbol;Acc:HGNC:20440]	1.21494e-10	2.23901	0.322372	(4238, p<= 0.05)			UCK2	3.19458
			FUCA1					834	#N/A	RMDN2	regulator of microtubule dynamics 2 [Source:HGNC Symbol;Acc:HGNC:26567]	1.21976e-10	1.05139	0.149608	(4238, p<= 0.05)			COL22A1	3.19206
			TMEM229B					835	#N/A	MAGED1	MAGE family member D1 [Source:HGNC Symbol;Acc:HGNC:6813]	1.28182e-10	2.27278	0.216816	(4238, p<= 0.05)			UBAC2	3.18884
			FGD3					836	#N/A	PDGFD	platelet derived growth factor D [Source:HGNC Symbol;Acc:HGNC:30620]	1.28753e-10	2.16629	0.360937	(4238, p<= 0.05)			ENSG00000274964	3.18814
			IL1B					837	#N/A	RHOD	ras homolog family member D [Source:HGNC Symbol;Acc:HGNC:670]	1.28811e-10	-2.34826	-0.347949	(4238, p<= 0.05)			LINC00648	3.18611
			IFITM1					838	#N/A	ARHGDIA	Rho GDP dissociation inhibitor alpha [Source:HGNC Symbol;Acc:HGNC:678]	1.28832e-10	-1.43312	-0.210899	(4238, p<= 0.05)			CYP4V2	3.18532
			CYFIP2					839	#N/A	C2CD2L	C2CD2 like [Source:HGNC Symbol;Acc:HGNC:29000]	1.30833e-10	-0.788114	-0.0123866	(4238, p<= 0.05)			ENSG00000227803	3.18487
			MYBPC2					840	#N/A	ROBO1	roundabout guidance receptor 1 [Source:HGNC Symbol;Acc:HGNC:10249]	1.31608e-10	1.75758	0.193767	(4238, p<= 0.05)			PCYOX1	3.18358
			CACNA1G					841	#N/A	ULK3		1.33944e-10	-2.23121	-0.185241	(4238, p<= 0.05)			ENSG00000280234	3.18274
			SCN3B					842	PABRVdecomp	PRDM1	PR/SET domain 1 [Source:HGNC Symbol;Acc:HGNC:9346]	1.34037e-10	1.75446	0.299475	(4238, p<= 0.05)			MXRA5	3.18236
			MYL4					843	#N/A	STRBP	spermatid perinuclear RNA binding protein [Source:HGNC Symbol;Acc:HGNC:16462]	1.35703e-10	-2.36493	-0.280168	(4238, p<= 0.05)			CABCOCO1	3.17865
			ATP1A3					844	#N/A	CLPP	caseinolytic mitochondrial matrix peptidase proteolytic subunit [Source:HGNC Symbol;Acc:HGNC:2084]	1.36617e-10	-2.07151	-0.192096	(4238, p<= 0.05)			PLPP1	3.17808
			LBP					845	#N/A	SBF1	SET binding factor 1 [Source:HGNC Symbol;Acc:HGNC:10542]	1.36617e-10	-0.901454	-0.0107038	(4238, p<= 0.05)			LINC01127	3.17534
			ECM1					846	#N/A	MAFK	MAF bZIP transcription factor K [Source:HGNC Symbol;Acc:HGNC:6782]	1.39282e-10	2.48329	0.479816	(4238, p<= 0.05)			STYXL2	3.1751
			AKIP1					847	#N/A	CLIP1	CAP-Gly domain containing linker protein 1 [Source:HGNC Symbol;Acc:HGNC:10461]	1.39717e-10	-2.14785	-0.196569	(4238, p<= 0.05)			PA2G4P4	3.1734
			SEMA3B					848	#N/A	DYRK1B	dual specificity tyrosine phosphorylation regulated kinase 1B [Source:HGNC Symbol;Acc:HGNC:3092]	1.44417e-10	2.12803	0.380255	(4238, p<= 0.05)			GEM	3.17133
			GLI3					849	#N/A	GSTM5	glutathione S-transferase mu 5 [Source:HGNC Symbol;Acc:HGNC:4637]	1.45316e-10	1.81717	0.412129	(4238, p<= 0.05)			FBXO27	3.17084
			S100A6					850	#N/A	MCM8	minichromosome maintenance 8 homologous recombination repair factor [Source:HGNC Symbol;Acc:HGNC:16147]	1.48048e-10	-2.05484	-0.196021	(4238, p<= 0.05)			C5orf34-AS1	3.16975
			MEIS3					851	#N/A	MYLIP	myosin regulatory light chain interacting protein [Source:HGNC Symbol;Acc:HGNC:21155]	1.48185e-10	1.92524	0.220561	(4238, p<= 0.05)			RGS9BP	3.16781
			RXFP1					852	#N/A	TK2	thymidine kinase 2 [Source:HGNC Symbol;Acc:HGNC:11831]	1.48185e-10	1.91805	0.156343	(4238, p<= 0.05)			NES	3.1668
			ANGPT1					853	#N/A	VPS13D	vacuolar protein sorting 13 homolog D [Source:HGNC Symbol;Acc:HGNC:23595]	1.58648e-10	-2.42531	-0.230697	(4238, p<= 0.05)			ASPSCR1	3.16618
			KCNJ14					854	#N/A	KCNK3	potassium two pore domain channel subfamily K member 3 [Source:HGNC Symbol;Acc:HGNC:6278]	1.59371e-10	-1.95129	-0.323261	(4238, p<= 0.05)			STMN1	3.16514
			RT1-BA					855	#N/A	FXYD1	FXYD domain containing ion transport regulator 1 [Source:HGNC Symbol;Acc:HGNC:4025]	1.6445e-10	2.34135	0.30405	(4238, p<= 0.05)			EPOP	3.15658
			KCNK2					856	#N/A	PTDSS1	phosphatidylserine synthase 1 [Source:HGNC Symbol;Acc:HGNC:9587]	1.66715e-10	-2.582	-0.549317	(4238, p<= 0.05)			COMMD8	3.15319
			DGKG					857	#N/A	TENM4	teneurin transmembrane protein 4 [Source:HGNC Symbol;Acc:HGNC:29945]	1.66715e-10	2.14525	0.518642	(4238, p<= 0.05)			AK9	3.14975
			CHRNA1					858	#N/A	CD99	CD99 molecule (Xg blood group) [Source:HGNC Symbol;Acc:HGNC:7082]	1.67839e-10	-2.04905	-0.245569	(4238, p<= 0.05)			SRF	3.14952
			CADM3					859	#N/A	EDA2R	ectodysplasin A2 receptor [Source:HGNC Symbol;Acc:HGNC:17756]	1.6979e-10	2.46084	0.568744	(4238, p<= 0.05)			ENSG00000283341	3.14854
			MGC112715					860	#N/A	CAMKMT	calmodulin-lysine N-methyltransferase [Source:HGNC Symbol;Acc:HGNC:26276]	1.70964e-10	-1.39825	-0.078482	(4238, p<= 0.05)			LINC02630	3.14502
			TGFA					861	#N/A	CYP2J2	cytochrome P450 family 2 subfamily J member 2 [Source:HGNC Symbol;Acc:HGNC:2634]	1.78075e-10	2.88514	0.545617	(4238, p<= 0.05)			PGAP1	3.14389
			CCL21					862	#N/A	RAF1	Raf-1 proto-oncogene, serine/threonine kinase [Source:HGNC Symbol;Acc:HGNC:9829]	1.78169e-10	-1.91483	-0.156611	(4238, p<= 0.05)			ENSG00000272908	3.14385
			FMO2					863	#N/A	NSDHL	NAD(P) dependent steroid dehydrogenase-like [Source:HGNC Symbol;Acc:HGNC:13398]	1.8333e-10	-1.99289	-0.26821	(4238, p<= 0.05)			CHL1-AS2	3.14087
			IL16					864	#N/A	ANXA4	annexin A4 [Source:HGNC Symbol;Acc:HGNC:542]	1.86201e-10	1.94482	0.201543	(4238, p<= 0.05)			SC5D	3.1405
			CHRD					865	#N/A	FMN1	formin 1 [Source:HGNC Symbol;Acc:HGNC:3768]	1.87119e-10	-2.94097	-0.624851	(4238, p<= 0.05)			C6orf89	3.13985
			SLFN3					866	#N/A	CACNB1	calcium voltage-gated channel auxiliary subunit beta 1 [Source:HGNC Symbol;Acc:HGNC:1401]	1.94321e-10	-1.00254	-0.0820153	(4238, p<= 0.05)			ERLEC1	3.13981
			LRRC16A					867	#N/A	ADCY3	adenylate cyclase 3 [Source:HGNC Symbol;Acc:HGNC:234]	1.99982e-10	-2.31603	-0.376599	(4238, p<= 0.05)			CACFD1	3.13847
			ANKRD23					868	#N/A	HMGCL	3-hydroxy-3-methylglutaryl-CoA lyase [Source:HGNC Symbol;Acc:HGNC:5005]	2.21762e-10	2.15595	0.230358	(4238, p<= 0.05)			NAPG	3.13359
	hCTEPH(2342)	1638	SLMAP					869	#N/A	ANO1	anoctamin 1 [Source:HGNC Symbol;Acc:HGNC:21625]	2.30395e-10	2.30784	0.327921	(4238, p<= 0.05)			NAB2	3.13283
			FAM219A					870	#N/A	USP4	ubiquitin specific peptidase 4 [Source:HGNC Symbol;Acc:HGNC:12627]	2.34656e-10	1.89961	0.158784	(4238, p<= 0.05)			EGFR	3.12795
			SAMD4A					871	#N/A	SLC22A5	solute carrier family 22 member 5 [Source:HGNC Symbol;Acc:HGNC:10969]	2.35241e-10	-1.30476	-0.102705	(4238, p<= 0.05)			ENSG00000180458	3.12723
			FARP1					872	#N/A	RBM5	RNA binding motif protein 5 [Source:HGNC Symbol;Acc:HGNC:9902]	2.35595e-10	2.18267	0.184287	(4238, p<= 0.05)			ENSG00000267670	3.12589
			ABRA					873	#N/A	RGL3	ral guanine nucleotide dissociation stimulator like 3 [Source:HGNC Symbol;Acc:HGNC:30282]	2.39455e-10	-2.04742	-0.380166	(4238, p<= 0.05)			AQP7	3.12366
			GCSH					874	#N/A	SEC23A	Sec23 homolog A, coat complex II component [Source:HGNC Symbol;Acc:HGNC:10701]	2.41699e-10	-1.89344	-0.174315	(4238, p<= 0.05)			SIAE	3.12037
			ENSG00000253348					875	#N/A	CASC4	cancer susceptibility 4 [Source:HGNC Symbol;Acc:HGNC:24892]	2.44362e-10	1.8785	0.154049	(4238, p<= 0.05)			MAPK4	3.12017
			ENSG00000253389					876	#N/A	UBE2V1	ubiquitin conjugating enzyme E2 V1 [Source:HGNC Symbol;Acc:HGNC:12494]	2.55182e-10	-2.1133	-0.165157	(4238, p<= 0.05)			TST	3.11987
			PFKP					877	#N/A	CRYBG3	crystallin beta-gamma domain containing 3 [Source:HGNC Symbol;Acc:HGNC:34427]	2.55713e-10	1.03825	0.168442	(4238, p<= 0.05)			PROK2	3.1145
			ENSG00000255005					878	#N/A	BTN3A3	butyrophilin subfamily 3 member A3 [Source:HGNC Symbol;Acc:HGNC:1140]	2.6133e-10	1.68545	0.210895	(4238, p<= 0.05)			VIT	3.11352
			LRRC41					879	#N/A	SLC39A14	solute carrier family 39 member 14 [Source:HGNC Symbol;Acc:HGNC:20858]	2.64828e-10	-2.43532	-0.337092	(4238, p<= 0.05)			LPAR5	3.11251
			DECR1					880	PABRVcomp	IGFBP4	insulin like growth factor binding protein 4 [Source:HGNC Symbol;Acc:HGNC:5473]	2.66153e-10	-2.09892	-0.400921	(4238, p<= 0.05)			BAALC	3.11129
			HYMAI					881	#N/A	EIF2D	eukaryotic translation initiation factor 2D [Source:HGNC Symbol;Acc:HGNC:6583]	2.70935e-10	2.33987	0.186258	(4238, p<= 0.05)			ADAM23	3.10932
			PXYLP1					882	#N/A	MRPL48	mitochondrial ribosomal protein L48 [Source:HGNC Symbol;Acc:HGNC:16653]	2.70935e-10	-2.75603	-0.287424	(4238, p<= 0.05)			ENSG00000274139	3.107
			CHD8					883	#N/A	SCARA3	scavenger receptor class A member 3 [Source:HGNC Symbol;Acc:HGNC:19000]	2.70935e-10	1.6491	0.17997	(4238, p<= 0.05)			R3HDM1	3.10524
			ENO1P2					884	#N/A	ZDHHC15	zinc finger DHHC-type containing 15 [Source:HGNC Symbol;Acc:HGNC:20342]	2.71067e-10	1.77294	0.206273	(4238, p<= 0.05)			BCL2	3.10154
			ENSG00000254695					885	#N/A	PARP8	poly(ADP-ribose) polymerase family member 8 [Source:HGNC Symbol;Acc:HGNC:26124]	2.73894e-10	1.71957	0.188673	(4238, p<= 0.05)			APOBEC3C	3.10046
			DDB1					886	#N/A	ZNF780B	zinc finger protein 780B [Source:HGNC Symbol;Acc:HGNC:33109]	2.85193e-10	1.5999	0.227311	(4238, p<= 0.05)			FAR2P2	3.09968
			SCAF8					887	#N/A	CCDC85C	coiled-coil domain containing 85C [Source:HGNC Symbol;Acc:HGNC:35459]	2.8588e-10	-1.76695	-0.166844	(4238, p<= 0.05)			ST13P20	3.09937
			SERBP1P5					888	#N/A	PTRH2	peptidyl-tRNA hydrolase 2 [Source:HGNC Symbol;Acc:HGNC:24265]	2.89822e-10	-2.26114	-0.232866	(4238, p<= 0.05)			ZNF740	3.0961
			NDUFB10P2					889	#N/A	TCOF1	treacle ribosome biogenesis factor 1 [Source:HGNC Symbol;Acc:HGNC:11654]	2.94616e-10	-1.71732	-0.13234	(4238, p<= 0.05)			ENSG00000279030	3.09586
			LRMDA					890	#N/A	FERMT1	fermitin family member 1 [Source:HGNC Symbol;Acc:HGNC:15889]	3.09183e-10	2.20962	0.405982	(4238, p<= 0.05)			FXN	3.09388
			MIER1					891	PABRVdecomp	FLRT2	fibronectin leucine rich transmembrane protein 2 [Source:HGNC Symbol;Acc:HGNC:3761]	3.21059e-10	1.52278	0.181122	(4238, p<= 0.05)			LRRN3	3.09171
			CCDC28B					892	#N/A	SREBF1	sterol regulatory element binding transcription factor 1 [Source:HGNC Symbol;Acc:HGNC:11289]	3.21688e-10	-2.96304	-0.492328	(4238, p<= 0.05)			LINC02798	3.09063
			MSRB3					893	#N/A	TMEM8B	transmembrane protein 8B [Source:HGNC Symbol;Acc:HGNC:21427]	3.31077e-10	2.3879	0.29685	(4238, p<= 0.05)			LSAMP	3.09056
			SLC15A2					894	#N/A	WDR1	WD repeat domain 1 [Source:HGNC Symbol;Acc:HGNC:12754]	3.31077e-10	-2.13798	-0.221781	(4238, p<= 0.05)			PAQR5-DT	3.08961
			AGPAT1					895	#N/A	SAMD12	sterile alpha motif domain containing 12 [Source:HGNC Symbol;Acc:HGNC:31750]	3.44533e-10	2.40758	0.599015	(4238, p<= 0.05)			ARFGEF1-DT	3.08938
			MAP3K3					896	#N/A	GAREM1	GRB2 associated regulator of MAPK1 subtype 1 [Source:HGNC Symbol;Acc:HGNC:26136]	3.51545e-10	-2.01972	-0.252666	(4238, p<= 0.05)			PAG1	3.08265
			COPS7A					897	#N/A	WSB1	WD repeat and SOCS box containing 1 [Source:HGNC Symbol;Acc:HGNC:19221]	3.55283e-10	2.00007	0.204555	(4238, p<= 0.05)			PDLIM1P4	3.08234
			OSBPL8					898	#N/A	MEIS1	Meis homeobox 1 [Source:HGNC Symbol;Acc:HGNC:7000]	3.5626e-10	-2.47336	-0.332045	(4238, p<= 0.05)			LINC00211	3.08022
			TNS3					899	#N/A	RPUSD3	RNA pseudouridine synthase D3 [Source:HGNC Symbol;Acc:HGNC:28437]	3.60143e-10	-1.88044	-0.174251	(4238, p<= 0.05)			SVEP1	3.08016
			IGSF3					900	PABRVdecomp	NRG1	neuregulin 1 [Source:HGNC Symbol;Acc:HGNC:7997]	3.65498e-10	2.15528	0.869743	(4238, p<= 0.05)			GVQW3	3.07912
			LINC02355					901	#N/A	ADAM20	ADAM metallopeptidase domain 20 [Source:HGNC Symbol;Acc:HGNC:199]	3.66176e-10	1.97994	0.236518	(4238, p<= 0.05)			HARS2	3.07813
			PCARE					902	#N/A	FUNDC2	FUN14 domain containing 2 [Source:HGNC Symbol;Acc:HGNC:24925]	3.66822e-10	-2.52472	-0.271707	(4238, p<= 0.05)			SEC14L5	3.07802
			ENSG00000231769					903	#N/A	RASD2	RASD family member 2 [Source:HGNC Symbol;Acc:HGNC:18229]	3.73708e-10	-2.60865	-0.49659	(4238, p<= 0.05)			RNF38	3.07713
			RPS6KA5					904	#N/A	NSG1	neuronal vesicle trafficking associated 1 [Source:HGNC Symbol;Acc:HGNC:18790]	3.92416e-10	-2.94981	-0.732494	(4238, p<= 0.05)			PHKA2	3.07696
			SUGCT					905	#N/A	FTO	FTO alpha-ketoglutarate dependent dioxygenase [Source:HGNC Symbol;Acc:HGNC:24678]	3.97069e-10	1.59904	0.0987265	(4238, p<= 0.05)			DMWD	3.07599
			LHFPL2					906	#N/A	FZD5	frizzled class receptor 5 [Source:HGNC Symbol;Acc:HGNC:4043]	4.15495e-10	-2.26433	-0.299829	(4238, p<= 0.05)			HFE	3.07299
			ENSG00000236255					907	#N/A	SLC36A1	solute carrier family 36 member 1 [Source:HGNC Symbol;Acc:HGNC:18761]	4.25346e-10	-2.04886	-0.362627	(4238, p<= 0.05)			ENSG00000253142	3.07142
			CCDC34					908	#N/A	ZYX	zyxin [Source:HGNC Symbol;Acc:HGNC:13200]	4.26355e-10	-1.6261	-0.255566	(4238, p<= 0.05)			COQ10B	3.06811
			SLK					909	#N/A	RASGRP1	RAS guanyl releasing protein 1 [Source:HGNC Symbol;Acc:HGNC:9878]	4.26807e-10	1.4774	0.301631	(4238, p<= 0.05)			TMED3	3.06536
			EIF4G3					910	#N/A	ADGRD1	adhesion G protein-coupled receptor D1 [Source:HGNC Symbol;Acc:HGNC:19893]	4.33408e-10	-2.35421	-0.453225	(4238, p<= 0.05)			PARP1	3.06516
			USP6NL					911	#N/A	PARD6G	par-6 family cell polarity regulator gamma [Source:HGNC Symbol;Acc:HGNC:16076]	4.34337e-10	2.46754	0.326764	(4238, p<= 0.05)			SPX	3.06312
			ROCK2					912	#N/A	IFT80	intraflagellar transport 80 [Source:HGNC Symbol;Acc:HGNC:29262]	4.41847e-10	1.93929	0.297124	(4238, p<= 0.05)			AAMDC	3.06266
			CPNE4					913	PABRVcomp	AEBP1	AE binding protein 1 [Source:HGNC Symbol;Acc:HGNC:303]	4.47656e-10	2.61626	0.79843	(4238, p<= 0.05)			LINC00884	3.05798
			ALDOC					914	#N/A	COA6	cytochrome c oxidase assembly factor 6 [Source:HGNC Symbol;Acc:HGNC:18025]	4.48185e-10	-2.64987	-0.3183	(4238, p<= 0.05)			SLC39A13	3.05674
			PRDM2					915	#N/A	CEP126	centrosomal protein 126 [Source:HGNC Symbol;Acc:HGNC:29264]	4.50021e-10	2.14537	0.328102	(4238, p<= 0.05)			NKILA	3.05518
			SMYD3					916	#N/A	MKS1	MKS transition zone complex subunit 1 [Source:HGNC Symbol;Acc:HGNC:7121]	4.60179e-10	1.9841	0.213146	(4238, p<= 0.05)			SFXN3	3.05439
			GARS1					917	#N/A	CDV3	CDV3 homolog [Source:HGNC Symbol;Acc:HGNC:26928]	4.93952e-10	-2.08277	-0.199823	(4238, p<= 0.05)			ENSG00000224626	3.05387
			SH3TC2-DT					918	#N/A	HMCN1	hemicentin 1 [Source:HGNC Symbol;Acc:HGNC:19194]	4.945e-10	1.44052	0.244606	(4238, p<= 0.05)			CLMP	3.05101
			TAFA2					919	#N/A	NRBP1	nuclear receptor binding protein 1 [Source:HGNC Symbol;Acc:HGNC:7993]	4.945e-10	-1.75334	-0.127126	(4238, p<= 0.05)			STAU1	3.04856
			PGAP4					920	#N/A	ICA1L	islet cell autoantigen 1 like [Source:HGNC Symbol;Acc:HGNC:14442]	4.97795e-10	2.23781	0.316475	(4238, p<= 0.05)			PLEKHA3	3.04814
			STK17A					921	#N/A	SLCO4C1	solute carrier organic anion transporter family member 4C1 [Source:HGNC Symbol;Acc:HGNC:23612]	5.11852e-10	1.1569	0.133747	(4238, p<= 0.05)			ENSG00000287493	3.04447
			ENSG00000229533					922	#N/A	HIF3A	hypoxia inducible factor 3 subunit alpha [Source:HGNC Symbol;Acc:HGNC:15825]	5.12393e-10	-1.66234	-0.238592	(4238, p<= 0.05)			MAGED2	3.04404
			ENSG00000248431					923	#N/A	DNAAF3	dynein axonemal assembly factor 3 [Source:HGNC Symbol;Acc:HGNC:30492]	5.14697e-10	3.05593	0.917702	(4238, p<= 0.05)			COX19	3.04244
			NPY6R					924	#N/A	POLH	DNA polymerase eta [Source:HGNC Symbol;Acc:HGNC:9181]	5.19267e-10	2.14499	0.267172	(4238, p<= 0.05)			RNF115	3.04193
			APOE					925	#N/A	FOSL2	FOS like 2, AP-1 transcription factor subunit [Source:HGNC Symbol;Acc:HGNC:3798]	5.23314e-10	-2.13514	-0.332153	(4238, p<= 0.05)			ENAM	3.04119
			ANGPT4					926	#N/A	C1QC	complement C1q C chain [Source:HGNC Symbol;Acc:HGNC:1245]	5.31168e-10	-3.08653	-0.800575	(4238, p<= 0.05)			RBM28	3.041
			GASK1B					927	#N/A	PLCB4	phospholipase C beta 4 [Source:HGNC Symbol;Acc:HGNC:9059]	5.50784e-10	1.36191	0.151587	(4238, p<= 0.05)			GRB10	3.03977
			CDK8					928	#N/A	MOCS1	molybdenum cofactor synthesis 1 [Source:HGNC Symbol;Acc:HGNC:7190]	5.64656e-10	-2.10836	-0.247288	(4238, p<= 0.05)			RPS6KL1	3.03708
			NRARP					929	#N/A	NRM	nurim [Source:HGNC Symbol;Acc:HGNC:8003]	5.80105e-10	-2.19088	-0.309464	(4238, p<= 0.05)			SLC26A9	3.0349
			PPP1R3D					930	#N/A	FMO5	flavin containing dimethylaniline monoxygenase 5 [Source:HGNC Symbol;Acc:HGNC:3773]	5.86871e-10	-1.0143	-0.145178	(4238, p<= 0.05)			SPINK1	3.03395
			KCNIP2-AS1					931	#N/A	LRRC59	leucine rich repeat containing 59 [Source:HGNC Symbol;Acc:HGNC:28817]	5.86871e-10	-1.93213	-0.29681	(4238, p<= 0.05)			CRACD	3.03388
			ATXN7L3B					932	#N/A	STAT4	signal transducer and activator of transcription 4 [Source:HGNC Symbol;Acc:HGNC:11365]	6.03805e-10	2.73036	1.06556	(4238, p<= 0.05)			MTURN	3.03309
			TPM3					933	#N/A	CHRAC1	chromatin accessibility complex subunit 1 [Source:HGNC Symbol;Acc:HGNC:13544]	6.20033e-10	-2.47248	-0.299093	(4238, p<= 0.05)			ARID5B	3.03171
			LINC01843					934	#N/A	DDX58	DExD/H-box helicase 58 [Source:HGNC Symbol;Acc:HGNC:19102]	6.21867e-10	1.34821	0.084992	(4238, p<= 0.05)			ANKRD50	3.03138
			HYDIN2					935	#N/A	FGFRL1	fibroblast growth factor receptor like 1 [Source:HGNC Symbol;Acc:HGNC:3693]	6.28419e-10	-1.63254	-0.170186	(4238, p<= 0.05)			SOCS4	3.03092
			NTHL1					936	#N/A	TP53I11	tumor protein p53 inducible protein 11 [Source:HGNC Symbol;Acc:HGNC:16842]	6.30631e-10	-1.71622	-0.23111	(4238, p<= 0.05)			RNF217	3.02959
			OPHN1					937	#N/A	SLC2A9	solute carrier family 2 member 9 [Source:HGNC Symbol;Acc:HGNC:13446]	6.32911e-10	-1.50248	-0.136559	(4238, p<= 0.05)			HMGA2-AS1	3.027
			LINC02777					938	#N/A	PCYOX1L	prenylcysteine oxidase 1 like [Source:HGNC Symbol;Acc:HGNC:28477]	6.33443e-10	2.17736	0.232962	(4238, p<= 0.05)			RN7SL254P	3.02638
			MARF1					939	#N/A	INPP4B	inositol polyphosphate-4-phosphatase type II B [Source:HGNC Symbol;Acc:HGNC:6075]	6.51154e-10	2.25242	0.388335	(4238, p<= 0.05)			DCLK2	3.02634
			TMEM255A					940	#N/A	CHRDL1	chordin like 1 [Source:HGNC Symbol;Acc:HGNC:29861]	6.71812e-10	2.43525	0.822124	(4238, p<= 0.05)			ANKRD34C	3.02565
			PREP					941	#N/A	UBIAD1	UbiA prenyltransferase domain containing 1 [Source:HGNC Symbol;Acc:HGNC:30791]	6.76766e-10	-1.85334	-0.147834	(4238, p<= 0.05)			ENSG00000255325	3.02446
			CHMP1B					942	#N/A	ASPA	aspartoacylase [Source:HGNC Symbol;Acc:HGNC:756]	7.1601e-10	1.85875	0.212939	(4238, p<= 0.05)			LINC02352	3.02437
			MAP3K13					943	#N/A	POP7	POP7 homolog, ribonuclease P/MRP subunit [Source:HGNC Symbol;Acc:HGNC:19949]	7.47889e-10	-2.2233	-0.254841	(4238, p<= 0.05)			BCL11A	3.02415
			FBXL19-AS1					944	#N/A	ARGLU1	arginine and glutamate rich 1 [Source:HGNC Symbol;Acc:HGNC:25482]	7.58949e-10	2.15703	0.236143	(4238, p<= 0.05)			FAM151A	3.02217
			BCL2					945	#N/A	ZNF528	zinc finger protein 528 [Source:HGNC Symbol;Acc:HGNC:29384]	7.77762e-10	2.03472	0.275921	(4238, p<= 0.05)			SPON1	3.0215
			ENSG00000248362					946	#N/A	EVI5L	ecotropic viral integration site 5 like [Source:HGNC Symbol;Acc:HGNC:30464]	8.26356e-10	-1.49902	-0.126072	(4238, p<= 0.05)			EXOC2	3.01982
			PA2G4P4					947	#N/A	PRDX1	peroxiredoxin 1 [Source:HGNC Symbol;Acc:HGNC:9352]	8.75043e-10	-2.54421	-0.281313	(4238, p<= 0.05)			HCG18	3.01974
			ENSG00000287158					948	#N/A	ARRDC1	arrestin domain containing 1 [Source:HGNC Symbol;Acc:HGNC:28633]	8.7648e-10	-1.31712	-0.100844	(4238, p<= 0.05)			LINC02716	3.01964
			OGFR-AS1					949	#N/A	UBAP2	ubiquitin associated protein 2 [Source:HGNC Symbol;Acc:HGNC:14185]	8.90684e-10	-2.13182	-0.21704	(4238, p<= 0.05)			EIF4EBP2	3.01657
			PLCL2					950	#N/A	PCNT	pericentrin [Source:HGNC Symbol;Acc:HGNC:16068]	8.95385e-10	-1.94864	-0.268279	(4238, p<= 0.05)			P4HA1	3.01611
			PXDN					951	#N/A	KCNA5	potassium voltage-gated channel subfamily A member 5 [Source:HGNC Symbol;Acc:HGNC:6224]	9.03433e-10	2.09589	0.344404	(4238, p<= 0.05)			KLHDC1	3.0157
			LINC02015					952	#N/A	ATP8B1	ATPase phospholipid transporting 8B1 [Source:HGNC Symbol;Acc:HGNC:3706]	9.28375e-10	1.83851	0.246664	(4238, p<= 0.05)			CNKSR3	3.01425
			ENSG00000283341					953	#N/A	BRCA1	BRCA1 DNA repair associated [Source:HGNC Symbol;Acc:HGNC:1100]	9.72243e-10	1.85386	0.25305	(4238, p<= 0.05)			ENSG00000250979	3.01411
			C9orf16					954	#N/A	JPH1	junctophilin 1 [Source:HGNC Symbol;Acc:HGNC:14201]	1.05501e-09	-2.61295	-0.426705	(4238, p<= 0.05)			CBX3P7	3.01232
			MYBPC1					955	#N/A	DPP3	dipeptidyl peptidase 3 [Source:HGNC Symbol;Acc:HGNC:3008]	1.07135e-09	-1.81684	-0.202876	(4238, p<= 0.05)			LRRC1	3.01202
			LINC02334					956	#N/A	P2RY13	purinergic receptor P2Y13 [Source:HGNC Symbol;Acc:HGNC:4537]	1.09198e-09	2.02084	0.38076	(4238, p<= 0.05)			MYL12-AS1	3.00984
			PTGES3P4					957	#N/A	SMARCA2	SWI/SNF related, matrix associated, actin dependent regulator of chromatin, subfamily a, member 2 [Source:HGNC Symbol;Acc:HGNC:11098]	1.17212e-09	2.20294	0.209722	(4238, p<= 0.05)			ZNF516	3.00968
			ENSG00000231964					958	#N/A	ZNF704	zinc finger protein 704 [Source:HGNC Symbol;Acc:HGNC:32291]	1.20695e-09	1.43178	0.200688	(4238, p<= 0.05)			PLD5P1	3.00846
			LINC00345					959	#N/A	ZSCAN26	zinc finger and SCAN domain containing 26 [Source:HGNC Symbol;Acc:HGNC:12978]	1.28027e-09	1.73324	0.189425	(4238, p<= 0.05)			STAT4	3.00812
			RCSD1					960	#N/A	MSH2	mutS homolog 2 [Source:HGNC Symbol;Acc:HGNC:7325]	1.30805e-09	1.91143	0.257252	(4238, p<= 0.05)			CISTR	3.00687
			RTL3					961	PABRVdecomp	UCHL1	ubiquitin C-terminal hydrolase L1 [Source:HGNC Symbol;Acc:HGNC:12513]	1.30805e-09	2.75308	0.865168	(4238, p<= 0.05)			SNN	3.0046
			ADAM23					962	#N/A	TSPAN14	tetraspanin 14 [Source:HGNC Symbol;Acc:HGNC:23303]	1.37169e-09	-1.76054	-0.202029	(4238, p<= 0.05)			JAKMIP3	3.00226
			SPX					963	#N/A	SRSF5	serine and arginine rich splicing factor 5 [Source:HGNC Symbol;Acc:HGNC:10787]	1.41635e-09	1.70643	0.144655	(4238, p<= 0.05)			CLIC1	3.00143
			GRXCR2					964	#N/A	TNMD	tenomodulin [Source:HGNC Symbol;Acc:HGNC:17757]	1.4337e-09	2.62902	1.10816	(4238, p<= 0.05)			SHANK1	2.9999
			CDC42EP3					965	#N/A	FSCN1	fascin actin-bundling protein 1 [Source:HGNC Symbol;Acc:HGNC:11148]	1.48061e-09	1.90768	0.347162	(4238, p<= 0.05)			SLC24A4	2.99805
			LINC02035					966	#N/A	CENPV	centromere protein V [Source:HGNC Symbol;Acc:HGNC:29920]	1.51811e-09	-2.40834	-0.341737	(4238, p<= 0.05)			APRT	2.99597
			FSIP1					967	#N/A	KIAA1755	KIAA1755 [Source:HGNC Symbol;Acc:HGNC:29372]	1.58856e-09	1.7405	0.361497	(4238, p<= 0.05)			DNAH3	2.99246
			RASIP1					968	PABRVcomp	FBLN1	fibulin 1 [Source:HGNC Symbol;Acc:HGNC:3600]	1.60571e-09	1.97831	0.290575	(4238, p<= 0.05)			CYP4X1	2.99024
			ZNF552					969	#N/A	ALOX15B	arachidonate 15-lipoxygenase type B [Source:HGNC Symbol;Acc:HGNC:434]	1.64991e-09	-2.95269	-0.942002	(4238, p<= 0.05)			DLG5-AS1	2.98998
			ENSG00000254231					970	#N/A	SIRPB2	signal regulatory protein beta 2 [Source:HGNC Symbol;Acc:HGNC:16247]	1.6742e-09	-2.35115	-0.561391	(4238, p<= 0.05)			ENSG00000233287	2.98778
			ZSWIM8-AS1					971	#N/A	POLD2	DNA polymerase delta 2, accessory subunit [Source:HGNC Symbol;Acc:HGNC:9176]	1.76146e-09	-1.56493	-0.144678	(4238, p<= 0.05)			OSBPL2	2.98753
			ACADL					972	#N/A	CFAP20	cilia and flagella associated protein 20 [Source:HGNC Symbol;Acc:HGNC:29523]	1.81553e-09	1.41396	0.148566	(4238, p<= 0.05)			P3H2	2.98626
			GLIS2					973	#N/A	PDGFRB	platelet derived growth factor receptor beta [Source:HGNC Symbol;Acc:HGNC:8804]	1.84998e-09	-1.87716	-0.283873	(4238, p<= 0.05)			SH3TC2	2.9831
			GNG12					974	#N/A	ESRRA	estrogen related receptor alpha [Source:HGNC Symbol;Acc:HGNC:3471]	1.88193e-09	-2.09507	-0.229723	(4238, p<= 0.05)			ALPK3	2.98283
			TKTL1					975	#N/A	C4orf46	chromosome 4 open reading frame 46 [Source:HGNC Symbol;Acc:HGNC:27320]	1.94746e-09	2.30778	0.347723	(4238, p<= 0.05)			CORO2B	2.98201
			ENSG00000263120					976	#N/A	HEMK1	HemK methyltransferase family member 1 [Source:HGNC Symbol;Acc:HGNC:24923]	1.95571e-09	2.13248	0.1903	(4238, p<= 0.05)			SYNDIG1	2.97976
			ARF4P4					977	#N/A	JMJD1C	jumonji domain containing 1C [Source:HGNC Symbol;Acc:HGNC:12313]	1.96596e-09	1.35214	0.136519	(4238, p<= 0.05)			LINC01214	2.97925
			KLHL7					978	#N/A	STON2	stonin 2 [Source:HGNC Symbol;Acc:HGNC:30652]	1.96736e-09	1.27643	0.15086	(4238, p<= 0.05)			SOX10	2.97814
			ENSG00000248925					979	#N/A	CRISPLD2	cysteine rich secretory protein LCCL domain containing 2 [Source:HGNC Symbol;Acc:HGNC:25248]	1.97695e-09	-2.26999	-0.505435	(4238, p<= 0.05)			NHSL1	2.97796
			ZNF470-DT					980	#N/A	NME5	NME/NM23 family member 5 [Source:HGNC Symbol;Acc:HGNC:7853]	1.97695e-09	2.00716	0.414383	(4238, p<= 0.05)			GLUL	2.9773
			GORAB					981	#N/A	TRPM7	transient receptor potential cation channel subfamily M member 7 [Source:HGNC Symbol;Acc:HGNC:17994]	1.97752e-09	-2.12716	-0.194806	(4238, p<= 0.05)			CSGALNACT2	2.97554
			FHL1					982	#N/A	PIK3C2A	phosphatidylinositol-4-phosphate 3-kinase catalytic subunit type 2 alpha [Source:HGNC Symbol;Acc:HGNC:8971]	2.0208e-09	-1.63427	-0.154017	(4238, p<= 0.05)			CACNA2D2	2.97454
			TMEM161B-AS1					983	#N/A	TMEM144	transmembrane protein 144 [Source:HGNC Symbol;Acc:HGNC:25633]	2.03173e-09	1.2774	0.162071	(4238, p<= 0.05)			ZDHHC14	2.97252
			PTPRH					984	#N/A	DOK5	docking protein 5 [Source:HGNC Symbol;Acc:HGNC:16173]	2.06667e-09	1.92172	0.458602	(4238, p<= 0.05)			ENSG00000263105	2.97061
			ZNF37CP					985	#N/A	DTX4	deltex E3 ubiquitin ligase 4 [Source:HGNC Symbol;Acc:HGNC:29151]	2.07955e-09	2.49129	0.479698	(4238, p<= 0.05)			LGI4	2.97037
			PLPP7					986	#N/A	IMPA2	inositol monophosphatase 2 [Source:HGNC Symbol;Acc:HGNC:6051]	2.09185e-09	-2.67365	-0.418479	(4238, p<= 0.05)			SLC35F1	2.96794
			PALM2AKAP2					987	PABRVdecomp	SLC1A3	solute carrier family 1 member 3 [Source:HGNC Symbol;Acc:HGNC:10941]	2.10543e-09	-2.35073	-0.352015	(4238, p<= 0.05)			METRN	2.96792
			COQ10B					988	#N/A	NSMF	NMDA receptor synaptonuclear signaling and neuronal migration factor [Source:HGNC Symbol;Acc:HGNC:29843]	2.1255e-09	-1.82342	-0.231033	(4238, p<= 0.05)			MMP11	2.96688
			CYSTM1					989	#N/A	LMCD1	LIM and cysteine rich domains 1 [Source:HGNC Symbol;Acc:HGNC:6633]	2.20735e-09	-2.05364	-0.535933	(4238, p<= 0.05)			XIRP1	2.96649
			ACAD11					990	#N/A	C14orf132	chromosome 14 open reading frame 132 [Source:HGNC Symbol;Acc:HGNC:20346]	2.22126e-09	2.87835	0.782319	(4238, p<= 0.05)			KLHL6	2.96404
			ENSG00000225096					991	#N/A	KLRD1	killer cell lectin like receptor D1 [Source:HGNC Symbol;Acc:HGNC:6378]	2.24767e-09	1.8615	0.245557	(4238, p<= 0.05)			FGF10-AS1	2.961
			KLKB1					992	#N/A	RRS1	ribosome biogenesis regulator 1 homolog [Source:HGNC Symbol;Acc:HGNC:17083]	2.2571e-09	-2.2567	-0.279018	(4238, p<= 0.05)			SMTNL2	2.95628
			PAQR4					993	#N/A	CEBPD	CCAAT enhancer binding protein delta [Source:HGNC Symbol;Acc:HGNC:1835]	2.31019e-09	-2.69108	-0.651556	(4238, p<= 0.05)			ZNF138	2.9561
			SYTL5					994	#N/A	PAPOLA	poly(A) polymerase alpha [Source:HGNC Symbol;Acc:HGNC:14981]	2.31571e-09	-1.50187	-0.112105	(4238, p<= 0.05)			RPSAP22	2.95588
			LINC02700					995	#N/A	CTF1	cardiotrophin 1 [Source:HGNC Symbol;Acc:HGNC:2499]	2.38248e-09	2.81391	0.45052	(4238, p<= 0.05)			IQCA1L	2.95278
			IGKV1OR2-108					996	#N/A	RERE	arginine-glutamic acid dipeptide repeats [Source:HGNC Symbol;Acc:HGNC:9965]	2.38863e-09	-1.04389	-0.0310814	(4238, p<= 0.05)			ENSG00000265408	2.95214
			CCT4					997	#N/A	PRICKLE1	prickle planar cell polarity protein 1 [Source:HGNC Symbol;Acc:HGNC:17019]	2.44633e-09	2.23491	0.383914	(4238, p<= 0.05)			LINC00498	2.95212
			DOK4					998	#N/A	RSRP1	arginine and serine rich protein 1 [Source:HGNC Symbol;Acc:HGNC:25234]	2.59381e-09	2.6423	0.366558	(4238, p<= 0.05)			SOCS7	2.94649
			CUL4B					999	#N/A	COL1A2	collagen type I alpha 2 chain [Source:HGNC Symbol;Acc:HGNC:2198]	2.64509e-09	2.15237	0.499375	(4238, p<= 0.05)			MAN1A2P1	2.94644
			MIR9-3HG					1001	#N/A	TMED5	transmembrane p24 trafficking protein 5 [Source:HGNC Symbol;Acc:HGNC:24251]	2.64509e-09	-1.04756	-0.0854768	(4238, p<= 0.05)			CCDC186	2.94404
			EHBP1L1					1000	PABRVdecomp	EPN3	epsin 3 [Source:HGNC Symbol;Acc:HGNC:18235]	2.64509e-09	-2.50535	-0.640584	(4238, p<= 0.05)			SPRY1	2.94084
			FOXN3-AS1					1002	#N/A	IFI30	IFI30 lysosomal thiol reductase [Source:HGNC Symbol;Acc:HGNC:5398]	2.67715e-09	-3.25853	-1.02734	(4238, p<= 0.05)			ENSG00000260947	2.93825
			RNU6-172P					1003	#N/A	DMPK	DM1 protein kinase [Source:HGNC Symbol;Acc:HGNC:2933]	2.77364e-09	-1.53243	-0.167277	(4238, p<= 0.05)			BACH2	2.93825
			SGF29					1004	#N/A	OAS2	2'-5'-oligoadenylate synthetase 2 [Source:HGNC Symbol;Acc:HGNC:8087]	2.79612e-09	1.17433	0.130362	(4238, p<= 0.05)			ENSG00000231881	2.93798
			DOCK8-AS1					1005	#N/A	ZNF676	zinc finger protein 676 [Source:HGNC Symbol;Acc:HGNC:20429]	2.82396e-09	1.71803	0.310753	(4238, p<= 0.05)			CCDC88A	2.93607
			CENPL					1006	#N/A	PDE3B	phosphodiesterase 3B [Source:HGNC Symbol;Acc:HGNC:8779]	2.85687e-09	2.60536	0.440437	(4238, p<= 0.05)			ENSG00000279175	2.93564
			FST					1007	#N/A	AKR7A2	aldo-keto reductase family 7 member A2 [Source:HGNC Symbol;Acc:HGNC:389]	2.85988e-09	2.08567	0.211808	(4238, p<= 0.05)			CPT2	2.93484
			TGFB2-AS1					1008	#N/A	ABHD11	abhydrolase domain containing 11 [Source:HGNC Symbol;Acc:HGNC:16407]	2.96375e-09	2.6591	0.297943	(4238, p<= 0.05)			IQCH-AS1	2.93456
			NPM1P14					1009	#N/A	FAM222B	family with sequence similarity 222 member B [Source:HGNC Symbol;Acc:HGNC:25563]	3.03879e-09	-1.67576	-0.184459	(4238, p<= 0.05)			DUSP8	2.92993
			MTMR12					1010	#N/A	GLOD4	glyoxalase domain containing 4 [Source:HGNC Symbol;Acc:HGNC:14111]	3.04081e-09	2.27038	0.231986	(4238, p<= 0.05)			LINC00501	2.92878
			RELL1					1011	#N/A	MAPKAP1	MAPK associated protein 1 [Source:HGNC Symbol;Acc:HGNC:18752]	3.05207e-09	-2.45416	-0.219305	(4238, p<= 0.05)			ITFG2	2.92642
			ASTN2					1012	#N/A	MX2	MX dynamin like GTPase 2 [Source:HGNC Symbol;Acc:HGNC:7533]	3.11554e-09	1.05954	0.0537618	(4238, p<= 0.05)			USP6NL	2.92509
			FAM177A1					1013	#N/A	IFI6	interferon alpha inducible protein 6 [Source:HGNC Symbol;Acc:HGNC:4054]	3.15213e-09	1.4196	0.196273	(4238, p<= 0.05)			POFUT2	2.92396
			GSDME					1014	#N/A	ATG2A	autophagy related 2A [Source:HGNC Symbol;Acc:HGNC:29028]	3.21068e-09	-0.900992	-0.0518755	(4238, p<= 0.05)			ENSG00000287745	2.92389
			PMVK					1015	#N/A	CDKL3	cyclin dependent kinase like 3 [Source:HGNC Symbol;Acc:HGNC:15483]	3.24154e-09	1.69263	0.203367	(4238, p<= 0.05)			PSMD7-DT	2.91975
			DDI2					1016	#N/A	EFTUD2	elongation factor Tu GTP binding domain containing 2 [Source:HGNC Symbol;Acc:HGNC:30858]	3.27213e-09	-1.67475	-0.107154	(4238, p<= 0.05)			SNAP91	2.91887
			HPS1					1017	#N/A	WDR66	WD repeat domain 66 [Source:HGNC Symbol;Acc:HGNC:28506]	3.31907e-09	2.38154	0.373176	(4238, p<= 0.05)			CBX6	2.91855
			SETP17					1018	#N/A	PCDH1	protocadherin 1 [Source:HGNC Symbol;Acc:HGNC:8655]	3.3755e-09	-2.14829	-0.30641	(4238, p<= 0.05)			LINC02254	2.91848
			ENSG00000257354					1019	#N/A	BEND5	BEN domain containing 5 [Source:HGNC Symbol;Acc:HGNC:25668]	3.38903e-09	2.12492	0.335855	(4238, p<= 0.05)			LYRM7	2.91657
			DNAJB4					1020	#N/A	HERC4	HECT and RLD domain containing E3 ubiquitin protein ligase 4 [Source:HGNC Symbol;Acc:HGNC:24521]	3.4115e-09	1.50577	0.179089	(4238, p<= 0.05)			PTCD2	2.91568
			LINC02614					1021	#N/A	LIMA1	LIM domain and actin binding 1 [Source:HGNC Symbol;Acc:HGNC:24636]	3.53149e-09	1.3574	0.110947	(4238, p<= 0.05)			PKD2	2.91448
			ENSG00000227463					1022	#N/A	HIF1A	hypoxia inducible factor 1 subunit alpha [Source:HGNC Symbol;Acc:HGNC:4910]	3.59147e-09	-2.13244	-0.305955	(4238, p<= 0.05)			DERL3	2.91446
			POLR1A					1023	#N/A	CYS1	cystin 1 [Source:HGNC Symbol;Acc:HGNC:18525]	3.59629e-09	2.97131	0.726577	(4238, p<= 0.05)			ENSG00000225205	2.91146
			TMPRSS4					1024	#N/A	SCAF11	SR-related CTD associated factor 11 [Source:HGNC Symbol;Acc:HGNC:10784]	3.73054e-09	1.68889	0.183119	(4238, p<= 0.05)			GPRASP2	2.91145
			SDR16C5					1025	#N/A	AGTR2	angiotensin II receptor type 2 [Source:HGNC Symbol;Acc:HGNC:338]	3.91888e-09	1.68919	0.299772	(4238, p<= 0.05)			ENSG00000214803	2.90997
			ENSG00000287355					1026	#N/A	SCAP	SREBF chaperone [Source:HGNC Symbol;Acc:HGNC:30634]	3.95414e-09	-1.42284	-0.103081	(4238, p<= 0.05)			MIR635	2.90933
			ABCG8					1027	#N/A	ATP8A1	ATPase phospholipid transporting 8A1 [Source:HGNC Symbol;Acc:HGNC:13531]	3.96534e-09	1.51296	0.216172	(4238, p<= 0.05)			IGDCC4	2.90892
			ENSG00000285841					1028	#N/A	SYNRG	synergin gamma [Source:HGNC Symbol;Acc:HGNC:557]	4.05023e-09	1.2753	0.121375	(4238, p<= 0.05)			HDAC7	2.90811
			ENSG00000254913					1029	#N/A	IMPDH1	inosine monophosphate dehydrogenase 1 [Source:HGNC Symbol;Acc:HGNC:6052]	4.14645e-09	-1.75227	-0.1928	(4238, p<= 0.05)			ENSG00000284928	2.90513
			RAB11FIP4					1030	#N/A	CLU	clusterin [Source:HGNC Symbol;Acc:HGNC:2095]	4.14731e-09	2.09775	0.292157	(4238, p<= 0.05)			WDR1	2.90463
			SUMF1					1031	#N/A	CD109	CD109 molecule [Source:HGNC Symbol;Acc:HGNC:21685]	4.17392e-09	-2.60933	-0.489937	(4238, p<= 0.05)			FAM13C	2.904
			NF1					1032	#N/A	BBS2	Bardet-Biedl syndrome 2 [Source:HGNC Symbol;Acc:HGNC:967]	4.21276e-09	2.26128	0.296761	(4238, p<= 0.05)			ABCC4	2.90392
			SQLE					1033	#N/A	ENAM	enamelin [Source:HGNC Symbol;Acc:HGNC:3344]	4.32364e-09	2.9654	0.753709	(4238, p<= 0.05)			DIXDC1	2.90321
			HCFC1R1					1034	#N/A	ZNF577	zinc finger protein 577 [Source:HGNC Symbol;Acc:HGNC:28673]	4.33991e-09	1.13784	0.139472	(4238, p<= 0.05)			ENSG00000273381	2.90234
			NEGR1					1035	#N/A	UBALD1	UBA like domain containing 1 [Source:HGNC Symbol;Acc:HGNC:29576]	4.38691e-09	-0.739288	-0.0481919	(4238, p<= 0.05)			ENSG00000229019	2.90158
			MAP4K3					1036	#N/A	RAB9A	RAB9A, member RAS oncogene family [Source:HGNC Symbol;Acc:HGNC:9792]	4.41664e-09	-2.56075	-0.309175	(4238, p<= 0.05)			RHOT1	2.90092
			ENSG00000253775					1037	#N/A	LDHA	lactate dehydrogenase A [Source:HGNC Symbol;Acc:HGNC:6535]	4.47756e-09	-2.19207	-0.390572	(4238, p<= 0.05)			HNRNPA1P66	2.89888
			FGF12					1038	#N/A	CDKN1A	cyclin dependent kinase inhibitor 1A [Source:HGNC Symbol;Acc:HGNC:1784]	4.48318e-09	-1.27796	-0.239617	(4238, p<= 0.05)			GDAP1L1	2.89795
			PPID					1039	#N/A	CCR1	C-C motif chemokine receptor 1 [Source:HGNC Symbol;Acc:HGNC:1602]	4.56038e-09	-2.77841	-0.809651	(4238, p<= 0.05)			NOTCH2NLR	2.89743
			IL20RA					1040	#N/A	CHRDL2	chordin like 2 [Source:HGNC Symbol;Acc:HGNC:24168]	4.56447e-09	-1.97013	-0.814034	(4238, p<= 0.05)			PTGDS	2.89718
			SC5D					1041	#N/A	ATP1B4	ATPase Na+/K+ transporting family member beta 4 [Source:HGNC Symbol;Acc:HGNC:808]	4.57064e-09	2.20598	0.676905	(4238, p<= 0.05)			TP53INP2	2.89698
			IGFBP2					1042	PABRVdecomp	AIF1L	allograft inflammatory factor 1 like [Source:HGNC Symbol;Acc:HGNC:28904]	4.7013e-09	-2.4262	-0.3648	(4238, p<= 0.05)			GPC6	2.89587
			SULF2					1043	#N/A	RNPC3	RNA binding region (RNP1, RRM) containing 3 [Source:HGNC Symbol;Acc:HGNC:18666]	4.70336e-09	1.64455	0.285675	(4238, p<= 0.05)			C1orf198	2.89276
			STARD13-IT1					1044	#N/A	APBB1	amyloid beta precursor protein binding family B member 1 [Source:HGNC Symbol;Acc:HGNC:581]	4.72928e-09	-2.00762	-0.182107	(4238, p<= 0.05)			MIR2278	2.89108
			KLRG1					1045	#N/A	ADAMTSL1	ADAMTS like 1 [Source:HGNC Symbol;Acc:HGNC:14632]	4.82968e-09	1.56617	0.338839	(4238, p<= 0.05)			TUBA4A	2.89074
			FRG1-DT					1046	#N/A	TCF4	transcription factor 4 [Source:HGNC Symbol;Acc:HGNC:11634]	4.82968e-09	1.73856	0.193088	(4238, p<= 0.05)			ENOX2	2.88995
			MGP					1047	#N/A	ENPP2	ectonucleotide pyrophosphatase/phosphodiesterase 2 [Source:HGNC Symbol;Acc:HGNC:3357]	4.89538e-09	1.87546	0.291136	(4238, p<= 0.05)			AMER2	2.88994
			HPCAL4					1048	#N/A	ADH1B	alcohol dehydrogenase 1B (class I), beta polypeptide [Source:HGNC Symbol;Acc:HGNC:250]	4.89746e-09	-2.66371	-0.754963	(4238, p<= 0.05)			SLC15A2	2.88993
			NFAT5					1049	#N/A	CFAP58	cilia and flagella associated protein 58 [Source:HGNC Symbol;Acc:HGNC:26676]	4.92655e-09	2.34824	0.377139	(4238, p<= 0.05)			CCDC28B	2.88888
			ENSG00000230333					1050	#N/A	OAT	ornithine aminotransferase [Source:HGNC Symbol;Acc:HGNC:8091]	4.99519e-09	1.56493	0.106924	(4238, p<= 0.05)			ENSG00000233539	2.88734
			STRN3					1051	#N/A	CREB3	cAMP responsive element binding protein 3 [Source:HGNC Symbol;Acc:HGNC:2347]	5.02098e-09	-1.77863	-0.149961	(4238, p<= 0.05)			GCSH	2.88714
			FLI1					1052	#N/A	GPAT3	glycerol-3-phosphate acyltransferase 3 [Source:HGNC Symbol;Acc:HGNC:28157]	5.13429e-09	1.83158	0.346863	(4238, p<= 0.05)			LMCD1	2.88607
			ENSG00000267670					1053	#N/A	PPEF1	protein phosphatase with EF-hand domain 1 [Source:HGNC Symbol;Acc:HGNC:9243]	5.20824e-09	-2.33509	-0.37353	(4238, p<= 0.05)			ABHD2	2.8858
			PERCC1					1054	#N/A	ZCCHC2	zinc finger CCHC-type containing 2 [Source:HGNC Symbol;Acc:HGNC:22916]	5.21113e-09	-1.90911	-0.166254	(4238, p<= 0.05)			SMG1	2.88462
			SDK2					1055	#N/A	ANP32A	acidic nuclear phosphoprotein 32 family member A [Source:HGNC Symbol;Acc:HGNC:13233]	5.38515e-09	1.99982	0.190404	(4238, p<= 0.05)			MIR133A1HG	2.88063
			ZBTB47					1056	#N/A	MAP6	microtubule associated protein 6 [Source:HGNC Symbol;Acc:HGNC:6868]	5.41734e-09	2.58882	0.396982	(4238, p<= 0.05)			LINC00989	2.87973
			BAIAP3					1057	#N/A	EMP2	epithelial membrane protein 2 [Source:HGNC Symbol;Acc:HGNC:3334]	5.50795e-09	-2.11812	-0.210489	(4238, p<= 0.05)			ATXN1L	2.87888
			MUC20					1058	#N/A	P2RX6	purinergic receptor P2X 6 [Source:HGNC Symbol;Acc:HGNC:8538]	5.6603e-09	2.01069	0.561149	(4238, p<= 0.05)			SYNJ2	2.87786
			SPATS2L					1059	#N/A	MYO10	myosin X [Source:HGNC Symbol;Acc:HGNC:7593]	5.85798e-09	1.80111	0.208143	(4238, p<= 0.05)			ZNF552	2.87632
			ESRRB					1060	#N/A	SH3RF3	SH3 domain containing ring finger 3 [Source:HGNC Symbol;Acc:HGNC:24699]	5.89295e-09	-1.01899	-0.0590823	(4238, p<= 0.05)			SNHG4	2.87502
			FBXL5					1061	#N/A	POLR2M	RNA polymerase II subunit M [Source:HGNC Symbol;Acc:HGNC:14862]	6.16007e-09	2.5184	0.299648	(4238, p<= 0.05)			MARF1	2.87494
			ENSG00000280321					1062	#N/A	RXRG	retinoid X receptor gamma [Source:HGNC Symbol;Acc:HGNC:10479]	6.33569e-09	1.76324	0.408896	(4238, p<= 0.05)			ASTN2	2.87409
			TMEM263					1063	#N/A	LRRN4CL	LRRN4 C-terminal like [Source:HGNC Symbol;Acc:HGNC:33724]	6.3507e-09	1.52887	0.146432	(4238, p<= 0.05)			ENSG00000229195	2.87297
			SOCS4					1064	#N/A	EIF2AK2	eukaryotic translation initiation factor 2 alpha kinase 2 [Source:HGNC Symbol;Acc:HGNC:9437]	6.38532e-09	1.30196	0.10371	(4238, p<= 0.05)			ADAMTSL2	2.86918
			CDH11					1065	#N/A	UNC80	unc-80 homolog, NALCN channel complex subunit [Source:HGNC Symbol;Acc:HGNC:26582]	6.75955e-09	2.13973	0.367356	(4238, p<= 0.05)			ENSG00000270110	2.86903
			EEF2K					1066	#N/A	NRSN2	neurensin 2 [Source:HGNC Symbol;Acc:HGNC:16229]	6.79344e-09	-1.749	-0.252867	(4238, p<= 0.05)			IGSF3	2.86736
			ENSG00000260947					1067	#N/A	RIMKLB	ribosomal modification protein rimK like family member B [Source:HGNC Symbol;Acc:HGNC:29228]	6.91022e-09	1.8881	0.205106	(4238, p<= 0.05)			SASH1	2.8649
			NRXN1					1068	#N/A	XPC	XPC complex subunit, DNA damage recognition and repair factor [Source:HGNC Symbol;Acc:HGNC:12816]	7.01339e-09	2.28283	0.218569	(4238, p<= 0.05)			CDH13	2.86453
			ENSG00000265408					1069	#N/A	CFAP77	cilia and flagella associated protein 77 [Source:HGNC Symbol;Acc:HGNC:33776]	7.15616e-09	-1.9179	-0.38819	(4238, p<= 0.05)			CAPS2	2.86448
			LINC01894					1070	#N/A	KIAA0100	KIAA0100 [Source:HGNC Symbol;Acc:HGNC:28960]	7.22356e-09	-1.92235	-0.136627	(4238, p<= 0.05)			IRX5	2.86435
			GGT6					1071	#N/A	TXNDC11	thioredoxin domain containing 11 [Source:HGNC Symbol;Acc:HGNC:28030]	7.29292e-09	-1.87821	-0.139829	(4238, p<= 0.05)			ENSG00000283662	2.86385
			ENSG00000253180					1072	#N/A	MT1M	metallothionein 1M [Source:HGNC Symbol;Acc:HGNC:14296]	7.42714e-09	-2.66512	-1.00491	(4238, p<= 0.05)			TGFB3	2.86317
			RPL19P16					1073	#N/A	AK5	adenylate kinase 5 [Source:HGNC Symbol;Acc:HGNC:365]	7.45811e-09	1.25082	0.0940155	(4238, p<= 0.05)			CYB5D1	2.86285
			ENSG00000259804					1074	#N/A	ZNF404	zinc finger protein 404 [Source:HGNC Symbol;Acc:HGNC:19417]	7.6037e-09	2.04328	0.308267	(4238, p<= 0.05)			NEK10	2.86174
			ZFP1					1075	#N/A	ATP6V1C2	ATPase H+ transporting V1 subunit C2 [Source:HGNC Symbol;Acc:HGNC:18264]	7.84299e-09	-1.548	-0.295988	(4238, p<= 0.05)			BAIAP3	2.86162
			ENSG00000249006					1076	#N/A	NAP1L2	nucleosome assembly protein 1 like 2 [Source:HGNC Symbol;Acc:HGNC:7638]	8.23201e-09	1.8139	0.369785	(4238, p<= 0.05)			AASS	2.86006
			IL1RAPL1					1077	#N/A	DRAP1	DR1 associated protein 1 [Source:HGNC Symbol;Acc:HGNC:3019]	8.36115e-09	-1.91081	-0.190396	(4238, p<= 0.05)			NAP1L5	2.85885
			E2F7					1078	#N/A	PPP1R1A	protein phosphatase 1 regulatory inhibitor subunit 1A [Source:HGNC Symbol;Acc:HGNC:9286]	8.38388e-09	-2.58007	-0.64751	(4238, p<= 0.05)			ZEB2	2.8585
			MAGI1					1079	#N/A	PTPN21	protein tyrosine phosphatase non-receptor type 21 [Source:HGNC Symbol;Acc:HGNC:9651]	8.40226e-09	2.02346	0.249366	(4238, p<= 0.05)			DFFB	2.855
			TRMT9B					1080	#N/A	ZNF143	zinc finger protein 143 [Source:HGNC Symbol;Acc:HGNC:12928]	8.41284e-09	-2.15386	-0.23368	(4238, p<= 0.05)			LINC01894	2.85339
			ENSG00000235288					1081	PABRVdecom_comp	TCEAL7	transcription elongation factor A like 7 [Source:HGNC Symbol;Acc:HGNC:28336]	8.48402e-09	1.64309	0.0899067	(4238, p<= 0.05)			RNF34	2.85334
			KIF1B					1082	#N/A	CHMP5	charged multivesicular body protein 5 [Source:HGNC Symbol;Acc:HGNC:26942]	8.54339e-09	1.97268	0.174685	(4238, p<= 0.05)			ENSG00000279142	2.84983
			ENSG00000229195					1083	#N/A	GIT1	GIT ArfGAP 1 [Source:HGNC Symbol;Acc:HGNC:4272]	8.69605e-09	-1.46716	-0.149473	(4238, p<= 0.05)			ENSG00000260971	2.84944
			ENSG00000231881					1084	#N/A	CHN1	chimerin 1 [Source:HGNC Symbol;Acc:HGNC:1943]	8.94397e-09	2.2699	0.256327	(4238, p<= 0.05)			PPP1R3D	2.84881
			PANK3					1085	#N/A	FGF7	fibroblast growth factor 7 [Source:HGNC Symbol;Acc:HGNC:3685]	9.10197e-09	-2.78376	-0.543711	(4238, p<= 0.05)			NR1D1	2.84743
			ENSG00000272379					1086	#N/A	NACC2	NACC family member 2 [Source:HGNC Symbol;Acc:HGNC:23846]	9.11569e-09	-1.61741	-0.158287	(4238, p<= 0.05)			ENSG00000224661	2.84689
			FARS2					1087	PABRVcomp	PDE1A	phosphodiesterase 1A [Source:HGNC Symbol;Acc:HGNC:8774]	9.69386e-09	2.0889	0.486601	(4238, p<= 0.05)			POLM	2.8463
			AMPD3					1088	#N/A	ZFP82	ZFP82 zinc finger protein [Source:HGNC Symbol;Acc:HGNC:28682]	9.87584e-09	1.27994	0.133674	(4238, p<= 0.05)			MTMR3	2.84497
			ADCYAP1R1					1089	#N/A	ICAM2	intercellular adhesion molecule 2 [Source:HGNC Symbol;Acc:HGNC:5345]	1.00103e-08	-1.34103	-0.172796	(4238, p<= 0.05)			COL12A1	2.84403
			SFXN3					1090	#N/A	MRPL33	mitochondrial ribosomal protein L33 [Source:HGNC Symbol;Acc:HGNC:14487]	1.00907e-08	-2.24958	-0.303845	(4238, p<= 0.05)			CCT4	2.84379
			RN7SL444P					1091	#N/A	SLC35C1	solute carrier family 35 member C1 [Source:HGNC Symbol;Acc:HGNC:20197]	1.01641e-08	-1.26681	-0.157249	(4238, p<= 0.05)			ETFDH	2.84371
			ENSG00000225218					1092	#N/A	MAF1	MAF1 homolog, negative regulator of RNA polymerase III [Source:HGNC Symbol;Acc:HGNC:24966]	1.03105e-08	-2.10289	-0.191244	(4238, p<= 0.05)			ABLIM3	2.84224
			LRRFIP1					1093	#N/A	MED12	mediator complex subunit 12 [Source:HGNC Symbol;Acc:HGNC:11957]	1.0626e-08	1.90065	0.13777	(4238, p<= 0.05)			ZFAND3	2.84207
			ZNF75D					1094	#N/A	TNNT1	troponin T1, slow skeletal type [Source:HGNC Symbol;Acc:HGNC:11948]	1.07338e-08	2.56709	0.647295	(4238, p<= 0.05)			ROCK2	2.84196
			STMN1					1095	#N/A	PIM3	Pim-3 proto-oncogene, serine/threonine kinase [Source:HGNC Symbol;Acc:HGNC:19310]	1.08124e-08	-1.9864	-0.23239	(4238, p<= 0.05)			AKAP3	2.84176
			PIFO					1096	#N/A	ARHGAP31	Rho GTPase activating protein 31 [Source:HGNC Symbol;Acc:HGNC:29216]	1.0889e-08	-2.23559	-0.223263	(4238, p<= 0.05)			SLC16A1-AS1	2.84157
			GALNT10					1097	#N/A	CMA1	chymase 1 [Source:HGNC Symbol;Acc:HGNC:2097]	1.08946e-08	1.18259	0.13814	(4238, p<= 0.05)			COPG1	2.84135
			CRNDE					1098	#N/A	NR2F6	nuclear receptor subfamily 2 group F member 6 [Source:HGNC Symbol;Acc:HGNC:7977]	1.12376e-08	-1.84381	-0.156654	(4238, p<= 0.05)			EEPD1	2.84077
			STK39					1099	#N/A	SLC31A2	solute carrier family 31 member 2 [Source:HGNC Symbol;Acc:HGNC:11017]	1.12376e-08	-2.66054	-0.446431	(4238, p<= 0.05)			SLC25A18	2.83992
			ACOX3					1100	#N/A	MAD2L2	mitotic arrest deficient 2 like 2 [Source:HGNC Symbol;Acc:HGNC:6764]	1.14526e-08	-1.88328	-0.20119	(4238, p<= 0.05)			GPER1	2.8388
			ENSG00000268583					1101	#N/A	PORCN	porcupine O-acyltransferase [Source:HGNC Symbol;Acc:HGNC:17652]	1.24083e-08	-1.24994	-0.118144	(4238, p<= 0.05)			SELENOP	2.8376
			ADCY1					1102	#N/A	TMEM165	transmembrane protein 165 [Source:HGNC Symbol;Acc:HGNC:30760]	1.25846e-08	-2.14137	-0.247689	(4238, p<= 0.05)			KCNK9	2.83536
			CKS2					1103	#N/A	CCDC191	coiled-coil domain containing 191 [Source:HGNC Symbol;Acc:HGNC:29272]	1.29404e-08	2.21093	0.353597	(4238, p<= 0.05)			ZNF521	2.83493
			SLC25A24					1104	#N/A	MYO15B	myosin XVB [Source:HGNC Symbol;Acc:HGNC:14083]	1.30062e-08	2.30651	0.256146	(4238, p<= 0.05)			SFTPD-AS1	2.83412
			EFR3B					1105	#N/A	TBCEL	tubulin folding cofactor E like [Source:HGNC Symbol;Acc:HGNC:28115]	1.30227e-08	1.67151	0.165509	(4238, p<= 0.05)			LCNL1	2.8322
			TRPV1					1106	#N/A	ZNF366	zinc finger protein 366 [Source:HGNC Symbol;Acc:HGNC:18316]	1.30418e-08	-2.0536	-0.236038	(4238, p<= 0.05)			MEI4	2.83025
			MRO					1107	#N/A	PLEKHH1	pleckstrin homology, MyTH4 and FERM domain containing H1 [Source:HGNC Symbol;Acc:HGNC:17733]	1.35649e-08	-1.9734	-0.246231	(4238, p<= 0.05)			HERC4	2.82915
			FER1L6					1108	#N/A	MYOF	myoferlin [Source:HGNC Symbol;Acc:HGNC:3656]	1.42525e-08	1.56044	0.211214	(4238, p<= 0.05)			TFAP2A-AS2	2.82879
			ENSG00000249637					1109	#N/A	DIP2B	disco interacting protein 2 homolog B [Source:HGNC Symbol;Acc:HGNC:29284]	1.43363e-08	1.69219	0.179265	(4238, p<= 0.05)			IGF1R	2.82791
			TRAJ26					1110	#N/A	MAN2A2	mannosidase alpha class 2A member 2 [Source:HGNC Symbol;Acc:HGNC:6825]	1.43363e-08	-1.85385	-0.214562	(4238, p<= 0.05)			OLFML2B	2.82562
			GRIN3A					1111	#N/A	BBS12	Bardet-Biedl syndrome 12 [Source:HGNC Symbol;Acc:HGNC:26648]	1.44899e-08	-1.65319	-0.226321	(4238, p<= 0.05)			COL6A3	2.82454
			LINC02542					1112	#N/A	BTN3A2	butyrophilin subfamily 3 member A2 [Source:HGNC Symbol;Acc:HGNC:1139]	1.50007e-08	1.55685	0.182602	(4238, p<= 0.05)			ZBTB38	2.82367
			ARMCX3					1113	#N/A	JAML	junction adhesion molecule like [Source:HGNC Symbol;Acc:HGNC:19084]	1.50233e-08	1.49058	0.245502	(4238, p<= 0.05)			CHRNA4	2.82326
			UCKL1					1114	#N/A	FBRSL1	fibrosin like 1 [Source:HGNC Symbol;Acc:HGNC:29308]	1.51268e-08	-1.70342	-0.148678	(4238, p<= 0.05)			ENSG00000288561	2.82273
			ENSG00000254139					1115	#N/A	MOAP1	modulator of apoptosis 1 [Source:HGNC Symbol;Acc:HGNC:16658]	1.56378e-08	2.22076	0.284217	(4238, p<= 0.05)			CNKSR2	2.82246
			MAN1A1					1116	#N/A	TKT	transketolase [Source:HGNC Symbol;Acc:HGNC:11834]	1.57314e-08	-2.26135	-0.343889	(4238, p<= 0.05)			ENSG00000274712	2.8223
			ATP11B					1117	#N/A	ZNF682	zinc finger protein 682 [Source:HGNC Symbol;Acc:HGNC:28857]	1.63427e-08	-1.78738	-0.185549	(4238, p<= 0.05)			ENSG00000260572	2.82204
			LINC00964					1118	#N/A	RHNO1	RAD9-HUS1-RAD1 interacting nuclear orphan 1 [Source:HGNC Symbol;Acc:HGNC:28206]	1.65601e-08	2.22904	0.27345	(4238, p<= 0.05)			ENSG00000286472	2.82147
			NEIL2					1119	#N/A	ZNF594	zinc finger protein 594 [Source:HGNC Symbol;Acc:HGNC:29392]	1.6633e-08	1.65865	0.222264	(4238, p<= 0.05)			ADIPOR1	2.82061
			LINC02822					1120	#N/A	EMC6	ER membrane protein complex subunit 6 [Source:HGNC Symbol;Acc:HGNC:28430]	1.69437e-08	-2.22791	-0.241509	(4238, p<= 0.05)			ROBO4	2.82056
			TRAF6					1121	#N/A	ZSWIM5	zinc finger SWIM-type containing 5 [Source:HGNC Symbol;Acc:HGNC:29299]	1.69865e-08	2.22985	0.365479	(4238, p<= 0.05)			CENPN	2.81982
			ENSG00000259575					1122	#N/A	KIF1C	kinesin family member 1C [Source:HGNC Symbol;Acc:HGNC:6317]	1.69868e-08	-1.66518	-0.155711	(4238, p<= 0.05)			ENSG00000272836	2.81961
			PPP5D1					1123	#N/A	TARBP1	TAR (HIV-1) RNA binding protein 1 [Source:HGNC Symbol;Acc:HGNC:11568]	1.69956e-08	1.52888	0.155298	(4238, p<= 0.05)			GATA3	2.81848
			XPO6					1124	#N/A	SERTAD3	SERTA domain containing 3 [Source:HGNC Symbol;Acc:HGNC:17931]	1.7351e-08	-1.51084	-0.207845	(4238, p<= 0.05)			HPS3	2.81842
			SPDYE18					1125	#N/A	RAP1A	RAP1A, member of RAS oncogene family [Source:HGNC Symbol;Acc:HGNC:9855]	1.74196e-08	-1.68769	-0.141786	(4238, p<= 0.05)			MIR4701	2.81842
			C6orf89					1126	#N/A	SLC52A2	solute carrier family 52 member 2 [Source:HGNC Symbol;Acc:HGNC:30224]	1.75934e-08	-1.16014	-0.0949335	(4238, p<= 0.05)			RAVER2	2.81783
			ENSG00000255991					1127	#N/A	C20orf194	chromosome 20 open reading frame 194 [Source:HGNC Symbol;Acc:HGNC:17721]	1.79181e-08	2.09456	0.254668	(4238, p<= 0.05)			KIFC3	2.81746
			DUSP3					1128	#N/A	TMEM254	transmembrane protein 254 [Source:HGNC Symbol;Acc:HGNC:25804]	1.80502e-08	1.53453	0.195442	(4238, p<= 0.05)			COL19A1	2.81537
			USP15					1129	#N/A	CRBN	cereblon [Source:HGNC Symbol;Acc:HGNC:30185]	1.81942e-08	1.87848	0.203138	(4238, p<= 0.05)			SCAPER	2.8136
			ZPR1					1130	#N/A	SERPINF2	serpin family F member 2 [Source:HGNC Symbol;Acc:HGNC:9075]	1.86667e-08	-1.78155	-0.519215	(4238, p<= 0.05)			CRYM	2.81161
			FAM83B					1131	#N/A	SMCHD1	structural maintenance of chromosomes flexible hinge domain containing 1 [Source:HGNC Symbol;Acc:HGNC:29090]	1.86667e-08	1.58976	0.188577	(4238, p<= 0.05)			KIF18B	2.80997
			CTNNA1					1132	#N/A	CHPT1	choline phosphotransferase 1 [Source:HGNC Symbol;Acc:HGNC:17852]	1.89874e-08	-2.21365	-0.279392	(4238, p<= 0.05)			GLS	2.80939
			MFGE8					1133	#N/A	FAM220A	family with sequence similarity 220 member A [Source:HGNC Symbol;Acc:HGNC:22422]	1.93327e-08	-2.52362	-0.289763	(4238, p<= 0.05)			LRMDA	2.80874
			ENSG00000261096					1134	#N/A	AK2	adenylate kinase 2 [Source:HGNC Symbol;Acc:HGNC:362]	1.93454e-08	-2.00506	-0.151084	(4238, p<= 0.05)			SLC7A11	2.80798
			TLE3					1135	#N/A	NAGLU	N-acetyl-alpha-glucosaminidase [Source:HGNC Symbol;Acc:HGNC:7632]	1.96334e-08	-2.00129	-0.286857	(4238, p<= 0.05)			CCDC150	2.8071
			ELP6					1136	#N/A	EFCC1	EF-hand and coiled-coil domain containing 1 [Source:HGNC Symbol;Acc:HGNC:25692]	1.98283e-08	1.92802	0.301208	(4238, p<= 0.05)			LAPTM4A	2.80503
			ENSG00000254694					1137	#N/A	AGRN	agrin [Source:HGNC Symbol;Acc:HGNC:329]	2.02325e-08	2.11814	0.31869	(4238, p<= 0.05)			KIAA0895	2.80346
			SPRY1					1138	#N/A	ZFP14	ZFP14 zinc finger protein [Source:HGNC Symbol;Acc:HGNC:29312]	2.05092e-08	1.65635	0.181669	(4238, p<= 0.05)			LINC01135	2.80032
			ENSG00000253858					1139	#N/A	TLCD1	TLC domain containing 1 [Source:HGNC Symbol;Acc:HGNC:25177]	2.05829e-08	-2.27384	-0.397666	(4238, p<= 0.05)			ENSG00000255991	2.79995
			SDF4					1140	#N/A	CLASP1	cytoplasmic linker associated protein 1 [Source:HGNC Symbol;Acc:HGNC:17088]	2.13075e-08	2.42387	0.269992	(4238, p<= 0.05)			LINC02569	2.79846
			KCNK9					1141	#N/A	NCLN	nicalin [Source:HGNC Symbol;Acc:HGNC:26923]	2.13568e-08	-0.984351	-0.0437447	(4238, p<= 0.05)			ASAP1	2.7967
			KLHDC3					1142	#N/A	EFEMP2	EGF containing fibulin extracellular matrix protein 2 [Source:HGNC Symbol;Acc:HGNC:3219]	2.15366e-08	2.07863	0.192946	(4238, p<= 0.05)			ENSG00000279699	2.79651
			IPPK					1143	#N/A	TAF1	TATA-box binding protein associated factor 1 [Source:HGNC Symbol;Acc:HGNC:11535]	2.1587e-08	1.76211	0.20293	(4238, p<= 0.05)			MSANTD1	2.7957
			GNAI1					1144	#N/A	MRPL51	mitochondrial ribosomal protein L51 [Source:HGNC Symbol;Acc:HGNC:14044]	2.17485e-08	-2.39928	-0.258821	(4238, p<= 0.05)			IBA57	2.79531
			EGFR					1145	#N/A	CALU	calumenin [Source:HGNC Symbol;Acc:HGNC:1458]	2.19009e-08	-1.75296	-0.226963	(4238, p<= 0.05)			TAPT1-AS1	2.79487
			DHRS12					1146	#N/A	DDAH2	dimethylarginine dimethylaminohydrolase 2 [Source:HGNC Symbol;Acc:HGNC:2716]	2.20117e-08	1.97839	0.199789	(4238, p<= 0.05)			PLA2R1	2.79433
			ENSG00000279147					1147	#N/A	SLIT3	slit guidance ligand 3 [Source:HGNC Symbol;Acc:HGNC:11087]	2.20608e-08	1.55017	0.240445	(4238, p<= 0.05)			PRMT2	2.79209
			GBE1					1148	#N/A	BRSK1	BR serine/threonine kinase 1 [Source:HGNC Symbol;Acc:HGNC:18994]	2.22531e-08	2.8072	0.63197	(4238, p<= 0.05)			NRXN1	2.792
			ENSG00000286472					1149	#N/A	CD276	CD276 molecule [Source:HGNC Symbol;Acc:HGNC:19137]	2.28199e-08	-2.04635	-0.278856	(4238, p<= 0.05)			ENSG00000256139	2.79157
			PACS1					1150	#N/A	HELB	DNA helicase B [Source:HGNC Symbol;Acc:HGNC:17196]	2.3391e-08	1.55697	0.0941748	(4238, p<= 0.05)			CAP2	2.79089
			TIAM2					1151	#N/A	ZNF609	zinc finger protein 609 [Source:HGNC Symbol;Acc:HGNC:29003]	2.35297e-08	-1.2418	-0.0856635	(4238, p<= 0.05)			NF1	2.7907
			KLHL38					1152	#N/A	VASP	vasodilator stimulated phosphoprotein [Source:HGNC Symbol;Acc:HGNC:12652]	2.37269e-08	-1.92783	-0.256103	(4238, p<= 0.05)			LZTS1	2.79063
			EMC10					1153	#N/A	OAS3	2'-5'-oligoadenylate synthetase 3 [Source:HGNC Symbol;Acc:HGNC:8088]	2.46762e-08	1.25303	0.173884	(4238, p<= 0.05)			CHD8	2.79042
			GTF2IRD2B					1154	#N/A	CFL1	cofilin 1 [Source:HGNC Symbol;Acc:HGNC:1874]	2.52782e-08	-1.90243	-0.225227	(4238, p<= 0.05)			SEPTIN7P14	2.78894
			MFF-DT					1155	#N/A	GSK3A	glycogen synthase kinase 3 alpha [Source:HGNC Symbol;Acc:HGNC:4616]	2.52782e-08	-1.43681	-0.156583	(4238, p<= 0.05)			SMYD5	2.78884
			MELTF					1156	#N/A	SRPX	sushi repeat containing protein X-linked [Source:HGNC Symbol;Acc:HGNC:11309]	2.52782e-08	-1.97586	-0.291633	(4238, p<= 0.05)			RNLS	2.78881
			MXRA7					1157	#N/A	BBS10	Bardet-Biedl syndrome 10 [Source:HGNC Symbol;Acc:HGNC:26291]	2.55704e-08	1.89946	0.242258	(4238, p<= 0.05)			DECR1	2.78848
			CFL2					1158	#N/A	MYEF2	myelin expression factor 2 [Source:HGNC Symbol;Acc:HGNC:17940]	2.60128e-08	2.04595	0.350865	(4238, p<= 0.05)			U6	2.78647
			IQCJ-SCHIP1					1159	#N/A	MID1	midline 1 [Source:HGNC Symbol;Acc:HGNC:7095]	2.61903e-08	1.82324	0.307863	(4238, p<= 0.05)			PDCD6IPP1	2.7855
			ENSG00000275672					1160	#N/A	TBCK	TBC1 domain containing kinase [Source:HGNC Symbol;Acc:HGNC:28261]	2.66693e-08	1.91456	0.250732	(4238, p<= 0.05)			BEAN1	2.78461
			ROPN1B					1161	#N/A	SEC61A1	SEC61 translocon alpha 1 subunit [Source:HGNC Symbol;Acc:HGNC:18276]	2.68878e-08	-2.13929	-0.252892	(4238, p<= 0.05)			CYTH3	2.78345
			ENSG00000237422					1162	#N/A	SIGMAR1	sigma non-opioid intracellular receptor 1 [Source:HGNC Symbol;Acc:HGNC:8157]	2.71446e-08	-1.53862	-0.115876	(4238, p<= 0.05)			GIMAP5	2.78244
			CNTN1					1163	#N/A	TPPP3	tubulin polymerization promoting protein family member 3 [Source:HGNC Symbol;Acc:HGNC:24162]	2.72687e-08	1.45718	0.0600796	(4238, p<= 0.05)			RGS9	2.78043
			ENSG00000249363					1164	#N/A	TMEM88	transmembrane protein 88 [Source:HGNC Symbol;Acc:HGNC:32371]	2.73838e-08	-1.60561	-0.305387	(4238, p<= 0.05)			RPL23AP49	2.77964
			QRICH2					1165	#N/A	FAM222A	family with sequence similarity 222 member A [Source:HGNC Symbol;Acc:HGNC:25915]	2.75032e-08	-1.92533	-0.441104	(4238, p<= 0.05)			DNAI1	2.77765
			ENSG00000225647					1166	#N/A	PRIMA1	proline rich membrane anchor 1 [Source:HGNC Symbol;Acc:HGNC:18319]	2.83721e-08	-1.78052	-0.376715	(4238, p<= 0.05)			ENSG00000213642	2.7773
			FAM71E1					1167	#N/A	WASF1	WASP family member 1 [Source:HGNC Symbol;Acc:HGNC:12732]	2.89058e-08	-1.58563	-0.308497	(4238, p<= 0.05)			ENSG00000284612	2.77724
			LINC00211					1168	#N/A	AREG	amphiregulin [Source:HGNC Symbol;Acc:HGNC:651]	2.91484e-08	-2.00784	-0.593423	(4238, p<= 0.05)			CDC14B	2.77679
			AKAP3					1169	#N/A	ADAM9	ADAM metallopeptidase domain 9 [Source:HGNC Symbol;Acc:HGNC:216]	2.99213e-08	-1.79848	-0.209987	(4238, p<= 0.05)			SMILR	2.77627
			PLEKHB2					1170	#N/A	PIM1	Pim-1 proto-oncogene, serine/threonine kinase [Source:HGNC Symbol;Acc:HGNC:8986]	3.05379e-08	-2.60379	-0.524785	(4238, p<= 0.05)			PKNOX1	2.77148
			TBL1XR1					1171	#N/A	ZNF251	zinc finger protein 251 [Source:HGNC Symbol;Acc:HGNC:13045]	3.06787e-08	2.40698	0.287977	(4238, p<= 0.05)			ENSG00000260071	2.7703
			KLF5					1172	#N/A	ZC3H13	zinc finger CCCH-type containing 13 [Source:HGNC Symbol;Acc:HGNC:20368]	3.09591e-08	1.41957	0.164294	(4238, p<= 0.05)			ENSG00000238015	2.76903
			LIVAR					1173	#N/A	MPV17L2	MPV17 mitochondrial inner membrane protein like 2 [Source:HGNC Symbol;Acc:HGNC:28177]	3.22423e-08	-1.34354	-0.106409	(4238, p<= 0.05)			TPM3	2.76857
			ROBO4					1174	#N/A	RGL1	ral guanine nucleotide dissociation stimulator like 1 [Source:HGNC Symbol;Acc:HGNC:30281]	3.26001e-08	1.85046	0.202201	(4238, p<= 0.05)			FAT4	2.76836
			RAB4A					1175	#N/A	CNIH4	cornichon family AMPA receptor auxiliary protein 4 [Source:HGNC Symbol;Acc:HGNC:25013]	3.29915e-08	-1.51172	-0.186126	(4238, p<= 0.05)			NAP1L1	2.7675
			PPP1R3E					1176	#N/A	BDH2	3-hydroxybutyrate dehydrogenase 2 [Source:HGNC Symbol;Acc:HGNC:32389]	3.33128e-08	1.97332	0.24039	(4238, p<= 0.05)			LRCH1	2.76734
			HCFC2					1177	#N/A	ZBTB49	zinc finger and BTB domain containing 49 [Source:HGNC Symbol;Acc:HGNC:19883]	3.35503e-08	1.67048	0.177161	(4238, p<= 0.05)			OGDHL	2.76686
			FAM156A					1178	#N/A	PSKH1	protein serine kinase H1 [Source:HGNC Symbol;Acc:HGNC:9529]	3.35696e-08	-1.44083	-0.0881409	(4238, p<= 0.05)			PCDH9	2.76452
			ENSG00000230910					1179	#N/A	ASB12	ankyrin repeat and SOCS box containing 12 [Source:HGNC Symbol;Acc:HGNC:19763]	3.39935e-08	-2.60053	-0.519821	(4238, p<= 0.05)			CCDC113	2.76366
			ENSG00000274253					1180	#N/A	INTS12	integrator complex subunit 12 [Source:HGNC Symbol;Acc:HGNC:25067]	3.4488e-08	-1.95241	-0.124013	(4238, p<= 0.05)			ENSG00000279807	2.76325
			ENSG00000259943					1181	#N/A	JOSD2	Josephin domain containing 2 [Source:HGNC Symbol;Acc:HGNC:28853]	3.59916e-08	-1.54301	-0.266326	(4238, p<= 0.05)			SOSTDC1	2.76235
			FUT11					1182	#N/A	ING4	inhibitor of growth family member 4 [Source:HGNC Symbol;Acc:HGNC:19423]	3.79276e-08	1.86836	0.135652	(4238, p<= 0.05)			NXPH4	2.76208
			GPER1					1183	#N/A	TENM3	teneurin transmembrane protein 3 [Source:HGNC Symbol;Acc:HGNC:29944]	3.84191e-08	1.78585	0.287755	(4238, p<= 0.05)			CASQ1	2.76105
			ERBIN					1184	#N/A	PPP1CA	protein phosphatase 1 catalytic subunit alpha [Source:HGNC Symbol;Acc:HGNC:9281]	4.06488e-08	-1.48928	-0.111002	(4238, p<= 0.05)			PTGIR	2.75847
			CCDC136					1185	#N/A	DCAF10	DDB1 and CUL4 associated factor 10 [Source:HGNC Symbol;Acc:HGNC:23686]	4.06696e-08	-1.47641	-0.0832062	(4238, p<= 0.05)			ZPR1	2.75828
			SLC24A4					1186	#N/A	C1orf56	chromosome 1 open reading frame 56 [Source:HGNC Symbol;Acc:HGNC:26045]	4.11548e-08	-1.35912	-0.127183	(4238, p<= 0.05)			ARRDC4	2.75651
			IER5					1187	#N/A	FGGY	FGGY carbohydrate kinase domain containing [Source:HGNC Symbol;Acc:HGNC:25610]	4.12185e-08	1.81206	0.189634	(4238, p<= 0.05)			FAM83F	2.75625
			WDR44					1188	#N/A	KANK2	KN motif and ankyrin repeat domains 2 [Source:HGNC Symbol;Acc:HGNC:29300]	4.14757e-08	-1.36555	-0.1093	(4238, p<= 0.05)			TNFRSF13C	2.75411
			ENSG00000245498					1189	#N/A	DDX6	DEAD-box helicase 6 [Source:HGNC Symbol;Acc:HGNC:2747]	4.16951e-08	1.48228	0.18265	(4238, p<= 0.05)			SSC5D	2.7535
			HCG18					1190	#N/A	ARHGEF10L	Rho guanine nucleotide exchange factor 10 like [Source:HGNC Symbol;Acc:HGNC:25540]	4.19472e-08	-0.991817	-0.0309885	(4238, p<= 0.05)			PRICKLE2	2.75112
			GDF11					1191	#N/A	MIOS	meiosis regulator for oocyte development [Source:HGNC Symbol;Acc:HGNC:21905]	4.22072e-08	-1.82113	-0.139284	(4238, p<= 0.05)			HEY2	2.75103
			ENSG00000287621					1192	#N/A	BMP6	bone morphogenetic protein 6 [Source:HGNC Symbol;Acc:HGNC:1073]	4.22447e-08	2.05488	0.43562	(4238, p<= 0.05)			SYTL2	2.75066
			ENSG00000259349					1193	#N/A	UBAP1	ubiquitin associated protein 1 [Source:HGNC Symbol;Acc:HGNC:12461]	4.2461e-08	-2.15743	-0.190653	(4238, p<= 0.05)			SPARC	2.74975
			ATP2B4					1194	#N/A	SVIL	supervillin [Source:HGNC Symbol;Acc:HGNC:11480]	4.36738e-08	2.88983	0.398656	(4238, p<= 0.05)			ITGB5	2.74944
			STAU1					1195	#N/A	TNFRSF1A	TNF receptor superfamily member 1A [Source:HGNC Symbol;Acc:HGNC:11916]	4.38648e-08	-2.2865	-0.375388	(4238, p<= 0.05)			TMEM30B	2.74894
			ATXN1L					1196	#N/A	SLCO5A1	solute carrier organic anion transporter family member 5A1 [Source:HGNC Symbol;Acc:HGNC:19046]	4.40091e-08	-2.32627	-0.412827	(4238, p<= 0.05)			LRRD1	2.74748
			CHMP1A					1197	#N/A	G6PD	glucose-6-phosphate dehydrogenase [Source:HGNC Symbol;Acc:HGNC:4057]	4.45714e-08	-2.03572	-0.278657	(4238, p<= 0.05)			SNCA	2.74638
			LINC01085					1198	#N/A	C1orf54	chromosome 1 open reading frame 54 [Source:HGNC Symbol;Acc:HGNC:26258]	4.45913e-08	1.99158	0.266802	(4238, p<= 0.05)			CAMK2B	2.74624
			CACNB2					1199	#N/A	CD74	CD74 molecule [Source:HGNC Symbol;Acc:HGNC:1697]	4.54409e-08	1.56418	0.213348	(4238, p<= 0.05)			RIOK3	2.74584
			PDE10A					1200	#N/A	CEP89	centrosomal protein 89 [Source:HGNC Symbol;Acc:HGNC:25907]	4.54843e-08	1.85319	0.125566	(4238, p<= 0.05)			CHMP1B	2.74576
			DLG5-AS1					1201	#N/A	BBS5	Bardet-Biedl syndrome 5 [Source:HGNC Symbol;Acc:HGNC:970]	4.63752e-08	2.1703	0.276436	(4238, p<= 0.05)			C14orf132	2.74372
			ENSG00000250979					1203	#N/A	SOX18	SRY-box transcription factor 18 [Source:HGNC Symbol;Acc:HGNC:11194]	4.71467e-08	-0.353825	0.0396304	(4238, p<= 0.05)			FCER2	2.74337
			CANT1					1202	PABRVdecom_comp	CPEB1	cytoplasmic polyadenylation element binding protein 1 [Source:HGNC Symbol;Acc:HGNC:21744]	4.71467e-08	1.96785	0.297133	(4238, p<= 0.05)			AZIN1	2.74133
			MTPN					1204	#N/A	MRPS12	mitochondrial ribosomal protein S12 [Source:HGNC Symbol;Acc:HGNC:10380]	4.75647e-08	-2.00862	-0.223366	(4238, p<= 0.05)			LINC02502	2.74113
			ENSG00000278467					1205	#N/A	EPS15L1	epidermal growth factor receptor pathway substrate 15 like 1 [Source:HGNC Symbol;Acc:HGNC:24634]	4.75761e-08	-1.26491	-0.0778054	(4238, p<= 0.05)			ENSG00000254139	2.74032
			PPP2CA					1206	#N/A	PRIMPOL	primase and DNA directed polymerase [Source:HGNC Symbol;Acc:HGNC:26575]	4.79429e-08	1.82974	0.185726	(4238, p<= 0.05)			OGFR-AS1	2.73986
			TAPT1-AS1					1207	#N/A	HMG20A	high mobility group 20A [Source:HGNC Symbol;Acc:HGNC:5001]	4.93725e-08	1.89782	0.202352	(4238, p<= 0.05)			SFXN2	2.73967
			OGFOD1					1208	#N/A	MEDAG	mesenteric estrogen dependent adipogenesis [Source:HGNC Symbol;Acc:HGNC:25926]	4.99678e-08	-2.46457	-0.655135	(4238, p<= 0.05)			ARNTL2	2.73937
			ENSG00000286820					1209	#N/A	WTIP	WT1 interacting protein [Source:HGNC Symbol;Acc:HGNC:20964]	5.08606e-08	2.2733	0.233705	(4238, p<= 0.05)			MTMR2	2.73801
			HSPA8P8					1210	#N/A	LIN7A	lin-7 homolog A, crumbs cell polarity complex component [Source:HGNC Symbol;Acc:HGNC:17787]	5.19483e-08	-1.45431	-0.16101	(4238, p<= 0.05)			SPATA41	2.73774
			TSPEAR					1211	#N/A	THNSL1	threonine synthase like 1 [Source:HGNC Symbol;Acc:HGNC:26160]	5.21791e-08	1.37623	0.180971	(4238, p<= 0.05)			ADH1B	2.73657
			TBC1D22A					1212	#N/A	FAM104A	family with sequence similarity 104 member A [Source:HGNC Symbol;Acc:HGNC:25918]	5.21889e-08	-1.73009	-0.134424	(4238, p<= 0.05)			HEYL	2.73517
			ENSG00000284928					1213	#N/A	KLF15	Kruppel like factor 15 [Source:HGNC Symbol;Acc:HGNC:14536]	5.24105e-08	-1.75387	-0.330729	(4238, p<= 0.05)			SORBS2	2.73412
			ENSG00000278177					1214	#N/A	SAMD3	sterile alpha motif domain containing 3 [Source:HGNC Symbol;Acc:HGNC:21574]	5.24105e-08	1.94576	0.350357	(4238, p<= 0.05)			PPFIA4	2.733
			ENSG00000286800					1215	#N/A	SCAMP2	secretory carrier membrane protein 2 [Source:HGNC Symbol;Acc:HGNC:10564]	5.26332e-08	-1.36124	-0.113151	(4238, p<= 0.05)			HMGN4	2.73262
			RAP2A					1216	PABRVdecom_comp	NCAM1	neural cell adhesion molecule 1 [Source:HGNC Symbol;Acc:HGNC:7656]	5.31436e-08	-1.88735	-0.200776	(4238, p<= 0.05)			MIPEPP1	2.73178
			HAND2-AS1					1217	#N/A	NLGN2	neuroligin 2 [Source:HGNC Symbol;Acc:HGNC:14290]	5.32087e-08	-1.12485	-0.119453	(4238, p<= 0.05)			MGAT4B	2.72972
			SMCO1					1218	#N/A	CAPN1	calpain 1 [Source:HGNC Symbol;Acc:HGNC:1476]	5.38006e-08	-1.73634	-0.150766	(4238, p<= 0.05)			ELOCP31	2.7297
			SLC9C2					1219	#N/A	MAST2	microtubule associated serine/threonine kinase 2 [Source:HGNC Symbol;Acc:HGNC:19035]	5.38549e-08	-1.38953	-0.0915901	(4238, p<= 0.05)			BCL6	2.72898
			BICD2					1220	#N/A	THBS1	thrombospondin 1 [Source:HGNC Symbol;Acc:HGNC:11785]	5.4108e-08	-1.59396	-0.419322	(4238, p<= 0.05)			EHBP1L1	2.72754
			LRCH1					1221	#N/A	CCM2	CCM2 scaffold protein [Source:HGNC Symbol;Acc:HGNC:21708]	5.43825e-08	-1.94773	-0.175743	(4238, p<= 0.05)			SNHG25	2.72658
			FAM124A					1222	#N/A	FBXW8	F-box and WD repeat domain containing 8 [Source:HGNC Symbol;Acc:HGNC:13597]	5.45145e-08	2.04437	0.17642	(4238, p<= 0.05)			PRODH	2.72622
			ENSG00000284874					1223	#N/A	UBL4A	ubiquitin like 4A [Source:HGNC Symbol;Acc:HGNC:12505]	5.45145e-08	-1.90873	-0.162942	(4238, p<= 0.05)			HSPB1	2.72618
			FGF13					1224	#N/A	DNALI1	dynein axonemal light intermediate chain 1 [Source:HGNC Symbol;Acc:HGNC:14353]	5.52776e-08	1.60239	0.168772	(4238, p<= 0.05)			PREPL	2.72567
			LINC01193					1225	#N/A	TTC39B	tetratricopeptide repeat domain 39B [Source:HGNC Symbol;Acc:HGNC:23704]	5.6933e-08	1.76185	0.171792	(4238, p<= 0.05)			TREML2	2.72566
			UBE2E2					1226	#N/A	CYYR1	cysteine and tyrosine rich 1 [Source:HGNC Symbol;Acc:HGNC:16274]	5.73223e-08	-2.68928	-0.39234	(4238, p<= 0.05)			RUSC2	2.72513
			SLC39A10					1227	#N/A	MED17	mediator complex subunit 17 [Source:HGNC Symbol;Acc:HGNC:2375]	5.84415e-08	2.28304	0.245982	(4238, p<= 0.05)			STEAP3	2.7223
			ILDR2					1228	#N/A	GRM1	glutamate metabotropic receptor 1 [Source:HGNC Symbol;Acc:HGNC:4593]	5.97658e-08	1.82653	0.320818	(4238, p<= 0.05)			SGMS2	2.72078
			ENSG00000287658					1229	#N/A	TFE3	transcription factor binding to IGHM enhancer 3 [Source:HGNC Symbol;Acc:HGNC:11752]	6.01536e-08	-2.34258	-0.283462	(4238, p<= 0.05)			ENSG00000230333	2.71966
			DAGLA					1230	#N/A	ABHD18	abhydrolase domain containing 18 [Source:HGNC Symbol;Acc:HGNC:26111]	6.0178e-08	1.84029	0.357476	(4238, p<= 0.05)			FAM160B2	2.71563
			PLPP1					1231	#N/A	IVD	isovaleryl-CoA dehydrogenase [Source:HGNC Symbol;Acc:HGNC:6186]	6.06117e-08	2.14022	0.266013	(4238, p<= 0.05)			RNF11	2.71505
			HCN4					1232	#N/A	ITPKA	inositol-trisphosphate 3-kinase A [Source:HGNC Symbol;Acc:HGNC:6178]	6.11508e-08	-1.67761	-0.377963	(4238, p<= 0.05)			FRG1-DT	2.71321
			PHKG1					1233	#N/A	TSPAN32	tetraspanin 32 [Source:HGNC Symbol;Acc:HGNC:13410]	6.11508e-08	2.40979	0.386253	(4238, p<= 0.05)			NKD2	2.71188
			CHADL					1234	PABRVdecomp	BEX1	brain expressed X-linked 1 [Source:HGNC Symbol;Acc:HGNC:1036]	6.34174e-08	1.83108	0.660683	(4238, p<= 0.05)			FAM227A	2.71175
			PDLIM1P4					1235	#N/A	GNA11	G protein subunit alpha 11 [Source:HGNC Symbol;Acc:HGNC:4379]	6.45785e-08	-1.41508	-0.0973726	(4238, p<= 0.05)			SEMA5B	2.70946
			ENSG00000286568					1236	#N/A	SH3YL1	SH3 and SYLF domain containing 1 [Source:HGNC Symbol;Acc:HGNC:29546]	6.67403e-08	2.00139	0.296099	(4238, p<= 0.05)			RPS20P9	2.70846
			MGAT3					1237	#N/A	TRIP10	thyroid hormone receptor interactor 10 [Source:HGNC Symbol;Acc:HGNC:12304]	6.89595e-08	-2.16244	-0.245029	(4238, p<= 0.05)			DSTNP3	2.70754
			ENSG00000213062					1238	#N/A	ZNF737	zinc finger protein 737 [Source:HGNC Symbol;Acc:HGNC:32468]	6.95114e-08	1.66648	0.2948	(4238, p<= 0.05)			MYBPC1	2.70718
			ENSG00000253142					1239	#N/A	BAZ2B	bromodomain adjacent to zinc finger domain 2B [Source:HGNC Symbol;Acc:HGNC:963]	7.14426e-08	1.51921	0.185355	(4238, p<= 0.05)			ZMYND11	2.70423
			GJC1					1240	#N/A	TGFBR3	transforming growth factor beta receptor 3 [Source:HGNC Symbol;Acc:HGNC:11774]	7.14426e-08	-2.59021	-0.460029	(4238, p<= 0.05)			RAB4A	2.70403
			SOSTDC1					1241	#N/A	IL33	interleukin 33 [Source:HGNC Symbol;Acc:HGNC:16028]	7.30468e-08	0.893835	0.121435	(4238, p<= 0.05)			FRZB	2.70217
			STAM2					1242	#N/A	APOBEC2	apolipoprotein B mRNA editing enzyme catalytic subunit 2 [Source:HGNC Symbol;Acc:HGNC:605]	7.41228e-08	-2.41571	-0.358879	(4238, p<= 0.05)			KCNIP1-AS1	2.70204
			AJUBA					1243	#N/A	ZNF622	zinc finger protein 622 [Source:HGNC Symbol;Acc:HGNC:30958]	7.50114e-08	-2.16984	-0.285311	(4238, p<= 0.05)			GPR180	2.70073
			ENSG00000230490					1244	#N/A	SERPINE2	serpin family E member 2 [Source:HGNC Symbol;Acc:HGNC:8951]	7.84714e-08	2.36303	0.617058	(4238, p<= 0.05)			TMEM25	2.70031
			ADAT1					1245	#N/A	GPR52	G protein-coupled receptor 52 [Source:HGNC Symbol;Acc:HGNC:4508]	7.85527e-08	1.56821	0.227656	(4238, p<= 0.05)			ENSG00000251031	2.69881
			SNORD114-9					1246	#N/A	CTDSP1	CTD small phosphatase 1 [Source:HGNC Symbol;Acc:HGNC:21614]	8.0553e-08	-0.659702	-0.0426143	(4238, p<= 0.05)			TNPO2	2.6975
			ZRANB2-AS2					1247	#N/A	SORL1	sortilin related receptor 1 [Source:HGNC Symbol;Acc:HGNC:11185]	8.06368e-08	1.86242	0.3047	(4238, p<= 0.05)			MIER1	2.69584
			FPR2					1248	#N/A	CCDC86	coiled-coil domain containing 86 [Source:HGNC Symbol;Acc:HGNC:28359]	8.17991e-08	-1.83192	-0.244657	(4238, p<= 0.05)			MADD	2.69582
			TCF20					1249	#N/A	SORBS2	sorbin and SH3 domain containing 2 [Source:HGNC Symbol;Acc:HGNC:24098]	8.19641e-08	2.69517	0.492401	(4238, p<= 0.05)			CCNI	2.69537
			RPP25L					1250	#N/A	CD163L1	CD163 molecule like 1 [Source:HGNC Symbol;Acc:HGNC:30375]	8.25607e-08	1.52172	0.319353	(4238, p<= 0.05)			CHP1	2.69414
			KCNQ3					1251	#N/A	XRCC4	X-ray repair cross complementing 4 [Source:HGNC Symbol;Acc:HGNC:12831]	8.50329e-08	-1.95249	-0.427482	(4238, p<= 0.05)			BMPER	2.69387
			SNX8					1252	#N/A	IRX4	iroquois homeobox 4 [Source:HGNC Symbol;Acc:HGNC:6129]	8.51035e-08	-1.4204	-0.0641409	(4238, p<= 0.05)			FBXL19-AS1	2.69328
			SSH3					1253	#N/A	CD68	CD68 molecule [Source:HGNC Symbol;Acc:HGNC:1693]	8.58502e-08	-2.80642	-0.787375	(4238, p<= 0.05)			TEP1	2.69126
			CCBE1					1254	#N/A	SAMD1	sterile alpha motif domain containing 1 [Source:HGNC Symbol;Acc:HGNC:17958]	8.71045e-08	-1.86785	-0.235088	(4238, p<= 0.05)			ENSG00000267557	2.68935
			DLG5					1255	#N/A	APEX1	apurinic/apyrimidinic endodeoxyribonuclease 1 [Source:HGNC Symbol;Acc:HGNC:587]	8.75405e-08	-2.55849	-0.246955	(4238, p<= 0.05)			ENSG00000274693	2.68922
			PLEKHF1					1256	#N/A	NPPC	natriuretic peptide C [Source:HGNC Symbol;Acc:HGNC:7941]	8.83006e-08	-2.21149	-0.779191	(4238, p<= 0.05)			GPC5-IT1	2.68874
			PGM5					1257	#N/A	CD63	CD63 molecule [Source:HGNC Symbol;Acc:HGNC:1692]	8.86133e-08	-2.10859	-0.238131	(4238, p<= 0.05)			VDR	2.68854
			FNDC3B					1258	#N/A	DEGS1	delta 4-desaturase, sphingolipid 1 [Source:HGNC Symbol;Acc:HGNC:13709]	8.8639e-08	-2.19627	-0.248767	(4238, p<= 0.05)			ZNF33BP1	2.68765
			JAKMIP3					1259	#N/A	TET1	tet methylcytosine dioxygenase 1 [Source:HGNC Symbol;Acc:HGNC:29484]	8.90156e-08	1.58959	0.130599	(4238, p<= 0.05)			ENSG00000230490	2.68734
			CAV2					1260	#N/A	ACAD10	acyl-CoA dehydrogenase family member 10 [Source:HGNC Symbol;Acc:HGNC:21597]	8.93021e-08	2.01725	0.264133	(4238, p<= 0.05)			NDUFA4L2	2.68689
			ARHGAP35					1261	#N/A	FAM161B	FAM161 centrosomal protein B [Source:HGNC Symbol;Acc:HGNC:19854]	8.94622e-08	2.11657	0.183632	(4238, p<= 0.05)			KLF5	2.68636
			MIR4701					1262	#N/A	ZNF827	zinc finger protein 827 [Source:HGNC Symbol;Acc:HGNC:27193]	8.94664e-08	2.78526	0.394886	(4238, p<= 0.05)			SLC39A10	2.68612
			TMEM131L					1263	#N/A	OXER1	oxoeicosanoid receptor 1 [Source:HGNC Symbol;Acc:HGNC:24884]	9.14433e-08	2.0669	0.432634	(4238, p<= 0.05)			LUM	2.68592
			PDCL3P5					1264	#N/A	PLA2G4F	phospholipase A2 group IVF [Source:HGNC Symbol;Acc:HGNC:27396]	9.2201e-08	-2.39133	-0.914657	(4238, p<= 0.05)			PIP5K1B	2.68558
			HARS2					1265	#N/A	LAMA5	laminin subunit alpha 5 [Source:HGNC Symbol;Acc:HGNC:6485]	9.25044e-08	-1.07862	-0.0888661	(4238, p<= 0.05)			HAND2-AS1	2.68425
			MBNL1-AS1					1266	#N/A	IFIT1	interferon induced protein with tetratricopeptide repeats 1 [Source:HGNC Symbol;Acc:HGNC:5407]	9.27189e-08	0.672689	0.059356	(4238, p<= 0.05)			CLU	2.68415
			AGAP13P					1267	#N/A	EMP3	epithelial membrane protein 3 [Source:HGNC Symbol;Acc:HGNC:3335]	9.36035e-08	-2.39493	-0.479164	(4238, p<= 0.05)			RGR	2.68398
			TIGD3					1268	#N/A	NKX2-5	NK2 homeobox 5 [Source:HGNC Symbol;Acc:HGNC:2488]	9.43895e-08	-2.26538	-0.293682	(4238, p<= 0.05)			TNFRSF13B	2.68383
			DMWD					1269	#N/A	FSD1L	fibronectin type III and SPRY domain containing 1 like [Source:HGNC Symbol;Acc:HGNC:13753]	9.51279e-08	2.01648	0.323488	(4238, p<= 0.05)			CYYR1	2.68336
			BTD					1270	#N/A	VPS4A	vacuolar protein sorting 4 homolog A [Source:HGNC Symbol;Acc:HGNC:13488]	9.53807e-08	-1.80552	-0.140066	(4238, p<= 0.05)			ENSG00000232855	2.68275
			CALD1					1271	#N/A	AKAP13	A-kinase anchoring protein 13 [Source:HGNC Symbol;Acc:HGNC:371]	9.53938e-08	1.88357	0.237734	(4238, p<= 0.05)			BAIAP2-DT	2.6798
			LINC02177					1272	#N/A	RECK	reversion inducing cysteine rich protein with kazal motifs [Source:HGNC Symbol;Acc:HGNC:11345]	9.58556e-08	2.07074	0.215664	(4238, p<= 0.05)			CANT1	2.67962
			RNU6-1290P					1273	#N/A	RGR	retinal G protein coupled receptor [Source:HGNC Symbol;Acc:HGNC:9990]	9.63805e-08	-1.7958	-0.444888	(4238, p<= 0.05)			KIFBP	2.67859
			SKIL					1274	#N/A	NIPA2	NIPA magnesium transporter 2 [Source:HGNC Symbol;Acc:HGNC:17044]	9.82185e-08	-2.04863	-0.239762	(4238, p<= 0.05)			PNPLA7	2.67833
			ZNF814					1275	PABRVdecom_comp	TIMP1	TIMP metallopeptidase inhibitor 1 [Source:HGNC Symbol;Acc:HGNC:11820]	9.91437e-08	-1.81137	-0.496621	(4238, p<= 0.05)			USP53	2.6762
			PYGO1					1276	#N/A	POLE3	DNA polymerase epsilon 3, accessory subunit [Source:HGNC Symbol;Acc:HGNC:13546]	9.93008e-08	-2.08072	-0.240086	(4238, p<= 0.05)			SUMO3	2.67531
			CCDC144NL-AS1					1277	#N/A	STXBP2	syntaxin binding protein 2 [Source:HGNC Symbol;Acc:HGNC:11445]	1.00521e-07	-2.50485	-0.457886	(4238, p<= 0.05)			HCG25	2.67519
			HIBADH					1278	#N/A	GNB2	G protein subunit beta 2 [Source:HGNC Symbol;Acc:HGNC:4398]	1.01278e-07	-1.35054	-0.0972008	(4238, p<= 0.05)			CDYL2	2.67411
			UCP3					1279	#N/A	SERPINB8	serpin family B member 8 [Source:HGNC Symbol;Acc:HGNC:8952]	1.01611e-07	-1.97571	-0.377522	(4238, p<= 0.05)			SH2D3C	2.67381
			ENSG00000271945					1280	#N/A	TFCP2	transcription factor CP2 [Source:HGNC Symbol;Acc:HGNC:11748]	1.01628e-07	1.77868	0.159878	(4238, p<= 0.05)			GARS1	2.6726
			ACTN1					1281	#N/A	SSNA1	SS nuclear autoantigen 1 [Source:HGNC Symbol;Acc:HGNC:11321]	1.02243e-07	-2.24182	-0.232754	(4238, p<= 0.05)			PCOLCE	2.67164
			SBDSP1					1282	#N/A	SPACA9	sperm acrosome associated 9 [Source:HGNC Symbol;Acc:HGNC:1367]	1.02243e-07	2.41536	0.401797	(4238, p<= 0.05)			LINC02816	2.67088
			ENSG00000257398					1283	#N/A	CENPC	centromere protein C [Source:HGNC Symbol;Acc:HGNC:1854]	1.02695e-07	1.52608	0.122935	(4238, p<= 0.05)			ENSG00000280128	2.67034
			RN7SL632P					1284	#N/A	SHISA9	shisa family member 9 [Source:HGNC Symbol;Acc:HGNC:37231]	1.03693e-07	-0.502272	-0.0478941	(4238, p<= 0.05)			ENSG00000259804	2.66917
			MYLK3					1285	#N/A	B4GALT3	beta-1,4-galactosyltransferase 3 [Source:HGNC Symbol;Acc:HGNC:926]	1.03718e-07	-1.61404	-0.131957	(4238, p<= 0.05)			HSPH1	2.66801
			MCM3AP-AS1					1286	#N/A	IL6R	interleukin 6 receptor [Source:HGNC Symbol;Acc:HGNC:6019]	1.06338e-07	-2.10983	-0.176057	(4238, p<= 0.05)			STX2	2.66787
			NXPE3					1287	#N/A	SHMT2	serine hydroxymethyltransferase 2 [Source:HGNC Symbol;Acc:HGNC:10852]	1.06776e-07	-1.89021	-0.244774	(4238, p<= 0.05)			CTSL3P	2.66451
			LYRM7					1288	#N/A	NTRK2	neurotrophic receptor tyrosine kinase 2 [Source:HGNC Symbol;Acc:HGNC:8032]	1.07543e-07	1.82608	0.279734	(4238, p<= 0.05)			ENSG00000286889	2.66413
			METTL17					1289	#N/A	MTERF3	mitochondrial transcription termination factor 3 [Source:HGNC Symbol;Acc:HGNC:24258]	1.10229e-07	-1.73991	-0.215039	(4238, p<= 0.05)			P4HA2	2.66165
			GPC5-IT1					1290	#N/A	ZNF462	zinc finger protein 462 [Source:HGNC Symbol;Acc:HGNC:21684]	1.12152e-07	1.40539	0.181434	(4238, p<= 0.05)			SDAD1P1	2.66134
			ENSG00000256139					1291	#N/A	FAM20C	FAM20C golgi associated secretory pathway kinase [Source:HGNC Symbol;Acc:HGNC:22140]	1.13572e-07	-1.67559	-0.238814	(4238, p<= 0.05)			ENSG00000201666	2.66131
			PTDSS2					1292	#N/A	APCDD1L	APC down-regulated 1 like [Source:HGNC Symbol;Acc:HGNC:26892]	1.16931e-07	2.41331	0.7011	(4238, p<= 0.05)			PHF21B	2.66129
			MAPK4					1293	#N/A	SGSM2	small G protein signaling modulator 2 [Source:HGNC Symbol;Acc:HGNC:29026]	1.19799e-07	1.98505	0.163903	(4238, p<= 0.05)			DNAJC19	2.6599
			DYNLT3					1294	#N/A	NOP2	NOP2 nucleolar protein [Source:HGNC Symbol;Acc:HGNC:7867]	1.22596e-07	-2.17897	-0.282956	(4238, p<= 0.05)			MGAT2	2.65885
			MAP2K3					1295	#N/A	NSMAF	neutral sphingomyelinase activation associated factor [Source:HGNC Symbol;Acc:HGNC:8017]	1.22955e-07	-1.89827	-0.132189	(4238, p<= 0.05)			PLSCR4	2.65877
			OR52N4					1296	#N/A	EPHB4	EPH receptor B4 [Source:HGNC Symbol;Acc:HGNC:3395]	1.23432e-07	-1.53187	-0.203611	(4238, p<= 0.05)			MTTP	2.65707
			BAIAP2-DT					1297	#N/A	FARSA	phenylalanyl-tRNA synthetase subunit alpha [Source:HGNC Symbol;Acc:HGNC:3592]	1.23695e-07	-1.60668	-0.133079	(4238, p<= 0.05)			ENSG00000247324	2.65398
			TMEM88B					1298	#N/A	SULT1B1	sulfotransferase family 1B member 1 [Source:HGNC Symbol;Acc:HGNC:17845]	1.24489e-07	-1.04365	-0.0248792	(4238, p<= 0.05)			HYAL4	2.65361
			LINC00498					1299	#N/A	PSME3	proteasome activator subunit 3 [Source:HGNC Symbol;Acc:HGNC:9570]	1.2697e-07	-1.62279	-0.113431	(4238, p<= 0.05)			ORAI2	2.65298
			RN7SL254P					1300	#N/A	MED14	mediator complex subunit 14 [Source:HGNC Symbol;Acc:HGNC:2370]	1.2786e-07	1.80135	0.165087	(4238, p<= 0.05)			PRRT3	2.65273
			HNRNPA1P66					1301	#N/A	DGAT1	diacylglycerol O-acyltransferase 1 [Source:HGNC Symbol;Acc:HGNC:2843]	1.30941e-07	-1.94837	-0.214361	(4238, p<= 0.05)			CTBP2	2.65161
			ITGB5					1302	#N/A	SLC25A27	solute carrier family 25 member 27 [Source:HGNC Symbol;Acc:HGNC:21065]	1.3274e-07	2.19388	0.347294	(4238, p<= 0.05)			Y_RNA	2.65079
			MRTFB					1303	#N/A	PEX7	peroxisomal biogenesis factor 7 [Source:HGNC Symbol;Acc:HGNC:8860]	1.3309e-07	1.65759	0.221204	(4238, p<= 0.05)			LINC01515	2.64845
			DIO3OS					1304	#N/A	R3HDM4	R3H domain containing 4 [Source:HGNC Symbol;Acc:HGNC:28270]	1.33367e-07	-1.12071	-0.137192	(4238, p<= 0.05)			TIGD3	2.64609
			ARSJ					1305	#N/A	VPS41	VPS41 subunit of HOPS complex [Source:HGNC Symbol;Acc:HGNC:12713]	1.35088e-07	2.05796	0.19699	(4238, p<= 0.05)			CD177	2.64488
			NR1D1					1306	#N/A	HEY1	hes related family bHLH transcription factor with YRPW motif 1 [Source:HGNC Symbol;Acc:HGNC:4880]	1.35532e-07	2.09617	0.274188	(4238, p<= 0.05)			MAP4K3-DT	2.64447
			ENSG00000260862					1307	#N/A	STRN4	striatin 4 [Source:HGNC Symbol;Acc:HGNC:15721]	1.35811e-07	-1.27381	-0.0942247	(4238, p<= 0.05)			EIF2AK3	2.64436
			ENSG00000287692					1308	#N/A	SLC35A2	solute carrier family 35 member A2 [Source:HGNC Symbol;Acc:HGNC:11022]	1.39067e-07	-0.777302	-0.0459601	(4238, p<= 0.05)			ENSG00000228625	2.64209
			FHAD1-AS1					1309	#N/A	FLAD1	flavin adenine dinucleotide synthetase 1 [Source:HGNC Symbol;Acc:HGNC:24671]	1.3914e-07	-1.99871	-0.188517	(4238, p<= 0.05)			PHF20L1	2.64205
			ENSG00000272312					1310	#N/A	HPCAL1	hippocalcin like 1 [Source:HGNC Symbol;Acc:HGNC:5145]	1.39977e-07	-1.64848	-0.183534	(4238, p<= 0.05)			SLCO5A1	2.64205
			ADAMTS7					1311	#N/A	CTIF	cap binding complex dependent translation initiation factor [Source:HGNC Symbol;Acc:HGNC:23925]	1.40883e-07	-1.26568	-0.113877	(4238, p<= 0.05)			ENSG00000280323	2.64017
			PDCD6IPP2					1312	#N/A	SH3GLB1	SH3 domain containing GRB2 like, endophilin B1 [Source:HGNC Symbol;Acc:HGNC:10833]	1.42974e-07	-1.74832	-0.165664	(4238, p<= 0.05)			FAM71E1	2.63895
			ENSG00000277825					1313	#N/A	SRF	serum response factor [Source:HGNC Symbol;Acc:HGNC:11291]	1.4479e-07	-1.23757	-0.101134	(4238, p<= 0.05)			FJX1	2.63785
			GBX1					1314	#N/A	B3GNT7	UDP-GlcNAc:betaGal beta-1,3-N-acetylglucosaminyltransferase 7 [Source:HGNC Symbol;Acc:HGNC:18811]	1.4488e-07	-2.22673	-0.558638	(4238, p<= 0.05)			KIF3B	2.63741
			SLC66A1L					1315	#N/A	GLRX3	glutaredoxin 3 [Source:HGNC Symbol;Acc:HGNC:15987]	1.4489e-07	-2.08418	-0.183235	(4238, p<= 0.05)			USP22	2.63726
			DUSP8					1316	#N/A	EPC1	enhancer of polycomb homolog 1 [Source:HGNC Symbol;Acc:HGNC:19876]	1.47542e-07	1.30377	0.107863	(4238, p<= 0.05)			AQP7P2	2.63702
			FAM174B					1317	#N/A	DEXI	Dexi homolog [Source:HGNC Symbol;Acc:HGNC:13267]	1.49581e-07	-2.54315	-0.306133	(4238, p<= 0.05)			GALM	2.63698
			PAPPA-AS2					1318	#N/A	CARNS1	carnosine synthase 1 [Source:HGNC Symbol;Acc:HGNC:29268]	1.49973e-07	2.65823	0.48803	(4238, p<= 0.05)			ADGRF5	2.63601
			MAST4-AS1					1319	#N/A	FXYD3	FXYD domain containing ion transport regulator 3 [Source:HGNC Symbol;Acc:HGNC:4027]	1.49973e-07	-1.98212	-0.369594	(4238, p<= 0.05)			CDV3	2.6357
			ENSG00000262769					1320	#N/A	ANXA7	annexin A7 [Source:HGNC Symbol;Acc:HGNC:545]	1.50182e-07	1.73383	0.125201	(4238, p<= 0.05)			MLIP	2.63525
			AMER2					1321	#N/A	SPG11	SPG11 vesicle trafficking associated, spatacsin [Source:HGNC Symbol;Acc:HGNC:11226]	1.52954e-07	1.31052	0.13662	(4238, p<= 0.05)			REST	2.63397
			MTND6P17					1322	#N/A	RHOG	ras homolog family member G [Source:HGNC Symbol;Acc:HGNC:672]	1.5715e-07	-1.26057	-0.162381	(4238, p<= 0.05)			ENSG00000250049	2.63252
			LPP					1323	#N/A	APOBEC3F	apolipoprotein B mRNA editing enzyme catalytic subunit 3F [Source:HGNC Symbol;Acc:HGNC:17356]	1.58546e-07	1.66436	0.239133	(4238, p<= 0.05)			FAM53B	2.63188
			DFFB					1324	#N/A	CPTP	ceramide-1-phosphate transfer protein [Source:HGNC Symbol;Acc:HGNC:28116]	1.59686e-07	-1.8485	-0.319925	(4238, p<= 0.05)			GMNC	2.6302
			CCNA1					1325	#N/A	SHKBP1	SH3KBP1 binding protein 1 [Source:HGNC Symbol;Acc:HGNC:19214]	1.61514e-07	-1.67781	-0.233178	(4238, p<= 0.05)			TTYH2	2.63005
			FGF10-AS1					1326	#N/A	EIF3B	eukaryotic translation initiation factor 3 subunit B [Source:HGNC Symbol;Acc:HGNC:3280]	1.63412e-07	-1.75708	-0.144425	(4238, p<= 0.05)			CTNNAL1	2.62906
			MACF1					1327	#N/A	RBM43	RNA binding motif protein 43 [Source:HGNC Symbol;Acc:HGNC:24790]	1.63412e-07	1.89745	0.272932	(4238, p<= 0.05)			LCK	2.62761
			WWC2					1328	#N/A	ABCA8	ATP binding cassette subfamily A member 8 [Source:HGNC Symbol;Acc:HGNC:38]	1.63711e-07	1.23485	0.173153	(4238, p<= 0.05)			ENSG00000280054	2.62698
			LINC02630					1329	#N/A	MOG	myelin oligodendrocyte glycoprotein [Source:HGNC Symbol;Acc:HGNC:7197]	1.64933e-07	-2.79633	-0.866367	(4238, p<= 0.05)			TRAC	2.62573
			LAMA2					1330	#N/A	METTL21EP	methyltransferase like 21E, pseudogene [Source:HGNC Symbol;Acc:HGNC:41948]	1.6735e-07	2.97321	0.841832	(4238, p<= 0.05)			ANKIB1	2.6249
			TRIO					1331	#N/A	GADD45A	growth arrest and DNA damage inducible alpha [Source:HGNC Symbol;Acc:HGNC:4095]	1.68197e-07	1.90662	0.36633	(4238, p<= 0.05)			CRIP3	2.62386
			RN7SL110P					1332	#N/A	SLC41A1	solute carrier family 41 member 1 [Source:HGNC Symbol;Acc:HGNC:19429]	1.68506e-07	-2.11243	-0.287985	(4238, p<= 0.05)			SH3GLB1	2.62357
			ENSG00000234949					1333	#N/A	RWDD1	RWD domain containing 1 [Source:HGNC Symbol;Acc:HGNC:20993]	1.7204e-07	-2.53463	-0.306329	(4238, p<= 0.05)			PLOD2	2.62343
			CLGN					1334	#N/A	BEX4	brain expressed X-linked 4 [Source:HGNC Symbol;Acc:HGNC:25475]	1.72887e-07	1.43669	0.152028	(4238, p<= 0.05)			CRIM1	2.62285
			ENSG00000260949					1335	#N/A	HOOK1	hook microtubule tethering protein 1 [Source:HGNC Symbol;Acc:HGNC:19884]	1.74542e-07	-2.34735	-0.600798	(4238, p<= 0.05)			VEGFD	2.62257
			SMARCC1					1336	#N/A	POLD4	DNA polymerase delta 4, accessory subunit [Source:HGNC Symbol;Acc:HGNC:14106]	1.77519e-07	-1.57769	-0.201996	(4238, p<= 0.05)			GIT2	2.62214
			KBTBD13					1337	#N/A	LYRM9	LYR motif containing 9 [Source:HGNC Symbol;Acc:HGNC:27314]	1.80952e-07	1.66645	0.190021	(4238, p<= 0.05)			GLRB	2.62122
			PTPRE					1338	#N/A	LSS	lanosterol synthase [Source:HGNC Symbol;Acc:HGNC:6708]	1.84709e-07	-2.07	-0.231924	(4238, p<= 0.05)			ST8SIA2	2.62023
			UNC5B					1339	#N/A	ZNF85	zinc finger protein 85 [Source:HGNC Symbol;Acc:HGNC:13160]	1.91314e-07	1.41609	0.146286	(4238, p<= 0.05)			SDK1	2.61951
			ENSG00000277737					1340	#N/A	CHMP4B	charged multivesicular body protein 4B [Source:HGNC Symbol;Acc:HGNC:16171]	2.01754e-07	-1.60362	-0.128138	(4238, p<= 0.05)			CELF1	2.61946
			ENSG00000260711					1341	#N/A	FAM110B	family with sequence similarity 110 member B [Source:HGNC Symbol;Acc:HGNC:28587]	2.09866e-07	2.26649	0.28641	(4238, p<= 0.05)			STAM2	2.61884
			C8orf58					1342	#N/A	HMGCLL1	3-hydroxymethyl-3-methylglutaryl-CoA lyase like 1 [Source:HGNC Symbol;Acc:HGNC:21359]	2.1204e-07	1.60604	0.214495	(4238, p<= 0.05)			ACSS1	2.61847
			RPSAP22					1343	#N/A	C3	complement C3 [Source:HGNC Symbol;Acc:HGNC:1318]	2.13202e-07	-2.59312	-0.814856	(4238, p<= 0.05)			NEXN-AS1	2.61838
			ENSG00000228274					1344	#N/A	SYT17	synaptotagmin 17 [Source:HGNC Symbol;Acc:HGNC:24119]	2.13509e-07	2.17543	0.347112	(4238, p<= 0.05)			PHLDA3	2.61733
			LINC01755					1345	#N/A	MYOZ1	myozenin 1 [Source:HGNC Symbol;Acc:HGNC:13752]	2.15731e-07	2.31784	0.799155	(4238, p<= 0.05)			ENSG00000279839	2.61711
			ENSG00000279142					1346	#N/A	EXOC6B	exocyst complex component 6B [Source:HGNC Symbol;Acc:HGNC:17085]	2.16525e-07	2.43062	0.363027	(4238, p<= 0.05)			PDE4A	2.61663
			LAPTM4A					1347	#N/A	TMEM245	transmembrane protein 245 [Source:HGNC Symbol;Acc:HGNC:1363]	2.16525e-07	-2.29138	-0.259115	(4238, p<= 0.05)			ABRA	2.61536
			FCGR2B					1348	#N/A	SMIM3	small integral membrane protein 3 [Source:HGNC Symbol;Acc:HGNC:30248]	2.19498e-07	-2.22035	-0.334318	(4238, p<= 0.05)			RNF144A	2.61491
			PDLIM7					1349	#N/A	SEPHS2	selenophosphate synthetase 2 [Source:HGNC Symbol;Acc:HGNC:19686]	2.22619e-07	-1.9992	-0.171084	(4238, p<= 0.05)			SCX	2.61393
			RGS3					1350	#N/A	HYLS1	HYLS1 centriolar and ciliogenesis associated [Source:HGNC Symbol;Acc:HGNC:26558]	2.23211e-07	-1.9529	-0.234235	(4238, p<= 0.05)			ENSG00000280434	2.61273
			ARHGEF12					1351	#N/A	HECTD3	HECT domain E3 ubiquitin protein ligase 3 [Source:HGNC Symbol;Acc:HGNC:26117]	2.27394e-07	-1.87814	-0.175962	(4238, p<= 0.05)			LRRC41	2.6123
			SEPTIN7P9					1352	#N/A	SLC25A39	solute carrier family 25 member 39 [Source:HGNC Symbol;Acc:HGNC:24279]	2.33218e-07	-1.29392	-0.0904844	(4238, p<= 0.05)			FGFR1	2.61007
			LINC01127					1353	#N/A	ZNF135	zinc finger protein 135 [Source:HGNC Symbol;Acc:HGNC:12919]	2.41768e-07	1.8626	0.169829	(4238, p<= 0.05)			ENSG00000261294	2.60896
			FBXO27					1354	#N/A	DCAF11	DDB1 and CUL4 associated factor 11 [Source:HGNC Symbol;Acc:HGNC:20258]	2.42621e-07	-2.09961	-0.198433	(4238, p<= 0.05)			PLEKHG1	2.60783
			LNPEP					1355	#N/A	TMEM260	transmembrane protein 260 [Source:HGNC Symbol;Acc:HGNC:20185]	2.42621e-07	1.62964	0.140481	(4238, p<= 0.05)			STC1	2.60735
			SMAD3					1356	#N/A	GPC6	glypican 6 [Source:HGNC Symbol;Acc:HGNC:4454]	2.51217e-07	1.55238	0.205672	(4238, p<= 0.05)			JCHAIN	2.6054
			TBX5					1357	#N/A	INTS2	integrator complex subunit 2 [Source:HGNC Symbol;Acc:HGNC:29241]	2.51217e-07	2.29207	0.322138	(4238, p<= 0.05)			RFX5	2.60307
			NAPG					1358	#N/A	FAM120B	family with sequence similarity 120B [Source:HGNC Symbol;Acc:HGNC:21109]	2.51676e-07	2.31624	0.210297	(4238, p<= 0.05)			GOLGA2	2.60093
			AQP7P2					1359	#N/A	TEX261	testis expressed 261 [Source:HGNC Symbol;Acc:HGNC:30712]	2.52934e-07	-1.12104	-0.0620757	(4238, p<= 0.05)			SPAG4	2.59798
			RPS4XP16					1360	#N/A	PTCD2	pentatricopeptide repeat domain 2 [Source:HGNC Symbol;Acc:HGNC:25734]	2.54294e-07	1.78876	0.207397	(4238, p<= 0.05)			TRAJ37	2.59748
			MIR635					1361	#N/A	ARHGEF9	Cdc42 guanine nucleotide exchange factor 9 [Source:HGNC Symbol;Acc:HGNC:14561]	2.56119e-07	2.41068	0.311621	(4238, p<= 0.05)			ATP11B	2.59706
			KATNAL1					1362	#N/A	CACNA1H	calcium voltage-gated channel subunit alpha1 H [Source:HGNC Symbol;Acc:HGNC:1395]	2.56119e-07	-1.4844	-0.282368	(4238, p<= 0.05)			ENSG00000248925	2.59657
			ZBTB38					1363	#N/A	ZNF512	zinc finger protein 512 [Source:HGNC Symbol;Acc:HGNC:29380]	2.56956e-07	1.8042	0.166806	(4238, p<= 0.05)			GSAP	2.59631
			ENSG00000272836					1364	#N/A	COA5	cytochrome c oxidase assembly factor 5 [Source:HGNC Symbol;Acc:HGNC:33848]	2.60397e-07	1.72942	0.156458	(4238, p<= 0.05)			LINC00484	2.59572
			LRRC38					1365	#N/A	ZBTB37	zinc finger and BTB domain containing 37 [Source:HGNC Symbol;Acc:HGNC:28365]	2.69619e-07	1.55284	0.181979	(4238, p<= 0.05)			RHEBL1	2.59554
			ENSG00000180458					1366	#N/A	BCL6B	BCL6B transcription repressor [Source:HGNC Symbol;Acc:HGNC:1002]	2.80455e-07	1.90756	0.278808	(4238, p<= 0.05)			ENSG00000224884	2.59501
			AKIRIN2					1367	#N/A	HSPA2	heat shock protein family A (Hsp70) member 2 [Source:HGNC Symbol;Acc:HGNC:5235]	2.80742e-07	2.53724	0.72088	(4238, p<= 0.05)			IL1RAP	2.59448
			OR2S1P					1368	#N/A	NOS3	nitric oxide synthase 3 [Source:HGNC Symbol;Acc:HGNC:7876]	2.82991e-07	-0.948813	-0.140561	(4238, p<= 0.05)			NFYC-AS1	2.59416
			GOLGA2P5					1369	#N/A	MKNK2	MAPK interacting serine/threonine kinase 2 [Source:HGNC Symbol;Acc:HGNC:7111]	2.83925e-07	-1.98057	-0.260575	(4238, p<= 0.05)			PRXL2A	2.59326
			KIFAP3					1370	#N/A	SLC1A1	solute carrier family 1 member 1 [Source:HGNC Symbol;Acc:HGNC:10939]	2.84481e-07	-2.16892	-0.35234	(4238, p<= 0.05)			CYSTM1	2.59319
			HMGB3P26					1371	PABRVcomp	PLSCR4	phospholipid scramblase 4 [Source:HGNC Symbol;Acc:HGNC:16497]	2.85582e-07	1.65438	0.253036	(4238, p<= 0.05)			ENSG00000277459	2.59273
			PHKA2-AS1					1372	#N/A	FUBP3	far upstream element binding protein 3 [Source:HGNC Symbol;Acc:HGNC:4005]	2.8567e-07	1.62149	0.170816	(4238, p<= 0.05)			IDE	2.59242
			OVAAL					1373	#N/A	NMNAT3	nicotinamide nucleotide adenylyltransferase 3 [Source:HGNC Symbol;Acc:HGNC:20989]	2.89722e-07	1.548	0.182336	(4238, p<= 0.05)			QRICH2	2.59188
			HBEGF					1374	#N/A	PLAGL1	PLAG1 like zinc finger 1 [Source:HGNC Symbol;Acc:HGNC:9046]	2.90671e-07	2.75776	0.481072	(4238, p<= 0.05)			MYLK4	2.59149
			N4BP2L2-IT2					1375	#N/A	METTL25	methyltransferase like 25 [Source:HGNC Symbol;Acc:HGNC:26228]	2.91503e-07	1.39636	0.212524	(4238, p<= 0.05)			TRAF6	2.59116
			GNPDA1					1376	#N/A	MRC1	mannose receptor C-type 1 [Source:HGNC Symbol;Acc:HGNC:7228]	2.91503e-07	-2.64683	-0.663279	(4238, p<= 0.05)			GJC1	2.59089
			DDAH1					1377	#N/A	RAB15	RAB15, member RAS oncogene family [Source:HGNC Symbol;Acc:HGNC:20150]	2.92105e-07	-1.78641	-0.332797	(4238, p<= 0.05)			PPP2CA	2.59071
			RTN3					1378	#N/A	DPAGT1	dolichyl-phosphate N-acetylglucosaminephosphotransferase 1 [Source:HGNC Symbol;Acc:HGNC:2995]	2.94665e-07	-1.54	-0.134687	(4238, p<= 0.05)			FAT1	2.59051
			MAP3K14					1379	#N/A	UAP1	UDP-N-acetylglucosamine pyrophosphorylase 1 [Source:HGNC Symbol;Acc:HGNC:12457]	3.04117e-07	-2.36631	-0.410464	(4238, p<= 0.05)			MKRN2OS	2.58902
			RNF34					1380	#N/A	HMGA1	high mobility group AT-hook 1 [Source:HGNC Symbol;Acc:HGNC:5010]	3.04731e-07	-1.61305	-0.181824	(4238, p<= 0.05)			TNS3	2.58828
			ENSG00000249592					1381	#N/A	DNER	delta/notch like EGF repeat containing [Source:HGNC Symbol;Acc:HGNC:24456]	3.05094e-07	-1.54262	-0.513407	(4238, p<= 0.05)			ENSG00000260862	2.5875
			ARF4					1382	#N/A	C4orf36	chromosome 4 open reading frame 36 [Source:HGNC Symbol;Acc:HGNC:28386]	3.09002e-07	2.00975	0.294029	(4238, p<= 0.05)			SNORD115-4	2.5874
			ANAPC13					1383	#N/A	RAB5C	RAB5C, member RAS oncogene family [Source:HGNC Symbol;Acc:HGNC:9785]	3.09408e-07	-1.73569	-0.198715	(4238, p<= 0.05)			DNAAF3	2.58734
			KIF18B					1384	#N/A	ARSG	arylsulfatase G [Source:HGNC Symbol;Acc:HGNC:24102]	3.09484e-07	1.90668	0.216419	(4238, p<= 0.05)			PRKAA2	2.58712
			PAG1					1385	#N/A	MT2A	metallothionein 2A [Source:HGNC Symbol;Acc:HGNC:7406]	3.20009e-07	-1.6065	-0.27466	(4238, p<= 0.05)			CCNA1	2.58671
			BCL9					1386	#N/A	TSPAN17	tetraspanin 17 [Source:HGNC Symbol;Acc:HGNC:13594]	3.25652e-07	-1.83722	-0.167284	(4238, p<= 0.05)			ZNF197-AS1	2.58651
			ENSG00000286190					1387	#N/A	PIGS	phosphatidylinositol glycan anchor biosynthesis class S [Source:HGNC Symbol;Acc:HGNC:14937]	3.27455e-07	-1.7403	-0.187608	(4238, p<= 0.05)			C21orf91	2.58588
			CXCR2					1388	PABRVcomp	MCM6	minichromosome maintenance complex component 6 [Source:HGNC Symbol;Acc:HGNC:6949]	3.31336e-07	1.78208	0.241061	(4238, p<= 0.05)			FBXL5	2.58576
			MAN1A2P1					1389	#N/A	UFL1	UFM1 specific ligase 1 [Source:HGNC Symbol;Acc:HGNC:23039]	3.33299e-07	1.49064	0.167772	(4238, p<= 0.05)			ENSG00000256739	2.58483
			RNF145					1390	#N/A	SLC16A14	solute carrier family 16 member 14 [Source:HGNC Symbol;Acc:HGNC:26417]	3.36545e-07	1.44363	0.116762	(4238, p<= 0.05)			KIAA2013	2.58451
			GDI1					1391	#N/A	COX15	cytochrome c oxidase assembly homolog COX15 [Source:HGNC Symbol;Acc:HGNC:2263]	3.46186e-07	1.92275	0.189261	(4238, p<= 0.05)			ENSG00000274737	2.58391
			CCDC186					1392	#N/A	C9orf24	chromosome 9 open reading frame 24 [Source:HGNC Symbol;Acc:HGNC:19919]	3.47252e-07	1.78843	0.289533	(4238, p<= 0.05)			ZNF470-DT	2.5836
			GPRASP2					1393	#N/A	DALRD3	DALR anticodon binding domain containing 3 [Source:HGNC Symbol;Acc:HGNC:25536]	3.50258e-07	1.46865	0.176862	(4238, p<= 0.05)			SSH3	2.58197
			H2BC7					1394	#N/A	MCM2	minichromosome maintenance complex component 2 [Source:HGNC Symbol;Acc:HGNC:6944]	3.53156e-07	1.92294	0.229089	(4238, p<= 0.05)			ENSG00000286401	2.58178
			ENSG00000205622					1395	#N/A	CCND3	cyclin D3 [Source:HGNC Symbol;Acc:HGNC:1585]	3.5667e-07	-1.2276	-0.122408	(4238, p<= 0.05)			PEG10	2.58142
			STRIP2					1396	#N/A	DUSP6	dual specificity phosphatase 6 [Source:HGNC Symbol;Acc:HGNC:3072]	3.5667e-07	2.14384	0.317056	(4238, p<= 0.05)			MFF-DT	2.58118
			ENSG00000286889					1397	#N/A	MPST	mercaptopyruvate sulfurtransferase [Source:HGNC Symbol;Acc:HGNC:7223]	3.66554e-07	-2.02504	-0.210772	(4238, p<= 0.05)			SCAF8	2.58006
			MAL					1398	#N/A	N4BP2L1	NEDD4 binding protein 2 like 1 [Source:HGNC Symbol;Acc:HGNC:25037]	3.7717e-07	1.47397	0.117974	(4238, p<= 0.05)			PTPRE	2.57584
			PLEKHG2					1399	#N/A	PSIP1	PC4 and SFRS1 interacting protein 1 [Source:HGNC Symbol;Acc:HGNC:9527]	3.80641e-07	1.54853	0.119449	(4238, p<= 0.05)			TAGAP-AS1	2.57539
			CORO2B					1400	#N/A	RABAC1	Rab acceptor 1 [Source:HGNC Symbol;Acc:HGNC:9794]	3.92341e-07	-1.06418	-0.148567	(4238, p<= 0.05)			HLA-DOA	2.57511
			PAN2					1401	#N/A	ING2	inhibitor of growth family member 2 [Source:HGNC Symbol;Acc:HGNC:6063]	3.9336e-07	-1.52611	-0.232529	(4238, p<= 0.05)			CUL4A	2.57506
			OSER1-DT					1402	#N/A	KIF22	kinesin family member 22 [Source:HGNC Symbol;Acc:HGNC:6391]	3.96447e-07	1.50233	0.155011	(4238, p<= 0.05)			PHACTR1	2.5749
			RNF144A					1403	#N/A	RHOF	ras homolog family member F, filopodia associated [Source:HGNC Symbol;Acc:HGNC:15703]	4.05277e-07	-1.91996	-0.311241	(4238, p<= 0.05)			RN7SL632P	2.5727
			TP53INP2					1404	#N/A	TMEM214	transmembrane protein 214 [Source:HGNC Symbol;Acc:HGNC:25983]	4.06397e-07	-1.31408	-0.115655	(4238, p<= 0.05)			PAN2	2.57205
			SMYD5					1405	#N/A	SPPL2A	signal peptide peptidase like 2A [Source:HGNC Symbol;Acc:HGNC:30227]	4.12322e-07	-1.9787	-0.272112	(4238, p<= 0.05)			STRN	2.57147
			RET					1406	#N/A	ATP13A2	ATPase cation transporting 13A2 [Source:HGNC Symbol;Acc:HGNC:30213]	4.13078e-07	-1.15781	-0.118322	(4238, p<= 0.05)			UNC5B	2.57088
			RUNX1					1407	#N/A	CD3EAP	CD3e molecule associated protein [Source:HGNC Symbol;Acc:HGNC:24219]	4.13643e-07	-1.60022	-0.173994	(4238, p<= 0.05)			ENSG00000284874	2.5699
			ENAH					1408	#N/A	PSMD8	proteasome 26S subunit, non-ATPase 8 [Source:HGNC Symbol;Acc:HGNC:9566]	4.18167e-07	-1.39083	-0.135142	(4238, p<= 0.05)			TNFAIP1	2.56782
			SLC12A2					1409	#N/A	CCDC7	coiled-coil domain containing 7 [Source:HGNC Symbol;Acc:HGNC:26533]	4.20849e-07	0.771094	0.0649206	(4238, p<= 0.05)			INSR	2.56781
			BMERB1					1410	#N/A	ANKRD40	ankyrin repeat domain 40 [Source:HGNC Symbol;Acc:HGNC:28233]	4.21949e-07	-1.36908	-0.103114	(4238, p<= 0.05)			ENSG00000271553	2.56706
			ZNF540					1411	#N/A	TMEM150A	transmembrane protein 150A [Source:HGNC Symbol;Acc:HGNC:24677]	4.25632e-07	-1.08142	-0.106373	(4238, p<= 0.05)			LONRF3	2.56637
			LINC01214					1412	#N/A	VEGFC	vascular endothelial growth factor C [Source:HGNC Symbol;Acc:HGNC:12682]	4.26686e-07	1.54592	0.169614	(4238, p<= 0.05)			PDC-AS1	2.56625
			ENSG00000243171					1413	#N/A	ARHGAP15	Rho GTPase activating protein 15 [Source:HGNC Symbol;Acc:HGNC:21030]	4.33061e-07	1.43234	0.241133	(4238, p<= 0.05)			USP5	2.56593
			PCNPP5					1414	#N/A	GRAMD1A	GRAM domain containing 1A [Source:HGNC Symbol;Acc:HGNC:29305]	4.33941e-07	-1.13229	-0.0790375	(4238, p<= 0.05)			LINC02688	2.56557
			ABCC4					1415	#N/A	TAF6	TATA-box binding protein associated factor 6 [Source:HGNC Symbol;Acc:HGNC:11540]	4.36582e-07	-1.08041	-0.0770937	(4238, p<= 0.05)			ELP6	2.56509
			MSI1					1416	#N/A	SPARCL1	SPARC like 1 [Source:HGNC Symbol;Acc:HGNC:11220]	4.37396e-07	-2.20688	-0.329837	(4238, p<= 0.05)			ENSG00000287335	2.56487
			DYRK2					1417	#N/A	THY1	Thy-1 cell surface antigen [Source:HGNC Symbol;Acc:HGNC:11801]	4.38059e-07	1.88654	0.524612	(4238, p<= 0.05)			PPID	2.56391
			CYP4V2					1418	#N/A	HEG1	heart development protein with EGF like domains 1 [Source:HGNC Symbol;Acc:HGNC:29227]	4.40594e-07	2.14664	0.28683	(4238, p<= 0.05)			CCN1	2.56349
			NFYC-AS1					1419	#N/A	GJA1	gap junction protein alpha 1 [Source:HGNC Symbol;Acc:HGNC:4274]	4.50927e-07	1.52819	0.272669	(4238, p<= 0.05)			MIR4300HG	2.56273
			ENSG00000278668					1420	#N/A	SETMAR	SET domain and mariner transposase fusion gene [Source:HGNC Symbol;Acc:HGNC:10762]	4.53757e-07	0.765934	0.0542248	(4238, p<= 0.05)			ENSG00000257354	2.56266
			ARNTL2					1421	PABRVdecom_comp	TGFB2	transforming growth factor beta 2 [Source:HGNC Symbol;Acc:HGNC:11768]	4.53757e-07	1.77961	0.521156	(4238, p<= 0.05)			PDLIM7	2.56177
			FAAH					1422	#N/A	CBFA2T2	CBFA2/RUNX1 partner transcriptional co-repressor 2 [Source:HGNC Symbol;Acc:HGNC:1536]	4.5477e-07	1.55107	0.117832	(4238, p<= 0.05)			ENSG00000272341	2.56129
			ENSG00000279030					1423	#N/A	HYAL4	hyaluronidase 4 [Source:HGNC Symbol;Acc:HGNC:5323]	4.55332e-07	1.92615	0.436809	(4238, p<= 0.05)			RFTN1	2.5601
			RRAS2					1424	#N/A	TMEM63B	transmembrane protein 63B [Source:HGNC Symbol;Acc:HGNC:17735]	4.56841e-07	-1.78194	-0.171958	(4238, p<= 0.05)			TSPAN17	2.55691
			ENSG00000287769					1425	#N/A	LRMP	lymphoid restricted membrane protein [Source:HGNC Symbol;Acc:HGNC:6690]	4.61919e-07	1.64868	0.207685	(4238, p<= 0.05)			SRPX	2.55585
			PEAK1					1426	#N/A	ZSCAN30	zinc finger and SCAN domain containing 30 [Source:HGNC Symbol;Acc:HGNC:33517]	4.65533e-07	2.04623	0.260791	(4238, p<= 0.05)			FRMD4A	2.55389
			ENSG00000274737					1427	#N/A	NHSL1	NHS like 1 [Source:HGNC Symbol;Acc:HGNC:21021]	4.65737e-07	2.2357	0.350684	(4238, p<= 0.05)			ENSG00000272630	2.5538
			MYPN					1428	#N/A	GLYATL2	glycine-N-acyltransferase like 2 [Source:HGNC Symbol;Acc:HGNC:24178]	4.69715e-07	1.46352	0.104824	(4238, p<= 0.05)			PRDM5	2.55355
			PHETA2					1429	#N/A	CTDNEP1	CTD nuclear envelope phosphatase 1 [Source:HGNC Symbol;Acc:HGNC:19085]	4.71299e-07	-1.31224	-0.118135	(4238, p<= 0.05)			PKN1	2.55341
			ENSG00000233287					1430	#N/A	FAM216B	family with sequence similarity 216 member B [Source:HGNC Symbol;Acc:HGNC:26883]	4.71781e-07	2.119	0.444045	(4238, p<= 0.05)			CRLS1	2.55122
			BHMT2					1431	#N/A	MIDN	midnolin [Source:HGNC Symbol;Acc:HGNC:16298]	4.79602e-07	-1.18735	-0.128575	(4238, p<= 0.05)			PAFAH1B2	2.54767
			STC1					1432	#N/A	PCBP4	poly(rC) binding protein 4 [Source:HGNC Symbol;Acc:HGNC:8652]	4.81537e-07	-0.801425	-0.0547558	(4238, p<= 0.05)			OR2S1P	2.54764
			PLEKHA3					1433	#N/A	APOA1	apolipoprotein A1 [Source:HGNC Symbol;Acc:HGNC:600]	4.91375e-07	2.23746	0.774851	(4238, p<= 0.05)			MUC20	2.54697
			PDCD6IPP1					1434	#N/A	PDZD4	PDZ domain containing 4 [Source:HGNC Symbol;Acc:HGNC:21167]	4.92001e-07	2.23388	0.424194	(4238, p<= 0.05)			DTX4	2.5461
			ENSG00000280323					1435	#N/A	GFM2	G elongation factor mitochondrial 2 [Source:HGNC Symbol;Acc:HGNC:29682]	4.93836e-07	1.68909	0.196622	(4238, p<= 0.05)			TRPC6	2.54541
			SPON1					1436	#N/A	IPO7	importin 7 [Source:HGNC Symbol;Acc:HGNC:9852]	4.94434e-07	-1.3944	-0.0764461	(4238, p<= 0.05)			CLMN	2.54217
			ROCK1P1					1437	#N/A	DHRS1	dehydrogenase/reductase 1 [Source:HGNC Symbol;Acc:HGNC:16445]	4.97109e-07	1.61581	0.205515	(4238, p<= 0.05)			ENSG00000272482	2.54184
			FKBP10					1438	#N/A	HK3	hexokinase 3 [Source:HGNC Symbol;Acc:HGNC:4925]	4.98872e-07	-2.07075	-0.522529	(4238, p<= 0.05)			LINC02289	2.54176
			MIR100HG					1439	#N/A	SLC25A13	solute carrier family 25 member 13 [Source:HGNC Symbol;Acc:HGNC:10983]	5.0828e-07	-1.96378	-0.191678	(4238, p<= 0.05)			LRRC37A7P	2.54106
			ZNF516					1440	#N/A	NPLOC4	NPL4 homolog, ubiquitin recognition factor [Source:HGNC Symbol;Acc:HGNC:18261]	5.12012e-07	-1.17834	-0.0439157	(4238, p<= 0.05)			ALDH1B1	2.53954
			ST20-AS1					1441	#N/A	FMNL3	formin like 3 [Source:HGNC Symbol;Acc:HGNC:23698]	5.15973e-07	2.34719	0.283026	(4238, p<= 0.05)			DPP3	2.53831
			EXOC3L2					1442	#N/A	TERF2IP	TERF2 interacting protein [Source:HGNC Symbol;Acc:HGNC:19246]	5.20973e-07	2.55186	0.256657	(4238, p<= 0.05)			COILP1	2.53795
			MEPCE					1443	#N/A	KLF3	Kruppel like factor 3 [Source:HGNC Symbol;Acc:HGNC:16516]	5.24535e-07	-1.34106	-0.122441	(4238, p<= 0.05)			CCDC192	2.53792
			ENSG00000228463					1444	#N/A	CACNA2D2	calcium voltage-gated channel auxiliary subunit alpha2delta 2 [Source:HGNC Symbol;Acc:HGNC:1400]	5.30009e-07	1.61294	0.243672	(4238, p<= 0.05)			SMARCA5	2.53734
			HPS3					1445	#N/A	SPATA6L	spermatogenesis associated 6 like [Source:HGNC Symbol;Acc:HGNC:25472]	5.41378e-07	1.6251	0.23745	(4238, p<= 0.05)			BAG3	2.53603
			RHEBL1					1446	#N/A	NDUFAF2	NADH:ubiquinone oxidoreductase complex assembly factor 2 [Source:HGNC Symbol;Acc:HGNC:28086]	5.43163e-07	-1.92133	-0.209371	(4238, p<= 0.05)			AVPR1A	2.53584
			ZNF875					1447	#N/A	TMEM115	transmembrane protein 115 [Source:HGNC Symbol;Acc:HGNC:30055]	5.44806e-07	-1.00105	-0.0882399	(4238, p<= 0.05)			VCL	2.53544
			SHANK1					1448	#N/A	COMP	cartilage oligomeric matrix protein [Source:HGNC Symbol;Acc:HGNC:2227]	5.50276e-07	2.48374	1.08707	(4238, p<= 0.05)			ENSG00000279668	2.53381
			PDK2					1449	#N/A	ZNF593	zinc finger protein 593 [Source:HGNC Symbol;Acc:HGNC:30943]	5.63499e-07	-1.71966	-0.196356	(4238, p<= 0.05)			GFPT1	2.53344
			ENSG00000234210					1450	#N/A	BOD1L1	biorientation of chromosomes in cell division 1 like 1 [Source:HGNC Symbol;Acc:HGNC:31792]	5.73381e-07	1.36858	0.178226	(4238, p<= 0.05)			ENSG00000272945	2.53187
			SYNJ2					1451	#N/A	PLOD1	procollagen-lysine,2-oxoglutarate 5-dioxygenase 1 [Source:HGNC Symbol;Acc:HGNC:9081]	5.77479e-07	-0.977061	-0.13066	(4238, p<= 0.05)			ENSG00000287621	2.53124
			ST3GAL6					1452	#N/A	COPA	coatomer protein complex subunit alpha [Source:HGNC Symbol;Acc:HGNC:2230]	5.78239e-07	1.73712	0.184	(4238, p<= 0.05)			PHKG1	2.52985
			LINC01091					1453	#N/A	NSMCE1	NSE1 homolog, SMC5-SMC6 complex component [Source:HGNC Symbol;Acc:HGNC:29897]	5.8665e-07	1.87093	0.183718	(4238, p<= 0.05)			MICALL2	2.52908
			ENSG00000250842					1454	#N/A	WEE1	WEE1 G2 checkpoint kinase [Source:HGNC Symbol;Acc:HGNC:12761]	5.8665e-07	2.07843	0.339194	(4238, p<= 0.05)			GALNT18	2.528
			TNK2					1455	#N/A	ZNF793	zinc finger protein 793 [Source:HGNC Symbol;Acc:HGNC:33115]	5.95774e-07	2.35138	0.268086	(4238, p<= 0.05)			HIBADH	2.52793
			HMGA2-AS1					1456	#N/A	EGR1	early growth response 1 [Source:HGNC Symbol;Acc:HGNC:3238]	5.96518e-07	1.6272	0.519944	(4238, p<= 0.05)			LPIN1	2.52782
			SPATA41					1457	#N/A	PRCC	proline rich mitotic checkpoint control factor [Source:HGNC Symbol;Acc:HGNC:9343]	5.96518e-07	-1.70113	-0.13335	(4238, p<= 0.05)			CHL1	2.52544
			ENSG00000272341					1458	#N/A	SLC45A1	solute carrier family 45 member 1 [Source:HGNC Symbol;Acc:HGNC:17939]	6.06241e-07	-1.3307	-0.175987	(4238, p<= 0.05)			ENSG00000253181	2.52515
			ENSG00000263105					1459	#N/A	PNP	purine nucleoside phosphorylase [Source:HGNC Symbol;Acc:HGNC:7892]	6.12031e-07	-1.86133	-0.445904	(4238, p<= 0.05)			DYRK2	2.52491
			GSDMC					1460	#N/A	BBOF1	basal body orientation factor 1 [Source:HGNC Symbol;Acc:HGNC:19855]	6.12362e-07	1.55902	0.180001	(4238, p<= 0.05)			ADAMTS8	2.52468
			HEXB					1461	#N/A	ADCY9	adenylate cyclase 9 [Source:HGNC Symbol;Acc:HGNC:240]	6.20265e-07	-1.99362	-0.190042	(4238, p<= 0.05)			LOX	2.52454
			EBF1					1462	#N/A	RAB1B	RAB1B, member RAS oncogene family [Source:HGNC Symbol;Acc:HGNC:18370]	6.20718e-07	-1.43369	-0.135239	(4238, p<= 0.05)			AKAP13	2.52383
			PTER					1463	#N/A	TBX3	T-box transcription factor 3 [Source:HGNC Symbol;Acc:HGNC:11602]	6.22549e-07	-2.27662	-0.382208	(4238, p<= 0.05)			DNAJC21	2.52382
			GARRE1					1464	#N/A	AKAP8	A-kinase anchoring protein 8 [Source:HGNC Symbol;Acc:HGNC:378]	6.38875e-07	-2.15356	-0.196672	(4238, p<= 0.05)			ZFR	2.52237
			TUB					1465	#N/A	TLR3	toll like receptor 3 [Source:HGNC Symbol;Acc:HGNC:11849]	6.41433e-07	0.734795	0.00861371	(4238, p<= 0.05)			FOXS1	2.52146
			MIPEPP1					1466	#N/A	C1orf43	chromosome 1 open reading frame 43 [Source:HGNC Symbol;Acc:HGNC:29876]	6.47078e-07	-1.83351	-0.160672	(4238, p<= 0.05)			ATP2B1	2.52094
			DAPK2					1467	#N/A	BBS4	Bardet-Biedl syndrome 4 [Source:HGNC Symbol;Acc:HGNC:969]	6.47194e-07	1.82346	0.218994	(4238, p<= 0.05)			ENSG00000272106	2.52076
			MCAM					1468	#N/A	GDF6	growth differentiation factor 6 [Source:HGNC Symbol;Acc:HGNC:4221]	6.48174e-07	1.88346	0.522682	(4238, p<= 0.05)			ENSG00000241490	2.52045
			MAP7D2					1469	#N/A	TMEM14A	transmembrane protein 14A [Source:HGNC Symbol;Acc:HGNC:21076]	6.48603e-07	1.11789	0.0905287	(4238, p<= 0.05)			ENSG00000286584	2.51977
			ADAMTSL2					1470	#N/A	MZT2A	mitotic spindle organizing protein 2A [Source:HGNC Symbol;Acc:HGNC:33187]	6.59709e-07	-2.18192	-0.344546	(4238, p<= 0.05)			SPDYE18	2.51976
			LINC01844					1471	#N/A	RCBTB2	RCC1 and BTB domain containing protein 2 [Source:HGNC Symbol;Acc:HGNC:1914]	6.64703e-07	1.26826	0.112087	(4238, p<= 0.05)			ARF4	2.51949
			DENND5B					1472	#N/A	TFPI	tissue factor pathway inhibitor [Source:HGNC Symbol;Acc:HGNC:11760]	6.65623e-07	-1.8668	-0.291295	(4238, p<= 0.05)			GAB1	2.51916
			CLMN					1473	#N/A	LSM10	LSM10, U7 small nuclear RNA associated [Source:HGNC Symbol;Acc:HGNC:17562]	6.68419e-07	-2.33043	-0.237509	(4238, p<= 0.05)			KPNA1	2.51156
			USP53					1474	#N/A	IPO4	importin 4 [Source:HGNC Symbol;Acc:HGNC:19426]	6.75675e-07	-1.31517	-0.140975	(4238, p<= 0.05)			ST6GALNAC4	2.51069
			CENPN					1475	#N/A	MS4A2	membrane spanning 4-domains A2 [Source:HGNC Symbol;Acc:HGNC:7316]	6.79513e-07	0.978614	0.0811158	(4238, p<= 0.05)			ENSG00000254469	2.51038
			ENSG00000201666					1476	#N/A	ATP13A1	ATPase 13A1 [Source:HGNC Symbol;Acc:HGNC:24215]	7.00262e-07	-0.425303	-0.0188817	(4238, p<= 0.05)			DIO3OS	2.50895
			OSGEPL1					1477	#N/A	NPAS3	neuronal PAS domain protein 3 [Source:HGNC Symbol;Acc:HGNC:19311]	7.02314e-07	1.78392	0.299272	(4238, p<= 0.05)			YBX3	2.50843
			NEXN-AS1					1478	#N/A	RNF20	ring finger protein 20 [Source:HGNC Symbol;Acc:HGNC:10062]	7.04027e-07	1.677	0.191148	(4238, p<= 0.05)			ENSG00000278467	2.50831
			ENSG00000246528					1479	#N/A	SERPINB6	serpin family B member 6 [Source:HGNC Symbol;Acc:HGNC:8950]	7.09738e-07	-1.97505	-0.177597	(4238, p<= 0.05)			ZDHHC3	2.50698
			RIOK3					1480	#N/A	ALDH5A1	aldehyde dehydrogenase 5 family member A1 [Source:HGNC Symbol;Acc:HGNC:408]	7.13448e-07	1.718	0.269814	(4238, p<= 0.05)			PERCC1	2.50656
			PPP1R12C					1481	#N/A	IRX6	iroquois homeobox 6 [Source:HGNC Symbol;Acc:HGNC:14675]	7.13448e-07	2.58823	1.07929	(4238, p<= 0.05)			ENSG00000246528	2.50623
			KRTAP5-AS1					1482	#N/A	ERBB2	erb-b2 receptor tyrosine kinase 2 [Source:HGNC Symbol;Acc:HGNC:3430]	7.22638e-07	-1.91455	-0.213114	(4238, p<= 0.05)			EPHA10	2.50442
			KCNIP1-AS1					1483	#N/A	NUP88	nucleoporin 88 [Source:HGNC Symbol;Acc:HGNC:8067]	7.22638e-07	-1.68371	-0.128889	(4238, p<= 0.05)			LINC00345	2.5043
			DNAJB6					1484	#N/A	SLC4A4	solute carrier family 4 member 4 [Source:HGNC Symbol;Acc:HGNC:11030]	7.29108e-07	1.34809	0.18081	(4238, p<= 0.05)			NGFR	2.50365
			ENSG00000288694					1485	#N/A	THAP6	THAP domain containing 6 [Source:HGNC Symbol;Acc:HGNC:23189]	7.32727e-07	1.82652	0.217693	(4238, p<= 0.05)			ERC1	2.5022
			ENSG00000280276					1486	PABRVcomp	GSN	gelsolin [Source:HGNC Symbol;Acc:HGNC:4620]	7.45278e-07	1.53779	0.192534	(4238, p<= 0.05)			ENSG00000231873	2.50016
			BRINP1					1487	#N/A	BRMS1	BRMS1 transcriptional repressor and anoikis regulator [Source:HGNC Symbol;Acc:HGNC:17262]	7.48544e-07	-1.68687	-0.207496	(4238, p<= 0.05)			MAPRE2	2.4991
			SNORA77					1488	#N/A	ABCF2	ATP binding cassette subfamily F member 2 [Source:HGNC Symbol;Acc:HGNC:71]	7.53931e-07	-1.38893	-0.0961797	(4238, p<= 0.05)			KLHL24	2.49897
			ENSG00000258881					1489	#N/A	FERMT2	fermitin family member 2 [Source:HGNC Symbol;Acc:HGNC:15767]	7.54077e-07	-2.16619	-0.261154	(4238, p<= 0.05)			RPP25L	2.49853
			ENSG00000286272					1490	#N/A	CCSAP	centriole, cilia and spindle associated protein [Source:HGNC Symbol;Acc:HGNC:29578]	7.56092e-07	1.6655	0.197334	(4238, p<= 0.05)			KDELR3	2.49814
			KDELR3					1491	#N/A	MPHOSPH8	M-phase phosphoprotein 8 [Source:HGNC Symbol;Acc:HGNC:29810]	7.59879e-07	1.93052	0.233938	(4238, p<= 0.05)			MS4A4E	2.49767
			RNF5					1492	#N/A	RNF26	ring finger protein 26 [Source:HGNC Symbol;Acc:HGNC:14646]	7.61811e-07	-0.922239	-0.0396765	(4238, p<= 0.05)			SNORD115-39	2.49751
			CCDC192					1493	#N/A	DSC1	desmocollin 1 [Source:HGNC Symbol;Acc:HGNC:3035]	7.65489e-07	2.01297	0.656073	(4238, p<= 0.05)			SMPD4BP	2.49641
			ENSG00000270110					1494	#N/A	SH3BP2	SH3 domain binding protein 2 [Source:HGNC Symbol;Acc:HGNC:10825]	7.74527e-07	-2.12701	-0.254511	(4238, p<= 0.05)			LAMA2	2.49623
			HSPA8P4					1495	#N/A	F2RL2	coagulation factor II thrombin receptor like 2 [Source:HGNC Symbol;Acc:HGNC:3539]	8.15677e-07	1.55644	0.470435	(4238, p<= 0.05)			ENSG00000259575	2.49516
			PRXL2A					1496	#N/A	RAI2	retinoic acid induced 2 [Source:HGNC Symbol;Acc:HGNC:9835]	8.18879e-07	-1.47742	-0.134956	(4238, p<= 0.05)			NCEH1	2.49498
			SPAG4					1497	#N/A	CDH6	cadherin 6 [Source:HGNC Symbol;Acc:HGNC:1765]	8.2171e-07	1.49204	0.20412	(4238, p<= 0.05)			BMP5	2.49407
			ENSG00000234358					1498	#N/A	CA5B	carbonic anhydrase 5B [Source:HGNC Symbol;Acc:HGNC:1378]	8.23984e-07	1.25186	0.142638	(4238, p<= 0.05)			SMYD3	2.49364
			PABPC4L					1499	#N/A	SLIT2	slit guidance ligand 2 [Source:HGNC Symbol;Acc:HGNC:11086]	8.28152e-07	1.40312	0.172267	(4238, p<= 0.05)			IGLV3-1	2.49239
			RPL36AP43					1500	#N/A	SLC25A18	solute carrier family 25 member 18 [Source:HGNC Symbol;Acc:HGNC:10988]	8.28995e-07	-1.291	-0.142711	(4238, p<= 0.05)			GADD45A	2.49199
			FBXL19					1501	#N/A	THYN1	thymocyte nuclear protein 1 [Source:HGNC Symbol;Acc:HGNC:29560]	8.30849e-07	1.49855	0.121585	(4238, p<= 0.05)			PRKG1	2.4919
			LYPLAL1-AS1					1502	#N/A	NIN	ninein [Source:HGNC Symbol;Acc:HGNC:14906]	8.51156e-07	0.63663	0.0939905	(4238, p<= 0.05)			OSBPL8	2.49186
			RAB17					1503	#N/A	FAM107B	family with sequence similarity 107 member B [Source:HGNC Symbol;Acc:HGNC:23726]	8.55827e-07	1.62686	0.242156	(4238, p<= 0.05)			ROCK1P1	2.49042
			KIF3B					1504	#N/A	FOXN3	forkhead box N3 [Source:HGNC Symbol;Acc:HGNC:1928]	8.55827e-07	-1.63895	-0.14009	(4238, p<= 0.05)			ENSG00000285588	2.48821
			ENSG00000285588					1505	#N/A	MICALL1	MICAL like 1 [Source:HGNC Symbol;Acc:HGNC:29804]	8.59604e-07	-1.66691	-0.134149	(4238, p<= 0.05)			RNU6-1290P	2.48814
			MCCC2					1506	#N/A	RNF146	ring finger protein 146 [Source:HGNC Symbol;Acc:HGNC:21336]	8.67162e-07	2.20863	0.260273	(4238, p<= 0.05)			RBFOX2	2.48519
			CPT2					1507	#N/A	ORC3	origin recognition complex subunit 3 [Source:HGNC Symbol;Acc:HGNC:8489]	8.68859e-07	1.74241	0.203215	(4238, p<= 0.05)			SPON1-AS1	2.48508
			CASP3					1508	#N/A	AGPAT3	1-acylglycerol-3-phosphate O-acyltransferase 3 [Source:HGNC Symbol;Acc:HGNC:326]	8.82762e-07	-1.50279	-0.100609	(4238, p<= 0.05)			RANBP10	2.4849
			YWHAB					1509	#N/A	DPP9	dipeptidyl peptidase 9 [Source:HGNC Symbol;Acc:HGNC:18648]	8.91933e-07	-1.20977	-0.0718422	(4238, p<= 0.05)			FHAD1-AS1	2.48453
			ADAM3B					1510	#N/A	COMTD1	catechol-O-methyltransferase domain containing 1 [Source:HGNC Symbol;Acc:HGNC:26309]	9.03047e-07	-1.96031	-0.340013	(4238, p<= 0.05)			TMEM119	2.48312
			VDR					1511	#N/A	COBL	cordon-bleu WH2 repeat protein [Source:HGNC Symbol;Acc:HGNC:22199]	9.15458e-07	-1.03106	-0.100174	(4238, p<= 0.05)			MCF2L	2.48308
			SPINK2					1512	#N/A	RABL3	RAB, member of RAS oncogene family like 3 [Source:HGNC Symbol;Acc:HGNC:18072]	9.25172e-07	1.53045	0.17154	(4238, p<= 0.05)			CDK2AP1	2.48307
			NPY5R					1513	#N/A	N6AMT1	N-6 adenine-specific DNA methyltransferase 1 [Source:HGNC Symbol;Acc:HGNC:16021]	9.26525e-07	2.1298	0.214552	(4238, p<= 0.05)			HYDIN2	2.48303
			ITGAM					1514	#N/A	PARD3B	par-3 family cell polarity regulator beta [Source:HGNC Symbol;Acc:HGNC:14446]	9.28617e-07	1.83181	0.207107	(4238, p<= 0.05)			AGO4	2.48258
			L1CAM					1515	#N/A	MFSD10	major facilitator superfamily domain containing 10 [Source:HGNC Symbol;Acc:HGNC:16894]	9.52826e-07	-0.325805	0.00392775	(4238, p<= 0.05)			POT1-AS1	2.48232
			ENSG00000267058					1516	#N/A	STX10	syntaxin 10 [Source:HGNC Symbol;Acc:HGNC:11428]	9.54202e-07	-2.23381	-0.220903	(4238, p<= 0.05)			GOLM2	2.47991
			GNL3L					1517	#N/A	TRPC1	transient receptor potential cation channel subfamily C member 1 [Source:HGNC Symbol;Acc:HGNC:12333]	9.84794e-07	2.20213	0.29477	(4238, p<= 0.05)			SHC1	2.47938
			PRKAA2					1518	#N/A	FADS1	fatty acid desaturase 1 [Source:HGNC Symbol;Acc:HGNC:3574]	9.97932e-07	-2.41119	-0.335841	(4238, p<= 0.05)			LEF1	2.4789
			SFTPD-AS1					1519	#N/A	PKD1L2	polycystin 1 like 2 (gene/pseudogene) [Source:HGNC Symbol;Acc:HGNC:21715]	9.98461e-07	2.187	0.424726	(4238, p<= 0.05)			ST3GAL4	2.47866
			ACSS1					1520	#N/A	HIP1R	huntingtin interacting protein 1 related [Source:HGNC Symbol;Acc:HGNC:18415]	1.00125e-06	-1.53035	-0.165748	(4238, p<= 0.05)			MAPKAPK3	2.47806
			ENSG00000249079					1521	#N/A	SCN7A	sodium voltage-gated channel alpha subunit 7 [Source:HGNC Symbol;Acc:HGNC:10594]	1.00326e-06	1.29492	0.210311	(4238, p<= 0.05)			ENSG00000224969	2.47782
			LINC01771					1522	#N/A	CACNA2D3	calcium voltage-gated channel auxiliary subunit alpha2delta 3 [Source:HGNC Symbol;Acc:HGNC:15460]	1.00589e-06	-1.85353	-0.213633	(4238, p<= 0.05)			COPS7A	2.47633
			GRB10					1523	#N/A	RTTN	rotatin [Source:HGNC Symbol;Acc:HGNC:18654]	1.01292e-06	1.76305	0.192647	(4238, p<= 0.05)			ADCY1	2.47534
			P4HA2					1524	#N/A	KDR	kinase insert domain receptor [Source:HGNC Symbol;Acc:HGNC:6307]	1.01704e-06	-2.2802	-0.355988	(4238, p<= 0.05)			PRDM16	2.47391
			RN7SL823P					1525	#N/A	TMEM11	transmembrane protein 11 [Source:HGNC Symbol;Acc:HGNC:16823]	1.0284e-06	-2.57193	-0.245327	(4238, p<= 0.05)			MTND5P14	2.47214
			ENSG00000272482					1526	#N/A	ANKRD33B	ankyrin repeat domain 33B [Source:HGNC Symbol;Acc:HGNC:35240]	1.02984e-06	2.62059	0.843662	(4238, p<= 0.05)			ENSG00000257176	2.47122
			TMEM150C					1527	#N/A	CLN8	CLN8 transmembrane ER and ERGIC protein [Source:HGNC Symbol;Acc:HGNC:2079]	1.02984e-06	-1.50809	-0.0783208	(4238, p<= 0.05)			COLCA1	2.47088
			SCYL2					1528	#N/A	KMT5A	lysine methyltransferase 5A [Source:HGNC Symbol;Acc:HGNC:29489]	1.03504e-06	-1.72214	-0.123014	(4238, p<= 0.05)			ACADL	2.47077
			PTPN1					1529	#N/A	TXNL4A	thioredoxin like 4A [Source:HGNC Symbol;Acc:HGNC:30551]	1.03771e-06	-2.01733	-0.211883	(4238, p<= 0.05)			SLC6A1	2.46637
			ENSG00000240207					1530	#N/A	MARCO	macrophage receptor with collagenous structure [Source:HGNC Symbol;Acc:HGNC:6895]	1.04416e-06	-1.9444	-0.965992	(4238, p<= 0.05)			C8orf58	2.46633
			SRARP					1531	#N/A	NCDN	neurochondrin [Source:HGNC Symbol;Acc:HGNC:17597]	1.05026e-06	2.35992	0.316672	(4238, p<= 0.05)			PPP1CC	2.46512
			AQP7P1					1532	#N/A	UBE2J1	ubiquitin conjugating enzyme E2 J1 [Source:HGNC Symbol;Acc:HGNC:17598]	1.05864e-06	-2.13097	-0.231909	(4238, p<= 0.05)			ENSG00000234358	2.46394
			ENSG00000273381					1533	#N/A	SLC31A1	solute carrier family 31 member 1 [Source:HGNC Symbol;Acc:HGNC:11016]	1.08395e-06	-1.77754	-0.187732	(4238, p<= 0.05)			DNAJB6	2.46335
			TIMM8BP2					1534	#N/A	ERMARD	ER membrane associated RNA degradation [Source:HGNC Symbol;Acc:HGNC:21056]	1.09007e-06	1.79928	0.190361	(4238, p<= 0.05)			TMEM237	2.46321
			CDYL2					1535	#N/A	PROSER3	proline and serine rich 3 [Source:HGNC Symbol;Acc:HGNC:25204]	1.10041e-06	0.387708	0.137657	(4238, p<= 0.05)			MAP2K1	2.46305
			MIR4270					1536	#N/A	MBNL3	muscleblind like splicing regulator 3 [Source:HGNC Symbol;Acc:HGNC:20564]	1.10108e-06	-1.04172	-0.186446	(4238, p<= 0.05)			MIR30A	2.46216
			ENSG00000251031					1537	#N/A	TANK	TRAF family member associated NFKB activator [Source:HGNC Symbol;Acc:HGNC:11562]	1.12241e-06	-1.69063	-0.132085	(4238, p<= 0.05)			LARGE1	2.46195
			SDAD1P1					1538	#N/A	PER3	period circadian regulator 3 [Source:HGNC Symbol;Acc:HGNC:8847]	1.12563e-06	1.23184	0.259786	(4238, p<= 0.05)			KPNA3	2.46086
			BMPR2					1539	#N/A	MYPOP	Myb related transcription factor, partner of profilin [Source:HGNC Symbol;Acc:HGNC:20178]	1.14084e-06	-1.6833	-0.189585	(4238, p<= 0.05)			ENSG00000227267	2.46022
			DCDC2C					1540	#N/A	TMEM189-UBE2V1	TMEM189-UBE2V1 readthrough [Source:HGNC Symbol;Acc:HGNC:33521]	1.15833e-06	-1.50712	-0.45248	(4238, p<= 0.05)			SYT9	2.46
			MGAT2					1541	#N/A	SSUH2	ssu-2 homolog [Source:HGNC Symbol;Acc:HGNC:24809]	1.15936e-06	1.55964	0.220815	(4238, p<= 0.05)			ENSG00000267868	2.45877
			OPN5					1542	#N/A	CABLES1	Cdk5 and Abl enzyme substrate 1 [Source:HGNC Symbol;Acc:HGNC:25097]	1.16658e-06	1.94042	0.385966	(4238, p<= 0.05)			ATP6V1D	2.45796
			AKAP1					1543	#N/A	SLC38A6	solute carrier family 38 member 6 [Source:HGNC Symbol;Acc:HGNC:19863]	1.18646e-06	1.69852	0.224219	(4238, p<= 0.05)			PHF24	2.45778
			RPL10AP1					1544	#N/A	KHDRBS1	KH RNA binding domain containing, signal transduction associated 1 [Source:HGNC Symbol;Acc:HGNC:18116]	1.21109e-06	1.65162	0.0945229	(4238, p<= 0.05)			CALD1	2.45774
			LINC01151					1545	#N/A	ELF2	E74 like ETS transcription factor 2 [Source:HGNC Symbol;Acc:HGNC:3317]	1.21458e-06	-1.16683	-0.0761983	(4238, p<= 0.05)			HAPLN3	2.45724
			CD5L					1546	#N/A	MLLT10	MLLT10 histone lysine methyltransferase DOT1L cofactor [Source:HGNC Symbol;Acc:HGNC:16063]	1.21458e-06	1.1559	0.156519	(4238, p<= 0.05)			ABCG8	2.4566
			COL28A1					1547	#N/A	ENO2	enolase 2 [Source:HGNC Symbol;Acc:HGNC:3353]	1.24762e-06	2.32154	0.411219	(4238, p<= 0.05)			FITM2	2.45425
			CDK2AP1					1548	#N/A	PIGH	phosphatidylinositol glycan anchor biosynthesis class H [Source:HGNC Symbol;Acc:HGNC:8964]	1.26141e-06	-2.27132	-0.261718	(4238, p<= 0.05)			ENSG00000267838	2.45371
			ENSG00000272688					1549	#N/A	TMEM205	transmembrane protein 205 [Source:HGNC Symbol;Acc:HGNC:29631]	1.27881e-06	-1.9975	-0.2075	(4238, p<= 0.05)			TIFA	2.45356
			ENSG00000285525					1550	#N/A	VRK2	VRK serine/threonine kinase 2 [Source:HGNC Symbol;Acc:HGNC:12719]	1.27881e-06	-2.03255	-0.220504	(4238, p<= 0.05)			MGP	2.4512
			IRF2BP1					1551	#N/A	PODXL	podocalyxin like [Source:HGNC Symbol;Acc:HGNC:9171]	1.27908e-06	-2.35464	-0.351047	(4238, p<= 0.05)			ZNF512	2.45071
			CCDC18-AS1					1552	#N/A	FAM83F	family with sequence similarity 83 member F [Source:HGNC Symbol;Acc:HGNC:25148]	1.30408e-06	-2.24494	-0.430565	(4238, p<= 0.05)			ENSG00000261096	2.4503
			ZNF603P					1553	#N/A	GPSM2	G protein signaling modulator 2 [Source:HGNC Symbol;Acc:HGNC:29501]	1.31417e-06	-2.20193	-0.392444	(4238, p<= 0.05)			ENSG00000287300	2.44962
			ENSG00000224661					1554	#N/A	PRICKLE2	prickle planar cell polarity protein 2 [Source:HGNC Symbol;Acc:HGNC:20340]	1.315e-06	1.75057	0.191448	(4238, p<= 0.05)			ARHGAP35	2.44916
			LINC02481					1555	#N/A	SLC9A7	solute carrier family 9 member A7 [Source:HGNC Symbol;Acc:HGNC:17123]	1.31505e-06	-2.07346	-0.25121	(4238, p<= 0.05)			PDCL3P5	2.44806
			CYB5R1					1556	#N/A	PAMR1	peptidase domain containing associated with muscle regeneration 1 [Source:HGNC Symbol;Acc:HGNC:24554]	1.34019e-06	1.31555	0.131299	(4238, p<= 0.05)			ENSG00000247796	2.44587
			SDK1					1557	#N/A	VCL	vinculin [Source:HGNC Symbol;Acc:HGNC:12665]	1.34791e-06	-0.602663	-0.0289316	(4238, p<= 0.05)			TRAJ18	2.44325
			SNORD38A					1558	#N/A	CATSPERB	cation channel sperm associated auxiliary subunit beta [Source:HGNC Symbol;Acc:HGNC:20500]	1.34828e-06	-1.41478	-0.223409	(4238, p<= 0.05)			KCTD5	2.44074
			ENSG00000285799					1559	#N/A	HNRNPUL1	heterogeneous nuclear ribonucleoprotein U like 1 [Source:HGNC Symbol;Acc:HGNC:17011]	1.34828e-06	-1.1124	-0.0779883	(4238, p<= 0.05)			DPRXP4	2.44014
			ENSG00000267316					1560	#N/A	P4HTM	prolyl 4-hydroxylase, transmembrane [Source:HGNC Symbol;Acc:HGNC:28858]	1.3498e-06	2.17485	0.271232	(4238, p<= 0.05)			ENSG00000267653	2.43983
			WIPI1					1561	#N/A	ZNF518A	zinc finger protein 518A [Source:HGNC Symbol;Acc:HGNC:29009]	1.35565e-06	1.63881	0.231544	(4238, p<= 0.05)			SEL1L2	2.43929
			HELLPAR					1562	#N/A	SCN4B	sodium voltage-gated channel beta subunit 4 [Source:HGNC Symbol;Acc:HGNC:10592]	1.36863e-06	1.90147	0.242317	(4238, p<= 0.05)			ENSG00000225673	2.43871
			ENTPD4					1563	#N/A	CADM4	cell adhesion molecule 4 [Source:HGNC Symbol;Acc:HGNC:30825]	1.37437e-06	-2.00791	-0.262232	(4238, p<= 0.05)			CFD	2.43672
			XPO1					1564	#N/A	SLA	Src like adaptor [Source:HGNC Symbol;Acc:HGNC:10902]	1.39623e-06	-2.5098	-0.612563	(4238, p<= 0.05)			UBE2E2	2.43672
			CAVIN4					1565	#N/A	CLUAP1	clusterin associated protein 1 [Source:HGNC Symbol;Acc:HGNC:19009]	1.41835e-06	1.77207	0.24016	(4238, p<= 0.05)			LINC02015	2.43641
			ENSG00000280381					1566	#N/A	PITPNC1	phosphatidylinositol transfer protein cytoplasmic 1 [Source:HGNC Symbol;Acc:HGNC:21045]	1.42587e-06	-1.96688	-0.292891	(4238, p<= 0.05)			PLXNA2	2.43582
			GRM5					1567	#N/A	ZDHHC12	zinc finger DHHC-type containing 12 [Source:HGNC Symbol;Acc:HGNC:19159]	1.44405e-06	-1.68284	-0.279925	(4238, p<= 0.05)			YWHAB	2.43468
			NKD2					1568	#N/A	LENG8	leukocyte receptor cluster member 8 [Source:HGNC Symbol;Acc:HGNC:15500]	1.45524e-06	2.36221	0.309625	(4238, p<= 0.05)			SQLE	2.434
			PHYHIPL					1569	#N/A	KCTD21	potassium channel tetramerization domain containing 21 [Source:HGNC Symbol;Acc:HGNC:27452]	1.46621e-06	-1.57445	-0.181464	(4238, p<= 0.05)			RPSAP5	2.43396
			PRODH					1570	#N/A	ZRANB3	zinc finger RANBP2-type containing 3 [Source:HGNC Symbol;Acc:HGNC:25249]	1.48579e-06	1.48253	0.120833	(4238, p<= 0.05)			FARS2	2.43377
			MIR133A1HG					1571	#N/A	ECT2	epithelial cell transforming 2 [Source:HGNC Symbol;Acc:HGNC:3155]	1.50123e-06	-2.06297	-0.263152	(4238, p<= 0.05)			BAG2	2.4335
			DIAPH1					1572	#N/A	MSL1	MSL complex subunit 1 [Source:HGNC Symbol;Acc:HGNC:27905]	1.50857e-06	-1.23477	-0.100727	(4238, p<= 0.05)			MIR9-3HG	2.4334
			U6					1573	#N/A	CBLB	Cbl proto-oncogene B [Source:HGNC Symbol;Acc:HGNC:1542]	1.51065e-06	-1.40588	-0.125555	(4238, p<= 0.05)			PUM1	2.43319
			IGF1R					1574	#N/A	KRAS	KRAS proto-oncogene, GTPase [Source:HGNC Symbol;Acc:HGNC:6407]	1.52088e-06	-1.28196	-0.124209	(4238, p<= 0.05)			FRMD3	2.43305
			PKD1L1					1575	#N/A	NFXL1	nuclear transcription factor, X-box binding like 1 [Source:HGNC Symbol;Acc:HGNC:18726]	1.52088e-06	-2.41713	-0.68576	(4238, p<= 0.05)			SUMF1	2.43255
			BAG2					1576	#N/A	MASP1	mannan binding lectin serine peptidase 1 [Source:HGNC Symbol;Acc:HGNC:6901]	1.52902e-06	1.78087	0.280191	(4238, p<= 0.05)			ITGA6	2.43226
			ENSG00000263443					1577	#N/A	CES2	carboxylesterase 2 [Source:HGNC Symbol;Acc:HGNC:1864]	1.53052e-06	-1.60364	-0.227918	(4238, p<= 0.05)			ANXA4	2.43195
			SHROOM3					1578	#N/A	PRKCD	protein kinase C delta [Source:HGNC Symbol;Acc:HGNC:9399]	1.53345e-06	-1.98312	-0.297498	(4238, p<= 0.05)			PXYLP1	2.43168
			PLAGL2					1579	#N/A	ZNF25	zinc finger protein 25 [Source:HGNC Symbol;Acc:HGNC:13043]	1.53573e-06	0.89806	0.113094	(4238, p<= 0.05)			NSD2	2.43138
			CORIN					1580	#N/A	COG6	component of oligomeric golgi complex 6 [Source:HGNC Symbol;Acc:HGNC:18621]	1.53668e-06	1.36558	0.154876	(4238, p<= 0.05)			SLC5A1	2.43024
			SMG5					1581	#N/A	C7orf31	chromosome 7 open reading frame 31 [Source:HGNC Symbol;Acc:HGNC:21722]	1.63348e-06	-2.11258	-0.395372	(4238, p<= 0.05)			ARHGAP1	2.43016
			NCAPD2					1582	#N/A	KCNT2	potassium sodium-activated channel subfamily T member 2 [Source:HGNC Symbol;Acc:HGNC:18866]	1.64037e-06	2.07146	0.502728	(4238, p<= 0.05)			ENSG00000245498	2.43011
			SLC25A6					1583	#N/A	TMEM237	transmembrane protein 237 [Source:HGNC Symbol;Acc:HGNC:14432]	1.6518e-06	1.98332	0.286615	(4238, p<= 0.05)			CERS3-AS1	2.42909
			PRSS23					1584	#N/A	STRADB	STE20 related adaptor beta [Source:HGNC Symbol;Acc:HGNC:13205]	1.66385e-06	-2.2074	-0.274371	(4238, p<= 0.05)			RNF213-AS1	2.42877
			TEC					1585	#N/A	B9D1	B9 domain containing 1 [Source:HGNC Symbol;Acc:HGNC:24123]	1.67859e-06	1.78118	0.225343	(4238, p<= 0.05)			ENSG00000239665	2.42843
			SGMS2					1586	#N/A	SLC16A7	solute carrier family 16 member 7 [Source:HGNC Symbol;Acc:HGNC:10928]	1.67859e-06	1.21211	0.259928	(4238, p<= 0.05)			HYMAI	2.42821
			ENSG00000258676					1587	#N/A	ZC2HC1A	zinc finger C2HC-type containing 1A [Source:HGNC Symbol;Acc:HGNC:24277]	1.68114e-06	1.52735	0.1777	(4238, p<= 0.05)			ENSG00000204929	2.42793
			FAM185A					1588	#N/A	PER2	period circadian regulator 2 [Source:HGNC Symbol;Acc:HGNC:8846]	1.71703e-06	1.30717	0.255026	(4238, p<= 0.05)			PDK1	2.42777
			RABEP1					1589	#N/A	CIRBP	cold inducible RNA binding protein [Source:HGNC Symbol;Acc:HGNC:1982]	1.78187e-06	1.45974	0.154521	(4238, p<= 0.05)			LINC02614	2.42762
			ENSG00000253471					1590	#N/A	ANKRD36B	ankyrin repeat domain 36B [Source:HGNC Symbol;Acc:HGNC:29333]	1.78492e-06	1.72322	0.241584	(4238, p<= 0.05)			HSPA8P8	2.42742
			LINC00930					1591	#N/A	RGS9BP	regulator of G protein signaling 9 binding protein [Source:HGNC Symbol;Acc:HGNC:30304]	1.79386e-06	-2.11529	-0.581904	(4238, p<= 0.05)			ENSG00000259668	2.42741
			CRYZL2P					1592	#N/A	HINT1	histidine triad nucleotide binding protein 1 [Source:HGNC Symbol;Acc:HGNC:4912]	1.80231e-06	-2.42342	-0.270704	(4238, p<= 0.05)			OPN5	2.42738
			ALKAL2					1593	#N/A	TIMM44	translocase of inner mitochondrial membrane 44 [Source:HGNC Symbol;Acc:HGNC:17316]	1.80231e-06	-1.81978	-0.16296	(4238, p<= 0.05)			FUT11	2.42728
			OTUD5					1594	#N/A	TM7SF2	transmembrane 7 superfamily member 2 [Source:HGNC Symbol;Acc:HGNC:11863]	1.8242e-06	2.25783	0.425792	(4238, p<= 0.05)			NRK	2.42708
			SPATA2L					1595	#N/A	SRPK1	SRSF protein kinase 1 [Source:HGNC Symbol;Acc:HGNC:11305]	1.83771e-06	-1.65022	-0.129525	(4238, p<= 0.05)			RAB6C-AS1	2.42635
			ENSG00000267640					1596	#N/A	GAB2	GRB2 associated binding protein 2 [Source:HGNC Symbol;Acc:HGNC:14458]	1.83778e-06	2.10151	0.248026	(4238, p<= 0.05)			DIP2B	2.42386
			TRAC					1597	#N/A	HPGDS	hematopoietic prostaglandin D synthase [Source:HGNC Symbol;Acc:HGNC:17890]	1.83848e-06	0.632249	-0.118345	(4238, p<= 0.05)			MIR3183	2.42247
			SOX2-OT					1598	#N/A	ZNF865	zinc finger protein 865 [Source:HGNC Symbol;Acc:HGNC:38705]	1.86781e-06	-1.69826	-0.182597	(4238, p<= 0.05)			TTLL6	2.42217
			ENSG00000287200					1599	#N/A	SLC10A3	solute carrier family 10 member 3 [Source:HGNC Symbol;Acc:HGNC:22979]	1.86974e-06	-1.37762	-0.176677	(4238, p<= 0.05)			ENSG00000287904	2.42197
			FAM86EP					1600	#N/A	VPS45	vacuolar protein sorting 45 homolog [Source:HGNC Symbol;Acc:HGNC:14579]	1.87002e-06	1.91711	0.200332	(4238, p<= 0.05)			HOOK1	2.42146
			SPON2					1601	#N/A	AP4B1	adaptor related protein complex 4 subunit beta 1 [Source:HGNC Symbol;Acc:HGNC:572]	1.87004e-06	2.0917	0.232868	(4238, p<= 0.05)			IFRD2	2.4214
			ENSG00000229321					1602	#N/A	ELOVL1	ELOVL fatty acid elongase 1 [Source:HGNC Symbol;Acc:HGNC:14418]	1.88131e-06	-1.20562	-0.134169	(4238, p<= 0.05)			RFESD	2.42061
			PRDX6-AS1					1603	#N/A	ARRDC4	arrestin domain containing 4 [Source:HGNC Symbol;Acc:HGNC:28087]	1.89845e-06	-1.02491	-0.203477	(4238, p<= 0.05)			FAM220A	2.42052
			LRRN3					1604	#N/A	ITGAL	integrin subunit alpha L [Source:HGNC Symbol;Acc:HGNC:6148]	1.89845e-06	1.65611	0.346284	(4238, p<= 0.05)			RAB11FIP3	2.42021
			OTOGL					1605	#N/A	TBC1D25	TBC1 domain family member 25 [Source:HGNC Symbol;Acc:HGNC:8092]	1.89845e-06	-1.38564	-0.135187	(4238, p<= 0.05)			MYLK3	2.41993
			ZFAND3					1606	#N/A	ZNF789	zinc finger protein 789 [Source:HGNC Symbol;Acc:HGNC:27801]	1.92539e-06	1.62188	0.149024	(4238, p<= 0.05)			PDE2A	2.41991
			HSPH1					1607	#N/A	PPIP5K2	diphosphoinositol pentakisphosphate kinase 2 [Source:HGNC Symbol;Acc:HGNC:29035]	1.92838e-06	-1.57372	-0.211737	(4238, p<= 0.05)			PARVB	2.41953
			AQP1					1608	#N/A	SLC35F6	solute carrier family 35 member F6 [Source:HGNC Symbol;Acc:HGNC:26055]	1.94875e-06	-0.83137	-0.0556541	(4238, p<= 0.05)			SYNGAP1	2.4195
			PCDH9					1609	#N/A	SMYD1	SET and MYND domain containing 1 [Source:HGNC Symbol;Acc:HGNC:20986]	1.94941e-06	-2.2426	-0.359573	(4238, p<= 0.05)			MEGF9	2.41701
			ENSG00000286401					1610	#N/A	TRDN	triadin [Source:HGNC Symbol;Acc:HGNC:12261]	1.99089e-06	-1.5528	-0.219705	(4238, p<= 0.05)			SGTB	2.41668
			LINC00501					1611	#N/A	PITPNM2	phosphatidylinositol transfer protein membrane associated 2 [Source:HGNC Symbol;Acc:HGNC:21044]	2.00442e-06	-2.25259	-0.308424	(4238, p<= 0.05)			ENSG00000260487	2.41641
			LINC02289					1612	#N/A	PGAP3	post-GPI attachment to proteins phospholipase 3 [Source:HGNC Symbol;Acc:HGNC:23719]	2.01785e-06	1.79986	0.166358	(4238, p<= 0.05)			SH3BP5L	2.41634
			UBQLN1					1613	#N/A	PLXDC2	plexin domain containing 2 [Source:HGNC Symbol;Acc:HGNC:21013]	2.04462e-06	2.10009	0.364828	(4238, p<= 0.05)			FCGR2B	2.41487
			LINC02649					1614	#N/A	WBP2	WW domain binding protein 2 [Source:HGNC Symbol;Acc:HGNC:12738]	2.0924e-06	-1.13778	-0.11526	(4238, p<= 0.05)			TTC9	2.414
			C11orf24					1615	#N/A	CETN2	centrin 2 [Source:HGNC Symbol;Acc:HGNC:1867]	2.10147e-06	1.71452	0.17544	(4238, p<= 0.05)			TEAD4	2.41313
			CAP2					1616	#N/A	LACTB	lactamase beta [Source:HGNC Symbol;Acc:HGNC:16468]	2.11323e-06	-1.86733	-0.180617	(4238, p<= 0.05)			GBE1	2.41301
			DNAJB5					1617	#N/A	LEF1	lymphoid enhancer binding factor 1 [Source:HGNC Symbol;Acc:HGNC:6551]	2.12432e-06	1.99427	0.473889	(4238, p<= 0.05)			RAB21	2.41281
			ENSG00000232855					1618	#N/A	COLQ	collagen like tail subunit of asymmetric acetylcholinesterase [Source:HGNC Symbol;Acc:HGNC:2226]	2.12974e-06	2.64465	0.839932	(4238, p<= 0.05)			SIRT2	2.41217
			FAR2P2					1619	#N/A	SPCS2	signal peptidase complex subunit 2 [Source:HGNC Symbol;Acc:HGNC:28962]	2.13021e-06	-0.684919	-0.0344614	(4238, p<= 0.05)			HCFC2	2.41213
			GNRHR2					1620	#N/A	PITHD1	PITH domain containing 1 [Source:HGNC Symbol;Acc:HGNC:25022]	2.15933e-06	-2.09857	-0.163336	(4238, p<= 0.05)			XPO1	2.41172
			INSR					1621	#N/A	RAB2B	RAB2B, member RAS oncogene family [Source:HGNC Symbol;Acc:HGNC:20246]	2.17708e-06	1.61708	0.113437	(4238, p<= 0.05)			ENSG00000267385	2.4105
			C5orf34-AS1					1622	#N/A	CBY1	chibby family member 1, beta catenin antagonist [Source:HGNC Symbol;Acc:HGNC:1307]	2.21278e-06	2.03499	0.216285	(4238, p<= 0.05)			UBE3C	2.41034
			ORAI2					1623	#N/A	PCDHB5	protocadherin beta 5 [Source:HGNC Symbol;Acc:HGNC:8690]	2.23016e-06	1.39865	0.222993	(4238, p<= 0.05)			NAB1	2.40881
			SGO1-AS1					1624	#N/A	PKDCC	protein kinase domain containing, cytoplasmic [Source:HGNC Symbol;Acc:HGNC:25123]	2.23756e-06	-1.87653	-0.26605	(4238, p<= 0.05)			RTCA-AS1	2.40843
			MARK4					1625	#N/A	EIF4EBP2	eukaryotic translation initiation factor 4E binding protein 2 [Source:HGNC Symbol;Acc:HGNC:3289]	2.2744e-06	-1.90513	-0.173306	(4238, p<= 0.05)			ENSG00000251034	2.40826
			WWTR1					1626	#N/A	CD83	CD83 molecule [Source:HGNC Symbol;Acc:HGNC:1703]	2.28251e-06	1.5937	0.221605	(4238, p<= 0.05)			HSD17B7	2.40814
			GAS7					1627	#N/A	PIP5K1C	phosphatidylinositol-4-phosphate 5-kinase type 1 gamma [Source:HGNC Symbol;Acc:HGNC:8996]	2.34493e-06	-0.339292	0.00202975	(4238, p<= 0.05)			IGHM	2.40807
			MDN1					1628	#N/A	SMG7	SMG7 nonsense mediated mRNA decay factor [Source:HGNC Symbol;Acc:HGNC:16792]	2.36328e-06	-1.26009	-0.0466204	(4238, p<= 0.05)			AGTR1	2.40619
			CTNNAL1					1629	#N/A	MYOC	myocilin [Source:HGNC Symbol;Acc:HGNC:7610]	2.42033e-06	1.54297	0.476092	(4238, p<= 0.05)			MOXD1	2.40459
			RASAL2					1630	#N/A	PI15	peptidase inhibitor 15 [Source:HGNC Symbol;Acc:HGNC:8946]	2.43458e-06	-1.87773	-0.620875	(4238, p<= 0.05)			ITPRIPL2	2.40306
			RPL10P19					1631	#N/A	DPH2	diphthamide biosynthesis 2 [Source:HGNC Symbol;Acc:HGNC:3004]	2.50415e-06	-1.70706	-0.197433	(4238, p<= 0.05)			COPS5	2.40277
			ENSG00000267279					1632	#N/A	CEP57	centrosomal protein 57 [Source:HGNC Symbol;Acc:HGNC:30794]	2.5083e-06	1.09806	0.124681	(4238, p<= 0.05)			GAS7	2.40229
			ZFR					1633	#N/A	TP63	tumor protein p63 [Source:HGNC Symbol;Acc:HGNC:15979]	2.5274e-06	1.68154	0.458555	(4238, p<= 0.05)			KIRREL1	2.40152
			PRDM16-DT					1634	#N/A	CENPX	centromere protein X [Source:HGNC Symbol;Acc:HGNC:11422]	2.55759e-06	-1.7795	-0.124623	(4238, p<= 0.05)			CNTN3	2.40058
			ENSG00000257176					1635	#N/A	AQP4	aquaporin 4 [Source:HGNC Symbol;Acc:HGNC:637]	2.57041e-06	-2.37868	-1.22431	(4238, p<= 0.05)			MTAP	2.39969
			Y_RNA					1636	#N/A	CUBN	cubilin [Source:HGNC Symbol;Acc:HGNC:2548]	2.57041e-06	1.50915	0.163151	(4238, p<= 0.05)			NPY6R	2.39842
			RPL23AP49					1637	#N/A	SLC5A6	solute carrier family 5 member 6 [Source:HGNC Symbol;Acc:HGNC:11041]	2.57041e-06	-1.70492	-0.217776	(4238, p<= 0.05)			LGR4	2.39814
			MIR4432HG					1638	#N/A	SYT11	synaptotagmin 11 [Source:HGNC Symbol;Acc:HGNC:19239]	2.57111e-06	1.89819	0.193968	(4238, p<= 0.05)			GDI1	2.39761
			COL6A3					1639	#N/A	HTR4	5-hydroxytryptamine receptor 4 [Source:HGNC Symbol;Acc:HGNC:5299]	2.57409e-06	0.954271	0.00770022	(4238, p<= 0.05)			ENSG00000272505	2.39742
			VEGFD					1640	#N/A	RUFY2	RUN and FYVE domain containing 2 [Source:HGNC Symbol;Acc:HGNC:19761]	2.57409e-06	1.35767	0.113051	(4238, p<= 0.05)			ENSG00000287264	2.3974
			SEPTIN8					1641	#N/A	GPS2	G protein pathway suppressor 2 [Source:HGNC Symbol;Acc:HGNC:4550]	2.58585e-06	-2.45915	-0.309974	(4238, p<= 0.05)			SLC27A6	2.3974
			CDNF					1642	#N/A	TMEM184C	transmembrane protein 184C [Source:HGNC Symbol;Acc:HGNC:25587]	2.59184e-06	-1.59265	-0.0971502	(4238, p<= 0.05)			MTSS1	2.39709
			GIMAP5					1643	#N/A	LRSAM1	leucine rich repeat and sterile alpha motif containing 1 [Source:HGNC Symbol;Acc:HGNC:25135]	2.60028e-06	-1.64312	-0.163012	(4238, p<= 0.05)			CACNA1C-AS2	2.39659
			CUX1					1644	#N/A	KCNIP1	potassium voltage-gated channel interacting protein 1 [Source:HGNC Symbol;Acc:HGNC:15521]	2.61389e-06	1.02195	0.00185673	(4238, p<= 0.05)			PMVK	2.39624
			ENSG00000260971					1645	#N/A	MTUS2	microtubule associated scaffold protein 2 [Source:HGNC Symbol;Acc:HGNC:20595]	2.66274e-06	-2.57685	-0.446159	(4238, p<= 0.05)			DELE1	2.39546
			ENSG00000280054					1646	#N/A	TMEM43	transmembrane protein 43 [Source:HGNC Symbol;Acc:HGNC:28472]	2.68954e-06	-1.0175	-0.138362	(4238, p<= 0.05)			HELLPAR	2.39537
			RN7SL541P					1647	#N/A	NCK2	NCK adaptor protein 2 [Source:HGNC Symbol;Acc:HGNC:7665]	2.69709e-06	-1.66351	-0.164276	(4238, p<= 0.05)			PRR5L	2.39507
			SHC4					1648	#N/A	ABCB4	ATP binding cassette subfamily B member 4 [Source:HGNC Symbol;Acc:HGNC:45]	2.72369e-06	1.43417	0.194651	(4238, p<= 0.05)			LAX1	2.39426
			ELOCP31					1649	#N/A	CFTR	CF transmembrane conductance regulator [Source:HGNC Symbol;Acc:HGNC:1884]	2.80477e-06	-1.19845	-0.263143	(4238, p<= 0.05)			ENSG00000227158	2.3939
			ENSG00000272908					1650	#N/A	RPS2	ribosomal protein S2 [Source:HGNC Symbol;Acc:HGNC:10404]	2.81534e-06	-1.49477	-0.167484	(4238, p<= 0.05)			ENSG00000287306	2.39327
			DTWD1					1651	#N/A	C11orf96	chromosome 11 open reading frame 96 [Source:HGNC Symbol;Acc:HGNC:38675]	2.81731e-06	-1.82633	-0.454411	(4238, p<= 0.05)			DDX47	2.39271
			SPARC					1652	#N/A	CNTN4	contactin 4 [Source:HGNC Symbol;Acc:HGNC:2174]	2.81731e-06	2.02639	0.395827	(4238, p<= 0.05)			ENSG00000250842	2.39108
			LINC01616					1653	#N/A	ITGA3	integrin subunit alpha 3 [Source:HGNC Symbol;Acc:HGNC:6139]	2.82714e-06	-1.55342	-0.260654	(4238, p<= 0.05)			YWHAH	2.39087
			PPFIA4					1654	#N/A	TTL	tubulin tyrosine ligase [Source:HGNC Symbol;Acc:HGNC:21586]	2.84874e-06	-1.90649	-0.129451	(4238, p<= 0.05)			CCDC134	2.38885
			DCTD					1655	#N/A	DHRS11	dehydrogenase/reductase 11 [Source:HGNC Symbol;Acc:HGNC:28639]	2.85675e-06	2.58721	0.414329	(4238, p<= 0.05)			JADE3	2.38768
			MAP4K4					1656	#N/A	DPH3	diphthamide biosynthesis 3 [Source:HGNC Symbol;Acc:HGNC:27717]	2.85675e-06	-1.66715	-0.168137	(4238, p<= 0.05)			ENSG00000287769	2.38727
			GTF3C1					1657	#N/A	RBM4B	RNA binding motif protein 4B [Source:HGNC Symbol;Acc:HGNC:28842]	2.88176e-06	1.18707	0.0822614	(4238, p<= 0.05)			SIPA1L1	2.38712
			CES4A					1658	#N/A	ARPC5L	actin related protein 2/3 complex subunit 5 like [Source:HGNC Symbol;Acc:HGNC:23366]	2.9095e-06	-1.53915	-0.124737	(4238, p<= 0.05)			IQCJ	2.38662
			FEZ2					1659	#N/A	CSNK1G2	casein kinase 1 gamma 2 [Source:HGNC Symbol;Acc:HGNC:2455]	2.92237e-06	-1.55209	-0.120286	(4238, p<= 0.05)			TMPRSS4	2.38647
			LINC00702					1660	#N/A	TPO	thyroid peroxidase [Source:HGNC Symbol;Acc:HGNC:12015]	2.92619e-06	-2.11705	-0.442018	(4238, p<= 0.05)			ENO1P2	2.38541
			CRIP3					1661	#N/A	APLF	aprataxin and PNKP like factor [Source:HGNC Symbol;Acc:HGNC:28724]	2.99304e-06	0.865461	0.0137043	(4238, p<= 0.05)			PTPRH	2.38529
			ENSG00000275632					1662	#N/A	GOLPH3	golgi phosphoprotein 3 [Source:HGNC Symbol;Acc:HGNC:15452]	3.01305e-06	-1.83531	-0.177205	(4238, p<= 0.05)			SEPTIN7P9	2.38492
			LRRC37A7P					1663	#N/A	CCL11	C-C motif chemokine ligand 11 [Source:HGNC Symbol;Acc:HGNC:10610]	3.01727e-06	-2.40053	-0.816178	(4238, p<= 0.05)			TRAF7	2.38466
			PEG10					1664	#N/A	PEMT	phosphatidylethanolamine N-methyltransferase [Source:HGNC Symbol;Acc:HGNC:8830]	3.02417e-06	-1.88128	-0.200698	(4238, p<= 0.05)			SBDSP1	2.38456
			WNT5B					1665	#N/A	SERINC5	serine incorporator 5 [Source:HGNC Symbol;Acc:HGNC:18825]	3.07809e-06	1.08433	0.111243	(4238, p<= 0.05)			CBFB	2.38391
			TRIM59					1666	#N/A	SLC1A5	solute carrier family 1 member 5 [Source:HGNC Symbol;Acc:HGNC:10943]	3.07848e-06	-1.74486	-0.294898	(4238, p<= 0.05)			EOGT	2.38377
			ENSG00000242474					1667	#N/A	MAEL	maelstrom spermatogenic transposon silencer [Source:HGNC Symbol;Acc:HGNC:25929]	3.08951e-06	1.68818	0.365894	(4238, p<= 0.05)			H2BE1	2.38246
			ENSG00000279133					1668	#N/A	SNX22	sorting nexin 22 [Source:HGNC Symbol;Acc:HGNC:16315]	3.122e-06	-1.47125	-0.267769	(4238, p<= 0.05)			PROSER3	2.38194
			ENSG00000277879					1669	#N/A	HM13	histocompatibility minor 13 [Source:HGNC Symbol;Acc:HGNC:16435]	3.13122e-06	-1.72239	-0.186514	(4238, p<= 0.05)			ENSG00000278668	2.3817
			TESC					1670	#N/A	ERCC1	ERCC excision repair 1, endonuclease non-catalytic subunit [Source:HGNC Symbol;Acc:HGNC:3433]	3.14332e-06	-1.89233	-0.180047	(4238, p<= 0.05)			MXRA7	2.38034
			MARCHF11-AS1					1671	#N/A	APP	amyloid beta precursor protein [Source:HGNC Symbol;Acc:HGNC:620]	3.16227e-06	1.24238	0.0606651	(4238, p<= 0.05)			ENSG00000283375	2.37973
			EOGT					1672	#N/A	DUSP23	dual specificity phosphatase 23 [Source:HGNC Symbol;Acc:HGNC:21480]	3.1855e-06	-2.20527	-0.405414	(4238, p<= 0.05)			LINC02593	2.37916
			STK38					1673	#N/A	RXRB	retinoid X receptor beta [Source:HGNC Symbol;Acc:HGNC:10478]	3.27157e-06	1.87361	0.156571	(4238, p<= 0.05)			RPL39P29	2.37825
			ADAMTS5					1674	#N/A	SLX4IP	SLX4 interacting protein [Source:HGNC Symbol;Acc:HGNC:16225]	3.29775e-06	1.82202	0.259669	(4238, p<= 0.05)			ATP2C1	2.37715
			LINC02254					1675	#N/A	HIPK2	homeodomain interacting protein kinase 2 [Source:HGNC Symbol;Acc:HGNC:14402]	3.30453e-06	-0.380647	0.0705761	(4238, p<= 0.05)			ZNF252P	2.37666
			TMEM101					1676	#N/A	WWP1	WW domain containing E3 ubiquitin protein ligase 1 [Source:HGNC Symbol;Acc:HGNC:17004]	3.41191e-06	-2.0959	-0.230768	(4238, p<= 0.05)			YME1L1	2.37574
			SNHG14					1677	#N/A	HTATIP2	HIV-1 Tat interactive protein 2 [Source:HGNC Symbol;Acc:HGNC:16637]	3.42318e-06	-2.32126	-0.324671	(4238, p<= 0.05)			INHBA	2.37438
			SLC26A4-AS1					1678	#N/A	CCDC190	coiled-coil domain containing 190 [Source:HGNC Symbol;Acc:HGNC:28736]	3.44462e-06	1.18753	0.0092956	(4238, p<= 0.05)			NEGR1	2.37428
			ENSG00000274964					1679	#N/A	TMEM40	transmembrane protein 40 [Source:HGNC Symbol;Acc:HGNC:25620]	3.47373e-06	-1.49074	-0.31601	(4238, p<= 0.05)			ZEB1	2.37389
			E2F3					1680	#N/A	DGKI	diacylglycerol kinase iota [Source:HGNC Symbol;Acc:HGNC:2855]	3.48437e-06	2.13831	0.470921	(4238, p<= 0.05)			C11orf21	2.37331
			HEYL					1681	#N/A	PPARG	peroxisome proliferator activated receptor gamma [Source:HGNC Symbol;Acc:HGNC:9236]	3.48676e-06	-1.63077	-0.136777	(4238, p<= 0.05)			ENSG00000257489	2.37199
			SNAP91					1682	#N/A	PRF1	perforin 1 [Source:HGNC Symbol;Acc:HGNC:9360]	3.5491e-06	1.58882	0.342908	(4238, p<= 0.05)			SNORA77	2.37104
			ENSG00000287279					1683	#N/A	SLC39A3	solute carrier family 39 member 3 [Source:HGNC Symbol;Acc:HGNC:17128]	3.5491e-06	-1.5521	-0.161662	(4238, p<= 0.05)			COMP	2.37007
			PINX1					1684	#N/A	MDM4	MDM4 regulator of p53 [Source:HGNC Symbol;Acc:HGNC:6974]	3.55441e-06	1.06107	0.076833	(4238, p<= 0.05)			TTC1	2.36961
			SELENBP1					1685	#N/A	QPCTL	glutaminyl-peptide cyclotransferase like [Source:HGNC Symbol;Acc:HGNC:25952]	3.56595e-06	-1.04419	-0.136457	(4238, p<= 0.05)			ADRB1	2.3689
			MROH1					1686	#N/A	HTR2B	5-hydroxytryptamine receptor 2B [Source:HGNC Symbol;Acc:HGNC:5294]	3.6368e-06	1.52566	0.497455	(4238, p<= 0.05)			N4BP3	2.36812
			CRACR2B					1687	#N/A	ATXN1	ataxin 1 [Source:HGNC Symbol;Acc:HGNC:10548]	3.67983e-06	0.920859	0.111743	(4238, p<= 0.05)			CLEC4A	2.36788
			ZNF600					1688	#N/A	RERGL	RERG like [Source:HGNC Symbol;Acc:HGNC:26213]	3.70396e-06	2.31619	0.501816	(4238, p<= 0.05)			CTNNB1	2.36654
			ENSG00000276672					1689	#N/A	FOXJ2	forkhead box J2 [Source:HGNC Symbol;Acc:HGNC:24818]	3.72802e-06	-0.982069	-0.060585	(4238, p<= 0.05)			L1CAM	2.36583
			RAB6C-AS1					1690	#N/A	NOL6	nucleolar protein 6 [Source:HGNC Symbol;Acc:HGNC:19910]	3.76066e-06	-1.58067	-0.198126	(4238, p<= 0.05)			TMEM184B	2.36451
			ENSG00000225673					1691	#N/A	LRRC34	leucine rich repeat containing 34 [Source:HGNC Symbol;Acc:HGNC:28408]	3.77265e-06	1.61877	0.180819	(4238, p<= 0.05)			SMAD9	2.36298
			ENSG00000227267					1692	PABRVcomp	P3H2	prolyl 3-hydroxylase 2 [Source:HGNC Symbol;Acc:HGNC:19317]	3.77421e-06	2.63685	0.825292	(4238, p<= 0.05)			YPEL2	2.36253
			ATP2B1					1693	#N/A	NFATC4	nuclear factor of activated T cells 4 [Source:HGNC Symbol;Acc:HGNC:7778]	3.85418e-06	-1.62316	-0.234842	(4238, p<= 0.05)			ZMAT3	2.36249
			TFAP2A-AS2					1694	#N/A	TBRG4	transforming growth factor beta regulator 4 [Source:HGNC Symbol;Acc:HGNC:17443]	3.85628e-06	-1.1755	-0.100975	(4238, p<= 0.05)			TRAJ36	2.36116
			DPCD					1695	#N/A	ATP7B	ATPase copper transporting beta [Source:HGNC Symbol;Acc:HGNC:870]	3.9101e-06	2.28359	0.338853	(4238, p<= 0.05)			TRBV26OR9-2	2.36073
			CCDC88A					1696	#N/A	HEXA	hexosaminidase subunit alpha [Source:HGNC Symbol;Acc:HGNC:4878]	3.95601e-06	1.66856	0.14364	(4238, p<= 0.05)			ENSG00000271857	2.36071
			ENSG00000254002					1697	#N/A	RHBDL3	rhomboid like 3 [Source:HGNC Symbol;Acc:HGNC:16502]	3.96631e-06	-2.075	-0.81814	(4238, p<= 0.05)			LPCAT4	2.35949
			RNLS					1698	#N/A	IGFBP5	insulin like growth factor binding protein 5 [Source:HGNC Symbol;Acc:HGNC:5474]	3.98149e-06	1.44681	0.147064	(4238, p<= 0.05)			FHL2	2.35769
			ARHGAP5-AS1					1699	#N/A	PNRC2	proline rich nuclear receptor coactivator 2 [Source:HGNC Symbol;Acc:HGNC:23158]	4.02759e-06	1.55287	0.14661	(4238, p<= 0.05)			ENSG00000225096	2.35674
			ENSG00000227158					1700	#N/A	ERLIN2	ER lipid raft associated 2 [Source:HGNC Symbol;Acc:HGNC:1356]	4.0362e-06	1.67522	0.145759	(4238, p<= 0.05)			Y_RNA	2.3553
			FYB2					1701	#N/A	LRRC32	leucine rich repeat containing 32 [Source:HGNC Symbol;Acc:HGNC:4161]	4.05226e-06	-1.47626	-0.189034	(4238, p<= 0.05)			ENSG00000277482	2.3553
			RNF38					1702	#N/A	PGD	phosphogluconate dehydrogenase [Source:HGNC Symbol;Acc:HGNC:8891]	4.10877e-06	-2.09843	-0.280957	(4238, p<= 0.05)			LRRC10	2.35499
			SNHG16					1703	#N/A	S100A16	S100 calcium binding protein A16 [Source:HGNC Symbol;Acc:HGNC:20441]	4.1188e-06	-2.16959	-0.34077	(4238, p<= 0.05)			C20orf144	2.35352
			ENSG00000283375					1704	#N/A	TCEANC	transcription elongation factor A N-terminal and central domain containing [Source:HGNC Symbol;Acc:HGNC:28277]	4.11882e-06	1.58681	0.230615	(4238, p<= 0.05)			ENSG00000253471	2.35326
			KIRREL1					1705	#N/A	LIMS2	LIM zinc finger domain containing 2 [Source:HGNC Symbol;Acc:HGNC:16084]	4.22412e-06	-1.02665	-0.121854	(4238, p<= 0.05)			ENSG00000235288	2.35299
			PEBP4					1706	#N/A	LZTS1	leucine zipper tumor suppressor 1 [Source:HGNC Symbol;Acc:HGNC:13861]	4.23057e-06	-1.76374	-0.326133	(4238, p<= 0.05)			HORMAD2-AS1	2.35242
			ENSG00000233539					1707	#N/A	BCORL1	BCL6 corepressor like 1 [Source:HGNC Symbol;Acc:HGNC:25657]	4.30759e-06	-1.02298	-0.0957229	(4238, p<= 0.05)			DUSP26	2.35183
			ENSG00000288561					1708	#N/A	ATP2C1	ATPase secretory pathway Ca2+ transporting 1 [Source:HGNC Symbol;Acc:HGNC:13211]	4.32027e-06	2.08284	0.240477	(4238, p<= 0.05)			ENSG00000234810	2.3516
			DNAI1					1709	#N/A	CRADD	CASP2 and RIPK1 domain containing adaptor with death domain [Source:HGNC Symbol;Acc:HGNC:2340]	4.33021e-06	1.61367	0.134614	(4238, p<= 0.05)			EPDR1	2.35083
			MIR3183					1710	#N/A	S100A8	S100 calcium binding protein A8 [Source:HGNC Symbol;Acc:HGNC:10498]	4.34889e-06	-2.78835	-1.24358	(4238, p<= 0.05)			TRIM59	2.35037
			MTCO1P11					1711	#N/A	PSMA3	proteasome 20S subunit alpha 3 [Source:HGNC Symbol;Acc:HGNC:9532]	4.40105e-06	-2.10219	-0.22709	(4238, p<= 0.05)			ENSG00000287935	2.3496
			ENSG00000249518					1712	#N/A	TIMM50	translocase of inner mitochondrial membrane 50 [Source:HGNC Symbol;Acc:HGNC:23656]	4.42484e-06	-1.17307	-0.0899839	(4238, p<= 0.05)			OSER1-DT	2.34955
			FGFR1					1713	#N/A	NCOA2	nuclear receptor coactivator 2 [Source:HGNC Symbol;Acc:HGNC:7669]	4.42659e-06	1.30988	0.164932	(4238, p<= 0.05)			ENSG00000273156	2.34869
			BBC3					1714	#N/A	MTIF3	mitochondrial translational initiation factor 3 [Source:HGNC Symbol;Acc:HGNC:29788]	4.44114e-06	-2.05817	-0.281873	(4238, p<= 0.05)			SMIM10L2A	2.34816
			MIR4435-2HG					1715	#N/A	KCNB1	potassium voltage-gated channel subfamily B member 1 [Source:HGNC Symbol;Acc:HGNC:6231]	4.48932e-06	-0.908849	-0.0537133	(4238, p<= 0.05)			AGPAT1	2.34619
			MTMR1					1716	#N/A	KIDINS220	kinase D interacting substrate 220 [Source:HGNC Symbol;Acc:HGNC:29508]	4.50116e-06	1.72527	0.223632	(4238, p<= 0.05)			C2orf27A	2.3457
			SYNGAP1					1717	#N/A	ANKRD13A	ankyrin repeat domain 13A [Source:HGNC Symbol;Acc:HGNC:21268]	4.55086e-06	-2.50215	-0.429486	(4238, p<= 0.05)			PREP	2.34533
			TAGAP-AS1					1718	#N/A	RNF31	ring finger protein 31 [Source:HGNC Symbol;Acc:HGNC:16031]	4.59246e-06	-1.25057	-0.0956082	(4238, p<= 0.05)			PINX1	2.34433
			BET1L					1719	#N/A	FGR	FGR proto-oncogene, Src family tyrosine kinase [Source:HGNC Symbol;Acc:HGNC:3697]	4.63318e-06	-2.01523	-0.436795	(4238, p<= 0.05)			PHETA2	2.34411
			LINC00670					1720	#N/A	POLR1E	RNA polymerase I subunit E [Source:HGNC Symbol;Acc:HGNC:17631]	4.66941e-06	2.07547	0.285989	(4238, p<= 0.05)			ACSF2	2.34373
			LAX1					1721	#N/A	ZFP92	ZFP92 zinc finger protein [Source:HGNC Symbol;Acc:HGNC:12865]	4.72248e-06	-2.34285	-0.494795	(4238, p<= 0.05)			ZRANB2-AS2	2.34327
			SHC1					1722	#N/A	GADD45B	growth arrest and DNA damage inducible beta [Source:HGNC Symbol;Acc:HGNC:4096]	4.76311e-06	-2.21535	-0.501869	(4238, p<= 0.05)			HSPD1P4	2.3424
			IRX5					1723	#N/A	CFAP61	cilia and flagella associated protein 61 [Source:HGNC Symbol;Acc:HGNC:15872]	4.83915e-06	2.85205	0.788589	(4238, p<= 0.05)			MME	2.34217
			HOOK3					1724	#N/A	CCDC159	coiled-coil domain containing 159 [Source:HGNC Symbol;Acc:HGNC:26996]	4.8599e-06	1.79758	0.179532	(4238, p<= 0.05)			FBN1	2.34179
			ENSG00000258851					1725	#N/A	E2F4	E2F transcription factor 4 [Source:HGNC Symbol;Acc:HGNC:3118]	4.86351e-06	-1.54966	-0.150177	(4238, p<= 0.05)			R3HDM4	2.3406
			LINC02137					1726	#N/A	NISCH	nischarin [Source:HGNC Symbol;Acc:HGNC:18006]	4.99437e-06	2.02462	0.167831	(4238, p<= 0.05)			CLPTM1L	2.34043
			ENSG00000287838					1727	#N/A	CLTCL1	clathrin heavy chain like 1 [Source:HGNC Symbol;Acc:HGNC:2093]	4.99559e-06	1.81987	0.249698	(4238, p<= 0.05)			KLHL38	2.3402
			SNHG25					1728	#N/A	CCT7	chaperonin containing TCP1 subunit 7 [Source:HGNC Symbol;Acc:HGNC:1622]	5.05743e-06	-1.58887	-0.131428	(4238, p<= 0.05)			WNT5B	2.34013
			LINC01515					1729	#N/A	SIGLEC7	sialic acid binding Ig like lectin 7 [Source:HGNC Symbol;Acc:HGNC:10876]	5.09455e-06	-1.7538	-0.37899	(4238, p<= 0.05)			LINC02542	2.33965
			GPC5					1730	#N/A	RRAGB	Ras related GTP binding B [Source:HGNC Symbol;Acc:HGNC:19901]	5.17477e-06	1.69289	0.177078	(4238, p<= 0.05)			GLI2	2.33952
			ENOX2					1731	#N/A	SRSF6	serine and arginine rich splicing factor 6 [Source:HGNC Symbol;Acc:HGNC:10788]	5.2535e-06	1.63576	0.137836	(4238, p<= 0.05)			CMTM6	2.33918
			CPNE5					1732	#N/A	SH3RF2	SH3 domain containing ring finger 2 [Source:HGNC Symbol;Acc:HGNC:26299]	5.29128e-06	-2.75486	-0.516409	(4238, p<= 0.05)			APC	2.33674
			SEC14L5					1733	#N/A	ZBTB7A	zinc finger and BTB domain containing 7A [Source:HGNC Symbol;Acc:HGNC:18078]	5.29128e-06	-0.874143	-0.0434087	(4238, p<= 0.05)			WASL	2.33632
			RPL39P29					1734	#N/A	CLEC4G	C-type lectin domain family 4 member G [Source:HGNC Symbol;Acc:HGNC:24591]	5.32026e-06	-2.546	-1.09285	(4238, p<= 0.05)			GSDME	2.33552
			RPSAP5					1735	#N/A	FAM13C	family with sequence similarity 13 member C [Source:HGNC Symbol;Acc:HGNC:19371]	5.34253e-06	1.33305	0.245412	(4238, p<= 0.05)			ENSG00000287692	2.3352
			CECR2					1736	#N/A	ACAD8	acyl-CoA dehydrogenase family member 8 [Source:HGNC Symbol;Acc:HGNC:87]	5.35297e-06	1.92979	0.236478	(4238, p<= 0.05)			CXCR2	2.33482
			KPNA3					1737	#N/A	GBP5	guanylate binding protein 5 [Source:HGNC Symbol;Acc:HGNC:19895]	5.41558e-06	1.61226	0.308508	(4238, p<= 0.05)			ENSG00000271590	2.3344
			SCX					1738	#N/A	C22orf46	chromosome 22 open reading frame 46 [Source:HGNC Symbol;Acc:HGNC:26294]	5.50414e-06	1.48228	0.234572	(4238, p<= 0.05)			ZNF770	2.33429
			ENSG00000288663					1739	#N/A	BTBD8	BTB domain containing 8 [Source:HGNC Symbol;Acc:HGNC:21019]	5.52391e-06	2.33763	0.555629	(4238, p<= 0.05)			ARCN1	2.33265
			LINC02569					1740	#N/A	GLRB	glycine receptor beta [Source:HGNC Symbol;Acc:HGNC:4329]	5.58549e-06	2.33475	0.402842	(4238, p<= 0.05)			ADGRG1	2.33259
			ALDH3A2					1741	#N/A	SEC31A	SEC31 homolog A, COPII coat complex component [Source:HGNC Symbol;Acc:HGNC:17052]	5.67475e-06	3.15075	0.342132	(4238, p<= 0.05)			MFAP5	2.33202
			FITM2					1742	#N/A	SLC25A44	solute carrier family 25 member 44 [Source:HGNC Symbol;Acc:HGNC:29036]	5.69642e-06	-1.71236	-0.14974	(4238, p<= 0.05)			SIGLEC18P	2.3318
			ENSG00000261405					1743	#N/A	DLEU1	deleted in lymphocytic leukemia 1 [Source:HGNC Symbol;Acc:HGNC:13747]	5.73823e-06	-2.07864	-0.254138	(4238, p<= 0.05)			USP15	2.33127
			BMT2					1744	#N/A	SNAPC2	small nuclear RNA activating complex polypeptide 2 [Source:HGNC Symbol;Acc:HGNC:11135]	5.78668e-06	-0.90551	-0.103233	(4238, p<= 0.05)			PLEKHH2	2.33113
			GOLGA3					1745	#N/A	TEAD3	TEA domain transcription factor 3 [Source:HGNC Symbol;Acc:HGNC:11716]	5.83132e-06	-0.588164	-0.0312929	(4238, p<= 0.05)			PLXDC2	2.33112
			ENSG00000259278					1746	#N/A	SIGLEC10	sialic acid binding Ig like lectin 10 [Source:HGNC Symbol;Acc:HGNC:15620]	5.9671e-06	-1.86222	-0.294824	(4238, p<= 0.05)			GPIHBP1	2.32941
			MGAT4B					1747	#N/A	PLA2G6	phospholipase A2 group VI [Source:HGNC Symbol;Acc:HGNC:9039]	5.98904e-06	1.89	0.21793	(4238, p<= 0.05)			VASH2	2.32758
			SIGLEC18P					1748	#N/A	FECH	ferrochelatase [Source:HGNC Symbol;Acc:HGNC:3647]	5.99412e-06	1.70414	0.15522	(4238, p<= 0.05)			ENSG00000218596	2.32752
			RPL21P16					1749	#N/A	LTBR	lymphotoxin beta receptor [Source:HGNC Symbol;Acc:HGNC:6718]	6.0487e-06	-1.88767	-0.255939	(4238, p<= 0.05)			FAM185A	2.32744
			ASB10					1750	#N/A	FCGR3A	Fc fragment of IgG receptor IIIa [Source:HGNC Symbol;Acc:HGNC:3619]	6.11517e-06	-2.59623	-0.951874	(4238, p<= 0.05)			MT3	2.32716
			ENSG00000224626					1751	#N/A	HMCN2	hemicentin 2 [Source:HGNC Symbol;Acc:HGNC:21293]	6.13286e-06	1.73128	0.338612	(4238, p<= 0.05)			ST20-AS1	2.32689
			HECTD2					1752	#N/A	FOSL1	FOS like 1, AP-1 transcription factor subunit [Source:HGNC Symbol;Acc:HGNC:13718]	6.35822e-06	-1.40507	-0.227161	(4238, p<= 0.05)			ZNF425	2.32588
			ENSG00000260572					1753	#N/A	LONP2	lon peptidase 2, peroxisomal [Source:HGNC Symbol;Acc:HGNC:20598]	6.38309e-06	1.13861	0.117694	(4238, p<= 0.05)			RNU1-31P	2.32581
			DAPK3					1754	#N/A	FYN	FYN proto-oncogene, Src family tyrosine kinase [Source:HGNC Symbol;Acc:HGNC:4037]	6.39503e-06	1.50233	0.106121	(4238, p<= 0.05)			RAB11FIP4	2.32372
			KATNIP					1755	#N/A	KPNA5	karyopherin subunit alpha 5 [Source:HGNC Symbol;Acc:HGNC:6398]	6.39503e-06	0.553921	0.0391419	(4238, p<= 0.05)			TCF20	2.32323
			PRDM16					1756	#N/A	NAV1	neuron navigator 1 [Source:HGNC Symbol;Acc:HGNC:15989]	6.47269e-06	2.15014	0.373188	(4238, p<= 0.05)			METTL17	2.32232
			EP400					1757	#N/A	RNF144B	ring finger protein 144B [Source:HGNC Symbol;Acc:HGNC:21578]	6.48472e-06	-2.39277	-0.424799	(4238, p<= 0.05)			FAM229A	2.32134
			ENSG00000224015					1758	#N/A	RELA	RELA proto-oncogene, NF-kB subunit [Source:HGNC Symbol;Acc:HGNC:9955]	6.54394e-06	-1.108	-0.124323	(4238, p<= 0.05)			SMYD2	2.32126
			LINC02502					1759	#N/A	OTUD4	OTU deubiquitinase 4 [Source:HGNC Symbol;Acc:HGNC:24949]	6.63578e-06	-1.5887	-0.134185	(4238, p<= 0.05)			ENSG00000253180	2.32123
			YME1L1					1760	#N/A	GPAT4	glycerol-3-phosphate acyltransferase 4 [Source:HGNC Symbol;Acc:HGNC:20880]	6.7564e-06	-2.30013	-0.206607	(4238, p<= 0.05)			AGAP13P	2.32055
			RBFOX1					1761	#N/A	PPP6R1	protein phosphatase 6 regulatory subunit 1 [Source:HGNC Symbol;Acc:HGNC:29195]	6.76863e-06	-1.52684	-0.144748	(4238, p<= 0.05)			C9orf16	2.31963
			TMEM120B					1762	#N/A	YDJC	YdjC chitooligosaccharide deacetylase homolog [Source:HGNC Symbol;Acc:HGNC:27158]	6.80607e-06	-0.687573	-0.0449123	(4238, p<= 0.05)			PIM3	2.31834
			ENSG00000288658					1763	#N/A	BYSL	bystin like [Source:HGNC Symbol;Acc:HGNC:1157]	6.81957e-06	-1.36997	-0.171829	(4238, p<= 0.05)			MRPL48	2.31779
			SLC6A6					1764	#N/A	ZNF71	zinc finger protein 71 [Source:HGNC Symbol;Acc:HGNC:13141]	6.85775e-06	-1.85025	-0.18308	(4238, p<= 0.05)			C11orf95	2.31537
			ZNF41					1765	#N/A	DGKB	diacylglycerol kinase beta [Source:HGNC Symbol;Acc:HGNC:2850]	6.94641e-06	0.863849	-0.0702127	(4238, p<= 0.05)			ENSG00000271945	2.31497
			CELF1					1766	#N/A	ANKRA2	ankyrin repeat family A member 2 [Source:HGNC Symbol;Acc:HGNC:13208]	7.05509e-06	1.71833	0.204352	(4238, p<= 0.05)			ADAT1	2.31487
			SPON1-AS1					1767	#N/A	AKAP11	A-kinase anchoring protein 11 [Source:HGNC Symbol;Acc:HGNC:369]	7.06704e-06	1.56073	0.169765	(4238, p<= 0.05)			MN1	2.31372
			TASP1					1768	#N/A	OSBP2	oxysterol binding protein 2 [Source:HGNC Symbol;Acc:HGNC:8504]	7.08399e-06	0.879549	0.0866745	(4238, p<= 0.05)			SDR16C5	2.31323
			ENSG00000277482					1769	#N/A	LRRC49	leucine rich repeat containing 49 [Source:HGNC Symbol;Acc:HGNC:25965]	7.14246e-06	1.94441	0.288234	(4238, p<= 0.05)			CAAP1	2.31261
			HMGN4					1770	#N/A	CPEB3	cytoplasmic polyadenylation element binding protein 3 [Source:HGNC Symbol;Acc:HGNC:21746]	7.23847e-06	1.70257	0.276606	(4238, p<= 0.05)			TWSG1	2.31222
			LINC02688					1771	#N/A	PPA1	inorganic pyrophosphatase 1 [Source:HGNC Symbol;Acc:HGNC:9226]	7.27086e-06	-2.36762	-0.310547	(4238, p<= 0.05)			PLCB2	2.31207
			MT3					1772	#N/A	RTP4	receptor transporter protein 4 [Source:HGNC Symbol;Acc:HGNC:23992]	7.30994e-06	1.55486	0.247298	(4238, p<= 0.05)			ETV3	2.31182
			PLD6					1773	#N/A	NCKAP5	NCK associated protein 5 [Source:HGNC Symbol;Acc:HGNC:29847]	7.41284e-06	1.89991	0.397554	(4238, p<= 0.05)			MED25	2.31135
			RPSAP36					1774	#N/A	THOC6	THO complex 6 [Source:HGNC Symbol;Acc:HGNC:28369]	7.57791e-06	-1.19478	-0.122358	(4238, p<= 0.05)			TMEM71	2.31116
			NKAIN3					1775	#N/A	DCUN1D2	defective in cullin neddylation 1 domain containing 2 [Source:HGNC Symbol;Acc:HGNC:20328]	7.6654e-06	1.9092	0.368999	(4238, p<= 0.05)			SMG5	2.30942
			SUV39H2					1776	#N/A	NOP10	NOP10 ribonucleoprotein [Source:HGNC Symbol;Acc:HGNC:14378]	7.69523e-06	-2.09608	-0.259191	(4238, p<= 0.05)			LYPLAL1-AS1	2.30821
			SLC38A4					1777	#N/A	SAT1	spermidine/spermine N1-acetyltransferase 1 [Source:HGNC Symbol;Acc:HGNC:10540]	7.70744e-06	-1.86754	-0.336308	(4238, p<= 0.05)			LINC01193	2.30821
			ENSG00000280434					1778	#N/A	RDH10	retinol dehydrogenase 10 [Source:HGNC Symbol;Acc:HGNC:19975]	7.82339e-06	-2.09689	-0.449162	(4238, p<= 0.05)			ENSG00000267058	2.30808
			LGI4					1779	#N/A	PROS1	protein S [Source:HGNC Symbol;Acc:HGNC:9456]	7.84731e-06	2.06269	0.477976	(4238, p<= 0.05)			BTD	2.30738
			CALHM5					1780	#N/A	ZBTB45	zinc finger and BTB domain containing 45 [Source:HGNC Symbol;Acc:HGNC:23715]	7.85055e-06	0.124198	0.0526725	(4238, p<= 0.05)			ZNF814	2.30735
			GDAP1L1					1781	#N/A	TBL3	transducin beta like 3 [Source:HGNC Symbol;Acc:HGNC:11587]	7.89076e-06	-0.744164	-0.0518526	(4238, p<= 0.05)			MRPS25	2.30685
			FENDRR					1782	#N/A	NECAB1	N-terminal EF-hand calcium binding protein 1 [Source:HGNC Symbol;Acc:HGNC:20983]	7.89814e-06	0.673534	0.00243938	(4238, p<= 0.05)			OTUD5	2.30675
			ENSG00000277459					1783	#N/A	GAS8	growth arrest specific 8 [Source:HGNC Symbol;Acc:HGNC:4166]	7.98009e-06	1.6598	0.213831	(4238, p<= 0.05)			ENSG00000286735	2.30515
			ITFG2					1784	#N/A	SLC25A22	solute carrier family 25 member 22 [Source:HGNC Symbol;Acc:HGNC:19954]	7.98684e-06	-0.591581	-0.081565	(4238, p<= 0.05)			ENSG00000287670	2.30412
			ENSG00000256739					1785	#N/A	FAM111A	family with sequence similarity 111 member A [Source:HGNC Symbol;Acc:HGNC:24725]	8.08081e-06	0.973621	0.0506512	(4238, p<= 0.05)			LINC02481	2.30348
			PABIR2					1786	#N/A	CAMTA2	calmodulin binding transcription activator 2 [Source:HGNC Symbol;Acc:HGNC:18807]	8.08338e-06	-0.967799	-0.0640431	(4238, p<= 0.05)			KLHL12	2.30242
			TENT5C					1787	#N/A	ZNF626	zinc finger protein 626 [Source:HGNC Symbol;Acc:HGNC:30461]	8.08338e-06	1.19438	0.120806	(4238, p<= 0.05)			MIR181A1HG	2.30238
			CEL					1788	#N/A	HADHB	hydroxyacyl-CoA dehydrogenase trifunctional multienzyme complex subunit beta [Source:HGNC Symbol;Acc:HGNC:4803]	8.18959e-06	-1.78546	-0.208825	(4238, p<= 0.05)			MCCC2	2.30215
			PICALM					1789	#N/A	SAMD9	sterile alpha motif domain containing 9 [Source:HGNC Symbol;Acc:HGNC:1348]	8.35413e-06	1.23919	0.156355	(4238, p<= 0.05)			ENSG00000249518	2.30171
			HLF					1790	#N/A	SERPINB1	serpin family B member 1 [Source:HGNC Symbol;Acc:HGNC:3311]	8.36846e-06	-2.40846	-0.439692	(4238, p<= 0.05)			TTC32	2.30094
			ITPRIPL2					1791	#N/A	PRRX1	paired related homeobox 1 [Source:HGNC Symbol;Acc:HGNC:9142]	8.38664e-06	1.43137	0.247243	(4238, p<= 0.05)			SMAD3	2.2987
			ADAMTS2					1792	#N/A	CXorf56	chromosome X open reading frame 56 [Source:HGNC Symbol;Acc:HGNC:26239]	8.4383e-06	1.74485	0.152161	(4238, p<= 0.05)			DDI2	2.29801
			DPF2					1793	#N/A	MERTK	MER proto-oncogene, tyrosine kinase [Source:HGNC Symbol;Acc:HGNC:7027]	8.4471e-06	-2.02329	-0.307108	(4238, p<= 0.05)			RPL31P52	2.29528
			TMED9					1794	#N/A	PIAS2	protein inhibitor of activated STAT 2 [Source:HGNC Symbol;Acc:HGNC:17311]	8.69605e-06	1.47188	0.146985	(4238, p<= 0.05)			DCTN2	2.29322
			GALNT18					1795	#N/A	CYP27A1	cytochrome P450 family 27 subfamily A member 1 [Source:HGNC Symbol;Acc:HGNC:2605]	8.759e-06	1.7814	0.218765	(4238, p<= 0.05)			PKP1	2.29321
			FXN					1796	#N/A	ABHD15	abhydrolase domain containing 15 [Source:HGNC Symbol;Acc:HGNC:26971]	8.76946e-06	-1.5351	-0.178834	(4238, p<= 0.05)			DCTD	2.29265
			ENSG00000231741					1797	#N/A	ZBTB26	zinc finger and BTB domain containing 26 [Source:HGNC Symbol;Acc:HGNC:23383]	8.79646e-06	1.1901	0.0572961	(4238, p<= 0.05)			ZNF540	2.29215
			COLCA1					1798	#N/A	CCDC184	coiled-coil domain containing 184 [Source:HGNC Symbol;Acc:HGNC:33749]	8.91342e-06	-1.14455	-0.230921	(4238, p<= 0.05)			LINC02822	2.29213
			VWA1					1799	PABRVdecom_comp	POSTN	periostin [Source:HGNC Symbol;Acc:HGNC:16953]	9.04409e-06	2.13012	0.863219	(4238, p<= 0.05)			SMARCC1	2.29165
			IL27RA					1800	#N/A	IFT27	intraflagellar transport 27 [Source:HGNC Symbol;Acc:HGNC:18626]	9.09426e-06	1.61953	0.130015	(4238, p<= 0.05)			CHIC2	2.29135
			AAMDC					1801	#N/A	ANXA3	annexin A3 [Source:HGNC Symbol;Acc:HGNC:541]	9.27555e-06	-1.76181	-0.264126	(4238, p<= 0.05)			TMEM245	2.29133
			FN1					1802	#N/A	MTMR10	myotubularin related protein 10 [Source:HGNC Symbol;Acc:HGNC:25999]	9.29971e-06	-1.52078	-0.107365	(4238, p<= 0.05)			ZFP1	2.29108
			ZNF425					1803	#N/A	YPEL1	yippee like 1 [Source:HGNC Symbol;Acc:HGNC:12845]	9.30174e-06	2.23315	0.331772	(4238, p<= 0.05)			ANGPTL1	2.2902
			ENSG00000188897					1804	#N/A	YKT6	YKT6 v-SNARE homolog [Source:HGNC Symbol;Acc:HGNC:16959]	9.36848e-06	-1.89943	-0.158371	(4238, p<= 0.05)			ENSG00000227220	2.28785
			TNK2-AS1					1805	#N/A	CNNM4	cyclin and CBS domain divalent metal cation transport mediator 4 [Source:HGNC Symbol;Acc:HGNC:105]	9.54022e-06	1.60582	0.20487	(4238, p<= 0.05)			ENSG00000288720	2.28711
			PHACTR1					1806	#N/A	TSHZ2	teashirt zinc finger homeobox 2 [Source:HGNC Symbol;Acc:HGNC:13010]	9.6707e-06	1.00732	0.0881129	(4238, p<= 0.05)			SHB	2.28685
			DGKD					1807	#N/A	SOS1	SOS Ras/Rac guanine nucleotide exchange factor 1 [Source:HGNC Symbol;Acc:HGNC:11187]	9.68753e-06	-1.42178	-0.128365	(4238, p<= 0.05)			DYNC1LI2	2.28452
			ENSG00000257489					1808	#N/A	CA3	carbonic anhydrase 3 [Source:HGNC Symbol;Acc:HGNC:1374]	9.72443e-06	2.07479	0.964032	(4238, p<= 0.05)			DLL4	2.28378
			FAM229A					1809	#N/A	NCOA1	nuclear receptor coactivator 1 [Source:HGNC Symbol;Acc:HGNC:7668]	9.98898e-06	-1.9497	-0.159484	(4238, p<= 0.05)			ENSG00000231964	2.28337
			ACSF2					1810	#N/A	TMEM98	transmembrane protein 98 [Source:HGNC Symbol;Acc:HGNC:24529]	1.01629e-05	1.60969	0.191138	(4238, p<= 0.05)			KANK3	2.2828
			SCN1A					1811	#N/A	NANOS1	nanos C2HC-type zinc finger 1 [Source:HGNC Symbol;Acc:HGNC:23044]	1.01947e-05	-0.692174	-0.0585078	(4238, p<= 0.05)			MROH1	2.2828
			SNN					1812	#N/A	SMPD2	sphingomyelin phosphodiesterase 2 [Source:HGNC Symbol;Acc:HGNC:11121]	1.02304e-05	-1.63003	-0.12576	(4238, p<= 0.05)			KIAA1191	2.28253
			SH3D19					1813	#N/A	C5AR1	complement C5a receptor 1 [Source:HGNC Symbol;Acc:HGNC:1338]	1.02908e-05	-1.6956	-0.200985	(4238, p<= 0.05)			PLPP7	2.28249
			CDHR1					1814	#N/A	KLRB1	killer cell lectin like receptor B1 [Source:HGNC Symbol;Acc:HGNC:6373]	1.02925e-05	2.19851	0.468657	(4238, p<= 0.05)			RNPC3	2.28163
			TMEM25					1815	#N/A	POGZ	pogo transposable element derived with ZNF domain [Source:HGNC Symbol;Acc:HGNC:18801]	1.02925e-05	2.24977	0.21155	(4238, p<= 0.05)			EMP2	2.28059
			NUAK1					1816	#N/A	MARVELD2	MARVEL domain containing 2 [Source:HGNC Symbol;Acc:HGNC:26401]	1.04081e-05	-2.10879	-0.250554	(4238, p<= 0.05)			AKAP6	2.28046
			SEPTIN7					1817	#N/A	C10orf71	chromosome 10 open reading frame 71 [Source:HGNC Symbol;Acc:HGNC:26973]	1.04539e-05	2.53173	0.552418	(4238, p<= 0.05)			MTMR12	2.28019
			ZNF891					1818	#N/A	OPA3	outer mitochondrial membrane lipid metabolism regulator OPA3 [Source:HGNC Symbol;Acc:HGNC:8142]	1.04573e-05	-1.44875	-0.0975715	(4238, p<= 0.05)			ENSG00000272379	2.28004
			ENSG00000274667					1819	#N/A	CC2D1B	coiled-coil and C2 domain containing 1B [Source:HGNC Symbol;Acc:HGNC:29386]	1.05079e-05	-1.39246	-0.121854	(4238, p<= 0.05)			MYOT	2.27941
			ARHGAP42					1820	#N/A	DENND1B	DENN domain containing 1B [Source:HGNC Symbol;Acc:HGNC:28404]	1.05457e-05	1.08846	0.147026	(4238, p<= 0.05)			ENSG00000244441	2.27897
			SLC16A1-AS1					1821	#N/A	METTL14	methyltransferase like 14 [Source:HGNC Symbol;Acc:HGNC:29330]	1.05457e-05	1.36804	0.123529	(4238, p<= 0.05)			PEX11A	2.27811
			SNORD115-4					1822	#N/A	SLC9A3R2	SLC9A3 regulator 2 [Source:HGNC Symbol;Acc:HGNC:11076]	1.05546e-05	-1.54439	-0.290222	(4238, p<= 0.05)			FBXO21	2.27722
			PHF21B					1823	#N/A	IPP	intracisternal A particle-promoted polypeptide [Source:HGNC Symbol;Acc:HGNC:6108]	1.05621e-05	1.47855	0.223816	(4238, p<= 0.05)			ALDH18A1	2.27722
			PAQR5-DT					1824	#N/A	ECD	ecdysoneless cell cycle regulator [Source:HGNC Symbol;Acc:HGNC:17029]	1.07302e-05	1.02697	0.0503072	(4238, p<= 0.05)			RN7SL541P	2.27501
			SLC35F1					1825	#N/A	NRBP2	nuclear receptor binding protein 2 [Source:HGNC Symbol;Acc:HGNC:19339]	1.07833e-05	2.20067	0.258457	(4238, p<= 0.05)			ARG1	2.27465
			KCTD10					1826	#N/A	PTS	6-pyruvoyltetrahydropterin synthase [Source:HGNC Symbol;Acc:HGNC:9689]	1.0819e-05	-1.48414	-0.138328	(4238, p<= 0.05)			ME1	2.27346
			ENSG00000269210					1827	#N/A	MMP11	matrix metallopeptidase 11 [Source:HGNC Symbol;Acc:HGNC:7157]	1.0946e-05	-1.33812	-0.271107	(4238, p<= 0.05)			MYO1D	2.27298
			ASAP1					1828	#N/A	CHSY3	chondroitin sulfate synthase 3 [Source:HGNC Symbol;Acc:HGNC:24293]	1.10411e-05	1.52614	0.360113	(4238, p<= 0.05)			NDUFB3	2.2724
			GVQW3					1829	#N/A	CDC42EP1	CDC42 effector protein 1 [Source:HGNC Symbol;Acc:HGNC:17014]	1.11946e-05	-0.170868	-0.03238	(4238, p<= 0.05)			ASB18	2.27161
			C1orf198					1830	#N/A	KCNJ4	potassium inwardly rectifying channel subfamily J member 4 [Source:HGNC Symbol;Acc:HGNC:6265]	1.12472e-05	2.2863	0.552115	(4238, p<= 0.05)			AQP1	2.27114
			PGAM1					1831	#N/A	APLP2	amyloid beta precursor like protein 2 [Source:HGNC Symbol;Acc:HGNC:598]	1.12987e-05	1.5674	0.129801	(4238, p<= 0.05)			ENSG00000205622	2.27078
			ENSG00000279175					1832	#N/A	CNST	consortin, connexin sorting protein [Source:HGNC Symbol;Acc:HGNC:26486]	1.12987e-05	-2.15886	-0.239148	(4238, p<= 0.05)			ENSG00000230807	2.27047
			EEPD1					1833	#N/A	SLC23A2	solute carrier family 23 member 2 [Source:HGNC Symbol;Acc:HGNC:10973]	1.12987e-05	1.34498	0.117407	(4238, p<= 0.05)			MACORIS	2.26921
			AGO2					1834	#N/A	ARFGEF3	ARFGEF family member 3 [Source:HGNC Symbol;Acc:HGNC:21213]	1.13379e-05	1.7956	0.425725	(4238, p<= 0.05)			IER5	2.26858
			COL5A2					1835	#N/A	VAMP8	vesicle associated membrane protein 8 [Source:HGNC Symbol;Acc:HGNC:12647]	1.13379e-05	-2.06029	-0.423846	(4238, p<= 0.05)			GPR85	2.26795
			RPS20P9					1836	#N/A	CETN3	centrin 3 [Source:HGNC Symbol;Acc:HGNC:1868]	1.1568e-05	1.72102	0.275418	(4238, p<= 0.05)			MAP1B	2.2679
			SOX10					1837	#N/A	FES	FES proto-oncogene, tyrosine kinase [Source:HGNC Symbol;Acc:HGNC:3657]	1.16371e-05	-1.20402	-0.163378	(4238, p<= 0.05)			PHF21A	2.26745
			CYB561					1838	#N/A	PPIL1	peptidylprolyl isomerase like 1 [Source:HGNC Symbol;Acc:HGNC:9260]	1.17701e-05	-2.05875	-0.321934	(4238, p<= 0.05)			SERP2	2.26625
			ENSG00000247796					1839	#N/A	CAPRIN1	cell cycle associated protein 1 [Source:HGNC Symbol;Acc:HGNC:6743]	1.19319e-05	0.739422	0.0529566	(4238, p<= 0.05)			PTDSS2	2.26573
			CACFD1					1840	#N/A	RFK	riboflavin kinase [Source:HGNC Symbol;Acc:HGNC:30324]	1.22111e-05	-1.78201	-0.222345	(4238, p<= 0.05)			MAST4-AS1	2.26493
			C5orf46					1841	#N/A	ARL15	ADP ribosylation factor like GTPase 15 [Source:HGNC Symbol;Acc:HGNC:25945]	1.25899e-05	1.14713	0.137787	(4238, p<= 0.05)			ENSG00000238902	2.26464
			RNU6-797P					1842	#N/A	SOX8	SRY-box transcription factor 8 [Source:HGNC Symbol;Acc:HGNC:11203]	1.26107e-05	1.72642	0.414132	(4238, p<= 0.05)			ZNF33B	2.26444
			CORO1C					1843	#N/A	CATSPER2	cation channel sperm associated 2 [Source:HGNC Symbol;Acc:HGNC:18810]	1.26738e-05	1.89436	0.227579	(4238, p<= 0.05)			ATP6V1FNB	2.26434
			KANK3					1844	#N/A	CDKN1B	cyclin dependent kinase inhibitor 1B [Source:HGNC Symbol;Acc:HGNC:1785]	1.26738e-05	1.87836	0.219048	(4238, p<= 0.05)			HEXB	2.26187
			PANK1					1845	#N/A	IER3	immediate early response 3 [Source:HGNC Symbol;Acc:HGNC:5392]	1.27438e-05	1.46235	0.322569	(4238, p<= 0.05)			RHOBTB2	2.25968
			MED25					1846	#N/A	PHTF2	putative homeodomain transcription factor 2 [Source:HGNC Symbol;Acc:HGNC:13411]	1.28909e-05	-1.78502	-0.192152	(4238, p<= 0.05)			SERPINF1	2.25901
			MSANTD3					1847	#N/A	DYSF	dysferlin [Source:HGNC Symbol;Acc:HGNC:3097]	1.29499e-05	-0.801196	-0.0628751	(4238, p<= 0.05)			PHTF1	2.25842
			ENSG00000286431					1848	#N/A	RASSF9	Ras association domain family member 9 [Source:HGNC Symbol;Acc:HGNC:15739]	1.30523e-05	1.95045	0.298092	(4238, p<= 0.05)			MICAL2	2.25819
			SMIM41					1849	#N/A	PTPRG	protein tyrosine phosphatase receptor type G [Source:HGNC Symbol;Acc:HGNC:9671]	1.33095e-05	-1.49051	-0.130384	(4238, p<= 0.05)			Y_RNA	2.25755
			ENSG00000261294					1850	#N/A	PPIA	peptidylprolyl isomerase A [Source:HGNC Symbol;Acc:HGNC:9253]	1.34173e-05	-1.99891	-0.19057	(4238, p<= 0.05)			TMEM177	2.25706
			SLC25A34					1851	#N/A	TAPBP	TAP binding protein [Source:HGNC Symbol;Acc:HGNC:11566]	1.3598e-05	1.29633	0.0903269	(4238, p<= 0.05)			ENSG00000281772	2.2569
			NAV2					1852	#N/A	NCEH1	neutral cholesterol ester hydrolase 1 [Source:HGNC Symbol;Acc:HGNC:29260]	1.36148e-05	-1.92271	-0.253112	(4238, p<= 0.05)			MARK1	2.25654
			ENSG00000261472					1853	#N/A	ABCF1	ATP binding cassette subfamily F member 1 [Source:HGNC Symbol;Acc:HGNC:70]	1.36739e-05	-1.0767	-0.0533474	(4238, p<= 0.05)			ENSG00000253348	2.25631
			ENSG00000224593					1854	#N/A	EIF2S1	eukaryotic translation initiation factor 2 subunit alpha [Source:HGNC Symbol;Acc:HGNC:3265]	1.37701e-05	-1.67383	-0.137221	(4238, p<= 0.05)			KIF5B	2.25592
			ENSG00000287891					1855	#N/A	POPDC2	popeye domain containing 2 [Source:HGNC Symbol;Acc:HGNC:17648]	1.39651e-05	-1.82285	-0.171484	(4238, p<= 0.05)			ENSG00000273212	2.2542
			COL19A1					1856	#N/A	LUC7L3	LUC7 like 3 pre-mRNA splicing factor [Source:HGNC Symbol;Acc:HGNC:24309]	1.39693e-05	1.51259	0.187925	(4238, p<= 0.05)			DUSP3	2.25417
			ITGA6					1857	#N/A	FBLN2	fibulin 2 [Source:HGNC Symbol;Acc:HGNC:3601]	1.39714e-05	1.28018	0.178574	(4238, p<= 0.05)			ENSG00000285900	2.25318
			TOGARAM2					1858	#N/A	FLOT2	flotillin 2 [Source:HGNC Symbol;Acc:HGNC:3758]	1.39721e-05	-1.75341	-0.16769	(4238, p<= 0.05)			ENSG00000285841	2.25182
			ZNF740					1859	#N/A	E2F8	E2F transcription factor 8 [Source:HGNC Symbol;Acc:HGNC:24727]	1.43489e-05	-2.02869	-0.370043	(4238, p<= 0.05)			ENSG00000260398	2.25121
			IPO5					1860	#N/A	GZMK	granzyme K [Source:HGNC Symbol;Acc:HGNC:4711]	1.44962e-05	1.96515	0.500217	(4238, p<= 0.05)			SMAD2	2.25118
			ENSG00000279839					1861	#N/A	BVES	blood vessel epicardial substance [Source:HGNC Symbol;Acc:HGNC:1152]	1.44987e-05	-1.94901	-0.305596	(4238, p<= 0.05)			PLVAP	2.25118
			KCTD17					1862	#N/A	EHD1	EH domain containing 1 [Source:HGNC Symbol;Acc:HGNC:3242]	1.45352e-05	-1.63244	-0.173704	(4238, p<= 0.05)			LINGO2	2.25063
			PSMD7-DT					1863	#N/A	PFN4	profilin family member 4 [Source:HGNC Symbol;Acc:HGNC:31103]	1.4616e-05	1.45543	0.163906	(4238, p<= 0.05)			EBF1	2.2503
			SEL1L2					1864	#N/A	MBD5	methyl-CpG binding domain protein 5 [Source:HGNC Symbol;Acc:HGNC:20444]	1.48393e-05	1.04905	0.0888904	(4238, p<= 0.05)			ENSG00000231741	2.25016
			SH2D3C					1865	#N/A	LOXHD1	lipoxygenase homology domains 1 [Source:HGNC Symbol;Acc:HGNC:26521]	1.50274e-05	1.87855	0.444256	(4238, p<= 0.05)			PITPNA	2.25
			PTPN14					1866	#N/A	DVL1	dishevelled segment polarity protein 1 [Source:HGNC Symbol;Acc:HGNC:3084]	1.50587e-05	-2.30859	-0.292783	(4238, p<= 0.05)			SLC25A26	2.24977
			ENSG00000238902					1867	#N/A	VASN	vasorin [Source:HGNC Symbol;Acc:HGNC:18517]	1.51424e-05	-1.43762	-0.321047	(4238, p<= 0.05)			SPAG1	2.24916
			IBA57					1868	#N/A	DHX37	DEAH-box helicase 37 [Source:HGNC Symbol;Acc:HGNC:17210]	1.52836e-05	-1.40845	-0.166271	(4238, p<= 0.05)			ENSG00000286986	2.24882
			ACOT9					1869	#N/A	LMNB2	lamin B2 [Source:HGNC Symbol;Acc:HGNC:6638]	1.52836e-05	-1.36633	-0.156829	(4238, p<= 0.05)			OTOGL	2.24744
			GEMIN4					1870	#N/A	UBE2D2	ubiquitin conjugating enzyme E2 D2 [Source:HGNC Symbol;Acc:HGNC:12475]	1.53158e-05	-2.01605	-0.157067	(4238, p<= 0.05)			MCM3AP-AS1	2.24549
			ENSG00000260337					1871	#N/A	ACCS	1-aminocyclopropane-1-carboxylate synthase homolog (inactive) [Source:HGNC Symbol;Acc:HGNC:23989]	1.53631e-05	1.87518	0.319307	(4238, p<= 0.05)			RPL19P16	2.24544
			RPS3AP22					1872	#N/A	PHF3	PHD finger protein 3 [Source:HGNC Symbol;Acc:HGNC:8921]	1.55026e-05	1.00685	0.100774	(4238, p<= 0.05)			HIPK2	2.2452
			ERC2					1873	#N/A	C12orf75	chromosome 12 open reading frame 75 [Source:HGNC Symbol;Acc:HGNC:35164]	1.55287e-05	1.30609	0.256269	(4238, p<= 0.05)			RPL21P16	2.24462
			POFUT2					1874	#N/A	OSBPL7	oxysterol binding protein like 7 [Source:HGNC Symbol;Acc:HGNC:16387]	1.55871e-05	1.85139	0.242257	(4238, p<= 0.05)			IKBIP	2.24455
			ENSG00000230537					1875	#N/A	NAP1L5	nucleosome assembly protein 1 like 5 [Source:HGNC Symbol;Acc:HGNC:19968]	1.57358e-05	1.73035	0.238013	(4238, p<= 0.05)			ENSG00000270993	2.24395
			HSD17B7					1876	#N/A	GCAT	glycine C-acetyltransferase [Source:HGNC Symbol;Acc:HGNC:4188]	1.57597e-05	-1.70886	-0.212452	(4238, p<= 0.05)			MARS1	2.24302
			TPD52L1					1877	#N/A	WNK1	WNK lysine deficient protein kinase 1 [Source:HGNC Symbol;Acc:HGNC:14540]	1.57934e-05	-1.382	-0.108853	(4238, p<= 0.05)			TMEM263	2.24283
			SLC7A11					1878	#N/A	AMOTL1	angiomotin like 1 [Source:HGNC Symbol;Acc:HGNC:17811]	1.60671e-05	2.1932	0.329717	(4238, p<= 0.05)			SS18	2.24174
			SHISA8					1879	#N/A	DST	dystonin [Source:HGNC Symbol;Acc:HGNC:1090]	1.60671e-05	1.84604	0.244454	(4238, p<= 0.05)			MTCO1P11	2.24041
			PHF24					1880	#N/A	DSC2	desmocollin 2 [Source:HGNC Symbol;Acc:HGNC:3036]	1.61605e-05	-1.78761	-0.186113	(4238, p<= 0.05)			BRINP1	2.24008
			ENSG00000267632					1881	#N/A	PLPPR2	phospholipid phosphatase related 2 [Source:HGNC Symbol;Acc:HGNC:29566]	1.61813e-05	-0.990679	-0.0764619	(4238, p<= 0.05)			ENSG00000287048	2.23972
			FRMD4A					1882	#N/A	TMEM201	transmembrane protein 201 [Source:HGNC Symbol;Acc:HGNC:33719]	1.64273e-05	0.000111967	0.0850799	(4238, p<= 0.05)			ENSG00000286800	2.23848
			PTGIR					1883	#N/A	APBA3	amyloid beta precursor protein binding family A member 3 [Source:HGNC Symbol;Acc:HGNC:580]	1.64405e-05	-0.96848	-0.0743886	(4238, p<= 0.05)			MAP3K14	2.23844
			LINC01814					1884	#N/A	PSMB9	proteasome 20S subunit beta 9 [Source:HGNC Symbol;Acc:HGNC:9546]	1.66183e-05	1.0183	0.0225917	(4238, p<= 0.05)			CECR2	2.23812
			ENSG00000286735					1885	#N/A	ADH5	alcohol dehydrogenase 5 (class III), chi polypeptide [Source:HGNC Symbol;Acc:HGNC:253]	1.66389e-05	1.73509	0.21946	(4238, p<= 0.05)			ENSG00000229533	2.23695
			WWOX					1886	#N/A	THBS3	thrombospondin 3 [Source:HGNC Symbol;Acc:HGNC:11787]	1.66865e-05	1.60145	0.208307	(4238, p<= 0.05)			ENSG00000287838	2.23678
			ENSG00000288720					1887	#N/A	BTBD6	BTB domain containing 6 [Source:HGNC Symbol;Acc:HGNC:19897]	1.67102e-05	-2.54149	-0.286967	(4238, p<= 0.05)			N4BP2L2-IT2	2.23614
			SMG1					1888	#N/A	LRRFIP2	LRR binding FLII interacting protein 2 [Source:HGNC Symbol;Acc:HGNC:6703]	1.6751e-05	-1.41659	-0.0885018	(4238, p<= 0.05)			CDR2L	2.23605
			C1orf220					1889	#N/A	SLC17A9	solute carrier family 17 member 9 [Source:HGNC Symbol;Acc:HGNC:16192]	1.6751e-05	-1.10888	-0.186882	(4238, p<= 0.05)			TRPV3	2.23556
			ENSG00000213642					1890	#N/A	ITFG1	integrin alpha FG-GAP repeat containing 1 [Source:HGNC Symbol;Acc:HGNC:30697]	1.68052e-05	0.990925	0.0867098	(4238, p<= 0.05)			E2F7	2.2354
			ZNF33BP1					1891	#N/A	GZMA	granzyme A [Source:HGNC Symbol;Acc:HGNC:4708]	1.69895e-05	1.76937	0.461546	(4238, p<= 0.05)			ENSG00000229976	2.23456
			CNKSR2					1892	#N/A	VPS26B	VPS26, retromer complex component B [Source:HGNC Symbol;Acc:HGNC:28119]	1.70352e-05	-1.23654	-0.0591199	(4238, p<= 0.05)			MTND6P17	2.2341
			TREML2					1893	#N/A	WDR13	WD repeat domain 13 [Source:HGNC Symbol;Acc:HGNC:14352]	1.71437e-05	-1.06223	-0.0854297	(4238, p<= 0.05)			MAPK1	2.23397
			NEK10					1894	#N/A	TP53INP1	tumor protein p53 inducible nuclear protein 1 [Source:HGNC Symbol;Acc:HGNC:18022]	1.71548e-05	1.9626	0.348499	(4238, p<= 0.05)			CORO1C	2.23376
			ANGPTL1					1895	#N/A	PLCB1	phospholipase C beta 1 [Source:HGNC Symbol;Acc:HGNC:15917]	1.72631e-05	0.705992	-0.0109613	(4238, p<= 0.05)			FGF13	2.2337
			ENSG00000286210					1896	#N/A	FAM107A	family with sequence similarity 107 member A [Source:HGNC Symbol;Acc:HGNC:30827]	1.72659e-05	-1.86757	-0.378776	(4238, p<= 0.05)			PCNPP5	2.23049
			TIMM8A					1897	#N/A	MTHFD2	methylenetetrahydrofolate dehydrogenase (NADP+ dependent) 2, methenyltetrahydrofolate cyclohydrolase [Source:HGNC Symbol;Acc:HGNC:7434]	1.73963e-05	-2.30245	-0.482339	(4238, p<= 0.05)			LRRC17	2.23025
			NAP1L1					1898	#N/A	STOML2	stomatin like 2 [Source:HGNC Symbol;Acc:HGNC:14559]	1.74135e-05	-1.8017	-0.155939	(4238, p<= 0.05)			ANGPT4	2.22951
			ENSG00000235902					1899	#N/A	PRR13	proline rich 13 [Source:HGNC Symbol;Acc:HGNC:24528]	1.74809e-05	-1.43933	-0.195633	(4238, p<= 0.05)			GNRHR2	2.22765
			CBX3P7					1900	#N/A	IRS2	insulin receptor substrate 2 [Source:HGNC Symbol;Acc:HGNC:6126]	1.75026e-05	-0.851106	-0.0626547	(4238, p<= 0.05)			ENSG00000277879	2.22756
			ENSG00000274139					1901	#N/A	SLC19A2	solute carrier family 19 member 2 [Source:HGNC Symbol;Acc:HGNC:10938]	1.75584e-05	-1.67823	-0.401974	(4238, p<= 0.05)			KCTD10	2.22755
			TRAJ36					1902	#N/A	CEACAM19	CEA cell adhesion molecule 19 [Source:HGNC Symbol;Acc:HGNC:31951]	1.76515e-05	-1.85389	-0.327349	(4238, p<= 0.05)			LINC02847	2.22726
			B3GALT2					1903	#N/A	SEMA5B	semaphorin 5B [Source:HGNC Symbol;Acc:HGNC:10737]	1.78764e-05	2.45665	0.547519	(4238, p<= 0.05)			SCYL2	2.2271
			ENSG00000286481					1904	#N/A	CRLS1	cardiolipin synthase 1 [Source:HGNC Symbol;Acc:HGNC:16148]	1.79262e-05	-2.32658	-0.298606	(4238, p<= 0.05)			MKNK2	2.22581
			ENSG00000267557					1905	#N/A	CTSO	cathepsin O [Source:HGNC Symbol;Acc:HGNC:2542]	1.79262e-05	1.37869	0.154744	(4238, p<= 0.05)			RNU6-172P	2.22385
			WDR45B					1906	#N/A	ARHGEF28	Rho guanine nucleotide exchange factor 28 [Source:HGNC Symbol;Acc:HGNC:30322]	1.81309e-05	1.28538	0.185235	(4238, p<= 0.05)			CP	2.22359
			TCF3P1					1907	#N/A	FRS2	fibroblast growth factor receptor substrate 2 [Source:HGNC Symbol;Acc:HGNC:16971]	1.81309e-05	0.872572	0.0778294	(4238, p<= 0.05)			RALA	2.22334
			RWDD2B					1908	#N/A	TMX4	thioredoxin related transmembrane protein 4 [Source:HGNC Symbol;Acc:HGNC:25237]	1.83276e-05	-2.2345	-0.27224	(4238, p<= 0.05)			GTF2IRD2B	2.22269
			INPP5F					1909	#N/A	LMOD2	leiomodin 2 [Source:HGNC Symbol;Acc:HGNC:6648]	1.83286e-05	2.16676	0.41542	(4238, p<= 0.05)			LINC01030	2.22184
			CASQ1					1910	#N/A	WDR78	WD repeat domain 78 [Source:HGNC Symbol;Acc:HGNC:26252]	1.83638e-05	0.844686	0.10292	(4238, p<= 0.05)			ZKSCAN1	2.22175
			FAM238C					1911	#N/A	LURAP1L	leucine rich adaptor protein 1 like [Source:HGNC Symbol;Acc:HGNC:31452]	1.84041e-05	1.64669	0.302858	(4238, p<= 0.05)			PPIL1	2.22123
			RTCA-AS1					1912	#N/A	AK9	adenylate kinase 9 [Source:HGNC Symbol;Acc:HGNC:33814]	1.86722e-05	-1.90816	-0.263904	(4238, p<= 0.05)			PGAP4	2.22082
			TMEM178B					1913	#N/A	DUSP27	dual specificity phosphatase 27, atypical [Source:HGNC Symbol;Acc:HGNC:25034]	1.86902e-05	2.31225	0.456793	(4238, p<= 0.05)			GATB	2.22077
			UBASH3B					1914	#N/A	ESM1	endothelial cell specific molecule 1 [Source:HGNC Symbol;Acc:HGNC:3466]	1.92131e-05	2.12358	0.813379	(4238, p<= 0.05)			RRP8	2.21926
			KPNA4					1915	#N/A	PSMD7	proteasome 26S subunit, non-ATPase 7 [Source:HGNC Symbol;Acc:HGNC:9565]	1.93715e-05	-1.82046	-0.138086	(4238, p<= 0.05)			NDUFV2	2.21918
			ENSG00000287171					1916	#N/A	AP1S2	adaptor related protein complex 1 subunit sigma 2 [Source:HGNC Symbol;Acc:HGNC:560]	1.9605e-05	-1.85562	-0.235865	(4238, p<= 0.05)			RPL10AP1	2.21915
			FEM1C					1917	#N/A	CLPTM1	CLPTM1 regulator of GABA type A receptor forward trafficking [Source:HGNC Symbol;Acc:HGNC:2087]	1.97576e-05	-1.48237	-0.100412	(4238, p<= 0.05)			FENDRR	2.21871
			TMED3					1918	#N/A	PPP2R2B	protein phosphatase 2 regulatory subunit Bbeta [Source:HGNC Symbol;Acc:HGNC:9305]	2.00262e-05	1.53003	0.371043	(4238, p<= 0.05)			RAB17	2.21733
			SMAD2					1919	#N/A	PEX1	peroxisomal biogenesis factor 1 [Source:HGNC Symbol;Acc:HGNC:8850]	2.00475e-05	1.38583	0.155778	(4238, p<= 0.05)			OSTM1	2.21606
			GATA3					1920	#N/A	FTSJ1	FtsJ RNA 2'-O-methyltransferase 1 [Source:HGNC Symbol;Acc:HGNC:13254]	2.01006e-05	-1.95927	-0.193537	(4238, p<= 0.05)			ATXN7L3B	2.21483
			LINC02432					1921	#N/A	CX3CL1	C-X3-C motif chemokine ligand 1 [Source:HGNC Symbol;Acc:HGNC:10647]	2.01838e-05	1.43375	0.207333	(4238, p<= 0.05)			ENSG00000235902	2.21462
			SASH1					1922	#N/A	JUN	Jun proto-oncogene, AP-1 transcription factor subunit [Source:HGNC Symbol;Acc:HGNC:6204]	2.02799e-05	0.953156	0.104978	(4238, p<= 0.05)			FBXL22	2.21356
			CDC14B					1923	#N/A	APOD	apolipoprotein D [Source:HGNC Symbol;Acc:HGNC:612]	2.0713e-05	-2.13729	-0.502076	(4238, p<= 0.05)			LPP	2.21194
			ENSG00000230807					1924	#N/A	INTS3	integrator complex subunit 3 [Source:HGNC Symbol;Acc:HGNC:26153]	2.07979e-05	2.14692	0.2612	(4238, p<= 0.05)			OSGEPL1	2.21079
			ENSG00000237994					1925	#N/A	PID1	phosphotyrosine interaction domain containing 1 [Source:HGNC Symbol;Acc:HGNC:26084]	2.11744e-05	-2.02271	-0.327553	(4238, p<= 0.05)			MORF4L2	2.21017
			ENSG00000272106					1926	PABRVcomp	TMEM63C	transmembrane protein 63C [Source:HGNC Symbol;Acc:HGNC:23787]	2.13788e-05	-2.08666	-1.12462	(4238, p<= 0.05)			SNHG14	2.20858
			MZT2B					1927	#N/A	PHF23	PHD finger protein 23 [Source:HGNC Symbol;Acc:HGNC:28428]	2.14885e-05	-1.53595	-0.114943	(4238, p<= 0.05)			KAT2B	2.20849
			TEP1					1928	#N/A	KCNA4	potassium voltage-gated channel subfamily A member 4 [Source:HGNC Symbol;Acc:HGNC:6222]	2.15396e-05	1.9394	0.50107	(4238, p<= 0.05)			RPSAP48	2.20836
			YAF2					1929	#N/A	TNS2	tensin 2 [Source:HGNC Symbol;Acc:HGNC:19737]	2.16811e-05	-0.997824	-0.139119	(4238, p<= 0.05)			FAM156A	2.2083
			ENSG00000253369					1930	#N/A	TMEM178A	transmembrane protein 178A [Source:HGNC Symbol;Acc:HGNC:28517]	2.17074e-05	0.957573	0.119446	(4238, p<= 0.05)			RASIP1	2.2082
			MAPK1					1931	#N/A	FAM131C	family with sequence similarity 131 member C [Source:HGNC Symbol;Acc:HGNC:26717]	2.18133e-05	-2.02045	-0.625816	(4238, p<= 0.05)			FAM118B	2.20647
			RPL9P16					1932	#N/A	TAPBPL	TAP binding protein like [Source:HGNC Symbol;Acc:HGNC:30683]	2.18133e-05	1.30865	0.185699	(4238, p<= 0.05)			LRRC7	2.20601
			LINC02716					1933	#N/A	SPECC1	sperm antigen with calponin homology and coiled-coil domains 1 [Source:HGNC Symbol;Acc:HGNC:30615]	2.20338e-05	1.7675	0.12798	(4238, p<= 0.05)			PPP1R36	2.20593
			USP46					1934	#N/A	ZNF536	zinc finger protein 536 [Source:HGNC Symbol;Acc:HGNC:29025]	2.21155e-05	2.05348	0.537237	(4238, p<= 0.05)			ENSG00000286481	2.20571
			LINC02352					1935	#N/A	ENDOG	endonuclease G [Source:HGNC Symbol;Acc:HGNC:3346]	2.23271e-05	-2.16731	-0.394906	(4238, p<= 0.05)			ENSG00000278177	2.2053
			ENSG00000274712					1936	#N/A	NEK5	NIMA related kinase 5 [Source:HGNC Symbol;Acc:HGNC:7748]	2.2407e-05	2.12692	0.351879	(4238, p<= 0.05)			TSPOAP1-AS1	2.20477
			IQCE					1937	#N/A	ZNF808	zinc finger protein 808 [Source:HGNC Symbol;Acc:HGNC:33230]	2.2505e-05	2.0792	0.307528	(4238, p<= 0.05)			CACNA1E	2.20458
			DENND6A-AS1					1938	#N/A	MFSD6	major facilitator superfamily domain containing 6 [Source:HGNC Symbol;Acc:HGNC:24711]	2.2521e-05	-1.99585	-0.265261	(4238, p<= 0.05)			TRMU	2.20418
			DAZAP2					1939	#N/A	COA4	cytochrome c oxidase assembly factor 4 homolog [Source:HGNC Symbol;Acc:HGNC:24604]	2.25399e-05	-1.61099	-0.169199	(4238, p<= 0.05)			FAM110B	2.20414
			ENSG00000241490					1940	#N/A	PSMB5	proteasome 20S subunit beta 5 [Source:HGNC Symbol;Acc:HGNC:9542]	2.27971e-05	-1.87006	-0.167369	(4238, p<= 0.05)			AICDA	2.20376
			TFAP4					1941	#N/A	GOPC	golgi associated PDZ and coiled-coil motif containing [Source:HGNC Symbol;Acc:HGNC:17643]	2.29172e-05	1.51155	0.17102	(4238, p<= 0.05)			SCARF1	2.20322
			ENSG00000259395					1942	#N/A	MBD3	methyl-CpG binding domain protein 3 [Source:HGNC Symbol;Acc:HGNC:6918]	2.31245e-05	-1.31281	-0.128117	(4238, p<= 0.05)			SULT1C2P2	2.20229
			ENSG00000239665					1943	#N/A	SKA2	spindle and kinetochore associated complex subunit 2 [Source:HGNC Symbol;Acc:HGNC:28006]	2.31245e-05	1.64625	0.187833	(4238, p<= 0.05)			MIR223HG	2.2022
			AKAP6					1944	PABRVdecom_comp	COL1A1	collagen type I alpha 1 chain [Source:HGNC Symbol;Acc:HGNC:2197]	2.32825e-05	1.81281	0.445278	(4238, p<= 0.05)			RELA-DT	2.20168
			SRPX2					1945	#N/A	DNAH1	dynein axonemal heavy chain 1 [Source:HGNC Symbol;Acc:HGNC:2940]	2.3873e-05	2.21695	0.335477	(4238, p<= 0.05)			ADAMTS18	2.20152
			UBAC2					1946	#N/A	CDKN2D	cyclin dependent kinase inhibitor 2D [Source:HGNC Symbol;Acc:HGNC:1790]	2.42995e-05	-1.79085	-0.221314	(4238, p<= 0.05)			ENSG00000259395	2.2014
			ST6GALNAC4					1947	#N/A	SARM1	sterile alpha and TIR motif containing 1 [Source:HGNC Symbol;Acc:HGNC:17074]	2.43094e-05	1.71797	0.188413	(4238, p<= 0.05)			C2orf73	2.20114
			ENSG00000257279					1948	#N/A	TBC1D9	TBC1 domain family member 9 [Source:HGNC Symbol;Acc:HGNC:21710]	2.43094e-05	1.99489	0.229311	(4238, p<= 0.05)			PTPRD	2.20089
			SIRPA					1949	#N/A	COLEC11	collectin subfamily member 11 [Source:HGNC Symbol;Acc:HGNC:17213]	2.44673e-05	1.88063	0.283567	(4238, p<= 0.05)			SLC25A48	2.20074
			CSGALNACT1					1950	#N/A	TMEM128	transmembrane protein 128 [Source:HGNC Symbol;Acc:HGNC:28201]	2.44923e-05	1.48673	0.109178	(4238, p<= 0.05)			MFHAS1	2.20049
			PALM3					1951	#N/A	LANCL1	LanC like 1 [Source:HGNC Symbol;Acc:HGNC:6508]	2.45926e-05	1.60247	0.172735	(4238, p<= 0.05)			CEP170B	2.19958
			ENSG00000287904					1952	#N/A	ACADSB	acyl-CoA dehydrogenase short/branched chain [Source:HGNC Symbol;Acc:HGNC:91]	2.48161e-05	0.961545	0.134918	(4238, p<= 0.05)			LNPEP	2.19943
			SORCS3					1953	#N/A	HYI	hydroxypyruvate isomerase (putative) [Source:HGNC Symbol;Acc:HGNC:26948]	2.51895e-05	1.76961	0.243482	(4238, p<= 0.05)			ENSG00000249637	2.19844
			CRYZL2P-SEC16B					1954	#N/A	SMDT1	single-pass membrane protein with aspartate rich tail 1 [Source:HGNC Symbol;Acc:HGNC:25055]	2.52722e-05	-1.8172	-0.123119	(4238, p<= 0.05)			ALDH3A2	2.19755
			CRACD					1955	#N/A	EXOC2	exocyst complex component 2 [Source:HGNC Symbol;Acc:HGNC:24968]	2.53037e-05	1.88407	0.192786	(4238, p<= 0.05)			SMIM41	2.19752
			GCOM1					1956	#N/A	NOTCH2	notch receptor 2 [Source:HGNC Symbol;Acc:HGNC:7882]	2.53078e-05	1.81375	0.223386	(4238, p<= 0.05)			E2F3	2.1972
			ENSG00000287335					1957	#N/A	DCUN1D5	defective in cullin neddylation 1 domain containing 5 [Source:HGNC Symbol;Acc:HGNC:28409]	2.54174e-05	-2.55533	-0.334303	(4238, p<= 0.05)			FST	2.19679
			LINGO2					1958	#N/A	KIAA1191	KIAA1191 [Source:HGNC Symbol;Acc:HGNC:29209]	2.54188e-05	1.84919	0.163914	(4238, p<= 0.05)			EHD3	2.19345
			TAX1BP3					1959	#N/A	PYGB	glycogen phosphorylase B [Source:HGNC Symbol;Acc:HGNC:9723]	2.60456e-05	1.92325	0.271484	(4238, p<= 0.05)			APOE	2.19328
			ENSG00000234535					1960	#N/A	SLC26A2	solute carrier family 26 member 2 [Source:HGNC Symbol;Acc:HGNC:10994]	2.61665e-05	-1.13299	-0.19369	(4238, p<= 0.05)			OR10Y1P	2.19326
			SLAIN2					1961	#N/A	ABCA10	ATP binding cassette subfamily A member 10 [Source:HGNC Symbol;Acc:HGNC:30]	2.62433e-05	1.68891	0.35549	(4238, p<= 0.05)			TASP1	2.19302
			KIFBP					1962	#N/A	YIF1A	Yip1 interacting factor homolog A, membrane trafficking protein [Source:HGNC Symbol;Acc:HGNC:16688]	2.62822e-05	-0.534632	-0.0234764	(4238, p<= 0.05)			B4GALT6	2.19236
			ENSG00000251034					1963	PABRVdecom_comp	NPPB	natriuretic peptide B [Source:HGNC Symbol;Acc:HGNC:7940]	2.62889e-05	2.54096	2.17243	(4238, p<= 0.05)			CRNDE	2.192
			FBXL22					1964	#N/A	ANKH	ANKH inorganic pyrophosphate transport regulator [Source:HGNC Symbol;Acc:HGNC:15492]	2.6571e-05	1.70371	0.189657	(4238, p<= 0.05)			PRMT7	2.19159
			CTSL3P					1965	#N/A	ARNTL	aryl hydrocarbon receptor nuclear translocator like [Source:HGNC Symbol;Acc:HGNC:701]	2.66058e-05	-1.43866	-0.237593	(4238, p<= 0.05)			EP400	2.19081
			RBBP8					1966	#N/A	CTSC	cathepsin C [Source:HGNC Symbol;Acc:HGNC:2528]	2.69033e-05	-2.01357	-0.531202	(4238, p<= 0.05)			KLKB1	2.1908
			ELOVL2					1967	#N/A	GHR	growth hormone receptor [Source:HGNC Symbol;Acc:HGNC:4263]	2.6933e-05	1.70011	0.244238	(4238, p<= 0.05)			GPR35	2.1905
			ENSG00000232729					1968	#N/A	THSD4	thrombospondin type 1 domain containing 4 [Source:HGNC Symbol;Acc:HGNC:25835]	2.70198e-05	1.72959	0.284809	(4238, p<= 0.05)			FBXL19	2.19043
			ENSG00000286280					1969	#N/A	DHCR24	24-dehydrocholesterol reductase [Source:HGNC Symbol;Acc:HGNC:2859]	2.71841e-05	-1.55505	-0.321096	(4238, p<= 0.05)			MPEG1	2.19022
			GPR35					1970	#N/A	ABLIM3	actin binding LIM protein family member 3 [Source:HGNC Symbol;Acc:HGNC:29132]	2.74275e-05	-1.17965	-0.126005	(4238, p<= 0.05)			PSMD8	2.19022
			ACVR1					1971	#N/A	KPNB1	karyopherin subunit beta 1 [Source:HGNC Symbol;Acc:HGNC:6400]	2.75805e-05	-1.44799	-0.0994782	(4238, p<= 0.05)			IRF2BP1	2.18954
			GOLGA2					1972	#N/A	RASGRP2	RAS guanyl releasing protein 2 [Source:HGNC Symbol;Acc:HGNC:9879]	2.77248e-05	-1.39978	-0.180112	(4238, p<= 0.05)			ENSG00000267632	2.18932
			MTAP					1973	#N/A	ZMYND19	zinc finger MYND-type containing 19 [Source:HGNC Symbol;Acc:HGNC:21146]	2.78291e-05	-2.12938	-0.267511	(4238, p<= 0.05)			CLIC3	2.18912
			ENSG00000271590					1974	#N/A	PLXNC1	plexin C1 [Source:HGNC Symbol;Acc:HGNC:9106]	2.80976e-05	1.16672	0.174047	(4238, p<= 0.05)			ZNF891	2.18897
			DNAJC21					1975	#N/A	SEMA5A	semaphorin 5A [Source:HGNC Symbol;Acc:HGNC:10736]	2.83862e-05	1.61851	0.289382	(4238, p<= 0.05)			GRIN3A	2.1876
			ARFGEF1-DT					1976	#N/A	COG7	component of oligomeric golgi complex 7 [Source:HGNC Symbol;Acc:HGNC:18622]	2.85102e-05	1.77183	0.175236	(4238, p<= 0.05)			KLRG1	2.18742
			FOXS1					1977	#N/A	RNPEPL1	arginyl aminopeptidase like 1 [Source:HGNC Symbol;Acc:HGNC:10079]	2.85569e-05	-1.12909	-0.0953417	(4238, p<= 0.05)			Y_RNA	2.18741
			SLC25A20					1978	#N/A	ZNF711	zinc finger protein 711 [Source:HGNC Symbol;Acc:HGNC:13128]	2.9015e-05	1.33165	0.355521	(4238, p<= 0.05)			ENSG00000184906	2.18733
			RPS6KL1					1979	#N/A	ZNF557	zinc finger protein 557 [Source:HGNC Symbol;Acc:HGNC:28632]	2.90599e-05	1.38168	0.129796	(4238, p<= 0.05)			ACLY	2.18705
			MIR2278					1980	#N/A	IL1R1	interleukin 1 receptor type 1 [Source:HGNC Symbol;Acc:HGNC:5993]	2.93518e-05	-1.90148	-0.364394	(4238, p<= 0.05)			CCDC148	2.18695
			RALGPS2					1981	#N/A	FARSB	phenylalanyl-tRNA synthetase subunit beta [Source:HGNC Symbol;Acc:HGNC:17800]	2.97966e-05	-1.9579	-0.205214	(4238, p<= 0.05)			SLC25A6	2.18623
			ENSG00000228625					1982	#N/A	EPSTI1	epithelial stromal interaction 1 [Source:HGNC Symbol;Acc:HGNC:16465]	3.02496e-05	1.03935	0.0293152	(4238, p<= 0.05)			MSANTD3	2.18578
			EXTL2					1983	#N/A	POGLUT1	protein O-glucosyltransferase 1 [Source:HGNC Symbol;Acc:HGNC:22954]	3.04001e-05	-1.06818	-0.11173	(4238, p<= 0.05)			ZNF703	2.18481
			PDE6B					1984	#N/A	JOSD1	Josephin domain containing 1 [Source:HGNC Symbol;Acc:HGNC:28953]	3.04895e-05	-1.06433	-0.0917103	(4238, p<= 0.05)			METTL21EP	2.18438
			MACC1					1985	#N/A	SRBD1	S1 RNA binding domain 1 [Source:HGNC Symbol;Acc:HGNC:25521]	3.06328e-05	1.22514	0.116117	(4238, p<= 0.05)			MTFR1	2.18392
			MFAP2					1986	#N/A	EHD3	EH domain containing 3 [Source:HGNC Symbol;Acc:HGNC:3244]	3.09774e-05	1.88406	0.302477	(4238, p<= 0.05)			ENSG00000234210	2.18319
			DNAAF3-AS1					1987	#N/A	MCRIP1	MAPK regulated corepressor interacting protein 1 [Source:HGNC Symbol;Acc:HGNC:28007]	3.16466e-05	-0.960521	-0.087679	(4238, p<= 0.05)			NFAT5	2.1819
			SUSD4					1988	PABRVdecomp	TBC1D2	TBC1 domain family member 2 [Source:HGNC Symbol;Acc:HGNC:18026]	3.21147e-05	-1.49829	-0.266629	(4238, p<= 0.05)			ENSG00000272842	2.18095
			OR10Y1P					1989	#N/A	COPS7B	COP9 signalosome subunit 7B [Source:HGNC Symbol;Acc:HGNC:16760]	3.22196e-05	2.31154	0.253696	(4238, p<= 0.05)			ENSG00000287658	2.17956
			ENSG00000249249					1990	#N/A	DSEL	dermatan sulfate epimerase like [Source:HGNC Symbol;Acc:HGNC:18144]	3.22248e-05	1.48764	0.181628	(4238, p<= 0.05)			NFIA-AS2	2.17841
			ENSG00000253181					1991	#N/A	RRP36	ribosomal RNA processing 36 [Source:HGNC Symbol;Acc:HGNC:21374]	3.24032e-05	-1.95555	-0.188744	(4238, p<= 0.05)			UBASH3B	2.17813
			ENSG00000283662					1992	#N/A	MAP3K9	mitogen-activated protein kinase kinase kinase 9 [Source:HGNC Symbol;Acc:HGNC:6861]	3.24047e-05	-0.663511	-0.0158539	(4238, p<= 0.05)			RNF24	2.17808
			RNF24					1993	#N/A	ATP1B1	ATPase Na+/K+ transporting subunit beta 1 [Source:HGNC Symbol;Acc:HGNC:804]	3.24184e-05	-1.81681	-0.198254	(4238, p<= 0.05)			TBX5	2.17758
			LINC01170					1994	#N/A	TRERF1	transcriptional regulating factor 1 [Source:HGNC Symbol;Acc:HGNC:18273]	3.3473e-05	1.16486	0.112558	(4238, p<= 0.05)			IPO5	2.17683
			ST3GAL4					1995	#N/A	ITPR1	inositol 1,4,5-trisphosphate receptor type 1 [Source:HGNC Symbol;Acc:HGNC:6180]	3.37097e-05	1.1392	0.0650847	(4238, p<= 0.05)			ENSG00000280381	2.1767
			RBFOX2					1996	#N/A	STX7	syntaxin 7 [Source:HGNC Symbol;Acc:HGNC:11442]	3.38429e-05	1.1249	0.0800424	(4238, p<= 0.05)			COL27A1	2.1762
			MYOZ3					1997	#N/A	SRCIN1	SRC kinase signaling inhibitor 1 [Source:HGNC Symbol;Acc:HGNC:29506]	3.39776e-05	2.04734	0.595065	(4238, p<= 0.05)			PTPN18	2.17553
			ENSG00000286986					1998	#N/A	ARHGAP28	Rho GTPase activating protein 28 [Source:HGNC Symbol;Acc:HGNC:25509]	3.40768e-05	1.15715	0.10381	(4238, p<= 0.05)			HJV	2.17534
			PLIN5					1999	#N/A	TC2N	tandem C2 domains, nuclear [Source:HGNC Symbol;Acc:HGNC:19859]	3.40768e-05	-2.08339	-0.813512	(4238, p<= 0.05)			PYGO1	2.17512
[truncated: 12,042 more rows]

## Sheet: Fig.8B
Groups_ECM_None-ECM	Names	total	elements				Cytoscape-String_network_PPI_for_113_overlap_genes_(rPAB+hCTEPH+hLHF)	interaction	name	selected	shared interaction	shared name	stringdb::coexpression	stringdb::cooccurrence	stringdb::databases	stringdb::experiments	stringdb::interspecies	stringdb::neighborhood	stringdb::score	stringdb::textmining		Cytoscape-String_enrichment_of_113_overlap_genes_(rPAB+hCTEPH+hLHF)	Selected	# background genes	# genes	category	term name	description	FDR value	# genes	# background genes	genes	network.SUID	nodes.SUID	p-value	term name	transferred FDR value
	113 core genes top5 pathways	59_ECM	PI16	top5_pathways_ECM (59)				pp	COL14A1 (pp) FBN1	false	pp	COL14A1 (pp) FBN1	0.229			0.076			0.516	0.376			Top5	1818	55	UniProt Keywords	KW-0964	Secreted	6.37e-24	55	1818	FSTL3|FAP|TIMP1|PCOLCE|AEBP1|COL1A1|TGFB3|ISLR|SERPINF1|COL8A1|CILP|LOXL1|LTBP2|CP|VCAN|TNC|HYAL1|LUM|IGFBP4|CTSK|TMEFF2|IGSF10|SEMA3D|C1QTNF7|PCOLCE2|COL14A1|COL3A1|FIBIN|PENK|FBN1|BGN|FBLN1|FLRT2|THBS4|PRELP|MFAP5|MPEG1|TGFB2|DPT|PTGDS|PI16|GSN|NPPB|NPPA|POSTN|SOD3|GPX3|LOXL2|SSC5D|CRLF1|NRG1|MDK|VASH2|C1R|NCAM1	1028	1057|1133|1159|1189|1279|1135|1265|1153|1097|1261|1067|1087|1199|1123|1217|1157|1095|1229|1103|1155|1091|1071|1263|1137|1183|1059|1195|1193|1225|1197|1143|1109|1113|1075|1115|1181|1243|1277|1141|1061|1139|1105|1145|1191|1205|1239|1079|1149|1213|1249|1255|1235|1065|1237|1173	9.42e-27	KW-0964	2.31959
			TGFB3	top5_pathways_ECM (59)				pp	COL14A1 (pp) LEPREL1	false	pp	COL14A1 (pp) LEPREL1	0.049		0.6				0.667	0.197			Top5	253	28	COMPARTMENTS	GOCC:0031012	Extracellular matrix	1.13e-23	28	253	TIMP1|COL1A1|TGFB3|COL8A1|CILP|LOXL1|LTBP2|VCAN|TNC|LUM|COL14A1|COL3A1|LEPREL1|FBN1|BGN|FBLN1|FLRT2|THBS4|PRELP|MFAP5|TGM2|THBS2|TGFB2|POSTN|SOD3|LOXL2|SSC5D|NCAM1	1028	1159|1135|1265|1261|1067|1087|1199|1217|1157|1229|1059|1195|1275|1197|1143|1109|1113|1075|1115|1181|1151|1107|1277|1205|1239|1149|1213|1173	4.87e-27	GOCC:0031012	2.29469
			BGN	top5_pathways_ECM (59)				pp	COL14A1 (pp) PRELP	false	pp	COL14A1 (pp) PRELP	0.065			0.299			0.461	0.245			Top5	187	20	STRING Clusters	CL:16428	Mixed, incl. Collagen formation, and Defective B3GALTL causes Peters-plus syndrome (PpS)	1.66e-15	20	187	TIMP1|PCOLCE|COL1A1|SERPINF1|COL8A1|CILP|LOXL1|VCAN|PLOD2|PCOLCE2|COL14A1|COL3A1|LEPREL1|FBN1|FBLN1|THBS4|THBS2|DPT|POSTN|LOXL2	1028	1159|1189|1135|1097|1261|1067|1087|1217|1085|1183|1059|1195|1275|1197|1109|1075|1107|1141|1205|1149	3.66e-19	CL:16428	1.47799
			IGSF10	top5_pathways_ECM (59)				pp	COL14A1 (pp) BGN	false	pp	COL14A1 (pp) BGN	0.171			0.076			0.492	0.391			Top5	96	12	GO Cellular Component	GO:0005604	Basement membrane	4.23e-10	12	96	TIMP1|SERPINF1|COL8A1|LOXL1|TNC|TMEFF2|LEPREL1|FBN1|FBLN1|THBS4|THBS2|LOXL2	1028	1159|1097|1261|1087|1157|1091|1275|1197|1109|1075|1107|1149	1.24e-12	GO:0005604	0.937366
			SOD3	top5_pathways_ECM (59)				pp	COL14A1 (pp) THBS2	false	pp	COL14A1 (pp) THBS2	0.17			0.056			0.526	0.444			Top5	119	13	GO Molecular Function	GO:0005201	Extracellular matrix structural constituent	2.15e-09	13	119	COL1A1|COL8A1|VCAN|TNC|LUM|COL14A1|COL3A1|FBN1|BGN|FBLN1|PRELP|MFAP5|DPT	1028	1135|1261|1217|1157|1229|1059|1195|1197|1143|1109|1115|1181|1141	6.63e-13	GO:0005201	0.866756
			LTBP2	top5_pathways_ECM (59)				pp	COL14A1 (pp) COL3A1	false	pp	COL14A1 (pp) COL3A1	0.242		0.3	0.169			0.647	0.295				985	27	COMPARTMENTS	GOCC:0005615	Extracellular space	7.91e-09	27	985	FSTL3|TIMP1|COL1A1|SERPINF1|SULF1|CP|HYAL1|LUM|IGFBP4|CTSK|AXL|COL3A1|FBN1|BGN|FBLN1|THBS4|TGM2|ACTA1|TGFB2|PTGDS|GSN|SOD3|GPX3|LOXL2|CRLF1|CXCR4|C1R	1028	1057|1159|1135|1097|1211|1123|1095|1229|1103|1155|1215|1195|1197|1143|1109|1075|1151|1081|1277|1061|1105|1239|1079|1149|1249|1253|1237	1.37e-11	GOCC:0005615	0.810182
			FIBIN	top5_pathways_ECM (59)				pp	COL14A1 (pp) FBLN1	false	pp	COL14A1 (pp) FBLN1	0.141			0.076			0.415	0.323				308	15	GO Cellular Component	GO:0005788	Endoplasmic reticulum lumen	1.47e-07	15	308	FSTL3|TIMP1|COL1A1|COL8A1|CP|VCAN|TNC|IGFBP4|COL14A1|COL3A1|LEPREL1|PENK|FBN1|PTGS2|MXRA8	1028	1057|1159|1135|1261|1123|1217|1157|1103|1059|1195|1275|1225|1197|1129|1083	5.19e-10	GO:0005788	0.683268
			TGM2	top5_pathways_ECM (59)				pp	COL14A1 (pp) POSTN	false	pp	COL14A1 (pp) POSTN	0.232			0.103			0.535	0.38				240	14	GO Molecular Function	GO:0005539	Glycosaminoglycan binding	3.55e-07	14	240	PCOLCE|SULF1|LTBP2|VCAN|PCOLCE2|FBN1|BGN|THBS4|DPYSL3|PRELP|THBS2|POSTN|SOD3|MDK	1028	1189|1211|1199|1217|1183|1197|1143|1075|1231|1115|1107|1205|1239|1235	2.19e-10	GO:0005539	0.644977
			FSTL3	top5_pathways_ECM (59)				pp	CILP (pp) BGN	false	pp	CILP (pp) BGN	0.075						0.412	0.391				45	8	Reactome Pathways	HSA-1566948	Elastic fibre formation	4.76e-07	8	45	TGFB3|LOXL1|LTBP2|FBN1|FBLN1|MFAP5|TGFB2|LOXL2	1028	1265|1087|1199|1197|1109|1181|1277|1149	6.57e-10	HSA-1566948	0.632239
			MFAP5	top5_pathways_ECM (59)				pp	CILP (pp) DPT	false	pp	CILP (pp) DPT	0.315						0.476	0.266				66	9	STRING Clusters	CL:16432	Collagen biosynthesis and modifying enzymes	5.11e-07	9	66	PCOLCE|COL1A1|SERPINF1|COL8A1|PLOD2|PCOLCE2|COL14A1|COL3A1|LEPREL1	1028	1189|1135|1097|1261|1085|1183|1059|1195|1275	4.5e-10	CL:16432	0.629158
			NPPA	top5_pathways_ECM (59)				pp	CILP (pp) PRELP	false	pp	CILP (pp) PRELP	0.096						0.63	0.608				14895	110	TISSUES	BTO:0000042	Animal	6.69e-07	110	14895	LRRC7|FSTL3|FAP|TIMP1|PCOLCE|AEBP1|COL1A1|TGFB3|ISLR|GFPT2|SERPINF1|DUSP26|SULF1|COL8A1|CILP|LOXL1|LTBP2|NOX4|MCM6|CP|NPR3|VCAN|SLC1A3|TNC|HYAL1|LUM|ABHD2|EPN3|IGFBP4|CTSK|TMEFF2|TNNT3|PLEKHH2|IGSF10|PLOD2|SEMA3D|UCHL1|CBR1|PCOLCE2|COL14A1|TMEM63C|PPP1R36|LARP6|AXL|COL3A1|MRC2|BAALC|DLGAP1|LEPREL1|FIBIN|PENK|FBN1|BGN|TCEAL7|FBLN1|FLRT2|THBS4|KLHL6|DUSP15|DPYSL3|PRELP|PLSCR4|MFAP5|MPEG1|TGM2|ACTA1…	1028	1271|1057|1133|1159|1189|1279|1135|1265|1153|1259|1097|1165|1211|1261|1067|1087|1199|1101|1171|1123|1221|1217|1267|1157|1095|1229|1203|1131|1103|1155|1091|1185|1241|1071|1085|1263|1167|1125|1183|1059|1207|1093|1245|1215|1195|1111|1187|1177|1275|1193|1225|1197|1143|1247|1109|1113|1075|1121|1251|1231|1115|1161|1181|1243|1151|1081|1107|1277|1129|1141|1201|1273|1099|1061|1073|1055|1233|1139|1105|1063…	3.51e-10	BTO:0000042	0.617457
		(=LEPREL1)	P3H2	top5_pathways_ECM (59)				pp	CILP (pp) THBS2	false	pp	CILP (pp) THBS2	0.087						0.567	0.546				76	9	Reactome Pathways	HSA-3000178	ECM proteoglycans	7.63e-07	9	76	COL1A1|TGFB3|VCAN|TNC|LUM|COL3A1|BGN|TGFB2|NCAM1	1028	1135|1265|1217|1157|1229|1195|1143|1277|1173	1.41e-09	HSA-3000178	0.611748
			VASH2	top5_pathways_ECM (59)				pp	THBS4 (pp) DPT	false	pp	THBS4 (pp) DPT	0.102						0.442	0.404				3879	50	GO Cellular Component	GO:0031982	Vesicle	9.53e-07	50	3879	LRRC7|FSTL3|TIMP1|PCOLCE|AEBP1|COL1A1|TGFB3|ISLR|SERPINF1|DUSP26|CILP|LOXL1|LTBP2|CP|NPR3|SLC1A3|HYAL1|LUM|ABHD2|EPN3|CTSK|PLOD2|CBR1|AXL|PENK|BGN|FBLN1|FLRT2|THBS4|DPYSL3|PRELP|MPEG1|TGM2|ACTA1|THBS2|TGFB2|SYPL2|PTGDS|AIF1L|GSN|AOX1|LSP1|SOD3|GPX3|MX1|CXCR4|MTMR11|MXRA8|C1R|TBC1D2	1028	1271|1057|1159|1189|1279|1135|1265|1153|1097|1165|1067|1087|1199|1123|1221|1267|1095|1229|1203|1131|1155|1085|1125|1215|1225|1143|1109|1113|1075|1231|1115|1243|1151|1081|1107|1277|1273|1061|1073|1105|1063|1089|1239|1079|1119|1253|1175|1083|1237|1227	3.93e-09	GO:0031982	0.602091
			CP	top5_pathways_ECM (59)				pp	THBS4 (pp) POSTN	false	pp	THBS4 (pp) POSTN	0.11						0.572	0.539				58	8	STRING Clusters	CL:16569	Mixed, incl. Elastic fibre formation, and Matrix metalloproteinases	3.21e-06	8	58	TIMP1|LOXL1|VCAN|FBN1|FBLN1|DPT|POSTN|LOXL2	1028	1159|1087|1217|1197|1109|1141|1205|1149	4e-09	CL:16569	0.549349
			COL3A1	top5_pathways_ECM (59)				pp	ACTA1 (pp) NPPB	false	pp	ACTA1 (pp) NPPB	0.089						0.61	0.589				46	8	GO Biological Process	GO:0030199	Collagen fibril organization	3.29e-06	8	46	COL1A1|LUM|COL14A1|COL3A1|TGFB2|DPT|LOXL2|CYP1B1	1028	1135|1229|1059|1195|1277|1141|1149|1219	7.68e-10	GO:0030199	0.54828
			MPEG1	top5_pathways_ECM (59)				pp	ACTA1 (pp) NPPA	false	pp	ACTA1 (pp) NPPA	0.064						0.601	0.592				865	23	GO Biological Process	GO:0030334	Regulation of cell migration	3.32e-06	23	865	TIMP1|COL1A1|SERPINF1|SULF1|NOX4|HYAL1|ABHD2|TMEFF2|IGSF10|SEMA3D|COL3A1|FBLN1|FLRT2|THBS4|DPYSL3|TGFB2|PTGS2|PTPRT|POSTN|NRG1|MDK|CXCR4|CYP1B1	1028	1159|1135|1097|1211|1101|1095|1203|1091|1071|1263|1195|1109|1113|1075|1231|1277|1129|1233|1205|1255|1235|1253|1219	1.04e-09	GO:0030334	0.547886
			VCAN	top5_pathways_ECM (59)				pp	ACTA1 (pp) GSN	false	pp	ACTA1 (pp) GSN	0.062		0.9	0.977			0.998	0.569				871	22	TISSUES	BTO:0000421	Connective tissue	4.02e-06	22	871	FAP|AEBP1|COL1A1|CILP|LOXL1|VCAN|TNC|LUM|CTSK|PLEKHH2|PLOD2|UCHL1|PCOLCE2|AXL|COL3A1|FBN1|BGN|THBS4|DPYSL3|THBS2|PTGS2|LOXL2	1028	1133|1279|1135|1067|1087|1217|1157|1229|1155|1241|1085|1167|1183|1215|1195|1197|1143|1075|1231|1107|1129|1149	6.33e-09	BTO:0000421	0.539577
			LOXL2	top5_pathways_ECM (59)				pp	MXRA8 (pp) CLMP	false	pp	MXRA8 (pp) CLMP	0.068						0.438	0.422				170	11	TISSUES	BTO:0004850	Bone marrow cell	4.02e-06	11	170	FAP|TIMP1|SERPINF1|CP|LUM|PTGDS|POSTN|SOD3|MDK|C1R|NCAM1	1028	1133|1159|1097|1123|1229|1061|1205|1239|1235|1237|1173	7.57e-09	BTO:0004850	0.539577
			PRELP	top5_pathways_ECM (59)				pp	PLOD2 (pp) COL3A1	false	pp	PLOD2 (pp) COL3A1	0.116		0.6	0.144			0.795	0.404				149	11	GO Biological Process	GO:0071560	Cellular response to transforming growth factor beta stimulus	4.43e-06	11	149	COL1A1|TGFB3|CILP|LTBP2|NOX4|COL3A1|PENK|FBN1|DUSP15|TGFB2|POSTN	1028	1135|1265|1067|1199|1101|1195|1225|1197|1251|1277|1205	2.07e-09	GO:0071560	0.53536
			IGFBP4	top5_pathways_ECM (59)				pp	PLOD2 (pp) PCOLCE2	false	pp	PLOD2 (pp) PCOLCE2	0.07						0.63	0.619				1005	23	TISSUES	BTO:0000088	Cardiovascular system	6.27e-06	23	1005	TIMP1|PCOLCE|AEBP1|NOX4|NPR3|VCAN|HYAL1|LUM|PLOD2|COL3A1|FBN1|BGN|THBS4|TGM2|ACTA1|PTGS2|GSN|NPPB|NPPA|POSTN|PDE1A|HOPX|CPEB1	1028	1159|1189|1279|1101|1221|1217|1095|1229|1085|1195|1197|1143|1075|1151|1081|1129|1105|1145|1191|1205|1163|1077|1147	1.65e-08	BTO:0000088	0.520273
			ISLR	top5_pathways_ECM (59)				pp	PLOD2 (pp) LOXL2	false	pp	PLOD2 (pp) LOXL2	0.171						0.662	0.609				4426	54	GO Biological Process	GO:0048731	System development	6.28e-06	54	4426	LRRC7|FSTL3|FAP|TIMP1|COL1A1|TGFB3|SERPINF1|SULF1|COL8A1|LOXL1|NOX4|NPR3|VCAN|SLC1A3|TNC|HYAL1|LUM|TMEFF2|IGSF10|SEMA3D|UCHL1|COL14A1|AXL|COL3A1|PENK|FBN1|BGN|FLRT2|DPYSL3|PRELP|MFAP5|TGM2|ACTA1|TGFB2|PTGS2|PRDM1|EPHA7|SYPL2|BEX1|GSN|NPPA|POSTN|RSAD2|LOXL2|CRLF1|NRG1|MDK|CXCR4|MXRA8|ETV1|CLMP|VASH2|CYP1B1|NCAM1	1028	1271|1057|1133|1159|1135|1265|1097|1211|1261|1087|1101|1221|1217|1267|1157|1095|1229|1091|1071|1263|1167|1059|1215|1195|1225|1197|1143|1113|1231|1115|1181|1151|1081|1277|1129|1257|1201|1273|1055|1105|1191|1205|1127|1149|1249|1255|1235|1253|1083|1069|1269|1065|1219|1173	4.26e-09	GO:0048731	0.520204
			TGFB2	top5_pathways_ECM (59)				pp	PLOD2 (pp) LEPREL1	false	pp	PLOD2 (pp) LEPREL1	0.1						0.494	0.461				14	5	UniProt Keywords	KW-0993	Aortic aneurysm	7.02e-06	5	14	COL3A1|FBN1|BGN|MFAP5|TGFB2	1028	1195|1197|1143|1181|1277	6.23e-08	KW-0993	0.515366
			DPT	top5_pathways_ECM (59)				pp	PLOD2 (pp) COL14A1	false	pp	PLOD2 (pp) COL14A1	0.09		0.6	0.078			0.687	0.177				229	11	UniProt Keywords	KW-0245	EGF-like domain	1.33e-05	11	229	LTBP2|VCAN|TNC|HYAL1|TMEFF2|FBN1|FBLN1|THBS4|THBS2|NRG1|C1R	1028	1199|1217|1157|1095|1091|1197|1109|1075|1107|1255|1237	1.38e-07	KW-0245	0.487615
			COL1A1	top5_pathways_ECM (59)				pp	LOXL1 (pp) FBLN1	false	pp	LOXL1 (pp) FBLN1	0.166			0.056			0.533	0.455				3011	42	GO Biological Process	GO:0010033	Response to organic substance	1.41e-05	42	3011	TIMP1|PCOLCE|COL1A1|TGFB3|GFPT2|SERPINF1|CILP|LOXL1|LTBP2|NOX4|TNC|HYAL1|LUM|ABHD2|PCOLCE2|AXL|COL3A1|FIBIN|PENK|FBN1|FLRT2|THBS4|DUSP15|DPYSL3|PLSCR4|ACTA1|TGFB2|PTGS2|PTPRT|GSN|NPPA|POSTN|RSAD2|GPX3|SSC5D|CRLF1|MX1|MDK|CXCR4|CPEB1|CYP1B1|NCAM1	1028	1159|1189|1135|1265|1259|1097|1067|1087|1199|1101|1157|1095|1229|1203|1183|1215|1195|1193|1225|1197|1113|1075|1251|1231|1161|1081|1277|1129|1233|1105|1191|1205|1127|1079|1213|1249|1119|1235|1253|1147|1219|1173	1.54e-08	GO:0010033	0.485078
			SEMA3D	top5_pathways_ECM (59)				pp	LOXL1 (pp) MFAP5	false	pp	LOXL1 (pp) MFAP5	0.085		0.9				0.934	0.338				925	22	GO Biological Process	GO:0007155	Cell adhesion	1.52e-05	22	925	LRRC7|FAP|ISLR|COL8A1|VCAN|TNC|COL14A1|AXL|COL3A1|FBN1|FLRT2|THBS4|THBS2|TGFB2|DPT|PTPRT|POSTN|LOXL2|NRG1|MXRA8|CYP1B1|NCAM1	1028	1271|1133|1153|1261|1217|1157|1059|1215|1195|1197|1113|1075|1107|1277|1141|1233|1205|1149|1255|1083|1219|1173	1.82e-08	GO:0007155	0.481816
			POSTN	top5_pathways_ECM (59)				pp	LOXL1 (pp) LOXL2	false	pp	LOXL1 (pp) LOXL2	0.228		0.9				0.937	0.259				1231	25	GO Biological Process	GO:0051241	Negative regulation of multicellular organismal process	2.39e-05	25	1231	FSTL3|TIMP1|TGFB3|SERPINF1|SULF1|NPR3|CTSK|SEMA3D|AXL|COL3A1|FBN1|FBLN1|THBS4|DPYSL3|THBS2|TGFB2|PTGS2|EPHA7|PI16|NPPB|NPPA|LOXL2|SSC5D|NRG1|MDK	1028	1057|1159|1265|1097|1211|1221|1155|1263|1215|1195|1197|1109|1075|1231|1107|1277|1129|1201|1139|1145|1191|1149|1213|1255|1235	3.54e-08	GO:0051241	0.46216
			LUM	top5_pathways_ECM (59)				pp	LOXL1 (pp) LTBP2	false	pp	LOXL1 (pp) LTBP2	0.196			0.056			0.637	0.561				1203	24	TISSUES	BTO:0001486	Skeletal system	3.09e-05	24	1203	FAP|TIMP1|AEBP1|COL1A1|SERPINF1|CILP|CP|TNC|HYAL1|LUM|CTSK|TNNT3|COL3A1|BGN|MFAP5|TGM2|ACTA1|SYPL2|PTGDS|POSTN|SOD3|MDK|C1R|NCAM1	1028	1133|1159|1279|1135|1097|1067|1123|1157|1095|1229|1155|1185|1195|1143|1181|1151|1081|1273|1061|1205|1239|1235|1237|1173	9.74e-08	BTO:0001486	0.451004
			C1R	top5_pathways_ECM (59)				pp	LOXL1 (pp) COL3A1	false	pp	LOXL1 (pp) COL3A1	0.357						0.592	0.393				61	7	Reactome Pathways	HSA-2022090	Assembly of collagen fibrils and other multimeric structures	3.36e-05	7	61	PCOLCE|COL1A1|COL8A1|LOXL1|COL14A1|COL3A1|LOXL2	1028	1189|1135|1261|1087|1059|1195|1149	1.24e-07	HSA-2022090	0.447366
			COL8A1	top5_pathways_ECM (59)				pp	LOXL1 (pp) FBN1	false	pp	LOXL1 (pp) FBN1	0.395			0.056			0.795	0.671				212	11	GO Biological Process	GO:0009612	Response to mechanical stimulus	4.19e-05	11	212	COL1A1|SLC1A3|TNC|COL3A1|ACTA1|PTGS2|NPPA|POSTN|MDK|CXCR4|ETV1	1028	1135|1267|1157|1195|1081|1129|1191|1205|1235|1253|1069	6.53e-08	GO:0009612	0.437779
			FBLN1	top5_pathways_ECM (59)				pp	LOXL1 (pp) LUM	false	pp	LOXL1 (pp) LUM	0.262						0.406	0.229				96	8	GO Biological Process	GO:0048771	Tissue remodeling	8.76e-05	8	96	TIMP1|TGFB3|NOX4|CTSK|AXL|BGN|THBS4|TGM2	1028	1159|1265|1101|1155|1215|1143|1075|1151	1.5e-07	GO:0048771	0.40575
			C1QTNF7	top5_pathways_ECM (59)				pp	LOXL1 (pp) BGN	false	pp	LOXL1 (pp) BGN	0.324						0.555	0.368				303	12	GO Biological Process	GO:0045765	Regulation of angiogenesis	0.00013	12	303	SERPINF1|SULF1|HYAL1|THBS4|THBS2|TGFB2|PTGS2|NPPB|MDK|CXCR4|VASH2|CYP1B1	1028	1097|1211|1095|1075|1107|1277|1129|1145|1235|1253|1065|1219	2.68e-07	GO:0045765	0.388606
			CILP	top5_pathways_ECM (59)				pp	LOXL1 (pp) POSTN	false	pp	LOXL1 (pp) POSTN	0.23						0.496	0.373				379	13	GO Biological Process	GO:0070482	Response to oxygen levels	0.00016	13	379	COL1A1|TGFB3|NOX4|PLOD2|PENK|TGFB2|PTGS2|NPPA|POSTN|SOD3|LOXL2|CXCR4|CPEB1	1028	1135|1265|1101|1085|1225|1277|1129|1191|1205|1239|1149|1253|1147	4.05e-07	GO:0070482	0.379588
			GPX3	top5_pathways_ECM (59)				pp	LOXL1 (pp) TGM2	false	pp	LOXL1 (pp) TGM2	0.079						0.454	0.432				1629	27	GO Biological Process	GO:0048468	Cell development	0.0002	27	1629	SULF1|SLC1A3|TNC|ABHD2|TMEFF2|TNNT3|SEMA3D|UCHL1|COL14A1|AXL|FLRT2|DPYSL3|ACTA1|TGFB2|PRDM1|EPHA7|SYPL2|GSN|NPPA|POSTN|NRG1|MDK|CXCR4|MXRA8|ETV1|VASH2|NCAM1	1028	1211|1267|1157|1203|1091|1185|1263|1167|1059|1215|1113|1231|1081|1277|1257|1201|1273|1105|1191|1205|1255|1235|1253|1083|1069|1065|1173	5.24e-07	GO:0048468	0.369897
			MDK	top5_pathways_ECM (59)				pp	LOXL1 (pp) PLOD2	false	pp	LOXL1 (pp) PLOD2	0.118						0.435	0.386				68	7	GO Molecular Function	GO:0005518	Collagen binding	0.0002	7	68	PCOLCE|AEBP1|LUM|CTSK|PCOLCE2|COL14A1|MRC2	1028	1189|1279|1229|1155|1183|1059|1111	2.45e-07	GO:0005518	0.369897
			SSC5D	top5_pathways_ECM (59)				pp	SERPINF1 (pp) BGN	false	pp	SERPINF1 (pp) BGN	0.193						0.4	0.287				278	11	GO Biological Process	GO:2000146	Negative regulation of cell motility	0.0003	11	278	TIMP1|SERPINF1|SULF1|ABHD2|TMEFF2|COL3A1|FBLN1|DPYSL3|PTPRT|NRG1|CYP1B1	1028	1159|1097|1211|1203|1091|1195|1109|1231|1233|1255|1219	8.74e-07	GO:2000146	0.352288
			FLRT2	top5_pathways_ECM (59)				pp	SERPINF1 (pp) LUM	false	pp	SERPINF1 (pp) LUM	0.168						0.426	0.34				4542	49	GO Cellular Component	GO:0012505	Endomembrane system	0.0003	49	4542	LRRC7|FSTL3|TIMP1|COL1A1|TGFB3|ISLR|DUSP26|SULF1|COL8A1|LOXL1|NOX4|CP|VCAN|TNC|LUM|ABHD2|EPN3|IGFBP4|CTSK|PLOD2|UCHL1|COL14A1|COL3A1|LEPREL1|FIBIN|PENK|FBN1|BGN|FLRT2|THBS4|DPYSL3|PRELP|TGM2|THBS2|TGFB2|PTGS2|SYPL2|PTGDS|GSN|POSTN|RSAD2|SOD3|LOXL2|MX1|CXCR4|MXRA8|MCF2L|CYP1B1|NCAM1	1028	1271|1057|1159|1135|1265|1153|1165|1211|1261|1087|1101|1123|1217|1157|1229|1203|1131|1103|1155|1085|1167|1059|1195|1275|1193|1225|1197|1143|1113|1075|1231|1115|1151|1107|1277|1129|1273|1061|1105|1205|1127|1239|1149|1119|1253|1083|1179|1219|1173	1.91e-06	GO:0012505	0.352288
			GSN	top5_pathways_ECM (59)				pp	SERPINF1 (pp) PLOD2	false	pp	SERPINF1 (pp) PLOD2	0.062						0.688	0.682				17	4	UniProt Keywords	KW-0248	Ehlers-Danlos syndrome	0.00043	4	17	AEBP1|COL1A1|COL3A1|C1R	1028	1279|1135|1195|1237	5.72e-06	KW-0248	0.336653
			TNC	top5_pathways_ECM (59)				pp	SERPINF1 (pp) THBS2	false	pp	SERPINF1 (pp) THBS2	0.13			0.059			0.516	0.457				499	14	GO Biological Process	GO:0001501	Skeletal system development	0.00044	14	499	TIMP1|COL1A1|TGFB3|SULF1|NPR3|VCAN|HYAL1|LUM|COL14A1|COL3A1|FBN1|BGN|PRELP|TGFB2	1028	1159|1135|1265|1211|1221|1217|1095|1229|1059|1195|1197|1143|1115|1277	1.45e-06	GO:0001501	0.335655
			COL14A1	top5_pathways_ECM (59)				pp	SERPINF1 (pp) COL3A1	false	pp	SERPINF1 (pp) COL3A1	0.137			0.182			0.434	0.264				2310	32	GO Biological Process	GO:0009605	Response to external stimulus	0.00055	32	2310	COL1A1|LOXL1|SLC1A3|TNC|HYAL1|TMEFF2|SEMA3D|AXL|COL3A1|PENK|FLRT2|KLHL6|PLSCR4|MPEG1|ACTA1|TGFB2|PTGS2|PRDM1|EPHA7|GSN|NPPB|NPPA|POSTN|RSAD2|SSC5D|MX1|NRG1|MDK|CXCR4|ETV1|C1R|NCAM1	1028	1135|1087|1267|1157|1095|1091|1263|1215|1195|1225|1113|1121|1161|1243|1081|1277|1129|1257|1201|1105|1145|1191|1205|1127|1213|1119|1255|1235|1253|1069|1237|1173	1.83e-06	GO:0009605	0.325964
			NPPB	top5_pathways_ECM (59)				pp	SERPINF1 (pp) PTGDS	false	pp	SERPINF1 (pp) PTGDS	0.213			0.4			0.605	0.231				498	14	COMPARTMENTS	GOCC:0099081	Supramolecular polymer	0.00065	14	498	COL1A1|COL8A1|LOXL1|LUM|TNNT3|COL3A1|FBN1|FBLN1|DPYSL3|MFAP5|ACTA1|GSN|NPPB|CLMP	1028	1135|1261|1087|1229|1185|1195|1197|1109|1231|1181|1081|1105|1145|1269	1.42e-06	GOCC:0099081	0.318709
			THBS4	top5_pathways_ECM (59)				pp	NOX4 (pp) MDK	false	pp	NOX4 (pp) MDK							0.572	0.572				532	14	GO Biological Process	GO:0009611	Response to wounding	0.00082	14	532	TIMP1|COL1A1|TGFB3|SLC1A3|TNC|ABHD2|TMEFF2|AXL|COL3A1|FBLN1|DPYSL3|TGFB2|NRG1|MDK	1028	1159|1135|1265|1267|1157|1203|1091|1215|1195|1109|1231|1277|1255|1235	3e-06	GO:0009611	0.308619
			HYAL1	top5_pathways_ECM (59)				pp	NOX4 (pp) SOD3	false	pp	NOX4 (pp) SOD3	0.062			0.104			0.629	0.595				448	12	UniProt Keywords	KW-0393	Immunoglobulin domain	0.00091	12	448	ISLR|CILP|VCAN|IGSF10|SEMA3D|AXL|PTPRT|CRLF1|NRG1|MXRA8|CLMP|NCAM1	1028	1153|1067|1217|1071|1263|1215|1233|1249|1255|1083|1269|1173	1.35e-05	KW-0393	0.304096
			PCOLCE2	top5_pathways_ECM (59)				pp	NOX4 (pp) GPX3	false	pp	NOX4 (pp) GPX3							0.515	0.515				265	10	GO Biological Process	GO:0001503	Ossification	0.0011	10	265	FSTL3|COL1A1|TGFB3|VCAN|TNC|CTSK|IGSF10|MRC2|PENK|PTGS2	1028	1057|1135|1265|1217|1157|1155|1071|1111|1225|1129	4.23e-06	GO:0001503	0.295861
			CTSK	top5_pathways_ECM (59)				pp	NOX4 (pp) PTGS2	false	pp	NOX4 (pp) PTGS2	0.049			0.062			0.489	0.474				712	16	GO Biological Process	GO:0030155	Regulation of cell adhesion	0.0011	16	712	FSTL3|COL1A1|DUSP26|COL8A1|TNC|HYAL1|FBLN1|TGM2|TGFB2|EPHA7|GSN|POSTN|NRG1|MDK|CXCR4|CYP1B1	1028	1057|1135|1165|1261|1157|1095|1109|1151|1277|1201|1105|1205|1255|1235|1253|1219	4.08e-06	GO:0030155	0.295861
			TMEFF2	top5_pathways_ECM (59)				pp	IGFBP4 (pp) BGN	false	pp	IGFBP4 (pp) BGN	0.314						0.448	0.228				21	4	GO Cellular Component	GO:0098644	Complex of collagen trimers	0.0016	4	21	COL1A1|COL8A1|LUM|COL3A1	1028	1135|1261|1229|1195	1.19e-05	GO:0098644	0.279588
			CRLF1	top5_pathways_ECM (59)				pp	GSN (pp) LSP1	false	pp	GSN (pp) LSP1	0.062			0.478			0.51	0.081				14	4	GO Molecular Function	GO:0030021	Extracellular matrix structural constituent conferring compression resistance	0.0016	4	14	VCAN|LUM|BGN|PRELP	1028	1217|1229|1143|1115	2.96e-06	GO:0030021	0.279588
			LOXL1	top5_pathways_ECM (59)				pp	GSN (pp) NPPA	false	pp	GSN (pp) NPPA			0.5				0.509	0.06				3485	40	GO Biological Process	GO:0006950	Response to stress	0.0017	40	3485	TIMP1|COL1A1|TGFB3|NOX4|MCM6|SLC1A3|TNC|HYAL1|ABHD2|IGFBP4|TMEFF2|PLOD2|UCHL1|AXL|COL3A1|PENK|FBLN1|THBS4|DPYSL3|MPEG1|TGFB2|PTGS2|PRDM1|GSN|NPPA|POSTN|LSP1|RSAD2|SOD3|GPX3|LOXL2|SSC5D|MX1|NRG1|MDK|CXCR4|C1R|CPEB1|CYP1B1|NCAM1	1028	1159|1135|1265|1101|1171|1267|1157|1095|1203|1103|1091|1085|1167|1215|1195|1225|1109|1075|1231|1243|1277|1129|1257|1105|1191|1205|1089|1127|1239|1079|1149|1213|1119|1255|1235|1253|1237|1147|1219|1173	6.82e-06	GO:0006950	0.276955
			AEBP1	top5_pathways_ECM (59)				pp	THBS2 (pp) POSTN	false	pp	THBS2 (pp) POSTN	0.335						0.694	0.559				5389	53	GO Biological Process	GO:0048519	Negative regulation of biological process	0.0022	53	5389	FSTL3|FAP|TIMP1|AEBP1|COL1A1|TGFB3|SERPINF1|DUSP26|SULF1|CILP|NOX4|NPR3|TNC|HYAL1|ABHD2|IGFBP4|CTSK|TMEFF2|PLEKHH2|SEMA3D|UCHL1|PPP1R36|AXL|COL3A1|LEPREL1|FBN1|TCEAL7|FBLN1|THBS4|DPYSL3|THBS2|TGFB2|PTGS2|DPT|PRDM1|EPHA7|GABRE|PTPRT|PI16|GSN|NPPB|NPPA|POSTN|RSAD2|LOXL2|SSC5D|CRLF1|MX1|NRG1|MDK|HOPX|CPEB1|CYP1B1	1028	1057|1133|1159|1279|1135|1265|1097|1165|1211|1067|1101|1221|1157|1095|1203|1103|1155|1091|1241|1263|1167|1093|1215|1195|1275|1197|1247|1109|1075|1231|1107|1277|1129|1141|1257|1201|1099|1233|1139|1105|1145|1191|1205|1127|1149|1213|1249|1119|1255|1235|1077|1147|1219	9.59e-06	GO:0048519	0.265758
			PENK	top5_pathways_ECM (59)				pp	THBS2 (pp) TGFB2	false	pp	THBS2 (pp) TGFB2	0.098						0.43	0.394				45	5	GO Biological Process	GO:2001222	Regulation of neuron migration	0.0022	5	45	IGSF10|COL3A1|FLRT2|NRG1|MDK	1028	1071|1195|1113|1255|1235	9.85e-06	GO:2001222	0.265758
			NRG1	top5_pathways_ECM (59)				pp	FBLN1 (pp) POSTN	false	pp	FBLN1 (pp) POSTN	0.141						0.53	0.476				47	5	GO Biological Process	GO:0010718	Positive regulation of epithelial to mesenchymal transition	0.0026	5	47	COL1A1|TGFB3|TGFB2|LOXL2|MDK	1028	1135|1265|1277|1149|1235	1.2e-05	GO:0010718	0.258503
			FBN1	top5_pathways_ECM (59)				pp	FBLN1 (pp) DPT	false	pp	FBLN1 (pp) DPT	0.171						0.492	0.413				872	17	GO Biological Process	GO:0072359	Circulatory system development	0.0026	17	872	FAP|COL1A1|COL8A1|LOXL1|NOX4|COL3A1|FBN1|FLRT2|TGFB2|PTGS2|PRDM1|SYPL2|NPPA|LOXL2|NRG1|VASH2|CYP1B1	1028	1133|1135|1261|1087|1101|1195|1197|1113|1277|1129|1257|1273|1191|1149|1255|1065|1219	1.25e-05	GO:0072359	0.258503
			FAP	top5_pathways_ECM (59)				pp	FBLN1 (pp) MFAP5	false	pp	FBLN1 (pp) MFAP5	0.136		0.6	0.213			0.852	0.521				84	6	GO Biological Process	GO:0033273	Response to vitamin	0.0027	6	84	COL1A1|TNC|PENK|PTGS2|GSN|POSTN	1028	1135|1157|1225|1129|1105|1205	1.32e-05	GO:0033273	0.256864
			PCOLCE	top5_pathways_ECM (59)				pp	PRELP (pp) DPT	false	pp	PRELP (pp) DPT	0.186						0.572	0.497				490	13	GO Molecular Function	GO:0048018	Receptor ligand activity	0.0028	13	490	TIMP1|TGFB3|SEMA3D|PENK|FBN1|FLRT2|THBS4|TGFB2|EPHA7|NPPB|NPPA|NRG1|MDK	1028	1159|1265|1263|1225|1197|1113|1075|1277|1201|1145|1191|1255|1235	6.37e-06	GO:0048018	0.255284
			TIMP1	top5_pathways_ECM (59)				pp	PRELP (pp) POSTN	false	pp	PRELP (pp) POSTN	0.064						0.416	0.402				176	8	SMART Domains	SM00060	Fibronectin type 3 domain	0.004	8	176	TNC|COL14A1|AXL|FLRT2|EPHA7|PTPRT|CRLF1|NCAM1	1028	1157|1059|1215|1113|1201|1233|1249|1173	1.11e-05	SM00060	0.239794
			SERPINF1	top5_pathways_ECM (59)				pp	CP (pp) SOD3	false	pp	CP (pp) SOD3	0.086			0.078			0.491	0.445				18	4	STRING Clusters	CL:24025	cGMP metabolic process, and cGMP-dependent kinase	0.004	4	18	NPR3|NPPB|NPPA|PDE1A	1028	1221|1145|1191|1163	6.96e-06	CL:24025	0.239794
			PLOD2	top5_pathways_ECM (59)				pp	CP (pp) GSN	false	pp	CP (pp) GSN	0.062						0.432	0.42				140	7	Reactome Pathways	HSA-1474228	Degradation of the extracellular matrix	0.0041	7	140	TIMP1|COL1A1|COL8A1|CTSK|COL14A1|COL3A1|FBN1	1028	1159|1135|1261|1155|1059|1195|1197	2.24e-05	HSA-1474228	0.238722
			PTGDS	top5_pathways_ECM (59)				pp	CP (pp) PTGDS	false	pp	CP (pp) PTGDS	0.064						0.404	0.39				911	17	GO Biological Process	GO:0014070	Response to organic cyclic compound	0.0042	17	911	COL1A1|TGFB3|SERPINF1|NOX4|TNC|LUM|ABHD2|FIBIN|PENK|ACTA1|TGFB2|PTGS2|GSN|POSTN|MDK|CXCR4|CYP1B1	1028	1135|1265|1097|1101|1157|1229|1203|1193|1225|1081|1277|1129|1105|1205|1235|1253|1219	2.16e-05	GO:0014070	0.237675
			THBS2	top5_pathways_ECM (59)				pp	CP (pp) C1R	false	pp	CP (pp) C1R	0.198						0.409	0.294				1642	24	GO Biological Process	GO:0042127	Regulation of cell population proliferation	0.0042	24	1642	FAP|TIMP1|TGFB3|SERPINF1|SULF1|NOX4|NPR3|TNC|HYAL1|LEPREL1|FBLN1|THBS4|DUSP15|TGM2|TGFB2|PTGS2|DPT|PRDM1|CRLF1|NRG1|MDK|PDE1A|VASH2|CYP1B1	1028	1133|1159|1265|1097|1211|1101|1221|1157|1095|1275|1109|1075|1251|1151|1277|1129|1141|1257|1249|1255|1235|1163|1065|1219	2.1e-05	GO:0042127	0.237675
			NCAM1	top5_pathways_ECM (59)				pp	RSAD2 (pp) MX1	false	pp	RSAD2 (pp) MX1	0.871		0.9				0.997	0.832				19	4	STRING Clusters	CL:16509	Fibrillar collagen, C-terminal, and Procollagen C-endopeptidase enhancer, NTR domain	0.0042	4	19	PCOLCE|COL1A1|PCOLCE2|COL3A1	1028	1189|1135|1183|1195	8.39e-06	CL:16509	0.237675
	113 core genes	54_Non-ECM	LRRC7	non_ECM_network (54)				pp	PTGS2 (pp) PTGDS	false	pp	PTGS2 (pp) PTGDS			0.9				0.945	0.475				13	3	UniProt Keywords	KW-0955	Glaucoma	0.006	3	13	LOXL1|LTBP2|CYP1B1	1028	1087|1199|1219	9.78e-05	KW-0955	0.222185
			CLMP	non_ECM_network (54)				pp	PTGS2 (pp) CXCR4	false	pp	PTGS2 (pp) CXCR4				0.056			0.512	0.505				8	3	COMPARTMENTS	GOCC:0071953	Elastic fiber	0.0062	3	8	LOXL1|FBN1|FBLN1	1028	1087|1197|1109	2.94e-05	GOCC:0071953	0.220761
			MCF2L	non_ECM_network (54)				pp	PTGS2 (pp) CYP1B1	false	pp	PTGS2 (pp) CYP1B1	0.1						0.504	0.472				130	6	UniProt Keywords	KW-0339	Growth factor	0.0062	6	130	TIMP1|TGFB3|THBS4|TGFB2|NRG1|MDK	1028	1159|1265|1075|1277|1255|1235	0.00013	KW-0339	0.220761
			EPHA7	non_ECM_network (54)				pp	PTGS2 (pp) GPX3	false	pp	PTGS2 (pp) GPX3	0.062						0.435	0.423				568	12	UniProt Keywords	KW-0560	Oxidoreductase	0.0062	12	568	LOXL1|NOX4|CP|PLOD2|CBR1|LEPREL1|PTGS2|AOX1|SOD3|GPX3|LOXL2|CYP1B1	1028	1087|1101|1123|1085|1125|1275|1129|1063|1239|1079|1149|1219	0.00013	KW-0560	0.220761
			AOX1	non_ECM_network (54)				pp	FAP (pp) THBS2	false	pp	FAP (pp) THBS2	0.316						0.459	0.243				851	16	GO Biological Process	GO:0035295	Tube development	0.0066	16	851	FSTL3|FAP|TGFB3|COL8A1|TNC|COL3A1|TGM2|TGFB2|PTGS2|PRDM1|EPHA7|LOXL2|CRLF1|CXCR4|CLMP|CYP1B1	1028	1057|1133|1265|1261|1157|1195|1151|1277|1129|1257|1201|1149|1249|1253|1269|1219	3.55e-05	GO:0035295	0.218046
			PLSCR4	non_ECM_network (54)				pp	FAP (pp) POSTN	false	pp	FAP (pp) POSTN	0.573						0.723	0.379				26	4	GO Molecular Function	GO:0045499	Chemorepellent activity	0.0068	4	26	SEMA3D|FLRT2|EPHA7|NRG1	1028	1263|1113|1201|1255	2.52e-05	GO:0045499	0.216749
			MCM6	non_ECM_network (54)				pp	FAP (pp) COL3A1	false	pp	FAP (pp) COL3A1	0.561						0.593	0.113				274	9	GO Biological Process	GO:0007568	Aging	0.0069	9	274	TIMP1|TGFB3|SERPINF1|NOX4|PENK|PRELP|PTGS2|GSN|LOXL2	1028	1159|1265|1097|1101|1225|1115|1129|1105|1149	3.75e-05	GO:0007568	0.216115
			SLC43A3	non_ECM_network (54)				pp	FAP (pp) LUM	false	pp	FAP (pp) LUM	0.548						0.561	0.07				4729	45	UniProt Keywords	KW-0677	Repeat	0.0069	45	4729	LRRC7|FSTL3|PCOLCE|COL1A1|ISLR|GFPT2|COL8A1|LTBP2|CP|VCAN|TNC|LUM|EPN3|TMEFF2|PLEKHH2|IGSF10|PCOLCE2|COL14A1|AXL|COL3A1|MRC2|LEPREL1|FBN1|BGN|FBLN1|FLRT2|THBS4|KLHL6|PRELP|PLSCR4|THBS2|DPT|PRDM1|EPHA7|PTPRT|GSN|POSTN|LOXL2|SSC5D|CRLF1|MXRA8|CLMP|C1R|CPEB1|NCAM1	1028	1271|1057|1189|1135|1153|1259|1261|1199|1123|1217|1157|1229|1131|1091|1241|1071|1183|1059|1215|1195|1111|1275|1197|1143|1109|1113|1075|1121|1115|1161|1107|1141|1257|1201|1233|1105|1205|1149|1213|1249|1083|1269|1237|1147|1173	0.00017	KW-0677	0.216115
			MTMR11	non_ECM_network (54)				pp	FAP (pp) COL1A1	false	pp	FAP (pp) COL1A1	0.539						0.618	0.205				27	4	GO Molecular Function	GO:0001968	Fibronectin binding	0.0072	4	27	FSTL3|CTSK|FBLN1|SSC5D	1028	1057|1155|1109|1213	2.88e-05	GO:0001968	0.214267
			CXCR4	non_ECM_network (54)				pp	COL1A1 (pp) TGFB3	false	pp	COL1A1 (pp) TGFB3	0.173			0.08			0.675	0.608				140	6	UniProt Keywords	KW-0379	Hydroxylation	0.0074	6	140	COL1A1|COL8A1|LTBP2|COL14A1|COL3A1|C1R	1028	1135|1261|1199|1059|1195|1237	0.0002	KW-0379	0.213077
			MXRA8	non_ECM_network (54)				pp	COL1A1 (pp) NPPA	false	pp	COL1A1 (pp) NPPA							0.434	0.434				213	8	TISSUES	BTO:0000452	Fibroblast	0.0088	8	213	FAP|LOXL1|VCAN|PLOD2|AXL|COL3A1|FBN1|THBS2	1028	1133|1087|1217|1085|1215|1195|1197|1107	4.15e-05	BTO:0000452	0.205552
			KLHL6	non_ECM_network (54)				pp	COL1A1 (pp) LTBP2	false	pp	COL1A1 (pp) LTBP2	0.231			0.076			0.453	0.293				66	5	GO Biological Process	GO:0042698	Ovulation cycle	0.0097	5	66	TGFB3|SERPINF1|AXL|TGFB2|MDK	1028	1265|1097|1215|1277|1235	5.5e-05	GO:0042698	0.201323
			EPN3	non_ECM_network (54)				pp	COL1A1 (pp) MFAP5	false	pp	COL1A1 (pp) MFAP5	0.25						0.415	0.253				11	3	GO Biological Process	GO:0019371	Cyclooxygenase pathway	0.0107	3	11	CBR1|PTGS2|PTGDS	1028	1125|1129|1061	6.41e-05	GO:0019371	0.197062
			SLC1A3	non_ECM_network (54)				pp	COL1A1 (pp) FBLN1	false	pp	COL1A1 (pp) FBLN1	0.428			0.076			0.685	0.454				1101	18	GO Biological Process	GO:0034097	Response to cytokine	0.0109	18	1101	TIMP1|PCOLCE|COL1A1|GFPT2|HYAL1|PCOLCE2|AXL|COL3A1|DPYSL3|PTGS2|PTPRT|GSN|POSTN|RSAD2|CRLF1|MX1|CXCR4|NCAM1	1028	1159|1189|1135|1259|1095|1183|1215|1195|1231|1129|1233|1105|1205|1127|1249|1119|1253|1173	6.68e-05	GO:0034097	0.196257
			BEX1	non_ECM_network (54)				pp	COL1A1 (pp) MXRA8	false	pp	COL1A1 (pp) MXRA8	0.57						0.569					1770	24	GO Biological Process	GO:0051240	Positive regulation of multicellular organismal process	0.0111	24	1770	LRRC7|COL1A1|TGFB3|SERPINF1|SULF1|HYAL1|LUM|AXL|PENK|FLRT2|DPYSL3|THBS2|TGFB2|PTGS2|NPPB|NPPA|POSTN|RSAD2|LOXL2|NRG1|MDK|CXCR4|VASH2|CYP1B1	1028	1271|1135|1265|1097|1211|1095|1229|1215|1225|1113|1231|1107|1277|1129|1145|1191|1205|1127|1149|1255|1235|1253|1065|1219	6.93e-05	GO:0051240	0.195468
			PTPRT	non_ECM_network (54)				pp	COL1A1 (pp) THBS2	false	pp	COL1A1 (pp) THBS2	0.311			0.057			0.659	0.518				2075	26	GO Cellular Component	GO:0030054	Cell junction	0.0112	26	2075	LRRC7|FAP|NOX4|SLC1A3|TNC|MRC2|BAALC|DLGAP1|PENK|FLRT2|DPYSL3|TGM2|EPHA7|SYPL2|GABRE|AIF1L|GSN|POSTN|MX1|NRG1|CXCR4|MXRA8|CLMP|CPEB1|TBC1D2|FXYD6	1028	1271|1133|1101|1267|1157|1111|1187|1177|1225|1113|1231|1151|1201|1273|1099|1073|1105|1205|1119|1255|1253|1083|1269|1147|1227|1209	0.00012	GO:0030054	0.195078
			ABHD2	non_ECM_network (54)				pp	COL1A1 (pp) PLOD2	false	pp	COL1A1 (pp) PLOD2	0.146		0.6	0.146			0.867	0.601				720	14	GO Biological Process	GO:0007167	Enzyme linked receptor protein signaling pathway	0.012	14	720	COL1A1|TGFB3|SULF1|LTBP2|AXL|COL3A1|FLRT2|DUSP15|TGFB2|EPHA7|PTPRT|NPPB|NPPA|NRG1	1028	1135|1265|1211|1199|1215|1195|1113|1251|1277|1201|1233|1145|1191|1255	8.03e-05	GO:0007167	0.192082
			ATP6AP1L	non_ECM_network (54)				pp	COL1A1 (pp) TGFB2	false	pp	COL1A1 (pp) TGFB2	0.105			0.08			0.611	0.566				538	12	GO Biological Process	GO:0010035	Response to inorganic substance	0.012	12	538	FSTL3|COL1A1|SERPINF1|AXL|FIBIN|PENK|ACTA1|PTGS2|GSN|SOD3|LOXL2|CYP1B1	1028	1057|1135|1097|1215|1193|1225|1081|1129|1105|1239|1149|1219	7.66e-05	GO:0010035	0.192082
			PDE1A	non_ECM_network (54)				pp	COL1A1 (pp) PTGS2	false	pp	COL1A1 (pp) PTGS2	0.062			0.091			0.421	0.376				454	12	DISEASES	DOID:1287	Cardiovascular system disease	0.0134	12	454	TGFB3|COL3A1|FBN1|BGN|MFAP5|TGFB2|NPPB|NPPA|RSAD2|CLMP|SLC43A3|HOPX	1028	1265|1195|1197|1143|1181|1277|1145|1191|1127|1269|1169|1077	1.53e-05	DOID:1287	0.18729
			BAALC	non_ECM_network (54)				pp	COL1A1 (pp) POSTN	false	pp	COL1A1 (pp) POSTN	0.659			0.103			0.887	0.662				4452	46	DISEASES	DOID:7	Disease of anatomical entity	0.0134	46	4452	AEBP1|COL1A1|TGFB3|SERPINF1|COL8A1|CILP|LOXL1|LTBP2|CP|NPR3|VCAN|SLC1A3|TNC|LUM|CTSK|TNNT3|PLOD2|SEMA3D|UCHL1|COL14A1|AXL|COL3A1|FBN1|BGN|MFAP5|TGM2|ACTA1|THBS2|TGFB2|PRDM1|GABRE|NPPB|NPPA|LSP1|RSAD2|CRLF1|NRG1|CXCR4|ETV1|CLMP|SLC43A3|C1R|MCF2L|HOPX|CYP1B1|NCAM1	1028	1279|1135|1265|1097|1261|1067|1087|1199|1123|1221|1217|1267|1157|1229|1155|1185|1085|1263|1167|1059|1215|1195|1197|1143|1181|1151|1081|1107|1277|1257|1099|1145|1191|1089|1127|1249|1255|1253|1069|1269|1169|1237|1179|1077|1219|1173	1.64e-05	DOID:7	0.18729
			TBC1D2	non_ECM_network (54)				pp	COL1A1 (pp) GSN	false	pp	COL1A1 (pp) GSN	0.093						0.45	0.419				825	15	COMPARTMENTS	GOCC:0005783	Endoplasmic reticulum	0.0142	15	825	TIMP1|COL1A1|SULF1|COL8A1|NOX4|CP|VCAN|PLOD2|COL3A1|LEPREL1|THBS4|PTGS2|PTGDS|RSAD2|LOXL2	1028	1159|1135|1211|1261|1101|1123|1217|1085|1195|1275|1075|1129|1061|1127|1149	9.19e-05	GOCC:0005783	0.184771
			RSAD2	non_ECM_network (54)				pp	COL1A1 (pp) ACTA1	false	pp	COL1A1 (pp) ACTA1	0.062						0.56	0.55				23	3	UniProt Keywords	KW-1065	Osteogenesis imperfecta	0.0147	3	23	COL1A1|SERPINF1|PLOD2	1028	1135|1097|1085	0.00044	KW-1065	0.183268
			PTGS2	non_ECM_network (54)				pp	COL1A1 (pp) NPPB	false	pp	COL1A1 (pp) NPPB							0.415	0.415				39	4	GO Biological Process	GO:0071634	Regulation of transforming growth factor beta production	0.0149	4	39	LUM|FBLN1|TGFB2|PTGS2	1028	1229|1109|1277|1129	0.00011	GO:0071634	0.182681
			UCHL1	non_ECM_network (54)				pp	COL1A1 (pp) COL3A1	false	pp	COL1A1 (pp) COL3A1	0.945	0.061	0.8				0.989	0.083				8	3	DISEASES	DOID:0050466	Loeys-Dietz syndrome	0.0161	3	8	TGFB3|FBN1|TGFB2	1028	1265|1197|1277	2.94e-05	DOID:0050466	0.179317
			MX1	non_ECM_network (54)				pp	COL1A1 (pp) COL14A1	false	pp	COL1A1 (pp) COL14A1	0.219		0.3	0.169			0.635	0.293				14	3	GO Biological Process	GO:0030207	Chondroitin sulfate catabolic process	0.0163	3	14	VCAN|HYAL1|BGN	1028	1217|1095|1143	0.00012	GO:0030207	0.178781
			TCEAL7	non_ECM_network (54)				pp	COL1A1 (pp) SULF1	false	pp	COL1A1 (pp) SULF1	0.291						0.478	0.294				1216	19	GO Molecular Function	GO:0044877	Protein-containing complex binding	0.0172	19	1216	FSTL3|FAP|PCOLCE|AEBP1|TGFB3|LUM|CTSK|PCOLCE2|COL14A1|COL3A1|MRC2|DLGAP1|FBN1|FBLN1|THBS4|AIF1L|GSN|NRG1|CPEB1	1028	1057|1133|1189|1279|1265|1229|1155|1183|1059|1195|1111|1177|1197|1109|1075|1073|1105|1255|1147	7.42e-05	GO:0044877	0.176447
			DPYSL3	non_ECM_network (54)				pp	COL1A1 (pp) IGFBP4	false	pp	COL1A1 (pp) IGFBP4	0.297						0.458	0.261				72	5	GO Molecular Function	GO:0017022	Myosin binding	0.0175	5	72	LARP6|AXL|ACTA1|GSN|CXCR4	1028	1245|1215|1081|1105|1253	8.12e-05	GO:0017022	0.175696
			PLEKHH2	non_ECM_network (54)				pp	COL1A1 (pp) VCAN	false	pp	COL1A1 (pp) VCAN	0.134						0.602	0.56				187	7	GO Biological Process	GO:0030308	Negative regulation of cell growth	0.0178	7	187	HYAL1|SEMA3D|TGFB2|EPHA7|PI16|NPPB|NPPA	1028	1095|1263|1277|1201|1139|1145|1191	0.00013	GO:0030308	0.174958
			NPR3	non_ECM_network (54)				pp	COL1A1 (pp) LARP6	false	pp	COL1A1 (pp) LARP6	0.089						0.455	0.427				875	14	UniProt Keywords	KW-0106	Calcium	0.0184	14	875	COL1A1|SULF1|VCAN|TMEM63C|COL3A1|MRC2|FBN1|FBLN1|THBS4|PLSCR4|TGM2|THBS2|GSN|LOXL2	1028	1135|1211|1217|1207|1195|1111|1197|1109|1075|1161|1151|1107|1105|1149	0.00057	KW-0106	0.173518
			CYP1B1	non_ECM_network (54)				pp	COL1A1 (pp) LOXL1	false	pp	COL1A1 (pp) LOXL1	0.46						0.692	0.453				15	3	GO Biological Process	GO:1903729	Regulation of plasma membrane organization	0.019	3	15	TMEFF2|TGFB2|GSN	1028	1091|1277|1105	0.00014	GO:1903729	0.172125
			GFPT2	non_ECM_network (54)				pp	COL1A1 (pp) THBS4	false	pp	COL1A1 (pp) THBS4	0.112			0.057			0.454	0.401				330	9	GO Biological Process	GO:0010721	Negative regulation of cell development	0.0193	9	330	SEMA3D|COL3A1|FBN1|FBLN1|DPYSL3|EPHA7|PI16|POSTN|NRG1	1028	1263|1195|1197|1109|1231|1201|1139|1205|1255	0.00015	GO:0010721	0.171444
			AIF1L	non_ECM_network (54)				pp	COL1A1 (pp) SERPINF1	false	pp	COL1A1 (pp) SERPINF1	0.275			0.182			0.714	0.557				967	16	GO Biological Process	GO:0009887	Animal organ morphogenesis	0.0199	16	967	COL1A1|TGFB3|COL8A1|TNC|HYAL1|TMEFF2|COL14A1|COL3A1|FBN1|FLRT2|MFAP5|TGM2|ACTA1|TGFB2|PRDM1|NRG1	1028	1135|1265|1261|1157|1095|1091|1059|1195|1197|1113|1181|1151|1081|1277|1257|1255	0.00015	GO:0009887	0.170115
			SULF1	non_ECM_network (54)				pp	COL1A1 (pp) DPT	false	pp	COL1A1 (pp) DPT	0.273						0.484	0.32				91	5	GO Cellular Component	GO:0031091	Platelet alpha granule	0.0203	5	91	TIMP1|TGFB3|ISLR|THBS2|TGFB2	1028	1159|1265|1153|1107|1277	0.00023	GO:0031091	0.16925
			DUSP26	non_ECM_network (54)				pp	COL1A1 (pp) LOXL2	false	pp	COL1A1 (pp) LOXL2	0.294			0.061			0.649	0.514				2287	27	GO Cellular Component	GO:0042995	Cell projection	0.0203	27	2287	LRRC7|FSTL3|FAP|SERPINF1|VCAN|SLC1A3|ABHD2|PLEKHH2|UCHL1|BAALC|PENK|FLRT2|DPYSL3|ACTA1|TGFB2|PTGS2|EPHA7|GABRE|AIF1L|GSN|NPPA|MX1|NRG1|MDK|MXRA8|CPEB1|NCAM1	1028	1271|1057|1133|1097|1217|1267|1203|1241|1167|1187|1225|1113|1231|1081|1277|1129|1201|1099|1073|1105|1191|1119|1255|1235|1083|1147|1173	0.00023	GO:0042995	0.16925
			GABRE	non_ECM_network (54)				pp	COL1A1 (pp) COL8A1	false	pp	COL1A1 (pp) COL8A1	0.162	0.155	0.3				0.542	0.186				66	4	UniProt Keywords	KW-0186	Copper	0.0207	4	66	LOXL1|CP|SOD3|LOXL2	1028	1087|1123|1239|1149	0.00071	KW-0186	0.168403
			MRC2	non_ECM_network (54)				pp	COL1A1 (pp) ISLR	false	pp	COL1A1 (pp) ISLR	0.349			0.076			0.449	0.159				66	4	UniProt Keywords	KW-0873	Pyrrolidone carboxylic acid	0.0207	4	66	COL1A1|SERPINF1|LUM|DPT	1028	1135|1097|1229|1141	0.00071	KW-0873	0.168403
			PPIP5K1	non_ECM_network (54)				pp	COL1A1 (pp) LUM	false	pp	COL1A1 (pp) LUM	0.765		0.72	0.379			0.98	0.58				421	10	GO Biological Process	GO:0061564	Axon development	0.0238	10	421	TNC|TMEFF2|SEMA3D|UCHL1|FLRT2|EPHA7|CXCR4|ETV1|VASH2|NCAM1	1028	1157|1091|1263|1167|1113|1201|1253|1069|1065|1173	0.00019	GO:0061564	0.162342
			SYPL2	non_ECM_network (54)				pp	COL1A1 (pp) FBN1	false	pp	COL1A1 (pp) FBN1	0.602			0.135			0.858	0.622				1176	18	TISSUES	BTO:0001078	Placenta	0.0262	18	1176	FSTL3|PCOLCE|COL1A1|TGFB3|LOXL1|VCAN|LUM|IGFBP4|CBR1|COL14A1|COL3A1|FBN1|BGN|FBLN1|TGM2|PTGS2|GPX3|LOXL2	1028	1057|1189|1135|1265|1087|1217|1229|1103|1125|1059|1195|1197|1143|1109|1151|1129|1079|1149	0.00015	BTO:0001078	0.15817
			FXYD6	non_ECM_network (54)				pp	COL1A1 (pp) PCOLCE2	false	pp	COL1A1 (pp) PCOLCE2	0.07		0.9				0.924	0.258				522	11	GO Biological Process	GO:0030335	Positive regulation of cell migration	0.0297	11	522	COL1A1|NOX4|HYAL1|SEMA3D|FBLN1|THBS4|TGFB2|PTGS2|POSTN|MDK|CXCR4	1028	1135|1101|1095|1263|1109|1075|1277|1129|1205|1235|1253	0.00025	GO:0030335	0.152724
			PPP1R36	non_ECM_network (54)				pp	COL1A1 (pp) CTSK	false	pp	COL1A1 (pp) CTSK	0.242						0.638	0.543				85	5	SMART Domains	SM00013	Leucine rich repeat N-terminal domain	0.0309	5	85	ISLR|LUM|IGSF10|BGN|FLRT2	1028	1153|1229|1071|1143|1113	0.00017	SM00013	0.151004
			NOX4	non_ECM_network (54)				pp	COL1A1 (pp) BGN	false	pp	COL1A1 (pp) BGN	0.468			0.242			0.847	0.652				38	4	STRING Clusters	CL:16434	Collagen biosynthesis and modifying enzymes	0.0316	4	38	COL8A1|PLOD2|COL14A1|LEPREL1	1028	1261|1085|1059|1275	9.75e-05	CL:16434	0.150031
			DUSP15	non_ECM_network (54)				pp	COL1A1 (pp) PRELP	false	pp	COL1A1 (pp) PRELP	0.099			0.297			0.505	0.282				715	14	DISEASES	DOID:65	Connective tissue disease	0.0326	14	715	AEBP1|COL1A1|SERPINF1|CILP|CTSK|PLOD2|COL3A1|FBN1|TGM2|THBS2|PRDM1|ETV1|C1R|MCF2L	1028	1279|1135|1097|1067|1155|1085|1195|1197|1151|1107|1257|1069|1237|1179	7.47e-05	DOID:65	0.148678
			ACTA1	non_ECM_network (54)				pp	COL1A1 (pp) LEPREL1	false	pp	COL1A1 (pp) LEPREL1	0.065		0.6				0.7	0.264				98	5	GO Biological Process	GO:0007179	Transforming growth factor beta receptor signaling pathway	0.0351	5	98	TGFB3|LTBP2|COL3A1|DUSP15|TGFB2	1028	1265|1199|1195|1251|1277	0.00032	GO:0007179	0.145469
			PRDM1	non_ECM_network (54)				pp	DPT (pp) POSTN	false	pp	DPT (pp) POSTN	0.253						0.55	0.423				53	4	GO Biological Process	GO:0035904	Aorta development	0.0351	4	53	LOXL1|COL3A1|TGFB2|PRDM1	1028	1087|1195|1277|1257	0.00032	GO:0035904	0.145469
			TMEM63C	non_ECM_network (54)				pp	BGN (pp) FBLN1	false	pp	BGN (pp) FBLN1	0.153			0.064			0.546	0.474				290	8	GO Biological Process	GO:0046394	Carboxylic acid biosynthetic process	0.0351	8	290	VCAN|SLC1A3|HYAL1|PLOD2|CBR1|BGN|PTGS2|PTGDS	1028	1217|1267|1095|1085|1125|1143|1129|1061	0.00033	GO:0046394	0.145469
			AXL	non_ECM_network (54)				pp	BGN (pp) THBS4	false	pp	BGN (pp) THBS4	0.062			0.056			0.458	0.437				13	3	DISEASES	DOID:90	Degenerative disc disease	0.0356	3	13	COL1A1|CILP|THBS2	1028	1135|1067|1107	9.78e-05	DOID:90	0.144855
			ETV1	non_ECM_network (54)				pp	BGN (pp) TGFB2	false	pp	BGN (pp) TGFB2	0.093		0.6	0.056			0.77	0.409				1501	20	GO Biological Process	GO:0006928	Movement of cell or subcellular component	0.0395	20	1501	FAP|COL1A1|VCAN|TMEFF2|TNNT3|SEMA3D|UCHL1|AXL|FLRT2|THBS4|ACTA1|TGFB2|EPHA7|LOXL2|NRG1|MDK|CXCR4|ETV1|CYP1B1|NCAM1	1028	1133|1135|1217|1091|1185|1263|1167|1215|1113|1075|1081|1277|1201|1149|1255|1235|1253|1069|1219|1173	0.00039	GO:0006928	0.14034
			LSP1	non_ECM_network (54)				pp	BGN (pp) THBS2	false	pp	BGN (pp) THBS2	0.352			0.056			0.646	0.469				9	3	InterPro Domains	IPR017878	TB domain	0.041	3	9	FSTL3|LTBP2|FBN1	1028	1057|1199|1197	3.91e-05	IPR017878	0.138722
			LARP6	non_ECM_network (54)				pp	BGN (pp) POSTN	false	pp	BGN (pp) POSTN	0.409						0.738	0.576				228	7	GO Biological Process	GO:0042063	Gliogenesis	0.042	7	228	VCAN|PENK|TGFB2|GSN|NRG1|MDK|MXRA8	1028	1217|1225|1277|1105|1255|1235|1083	0.00042	GO:0042063	0.137675
			HOPX	non_ECM_network (54)				pp	BGN (pp) TGM2	false	pp	BGN (pp) TGM2	0.103						0.414	0.373				849	14	GO Biological Process	GO:0009725	Response to hormone	0.0421	14	849	TIMP1|COL1A1|TGFB3|SERPINF1|TNC|ABHD2|FIBIN|FBN1|ACTA1|TGFB2|PTGS2|NPPA|MDK|CPEB1	1028	1159|1135|1265|1097|1157|1203|1193|1197|1081|1277|1129|1191|1235|1147	0.00043	GO:0009725	0.137572
			CBR1	non_ECM_network (54)				pp	BGN (pp) DPT	false	pp	BGN (pp) DPT	0.2						0.55	0.461				725	13	TISSUES	BTO:0001369	Vertebrate muscular system	0.0432	13	725	AEBP1|VCAN|TNNT3|PCOLCE2|THBS4|MFAP5|TGM2|ACTA1|PTGS2|SYPL2|NPPB|NPPA|NCAM1	1028	1279|1217|1185|1183|1075|1181|1151|1081|1129|1273|1145|1191|1173	0.00032	BTO:0001369	0.136452
			TNNT3	non_ECM_network (54)				pp	BGN (pp) ATP6AP1L	false	pp	BGN (pp) ATP6AP1L							0.469	0.47				1296	18	GO Biological Process	GO:0006952	Defense response	0.0453	18	1296	TIMP1|NOX4|HYAL1|IGFBP4|AXL|PENK|MPEG1|PTGS2|PRDM1|GSN|LSP1|RSAD2|SSC5D|MX1|MDK|CXCR4|C1R|NCAM1	1028	1159|1101|1095|1103|1215|1225|1243|1129|1257|1105|1089|1127|1213|1119|1235|1253|1237|1173	0.00049	GO:0006952	0.13439
			CPEB1	non_ECM_network (54)				pp	NPPB (pp) NPPA	false	pp	NPPB (pp) NPPA	0.152						0.925	0.916				4	2	GO Biological Process	GO:0071603	Endothelial cell-cell adhesion	0.0453	2	4	THBS4|CYP1B1	1028	1075|1219	0.00048	GO:0071603	0.13439
			DLGAP1	non_ECM_network (54)				pp	TGM2 (pp) TGFB2	false	pp	TGM2 (pp) TGFB2	0.076						0.436	0.415				5244	47	GO Biological Process	GO:1901564	Organonitrogen compound metabolic process	0.0453	47	5244	LRRC7|FSTL3|FAP|TIMP1|PCOLCE|AEBP1|GFPT2|DUSP26|SULF1|LOXL1|NOX4|CP|VCAN|SLC1A3|TNC|HYAL1|LUM|IGFBP4|CTSK|PLOD2|UCHL1|AXL|COL3A1|LEPREL1|PENK|FBN1|BGN|FBLN1|DUSP15|PRELP|TGM2|TGFB2|PTGS2|EPHA7|PTPRT|GSN|AOX1|NPPB|NPPA|LOXL2|NRG1|MXRA8|PDE1A|VASH2|C1R|CPEB1|NCAM1	1028	1271|1057|1133|1159|1189|1279|1259|1165|1211|1087|1101|1123|1217|1267|1157|1095|1229|1103|1155|1085|1167|1215|1195|1275|1225|1197|1143|1109|1251|1115|1151|1277|1129|1201|1233|1105|1063|1145|1191|1149|1255|1083|1163|1065|1237|1147|1173	0.00049	GO:1901564	0.13439
								pp	ISLR (pp) COL3A1	false	pp	ISLR (pp) COL3A1	0.564			0.076			0.593	0.073				43	4	STRING Clusters	CL:19544	Mixed, incl. LRRC8, pannexin-like TM region, and apoptotic cell clearance	0.046	4	43	AXL|MRC2|LSP1|CLMP	1028	1215|1111|1089|1269	0.00015	CL:19544	0.133724
								pp	ISLR (pp) DPT	false	pp	ISLR (pp) DPT	0.532						0.532					393	9	GO Biological Process	GO:0006979	Response to oxidative stress	0.0465	9	393	COL1A1|NOX4|HYAL1|AXL|PENK|PTGS2|SOD3|GPX3|CYP1B1	1028	1135|1101|1095|1215|1225|1129|1239|1079|1219	0.00052	GO:0006979	0.133255
								pp	ISLR (pp) THBS2	false	pp	ISLR (pp) THBS2	0.207			0.056			0.448	0.323				479	10	GO Biological Process	GO:0061061	Muscle structure development	0.0465	10	479	NOX4|TNNT3|UCHL1|COL3A1|ACTA1|TGFB2|SYPL2|NPPA|NRG1|ETV1	1028	1101|1185|1167|1195|1081|1277|1273|1191|1255|1069	0.00052	GO:0061061	0.133255
								pp	ISLR (pp) FBLN1	false	pp	ISLR (pp) FBLN1	0.191			0.064			0.422	0.298				147	6	GO Molecular Function	GO:0005178	Integrin binding	0.0486	6	147	FAP|COL3A1|FBN1|FBLN1|THBS4|NRG1	1028	1133|1195|1197|1109|1075|1255	0.00026	GO:0005178	0.131336
								pp	ISLR (pp) MXRA8	false	pp	ISLR (pp) MXRA8	0.445			0.11			0.485					315	8	GO Biological Process	GO:0001655	Urogenital system development	0.0489	8	315	FSTL3|SERPINF1|SULF1|TNC|FBN1|TGFB2|EPHA7|CRLF1	1028	1057|1097|1211|1157|1197|1277|1201|1249	0.00056	GO:0001655	0.131069
								pp	CTSK (pp) BGN	false	pp	CTSK (pp) BGN	0.098						0.416	0.379				588	11	GO Cellular Component	GO:0044297	Cell body	0.0492	11	588	TGFB3|SERPINF1|SLC1A3|UCHL1|PENK|DPYSL3|ACTA1|TGFB2|EPHA7|NPPA|PDE1A	1028	1265|1097|1267|1167|1225|1231|1081|1277|1201|1191|1163	0.00067	GO:0044297	0.130803
								pp	CTSK (pp) POSTN	false	pp	CTSK (pp) POSTN	0.257						0.513	0.372
								pp	CTSK (pp) COL3A1	false	pp	CTSK (pp) COL3A1	0.338						0.522	0.309
								pp	TNC (pp) POSTN	false	pp	TNC (pp) POSTN	0.214						0.408	0.279
								pp	TNC (pp) NCAM1	false	pp	TNC (pp) NCAM1							0.414	0.414
								pp	TNC (pp) PTGDS	false	pp	TNC (pp) PTGDS							0.435	0.435
								pp	TNC (pp) GSN	false	pp	TNC (pp) GSN	0.086						0.459	0.433
								pp	TIMP1 (pp) TGFB3	false	pp	TIMP1 (pp) TGFB3	0.062			0.069			0.542	0.518
								pp	TIMP1 (pp) POSTN	false	pp	TIMP1 (pp) POSTN	0.1						0.512	0.48
								pp	TIMP1 (pp) CXCR4	false	pp	TIMP1 (pp) CXCR4							0.457	0.458
								pp	TIMP1 (pp) COL3A1	false	pp	TIMP1 (pp) COL3A1	0.098						0.681	0.661
								pp	TIMP1 (pp) VCAN	false	pp	TIMP1 (pp) VCAN	0.065						0.516	0.504
								pp	TIMP1 (pp) SERPINF1	false	pp	TIMP1 (pp) SERPINF1	0.062						0.418	0.405
								pp	TIMP1 (pp) LOXL2	false	pp	TIMP1 (pp) LOXL2	0.108						0.461	0.421
								pp	TIMP1 (pp) LOXL1	false	pp	TIMP1 (pp) LOXL1	0.116						0.415	0.366
								pp	TIMP1 (pp) THBS2	false	pp	TIMP1 (pp) THBS2	0.097						0.534	0.505
								pp	TIMP1 (pp) FBN1	false	pp	TIMP1 (pp) FBN1	0.093						0.446	0.415
								pp	TIMP1 (pp) TGFB2	false	pp	TIMP1 (pp) TGFB2				0.069			0.573	0.561
								pp	TIMP1 (pp) LUM	false	pp	TIMP1 (pp) LUM	0.098			0.057			0.498	0.458
								pp	TIMP1 (pp) PTGS2	false	pp	TIMP1 (pp) PTGS2	0.099						0.585	0.559
								pp	TIMP1 (pp) BGN	false	pp	TIMP1 (pp) BGN	0.098			0.057			0.554	0.518
								pp	TIMP1 (pp) CTSK	false	pp	TIMP1 (pp) CTSK	0.091						0.431	0.4
								pp	TIMP1 (pp) COL1A1	false	pp	TIMP1 (pp) COL1A1	0.146						0.747	0.717
								pp	UCHL1 (pp) NCAM1	false	pp	UCHL1 (pp) NCAM1	0.119			0.426			0.759	0.562
								pp	MCM6 (pp) NPR3	false	pp	MCM6 (pp) NPR3	0.063						0.549	0.539
								pp	MFAP5 (pp) LOXL2	false	pp	MFAP5 (pp) LOXL2	0.062		0.9				0.909	0.113
								pp	MFAP5 (pp) TGFB2	false	pp	MFAP5 (pp) TGFB2							0.462	0.462
								pp	PCOLCE2 (pp) COL3A1	false	pp	PCOLCE2 (pp) COL3A1	0.063		0.9				0.924	0.258
								pp	TNNT3 (pp) LSP1	false	pp	TNNT3 (pp) LSP1	0.175			0.07			0.5	0.401
								pp	TNNT3 (pp) PLEKHH2	false	pp	TNNT3 (pp) PLEKHH2							0.502	0.503
								pp	TNNT3 (pp) ACTA1	false	pp	TNNT3 (pp) ACTA1	0.439			0.078			0.752	0.561
								pp	PCOLCE (pp) COL1A1	false	pp	PCOLCE (pp) COL1A1	0.544		0.9	0.173			0.975	0.415
								pp	PCOLCE (pp) LOXL2	false	pp	PCOLCE (pp) LOXL2	0.171		0.9				0.928	0.202
								pp	PCOLCE (pp) SERPINF1	false	pp	PCOLCE (pp) SERPINF1	0.412						0.509	0.2
								pp	PCOLCE (pp) COL14A1	false	pp	PCOLCE (pp) COL14A1	0.175			0.151			0.413	0.23
								pp	PCOLCE (pp) COL3A1	false	pp	PCOLCE (pp) COL3A1	0.488		0.9	0.858			0.995	0.419
								pp	PCOLCE (pp) BGN	false	pp	PCOLCE (pp) BGN	0.37			0.234			0.679	0.39
								pp	PCOLCE (pp) FBN1	false	pp	PCOLCE (pp) FBN1	0.232						0.428	0.287
								pp	PCOLCE (pp) POSTN	false	pp	PCOLCE (pp) POSTN	0.23						0.458	0.325
								pp	PCOLCE (pp) LUM	false	pp	PCOLCE (pp) LUM	0.329						0.574	0.392
								pp	PCOLCE (pp) TGM2	false	pp	PCOLCE (pp) TGM2	0.084			0.234			0.435	0.26
								pp	PCOLCE (pp) LOXL1	false	pp	PCOLCE (pp) LOXL1	0.37		0.9				0.945	0.203
								pp	PCOLCE (pp) PLOD2	false	pp	PCOLCE (pp) PLOD2	0.086						0.517	0.494
								pp	NPPA (pp) POSTN	false	pp	NPPA (pp) POSTN							0.471	0.472
								pp	COL3A1 (pp) FBN1	false	pp	COL3A1 (pp) FBN1	0.865			0.135			0.963	0.714
								pp	COL3A1 (pp) BGN	false	pp	COL3A1 (pp) BGN	0.529			0.076			0.811	0.601
								pp	COL3A1 (pp) POSTN	false	pp	COL3A1 (pp) POSTN	0.798			0.103			0.923	0.609
								pp	COL3A1 (pp) LEPREL1	false	pp	COL3A1 (pp) LEPREL1	0.063		0.6				0.631	0.096
								pp	COL3A1 (pp) THBS2	false	pp	COL3A1 (pp) THBS2	0.267			0.057			0.626	0.503
								pp	COL3A1 (pp) NPPB	false	pp	COL3A1 (pp) NPPB							0.463	0.464
								pp	COL3A1 (pp) DPT	false	pp	COL3A1 (pp) DPT	0.333						0.484	0.259
								pp	COL3A1 (pp) ACTA1	false	pp	COL3A1 (pp) ACTA1	0.062						0.495	0.484
								pp	COL3A1 (pp) THBS4	false	pp	COL3A1 (pp) THBS4	0.062			0.057			0.461	0.44
								pp	COL3A1 (pp) LOXL2	false	pp	COL3A1 (pp) LOXL2	0.173			0.061			0.501	0.41
								pp	COL3A1 (pp) FBLN1	false	pp	COL3A1 (pp) FBLN1	0.251			0.076			0.587	0.451
								pp	COL3A1 (pp) TGFB2	false	pp	COL3A1 (pp) TGFB2	0.098			0.08			0.605	0.563
								pp	COL3A1 (pp) NPPA	false	pp	COL3A1 (pp) NPPA							0.496	0.496
								pp	COL3A1 (pp) MFAP5	false	pp	COL3A1 (pp) MFAP5	0.294						0.601	0.459
								pp	COL3A1 (pp) C1R	false	pp	COL3A1 (pp) C1R	0.3						0.411	0.194
								pp	COL3A1 (pp) MXRA8	false	pp	COL3A1 (pp) MXRA8	0.571						0.579	0.059
								pp	FBN1 (pp) TGFB2	false	pp	FBN1 (pp) TGFB2	0.103			0.058			0.656	0.627
								pp	FBN1 (pp) FBLN1	false	pp	FBN1 (pp) FBLN1	0.154						0.403	0.324
								pp	FBN1 (pp) MFAP5	false	pp	FBN1 (pp) MFAP5	0.173		0.65	0.213			0.981	0.927
								pp	FBN1 (pp) THBS2	false	pp	FBN1 (pp) THBS2	0.34			0.079			0.481	0.215
								pp	FBN1 (pp) DPT	false	pp	FBN1 (pp) DPT	0.146						0.403	0.33
								pp	FBN1 (pp) LOXL2	false	pp	FBN1 (pp) LOXL2	0.298			0.057			0.569	0.402
								pp	FBN1 (pp) POSTN	false	pp	FBN1 (pp) POSTN	0.331						0.684	0.548
								pp	FBN1 (pp) BGN	false	pp	FBN1 (pp) BGN	0.268			0.064			0.709	0.61
								pp	FBN1 (pp) ACTA1	false	pp	FBN1 (pp) ACTA1	0.062			0.077			0.436	0.401
								pp	LTBP2 (pp) FBN1	false	pp	LTBP2 (pp) FBN1	0.179			0.157			0.511	0.35
								pp	LTBP2 (pp) BGN	false	pp	LTBP2 (pp) BGN	0.212			0.064			0.436	0.298
								pp	LTBP2 (pp) LOXL2	false	pp	LTBP2 (pp) LOXL2	0.13			0.057			0.481	0.418
								pp	LTBP2 (pp) COL3A1	false	pp	LTBP2 (pp) COL3A1	0.276			0.076			0.498	0.31
								pp	LTBP2 (pp) VCAN	false	pp	LTBP2 (pp) VCAN	0.062						0.403	0.39
								pp	LTBP2 (pp) POSTN	false	pp	LTBP2 (pp) POSTN	0.294						0.51	0.335
								pp	LTBP2 (pp) CYP1B1	false	pp	LTBP2 (pp) CYP1B1	0.098			0.057			0.642	0.613
								pp	LTBP2 (pp) TGFB2	false	pp	LTBP2 (pp) TGFB2	0.122			0.058			0.603	0.559
								pp	LTBP2 (pp) MFAP5	false	pp	LTBP2 (pp) MFAP5	0.108						0.416	0.373
								pp	ABHD2 (pp) C1QTNF7	false	pp	ABHD2 (pp) C1QTNF7							0.507	0.507
								pp	POSTN (pp) LOXL2	false	pp	POSTN (pp) LOXL2	0.159						0.532	0.467
								pp	POSTN (pp) NRG1	false	pp	POSTN (pp) NRG1	0.069						0.49	0.475
								pp	SULF1 (pp) LUM	false	pp	SULF1 (pp) LUM	0.253						0.477	0.329
								pp	SULF1 (pp) BGN	false	pp	SULF1 (pp) BGN	0.221						0.443	0.315
								pp	SULF1 (pp) THBS2	false	pp	SULF1 (pp) THBS2	0.172						0.417	0.325
								pp	SULF1 (pp) COL3A1	false	pp	SULF1 (pp) COL3A1	0.633						0.717	0.261
								pp	SULF1 (pp) POSTN	false	pp	SULF1 (pp) POSTN	0.55						0.669	0.295
								pp	VCAN (pp) COL3A1	false	pp	VCAN (pp) COL3A1	0.122						0.558	0.518
								pp	VCAN (pp) FBLN1	false	pp	VCAN (pp) FBLN1	0.082			0.213			0.969	0.961
								pp	VCAN (pp) POSTN	false	pp	VCAN (pp) POSTN	0.147						0.685	0.646
								pp	VCAN (pp) PRELP	false	pp	VCAN (pp) PRELP				0.07			0.433	0.416
								pp	VCAN (pp) FBN1	false	pp	VCAN (pp) FBN1	0.102			0.27			0.959	0.943
								pp	VCAN (pp) BGN	false	pp	VCAN (pp) BGN	0.085		0.3	0.07			0.906	0.862
								pp	VCAN (pp) TNC	false	pp	VCAN (pp) TNC	0.09		0.6	0.213			0.78	0.323
								pp	VCAN (pp) LUM	false	pp	VCAN (pp) LUM	0.086			0.07			0.76	0.741
								pp	VCAN (pp) HYAL1	false	pp	VCAN (pp) HYAL1							0.503	0.503
								pp	VCAN (pp) TGFB2	false	pp	VCAN (pp) TGFB2	0.062						0.471	0.46
								pp	VCAN (pp) MDK	false	pp	VCAN (pp) MDK							0.69	0.69
								pp	VCAN (pp) THBS2	false	pp	VCAN (pp) THBS2	0.128						0.562	0.519
								pp	NPR3 (pp) SEMA3D	false	pp	NPR3 (pp) SEMA3D				0.152			0.404	0.326
								pp	NPR3 (pp) NPPB	false	pp	NPR3 (pp) NPPB				0.973			0.996	0.865
								pp	NPR3 (pp) NPPA	false	pp	NPR3 (pp) NPPA				0.976			0.999	0.984
								pp	NPR3 (pp) IGSF10	false	pp	NPR3 (pp) IGSF10	0.07			0.057			0.428	0.401
								pp	LUM (pp) DPT	false	pp	LUM (pp) DPT	0.292						0.651	0.528
								pp	LUM (pp) POSTN	false	pp	LUM (pp) POSTN	0.592						0.811	0.558
								pp	LUM (pp) COL14A1	false	pp	LUM (pp) COL14A1	0.234			0.076			0.559	0.428
								pp	LUM (pp) GSN	false	pp	LUM (pp) GSN	0.097						0.492	0.461
								pp	LUM (pp) COL3A1	false	pp	LUM (pp) COL3A1	0.831		0.72	0.189			0.982	0.607
								pp	LUM (pp) THBS4	false	pp	LUM (pp) THBS4	0.064			0.056			0.438	0.416
								pp	LUM (pp) BGN	false	pp	LUM (pp) BGN	0.359	0.152					0.575	0.282
								pp	LUM (pp) FBN1	false	pp	LUM (pp) FBN1	0.581			0.064			0.799	0.53
								pp	LUM (pp) FBLN1	false	pp	LUM (pp) FBLN1	0.211			0.064			0.572	0.467
								pp	LUM (pp) PRELP	false	pp	LUM (pp) PRELP	0.067	0.09	0.9				0.917	0.138
								pp	LUM (pp) THBS2	false	pp	LUM (pp) THBS2	0.549			0.056			0.745	0.45
								pp	LUM (pp) MFAP5	false	pp	LUM (pp) MFAP5	0.156						0.418	0.34
								pp	LUM (pp) TGFB2	false	pp	LUM (pp) TGFB2	0.117		0.6	0.056			0.831	0.554
								pp	DPYSL3 (pp) AOX1	false	pp	DPYSL3 (pp) AOX1	0.065	0.213				0.08	0.401	0.22
								pp	SOD3 (pp) GPX3	false	pp	SOD3 (pp) GPX3	0.161		0.9	0.178		0.044	0.969	0.61
								pp	CXCR4 (pp) NCAM1	false	pp	CXCR4 (pp) NCAM1							0.579	0.58
								pp	PRDM1 (pp) CXCR4	false	pp	PRDM1 (pp) CXCR4	0.062			0.057			0.479	0.459
								pp	COL8A1 (pp) COL3A1	false	pp	COL8A1 (pp) COL3A1	0.142	0.156	0.3				0.538	0.196
								pp	COL8A1 (pp) COL14A1	false	pp	COL8A1 (pp) COL14A1	0.062		0.3				0.442	0.219
								pp	COL8A1 (pp) POSTN	false	pp	COL8A1 (pp) POSTN	0.211						0.498	0.39
								pp	COL8A1 (pp) C1R	false	pp	COL8A1 (pp) C1R	0.066						0.4	0.384
								pp	COL8A1 (pp) LEPREL1	false	pp	COL8A1 (pp) LEPREL1			0.6				0.707	0.298
								pp	COL8A1 (pp) PLOD2	false	pp	COL8A1 (pp) PLOD2	0.105		0.6				0.711	0.259
								pp	COL8A1 (pp) THBS2	false	pp	COL8A1 (pp) THBS2	0.13						0.434	0.377
								pp	TGFB3 (pp) FBN1	false	pp	TGFB3 (pp) FBN1	0.065			0.058			0.538	0.518
								pp	TGFB3 (pp) BGN	false	pp	TGFB3 (pp) BGN	0.107		0.6	0.056			0.81	0.504
								pp	TGFB3 (pp) TGFB2	false	pp	TGFB3 (pp) TGFB2	0.096		0.9	0.213			0.926	0.086
								pp	TGFB3 (pp) COL14A1	false	pp	TGFB3 (pp) COL14A1	0.062			0.08			0.464	0.43
								pp	TGFB3 (pp) LUM	false	pp	TGFB3 (pp) LUM	0.09		0.6	0.056			0.742	0.34
								pp	TGFB3 (pp) DPT	false	pp	TGFB3 (pp) DPT	0.116						0.571	0.535
								pp	TGFB3 (pp) LTBP2	false	pp	TGFB3 (pp) LTBP2	0.098			0.058			0.508	0.468
								pp	TGFB3 (pp) VCAN	false	pp	TGFB3 (pp) VCAN	0.062						0.42	0.408
								pp	TGFB3 (pp) MFAP5	false	pp	TGFB3 (pp) MFAP5	0.118						0.407	0.356
								pp	TGFB3 (pp) COL3A1	false	pp	TGFB3 (pp) COL3A1	0.231			0.08			0.659	0.557
								pp	TGFB3 (pp) POSTN	false	pp	TGFB3 (pp) POSTN	0.121						0.544	0.503
								pp	LRRC7 (pp) NRG1	false	pp	LRRC7 (pp) NRG1			0.5	0.058			0.512	0.048
								pp	LRRC7 (pp) DLGAP1	false	pp	LRRC7 (pp) DLGAP1	0.119			0.152			0.589	0.495
								pp	LEPREL1 (pp) EPHA7	false	pp	LEPREL1 (pp) EPHA7							0.499	0.5
								pp	TGFB2 (pp) POSTN	false	pp	TGFB2 (pp) POSTN	0.105						0.562	0.531
								pp	AEBP1 (pp) THBS2	false	pp	AEBP1 (pp) THBS2	0.322						0.577	0.402
								pp	AEBP1 (pp) ISLR	false	pp	AEBP1 (pp) ISLR	0.23			0.056			0.424	0.272
								pp	AEBP1 (pp) BGN	false	pp	AEBP1 (pp) BGN	0.382			0.056			0.503	0.217
								pp	AEBP1 (pp) COL1A1	false	pp	AEBP1 (pp) COL1A1	0.258						0.477	0.324
								pp	AEBP1 (pp) POSTN	false	pp	AEBP1 (pp) POSTN	0.231						0.514	0.395
								pp	AEBP1 (pp) COL3A1	false	pp	AEBP1 (pp) COL3A1	0.267						0.454	0.286

## Sheet: Fig.8D
GSEA_Fig.8D			HCM vs. NF
	Description	Set size	NES	Log10 p value	Log10 p.adjust
	RHF core_signature (113)	97	2.17059	6.64214	6.16502

## Sheet: Fig.8E
		log2FoldChange_HCMvsNF (CMI-III) ECM			log2FoldChange_HCMvsNF (CMI-III) None-ECM			log2FoldChange_DCMvsNF (CMI-III) ECM			log2FoldChange_DCMvsNF (CMI-III) None-ECM
	IGSF10	4.44473		UCHL1	5.5393		IGSF10	3.69215		UCHL1	4.91822
	FAP	3.89074		LSP1	3.50969		P3H2	3.14871		SLC43A3	1.38093
	FLRT2	3.70249		CYP1B1	2.78878		TGFB2	2.87534		NPR3	1.2795
	GPX3	3.6893		DPYSL3	2.48518		NPPA	2.37685		PPP1R36	1.2114
	DPT	3.62172		MX1	2.45121		NPPB	2.35451		DLGAP1	1.11037
	LUM	3.49841		MRC2	2.25863		C1QTNF7	1.76051		ACTA1	1.04966
	TGFB2	3.04485		PLEKHH2	2.04177		FLRT2	1.41773		MCM6	0.962226
	AEBP1	3.00668		SULF1	2.03454		FAP	1.15202		GABRE	0.834797
	P3H2	2.82443		DLGAP1	2.02527		SEMA3D	1.01769		PDE1A	0.654767
	FBLN1	2.64339		FXYD6	1.91329		CRLF1	0.920936		ETV1	0.630462
	TNC	2.4184		TNNT3	1.86182		PCOLCE2	0.843205		ATP6AP1L	0.564708
	NPPA	2.40197		NOX4	1.58936		GPX3	0.787852		EPHA7	0.559113
	COL14A1	1.90665		PLSCR4	1.57169		TGFB3	0.736988		CPEB1	0.515717
	VCAN	1.81028		SLC43A3	1.47379		FSTL3	0.505392		DUSP15	0.51302
	POSTN	1.75181		PPP1R36	1.43572		PTGDS	0.468844		CBR1	0.501052
	COL8A1	1.74964		RSAD2	1.4028		VASH2	0.379004		PPIP5K1	0.405931
	GSN	1.62867		AXL	1.36736		TMEFF2	0.377472		DUSP26	0.345692
	THBS2	1.61782		ACTA1	1.18383		POSTN	0.368948		PTPRT	0.289708
	NPPB	1.55745		CLMP	1.12089		CP	0.0895853		PLEKHH2	0.156164
	SEMA3D	1.49564		NPR3	1.07514		NCAM1	-0.0510282		TMEM63C	0.0976973
	MFAP5	1.41374		AIF1L	1.02569		HYAL1	-0.283029		PRDM1	0.0176509
	SERPINF1	1.37785		EPHA7	0.973838		THBS4	-0.367201		SLC1A3	-0.0274367
	FBN1	1.36505		MCM6	0.897948		PLOD2	-0.419885		CLMP	-0.0395988
	IGFBP4	1.35511		KLHL6	0.894035		TGM2	-0.476998		TBC1D2	-0.0575497
	COL3A1	1.29224		CBR1	0.806202		DPT	-0.538006		BAALC	-0.166471
	C1QTNF7	1.17187		CPEB1	0.774598		CTSK	-0.61465		SULF1	-0.303615
	PRELP	1.1069		BAALC	0.759057		NRG1	-0.618995		SYPL2	-0.427243
	LTBP2	0.971763		GABRE	0.722091		COL14A1	-0.639112		GFPT2	-0.466906
	PTGDS	0.817675		GFPT2	0.685282		GSN	-0.733044		DPYSL3	-0.590477
	PCOLCE2	0.806327		ATP6AP1L	0.65028		COL8A1	-0.767945		LRRC7	-0.661467
	TGFB3	0.740623		ETV1	0.624538		LOXL2	-1.14141		LARP6	-0.70247
	CRLF1	0.476167		PPIP5K1	0.620229		TNC	-1.50781		EPN3	-0.752238
	CP	0.44642		TMEM63C	0.449311		VCAN	-1.70944		AXL	-0.788696
	CTSK	0.300457		PRDM1	0.422177		LOXL1	-1.76028		ABHD2	-0.795867
	FSTL3	0.25189		DUSP15	0.381595		FBLN1	-1.8072		RSAD2	-1.20324
	C1R	0.242153		PDE1A	0.362937		FBN1	-1.84522		NOX4	-1.31638
	VASH2	0.172003		DUSP26	0.356813		THBS2	-2.03585		MCF2L	-1.33145
	NRG1	0.107629		PTPRT	0.312578		COL3A1	-2.49908		AOX1	-1.38981
	THBS4	0.0453502		TBC1D2	0.0388043		SSC5D	-2.6188		PLSCR4	-1.5711
	NCAM1	-0.0290888		EPN3	-0.012513		AEBP1	-2.81348		LSP1	-1.64508
	HYAL1	-0.107608		SLC1A3	-0.0218754		PCOLCE	-3.17335		MRC2	-1.78191
	SSC5D	-0.19288		AOX1	-0.26908		LTBP2	-3.39059		KLHL6	-1.92462
	PCOLCE	-0.328785		MCF2L	-0.316109		SERPINF1	-3.64408		CYP1B1	-1.99906
	TMEFF2	-0.358234		SYPL2	-0.380571		MFAP5	-3.76506		HOPX	-2.81316
	PLOD2	-0.384106		LARP6	-0.713845		LUM	-3.99118		MX1	-2.95262
	TGM2	-0.623149		ABHD2	-0.731624		IGFBP4	-4.61919		FXYD6	-3.86715
	COL1A1	-0.633505		LRRC7	-0.83724		C1R	-4.78081		AIF1L	-4.0423
	LOXL2	-0.836039		HOPX	-3.95324		PRELP	-5.57249		TNNT3	-4.1939
	LOXL1	-1.30527					COL1A1	-6.48427

## Sheet: Fig.8F
HCMvsNF	Group		baseMean	log2FoldChange		Group		baseMean	log2FoldChange
Top10	top5_pathways_ECM (59)	NPPB	1099.26	1.55745		non_ECM_network (54)	ACTA1	1932.94	1.18383
	top5_pathways_ECM (59)	GSN	1010.23	1.62867		non_ECM_network (54)	NPR3	1255.05	1.07514
	top5_pathways_ECM (59)	TGFB2	530.113	3.04485		non_ECM_network (54)	DLGAP1	971.591	2.02527
	top5_pathways_ECM (59)	NPPA	462.17	2.40197		non_ECM_network (54)	SLC43A3	112.756	1.47379
	top5_pathways_ECM (59)	P3H2	414.595	2.82443		non_ECM_network (54)	CLMP	88.3981	1.12089
	top5_pathways_ECM (59)	COL8A1	150.96	1.74964		non_ECM_network (54)	SULF1	63.9226	2.03454
	top5_pathways_ECM (59)	SEMA3D	137.006	1.49564		non_ECM_network (54)	AXL	60.7093	1.36736
	top5_pathways_ECM (59)	POSTN	109.24	1.75181		non_ECM_network (54)	PLSCR4	59.4294	1.57169
	top5_pathways_ECM (59)	FLRT2	108.453	3.70249		non_ECM_network (54)	NOX4	58.8821	1.58936
	top5_pathways_ECM (59)	VCAN	58.6265	1.81028		non_ECM_network (54)	PPP1R36	58.1365	1.43572
