# Supplementary material for: A common gene signature of the right ventricle in failing rat and human hearts
Source: Nat Cardiovasc Res. 2024 Jul 5;3(7):819–40. doi: 10.1038/s44161-024-00485-1 (PMC11358011; doi:10.1038/s44161-024-00485-1)
Supplement: Supplementary file 21 — Statistical source data. [file 44161_2024_485_MOESM21_ESM.xlsx]

## Sheet: Ext. Data_ Fig.1B
PV VTI Mean gradient	Animal ID	Sham-H	Animal ID	Sham-F	Animal ID	PAB-H	Animal ID	PAB-F	Animal ID	AOB-H	Animal ID	AOB-F				AoV VTI Mean gradient	Animal ID	Sham-H	Animal ID	Sham-F	Animal ID	PAB-H	PAB-F	PAB-F	Animal ID	AOB-H	Animal ID	AOB-F
	#152	0.462	#91	0.237	#145	3.845	#84	20.742	#171	0.23	#82	0.184					#152	0.570822	#91	0.45039	#145	0.080383	20.742	0.299521	#171	1.64469	#82	5.58737
	#159	0.226	#92	0.132	#151	15.679	#97	1.651	#172	0.546	#105	0.635					#159	0.226815	#92	0.62387	#151	0.197219	1.651	0.200667	#172	11.6665	#105	15.4346
	#170	0.36	#96	0.494	#158	1.508	#104	2.731	#147	0.237	#108	0.353					#170	0.456602	#96	0.307365	#158	0.140684	2.731	0.119082	#147	4.92123	#108	18.8162
	#154	0.021	#109	0.156	#160	1.614	#107	3.972	#164	0.175	#136	0.191					#154	2.89642	#109	0.056616	#160	0.535524	3.972	0.63583	#164	2.51687	#136	4.57355
	#156	0.251	#93	0.18	#168	17.823	#89	34.702	#166	0.236	#86	0.072					#156	0.178187	#93	0.430656	#168	0.789438	34.702	0.313084	#166	14.7163	#86	12.7733
	#157	0.059	#95	0.152	#173	13.737	#102	5.523	#167	0.457	#99	0.626					#157	0.82723	#95	0.47697	#173	0.542607	5.523	0.185607	#167	11.6649	#99	9.67941
	#162	0.139	#112	0.187							#100	0.561					#162	0.2685	#112	0.314204							#100	13.6783
			#113	0.102															#113	0.115441
			#114	0.11															#114	0.111608
PV VTI Peak gradient	Animal ID	Sham-H	Animal ID	Sham-F	Animal ID	PAB-H	Animal ID	PAB-F	Animal ID	AOB-H	Animal ID	AOB-F				AoV VTI Peak gradient	Animal ID	Sham-H	Animal ID	Sham-F	Animal ID	PAB-H	Animal ID	PAB-F	Animal ID	AOB-H	Animal ID	AOB-F
	#152	1.155	#91	0.622	#145	9.663	#84	54.651	#171	0.562	#82	0.381					#152	1.42838	#91	1.16238	#145	0.198763	#84	0.656875	#171	4.94371	#82	16.7433
	#159	0.606	#92	0.391	#151	43.336	#97	4.855	#172	0.957	#105	1.806					#159	0.502977	#92	1.63552	#151	0.510118	#97	0.650201	#172	35.7614	#105	48.8695
	#170	0.89	#96	1.3	#158	4.815	#104	7.844	#147	0.581	#108	0.873					#170	1.15021	#96	0.850693	#158	0.395102	#104	0.300049	#147	15.6406	#108	59.4279
	#154	0.056	#109	0.393	#160	4.583	#107	11.875	#164	0.427	#136	0.447					#154	8.77675	#109	0.130242	#160	0.818431	#107	1.31789	#164	8.01585	#136	13.6283
	#156	0.614	#93	0.546	#168	38.897	#89	99.37	#166	0.44	#86	0.221					#156	0.501665	#93	1.20192	#168	2.04664	#89	0.737186	#166	25.9713	#86	33.2867
	#157	0.157	#95	0.488	#173	39.241	#102	16.312	#167	1.061	#99	1.605					#157	2.25945	#95	1.47812	#173	0.975392	#102	0.548478	#167	35.4751	#99	30.4781
	#162	0.419	#112	0.405							#100	1.352					#162	0.497485	#112	0.837494							#100	44.9626
			#113	0.229															#113	0.347812
			#114	0.283															#114	0.267458
