# Supplementary material for: A common gene signature of the right ventricle in failing rat and human hearts
Source: Nat Cardiovasc Res. 2024 Jul 5;3(7):819–40. doi: 10.1038/s44161-024-00485-1 (PMC11358011; doi:10.1038/s44161-024-00485-1)
Supplement: Supplementary file 22 — Statistical source data. [file 44161_2024_485_MOESM22_ESM.xlsx]

## Sheet: Ext. Data_ Fig.2A
Mean RVESP	Animal ID	Sham-H	Animal ID	Sham-F	Animal ID	PAB-H	Animal ID	PAB-F	Animal ID	AOB-H	Animal ID	AOB-F
	AV1	22.37	AV24	25.67	AV11	72.58	AV36	67.39	AV6	22.68	AV30	24.81
	AV2	24.36	AV25	24.45	AV12	69.33	AV37	70.54	AV7	25.39	AV31	26.91
	AV3	23.26	AV26	28.32	AV13	59.71	AV38	72.95	AV8	24.31	AV32	28.32
	AV4	23.45	AV27	20.66	AV14	45.51	AV39	79.83	AV9	23.88	AV33	27.45
	AV5	21.87	AV28	26.78	AV15	48.28	AV40	63.21	AV10	23.67	AV34	23.49
RV dP/dt max	Animal ID	Sham-H	Animal ID	Sham-F	Animal ID	PAB-H	Animal ID	PAB-F	Animal ID	AOB-H	Animal ID	AOB-F
	AV1	1456.26	AV24	2067.09	AV11	3810.67	AV36	1918.22	AV6	1532.68	AV30	2945.19
	AV2	2837.81	AV25	2345.22	AV12	3541.72	AV37	1934.22	AV7	2376.39	AV31	2435.61
	AV3	2139.33	AV26	2578.43	AV13	2545.21	AV38	1783.2	AV8	2176.23	AV32	1783.29
	AV4	2044.12	AV27	2833.23	AV14	4408.44	AV39	2489.66	AV9	2039.94	AV33	1832.01
	AV5	2234.08	AV28	1597.12	AV15	3727.13	AV40	1856.03	AV10	2434.62	AV34	2211.26
RV dt/dp min	Animal ID	Sham-H	Animal ID	Sham-F	Animal ID	PAB-H	Animal ID	PAB-F	Animal ID	AOB-H	Animal ID	AOB-F
	AV1	-2145.11	AV24	-1934.09	AV11	-2549.08	AV36	-1367.32	AV6	-2405.54	AV30	-2055.34
	AV2	-1007.58	AV25	-1786.33	AV12	-2235.78	AV37	-2287.04	AV7	-1788.49	AV31	-1756.88
	AV3	-1213.92	AV26	-2147.88	AV13	-3154.95	AV38	-1082.91	AV8	-1647.06	AV32	-2154.98
	AV4	-1625.19	AV27	-1716.45	AV14	-1835.56	AV39	-1835.91	AV9	-1179.47	AV33	-1478.72
	AV5	-2108.68	AV28	-1528.06	AV15	-1352.93	AV40	-1662.91	AV10	-1307.09	AV34	-1704.26
Mean RV developed pressure	Animal ID	Sham-H	Animal ID	Sham-F	Animal ID	PAB-H	Animal ID	PAB-F	Animal ID	AOB-H	Animal ID	AOB-F
	AV1	100.55	AV24	111.36	AV11	132.68	AV36	83.95	AV6	124.14	AV30	112.61
	AV2	149.79	AV25	106.74	AV12	115.34	AV37	95.58	AV7	97.83	AV31	133.27
	AV3	113.06	AV26	128.05	AV13	136.71	AV38	90.45	AV8	129.11	AV32	124.27
	AV4	100.62	AV27	93.2	AV14	113.55	AV39	90.3	AV9	126.95	AV33	119.58
	AV5	108.1	AV28	138.34	AV15	109.12	AV40	90.71	AV10	104.17	AV34	105.8

## Sheet: Ext. Data_ Fig.2B
Mean LVESP	Animal ID	Sham-H	Animal ID	Sham-F	Animal ID	PAB-H	Animal ID	PAB-F	Animal ID	AOB-H	Animal ID	AOB-F
	AV1	94.91	AV24	102.34	AV11	102.29	AV36	101.55	AV6	129.25	AV30	154.29
	AV2	102.78	AV25	109.38	AV12	95.81	AV37	108.25	AV7	153.69	AV31	148.23
	AV3	96.32	AV26	108.49	AV13	105.31	AV38	107.39	AV8	144.67	AV32	161.29
	AV4	103.41	AV27	106.32	AV14	94.38	AV39	100.05	AV9	136.65	AV33	166.82
	AV5	96.45	AV28	101.24	AV15	99.56	AV40	102.27	AV10	133.37	AV34	147.03
LV dp/dt max	Animal ID	Sham-H	Animal ID	Sham-F	Animal ID	PAB-H	Animal ID	PAB-F	Animal ID	AOB-H	Animal ID	AOB-F
	AV1	5672.45	AV24	7284.91	AV11	6021.38	AV36	6259.18	AV6	7521.37	AV30	4620.38
	AV2	5923.81	AV25	6281.09	AV12	5934.91	AV37	6439.21	AV7	8692.87	AV31	4872.91
	AV3	7178.12	AV26	6027.83	AV13	5465.64	AV38	6329.33	AV8	8055.32	AV32	5429.3
	AV4	6234.11	AV27	5298.71	AV14	6442.14	AV39	7231.15	AV9	8673.48	AV33	6023.14
	AV5	6557.66	AV28	6355.09	AV15	6941.97	AV40	6027.07	AV10	8311.54	AV34	4292.01
LV dp/dt min	Animal ID	Sham-H	Animal ID	Sham-F	Animal ID	PAB-H	Animal ID	PAB-F	Animal ID	AOB-H	Animal ID	AOB-F
	AV1	-5336.49	AV24	-6289.34	AV11	-5526.07	AV36	-5939.21	AV6	-6757.45	AV30	-2945.01
	AV2	-6139.53	AV25	-4822.93	AV12	-4552.26	AV37	-4652.93	AV7	-5385.12	AV31	-4567.87
	AV3	-4291.02	AV26	-4637.98	AV13	-4823.19	AV38	-6823.93	AV8	-5952.46	AV32	-4132.37
	AV4	-5647.93	AV27	-4893.02	AV14	-4993.78	AV39	-4367.82	AV9	-5932.45	AV33	-5607.34
	AV5	-5223.24	AV28	-5791.22	AV15	-6017.15	AV40	-4978.61	AV10	-7209.64	AV34	-3978.44
Mean LV developed pressure	Animal ID	Sham-H	Animal ID	Sham-F	Animal ID	PAB-H	Animal ID	PAB-F	Animal ID	AOB-H	Animal ID	AOB-F
	AV1	124.21	AV24	114.14	AV11	119.23	AV36	115.01	AV6	128.14	AV30	79.18
	AV2	127.99	AV25	127.35	AV12	109.77	AV37	120.5	AV7	127.33	AV31	87.38
	AV3	129.16	AV26	131.27	AV13	123.33	AV38	121.48	AV8	122.82	AV32	102.63
	AV4	122.25	AV27	124.09	AV14	103.89	AV39	114.91	AV9	115.1	AV33	96.52
	AV5	120.18	AV28	114.33	AV15	119.08	AV40	113.96	AV10	117.92	AV34	96.43

## Sheet: Ext. Data_Fig.2C 
Nppb	Animal ID	RV Sham-H	LV Sham-H		Animal ID	RV Sham-F	LV Sham-F	Animal ID	RV PAB-H	LV PAB-H	Animal ID	RV PAB-F	LV PAB-F	Animal ID	RV AOB-H	LV AOB-H	Animal ID	RV AOB-F	LV AOB-F
	#254	1.2	1.3		#241	0.29	0.91	#222	1.79	1.87	#235	21.78	0.58	#245	0.99	2.36	#231	3.95	15.39
	#254	0.91	1.14		#241	0.41	0.83	#222	1.49	1.14	#235	18.08	0.48	#245	0.73	2.17	#231	3.91	13.24
	#254	2.89	0.93		#241	0.49	1.06	#222	1.89	1.48	#235	12.22	0.6	#245	0.74	2.09	#231	5.5	13.79
	#255	0.6	0.99		#242	1.26	1.11	#224	3.41	2.27	#237	19.14	1.37	#246	0.34	2.98	#232	1.06	9.51
	#255	0.65	0.8		#242	1.39	0.89	#224	5.37	3.91	#237	15.44	1.2	#246	0.5	2.93	#232	2.24	9.05
	#255	0.81	0.74		#242	1.79	1.46	#224	2.86	1.77	#237	19.18	1.23	#246	0.47	3.19	#232	1.43	13.94
	#256	0.79	1.06		#250	1.24	0.88	#251	3.17	0.81	#239	6.99	1.27	#219	1.68	2.15	#233	1.29	14.05
	#256	1.17	1.1		#250	0.86	0.75	#251	2.38	1.49	#239	11.35	1.67	#219	1.64	1.96	#233	1.57	10.69
	#256	1.45	0.9		#250	2.22	1.44	#251	3.69	1.29	#239	6.98	1.5	#219	1.29	1.99	#233	1.54	12.48
	#257	0.89	0.95		#243	0.82	0.68	#252	3.75	2.34	#247	12.35	1.51	#220	0.63	3.47	#233	0.86	9.23
	#257	1.29	0.86		#243	0.86	0.63	#252	4.34	2.77	#247	12.91	1.66	#220	1.28	2.84	#233	0.73	5.97
	#257	0.6	0.89		#243	1.03	0.46	#252	2.2	2.16	#247	12.77	1.54	#220	0.83	2.98	#233	1.32	7.42
	#258	0.87	1.21		#244	1.61	1.38	#253	2.61	2.15	#240	13.39	1.15	#221	0.63	2.75	#248	1.4	18.86
	#258	0.81	1.29		#244	1.85	1.83	#253	4.01	1.32	#240	20.85	0.75	#221	2.73	2.6	#248	1.47	18.33
	#258	1.52	1.04		#244	1.09	1.88	#253	2.69	1.79	#240	14.59	1.28	#221	1.63	3.31	#248	1.33	15.31
Nppa	Animal ID	RV Sham-H	LV Sham-H		Animal ID	RV Sham-F	LV Sham-F	Animal ID	RV PAB-H	LV PAB-H	Animal ID	RV PAB-F	LV PAB-F	Animal ID	RV AOB-H	LV AOB-H	Animal ID	RV AOB-F	LV AOB-F
	#254	1.44	0.94		#241	0.41	1.68	#222	9.71	0.53	#235	94.03	2.33	#245	0.93	1.89	#231	5.48	59.07
	#254	1.11	0.96		#241	0.64	1.41	#222	10.51	0.81	#235	62.54	1.68	#245	0.69	2.51	#231	7.34	47.74
	#254	1.01	0.93		#241	0.55	1.2	#222	9.91	1.1	#235	57.35	2.08	#245	0.84	2.4	#231	8.63	42.69
	#255	0.44	1.51		#242	0.91	0.62	#224	2.17	0.89	#237	39.9	1.66	#246	0.44	2.2	#232	6.36	28.04
	#255	0.52	1.02		#242	1.22	0.72	#224	2.4	0.95	#237	31.52	1.4	#246	0.54	2.45	#232	4.75	20.37
	#255	0.58	0.63		#242	1.5	0.73	#224	2.01	1.28	#237	61.46	2.67	#246	0.6	2.12	#232	6.03	34.82
	#256	1.74	0.88		#250	1.37	0.77	#251	4.18	0.96	#239	70.77	2.44	#219	3.01	10.36	#233	2.74	51.01
	#256	1.61	1.6		#250	1.09	0.7	#251	2.87	0.63	#239	72.76	2.64	#219	4.2	11.7	#233	3.87	41.02
	#256	1.55	1.13		#250	1.51	0.8	#251	5.52	0.98	#239	71.18	3.4	#219	3.51	11.72	#233	3.25	39.71
	#257	0.94	1.27		#243	1.49	0.74	#252	32.37	2.46	#247	24.2	4.69	#220	1.23	5.01	#233	1.13	24.35
	#257	0.97	0.93		#243	0.93	0.77	#252	34.74	2.55	#247	21.86	4.51	#220	1.2	2.67	#233	1.03	29.6
	#257	0.72	1.26		#243	1.3	0.66	#252	23.26	1.98	#247	21.78	4.01	#220	0.9	5.41	#233	1.33	33.62
	#258	1.09	0.81		#244	0.95	1.32	#253	15.73	0.67	#240	218.78	3.32	#221	2.68	7.78	#248	3.45	9.17
	#258	1.3	0.75		#244	1.23	2.58	#253	29.34	1.57	#240	288.35	2.43	#221	4.62	7.77	#248	4.24	11.05
	#258	1.17	0.8		#244	0.83	1.88	#253	19.95	1.19	#240	149.78	5.58	#221	3.45	9.63	#248	4.57	8.85

## Sheet: Ext. Data_Fig.2D 
RV	Animal ID	RV Sham-H		Animal ID	RV Sham-F		Animal ID	RV PAB-H		Animal ID	RV PAB-F		Animal ID	RV AOB-H		Animal ID	RV AOB-F		LV	Animal ID	LV Sham-H		Animal ID	LV Sham-F		Animal ID	LV PAB-H		Animal ID	LV PAB-F		Animal ID	LV AOB-H		Animal ID	LV AOB-F
	#53 overlay 1	0.484		#177 overlay 1	0.392		# 50 overlay 1	0.927		# 176 overlay 1	0.483		#52 overlay 1	0.414		#78 overlay 1	0.479			# 53 overlay 1	0.805		#177 overlay 1	0.933		#51 overlay 1	1.057		#176 overlay 1	1.238		#54 overlay 1	1.371		#78 overlay 1	1.37
		1.077			0.391			0.767			1.108			0.535			0.467				0.861			0.504			1.147			1.055			1.982			2.51
		0.83			0.384			0.951			0.837			0.491			0.415				0.568			0.413			1.288			1.627			1.631			2.363
		1.307			0.261			0.891			0.81			0.431			0.395				0.419			0.676			0.797			0.83			1.071			1.537
		0.77			0.329			0.902			0.673			0.427			0.483				0.316			0.651			0.734			0.845			1.294			1.554
		0.566			0.288			0.955			0.712			0.659			0.568				0.554			0.434			0.37			1.144			1.668			2.249
		0.537			0.475			1.259			0.686			0.406			0.345				0.555			0.558			0.478			0.95			1.208			1.847
		0.529			0.313			0.577			0.874			0.48			0.716				0.521			0.572			0.463			0.815			1.09			2.41
		0.464			0.386			0.995			0.752			0.553			0.421				0.433			0.446			0.822			1.398			1.846			2.043
		0.891			0.321			0.635			0.842			0.463			0.646				0.69			0.479			0.661			1.13			0.834			2.071
		0.743			0.376			1.189			0.967			0.527			0.404				0.297			0.676			1.012			0.627			1.604			2.945
		0.499			0.257			1.945			0.844			0.364			0.655				0.447			0.685			1.191			0.861			1.993			1.533
		1.026			0.281			0.747			0.766			0.571			0.631				0.249			0.591			0.754			0.535			1.754			2.488
		0.609			0.589			0.93			0.912			0.405			0.44				0.194			0.605			1.025			1.513			0.701			3.483
		0.373			0.542			1.238			0.654			0.485			0.965				0.775			0.475			0.817			1.022			1.24			2.371
		0.636			0.418			0.942			0.875			0.621			0.427				0.346			0.792			0.94			1.368			1.673			2.219
		1.184			0.559			1.419			0.954			0.488			0.644				0.859			0.674			0.673			1.21			0.91			2.257
		1.242			0.521			0.942			0.545			0.275			0.489				0.522			0.393			0.835			0.842			1.982			2.216
		0.846			0.529			0.81			0.706			0.496			0.207				0.3			0.727			0.754			1.108			1.908			2.278
		0.692			0.365			0.589			1.25			0.386			0.597				0.35			0.454			0.417			1.152			2.441			1.393
		0.803			0.588			0.652			0.885			0.611			0.986				0.399			0.418			0.394			0.828			2.424			1.497
		1.027			0.487			0.9			0.935			0.641			0.986				0.461			0.419			0.763			0.943			1.428			1.597
		0.263			0.32			0.976			0.779			0.651			0.929				0.383			0.814			0.692			1.067			2.129			1.993
		0.413			0.164			0.903			0.886			0.443			0.324				0.6			0.843			1.46			0.935			0.996			2.563
		1.084			0.606			0.677			0.846			0.613			0.776				0.776			0.652			0.979			0.786			1.494			1.852
		0.957			0.61			0.907			1.104			0.526			0.409				0.752			0.5			0.67			0.805			2.075			2.06
		1			0.164			1.365			0.795			0.606			0.515				0.404			0.891			1.354			0.611			1.918			2.791
		1.531			0.331			1.406			0.979			0.39			0.613				0.73			0.634			1.385			0.947			2.308			2.091
		1.114			0.315			1.059			1.294			0.467			0.373				0.563			0.266			1.022			1.011			2.245			2.161
		1.328			0.394			1.01			1.099			0.473			0.358				0.364			0.411			0.392			0.608			2.788			2.375
		0.767			0.344			2.013			0.793			0.724			0.393				0.352			0.403			0.653			0.834			2.467			2.222
		0.303			0.177			1.644			0.958			0.568			0.215				0.881			0.727			0.571			1.058			1.302			2.544
		1.085			0.491			1.184			0.753			0.582			0.532				0.543			0.257			0.56			1.203			3.038			1.465
		1.073			0.274			0.853			0.895			0.401			0.677				0.503			0.432			0.644			0.902			1.864			1.901
		0.399			0.373			0.93			1.067			0.516			0.443				1.008			0.255			0.975			0.945			0.821			1.534
		1.825			0.487			1.229			0.759			0.485			0.551				0.296			0.683			0.956			0.901			1.878			2.13
		1.183			0.569			1.437			1.002			0.561			0.209				1.268			0.34			1.307			0.551			1.787			1.509
		0.898			0.348			1.128			1.064			0.386			0.53				0.756			0.613			1.111			0.912			1.547			2.829
		0.707			0.496			1.276			0.84			0.437			0.258				0.851			0.624			0.988			0.97			1.589			1.906
		0.576			0.279			1.676			1.364			0.346			0.677				0.853			0.574			0.911			1.068			1.069			1.896
		1.192			0.699			1.484			1.316			0.233			0.186				0.691			0.434			0.502			1.299			2.049			2.511
		0.783			0.824			1.385			1.3			0.114			0.45				0.475			0.766			0.535			0.717			1.998			2.042
		0.792			0.414			1.495			1.243			0.225			0.448				0.298			0.736			0.579			0.937			1.178			2.446
		1.118			0.288			1.39			1.656			0.346			0.375				0.575			0.303			0.396			1.726			1.391			1.554
		0.725			0.365			1.198			1.125			0.261			0.58				0.453			0.609			0.907			1.305			2.391			1.917
		0.684			0.539			1.07			1.007			0.289			0.674				0.492			0.535			0.904			1.068			0.79			1.23
		0.676			0.59			1.576			0.75			0.714			0.436				0.857			0.648			1.095			1.472			1.772			1.096
		0.764			0.547			1.017			1.217			0.216			0.621				0.577			0.934			0.94			1.012			2.27			2.162
		0.69			0.558			1.423			0.59			0.465			0.56				0.468			1.308			0.674			1.039			1.633			2.522
		0.927			0.489			1.123			1.146			0.454			0.633				0.315			0.557			0.713			0.669			1.351			1.225
		0.485			0.659			1.531			1.135			0.416			0.373				0.473			1.051			0.71			1.425			1.908			1.899
		0.508			0.201			1.383			0.716			0.59			0.369				0.393			1.103			0.888			1.082			2.598			2.008
		0.87			0.758			0.759			1.533			0.37			0.537				0.572			0.325			0.797			0.943			2.368			2.663
		0.489			0.703			0.471			1.447			0.166			0.232			# 53 overlay 2	0.745			0.293			0.798			1.065			1.542			1.376
		0.37			0.334			0.953			1.852			0.803			0.418				0.651			0.35			0.587			1.196			3.049			2.204
		0.365			0.419			0.985			1.321			0.617			0.259				0.449			0.841			0.668			1.028			2.048			1.266
		0.515			0.209			1.929			1.53			0.353			0.502				0.473			0.215			0.721			1.257			2.14			3.443
		0.672			0.203			2.412			0.896			0.275			0.743				0.829			0.186			0.823			0.856			1.259			1.909
		0.659			0.458			1.956			1.047			0.558			0.691				0.288			0.507			0.628			0.892			2.204			2.086
		0.644			0.353			1.577			1.516			0.331			0.738				0.601			0.693			1.047			0.638			1.307			1.691
		0.637			0.255			1.385			1.496			0.397			0.454				0.367			0.89			0.52			0.887			1.245			2.042
		0.765			0.378			1.318			1.067			0.38			0.548				0.197			0.506			0.717			1.144			1.704			1.703
		0.7			0.545			1.95		# 176 overlay 2	1.431			0.432			0.536				0.38			0.304			0.984			1.052			0.668			1.737
		0.514			0.408			1.585			1.121			0.255			0.675				0.451			0.635			1.018			0.591			0.959			1.286
		0.416			0.401			0.846			0.547			0.334			0.357				0.484			0.532			0.568			1.053			2.728			1.847
		0.592			0.664			1.454			1.161			0.364			0.338				0.537			0.517			0.895			1.06			2.687			1.353
		0.738			0.517			1.45			1.093			0.333			0.732				0.67			0.758			1.05			0.687			0.716		#78 overlay 2	1.149
		0.779			0.565			1.306			1.44			0.291			0.613				0.473			0.517			0.622			0.477			0.993			1.436
		0.384			0.668			1.838			1.198			0.22			0.435				0.838			0.658			0.749			0.909		#54 overlay 2	1.671			1.754
		0.411			0.317			1.541			0.873			0.36			0.461				0.778			0.568			0.64			1.369			1.949			1.631
		0.321			0.592			1.205			0.928			0.534			0.625				0.759			0.294			0.513			1.44			1.387			1.711
		0.392			0.486			0.771			1.345			0.716			0.618				0.583			0.5			0.674			1.028			0.946			1.953
		0.639			0.497			0.858			1.204			0.545			0.641				0.521			0.601			0.073			1.462			1.039			2.371
		0.459			0.568			0.977			1.045			0.324			0.497				0.33		#177 overlay 2	0.783			0.524			0.459			1.772			0.977
		0.588			0.568			0.782			0.984			0.455			0.393				0.52			0.951			0.973			1.074			1.177			1.983
		0.105			0.439			0.906			0.919			0.583			0.637				0.811			1.158			0.468			0.645			1.902			1.28
		0.538			0.367			1.242			1.367			0.495			0.767				0.482			0.593			0.718			0.726			1.675			1.447
		0.409			0.749		# 50 overlay 2	1.605			1.09			0.637			0.428				0.249			0.948			0.603			1.007			1.528			1.931
		0.772			0.385			1.211			1.243			0.383			0.843				0.757			0.599			0.26			1.159			1.247			1.333
		0.45			0.314			1.528			1.374			0.502			0.653				0.582			0.936			0.535			1.5			0.996			2.204
		0.914			0.628			1.662			1.414			0.643			0.54				0.556			0.951			0.459			1.066			1.438			2.855
		0.681			0.444			1.55			0.881			0.461			0.344				0.465			0.586			1.205			1.602			0.852			2.019
		0.876			0.448			1.652			1.174			0.558			0.433				0.553			0.82			0.952			0.145			1.942			2.373
		0.626			0.45			0.865			1.419			0.486			0.714				0.52			0.282			1.313			1.105			1.682			1.887
		0.663			0.516			1.371			1.048			0.396			0.561				0.337			0.435			1.041			1.186			0.719			1.86
		0.731			0.502			1.558			1.433			0.562			0.445				0.298			0.738			0.852			1.082			1.399			2.346
		0.83			0.324			0.824			1.473		#52 overlay 2	0.384			0.129				0.377			0.709			1.082			1.654			1.41			1.975
		0.662			0.37			1.442			1.249			0.706			0.473				0.763			1.007			0.905			1.124			2.618			2.128
		0.755			0.414			1.044			1.568			0.935			0.32				0.678			0.563			1.053			1.5			2.137			1.785
		0.799			0.311			1.342			1.202			0.361			0.642				0.445			0.816			0.528			0.905			1.705			2.026
		0.775			0.397			1.788			1.39			1.06			0.669				0.258			0.533			0.984			0.947			1.505			1.812
		1.033			0.261			0.985			1.47			0.737		#78 overlay 2	1.073				0.417			0.604			1.334			1.201			2.492			2.093
		0.705			0.345			1.282			0.967			0.628			0.61				0.559			0.722			0.9			0.714			2.273			2.768
		0.7			0.348			1.075			0.851			0.715			0.688				0.374			0.766			1.208			0.941			1.473			2.426
		0.699			0.466			0.762			1.363			0.701			0.961				0.531			0.682			1.132			1.028			1.819			1.987
		0.607			0.558			1.021			1.242			0.711			0.271				0.635			0.55			0.571			1.031			1.058			2.235
		0.63			0.413			0.87			0.729			0.828			0.575				0.754			0.447			0.484			0.847			2.371			1.643
		1.081			0.442			0.957			0.852			0.627			0.671				0.651			0.41			0.461			0.987			3.054			4.372
		0.656			0.448			1.147			0.828			0.573			0.518				0.631			0.786			1.155			0.733			1.906			2.639
		0.254			0.445			1.211			0.895			0.57			0.499				0.342			0.521			0.672			0.753			1.506			2.461
		0.222			0.498			1.952			0.895			0.286			0.392				0.339			0.709			0.754			0.725			1.715			3.432
		0.305			0.483			2.07			0.746			0.313			0.494				0.464			0.23			0.43			1.107			1.093			4.157
		0.206			0.481			1.043			1.057			0.699			0.549				0.769			0.33			0.674			1.184			2.362			2.239
		0.337			0.517			1.107			1.056			0.464			0.512				0.623			0.265			0.951			1.465			2.145			2.285
		0.456			0.395			1.472			1.318			0.464			0.632				0.454			0.204			0.407			0.858			2.465			1.843
		0.181			0.321			1.016			1.347			0.377			0.518				0.51			0.544			0.846			1.037			1.264			3.29
	#53 overlay 2	0.296			0.599			1.562			1.132			0.461			0.927				0.784			0.751			0.844			0.743			1.99			2.803
		0.181			0.425			1.302			1.162			0.539			0.544				0.529			0.731			1.085			1.006			2.103			1.913
		0.489			0.399			0.938			1.136			0.767			0.553				0.407			0.676			0.76			1.155			2.442			2.441
		0.359			0.391			1.483			1.061			0.39			0.515				0.896			0.616			0.738			0.998			0.905			1.349
		0.737			0.275			1.264			1.239			0.506			0.689				0.298			0.665			1.176			1.477			2.074			2.393
		0.6			0.558			1.58			1.193			0.422			0.639				0.206			0.82		#51 overlay 2	1.191			0.942			1.457			2.41
		0.375			0.371			1.697			1.741			0.354			0.597				0.39			0.793			1.149			1.124			2.088			1.368
		0.365			0.37			1.591			1.906			0.44			0.504				0.894			0.665			1.451			1.111			0.62			0.982
		0.857			0.257			0.943			1.281			0.385			0.403				0.737			0.451			1.026			0.777			2.667			1.591
		0.645			0.5			1.502			1.598			0.802			0.453				0.595			0.488			0.988			0.581			2.917			2.128
		0.303			0.498			1.848			1.142			0.91			0.317				0.397			0.636			1.114			0.573			1.569			2.342
		0.62			0.392			1.307			1.023			0.738			0.188				0.736			0.895			1.255			1.091			2.079			2.756
		0.505			0.5			1.742			0.843			0.625			0.447				0.613			0.537			0.674			1.069			1.196			1.806
		0.435			0.312			1.697			1.27			0.963			0.417				0.439			0.473			0.988			1.029			2.776			1.296
		0.453			0.38			1.776			0.931			0.516			0.515				0.273			0.322			1.143			0.901			1.258			2.261
		0.408			0.578			1.945			0.781			0.497			0.303				0.552			0.784			0.898			0.807			1.218			1.852
		0.309			0.442			1.492			0.904			0.609			0.339				0.309			0.772			1.344			0.772			2.425			1.822
		0.426			0.402			1.617			1.163			0.657			0.603				0.433			0.48			0.348			0.583			3.078			1.594
		0.39			0.646			1.55			0.96			0.555			0.581				0.691			0.599			1.367			0.966			1.898			2.843
		0.652			0.4			1.7			0.63			0.784			0.331				0.767			0.526			1.483			0.36			2.575			1.247
		0.961			0.404			1.202			1.055			0.689			0.609				0.451			1.084			1.476			0.927			1.059			1.497
		0.872			0.366			1.362			1.13			0.799			0.696				0.676			0.464			1.343			0.52			1.119			1.797
		0.313			0.271			0.929			0.854			0.607			0.601				0.695			0.581			1.151			0.86			2.075			2.041
		0.294			0.645			0.956			1.012			0.726			0.229				0.336			0.567			0.608			0.86			2.157			1.525
		0.707			0			0.987			0.751			0.306			0.619				0.218			0.334			0.388			0.85			2.247			3.376
		0.495			0.367			1.457			0.589			0.523			0.554				0.278			0.553			0.814			1.539			2.331			2.448
		0.948			0.536			1.229			0.693			0.293			0.329				0.354			0.505			0.845			0.854			1.001			1.154
		0.244			0.569			0.886			0.854			0.505			0.239				0.46			0.647			1.024			1.292			3.053			1.893
		0.563		#177 overlay 2	0.741			0.973			0.779			0.515			0.471				0.676			0.753			0.689			0.542			2.027		#79 overlay 1	2.422
		0.607			0.381			0.804			0.782			0.573			0.539				0.484			0.852			0.821			0.992			0.714			3.086
		0.241			0.389			1.141			0.973			0.33			0.594				0.66			0.501			1.585			0.633			1.176			3.105
		0.393			0.348			1.109			0.881			0.494			0.693				0.486			0.488			0.838			0.993			0.801			1.646
		0.196			0.308			1.021			0.637			0.602			0.369				0.551			0.651			1.035			1.223			1.709			1.842
		0.662			0.448			1.188			1.404			0.392			0.336				0.321			0.453			0.702			0.723			2.137			2.019
		0.88			0.243			0.914			1.238			0.398			0.551				0.355			0.688			1.467			0.812			1.253			2.119
		0.661			0.302			1.488			0.78			0.363			0.671				0.497			0.669			1.009			0.616			2.338			2.14
		0.873			0.643			1.817			0.997			0.657			0.311				0.441			0.696			0.883			0.702		#219 overlay 1	2.037			1.352
		1.292			0.659			0.843			0.759			0.539			0.181				0.451			0.892			1.115			0.961			2.501			1.967
		0.244			0.581			1.296			0.716			0.572			0.197				0.485			0.405			1.139			1.252			1.78			2.603
		0.163			0.307			1.584			1.023			0.388			0.322				0.706			0.449			0.919			0.686			1.002			1.793
		0.583			0.497			1.198			1.055			0.733			0.251				0.468			0.603			1.396			0.645			0.79			3.137
		0.361			0.307			0.621			0.831			0.576			0.443				0.212			0.521			1.386			0.669			1.416			2.186
		0.661			0.373			1.25			1.189			0.518			0.115				0.583			0.723			0.852			0.681			0.57			2.024
		0.351			0.414			1.493			0.953			0.455			0.241				0.34			0.555			0.827			0.415			0.794			1.33
		0.122			0.612			0.705			0.746			0.596			0.55				0.51			0.358			0.978			0.388			1.108			1.433
		0.486			0.434			1.036			0.833			0.378			0.267				0.284			0.634			0.392			0.44			0.758			2.31
		1.044			0.491			0.781			1.15			0.334			0.535				0.263			0.699			0.504			0.399			1.479			2.458
		0.423			0.491			0.965			0.73			0.493			0.398				0.299			0.721			0.757			0.898			1.741			2.99
		0.359			0.533			1.209			0.655			0.683			0.567				0.662			1.077			0.464			0.585			1.211			2.388
		0.768			0.523			0.634			0.665			0.675			0.599				0.509			0.433			0.906		#176 overlay 2	1.225			2.791			1.623
		0.878			0.299			1.335			0.817			0.34			0.681				0.277			0.586			0.557			1.786			1.942			2.946
		0.725			0.506			1.485			1.196			0.363			0.2				0.53			0.685			0.677			1.335			2.627			2.67
		0.831			0.456			1.402			0.682			0.741			0.196				0.422			0.368			0.751			0.894			1.744			1.117
		1.221			0.701			1.108			0.33			0.389			0.592				0.674			0.347			1.149			0.576			2.073			2.141
		1.845			0.547			1.033			0.617			0.453			0.165				0.488			0.381			0.675			0.866			1.322			1.581
		0.744			0.455			0.845			1.234			0.209			0.403				0.312			0.366			1.204			0.693			2.837			2.966
		0.933			0.539			1.914			1.107			0.355			0.34				0.59			0.284			0.918			0.945			1.728			2.127
		0.673			0.388			1.487		# 178 overlay 1	1.203			0.511			0.444				0.63			0.506			1.054			1.908			1.991			1.433
		0.557			0.522			1.192			0.736			0.312			0.558				0.66			0.488			0.315			1.331			1.912			1.208
		0.816			0.413			0.797			1.4			0.467			0.461				0.43			0.687			0.844			0.864			1.411			2.664
		1.066			0.529			1.303			1.075			0.297			0.536				0.593			0.49			0.79			0.987			2.113			2.158
		1.354			0.247			1.568			0.943			0.314			0.355				0.594			0.451			0.9			0.734			1.766			1.693
		0.515			0.311			1.755			0.871			0.43			0.558				0.84			0.263			0.652			1.09			1.637			1.024
		0.435			0.286			1.434			0.865			0.538			0.458				0.66			0.229			1.224			1.218			1.455			1.885
		0.88			0.311			1.134			1.147			0.363			0.547				0.434			0.464			0.846			0.000736			1.656			1.685
		0.79			0.281			1.232			1.71			0.433			0.51				0.532			0.788			1.107			1.434			1.854			1.865
		0.552			0.481			0.938			0.615			0.702			0.593				0.374			0.646			0.936			1.154			1.367			1.998
		0.683			0.356			1.773			1.513			0.41			1.067				0.392			0.523			1.349			1.132			1.783			1.568
		0.31			0.494		# 51 overlay 1	1.234			0.97			0.487			0.25				0.812			0.579			1.352			0.878			1.293			1.661
		0.521			0.504			1.576			0.994			0.391			0.468				0.702			0.563			0.442			1.236			1.125			2.15
		0.584			0.495			1.331			1.32		#54 overlay 1	0.419			0.493				0.48			0.57			0.951			0.766			1.973			2.572
		1.149			0.436			1.258			1.34			0.646			0.441				0.684			0.522			0.697			1.26			1.494			1.472
		0.57			0.43			1.478			1.125			0.642			0.564				0.233			0.367			0.504			0.397			0.924			2.096
		0.418			0.27			1.294			0.808			0.403			0.34				0.587		#183 overlay 1	0.385			0.856			1.096			1.414			1.097
		0.9			0.228			1.1			0.911			0.203			0.618				0.321			0.362			0.348			1.89			1.062			2.412
		0.844			0.422			1.31			0.406			0.246			0.878				0.63			0.836			0.621			1.401			2.292			1.359
		0.167			0.259			1.665			0.822			0.394			0.448				0.178			0.755			1.045			1.25			1.142			2.547
		1.493			0.333			1.349			0.743			0.434			0.665				0.52			1.008			0.763			1.26			1.546			1.569
		0.377			0.408			1.15			0.629		#219 overlay 1	0.419			0.494				0.799			0.913			0.793			0.346			0.841			1.745
		0.437			0.54			1.493			0.768			0.646			0.488				0.413			0.741			0.522			1.926			1.35			0.942
		0.909			0.209			1.067			0.657			0.642			0.295				0.654			0.731			0.524			0.97			1.045			2.343
		0.86			0.546			1.238			0.593			0.403			0.668				0.274			0.639			0.594			1.129			1.546			1.947
		1.15			0.308			1.26			1.558			0.203			0.348				0.213			0.6			0.632			0.932			1.366			2.443
		0.689			0.52			0.961			1.254			0.246			0.461				0.286			0.699			0.723			1.757			1.361			1.119
		0.357			0.31			0.663			1.163			0.394			0.578				0.493			0.724			0.866			1.273			1.458			0.802
		0.226			0.401			1.284			1.043			0.434			0.456				0.641			0.284			0.976			1.1			1.324			0.937
	#127 Overlay 1	0.381			0.587			1.538			1.175			0.459			0.418				0.309			0.576			1.147			0.839			1.757			2.026
		0.39			0.689			0.977			1.376			0.318			0.431				0.37			0.804			0.895			0.812			0.633			2.364
		0.285			0.492			1.254			1.212			0.353			0.588				0.615			0.492			0.623			0.627			1.232			1.699
		0.254			0.542			1.139			1.309			0.313			0.587				0.355			0.459			0.993			1.972			1.78			1.907
		0.292			0.697			0.824			1.298			0.392			0.261				0.479			0.563			1.109			1.146			1.441			0.757
		0.291			0.922			1.144			1.408			0.196			0.506				0.757			0.499			1.085			1.587			0.795			1.085
		0.133			0.021			1.543			1.243			0.174			0.449				0.599			0.555			1.387			0.926			1.589			1.499
		0.11			0.662			1.165			1.096			0.334			0.266				0.324			0.484			1.007			1.037			1.174			2.243
		0.236			0.69			1.263			1.182			0.314			0.441				0.667			0.735			0.573			1.432			1.142			2.463
		0.14			0.632			0.87			1.353			0.29			0.438				0.554			0.642			0.993			0.678			1.614			1.553
		0.116			0.538			1.577			1.414			0.495			0.58				0.524			0.711			0.985			1.347			1.389			1.475
		0.17			0.587			0.878			1.011			0.332			0.502			# 125 overlay 1	0.364			0.434			1.085			0.877			1.769			1.405
		0.326			0.508			0.796			1.36			0.38			0.268				0.266			0.819			0.763			1.132			1.811			0.787
		0.322		#183 overlay 1	0.501			0.863			0.856			0.624			0.345				0.17			0.493			0.898			0.283			2.141			1.332
		0.252			0.687			1.148			1.163			0.42			0.411				0.258			0.63			0.618			1.351			1.498			0.775
		0.256			0.386			1.144			1.435			0.536			0.306				0.313			0.219			0.369			1.065			2.099			0.99
		0.152			0.271			1.248			0.986			0.413			0.259				0.269			0.468			0.61			1.615			3.003		#79 overlay 2	2.428
		0.38			0.398			1.558			1.076			0.367			0.475				0.17			0.36			0.618			1.211			2.026			1.724
		0.213			0.456			1.728			1.248			0.603			0.362				0.291			0.341			0.719			1.352			1.852			1.897
		0.162			0.338			1.307			1.314			0.47			0.486				0.234			0.598			0.698			1.02			1.857			1.568
		0.199			0.294			1.286			1.372			0.253			0.4				0.357			0.509			0.873			1.205			2.733			1.29
		0.325			0.424			0.592			1.293			0.409			0.356				0.329			0.791			0.906			1.154			1.825			1.416
		0.164			0.387			1.057			1.044			0.249			0.612				0.373			0.893			0.871			0.819			2.466			2.201
		0.12			0.474			1.4			0.757			0.404			0.555				0.396			0.559			1.044			1.454			1.442			1.852
		0.284			0.318			1.243			0.849			0.262			0.381				0.499			0.618			0.972			0.69			1.307			2.486
		0.174			0.354			1.286			0.957			0.316			0.408				0.346			0.888			0.884			0.916			1.073			1.674
		0.204			0.534			0.59			0.952			0.433			0.624				0.3			0.905			1.583			0.725			0.844			1.549
		0.15			0.505			0.871			1.415			0.34			0.645				0.267			0.492			0.472			1.284			0.892			2.102
		0.107			0.511			1.91			1.153			0.362			0.282				0.345			0.445			0.994			1.129			0.985			0.939
		0.328			0.4			1.116			0.969			0.312			0.549				0.463			0.459			0.673			0.675			1.094			3.587
		0.365			0.616			0.811			1.064			0.34			0.955				0.425			0.938			0.372			0.861			0.711			3.242
		0.212			0.445			1.178			1.172			0.32			0.93				0.43			0.83			0.214			1.05			0.87			2.763
		0.193			0.342			1.387			0.705			0.241			0.329				0.467			1.073			0.427			1.147			1.081			3.006
		0.175			0.477			0.868			0.976			0.421			0.32				0.718			0.615			1.038			1.284			2.58			2.063
		0.094			0.475			1.382			1.247			0.299			0.521				0.428			0.503			1.001			0.755			0.807			3.147
		0.435			0.384			1.417			0.568			0.415			0.24				0.474			0.468			0.762			0.982			0.686			1.518
		0.436			0.551			1.34			0.836			0.352			0.63				0.39			0.368			0.73			1.321			2.198			0.96
		0.21			0.47			1.675			0.86			0.395			0.215				0.252			0.472			1.165			2.921			1.023			1.218
		0.329			0.426			1.586			0.754			0.698			0.938				0.556			0.839			0.897			0.993			1.659			1.673
		0.315			0.319			1.228			1.196			0.366			0.43				0.425			0.656			0.751			2.656			1.667			1.905
		0.304			0.433			1.441			1.149			0.438			0.574				0.273			0.701			1.419			1.443			1.014			2.025
		0.329			0.381			1.641			1.141			0.491			0.498				0.732			0.899			0.531			0.659			1.355			1.454
		0.37			0.367			1.039			1.07			0.538			0.414				0.599			0.913			0.202			1.821			1.407			1.034
		0.298			0.309			1.242			1.043			0.413			0.381				0.458			0.688			0.661			1.333			1.393			1.199
		0.185			0.159			0.965			1.424			0.425			0.433				0.492			0.646		#115 overlay 1	0.96			0.699		#219 overlay 2	1.355			1.112
		0.328			0.174			2.048			1.426			0.353			0.704				0.557			0.89			0.906			1.816			1.22			1.039
		0.308			0.304			1.439			1.34			0.327			0.882				0.446			0.596			0.974			1.218			1.329			1.277
		0.181			0.334			1.185			1.076			0.354			0.092				0.222			0.69			0.85			1.513			1.478			2.167
		0.099			0.552			0.99			0.986			0.246			0.345				0.329			0.957			1.268			1.118			1.898			1.977
		0.126			0.497			0.826			0.941			0.304			0.406				0.365			0.676			1.626			1.133			1.586			2.784
		0.237			0.379			0.961			1.055			0.376			0.74				0.516			0.718			1.359			1.107			0.989			1.887
		0.249			0.32			1.074			0.84			0.38			0.215				0.423			0.257			1.197			1.217			1.214			2.72
		0.405			0.435			0.965			0.893			0.351			0.758				0.281			0.599			0.942			1.705			1.833			0.787
		0.231		#183 overlay 2	0.489			1.937			1.067			0.397			0.441				0.482			0.879			1.088			1.475			2.082			0.93
		0.178			0.349			1.7			0.723			0.469			0.38				0.253			0.715			0.656			0.475			1.429			1.942
		0.43			0.337			1.843			0.539			0.393			0.54				0.478			0.31			0.709			0.782			1.546			1.838
		0.264			0.585			1.311			0.867			0.326			0.365				0.446			0.47			1.995			1.611			0.964			1.875
		0.186			0.494			1.397			0.6			0.514			0.612				0.636			0.356			1.242			0.97			0.957			2.041
		0.19			0.675			0.653			0.813			0.494			0.268				0.458			1.079			1.571			1.289			1.391			1.804
		0.219			0.383			1.546			0.899			0.405			0.576				0.699			1.072			0.606			1.203			0.938			1.175
		0.123			0.641			1.004			1.258			0.324			0.38				0.437			0.636			0.821			1.092			1.344			2.154
		0.164			0.432		# 51 overlay 2	1.906			1.395			0.567			0.292				0.441			0.291			0.964			1.306			1.521			2.227
		0.236			0.428			1.372			0.817			0.443			0.352				0.452			0.667			0.825			1.633			1.366			2.521
		0.177			0.134			1.028			1.157			0.377			0.315				0.329			0.764			1.186			1.386			1.28			2.159
		0.276			0.348			2.101			0.955			0.404			0.705				0.394			0.71			0.881			0.616			1.406			1.615
		0.114			0.602			1.337			0.864			0.327			0.66				0.377			0.67			0.815			1.539			1.45			1.434
		0.258			0.403			1.332			0.969			0.445			0.359				0.49			0.579			0.778			0.685			1.099			1.763
		0.187			0.43			1.37			1.326			0.476			0.682				0.475			0.388			0.817			0.828			1.17			1.297
		0.253			0.344			0.959			0.822			0.503			0.625				0.611			0.702			1.139			0.494			1.226			2.325
		0.162			0.471			0.605			1.097			0.221			0.322				0.505			0.35			1.138			1.639			0.954			1.097
		0.173			0.7			1.052			1.142			0.415			0.823				0.284			0.644			0.787			0.596			1.249			2.155
		0.392			0.348			0.391			1.221			0.452			0.827				0.35			0.368			0.261			0.434			1.011			2.424
		0.12			0.622			0.565			1.446			0.551			0.761				0.372			0.738			1.415			0.418			1.366			2.172
		0.118			0.45			1.031			0.589			0.434			0.39				0.264			0.719			1.122			0.774			1.108			3.586
		0.132			0.353			1.333			0.958		#219 overlay 1	0.569			0.248				0.446			1.03			1.197			0.661			1.206			1.939
		0.111			0.376			0.813			0.794			0.48			0.454				0.508			0.596			0.605			0.609			1.669			2.399
		0.14			0.349			0.98			0.899			0.793			0.209				0.332			0.572			0.893			2.878			0.924			2.223
		0.275			0.693			0.415			0.743			0.543			0.221				0.312			0.411			0.442			1.559			0.536			2.409
		0.131			0.57			0.586			1.1			0.411			0.224				0.291		#183 overlay 2	0.861			0.767		#178 overlay 1	0.584			0.78			1.953
		0.139			0.52			0.888			1.304			0.525			0.285				0.209			0.758			0.824			1.169			0.942			1.788
		0.189			0.388			0.93			1.174			0.988			0.495				0.299			1.153			0.32			0.886			0.797			1.928
		0.196			0.724			1.158			1.143			0.705			0.556				0.504			0.957			0.712			0.785			1.059			1.764
		0.232			0.445			1.045			1.057			0.87			0.305				0.363			0.44			0.214			0.91			1.233			1.652
		0.286			0.464			1.035			1.111			0.757			0.216				0.141			0.836			0.882			0.451			0.976			1.813
		0.179			0.464			0.522			0.811			0.431			0.763				0.426			1.029			1.205			0.775			1.566			3.025
		0.201			0.42			0.529			0.91			0.782			0.383				0.425			0.908			0.921			1.088			1.538			1.43
		0.212			0			1.273			1.002			0.655			0.717				0.308			1.522			1.622			1.167			1.031			1.146
		0.15			0.834			0.669			0.885			0.5			0.73				0.4			0.771			0.864			0.918			0.493			2.324
		0.394			0.67			0.884			1.342			0.496			0.496				0.306			0.863			1.097			0.884			0.281			0.842
		0.58			0.603			2.069			0.808			0.698			0.883				0.331			0.875			1.05			0.923			0.399			2.425
		0.212			0.408			0.695			1.004			0.57			0.349				0.247			0.488			0.651			0.869			1.376			1.448
		0.255			0.335			0.512			1.198			0.648			0.513				0.623			0.894			0.154			0.912			1.273			1.73
		0.327			0.502			0.897			1.2			0.563			0.472				0.507			0.7			0.755			0.824			0.968			1.975
		0.147			0.53			1.614			0.668			0.607			0.525				0.51			0.527			0.541			1.851			1.853			4.222
		0.185			0.538			1.382			0.747			0.663			0.326				0.51			0.814			1.201			1.481			0.947			1.969
		0.174			0.623			1.017			0.722			0.711			0.511				0.331			0.205			0.673			1.198			1.989			3.672
		0.288			0.637			0.601			0.938			0.598			0.477				0.496			1.098			1.938			1.048			1.501			1.851
		0.132			0.273			1.081			0.983			0.745			0.242				0.469			0.613			1.996			0.894			0.73			1.888
		0.129			0.319			1.073			0.517			0.735			0.593				0.405			0.669			1.268			1.138			1.093			1.66
		0.219			0.439			0.792			0.907			0.651			0.306				0.455			1.135			1.266			1.098			1.032			1.428
		0.339			0.779			1.136			0.755			0.557			0.693				0.534			0.442			0.497			0.984			1.351			0.719
		0.208		#184 overlay 1	0.518			0.858			1.239			0.71			0.658				0.387			1.042			1.243			1.257			1.47			0.93
		0.224			0.28			0.969			1.001			0.753			0.459				0.609			0.871			0.716			1.253			1.444			2.228
		0.182			0.16			1.427			1.654			0.887			0.16				0.534			0.977			0.62			0.86			1.902			2.251
		0.237			0.295			0.79			0.82		#222 overlay 1	0.725			0.799				0.374			0.98			1.212			1.279			1.594		#196 overlay 1	1.447
		0.11			0.349			1.744			0.647			0.557		#79 overlay 1	0.361				0.55			0.503			1.282			0.369			1.137			1.245
		0.277			0.557			1.125			0.898			0.401			0.698				0.299			0.49			1.268			0.578			1.801			2.331
		0.358			0.343			1.021			1.286			0.426			0.342				0.366			0.922			0.904			1.282			1.917			2.744
		0.273			0.474			0.748			0.611			0.61			0.562				0.608			0.685			0.863			0.929			1.796			3.946
		0.295			0.285			0.871			0.727			0.572			0.539				0.475			0.827			1.141			1.011			1.251			3.004
		0.302			0.231			1.172			1.189			0.449			0.435				0.309			0.862			0.185			0.763			1.673			2.887
		0.383			0.416			1.375			1.115			0.39			0.848				0.78			0.26			0.3			1.264			1.37			0.947
		0.17			0.336			1.412			0.982			0.407			0.604				0.641			0.343			0.65			0.613			1.663			0.518
		0.385			0.46			1.649			0.979			0.544			0.618				0.735			0.829			1.253			2.079			1.494			2.441
		0.48			0.425			1.256			0.991			0.397			0.651				0.812			0.747			1.322			1.343			0.988			2.748
		0.33			0.538			1.068			0.936			0.493			0.611				0.346			0.518			0.212			1.077			0.662			2.31
		0.265			0.731			1.344			1.421			0.59			0.536				0.317			0.606			0.153			1.033			1.013			2.226
		0.583			0.731			1.163		# 178 overlay 2	1.147			0.491			0.736				0.66			1.176			0.971			1.262			1.376			1.089
		0.517			0.255			0.717			0.969			0.626			0.481				0.612			0.564			1.257			0.621			2.181			0.663
		0.214			0.234			0.633			1.108			0.65			0.364				0.419			0.814			1.365			1.246			1.127			1.281
		0.215			0.314			0.511			0.82			0.734			0.665				0.44			0.743			0.442			2.177			1.296			1.065
		0.349			0.428			0.864			1.154			0.391			0.306				0.539			0.695			0.729			1.411			1.235			0.563
		0.321			0.496			0.935			0.906			0.929			0.344				0.559			0.643			0.488			1.235			0.965			0.923
		0.525			0.449			0.861			1.41			0.241			0.371				0.349			0.934			0.424			1.121			1.66			0.536
		0.102			0.279			1.343			0.91			0.217			0.282			# 125 overlay 2	0.792			1.024			0.705			1.509			1.088			1.358
		0.41			0.335			0.695			1.154			0.485			0.279				0.245			0.751			0.322			0.883			0.983			0.847
		0.345			0.335			1.036			0.833			0.363			0.591				0.351			1.068			0.852			1.71			1.275			2.378
		0.306			0.389			1.265			0.857			0.631			0.342				0.523			0.718			1.733			1.492			1.058			2.536
		0.405			0.422			0.923			0.653			0.555			0.611				0.946			0.535			0.918			1.247			1.422			1.919
		0.394			0.339			1.069			1.435			0.539			0.559				0.418			1.081			1.282			1.027			1.908			0.498
		0.362			0.412			0.646			0.692			0.406			0.571				0.598			1.158			0.508			0.758			1.829			1.024
		0.125			0.518			0.721			0.729			0.507			0.325				0.604			0.793			0.641			0.693			1.956			2.016
		0.451			0.196			1.301			0.936			0.411			0.454				0.474			0.704			0.814			0.882			1.406			1.032
		0.251			0.366			1.446			1.129			0.579			0.592				0.605			0.576			0.539			0.855			1.595			2.186
		0.119			0.63			0.898			1.222			0.609			0.281				0.687			0.306			1.12			1.016			1.324			1.358
		0.267			0.33			1.265			1.083			0.591			0.703				0.431			0.698			0.609			0.755			1.427			3.131
		0.363			0.373			0.824			1.069			0.34			0.783				0.433		#184 overlay 1	0.545			0.386			1.032			0.835			1.977
		0.425			0.369			0.778			0.942			0.447			0.284				0.489			0.43			1.282			1.436			1.779			2.093
		0.157			0.337			1.014			0.798			0.877			0.711				0.528			0.865			1.526			1.351			1.265			3.862
		0.13			0.253			1.655			0.954			0.307			0.258				0.598			0.756			1.096			0.573			1.239			2.232
		0.107			0.257			0.638			0.678			0.679			0.745				0.619			0.565			1.023			1.738			1.717			1.032
	#127 overlay 2	0.358			0.252			1.08			1.221			0.759			0.299				0.362			0.611			1.372			1.461			1.452			2.38
		0.449			0.459			1.227			0.812			0.609			0.778				0.309			0.929			1.316			1.416			0.975			1.67
		0.502			0.659			1.259			0.995			0.542			0.321				0.423			0.655			0.903			1.21			1.972			1.734
		0.293			0.695			0.934			0.797			0.67			0.336				0.544			0.491			0.274			0.992			1.299			3.378
		0.477			0.531			0.594			0.78			0.451			0.372				0.537			1.01			0.832			0.481			1.897			0.929
		0.242			0.448			0.684			1.198			0.379			0.072				0.474			0.556			1.015			1.137			1.387			2.145
		0.36			0.319			1.373			0.68			0.779			0.158				0.643			0.533			0.521			0.624			0.696			1.262
		0.119			0.634			1.25			1.197			0.542			0.135				0.649			1.228			0.749			1.241			0.952			1.113
		0.174			0.534			1.187			1.055			0.641			0.246				0.625			0.571			0.899			1.038			1.184			1.129
		0.26			1.032			2.291			1.294			0.592			0.356				0.713			0.638			0.904			1.228			1.181			0.323
		0.36			0.943			1.346			1.069			0.451			0.609				0.713			0.788			0.532			1.024			1.224			0.683
		0.184			0.356			1.402			0.772			0.641			0.561				0.729			0.506			1.144			0.875			0.888			0.79
		0.306			0.387			1.03			1.247			0.441			0.713				0.411			0.774			0.906			0.704			2.142			0.815
		0.304			0.349			1.47			0.881			0.506			0.655				0.216			1.238			1.102			0.594			0.858			2.622
		0.364			0.673			1.097			0.966			0.275			0.718				0.646			1.246			0.949			0.514		#222 overlay 1	1.841			2.247
		0.275			0.803			1.231			1.217			0.489			0.545				0.329			0.987			1.191			0.658			1.894			1.322
		0.335			0.127			1.165			0.848			0.408			0.813				0.5			0.755			1.244			1.8			2.922			2.229
		0.293			0.479			1.523			0.668			0.325			0.54				0.504			0.495			1.131			2.212			2.418			2.759
		0.262			0.383			0.803			0.836			0.274			0.47				0.423			0.773			1.062			1.207			3.131			2.358
		0.096			0.515			1.439			0.692			0.299			0.557				0.444			0.305			1.289			0.739			2.802			3.031
		0.109			0.576			0.898			1.295			0.145			0.545				0.512			0.917			0.97			0.984			2.101			1.344
		0.358			0.461			1.198			0.992			0.701			0.781				0.275			0.606			1.194			0.626			2.395			1.92
		0.204			0.567			0.867			0.65			0.318			0.806				0.356			0.826			0.297			1.188			2.149			1.563
		0.785			0.5			1.315			0.904			0.589			0.804				0.477			0.747			0.319			0.689			2.624			0.887
		0.447			0.832			1.149			1.008			0.611			0.789				0.378			0.687			1.487			0.591			2.836			0.852
		0.58			0.947			1.333			0.821			0.425			0.88				0.56			0.876			0.7			0.52			2.737			1.759
		0.406			0.647			1.419			1.047			0.497			0.355				0.456			0.379			0.948			0.956			3.548			1.112
		0.102			0.11			1.116			0.624			0.681			0.365				0.266			0.613			1.843			1.634			3.568			1.135
		0.137			0.362			1.357			1.027			0.695			0.759				0.397			0.34			1.119			1.012			1.738			1.191
		0.243			0.461			1.383			0.661			0.482			0.662				0.281			0.61			0.989			1.708			1.317			0.738
		0.434			0.575			0.935			1.183			0.592			0.386				0.298			0.485			0.953			1.366			4.75			0.878
		0.339			0.516			1.203			1.057			1.092			0.455				0.366			0.352			1.149			0.683			1.879			0.87
		0.157			0.543			1.396			1.013			0.719			0.396				0.441			0.726			1.198			1.22			3.051			0.5
		0.089			0.649			1.622			1.17			0.57			0.692				0.71			0.672			1.15			0.743			3.111			0.419
		0.197			0.676			1.268			0.538			0.495			0.617				0.576			0.514			1.244			1.681			2.169			1.778
		0.183			0.659			1.119			1.164			0.571		#79 overlay 2	0.632				0.63			0.72			0.525			2.469			2.01			1.734
		0.344			0.715			1.382			1.146			0.622			0.673				0.596			0.878			0.551			1.242			2.362			0.602
		0.208			0.496			0.724			0.897			0.408			0.48				0.313			0.743			0.822			0.247			3.745			0.882
		0.233			0.687			1.076			1.134			0.504			0.41				0.503			0.667			0.927			0.701			1.215			0.557
		0.155		#198 overlay 1	0.36		# 115 overlay 1	1.704			1.094			0.437			0.65				0.471			0.769			1.058			1.597			3.775			1.924
		0.199			0.504			0.574			0.827			0.536			0.382				0.508			0.672			1.016			0.694			2.815			0.968
		0.391			0.419			1.169			1.114			0.45			0.131				0.494			0.717			2.012			1.353			3.715		#196 overlay 2	1.839
		0.342			0.483			0.618			0.776			0.591			0.36				0.579			0.665			1.094			0.618			2.955			2.208
		0.435			0.344			1.081			0.8			0.539			0.227				0.492			0.717			0.844			0.774			4.557			0.426
		0.358			0.43			1.237			0.785			0.545			0.483				0.435			0.799			1.142			1.278			3.527			2.768
		0.294			0.673			1.306			1.137			0.52			0.734				0.45			0.779			1.501			0.687			2.715			2.815
		0.209			0.455			0.807			0.953			0.511			0.477				0.261			0.475			1.216			1.047			1.758			0.656
		0.159			0.493			0.77			1.198			0.511			0.507				0.358			0.672			0.56			1.896			1.577			1.04
		0.198			0.403			1.251			1.101			0.681			0.484				1.063			0.653			0.21			0.614			5.187			2.68
		0.375			0.318			1.21			0.754			0.53			0.461				0.714			0.415			0.554			0.679			2.187			2.738
		0.222			0.27			1.798			0.872			0.511			0.621				0.552			0.391			0.398			0.837			2.654			0.738
		0.296			0.571			1.333			0.87			0.733			0.433				0.479			0.457			1.391			0.752			4.162			2.413
		0.101			0.409			1.715			1.154			0.6			0.606				0.414			0.625			1.264			1.35			4.786			1.434
		0.122			0.438			1.453			0.887			0.516			0.511				0.362			0.635			1.466			1.074			3.401			0.498
		0.196			0.371			1.716			1.215			0.725			0.374				0.6			0.591			0.306			1.186			3.178			2.255
		0.247			0.49			1.594			0.905		#222 overlay 2	0.726			0.485				0.568			0.575			0.789			0.825			2.901			1.803
		0.385			0.36			0.695			1.212			0.52			0.252				0.78			0.504			0.879			0.628			1.795			2.162
		0.378			0.316			1.957			1.018			0.52			0.141				0.467			0.6			0.925			1.608			1.692			2.983
		0.366			0.225			1.672			0.894			0.763			0.147				0.537			0.437			0.603			1.211			2.488			2.639
		0.348			0.283			1.749			0.863			0.55			0.272				0.384			0.553			0.832			0.63			2.035			0.906
		0.237			0.244			1.678			1.072			0.812			0.206				0.639			0.352			0.978			0.152			2.99			2.942
		0.242			0.595			1.749			0.927			0.852			0.199				0.498			0.201			1.693			0.938			4.068			3.46
		0.225			0.317			1.439			0.6			0.644			0.267				0.394			0.314			2.16			1.742			1.628			3.1
		0.064			0.201			1.705			0.728			0.717			0.102				0.383			0.515			0.751			1.29			2.672			2.679
		0.098			0.326			1.489			0.65			0.533			0.184				0.793			0.37			1.339			0.714			1.864			1.55
		0.235			0.499			1.449			1.206			0.519			0.125				0.647			0.237			1.111			1.507			1.833			1.298
		0.446			0.567			1.352			0.639			0.548			0.273				0.55			0.124			1.532			1.111			2.624			1.563
		0.276			0.568			0.468			1.107			0.753			0.296				0.551			0.72			0.71			1.895			1.685			2.057
		0.337			0.188			0.74			0.635			0.623			0.451				0.672			0.636			1.146			0.781			3.071			1.663
		0.188			0.372			1.253			1.441			0.526			0.438				0.527			0.659			1.168			1.919			2.467			3.466
		0.24			0.315			1.107			0.79			0.537			0.259				0.446			0.617			1.178			0.654		#222 overlay 2	2.446			1.745
		0.109			0.547			1.531			0.641			0.456			0.231				0.471			0.581			1.162			1.188			2.154			1.605
		0.068			0.269			0.479			0.939			0.538			0.174				0.759			0.85			1.012			1.589			2.56			2.397
		0.106			0.211			1.093			0.905			0.643			0.106				0.44			0.541			0.207			1.292			2.766			2.905
		0.257			0.386			1.678			1.12			0.463			0.344				0.622			0.716			0.377			0.451			1.783			1.946
		0.258			0.261			1.209			0.82			0.366			0.34				0.368			0.613			1.422		#178 overlay 2	1.036			2.221			1.288
		0.102			0.246			1.29			1.188			0.546			0.786				0.374			0.848			1.142			0.953			2.047			2.543
		0.193			0.303			2.114			1.048			0.574			0.146				0.567			0.564			1.323			0.609			2.624			3.182
		0.234			0.304			0.995			0.696			0.429			0.189				0.692			0.481			0.839			1.287			3.347			2.167
		0.253			0.505			1.338			1.273			0.392			0.223				0.51			0.258			1.259			0.682			1.953			0.573
		0.308			0.522			0.756			1.232			0.437			0.21				0.375			0.763			0.572			1.158			2.601			3.555
		0.241			0.234			1.873			0.609			0.913			0.261				0.551			0.686			0.276			0.511			2.363			2.145
		0.11			0.516			1.597			0.732			0.384			0.665				0.492			0.915			1.465			0.985			3.286			2.761
		0.141			0.67			1.512			1.156			0			0.441				0.742			0.645			0.683			0.63			3.225			1.487
		0.822			0.607			1.571			0.944			0.955			0.187				0.756			0.875			1.221			0.475			3.377			2.276
		0.513			0.382			1.514			0.904			0.576			0.193				0.615			0.606			0.931			0.638			2.562			0.296
		0.385			0.279			1.346			1.36			0.635			0.313				0.665			0.603			2.296			0.735			1.06			1.465
		0.242			0.189			0.936			1.02			0.765			0.246				0.345			0.532			1.192			1.686			1.582			3.894
		0.267			0.286			1.275			0.977			0.582			0.46				0.452			0.471			1.578			0.652			1.647			3.766
		0			0.436			1.882			0.573			0.753			0.425				0.404			0.77			1.346			0.99			1.505			1.024
		0.279			0.307			1.802			1.366			0.002			0.281				0.632			0.828			1.653			0.85			4.465			1.175
		0.237			0.191			1.857			1.067			0.63			0.244				0.806			0.254			1.281			1.044			1.836			1.998
		0.352			0.425			2.081			1.212			0.384			0.671				0.569			0.525			1.121			1.318			1.771			1.941
		0.362			0.474			0.949			1.294			0.428			0.294				0.858			0.818			0.857			1.634			3.22			1.057
		0.234			0.32			0.612			1.03			0.519			0.646				0.553			0.57			1.211			0.678			2.467			0.929
		0.234			0.497			0.688			0.579			0.467			0.552				0.468			0.473			1.976			0.161			2.456			1.818
		0.212			0.486			1.489			1.236			0.268			0.506				0.733			0.549			1.113			0.6			3.008			2.55
		0.334			0.444			1.048			0.927			0.779		#196 overlay 1	0.252				0.351			0.527			1.323			0.6			4.455			2.437
		0.343			0.368			1.12			1.25			0.64			0.603				0.618			0.519			0.459			0.999			2.623			1.977
		0.076			0.41			1.803			1.109			0.577			0.568				0.603			0.563		#115 overlay 2	0.898			1.197			1.813			2.453
		0.224			0.287			1.261			1.118			0.275			1.22				0.447			0.684			1.168			1.003			1.695			2.6
		0.18			0.442			0.757			1.377			0.675			1.115				0.379			0.238			0.882			0.837			4.064			2.323
		0.336			0.441			1.645			1.023			0.537			0.749				0.429			0.513			1.036			0.677			3.817			1.245
		0.153			0.344			0.771			0.711			0.569			1.04				0.743			0.736			0.996			1.605			2.675			1.229
		0.217			0.331			0.975			0.739			0.503			0.116				0.424			1.062			1.325			1.023			3.479			2.878
		0.295			0.263			0.527			0.865			0.561			0.753				0.264			0.675			1.208			1.409			3.679			3.105
		0.269			0.378			0.869			1.769			0.548			0.066				0.371			0.948			1.543			0.254			1.823			4.293
		0.349			0.282			0.801			1.764			0.45			0.896				0.419			0.721			0.966			0.65			3.03			3.1
		0.237			0.373			0.924			1.889			0.661			0.401				0.598			0.886			0.899			0.661			4.734			1.818
		0.264			0.412			1.846			0.737			0.333			1.422				0.574			0.644			0.481			1.314			3.725			1.535
		0.284			0.362			1.549			1.122			0.593			0.275				0.301			0.456			0.656			1.349			2.039			1.277
		0.201			0.479			0.934			1.318			0.323			0.273				0.603			0.851			0.278			1.525			3.267			1.455
		0.073			0.385			0.805			0.844			0.793			0.656				0.528			0.674			1.293			1.566			4.426			2.133
		0.221			0.182			1.045			0.727			0.629			0.997				0.754			0.676			1.588			1.212			1.839			2.213
		0.266			0.376			1.35			1.007			0.693			0.99				0.341			0.411			1.058			0.246			1.622			2.312
		0.133			0.33			1.257			1.05			0.646			1.322				0.432			0.314			1.121			1.169			3.491			0.667
		0.204			0.434			1.161			1.014			0.587			0.572				0.258			0.244			1.503			1.147			4.23			0.901
		0.21			0			1.273			0.807			0.359			1.034				0.475			0.298			0.6			1.267			3.52			2.187
		0.119			0.396			1.101			0.631			0.728			0.767				0.513			0.385			0.916			0.844			4.922			3.872
		0.33			0.376			1.628			1.028			0.588			0.877				0.559			0.229			0.804			1.71			4.054			3.793
		0.142			0.263			1.192			0.988			0.695			1.073				0.663			0.598			0.623			1.574			3.725			3.338
		0.217			0.243			1.066		# 179 overlay 1	0.756			0.595			0.866				0.415			0.56			1.193			0.941			5.13			1.31
		0.306			0.483			0.55			0.87			0.399			1.241				0.5			0.607			0.688			0.185						2.459
		0.204			0.322			0.941			0.862			0.525			1.513				0.335			0.196			1.77			0.549						3.693
		0.09			0.24			1.532			0.819			0.443			0.9				0.38			0.627			1.276			0.436						0.962
		0.291			0.423			1.529			1.016			0.559			1.251				0.579			0.735			1.127			0.942						2.56
		0.151			0.399			1.28			1.19			0.926			1.388				0.672			0.401			0.699			0.597						1.041
		0.161			0.298			0.539			0.927			0.388			1.022				0.476			0.583			0.995			0.394						0.836
		0.16			0.104			0.707			1.307			0.633			1.313				0.749			0.695			1.76			0.994						1.314
		0.178			0.154			1.306			1.404			0.636			1.55				0.591			0.78			0.258			0.134						3.484
		0.235			0.073			0.318			0.676			0.69			1.009				0.459			0.357			1.315			0.335						1.51
		0.141			0.141			0.429			1.225			0.53			1.077				0.31			0.9			1.039			0.838						2.799
		0.296			0.237			0.701			1.319			0.703			1.241				0.496			0.634			1.341			1.623						2.5
		0.409			0.363			1.202			0.544			0.881			0.544				0.46			0.715			1.238			0.913						0.544
		0.3			0.47			1.126			0.633			0.397			1.132				0.331			0.604			1.204			0.879					#201 overlay 1	1.636
		0.125			0.243			1.419			0.808			0.721			1.143				0.643			0.769			0.728			0.835						0.981
		0.252			0.097			0.468			0.846			0.492			0.728				0.804			0.241			1.227			1.049						0.942
		0.216			0.338			0.745			1.046			0.63			1.07				0.566		#184 overlay 2	0.708			0.843			1.122						1.169
		0.155			0.317			1.9			0.836			0.901			1.689				0.652			0.411			1.194			1.143						1.31
		0.252			0.344			1.103			0.866			0.621			1.203				0.807			1.01			0.579			0.628						1.404
		0.34			0.143			0.825			0.892			0.469			1.161				0.384			0.708			0.565			0.698						0.781
		0.129			0.534			0.894			1.221			0.578			1.163				0.533			0.883			1.242			0.651						1.483
		0.162			0.121			1.676			1.287			0.549			0.811				0.908			0.78			0.581			0.513						1.13
		0.115			0.049			1.154			1.268			0.429			1.026				0.687			0.965			1.112			1.079						0.649
		0.314			0.102			0.846			0.831			0.811			1.422				0.89			0.478			1.545			1.908						1.367
		0.328			0.068			0.753			0.995			0.726			0.854				0.645			0.285			0.216			1.271						1.161
	#127 overlay 3	0.157			0.12			0.639			0.857			0.678			1.285				0.625			0.49			1.17			1.754						0.824
		0.118			0.229			1.01			0.898			0.841			1.734				0.6			0.706			0.707			0.238						1.525
		0.166			0.559			0.648			1.049			0.643			1.179				0.336			0.44			0.326			2.139						1.234
		0.236		#220 overlay 1	0.352			2.009			1.227			0.683			0.764				0.486			0.51			0.964			1.317						1.144
		0.346			0.305			1.237			0.881			0.359		#201 overlay 1	0.362				0.547			0.665			0.768			1.429						1.496
		0.12			0.651			1.475			0.927			0.664			0.4				0.504			0.246			0.981			0.878						1.323
		0.53			0.637			0.755			1.059			0.497			0.43				0.512			0.383			0.785			1.41						1.146
		0.198			0.249			1.27			0.968			0.464			0.343			# 125 overlay 3	0.676			0.963			0.804			0.43						1.284
		0.242			0.334			0.9			0.933			0.51			0.209				0.358			0.798			0.798			0.932						2.7
		0.354			0.262			1.139			1.085			0.771			0.272				0.53			0.799			0.688			1.303						1.853
		0.113			0.438			0.931			0.843			0.5			0.685				0.452			0.524			1.079			1.191						1.003
		0.146			0.198			1.257			0.926			0.505			0.219				0.304			0.43			1.033			2.121						0.532
		0.204			0.614			0.926			1.398			0.765			0.638				0.306			0.9			0.746			1.119						1.171
		0.146			0.337			1.12			1.174			0.681			0.284				0.792			0.477			0.735			1.431						1.56
		0.302			0.532			0.928			0.91			0.575			0.647				0.249			0.615			0.588			1.886						1.341
		0.277			0.551			0.952			0.767			0.817			0.719				0.428			0.757			1.19			0.337						1.114
		0.312			0.341			1.135			1.41			0.626			0.71				0.491			0.745			0.528			1.163						1.117
		0.265			0.47			1.685			1.517			0.672			1.23				0.496			0.304			0.701			0.87						1.762
		0.113			0.359			1.312			1.203			0.491			0.821				0.483			0.617			0.656			0.523						1.1
		0.075			0.345			1.625			0.739			0.901			1.214				0.394			0.386			1.207			0.296						1.225
		0.315			0.404			1.446			0.812						0.428				0.352			0.993			0.904			0.116						1.289
		0.31			0.489			1.497			0.812						0.714				0.462			0.718			1.208			0.447						0.963
		0.241			0.313			0.691			0.805						0.497				0.385			0.386			0.702			1.233						2.127
		0.174			0.229			1.017			1.031						0.678				0.441			0.586			0.331			0.95						1.195
		0.224			0.236			1.016			1.259						0.604				0.455			0.45			0.502			1.362						1.491
		0.217			0.403			1.724			1.155						0.415				0.296			0.716			0.172			0.786						1.125
		0.198			0.746			1.217			1.393						0.59				0.286			0.287			0.261			1.298						1.317
		0.086			0.608			1.132			1.022						0.266				0.378			0.733			0.929			0.749						0.87
		0.294			0.483			1.118			0.913						0.415				0.256			0.532			0.916			0.664						0.955
		0.126			0.332			0.877			1.095						0.582				0.547			0.654			0.971			0.412						1.556
		0.089			0.249			1.065			0.609						0.384				0.506			0.178			0.664			1.213						1.121
		0.304			0.688			0.879			1.217						0.885				0.453			0.462			0.318			1.471						1.271
		0.208			0.379			0.991			0.757						0.368				0.347			0.821			0.507			1.754						0.915
		0.256			0.435			1.418			0.842						0.544				0.375			0.735			0.696			1.339						1.477
		0.286			0.562			1.057			1.113						0.537				0.171			0.398			0.454			0.986						0.93
		0.115			0.246			1.572			1.372						0.47				0.393			0.617			0.243			1.582						1.351
		0.272			0.522			0.489			0.87						0.482				0.391			0.592			0.754			1.769						1.957
		0.316			0.82			0.918			1.074						0.35				0.345			0.756			0.867			0.776						1.872
		0.226			0.829			1.348			1.547						0.711				0.371			0.762			0.872			1.217						1.592
		0.087			0.545			0.971			1.603						0.272				0.337			0.508			0.831			0.936						1.037
		0.344			0.968			1.25			0.925						0.696				0.329			0.351			1.847			1.417						1.366
		0.101			0.572			1.107			1.195						0.721				0.287			0.571			0.703			0.477						0.819
		0.191			0.497			1.677			0.908						0.865				0.288			0.706			1.102			0.425						0.982
		0.133			0.678			0.975			1.099						0.498				0.456			0.558			0.391		#179 overlay 1	0.847						1.016
		0.192			0.663			1.199			0.973						0.62				0.21			0.554			1.248			0.865						1.509
		0.273			0.337			1.525		# 179 overlay 2	0.66						0.413				0.399			0.625			1.629			0.854						0.797
		0.222			0.094			1.521			0.872						0.335				0.435			0.531			0.781			0.503						1.298
		0.258			0.431			1.317			0.84						0.478				0.443			0.847			1.424			0.765						0.821
		0.312			0.248			1.211			0.95						0.415				0.141			0.803			1.552			1.008						0.875
		0.206			0.284			0.937			0.623						0.68				0.3			0.484			1.631			0.986						0.679
		0.258			0.376			1.063			0.562						0.26				0.42			0.966			0.741			0.883						1.484
		0.158			0.383			0.988			0.794						0.634				0.51			0.6			1.27			0.837						0.952
		0.466			0.432			1.731			1.147						0.198				0.507			0.291			1.081			0.756						1.625
		0.252			0.439			1.657			1.169					#201 overlay 2	0.239				0.621			0.713			1.124			0.927						0.759
		0.19			0.214			1.14			0.642						0.302				0.43			0.796			1.441			1.034						1.479
		0.233			0.406			0.834			1.305						0.304				0.427			0.392			0.881			0.828						1.082
		0.23			0.362			0.914			0.82						0.264				0.521			0.638			1.195			0.635						0.669
		0.541			0.344			1.045			0.575						0.404				0.459			0.553			0.466			0.914						1.1
		0.111			0.218			1.102			0.999						0.52				0.363			0.41			1.067			0.669						0.878
		0.273			0.648			1.577			1.528						0.501				0.523			0.551			1.437			0.789						0.931
		0.03			0.687			1.176			0.732						0.599				0.43			0.5			0.749			0.674						0.662
		0.491			0.956			1.114			0.536						0.201				0.625			0.576			0.659			0.861						0.758
		0.371			0.344			1.602			1.005						0.262				0.87			0.912			1.029			0.883						1.214
		0.264			0.211			1.359			0.947						0.341				0.404			0.921			0.844			0.679						0.802
		0.628		#220 overlay 2	0.506			1.026			0.583						0.652				0.776			0.484			0.783			0.547						0.447
		0.45			0.224			1.268			1.221						0.502				0.287			0.817			0.929			0.848						1.088
		0.293			0.556			0.629			1.11						0.58				0.555			0.884			0.924			0.693						2.428
		0.342			0.631			0.676			0.827						0.519				0.469			0.543			0.824			0.783						1.204
		0.337			0.363			0.764			1.409						0.298				0.538			0.524			1.062			0.897					#201 overlay 2	1.15
		0.09			0.229			1.216			0.701						0.461				0.688			0.262			1.004			0.7						0.924
		0.207			0.321			1.753			0.873						0.522				0.631			0.623			1.042			0.891						0.768
		0.227			0.364			1.302			1.071						0.322				0.36			0.589			0.362			0.501						1.071
		0.282			0.488			1.038			1.162						0.595				0.489			0.563			0.461			0.837						1.029
		0.063			0.358			1.438			0.732						0.663				0.232			1.155			0.454			0.622						1.077
		0.209			0.123			0.96			0.791						0.23				0.588			0.677			1.014			0.98						1.045
		0.064			0.47			0.955			0.647						0.337				0.442			0.543			0.182			0.81						0.875
		0.1			0.433			1.14			1.039						0.39				0.399			0.731			0.195			0.853						0.947
		0.298			0.688			1.09			0.899						0.444				0.427			0.699			0.123			0.752						0.848
		0.164			0.549			1.105			1.045						0.332				0.237			0.59			1.111			1.047						0.922
		0.103			0.621			0.56			0.866						0.248				0.584			0.635			0.431			0.556						0.997
		0.134			0.497			0.803			1.203						0.373				0.595			0.599			1.185			0.848						1.479
		0.104			0.381			0.951			0.692						0.192				0.479			0.732			0.793			0.478						1.118
		0.154			0.806			0.607			0.993						0.43				0.564			0.294			0.418			0.614						1.322
		0.073			0.551			0.94			0.931						0.378				0.354			0.676			1.07			0.667						1.377
		0.141			0.25			1.314			0.973						0.231				0.392			0.619			0.814			0.807						1.276
		0.237			0.618			0.861			0.562						0.232				0.216			0.689			0.864			0.98						1.76
		0.363			0.335			1.069			0.728						0.369				0.711			0.708			1.115			1.094						1.086
		0.47			0.195			0.831			0.952						0.483				0.65			0.771			0.953			0.52						0.9
		0.243			0.623			0.594			0.482						0.322				0.29			0.514			0.187			0.609						1.781
		0.097			0.447			0.988			0.813						0.532				0.321			0.485			0.114			0.649						1.138
		0.338			0.61		# 115 overlay 2	0.919			0.942						0.51				0.32			0.76			0.924			0.744						1.526
		0.317			0.525			1.556			1.068						0.333				0.5			0.641			0.616			0.405						0.805
		0.344			0.243			1.258			1.069						0.197				0.496			0.686			0.92			0.562						1.121
		0.143			0.368			0.601			0.625						0.545				0.211			0.632			1.018			0.921						1.341
		0.534			0.055			1.348			1.114						0.294				0.487			0.621			1.124			0.94						1.235
		0.121			0.405			0.987			0.39						0.574				0.461			0.497			0.958			1.032						0.97
		0.049			0.354			1.018			1.042						0.413				0.391			0.622			0.596		#179 overlay 2	1.11						1.168
		0.102			0.239			1.053			0.777						0.312				0.578			0.603			1.315			0.887						0.789
		0.068			0.174			1.181			1.098						0.503				0.586			0.435			0.821			1.119						1.051
		0.12			0.532			1.227			1.426						0.393				0.591			0.516			0.986			1.127						1.019
		0.229			0.373			0.952			1.397						0.276				0.519			0.487			0.561			0.727						1.013
		0.559			0.577			0.782			0.819						0.169				0.435			0.311			1.025			1.47						1.234
	#220 overlay 1	0.352			0.145			1.69			2.057						0.312				0.475			0.205			1.341			0.719						1.277
		0.305			0.422			1.303			0.469						0.501				0.614			0.364			0.204			0.883						1.484
		0.651			0.453			1.288			1.184						0.505				0.496			0.653			0.845			0.828						1.068
		0.637			0.455			1.66			1.205						0.514				0.243			0.426			0.478			1.426						1.4
		0.249			0.586			1.429			1.08						0.562				0.497			0.681			0.812			1.122						1.058
		0.334			0.497			1.255			1.004						0.517				0.599			0.586			0.879			0.456						0.972
		0.262			0.15			0.671			1.727						0.497				0.449			0.778			1.1			0.934						0.599
		0.438			0.321			1.122			0.666						0.661				0.736			0.457			0.648			0.98						1.454
		0.198			0.641			0.777			0.972						0.441				0.689			0.464			0.123			1.808						0.873
		0.614			0.45			0.952			0.945						0.405				0.479			0.498			0.421			1.01						0.575
		0.337			0.555			1.005			0.974						0.364				0.778			0.741			0.447			0.727						1.092
		0.532			0.435			1.023			1.368						0.32				0.362			0.557			1.002			0.804						1.007
		0.551			0.215			1.386			0.967						0.294				0.27			0.52			1.143			0.404						1.73
		0.341			0.058			0.547			1.273						0.3				0.474			0.725			0.371			1.141						1.207
		0.47			0.407			1.013			1.139						0.403				0.778			0.705			1.196			1.261						2.708
		0.359			0.198			0.509			1.189						0.527				0.739			0.276			0.717			1.295						0.64
		0.345			0.487			0.706			1.961						0.304				0.367			0.413			0.681			1.15						1.067
		0.404			0.532			0.781			0.627						0.459				0.433		#198 overlay 1	0.683			1.569			1.281						0.804
		0.489			0.581			1.212			1.241						0.567				0.45			0.734			1.018			1.018						1.014
		0.313			0.322			1.023			0.86						0.516				0.521			0.434			1.111			1.071						1.663
		0.229			0.37			1.047			0.849						0.589				0.577			0.987			1.101			1.03						0.735
		0.236			0.472			1.379			0.957						0.707				0.292			0.605			1.495			0.665						1.028
		0.403			0.203			1.031			0.844						0.324				0.555			0.792			1.262			1.308						1.142
		0.746			0.551			0.829			0.616						0.396				0.336			0.397			0.695			0.895						0.929
		0.608						1.162			1.112						0.153				0.605			0.729			0.995			1.18						1.21
		0.483						1.281			1.161						0.492				0.65			0.992			1.083			1.06						1.122
		1						0.893			0.92						0.668				0.712			0.706			0.845			0.757						1.144
		0.249						0.881			0.952						0.635				0.583			0.677			0.758			0.913						1.614
		0.688						0.725			1.021						0.566				0.309			0.794			0.958			1.242						0.907
		0.379						0.859			1.013						0.292				0.567			0.695			0.488			1.038						0.964
		0.435						1.361			0.968						0.227				0.225			0.831			0.165			0.704						1.785
		0.562						1.149			1.311						0.352				0.571			0.814			1.14			1.08						1.218
		0.246						1.221			1.104						0.465				0.609			0.621			0.973			0.329						1.202
		0.522						0.86			1.231						0.249				0.656			0.761			0.811			0.579						1.408
		0.82						1.494			1.368						0.326				0.607			0.685			0.953			0.716						0.568
		0.829						1.45			1.238						0.381				0.46			0.48			0.53			0.602						0.998
		0.545						1.565			0.643						0.658				0.524			0.749			1.178			0.981						1.637
		0.968						1.481			0.833						0.532				0.777			0.602			1.685			0.655						1.178
		0.572						1.06			1.205						0.667				0.72			0.657			1.161			0.833						1.363
		0.497						1.215			0.897						0.456				0.63			0.441			0.882			0.965						1.649
		0.678						1.106			0.941						0.357				0.748			0.684			1.502			0.945						1.039
		0.663						2.107			1.099						0.397				0.815			0.553			1.241			1.023						1.103
		0.337						1.558			0.894						0.422				0.403			0.599			0.544			1.015						0.93
		0.094						2.269			0.947						0.279				0.487			0.77			1.537			0.858						1.117
		0.431						1.31			1.02						0.336				0.647			0.395			1.301			0.775						0.992
		0.248						0.982			1.443						0.282				0.651			0.795			1.061			0.76						1.47
		0.284						0.876			0.982						0.492				0.668			0.694			1.092			0.871						1.153
		0.376						1.415			0.734						0.341				0.456			0.317			1.182			1.277						1.104
		0.383						0.945			1.322						0.342				0.509			0.601			0.767			0.733						1.265
		0.432						1.023			0.91						0.477				0.429			0.592			1.261			1.098						1.5
		0.439						0.792			1.211						0.491			# 127 overlay 1	0.627			0.825			1.129			0.903						0.884
		0.214						0.686			1.493						0.33				0.594			0.724			0.901			1.034						0.786
		0.406						0.809			0.978						0.375				0.795			0.475			1.249			0.907						0.364
		0.362						1.97			1.165						0.416				0.861			1.031			0.991			0.613						0.71
		0.344						0.864			1.038						0.223				0.817			0.737			1.068			0.936						1.204
		0.218						0.741			0.562						0.513				1.146			0.454			0.483			0.447						0.906
		0.648						0.952			1.603						0.318				0.401			0.6			0.955			0.741						0.92
		0.687						1.094			1.083						0.696				0.457			0.559			1.201			0.698						1.658
		0.956						1.072			0.867						0.531				0.576			0.448			1.5			0.833						0.772
		0.344						0.797			1.254						0.474				0.483			0.576			1.413			1.458						1.246
		0.211						0.862			0.945						0.306				0.714			0.753			1.047			1.526						0.929
	#220 overlay 2	0.506						1.134			1.221						0.492				0.474			0.815			1.384			1.085						0.395
		0.224						1.204			1.114						0.671				0.354			0.896			0.219			0.75						0.681
		0.556						1.462			1.408						0.382				0.378			0.784			1.158		#190 overlay 1	1.47						1.186
		0.631						1.265			0.855						0.663				0.631			0.797			0.405			0.681						1.16
		0.363						1.544			1.856						0.462				0.257			1.165			0.818			1.479						0.839
		0.229						2.77		# 190 overlay 1	0.903						0.327				0.475			0.618			1.248			1.585						1.109
		0.321						1.518			0.692						0.475				0.415			0.628			1.176			0.759						0.948
		0.364						2.033			0.939						0.228				0.358			0.605			0.898			1.205						1.699
		0.488						1.506			0.663						0.503				0.488			0.664			0.177			0.473					#78 overlay 1	1.37
		0.358						1.312			0.789						0.217				0.542			0.461			1.074			1.123						2.51
		0.123						2.177			1.128						0.45				0.451			0.749			0.885			1.234						2.363
		0.47						1.633			1.024						0.346				0.677			0.586		#50 overlay 1	0.361			1.186						1.537
		0.433						0.928			0.433						0.465				0.777			0.857			0.591			0.935						1.554
		0.688						1.12			0.79						0.324				0.49			0.513			0.663			0.201						2.249
		0.549						1.046			0.81						0.119				0.361			0.666			0.623			1.047						1.847
		0.621						1.447			1.075						0.247				0.322			0.877			0.784			0.509						2.41
		0.497						1.413			0.956						0.308				0.343			0.739			1.065			0.957						2.043
		0.381						1.676			1.228						0.326				0.82		#198 overlay 2	0.206			0.745			0.993						2.071
		0.806						1.59			0.848						0.281				0.462			0.478			0.926			1.197						2.945
		0.551						2.128			0.955						0.24				0.542			0.545			0.999			0.282						1.533
		0.25						1.238			1.231						0.713				0.831			0.451			0.663			1.003						2.488
		0.618						0.875			1.221						0.4				0.67			0.713			1.052			1.132						3.483
		0.335						1.701			1.24						0.243				0.506			0.416			0.592			1.159						2.371
		0.195						0.421			0.609						0.281				0.402			0.291			1.176			0.344						2.219
		0.623						0.783			0.97						0.437				0.26			0.674			0.706			0.158						2.257
		0.447						1.857			0.908						0.473				0.493			0.347			0.73			1.374						2.216
		0.61						0.719			0.718						0.43				0.519			0.443			1.303			0.582						2.278
		0.525						1.723			0.97						0.3				0.466			0.418			0.898			1.161						1.393
		0.243						1.058			0.895						0.351				0.363			0.466			1.226			0.655						1.497
		0.368						1.083			1.154						0.567				0.51			0.271			0.973			0.56						1.597
		0.055						1.077			0.891						0.566				0.469			0.505			1.099			1.213						1.993
		0.405						1.955			0.696						0.661				0.316			0.435		#118 overlay 1	0.539			0.562						2.563
		0.354						1.112			0.614						0.289				0.497			0.628			0.703			0.721						1.852
		0.239						1.318			0.794						0.379				0.501			0.656			0.763			1.241						2.06
		0.174						0.925			0.872						0.41				0.653			0.607			0.563			0.834						2.791
		0.532						0.732			0.911						0.593				0.596			0.476			0.388			0.938						2.091
		0.373						1.814			1.16						0.564				0.259			0.341			0.545			0.966						2.161
		0.577						0.684			0.675						0.448				0.37			0.503			0.488			0.437						2.375
		0.145						1.701			0.793						0.443				0.532			0.568			0.615			0.978						2.222
		0.422						1.69			1.195						0.576				0.676			0.554			0.71			0.989						2.544
		0.453						1.069			0.991						0.464				0.532			0.58			0.489			1.161						1.465
		0.455						0.992			0.845						0.413				0.543			0.275			0.368			1.079						1.901
		0.586						1.245			0.996						0.461				0.557			0.29			0.784			1.048						1.534
		0.497						1.533			0.927						0.495				0.5			0.63			0.728			0.905						2.13
		0.15						1.091			0.838						0.303				0.548			0.599			0.633			1.908						1.509
		0.321						1.076			0.825						0.399				0.747			0.402			0.39			1.351						2.829
		0.641						2.216			0.711						0.465				0.347			0.59			0.676			1.024						1.906
		0.45						1.018			0.946						0.591				0.335			0.411			0.54			1.281						1.896
		0.555						2.389			1.016						0.448				0.594			0.426			0.73			1.149						2.511
		0.435						1.476			0.902						0.41				0.342			0.467			0.492			1.057						2.042
		0.215						1.106			0.851						0.613				0.441			0.365			0.617			0.257						2.446
		0.058						1.237			1.109						0.477				0.743			0.629			0.651			0.624						1.554
		0.407					# 218 overlay 1	0.835			0.593						0.488				0.473			0.417			0.386			0.742						1.917
		0.198						1.265			0.856						0.303				0.473			0.372			1.023			1.066						1.23
		0.487						0.823			0.405						0.387				0.598			0.469			0.784			1.368						1.096
		0.532						1.203			0.867						0.498				0.598			0.375			0.468			0.665						2.162
		0.581						1.259			0.773						0.465				0.322						0.772			0.818						2.522
		0.322						0.758			0.891						0.549				0.486						0.63			1.174						1.225
		0.37						0.847			1.251						0.632				0.64						0.529			1.245						1.899
		0.472						0.434			0.864						0.473				0.351						0.891			0.536						2.008
		0.203						0.847			1.17						0.333				0.552						0.786			1.923						2.663
		0.551						0.712			0.949						0.394				0.523						0.587			1.729						1.376
								1.138			0.999						0.437				0.484						0.32			1.054						2.204
								0.971			1.193						0.398				0.387						0.479			1.266						1.266
								1.458			1.106						0.468				0.484						0.739			0.98						3.443
								1.105			0.825						0.537				0.435						0.657			1.34						1.909
								0.991			0.689						0.588				0.61					#118 overlay 2	0.486			1.078						2.086
								0.556			1.195						0.424				0.796						0.57			1.025						1.691
								0.439			1.061						0.569				0.466						0.474			0.92						2.042
								0.474			1.092						0.656				0.661						0.637			0.455						1.703
								1.316			0.94						0.626				0.473						0.569			0.603						1.737
								0.796			1.487						0.404				0.428						0.712			1.036						1.286
								0.955			0.819						0.349				0.675						0.387			0.645						1.847
								1.101			0.767						0.228				0.507						0.664			1.307						1.353
								0.949			0.871						0.228				0.281						0.596			1.246					#78 overlay 2	1.149
								1.124			1.104									# 220 overlay 1	0.624						0.544			0.428						1.436
								0.77			1.158										0.555						0.596			1.288						1.754
								0.717			1.213										1.205						0.422			1.221						1.631
								0.912			1.576										1.052						0.583			0.3						1.711
								1.178			1.854										0.753						0.725		#190 overlay 2	1.626						1.953
								1.379			1.209										1.179						0.789			0.769						2.371
								1.003			1.181										1.04						0.637			1.333						0.977
								0.853			0.914										0.901						0.682			1.314						1.983
								1.176			0.678										0.875						0.536			1.481						1.28
								0.995			1.287										0.844						0.738			1.175						1.447
								0.903			0.928										1.027						0.616			1.043						1.931
								1.354			1.711										0.824						0.937			0.824						1.333
								1.05			0.96										1.275						1.003			0.794						2.204
								0.977			0.91										0.85						0.905			1.565						2.855
								0.636			1.125										0.567						0.644			0.686						2.019
								1.109			0.861										1.049						0.572			1.521						2.373
								1.048			0.871										0.813						0.828			1.308						1.887
								1.268			1.156										0.821						0.915			1.222						1.86
								1.254			1.012										0.783						0.668			1.94						2.346
								0.657			0.997										0.962						0.952			1.341						1.975
								0.921			0.753										0.656						1.355			0.74						2.128
								0.838			0.987										0.853						0.937			0.764						1.785
								0.924			0.938										0.458						0.803			1.34						2.026
								0.835			0.803										0.262						0.911			0.441						1.812
								0.922			0.959										0.642						0.603			0.916						2.093
								0.765			0.727										0.81						0.405			1.074						2.768
								0.668			1.164										0.565						0.708			1.233						2.426
								0.451			1.071										0.543						0.681			1.2						1.987
								0.841			0.876										0.31						0.714			1.64						2.235
								0.842			0.796										0.95						0.959			1.495						1.643
								0.805			1.326										0.554						1.009			1.415						4.372
								0.712			1.229										0.738						1.036			1.262						2.639
								0.734		# 190 overlay 2	1.146										0.47						0.926			1.206						2.461
								0.735			0.678										0.791						0.923			1.105						3.432
								1.093			1.22										0.59						0.673			1.579						4.157
								0.801			1.19										0.7						0.825			1.076						2.239
								0.835			1.391										0.932									0.734						2.285
								1.115			0.741										0.497									1.699						1.843
								0.485			0.887										0.94									1.349						3.29
								0.898			0.692										0.773									1.015						2.803
								0.558			1.321										0.456									1.313						1.913
								0.604			1.155										0.593									1.742						2.441
								0.704			1.248										0.367									1.418						1.349
								0.31			0.678										0.368									0.782						2.393
								0.527			0.689										0.561									0.611						2.41
								0.716			0.646										0.562									0.315						1.368
							# 218 overlay 2	0.906			1.351										0.653									0.488						0.982
								1.435			1.04										0.424									0.589						1.591
								1.475			1.157										1.109									1.285						2.128
								0.83			1.548										1.134									1.55						2.342
								1.039			1.519										0.974									1.053						2.756
								1.563			1.15										0.798									1.298						1.806
								1.17			1.056										0.958									0.934						1.296
								0.659			1.022										0.658									1.222						2.261
								0.888			1.722										0.567									1.315						1.852
								0.941			1.127										0.945									1.14						1.822
								1.414			0.73										0.81									1.163						1.594
								0.985			1.068										0.498									1.75						2.843
								0.758			0.982										0.981									1.197						1.247
								0.775			1.042										0.766									0.47						1.497
								0.582			1.246										0.691									0.131						1.797
								0.876			0.546										0.6									0.223						2.041
								0.747			1.342										0.728									0.451						1.525
								0.813			0.556										0.765									1.093						3.376
								0.501			0.595										0.296									1.586						2.448
								0.681			1.311										0.482									0.826						1.154
								0.602			0.624										0.242									1.817						1.893
								1.051			1.396										0.823									1.343					#79 overlay 1	2.422
								0.861			1.089										0.481									1.011						3.086
								0.998			0.797										0.725									0.568						3.105
								1.434			0.703										0.47									0.701						1.646
								0.9			1.649										0.594									1.381						1.842
								0.771			1.463										0.484									1.54						2.019
								1.255			1.521										0.743									1.288						2.119
								0.772			0.855										0.891									1.477						2.14
								0.794			0.717										0.826									1.19						1.352
								1.013			1.421										0.907									0.804						1.967
								0.799			1.52										0.992									0.575						2.603
								0.39			1.228										0.658									0.556						1.793
								0.639			0.988										0.698									1.081						3.137
								0.698			1.03										0.72									1.468						2.186
								0.783			1.257										0.414									0.361						2.024
								0.754			0.909										0.49									0.913						1.33
								1.206			1.226										0.592									1.072						1.433
								1.017			0.873										0.295									0.626						2.31
								0.506			1.674										0.566									0.845						2.458
								0.449			0.926										0.259									1.196						2.99
								0.715			0.897										0.4									2.233						2.388
								0.831			1.487										0.544									0.953						1.623
								0.926			1.482										0.311									1.391						2.946
								0.73			0.899										0.584									1.295						2.67
								0.73			0.816										0.634									0.583						1.117
								1.133			1.053										0.538									1.519						2.141
								0.524			1.327										0.486									0.294						1.581
								0.788			1.11										0.482									1.057						2.966
								0.837			0.688										0.333									1.571						2.127
											1.164										1.017									1.007						1.433
											0.84										0.292									0.389						1.208
											1.044										0.433									0.668						2.664
											1.137										0.892									0.25						2.158
											1.091										0.863									0.643						1.693
											0.788										1.046									0.718						1.024
											0.602										0.661									1.56						1.885
											0.586										0.232									1.482						1.685
											1.177										0.819									1.322						1.865
											1.074										0.992									1.402						1.998
											1.146										0.718									0.418						1.568
											0.706										0.864									0.479						1.661
											0.752										0.768									1.096						2.15
											1.066										0.71									0.799						2.572
											0.845										0.213									0.422						1.472
											1.002										0.671									0.918						2.096
											1.683										1.213									0.656						1.097
											1.261										0.792									0.247						2.412
											0.636										1.298									1.088						1.359
											0.789										0.823									0.973						2.547
											1.981										0.696									0.56						1.569
											0.973										0.487									1.272						1.745
											0.672										0.308									1.06						0.942
											1.225										0.611									1.03						2.343
											1.116										0.541									0.456						1.947
											0.965										0.687									0.979						2.443
											0.611										0.482									1.165						1.119
											1.051										0.274									1.223						0.802
											1.001									# 220 overlay 2	0.318									0.786						0.937
											1.192										0.337									1.223						2.026
											0.946										0.328									1.003						2.364
											1.185										0.345									0.763						1.699
											1.356										0.903									1.02						1.907
											0.848										0.62									1.4						0.757
											0.572										0.569									0.975						1.085
											0.742										0.81									0.864						1.499
											1.239										0.488									0.715						2.243
											1.317										0.577									0.48						2.463
											0.939										0.529									1.04						1.553
											0.675										0.98									0.527						1.475
																					0.75									0.759						1.405
																					0.55									0.993						0.787
																					0.879									0.765						1.332
																					0.59									0.423						0.775
																					0.352									1.116						0.99
																					0.688									0.703					#79 overlay 2	2.428
																					0.311									1.638						1.724
																					0.621									1.238						1.897
																					0.546									0.832						1.568
																					0.401									1.172						1.29
																					0.688									0.923						1.416
																					0.761									0.295						2.201
																					0.834									1.22						1.852
																					0.358									0.559						2.486
																					0.909									1.235						1.674
																					0.439									1.409						1.549
																					0.268									1.409						2.102
																					0.432									1.13						0.939
																					0.878									0.769						3.587
																					0.601									1.117						3.242
																					0.689									1.076						2.763
																					0.522									0.66						3.006
																					0.907									0.777						2.063
																					0.766									0.399						3.147
																					0.814									0.523						1.518
																					0.302									0.995						0.96
																					0.854									1.619						1.218
																					1.053									1.024						1.673
																					0.192									0.184						1.905
																					0.267									0.807						2.025
																					0.673									0.713						1.454
																					0.689									0.636						1.034
																					0.718									1.214						1.199
																					0.547									0.45						1.112
																					0.301									0.111						1.039
																					0.374									1.192						1.277
																					0.436									0.974						2.167
																					0.336									0.964						1.977
																					0.761									0.428						2.784
																					0.802									0.581						1.887
																					0.387									0.468						2.72
																					0.524									1.512						0.787
																					0.613									1.186						0.93
																					0.612									1.367						1.942
																					0.533									1.113						1.838
																					0.418									1.234						1.875
																					0.592									1.171						2.041
																					0.549									1.694						1.804
																					0.269									1.11						1.175
																					0.743									1.099						2.154
																					0.896									0.632						2.227
																					0.756									1.06						2.521
																					0.581									0.434						2.159
																					0.414									0.383						1.615
																					0.472									0.697						1.434
																					0.408									0.285						1.763
																					0.338									0.879						1.297
																					0.22									0.177						2.325
																					0.453									1.063						1.097
																					0.402									0.409						2.155
																					0.871															2.424
																					0.744															2.172
																					0.64															3.586
																					0.455															1.939
																					0.494															2.399
																					0.907															2.223
																					0.767															2.409
																					0.75															1.953
																					0.567															1.788
																					0.382															1.928
																					0.543															1.764
																					0.486															1.652
																					0.537															1.813
																					0.63															3.025
																					0.665															1.43
																					0.434															1.146
																					0.577															2.324
																					0.398															0.842
																					0.327															2.425
																					0.484															1.448
																					0.582															1.73
																					0.371															1.975
																					0.427															4.222
																					0.39															1.969
																					0.736															3.672
																					0.516															1.851
																					0.544															1.888
																					0.901															1.66
																					0.528															1.428
																					0.852															0.719
																					1.163															0.93
																					0.347															2.228
																					0.8															2.251
																					0.721														#196 overlay 1	1.447
																					0.489															1.245
																					0.358															2.331
																					0.377															2.744
																					0.666															3.946
																					0.618															3.004
																					0.629															2.887
																					0.81															0.947
																					0.485															0.518
																					0.467															2.441
																					0.683															2.748
																					0.512															2.31
																					0.643															2.226
																					0.822															1.089
																					0.457															0.663
																					0.945															1.281
																					0.432															1.065
																					0.474															0.563
																					0.337															0.923
																					0.524															0.536
																					0.695															1.358
																					1.277															0.847
																					0.445															2.378
																					0.431															2.536
																					0.492															1.919
																					0.278															0.498
																					1.27															1.024
																					0.749															2.016
																					1.026															1.032
																					0.618															2.186
																					0.822															1.358
																					0.513															3.131
																					0.944															1.977
																					0.572															2.093
																					0.859															3.862
																					0.281															2.232
																					0.963															1.032
																					0.657															2.38
																					0.485															1.67
																					0.727															1.734
																					0.352															3.378
																					0.772															0.929
																					1.103															2.145
																					0.537															1.262
																					0.772															1.113
																					0.923															1.129
																					0.386															0.323
																					0.237															0.683
																					0.859															0.79
																					0.497															0.815
																					0.623															2.622
																					0.672															2.247
																					0.667															1.322
																					0.547															2.229
																					0.304															2.759
																					0.616															2.358
																					1.153															3.031
																					0.76															1.344
																					0.814															1.92
																					0.845															1.563
																					0.553															0.887
																					0.724															0.852
																					1.123															1.759
																					0.799															1.112
																					0.696															1.135
																					0.887															1.191
																					0.857															0.738
																					0.648															0.878
																					0.917															0.87
																					0.5															0.5
																					0.789															0.419
																					0.47															1.778
																					0.632															1.734
																					0.555															0.602
																					0.68															0.882
																					0.577															0.557
																					0.583															1.924
																					0.666															0.968
																					0.904														#196 overlay 2	1.839
																					0.561															2.208
																					0.672															0.426
																					0.555															2.768
																					0.737															2.815
																					0.654															0.656
																					0.791															1.04
																																				2.68
																																				2.738
																																				0.738
																																				2.413
																																				1.434
																																				0.498
																																				2.255
																																				1.803
																																				2.162
																																				2.983
																																				2.639
																																				0.906
																																				2.942
																																				3.46
																																				3.1
																																				2.679
																																				1.55
																																				1.298
																																				1.563
																																				2.057
																																				1.663
																																				3.466
																																				1.745
																																				1.605
																																				2.397
																																				2.905
																																				1.946
																																				1.288
																																				2.543
																																				3.182
																																				2.167
																																				0.573
																																				3.555
																																				2.145
																																				2.761
																																				1.487
																																				2.276
																																				0.296
																																				1.465
																																				3.894
																																				3.766
																																				1.024
																																				1.175
																																				1.998
																																				1.941
																																				1.057
																																				0.929
																																				1.818
																																				2.55
																																				2.437
																																				1.977
																																				2.453
																																				2.6
																																				2.323
																																				1.245
																																				1.229
																																				2.878
																																				3.105
																																				4.293
																																				3.1
																																				1.818
																																				1.535
																																				1.277
																																				1.455
																																				2.133
																																				2.213
																																				2.312
																																				0.667
																																				0.901
																																				2.187
																																				3.872
																																				3.793
																																				3.338
																																				1.31
																																				2.459
																																				3.693
																																				0.962
																																				2.56
																																				1.041
																																				0.836
																																				1.314
																																				3.484
																																				1.51
																																				2.799
																																				2.5
																																				0.544
																																			#201 overlay 1	1.636
																																				0.981
																																				0.942
																																				1.169
																																				1.31
																																				1.404
																																				0.781
																																				1.483
																																				1.13
																																				0.649
																																				1.367
																																				1.161
																																				0.824
																																				1.525
																																				1.234
																																				1.144
																																				1.496
																																				1.323
																																				1.146
																																				1.284
																																				2.7
																																				1.853
																																				1.003
																																				0.532
																																				1.171
																																				1.56
																																				1.341
																																				1.114
																																				1.117
																																				1.762
																																				1.1
																																				1.225
																																				1.289
																																				0.963
																																				2.127
																																				1.195
																																				1.491
																																				1.125
																																				1.317
																																				0.87
																																				0.955
																																				1.556
																																				1.121
																																				1.271
																																				0.915
																																				1.477
																																				0.93
																																				1.351
																																				1.957
																																				1.872
																																				1.592
																																				1.037
																																				1.366
																																				0.819
																																				0.982
																																				1.016
																																				1.509
																																				0.797
																																				1.298
																																				0.821
																																				0.875
																																				0.679
																																				1.484
																																				0.952
																																				1.625
																																				0.759
																																				1.479
																																				1.082
																																				0.669
																																				1.1
																																				0.878
																																				0.931
																																				0.662
																																				0.758
																																				1.214
																																				0.802
																																				0.447
																																				1.088
																																				2.428
																																				1.204
																																			#201 overlay 2	1.15
																																				0.924
																																				0.768
																																				1.071
																																				1.029
																																				1.077
																																				1.045
																																				0.875
																																				0.947
																																				0.848
																																				0.922
																																				0.997
																																				1.479
																																				1.118
																																				1.322
																																				1.377
																																				1.276
																																				1.76
																																				1.086
																																				0.9
																																				1.781
																																				1.138
																																				1.526
																																				0.805
																																				1.121
																																				1.341
																																				1.235
																																				0.97
																																				1.168
																																				0.789
																																				1.051
																																				1.019
																																				1.013
																																				1.234
																																				1.277
																																				1.484
																																				1.068
																																				1.4
																																				1.058
																																				0.972
																																				0.599
																																				1.454
																																				0.873
																																				0.575
																																				1.092
																																				1.007
																																				1.73
																																				1.207
																																				2.708
																																				0.64
																																				1.067
																																				0.804
																																				1.014
																																				1.663
																																				0.735
																																				1.028
																																				1.142
																																				0.929
																																				1.21
																																				1.122
																																				1.144
																																				1.614
																																				0.907
																																				0.964
																																				1.785
																																				1.218
																																				1.202
																																				1.408
																																				0.568
																																				0.998
																																				1.637
																																				1.178
																																				1.363
																																				1.649
																																				1.039
																																				1.103
																																				0.93
																																				1.117
																																				0.992
																																				1.47
																																				1.153
																																				1.104
																																				1.265
																																				1.5
																																				0.884
																																				0.786
																																				0.364
																																				0.71
																																				1.204
																																				0.906
																																				0.92
																																				1.658
																																				0.772
																																				1.246
																																				0.929
																																				0.395
																																				0.681
																																				1.186
																																				1.16
																																				0.839
																																				1.109
																																				0.948
																																				1.699
