# Supplementary material for: A common gene signature of the right ventricle in failing rat and human hearts
Source: Nat Cardiovasc Res. 2024 Jul 5;3(7):819–40. doi: 10.1038/s44161-024-00485-1 (PMC11358011; doi:10.1038/s44161-024-00485-1)
Supplement: Supplementary file 23 — Source data Extended Data Fig./Table 3 statistical source data. [file 44161_2024_485_MOESM23_ESM.xlsx]

## Sheet: Ext.Data_Fig.3B
Myh6	Animal ID	Cardiomyocyte (CM)	Animal ID	Non-CM (CD31+)	Animal ID	Non-CM (CD31-)	Animal ID	PBMC		Col1A1	Animal ID	Cardiomyocyte (CM)	Animal ID	Non-CM (CD31+)	Animal ID	Non-CM (CD31-)	Animal ID	PBMC
	Wistar # 1	0.861546	Wistar # 1	4e-05	Wistar # 1	6.3e-05	188932	0.000162			Wistar # 1	0.56	Wistar # 1	0.28	Wistar # 1	107576	188932	0.68
		0.870551		3.4e-05		5.5e-05		0.000107				0.59		0.28		72214.4		0.45
	Wistar # 2	1.44894	Wistar # 2	3.9e-05	Wistar # 2	4.8e-05	188938	0.000513			Wistar # 2	3	Wistar # 2	0.49	Wistar # 2	77935.9	188938	0.34
		1.33793		3.6e-05		4.9e-05		0.000462				3.18		0.58		52317.3		0.23
	Wistar # 3	0.876606	Wistar # 3	1.7e-05	Wistar # 2-2	5.6e-05	188940	0.000399			Wistar # 3	1.05	Wistar # 3	0.2	Wistar # 2-2	24154.4	188940	0.3
		0.657471		1.9e-05		6.6e-05		0.000261				0.9		0.15		29532.2		0.25
	Wistar # 4	0.707107	Wistar # 4	2.4e-05	Wistar # 3-2	4.1e-05	188941	0.00029			Wistar # 4	0.3	Wistar # 4	0.21	Wistar # 3-2	60305.4	188941	0.13
		0.855595		2.3e-05		4.7e-05		0.000287				0.41		0.16		54539		0.15
	Wistar # 5	1.25266	Wistar # 5	0.000126	Wistar # 4	3.1e-05	188942	0.000196			Wistar # 5	0.29	Wistar # 5	0.37	Wistar # 4	54918.3	188942	0.39
		1.03886		0.000118		3.5e-05		0.000199				0.49		0.35		64633.8		0.31
	ZDF#5-2	1.19334	ZDF#1	3.7e-05	Wistar # 4-2	4e-05	188944	0.000405			ZDF#5-2	4.77	ZDF#1	1.34	Wistar # 4-2	55685	188944	0.41
		1.21841		3.4e-05		4e-05		0.000341				4.16		1.46		48983.2		0.66
Troponin T2	Animal ID	Cardiomyocyte (CM)	Animal ID	Non-CM (CD31+)	Animal ID	Non-CM (CD31-)	Animal ID	PBMC		Loxl1	Animal ID	Cardiomyocyte (CM)	Animal ID	Non-CM (CD31+)	Animal ID	Non-CM (CD31-)	Animal ID	PBMC
	Wistar # 1	1.02456	Wistar # 1	0.004441	Wistar # 1	0.005101	188932	0.000129			Wistar # 1	1.04	Wistar # 1	0.31	Wistar # 1	10998.4	188932	0.35
		1.08674		0.003852		0.003961		0.000143				1.37		0.24		9607.86		0.35
	Wistar # 2	1.17691	Wistar # 2	0.001173	Wistar # 2	0.008315	188938	0.000788			Wistar # 2	1.78	Wistar # 2	0.65	Wistar # 2	7590.61	188938	1.45
		1.48452		0.000934		0.009585		0.000899				1.44		0.59		8510.33		1.26
	Wistar # 3	1.24833	Wistar # 3	0.000209	Wistar # 2-2	0.001391	188940	8.9e-05			Wistar # 3	0.53	Wistar # 3	0.25	Wistar # 2-2	7231.1	188940	0.97
		1.24401		0.000264		0.002123		7.3e-05				0.46		0.22		8079.22		0.79
	Wistar # 4	0.946058	Wistar # 4	0.000224	Wistar # 3-2	0.010746	188941	6.8e-05			Wistar # 4	0.78	Wistar # 4	0.49	Wistar # 3-2	7590.61	188941	0.61
		0.942785		0.000271		0.010934		7.2e-05				1.05		0.37		6770.28		0.55
	Wistar # 5	0.739694	Wistar # 5	0.001565	Wistar # 4	0.003097	188942	3.4e-05			Wistar # 5	0.65	Wistar # 5	0.45	Wistar # 4	6817.37	188942	0.35
		0.537747		0.001325		0.003879		4.1e-05				0.56		0.46		7858.29		0.51
	ZDF#5-2	0.936272	ZDF#1	0.00692	Wistar # 4-2	0.002604	188944	0.000106			ZDF#5-2	1.95	ZDF#1	0.46	Wistar # 4-2	6539.66	188944	0.81
		0.96929		0.007366		0.002743		0.000119				2.01		0.61		5832.91		0.55
CD31	Animal ID	Cardiomyocyte (CM)	Animal ID	Non-CM (CD31+)	Animal ID	Non-CM (CD31-)	Animal ID	PBMC		CD68	Animal ID	Cardiomyocyte (CM)	Animal ID	Non-CM (CD31+)	Animal ID	Non-CM (CD31-)	Animal ID	PBMC
	Wistar # 1	1.33	Wistar # 1	350.92	Wistar # 1	1.4	188932	198.09			Wistar # 1	1.8	Wistar # 1	143.51	Wistar # 1	46.37	188932	3821.7
		1.47		340.14		1.57		132.97				1.67		162.02		49.87		3292.57
	Wistar # 2	0.97	Wistar # 2	496.28	Wistar # 2	1.75	188938	302.33			Wistar # 2	0.79	Wistar # 2	309.76	Wistar # 2	42.52	188938	1112.82
		0.63		510.23		1.46		202.25				0.36		236.39		48		1379.57
	Wistar # 3	3.61	Wistar # 3	162.58	Wistar # 2-2	0.31	188940	65.8			Wistar # 3	1.93	Wistar # 3	169.48	Wistar # 2-2	16.91	188940	1845.76
		2.67		163.71		0.33		75.85				1.48		216.02		17.03		1839.38
	Wistar # 4	0.59	Wistar # 4	253.35	Wistar # 3-2	0.86	188941	82.14			Wistar # 4	1.06	Wistar # 4	101.48	Wistar # 3-2	10.27	188941	1992
		0.84		176.07		1.51		115.76				0.92		114.56		8.85		2749.59
	Wistar # 5	0.73	Wistar # 5	560.28	Wistar # 4	1.75	188942	132.06			Wistar # 5	0.74	Wistar # 5	164.28	Wistar # 4	6.34	188942	2787.97
		0.3		544.96		2.36		168.31				0.71		163.14		5.31		1944.25
	ZDF#5-2	0.84	ZDF#1	210.11	Wistar # 4-2	0.28	188944	114.56			ZDF#5-2	0.92	ZDF#1	90.82	Wistar # 4-2	5.68	188944	2210.26
		0.92		211.57		0.33		95.67				0.88		100.08		6.28		1951
Vwf	Animal ID	Cardiomyocyte (CM)	Animal ID	Non-CM (CD31+)	Animal ID	Non-CM (CD31-)	Animal ID	PBMC		Sirpa	Animal ID	Cardiomyocyte (CM)	Animal ID	Non-CM (CD31+)	Animal ID	Non-CM (CD31-)	Animal ID	PBMC
	Wistar # 1	0.61	Wistar # 1	9.55	Wistar # 1	1.74	188932	2.99			Wistar # 1	0.99	Wistar # 1	25.37	Wistar # 1	38.19	188932	259.57
		0.73		7.78		1.24		2.21				0.74		31.78		31.34		223.63
	Wistar # 2	0.74	Wistar # 2	7.39	Wistar # 2	0.51	188938	4.23			Wistar # 2	0.84	Wistar # 2	39.53	Wistar # 2	30.27	188938	415.87
		0.59		6.75		0.23		4.72				0.75		27		38.99		369.65
	Wistar # 3	2.04	Wistar # 3	20.89	Wistar # 2-2	0.12	188940	2.11			Wistar # 3	0.72	Wistar # 3	15.3	Wistar # 2-2	26.17	188940	99.73
		2.14		19.09		0.17		1.52				0.63		14.77		37.01		88.34
	Wistar # 4	1.96	Wistar # 4	32.33	Wistar # 3-2	0.53	188941	2.38			Wistar # 4	1.44	Wistar # 4	20.75	Wistar # 3-2	9.45	188941	126.24
		1.6		34.54		0.15		2.52				1.42		25.28		12.34		140.56
	Wistar # 5	0.69	Wistar # 5	20.53	Wistar # 4	0.38	188942	5.45			Wistar # 5	1.24	Wistar # 5	32.22	Wistar # 4	10.97	188942	73.26
		0.86		14.93		0.35		6.99				1.25		32.67		12.47		102.18
	ZDF#5-2	0.98	ZDF#1	16.39	Wistar # 4-2	0.17	188944	5.98			ZDF#5-2	1.17	ZDF#1	26.82	Wistar # 4-2	15.4	188944	313
		0.63		16.74		0.65		8				1.24		25.37		17.51		315.17

## Sheet: Ext.Data_Fig.3C
Input genes	Top200_Sham1+Sham2	base_mean		Metascape_top20_GO_terms_of_top200_genes	GroupID	Category	Term	Description	LogP	Log(q-value)	Genes	Symbols
	Myh6	522726			1_Summary	GO Biological Processes	GO:0006091	generation of precursor metabolites and energy	-32.642	-28.3925	24158,24189,24333,24383,24533,24551,24644,24701,24787,24896,25250,25278,25630,25739,29445,29554,64204,65152,65262,79250,81654,81829,116550,116719,157074,170587,171374,245965,289218,291103,292804,293655,298575,299201,300047,300677,301011,301458,310378,360975,361596,362029,498909,690163,25139,25756,29248,29693,29754,64672,81530,83529,85333,114630,293448,362440,689560,24534,25288,64532,81822,503252,…	Acadm,Aldoa,Eno1,Gapdh,Ldha,Mdh1,Pgk1,Pygm,Sod2,Gnas,Cox8b,Cox6a2,Pkm,Pygb,Cox4i1,Pdha1,Plec,Pfkm,Atp5f1a,Aco2,Dlat,Mdh2,Atp5f1c,Acacb,Sdha,Cs,Atp5f1b,Atp5f1d,Ndufs2,Uqcrfs1,Gpi,Ndufv1,Pink1,Dlst,Cyc1,Atp5mg,Uqcrc1,Ndufs1,Nnt,Ogdh,Idh2,Agl,Coq9,Oxct1,Slc2a4,Cpt1b,Tnni3,Atp2a2,Atp5mc1,Pln,Pdk2,Vdac1,Slc25a4,Atp5mc3,Uqcrc2,Ndufa9,Ryr2,Ldhb,Acsl1,Adcy5,Actb,Coa5,Jun,Ptpn11,Vegfa,Dusp1,Cacna1c,Hspa8,…
	Atp2a2	281432			2_Summary	KEGG Pathway	rno04260	Cardiac muscle contraction	-25.2206	-21.4483	24211,24212,24239,24585,24837,24851,25250,25278,29209,29248,29275,29445,29556,29557,29693,29715,290561,291103,293448,300047,301011,363925,689560,24189,25560,25665,29565,59108,117505,295929,296654,24404,64672,24896,64362,64532,81008,81822,29437,29539,305679,313494,295426,299266,27064,311098,24392,24516,25489,63839,83476,83785,24787,64204,291926,291245,29489,113886,311570,25246,117036,290905,292804…	Atp1a1,Atp1a2,Cacna1c,Myl3,Tnnt2,Tpm1,Cox8b,Cox6a2,Casq2,Tnni3,Actc1,Cox4i1,Myh6,Myh7,Atp2a2,Slc8a1,Tnnc1,Uqcrfs1,Uqcrc2,Cyc1,Uqcrc1,Myl2,Ryr2,Aldoa,Abcc9,Scn5a,Eef2,Mb,Csrp3,Mybpc3,Gsn,Gpx1,Pln,Gnas,Des,Adcy5,Itga7,Actb,Acta1,Aldh2,Vcl,Tln1,Myoz2,Asb2,Ankrd1,Xirp2,Gja1,Jun,Nedd4,Fhl2,Ccn1,Vegfa,Sod2,Plec,Mylk3,Actn2,Dync1h1,Kif1c,Myh7b,Bsg,Lamc1,Col4a1,Gpi,Macf1
	Mb	180678			3_Summary	GO Biological Processes	GO:0007507	heart development	-24.5368	-20.8893	24158,24239,24392,24516,24585,24787,24791,24837,24851,25489,25508,25560,25622,25665,27064,29248,29275,29556,29557,29715,50565,59108,63839,64204,64457,64532,64672,83476,83785,85333,117505,170587,290561,291245,291926,295929,299266,307982,311098,361628,363256,363925,498587,688698,689560,690163,100360334,24404,24468,29437,29565,29619,81008,295426,306616,316740,361256,25420,29209,29693,64362,362332,58…	Acadm,Cacna1c,Gja1,Jun,Myl3,Sod2,Sparc,Tnnt2,Tpm1,Nedd4,Pam,Abcc9,Ptpn11,Scn5a,Ankrd1,Tnni3,Actc1,Myh6,Myh7,Slc8a1,Hspb7,Mb,Fhl2,Plec,Ndrg4,Adcy5,Pln,Ccn1,Vegfa,Slc25a4,Csrp3,Cs,Tnnc1,Actn2,Mylk3,Mybpc3,Asb2,Nrap,Xirp2,Eif4g2,Speg,Myl2,Ldb3,Ckmt2,Ryr2,Oxct1,Fhod3,Gpx1,Hspa8,Acta1,Eef2,Btg2,Itga7,Myoz2,Myom2,Myom1,Svil,Cryab,Casq2,Atp2a2,Des,Flnc,Gpc1,Aqp1,Actb,Gsn,Sptbn1,Tln1,Twf2,Dync1h1,Rplp0,R…
	LOC310926	176392			4_Summary	GO Biological Processes	GO:0006163	purine nucleotide metabolic process	-19.3394	-16.3695	24189,24212,24468,24533,24534,24551,25288,29554,29556,29557,29754,64532,65262,81654,81829,114630,116550,116643,116719,157074,170465,170587,171374,245965,296259,299201,300677,301458,310378,311617,360975,361596,81708,245959,24265,688698,24787,25139,171086,29489	Aldoa,Atp1a2,Hspa8,Ldha,Ldhb,Mdh1,Acsl1,Pdha1,Myh6,Myh7,Atp5mc1,Adcy5,Atp5f1a,Dlat,Mdh2,Atp5mc3,Atp5f1c,Vcp,Acacb,Sdha,Acaa2,Cs,Atp5f1b,Atp5f1d,Acss1,Dlst,Atp5mg,Ndufs1,Nnt,Fitm2,Ogdh,Idh2,Aldh6a1,Slc25a3,Ckm,Ckmt2,Sod2,Slc2a4,Trak2,Dync1h1
	Actc1	166916			5_Summary	KEGG Pathway	rno01200	Carbon metabolism	-19.1896	-16.2826	24189,24333,24383,24401,24551,24644,25630,25721,29554,65152,79250,81654,81708,81829,157074,170587,292804,296259,299201,360975,361596,24533,24534,81530,29539,25027,24701,25739,362029,24158,25319,296654,310378,58920,83785,24539,116719,360887,362440,498909	Aldoa,Eno1,Gapdh,Got1,Mdh1,Pgk1,Pkm,Got2,Pdha1,Pfkm,Aco2,Dlat,Aldh6a1,Mdh2,Sdha,Cs,Gpi,Acss1,Dlst,Ogdh,Idh2,Ldha,Ldhb,Pdk2,Aldh2,Slc16a1,Pygm,Pygb,Agl,Acadm,Fth1,Gsn,Nnt,Gpc1,Vegfa,Lpl,Acacb,Coq8a,Ndufa9,Coq9
	Ryr2	148666			6_Summary	Reactome Gene Sets	R-RNO-71406	Pyruvate metabolism and Citric Acid (TCA) cycle	-16.3405	-13.6592	24533,24534,79250,81530,81654,81829,83529,157074,170587,299201,310378,360975,361596,24551,29554,24401,25721,116643,116719,114209,24265,81708	Ldha,Ldhb,Aco2,Pdk2,Dlat,Mdh2,Vdac1,Sdha,Cs,Dlst,Nnt,Ogdh,Idh2,Mdh1,Pdha1,Got1,Got2,Vcp,Acacb,Phyh,Ckm,Aldh6a1
	Myh7	140035			7_Summary	GO Biological Processes	GO:0008016	regulation of heart contraction	-15.355	-12.7182	24211,24212,24239,24392,24585,24837,24851,25560,25665,29209,29248,29556,29557,29693,29715,64553,64672,117505,295929,311570,363925,689560,290561,24333,25489,85333,116719,296654,24896,25240,25622,64532,83529,291926,24404,24701,24787,25319,65152,171374,308069,310378,311617,24189,81530,296345,83785,24383,140666,24516,291245,290596,94272,25288	Atp1a1,Atp1a2,Cacna1c,Gja1,Myl3,Tnnt2,Tpm1,Abcc9,Scn5a,Casq2,Tnni3,Myh6,Myh7,Atp2a2,Slc8a1,Akap6,Pln,Csrp3,Mybpc3,Myh7b,Myl2,Ryr2,Tnnc1,Eno1,Nedd4,Slc25a4,Acacb,Gsn,Gnas,Aqp1,Ptpn11,Adcy5,Vdac1,Mylk3,Gpx1,Pygm,Sod2,Fth1,Pfkm,Atp5f1b,Slc12a7,Nnt,Fitm2,Aldoa,Pdk2,Jph2,Vegfa,Gapdh,Rcan2,Jun,Actn2,Ghitm,Clic5,Acsl1
	Myl3	106913			8_Summary	GO Biological Processes	GO:0002026	regulation of the force of heart contraction	-13.9548	-11.4043	24211,24212,24585,29556,29557,29693,29715,64672,117505,363925,689560,29489,29754,171374,290561,24392,64204,83785,290905,24516,24517,25665	Atp1a1,Atp1a2,Myl3,Myh6,Myh7,Atp2a2,Slc8a1,Pln,Csrp3,Myl2,Ryr2,Dync1h1,Atp5mc1,Atp5f1b,Tnnc1,Gja1,Plec,Vegfa,Col4a1,Jun,Junb,Scn5a
	Atp5b	97519.1			9_Summary	GO Biological Processes	GO:1902600	proton transmembrane transport	-12.7094	-10.2233	24211,24212,25027,25250,25278,29754,65262,85333,114630,116550,171374,245959,245965,290596,291103,300677,310378,24239,24799,25240,25560,25665,29642,29693,29715,83529,308069,689560,94272	Atp1a1,Atp1a2,Slc16a1,Cox8b,Cox6a2,Atp5mc1,Atp5f1a,Slc25a4,Atp5mc3,Atp5f1c,Atp5f1b,Slc25a3,Atp5f1d,Ghitm,Uqcrfs1,Atp5mg,Nnt,Cacna1c,Eef1a2,Aqp1,Abcc9,Scn5a,Slc38a2,Atp2a2,Slc8a1,Vdac1,Slc12a7,Ryr2,Clic5
	Mybpc3	88318.6			10_Summary	GO Biological Processes	GO:0032787	monocarboxylic acid metabolic process	-12.6618	-10.1904	24158,24189,24333,24383,24404,24533,24534,24539,24644,25027,25287,25288,25363,25508,25630,25756,29554,65152,79131,81654,114209,116719,170465,170670,171155,292804,296259,311849,360975,361596,24401,25721,29539,81708,299201,690163,25524,311617,29754,171374,24265,688698	Acadm,Aldoa,Eno1,Gapdh,Gpx1,Ldha,Ldhb,Lpl,Pgk1,Slc16a1,Acadl,Acsl1,Acadvl,Pam,Pkm,Cpt1b,Pdha1,Pfkm,Fabp3,Dlat,Phyh,Acacb,Acaa2,Hadha,Hadhb,Gpi,Acss1,Crat,Ogdh,Idh2,Got1,Got2,Aldh2,Aldh6a1,Dlst,Oxct1,Psap,Fitm2,Atp5mc1,Atp5f1b,Ckm,Ckmt2
	Myom2	74919.7			11_Summary	GO Biological Processes	GO:0032970	regulation of actin filament-based process	-11.0218	-8.71678	24211,24212,24239,24392,24837,24851,25508,25665,29209,29693,64553,64672,117505,290561,291245,291926,296654,305614,311570,361256,684352,689560,100360334,100361376,24404,24787,25240,29715,29754,83785,301252,308069,361628,362587,24468,24854,25420,25622,64183,116643,298575,85333,170465,290596,367171,29275,29437,64204,307982,311098,171086,29489	Atp1a1,Atp1a2,Cacna1c,Gja1,Tnnt2,Tpm1,Pam,Scn5a,Casq2,Atp2a2,Akap6,Pln,Csrp3,Tnnc1,Actn2,Mylk3,Gsn,Sptbn1,Myh7b,Svil,Twf2,Ryr2,Fhod3,Kank2,Gpx1,Sod2,Aqp1,Slc8a1,Atp5mc1,Vegfa,Hsp90ab1,Slc12a7,Eif4g2,Macf1,Hspa8,Clu,Cryab,Ptpn11,Pde4dip,Vcp,Pink1,Slc25a4,Acaa2,Ghitm,Map4,Actc1,Acta1,Plec,Nrap,Xirp2,Trak2,Dync1h1
	Gapdh	74472			12_Summary	KEGG Pathway	rno00620	Pyruvate metabolism	-10.3433	-8.08053	24533,24534,24551,25630,29539,29554,81654,81829,116719,296259,24701,24896,25739,25756,65152,81708,170670,361596	Ldha,Ldhb,Mdh1,Pkm,Aldh2,Pdha1,Dlat,Mdh2,Acacb,Acss1,Pygm,Gnas,Pygb,Cpt1b,Pfkm,Aldh6a1,Hadha,Idh2
	Atp5a1	66036.3			13_Summary	GO Biological Processes	GO:0009612	response to mechanical stimulus	-10.2807	-8.03125	24211,24212,24392,24401,24516,24517,25240,25622,27064,29437,29619,29642,29715,64204,81822,83785,114630,117505,117514,292804,296654,689560,25139,25420,25489,24533,24539,81530	Atp1a1,Atp1a2,Gja1,Got1,Jun,Junb,Aqp1,Ptpn11,Ankrd1,Acta1,Btg2,Slc38a2,Slc8a1,Plec,Actb,Vegfa,Atp5mc3,Csrp3,Txnip,Gpi,Gsn,Ryr2,Slc2a4,Cryab,Nedd4,Ldha,Lpl,Pdk2
	Tpm1	63816.4			14_Summary	GO Biological Processes	GO:0007584	response to nutrient	-10.0318	-7.79095	24158,24404,24533,24539,24787,24791,25027,25288,25630,29445,29565,29715,64204,81530,83785,116719,296654,310378,362029,689560,690163,24211,24468,24516,24517,24896,25250,25508,25560,27064,29275,79131,117514,170670,291103,293448,301252,24239,29642,94272	Acadm,Gpx1,Ldha,Lpl,Sod2,Sparc,Slc16a1,Acsl1,Pkm,Cox4i1,Eef2,Slc8a1,Plec,Pdk2,Vegfa,Acacb,Gsn,Nnt,Agl,Ryr2,Oxct1,Atp1a1,Hspa8,Jun,Junb,Gnas,Cox8b,Pam,Abcc9,Ankrd1,Actc1,Fabp3,Txnip,Hadha,Uqcrfs1,Uqcrc2,Hsp90ab1,Cacna1c,Slc38a2,Clic5
	Slc25a4	57502.3			15_Summary	GO Biological Processes	GO:0035994	response to muscle stretch	-9.41605	-7.22346	24516,27064,29715,114630,117505,292804,296654,689560,24401,24468,24787,24791	Jun,Ankrd1,Slc8a1,Atp5mc3,Csrp3,Gpi,Gsn,Ryr2,Got1,Hspa8,Sod2,Sparc
	Ldhb	53904.6			16_Summary	GO Biological Processes	GO:0000302	response to reactive oxygen species	-8.17758	-6.08645	24404,24468,24516,24533,24787,24851,25240,25420,25524,25622,29557,29565,29715,59108,81530,114856,117514,29693,140666,289218,298575,25139,64204	Gpx1,Hspa8,Jun,Ldha,Sod2,Tpm1,Aqp1,Cryab,Psap,Ptpn11,Myh7,Eef2,Slc8a1,Mb,Pdk2,Dusp1,Txnip,Atp2a2,Rcan2,Ndufs2,Pink1,Slc2a4,Plec
	Pln	52900.3			17_Summary	KEGG Pathway	rno05412	Arrhythmogenic right ventricular cardiomyopathy	-8.03802	-5.95879	24239,24392,29693,29715,64362,81008,81822,291245,307505,689560,24516,29275,29437,64532,363925	Cacna1c,Gja1,Atp2a2,Slc8a1,Des,Itga7,Actb,Actn2,Ctnna1,Ryr2,Jun,Actc1,Acta1,Adcy5,Myl2
	Lpl	52556.6			18_Summary	GO Biological Processes	GO:0006637	acyl-CoA metabolic process	-7.42017	-5.38552	25288,29554,81654,116719,170465,170587,296259,299201,311617,360975,58920	Acsl1,Pdha1,Dlat,Acacb,Acaa2,Cs,Acss1,Dlst,Fitm2,Ogdh,Gpc1
	Des	51854.4			19_Summary	GO Biological Processes	GO:0006107	oxaloacetate metabolic process	-7.2346	-5.21299	24401,24551,25721,81829,170587,24533,24534,79250,296259	Got1,Mdh1,Got2,Mdh2,Cs,Ldha,Ldhb,Aco2,Acss1
	Tnnt2	50070.2			20_Summary	GO Biological Processes	GO:0001666	response to hypoxia	-7.22247	-5.20343	24189,24333,24516,24517,24533,24644,24701,24787,25139,25240,25420,25508,25630,27064,29715,59108,83476,83785,170465,298575,689560,29539,289218	Aldoa,Eno1,Jun,Junb,Ldha,Pgk1,Pygm,Sod2,Slc2a4,Aqp1,Cryab,Pam,Pkm,Ankrd1,Slc8a1,Mb,Ccn1,Vegfa,Acaa2,Pink1,Ryr2,Aldh2,Ndufs2
	Aco2	49089
	Actn2	43796.1
	Slc25a3	41962.8
	Ckm	40755.9
	Tns1	39256.8
	Aldoa	38981.9
	Pde4dip	38096.9
	Tnni3	37053.3
	Idh2	35485
	Flnc	34932.6
	Ankrd1	33727.8
	Ogdh	32065.3
	Myl2	31063.5
	Ahnak	30919.9
	Ckmt2	30764.4
	Nnt	30706.4
	Oxct1	29765.2
	Pygm	26704.2
	Plec	26612.3
	Lamb2	25936.6
	Eef2	25197
	Cryab	25008
	Hadhb	24842.5
	Pam	24382.9
	Clu	23642.7
	Mdh1	22241.5
	Uqcrc1	22095.4
	Got2	21857.6
	Sptbn1	21798.2
	Hspb7	21764.4
	Vegfa	21594.6
	Fhl2	21481.9
	Eef1a2	21353.4
	Myom1	21060.9
	Ldb3	20758.1
	Gpc1	20548
	Lbh	20206.8
	Scn5a	19490.8
	Ndrg2	19307.3
	Macf1	18946.3
	Ccng1	18541.6
	Pink1	18466.3
	Cox4i1	18362.1
	Phyh	18357.2
	Acsl1	18308.1
	Atp1a1	18208.6
	Ldha	17977.7
	Fth1	17936
	Txnip	17893.8
	Atp5g1	17502.1
	Acacb	17483.6
	Hsp90ab1	17436.9
	Psap	17307.9
	Tnnc1	17237.4
	Casq2	17229.9
	Acadl	17229.7
	Nrap	16972.1
	Atp5g3	16741.3
	Pkm	16701.7
	Klhl31	16441.8
	Vdac1	16374
	Mdh2	16063.4
	Uqcrc2	15789.9
	Gja1	15589.7
	Uqcrfs1	15463.1
	Crip2	15204.9
	Kif1c	14779.5
	Fabp3	14739.5
	Mylk3	14621.9
	Cpt1b	13834.4
	Sdha	13672.7
	Ndufs1	13661.9
	Got1	13635.1
	Acta1	13405.1
	Pfkm	13342.3
	Fry	13055.7
	Nedd4	13023.9
	Hadha	12566.6
	Ndufv1	12541.7
	Slc2a4	12401.5
	Cs	12381.2
	Asb2	12315.1
	Jph2	12290.7
	Actb	12201.4
	Gsn	12188
	Adck3	12092.7
	Hspa8	11918.3
	Dlst	11881.9
	Cluh	11871.1
	Acss1	11862.2
	Vps13d	11856.5
	Acaa2	11849.3
	Ehd4	11741.1
	Eif4g2	11737.8
	Mapkapk2	11684.1
	Ndufs2	11674.6
	Cacna1c	11434.3
	Map4	11170.1
	Mtus1	11167.4
	Itga7	11167.1
	Csrp3	11164.3
	Cyc1	11163.3
	Xirp2	11040.3
	Eno1	10947.1
	Myh7b	10884.5
	Adcy5	10857.7
	Slc16a1	10845.2
	Hspb6	10799.1
	Akap6	10738.8
	Ubr4	10585.8
	Acadvl	10581.6
	Slc8a1	10538.9
	Col4a1	10499.7
	Pabpc4	10470.3
	Dusp1	10242.2
	Tacc2	10230.3
	Cox8b	10168.1
	Rplp0	10154.9
	Aldh6a1	10095.1
	Ppp1r12b	10073.5
	Slc12a7	10053.2
	Acadm	10036.6
	Dync1h1	9974.65
	Jun	9972.13
	Usp13	9949.31
	Aqp1	9942.7
	Fhod3	9823.63
	Atp1a2	9820.8
	Vcl	9811.16
	Atp5c1	9677.06
	Rps2	9601.13
	Trak2	9555.69
	Coa5	9517.6
	Tpt1	9499.22
	Csde1	9495.62
	Speg	9483.82
	Agl	9443.27
	Cyr61	9405.74
	Pdk2	9378.38
	Bsg	9320.78
	Ghitm	9303.26
	Kank2	9234.93
	Tp53inp2	9234.33
	Twf2	9222.7
	Abcc9	9142.9
	Pygb	9131.11
	Btg2	9125.75
	Junb	9110
	Myoz2	9095.77
	Ndrg4	9085.36
	Atp5d	8993.9
	Rcan2	8978.51
	Fitm2	8938.95
	Cox6a2	8901.04
	Slc38a2	8747.18
	Trak1	8743.32
	Crat	8694.37
	Ndufa9	8689.26
	RGD1303003	8649.94
	Pdha1	8622.23
	Ptpn11	8586.05
	Sod2	8569.55
	Sparc	8551.3
	Gpi	8522.75
	Coq9	8492.26
	Fam210a	8432.19
	Usp24	8412.96
	Gpx1	8407.82
	Ctnna1	8329.13
	Arhgap21	8327.43
	Lamc1	8296.2
	Svil	8228.54
	Vcp	8167.94
	Clic5	8149.39
	Dlat	8127.47
	Aldh2	8121.34
	Tln1	8110.43
	Gnas	8066.54
	Atp5l	8015.93
	Pgk1	8013.18

## Sheet: Ext.Data_Fig.3D
	Top50_Sham1+2__base_mean
	Myh6
	Atp2a2
	Mb
	LOC310926	not mapped
	Actc1
	Ryr2
	Myh7
	Myl3
	Atp5b	not mapped
	Mybpc3
	Myom2
	Gapdh
	Atp5a1	not mapped
	Tpm1
	Slc25a4
	Ldhb
	Pln
	Lpl
	Des
	Tnnt2
	Aco2
	Actn2
	Slc25a3
	Ckm
	Tns1
	Aldoa
	Pde4dip
	Tnni3
	Idh2
	Flnc
	Ankrd1
	Ogdh
	Myl2
	Ahnak
	Ckmt2
	Nnt
	Oxct1
	Pygm
	Plec
	Lamb2
	Eef2
	Cryab
	Hadhb
	Pam
	Clu
	Mdh1
	Uqcrc1
	Got2
	Sptbn1
	Hspb7
