# Supplementary material for: A common gene signature of the right ventricle in failing rat and human hearts
Source: Nat Cardiovasc Res. 2024 Jul 5;3(7):819–40. doi: 10.1038/s44161-024-00485-1 (PMC11358011; doi:10.1038/s44161-024-00485-1)
Supplement: Supplementary file 24 — Statistical source data. [file 44161_2024_485_MOESM24_ESM.xlsx]

## Sheet: Ext.Data.Fig.4A
	Overlap	To50_all	Base_Mean_Read_counts		Overlap	RV PAB-F	Mean_Read_counts		Overlap	LV AOB-F	Mean_Read_counts
	Identical	Myh6	522726		Identical	Myh6	392926		Identical	LOC310926	340793
	Identical	Atp2a2	281432		Identical	Atp2a2	293091		Identical	Myh6	220905
	Identical	Mb	180678		Identical	Myh7	247353		Identical	Myh7	207261
	Identical	LOC310926	176392		Identical	Actc1	167773		Identical	Mb	174130
	Identical	Actc1	166916		Identical	Ryr2	166237		Identical	Atp2a2	163275
	Identical	Ryr2	148666		Identical	Mb	151750		Identical	Actc1	155414
	Identical	Myh7	140035		Identical	LOC310926	119108		Identical	Myl3	135368
	Identical	Myl3	106913		Identical	Mybpc3	98940.4		Identical	Gapdh	87073
	Identical	Atp5b	97519.1		Identical	Atp5b	90696.2		Identical	Ryr2	86355.5
	Identical	Mybpc3	88318.6		Identical	Myom2	75630.2		Identical	Atp5b	78367.8
	Identical	Myom2	74919.7		Identical	Myl3	72314.6		Identical	Mybpc3	73977.5
	Identical	Gapdh	74472		Identical	Atp5a1	63178.6		Identical	Des	69897
	Identical	Atp5a1	66036.3		Identical	Lpl	60417.5		Identical	Slc25a4	52507.1
	Identical	Tpm1	63816.4		Identical	Tpm1	60138.3		Identical	Atp5a1	52154.2
	Identical	Slc25a4	57502.3		Identical	Ankrd1	59025.9		Identical	Ldhb	48957.1
	Identical	Ldhb	53904.6		Identical	Tnnt2	56292.7		Identical	Tpm1	46706.3
	Identical	Pln	52900.3		Identical	Gapdh	56245.3		Identical	Myom2	45451.8
	Identical	Lpl	52556.6		Identical	Pln	56075.2		Identical	Aldoa	43938.9
	Identical	Des	51854.4		Identical	Ldhb	50127.6		Identical	Flnc	41119.4
	Identical	Tnnt2	50070.2		Identical	Slc25a4	49839.7		Identical	Aco2	40414.1
	Identical	Aco2	49089		Identical	Des	44238.3		Identical	Ckm	39731.2
	Identical	Actn2	43796.1		Identical	Aco2	43538.5		Identical	Slc25a3	39574.1
	Identical	Slc25a3	41962.8		Identical	Flnc	43315.3		Identical	Tns1	39170.8
	Identical	Ckm	40755.9		Identical	Actn2	42569.7		Identical	Tnni3	36389.4
	Identical	Tns1	39256.8		Identical	Oxct1	39775.7		Identical	Actn2	36147.8
	Identical	Aldoa	38981.9		Identical	Slc25a3	39584.2		Identical	Ankrd1	34899.7
	Identical	Pde4dip	38096.9		Identical	Pde4dip	39230.1		Identical	Eef2	34413
	Identical	Tnni3	37053.3		Identical	Pam	36061.8		Identical	Tnnt2	32329.9
	Identical	Idh2	35485		Identical	Tns1	32838.4		Identical	Lpl	31971.8
	Identical	Flnc	34932.6		Identical	Ahnak	32285.9		Identical	Ahnak	31378.5
	Identical	Ankrd1	33727.8		Identical	Nnt	31195.6		Identical	Pln	29908.3
	Identical	Ogdh	32065.3		Identical	Clu	30798.5		Identical	Idh2	29709.7
	Identical	Myl2	31063.5		Identical	Idh2	30697.9		Identical	Cryab	29634.8
	Identical	Ahnak	30919.9		Identical	Ogdh	28794.5		Identical	Hspb7	29092
	Identical	Ckmt2	30764.4		Identical	Aldoa	28622.6		Identical	Clu	28454.9
	Identical	Nnt	30706.4		Identical	Ckmt2	27943.9		Identical	Ogdh	28433
	Identical	Oxct1	29765.2		Identical	Tnni3	27811		Identical	Plec	28099
	Identical	Pygm	26704.2		Identical	Myl2	27281.2		Identical	Myl2	26886.2
	Identical	Plec	26612.3		Identical	Ckm	25953.4		Identical	Pde4dip	25709.6
	Identical	Lamb2	25936.6		Identical	Plec	25646.1			Gpc1	25177.7
	Identical	Eef2	25197		Identical	Sptbn1	25611.8			Fth1	24826.8
	Identical	Cryab	25008		Identical	Hadhb	25442.1		Identical	Lamb2	24740.8
	Identical	Hadhb	24842.5			Acta1	24774.5			Actb	24694.9
	Identical	Pam	24382.9		Identical	Lamb2	23001.6			Eef1a2	24586.8
	Identical	Clu	23642.7			Nppa	22611.2			Atp5g1	24463
	Identical	Mdh1	22241.5			Casq2	22293.5			Gsn	24313.7
	Identical	Uqcrc1	22095.4			Xirp2	22290.5		Identical	Pygm	24133.6
	Identical	Got2	21857.6			Macf1	21845			Acta1	23973.9
	Identical	Sptbn1	21798.2			Ccng1	21462.1		Identical	Ckmt2	23684.3
	Identical	Hspb7	21764.4			Gpc1	21395.3		Identical	Uqcrc1	23244.3
