# Supplementary material for: A common gene signature of the right ventricle in failing rat and human hearts
Source: Nat Cardiovasc Res. 2024 Jul 5;3(7):819–40. doi: 10.1038/s44161-024-00485-1 (PMC11358011; doi:10.1038/s44161-024-00485-1)
Supplement: Supplementary file 25 — Statistical source data. [file 44161_2024_485_MOESM25_ESM.xlsx]

## Sheet: Ext.Data_Fig.5A
Names	total	elements
S1_LV S1_RV S2_LV S2_RV	13627	Tnfrsf13b
		Itm2a
		Dhx9
		Ssu72
		Ruvbl2
		Eif2b2
		Dcun1d2
		Mks1
		Hebp2
		Cep290
		Ifrd2
		FAM187A
		Vps28
		Setd6
		Polr3c
		Gstm2
		Psma4
		Pex19
		Katnbl1
		Tsnaxip1
		Pkia
		Nfatc2ip
		Dio1
		Bnip3l
		Shc2
		Capzb
		Dnajc21
		Ccdc173
		Cachd1
		Trmt5
		Snip1
		Ptgr1
		B9d2
		Ap5s1
		Syt2
		Ppia
		Phax
		Lnx2
		Spock2
		Atp13a1
		Itgb7
		Rplp2
		Hmgn3
		Strbp
		Snhg4
		Gpn3
		Zdhhc23
		Psmg2
		Actn4
		Adrb1
		Serinc2
		Med4
		Ifi30
		Lrrn4cl
		Tigar
		Mief1
		Gtf2e2
		Fabp9
		Steap3
		Triqk
		Loxl1
		Tlr9
		Tango2
		LOC497940
		Kcnh1
		Slc25a15
		Lrat
		Rnf115
		Neil1
		Hdgf
		Chst12
		Lzts1
		Arhgap35
		Vash2
		Bglap
		Sspn
		Mir1843
		Fam73b
		C1qtnf4
		Sowahc
		Zfp347
		Pqlc2
		Mex3b
		Gpx2
		Grk5
		Asb14
		Peli3
		Pmm1
		Pgap2
		LOC502684
		Dnajc11
		Def8
		Rab9b
		Nrep
		Vsig8
		Bbx
		Tmem88b
		Slc35e3
		Ncoa4
		Mrps9
		Prkag2
		Samd10
		Nmt1
		Arhgap29
		Cd22
		Coch
		Batf3
		Slc47a1
		Sharpin
		Pbx4
		Nup210
		LOC100912510
		Nos1
		Sod2
		Cdk6
		C1rl
		Slc6a18
		Sh3rf1
		Tcea2
		Mir6333
		Mad1l1
		Fam83h
		RGD1308147
		Camk4
		Il17ra
		Hist1h2bh
		Dusp26
		Bdkrb1
		Sgk1
		Aig1
		Tnpo1
		Tmsb10
		Atp6v1e1
		Rsph10b
		Spata24
		Grifin
		Sufu
		l7Rn6
		Hsf4
		Asap1
		Sorl1
		Rpl37
		Mir139
		Ly6e
		Dda1
		Armcx2
		Synpo2l
		Ptprk
		Ptger3
		Mdc1
		Otud5
		Kit
		Sult1a1
		Cnga4
		Trps1
		Apex1
		RGD1307315
		Neil2
		Eef1g
		Rad51d
		Cacfd1
		Atp7b
		Vamp2
		Gli1
		Il10rb
		Fstl3
		Ccdc71
		Rho
		Pou5f2
		RGD1303003
		Nt5dc1
		Taf5l
		Pfkl
		Nop9
		Batf
		Gbf1
		Cinp
		Plp1
		Ndufs4
		Tst
		Olr1528
		Nln
		Nid2
		Fam117b
		C1qtnf7
		Pcdhga2
		Mrpl38
		Crabp2
		Ehmt1
		Asic3
		RGD1562618
		Dnajc7
		Tor3a
		Ccdc134
		Adgre5
		Nup37
		Sppl2b
		Cxcl13
		Adh4
		Pi4k2a
		Aimp1
		Rpl24
		Phospho1
		Mrpl48
		Gnaq
		Mlf2
		Lrrc29
		Col9a2
		Popdc2
		Dock6
		Timp1
		Ntn1
		Khdrbs3
		Foxe1
		Zfp703
		Tmigd1
		Fam207a
		Wls
		Sct
		Larp7
		Gbe1
		Aida
		Wdr3
		Ctbp2
		Casp12
		Itpripl2
		RGD1305713
		Hs3st1
		Fahd1
		Dcaf4
		Zdhhc11
		Baz1a
		Cmtr2
		Zbtb22
		Ap1s1
		Mir1b
		Nat3
		Ptprs
		Plekhn1
		Cep76
		Gprc5b
		Tubb4b
		Fcgr2a
		Cntd1
		Tysnd1
		Ddx42
		Gkn2
		Mir99a
		LOC689064
		Lta4h
		Mas1
		C1qbp
		Btbd7
		Rasa2
		Rasgrp2
		Mir320a
		Eed
		Agpat3
		Xcl1
		Zfp362
		Tsx
		Mrc2
		Mpv17l
		Med23
		Icmt
		Eef1d
		Tk2
		Rgl1
		Msl3l2
		Cpxm1
		Fgg
		Alms1
		Brms1l
		Fbxl3-ps1
		Sh3bp4
		Nmral1
		Klhl31
		Llph
		Ppp2ca
		Ocrl
		Myh3
		Il10
		Ppp2r5b
		Rbm48
		Ckb
		Rpl27
		Mir374
		Usp13
		Cuzd1
		Chrdl2
		Tmem196
		Espnl
		Tecr
		Hist1h1a
		Coa4
		Tusc3
		Thumpd2
		Caprin1
		Fam64a
		Lamc2
		Ndufb3
		Zbtb38
		Rtf1
		Dab2ip
		Cdkl2
		Tacc3
		Mdm4
		Senp3
		Pex11a
		Ptpru
		Sytl1
		Cab39l
		Tomm40
		Dxo
		Zdhhc16
		Arrdc5
		Scarb1
		Mrpl1
		Pim3
		Fam71a
		Sidt1
		Nmur1
		Eva1b
		Fas
		C1qtnf1
		Cbll1
		Ube2m
		Card6
		Ncr3
		Trim24
		Mrps33
		Pla2g12a
		Pf4
		Pir
		Pm20d1
		Olr837
		Pon2
		Bcat1
		Ankrd49
		Tmem116
		Cox7b
		Tecpr1
		Npm1
		Mboat7
		Bicd2
		Ppm1h
		Rbm25
		Gclm
		Ran
		Gck
		Cep63
		Nup210l
		Ttc22
		Mtus2
		Tars2
		Dbndd1
		Mirlet7f-2
		Grik3
		Fam173b
		Stxbp5
		Mcat
		Crtac1
		Klf7
		Gcdh
		Ddah2
		Calr
		Ccdc68
		Hbb-b1
		Dmap1
		Hr
		Whsc1
		Rufy1
		Fam71f1
		Dpy19l1
		Gtse1
		Snap29
		Cipc
		Csnk2b
		Nop56
		Zhx1
		Sfrp1
		Runx2
		Gbas
		Tuba8
		Ptprz1
		Tmem255b
		Zfp36l2
		Sptbn2
		Suclg1
		Efhc1
		Prss36
		Mab21l3
		Map2
		Xkr4
		Sfxn2
		Isca2
		Heca
		Kctd15
		Pmp22
		Plagl2
		Grin3b
		Paf1
		Actc1
		Zfp518a
		Spats1
		Prickle3
		Rfx3
		Sil1
		Fam222a
		Tmco1
		Plekhh1
		Qtrt1
		Fam89b
		Taf6l
		Ostc
		Kctd16
		Lrrc32
		Avpr1a
		Htt
		RGD1564450
		Rbm43
		Got1
		Marf1
		Nelfa
		B3galnt2
		Grin2b
		Efs
		Serpina3n
		LOC691921
		Crispld2
		Srp68
		Cd46
		Ttf2
		Gpbar1
		Ltf
		Six1
		Zbtb17
		Ext1
		Exoc3l1
		Niacr1
		Adgrl4
		Alg1
		Tfeb
		Slc5a8
		Ppp4r1
		Sh2d4a
		Pgm2
		Noct
		Tmem180
		Mx2
		Ldah
		Ptgir
		Gpr3
		Dusp7
		Gpr146
		Gpr137
		Tut1
		Cdyl
		Mfn1
		Pvrl1
		LOC499136
		Atp7a
		Vegfa
		Qrsl1
		Olr421
		Tpr
		Lrrc20
		Cysltr2
		Atat1
		Rpusd4
		Stam
		Dok3
		Wdr78
		Lsm10
		Trafd1
		Osbpl1a
		Crip2
		Tfb1m
		Prr15
		Tmem192
		Dok7
		Zfp64
		Srsf3
		Prepl
		Tmem106a
		Sox10
		Chchd2
		Ggcx
		Slc24a3
		Bnipl
		Fmr1
		Cd3e
		Adamts4
		Akr1b8
		Vom2r52
		Otud6b
		Il2ra
		Cpt1a
		Kbtbd4
		Elmo1
		B4galnt4
		Arl6ip5
		Duox1
		Rab2b
		Mrps26
		Gga3
		Yes1
		Diaph3
		Pld3
		Mybphl
		Dedd
		Mcm10
		Thbs3
		Chp2
		Polr2c
		Oser1
		Tmem47
		Ccdc28b
		Otor
		Dpyd
		RGD1562865
		Cep295nl
		Hbs1l
		Abcb6
		Tbc1d14
		RGD1565033
		Cdca7
		Ccnl2
		Wdr47
		Ocm2
		Ptpn23
		Srprb
		Atp1a2
		LOC100363531
		Agrn
		Txndc15
		Ptpn11
		Slc5a5
		Pbk
		Ctdnep1
		Card9
		Fam220a
		Spry2
		Rexo2
		Clec4d
		Olr804
		Lyzl6
		Dhcr7
		Ltb4r
		Oaz3
		Spata7
		Ppargc1b
		Eif3g
		Vom2r38
		Lig1
		Prss57
		Pqbp1
		Tmem232
		Chaf1b
		Tlr5
		Kcna4
		Camta1
		Haao
		Mir1896
		Creb3l2
		Cacna2d3
		Phf11b
		Tomm22
		Alg8
		Magee1
		Smyd3
		Ssfa2
		Gtpbp1
		Ugt2b1
		Erg
		Cdca2
		Sp4
		Prok1
		Htr2b
		Snap47
		Vps39
		Extl1
		Zfp386
		Nol10
		Stk38l
		Cox15
		Coro1b
		Pdgfa
		Fbxo4
		Uba1
		Pcsk4
		Atp6ap1
		RGD1563263
		Ngf
		Rad54l2
		Fam118b
		Pigbos1
		Tsen34
		Gjb2
		Fam3c
		Itgb2
		Hist1h2an
		Zfp513
		Ostm1
		Pcdha5
		Ndn
		Hspb7
		Dhdds
		Smu1
		Fam35a
		Man1a2
		LOC100909675
		Samhd1
		RGD1310352
		Cdc20
		Pde4d
		Nubp1
		Hlx
		Slc25a25
		Ctdspl2
		Oas1b
		Mfsd2a
		Sel1l
		Emp3
		Slco4a1
		Pomc
		Nhlrc1
		Zbtb10
		Olr1085
		Per3
		Nkiras2
		Copg2
		Apoa1bp
		Galk1
		Rabgap1
		Lrrc10b
		Bax
		RGD1305350
		Nsdhl
		Mthfd1
		Chd2
		Noxo1
		Akr1cl
		LOC367195
		LOC100151767
		Psmd5
		Pank1
		Fkbp6
		Itih3
		Galnt7
		Dpp3
		Tspan31
		Shpk
		Krt1
		Hoxb5
		Rab22a
		Bclaf1
		Amdhd2
		Il12rb1
		Scyl1
		Elmod3
		Mfsd3
		Iffo2
		Capn3
		Crb3
		Fam178a
		Dmtf1
		Rims3
		Lama1
		Fanca
		Tmem86a
		LOC289035
		Ik
		Arl5b
		Josd1
		Cpne2
		Wdhd1
		Hspa12b
		Habp2
		Zdhhc9
		Wdr83
		Nrm
		Kcnv1
		Neu2
		Nxt2
		Oscar
		Chmp2a
		Dnase1
		Aurka
		Lilrb4
		Htatip2
		Rnf208
		Dyrk1b
		LOC500148
		H2afy
		Abtb1
		Shisa4
		Polr2l
		Acacb
		Nphp3
		Shank2
		Cyfip2
		Arhgef2
		Arhgef1
		Rell1
		Irak3
		Pgrmc2
		Prkcdbp
		Poldip2
		Map4k2
		RGD1562229
		Mpc1
		Pbdc1
		Urb1
		Meis2
		Cdkn2aipnl
		Asrgl1
		Ifnlr1
		Marveld2
		Cyp2j4
		Slc7a10
		Robo2
		Zbtb40
		Fzd1
		Epm2a
		Cmtm4
		Tpsg1
		Tpcn1
		Fam26e
		Lhfpl5
		Tube1
		Sec31b
		RGD1309676
		Anks3
		Cacna2d1
		Gtf3c1
		Aifm1
		Ccnc
		Thoc7
		Cyp27b1
		Numb
		P2ry12
		Necap1
		Alg14
		Cacna1h
		Tmprss9
		Lman2
		Tcf19
		Nrtn
		Bdp1
		Tkfc
		Pla1a
		March6
		Jade1
		Tsen54
		Tcf12
		Olr59
		Smoc2
		Proser3
		Mbd1
		Hes2
		Mybpc3
		Taf12
		Fpgt
		Chst8
		Tubb3
		LOC690276
		Dtd1
		Clptm1
		Sox15
		Pde8a
		Wdr92
		Atp6v0e2
		Smarcd3
		Kdr
		Srek1ip1
		Nt5c
		Arhgdib
		Tmem179
		Tnfrsf17
		Leo1
		Rnase13
		Apbb1ip
		Stx6
		Hnrnpf
		Alkbh6
		Morf4l1
		Gpat2
		Lrrc2
		Fam104a
		Tnfaip8
		Clec12a
		Luc7l3
		Crb1
		Slc22a6
		Gcnt1
		Fcer2
		Rtp4
		Cog8
		Bhlhe22
		LOC100125364
		Cd200r1
		Taf9b
		Plekhj1
		Prkcz
		Txnl1
		Rep15
		Panx2
		Fads2
		Lima1
		Hira
		Arfgap1
		Tpsab1
		R3hdm4
		Plekhm2
		Piezo1
		Psmd10
		Frmd8
		Map2k1
		Zfp57
		Etv5
		Cdc45
		Pphln1
		Polr2m
		Rps27a
		Dph5
		Akip1
		Rgs16
		Zfp609
		Slc23a1
		Nr4a2
		Eya3
		Dazap2
		Hnrnpdl
		Esyt1
		Lix1
		Rpf1
		Ncbp1
		Mapkbp1
		Stard5
		Kbtbd11
		Hamp
		Slfn2
		Clcn4
		Ccr9
		Kif19
		Phf7
		Opn1sw
		Nadsyn1
		Olr635
		Appl2
		Ndrg4
		Rdh16
		Lamtor3
		LOC100362040
		Bst2
		Serpinb1a
		Man1c1
		Acaa1b
		Dip2c
		Zfp668
		Tead3
		Ndrg2
		Hps3
		Tssk2
		Snd1
		Nacc2
		Men1
		Cand1
		Ankrd27
		Hspa5
		Atg5
		Mta2
		Apol3
		Sbk1
		Pts
		Fmo1
		Cdc123
		Frg1
		Rangap1
		Tnks2
		Gng3
		Rabggtb
		Ccdc24
		Ctf1
		Hist1h2ail1
		Slc12a6
		Dnajb13
		Shisa6
		Ralgds
		Mmadhc
		Mir212
		Tardbp
		Exo5
		Mybbp1a
		Tnfrsf12a
		Mapt
		Elovl2
		Cndp2
		Atl1
		Riok2
		Crim1
		Map7d1
		Ears2
		Lin54
		Tshz3
		Pcna
		Mir143
		Ifi44
		LOC691807
		Cryz
		Fadd
		Hectd2
		Gucy2c
		Dhtkd1
		Nfyb
		Ammecr1l
		Rnf144b
		Cdk10
		Capn8
		Ppa2
		Catsper3
		Cyp4b1
		Rnf103
		Tmem39b
		Pigs
		Akr7a3
		Serp1
		Lias
		Ipo13
		Pdha1
		Bcap31
		Aktip
		Postn
		Nploc4
		Cd2ap
		F2rl2
		Nat6
		Il12a
		Tomm7
		Cd244
		Tollip
		Vwa3a
		Tssk1b
		RGD1305178
		Rab3b
		Astl
		Zcchc12
		Mpp3
		Lrrc4b
		Zfp74
		H6pd
		Cox7a2
		Arl8a
		Tph1
		Slc25a34
		Sec61g
		Brd8
		Midn
		Plxna2
		Ensa
		Pomgnt2
		Cd59
		Lag3
		Olr417
		Enthd2
		Hic2
		Tekt4
		Vps26b
		Smyd1
		Chst3
		Smarca2
		Spink8
		Stk35
		Cryga
		Retsat
		Ppp2r1a
		Ripply3
		Wdr34
		Trim44
		RGD1359290
		Crot
		Ppm1k
		Pde1a
		Best1
		LOC499331
		LOC500077
		Acads
		Zfp281
		Mien1
		Pgf
		Myo7a
		Mir3577
		Idh3B
		Gpn2
		Fgfr4
		Tom1l1
		Rwdd1
		Rexo1
		Mtmr11
		Morc1
		Lpar3
		Arrdc3
		Vegfc
		Pld5
		Mcee
		Enkd1
		Pdcd10
		Pla2g3
		Upf3a
		Micb
		Tmed7
		Kcnq2
		Lgi2
		Smad5
		RGD1311188
		Cplx3
		Hsd17b10
		Dhrs7c
		Trappc4
		Nek7
		Cdipt
		Tmem123
		Sqle
		Fkbp8
		Acsl3
		Isoc2b
		Pramef8
		Ccdc62
		Mettl4
		Aplp1
		Sumf1
		Mnda
		Cct6b
		Ak1
		Clec4a3
		Tec
		Sclt1
		Sh3pxd2a
		Nt5dc2
		Ankrd12
		Fam8a1
		Gpr65
		Mgme1
		Usp3
		Tmem154
		Spon2
		Pgbd5
		Sumf2
		Pde7b
		Mat2b
		Igsf11
		Pcdh9
		Cdk19
		Recql
		Kcnmb3
		Amz2
		Ccng2
		Cct8
		Rn5s
		Phlda3
		Mical3
		Rpain
		Ring1
		Map3k13
		Pcdha3
		Neurl4
		Mrs2
		Hist3h3
		Khsrp
		Enpep
		Tlcd1
		Cd300lb
		Pa2g4
		Ttc19
		Grtp1
		Sdhaf3
		Plekha5
		Fam21c
		Acbd5
		Camk2a
		Tgm3
		Sh2b3
		Pole4
		LOC498675
		Pnpla2
		Tor1aip1
		Cep104
		Rabif
		Oxct2a
		Cnot11
		Fgfr1
		Wdyhv1
		Abhd14a
		Abcb8
		Plod1
		Pcif1
		Pcdh17
		Trpm3
		Minos1
		Jsrp1
		Gdpd1
		Znrf2
		Rps2
		Mxra8
		Fbxo17
		Cass4
		Glrx3
		Taok2
		Hagh
		Tspan4
		Gpr157
		Art5
		Pigq
		Kiaa0895l
		Dennd6a
		Mdh1
		Mapre2
		Hax1
		Matr3
		Lppr5
		Brd1
		Tmem38a
		F10
		Ccl2
		Lox
		Cacna1c
		Galnt11
		Hist2h2ab
		Tctn2
		Cox6c
		Slc24a1
		Rps7
		Sh3glb2
		Fbxl16
		Plagl1
		Ccdc91
		Kif2a
		Dcaf11
		Pola1
		Arrb1
		Gnl2
		Aga
		Ociad1
		Fam175a
		Eif3b
		Thap11
		Ppp2r2c
		Acox3
		Klhl36
		Crnkl1
		Mir98
		Cpe
		Lrrc10
		Igfbp5
		Ptdss2
		Zfp786
		Nphp1
		Col17a1
		Fam50a
		Naalad2
		Pcdh12
		Rbp1
		Zc3h6
		Alg12
		Actr1a
		Ccdc102a
		Rab11a
		Htra4
		Shox2
		Rnf167
		Kdelr3
		Gorab
		Tmem106c
		Tmtc3
		Gypc
		Dap3
		Sema4g
		Ebf2
		Ly6g6c
		Gpsm2
		Rwdd2a
		Cdv3
		Gstt1
		Prdx3
		Fgf21
		Limk1
		Ccne2
		Ugt1a6
		Lrrc73
		Lancl1
		Arap2
		Thap6
		Sp6
		Ap2a1
		Ppp2r5c
		Nr1i2
		Serpinb9
		Ntng2
		Helz2
		Lrrc7
		Vtn
		Zfp414
		Eif2s2
		Prkar2a
		Ndst3
		Pbxip1
		Desi2
		Hnrnpa2b1
		Rab33b
		Zfp524
		Kcne1
		Nudcd2
		LOC100365921
		Kif22
		Adap1
		Pias4
		Adat1
		Kiaa0408
		Cops3
		Fam32a
		Sema3d
		Capn1
		Plscr2
		Lipogenin
		Rcc1
		Slc34a3
		Mettl15
		Pkn3
		Gpr21
		Asf1b
		Dscc1
		Adar
		Tomm40l
		Nosip
		Irx5
		Noxa1
		Xrcc4
		Knstrn
		Ndufb7
		Plvap
		Zfp503
		Stk25
		Pex3
		Fam49a
		Klhdc9
		Hck
		Galnt5
		Ppp2r3a
		Zmynd15
		Tpm2
		Spi1
		Vsig10
		Gabrp
		Asmtl
		Ppp1r1a
		Trpt1
		Mir378b
		Dennd2c
		Tepp
		Spag6l
		P4ha2
		Dcdc2
		Rem1
		Ifi35
		Snrpa1
		Egfl6
		Krt12
		Fth1
		RGD1561149
		Rai14
		Adcy3
		Tomm34
		Cmpk1
		Zc2hc1c
		Tmem5
		Ppfia4
		Pstk
		Cd80
		Foxp4
		RGD1561415
		Ccar1
		Abracl
		RGD1309808
		Stxbp3
		Rnf44
		Ggact
		Lrp12
		Calml4
		Rpl29
		Parl
		RGD1306151
		Rabep2
		Mfhas1
		Ociad2
		Nfatc3
		Mrvi1
		Ndufaf7
		RGD1564482
		Prima1
		Pask
		Gemin7
		Tpbpa
		Clic4
		Kitlg
		RT1-A3
		Rad21
		Prep
		Prex1
		Galntl6
		Tgfb1i1
		Kcnh8
		Prmt7
		Rnf34
		Rab24
		Wnt3
		Lipe
		Cntrob
		Mef2bnb
		Trpv2
		Slc25a20
		Dnaja2
		Cbln1
		Chrd
		Igf2
		Disp2
		Lsm6
		Evi2b
		Cnot1
		Dbnl
		Anapc5
		Dlk1
		RGD1562218
		Cyb5r4
		Gatc
		Armt1
		Msn
		Cd209a
		Slc39a4
		Rraga
		Gtf2a2
		Mir125b2
		Fgf6
		Dnajb4
		Slc10a1
		Hsd17b3
		Eif1b
		Picalm
		Stx18
		Bhmt
		Itgal
		Irgq
		RT1-CE6
		LOC102723236
		Crocc
		Vdac1
		Ghdc
		Sipa1l2
		Prelp
		Aoc2-ps1
		Myo1c
		Sgca
		Psmc5
		Coq7
		Exoc5
		Ilf2
		Ppp1r32
		Psca
		Mir7a-1
		Sesn3
		Slc28a2
		Tmem198b
		Ankrd13c
		Trim5
		Hspd1
		Bmper
		Ppif
		Srrm3
		Zdhhc21
		Srpk3
		Mcm7
		Ufl1
		Nup54
		Nrsn2
		LOC100359977
		Itgbl1
		Kdm1a
		Sestd1
		Tnr
		Isyna1
		Oxa1l
		Snhg11
		Nr0b1
		Thoc1
		RGD1311251
		Stim1
		Samd8
		Nup107
		Glt8d1
		Stat5b
		Hmgn2
		Ston2
		Reep6
		Olr239
		Atg10
		Stag1
		Chrna1
		Zfp40
		Tex264
		Tshb
		Trub1
		Kars
		Nudt2
		Tmem95
		Babam1
		Rps16
		Polk
		Sema3a
		Zcchc7
		Tanc1
		Taf5
		Fam186b
		Kif1b
		Acpt
		Atp5c1
		Fam69a
		Pknox1
		Mtmr2
		Ubac1
		Terf1
		Gusb
		Eid3
		Hcfc1r1
		Rap2a
		Tp53rk
		Lman2l
		Zc3h11a
		Dcun1d4
		Spns3
		Hoga1
		Fbxo34
		Ralbp1
		Cacng1
		Trmt10c
		Myom2
		Mrpl54
		Mdm2
		MGC94207
		Iws1
		Zfp91
		LOC690326
		Kif13a
		Cbs
		Morn2
		LOC100363867
		Stat4
		Reep1
		Ppp1r13b
		Palb2
		Srpx2
		Pcgf6
		Klkb1
		Tax1bp1
		Dsg4
		Clasrp
		Slc26a3
		Cpa2
		St3gal2
		Sec11a
		Nipal4
		Mrpl12
		Tulp4
		Trem1
		Shq1
		S1pr3
		Drp2
		Atox1
		Phactr3
		Slc25a27
		Pde5a
		Vom1r88
		Tdg
		38961
		RGD1359127
		LOC691141
		Ctps2
		T2
		Fen1
		Crat
		Nemp1
		Uba6
		Trrap
		Slc25a47
		Odf3
		Fundc1
		Crtc2
		Smurf2
		Ttc30a1
		Klhl11
		Inhba
		Clip2
		Mmp12
		Far1
		RT1-T24-2
		Nfkb2
		RGD1306739
		LOC24906
		Ptpn9
		Smim11
		Zufsp
		Son
		Fign
		Pawr
		Ift81
		Serinc5
		Sar1a
		Entpd7
		Irg1
		Tmem204
		Pxdc1
		Kif5a
		Cdh1
		Rps26
		Dctn5
		Eaf1
		LOC294154
		Vtcn1
		Tubg1
		Camkmt
		Ptpn1
		Kctd3
		Cst7
		Wfdc6a
		Gin1
		Asb6
		Syndig1
		Dolk
		Hist1h2aa
		Gsto1
		Nbn
		Ptpn18
		Irgc
		Sec61a1
		Spryd4
		Lrrc19
		Adcyap1
		Sfmbt1
		Fam160a2
		Mfap3l
		Erp44
		Ncoa2
		Tbce
		Mansc1
		Reck
		Has2
		Gtpbp10
		Fhod3
		Cspp1
		Txn2
		Mat1a
		Fam98a
		Ptk2
		Triap1
		Ier5
		Tnfsf13b
		Iscu
		Hjurp
		Wdr24
		Cpsf6
		Ubxn7
		LOC500877
		Calr3
		Rbm34
		Ece2
		Tfip11
		Ccdc47
		Abcg8
		Rftn1
		Lingo4
		Etv3l
		Capns2
		Dse
		Clp1
		Traf1
		Syce2
		Pgam2
		Cops7a
		Ak8
		Ns5atp9
		Mki67
		Rpgrip1l
		Lmx1a
		Arhgef37
		Arhgap20
		Tug1
		Mir199a2
		Arsi
		Cftr
		Tuba3a
		Kcnt1
		Dcp1a
		Lancl3
		Nkg7
		Adamts3
		Ahrr
		Gnb1
		Dmkn
		Gstt2
		Dusp13
		Ccdc125
		Degs2
		Ndufs6
		Impact
		Ino80e
		Gjc2
		Copb2
		Amd1
		LOC100364769
		Il34
		Psat1
		Jph2
		Apobec2
		Nudt18
		Gdf10
		Psme3
		Hdhd3
		Cthrc1
		Xpc
		Lmtk2
		Ebpl
		Elac1
		Knop1
		Ethe1
		Sbds
		Fzd6
		Txlna
		Trove2
		Prox2
		Cit
		Tfap2e
		Daxx
		Anxa3
		Tspyl2
		Ctnnb1
		Patl1
		Tnk1
		Rsl24d1
		Prpf4b
		Rxfp3
		Tagap
		Sugct
		Acvr1b
		Ptov1
		Csnk1e
		Akap4
		Taf1a
		N6amt1
		Mis12
		Fscn3
		Dscaml1
		Chrm5
		Pcsk6
		Slc9b2
		Fnip1
		Trap1
		Mir6320
		Trib3
		Kdm2a
		Svil
		Slamf8
		Uts2
		Mier1
		Cyp27a1
		Cldn11
		N4bp2l2
		Dnaaf2
		Cd84
		Pde11a
		Nrg4
		Lrrc27
		Abcg1
		Traf6
		Tacc1
		Mir208b
		Krt10
		Gprc5d
		Plxnb2
		Lyve1
		Hint2
		Atrip
		Cnnm2
		Thoc3
		Ep400
		Zfp438
		Hint3
		Prkaa1
		Urgcp
		Fbxo22
		Cbx7
		Mmp2
		Mcam
		Pycr1
		Igbp1
		Cyp7b1
		Sytl3
		Rprd1b
		Gsta3
		L3mbtl2
		Micu1
		Tmco3
		Cmbl
		Rassf2
		LOC100911627
		Strap
		RGD1307443
		Ikbke
		Car3
		Cyth1
		Zc3h14
		Crbn
		Slc22a14
		Psma2
		Arfgef1
		Twist2
		Ngef
		Chmp6
		Tesk1
		Rab11fip1
		Sh3kbp1
		Bet1
		Kdsr
		Wdr4
		Usp11
		RGD1564345
		Tcte3
		38231
		Haus7
		Lgalsl
		Pcdhgc3
		Nutf2
		Gadd45b
		Ggct
		Zfp367
		Tmc4
		Ndrg1
		Pop5
		Myl12a
		Fbxo2
		RGD1563714
		Hdac9
		Cdc14a
		Cntnap5a
		Rfx5
		Cdh16
		Taf7
		Slc45a2
		Inpp4a
		Gucy1a2
		Trim26
		Atp6v0a1
		Lrp1
		Caap1
		Pfdn2
		Synpo
		Jund
		Ina
		Tnni1
		LOC102550325
		Ulk1
		Tp53i13
		Cfap126
		Stx16
		Ophn1
		Baiap2
		Galnt9
		Rnh1
		Mrps31
		Syne3
		Srcin1
		S100a13
		Abhd1
		Eif4e2
		Nkiras1
		Slc16a13
		Fut2
		Spa17
		Tfcp2l1
		Ufd1l
		Taf10
		Spg21
		Prkab1
		Tmem170b
		Tmem183a
		Ap2m1
		Sln
		Cdcp1
		E2f3
		Sdc4
		Nmnat3
		Ints6
		Snx2
		Add3
		RGD1562963
		Ace2
		Vpreb3
		Papd5
		Mir3567
		Guca2a
		Sema3f
		Cfl1
		LOC690806
		Ifi27l2b
		Tmem200c
		Etv3
		Pes1
		Wbscr27
		Zfp251
		Spef1
		Dclk2
		Rpl7
		Rbm45
		Asphd2
		Skiv2l
		Rn5-8s
		Sgcd
		Trim37
		Ocln
		Hyal1
		Klf9
		Fbxw11
		Amn
		Zbtb20
		Tmem144
		Ppib
		Dnal4
		Map9
		Cpamd8
		Zfp949
		Pitpnm1
		Pik3c3
		Commd2
		Atxn10
		Ccdc120
		Katna1
		Id4
		Slc44a4
		Stk10
		Ctsh
		Cdadc1
		Ankrd29
		Psd
		Gdf6
		Car11
		Wbscr17
		Rcn2
		Prdx2
		Nat10
		Map3k5
		Sgms2
		Pltp
		RT1-T18
		Slc7a2
		Slit2
		Gzmb
		Idua
		Kctd18
		Slc16a3
		Cwc27
		Pdzk1ip1
		Chic2
		Cgrrf1
		LOC500475
		Ncs1
		Celf5
		Olfml3
		Tenm4
		Lpar6
		Tfe3
		Gle1
		Mettl20
		Map1b
		Dvl1
		Mcl1
		Prmt1
		Vsig1
		Por
		Mir3558
		Nt5m
		Mrpl41
		Gins3
		Kcna2
		Fam163b
		Rsph1
		Grwd1
		Chka
		Ptger1
		Mir3102
		Hmgn5
		Rnf185
		Cercam
		Rbbp8
		Narf
		Saxo1
		RGD1564937
		Aspa
		37500
		Scp2
		Rrh
		Bcl7c
		Prkrip1
		Mrpl42
		Csrp3
		Apc2
		Sycp3
		Sstr4
		Mapk3
		Vgf
		Syvn1
		Ptk6
		Pfkfb3
		Hsp90b1
		Gabrr2
		Paxip1
		Nnt
		Car5a
		Cbr4
		Cxcl11
		RGD1565819
		Plin2
		Emc9
		Ssmem1
		Chrna10
		Phf5a
		LOC498265
		Srgap3
		RGD735065
		Ddx5
		Tnfrsf11b
		Igsf8
		Arf4
		Ces2g
		Rplp0
		Fbxl22
		Calcrl
		Usp29
		Olr1158
		Vom2r13
		Myl4
		Ivd
		Akap10
		Rabgef1
		Rpl39
		Gstk1
		Anxa10
		Il4r
		Fosl2
		Igfbp6
		Nabp2
		Murc
		Zfyve9
		March9
		Gdf15
		Tsfm
		RT1-Ba
		Adra1b
		Ror1
		Frmd4a
		Agap3
		Xpo6
		Syt15
		Pex26
		Rilpl2
		Flnb
		Dhrs4
		Impg1
		Tmem135
		Mrps7
		Vim
		Pla2g4c
		Limch1
		Hpgds
		Plaur
		Upf3b
		Tmem177
		Hykk
		Nme8
		Bach1
		Tamm41
		LOC287167
		Kin
		Tef
		Ar
		Wdr31
		Aloxe3
		Slc38a3
		Lzts3
		Casc5
		Crhr2
		Ict1
[truncated: 13,035 more rows]

## Sheet: Ext.Data_Fig.5B
		LV Sham-H	RV Sham-H	LV Sham-F	RV Sham-F
	A1bg	-1.97	-0.94	-2.46	0.39
	A1cf			-0.67
	A1i3
	A2m
	A3galt2	7.26	6.27	8.29	6.17
	A4galt	2.78	1.94	-1.27	-0.63
	AA926063	-1.98	-0.4	-1.52	0.03
	Aaas	7.22	7.14	7.43	7.05
	Aacs	5.8	5.49	6.61	5.54
	Aadac
	Aadacl2
	Aadacl3
	Aadat	4.03	4.41	3.11	4.27
	Aaed1	7.4	7.41	7.7	7.61
	Aagab	8.28	8.22	8.48	8.21
	Aak1	10.72	10.9	10.57	11.08
	Aamdc	6.62	6.7	6.68	6.77
	Aamp	10.47	10.35	10.95	10.28
	Aanat	1.63	1.08	1.88	1.27
	Aar2	8.22	8.03	8.58	8.1
	Aard		-2.66		-1.07
	Aars	10.85	10.82	10.41	10.73
	Aars2	9.52	9.43	9.62	9.23
	Aarsd1	9.27	9.27	9.7	9.3
	Aasdhppt	7.96	8.67	7.09	8.6
	Aass	3.69	3.09	4.01	3.5
	Aatf	6.48	6.95	5.83	6.82
	Aatk	7.12	6.49	8.54	6.74
	Abat	3.2	3.25	4.58	4.12
	Abca1	9.59	9.69	9.5	9.84
	Abca13	-0.04	-1.91		-1.33
	Abca15	-1.12			-0.91
	Abca17	0.84	0.64	1.61	0.95
	Abca2	10.95	10.82	11.17	10.59
	Abca4	4	2.26	4.35	2.91
	Abca5	7.61	7.67	7.18	7.84
	Abca7	8.19	7.21	9.01	7.32
	Abca8a	9.76	9.81	10.11	10.04
	Abcb10	9.87	9.84	9.96	9.68
	Abcb11	-0.79	-2.59
	Abcb1a	6.49	6.11	6.68	6.57
	Abcb1b	2.97	3.59	3.61	3.79
	Abcb4	9.54	9.8	9.06	9.88
	Abcb6	10.45	10.29	10.44	10.23
	Abcb7	9.71	10.26	8.42	10.4
	Abcb8	10.49	10.34	10.66	10.32
	Abcb9	8.71	8.23	8.78	7.97
	Abcc1	10.77	10.73	10.91	10.81
	Abcc10	7.69	7.26	8.21	7.01
	Abcc12	-3.29		-1.63
	Abcc2	3.56	1.86	4.29	0.99
	Abcc3	7.47	7.08	7.88	7.14
	Abcc4	9.68	9.68	9.54	9.8
	Abcc5	9.93	9.82	10.14	9.92
	Abcc6	-1.14		-2.17	-2.05
	Abcc8	10.55	10.6	10.5	10.42
	Abcc9	13.11	13.36	12.66	13.29
	Abcd1	9.94	9.65	10.11	9.56
	Abcd2	6	6.13	5.28	6.67
	Abcd3	10.82	11.26	10.17	11.34
	Abcd4	6.72	6.2	7.36	6.05
	Abce1	9.82	10.43	8.53	10.41
	Abcf1	10.62	10.77	10.36	10.69
	Abcf2	10.13	10.14	9.91	10.18
	Abcf3	10.53	10.41	10.33	10.4
	Abcg1	7.69	8.1	8.27	8.28
	Abcg2	3.69	3.35	3.53	4.39
	Abcg3	8	8.34	7.28	8.41
	Abcg3l1	4.38	3.71	3.42	3.71
	Abcg3l2	3.54	3.61	3.39	3.68
	Abcg3l3	6.96	7.06	6.62	7.05
	Abcg3l4	0.98	0.45	0.81	0.98
	Abcg4	3.5	3.29	4.45	3.79
	Abcg5	0.79	0.31	0.9	0.5
	Abcg8	1.71	2.04	2.82	2.84
	Abhd1	7.27	7.15	7.82	7.23
	Abhd10	-0.77			-1.33
	Abhd11	8.34	8.23	8.66	8.3
	Abhd12	8.94	8.79	9.43	8.81
	Abhd12b			-3.3
	Abhd13	8.35	8.57	7.8	8.61
	Abhd14a	6.66	6.5	7.27	6.53
	Abhd14b	8.31	8.18	8.91	8.27
	Abhd15	6.97	6.87	7.2	7
	Abhd16a	10.87	10.44	11.57	10.4
	Abhd16b	-0.27		0.22	-0.12
	Abhd17a	9.83	9.23	10.76	9.19
	Abhd17b	7.62	7.77	7.38	7.91
	Abhd17c	8.92	8.95	8.79	8.86
	Abhd2	9.23	8.72	9.12	8.44
	Abhd3	3.42	3.67	3.41	3.71
	Abhd4	9.56	9.31	10.01	9.23
	Abhd5	7.72	7.79	7.16	7.78
	Abhd6	7.75	7.57	7.8	7.9
	Abhd8	6.69	6.47	7.62	6.21
	Abi1	9.05	9.19	8.58	9.38
	Abi2	9.1	9.31	8.46	9.44
	Abi3	7.86	7.43	8.65	7.48
	Abl1	9.11	8.81	9.52	8.79
	Abl2	9.06	9.16	8.9	9.1
	Ablim2	9.25	9.51	9.37	9.35
	Ablim3	10.18	9.05	10.96	9.02
	Abo	7.28	7.14	7.54	6.85
	Abo2	-3.29	-1.6	-2.48
	Abr	10.4	10.42	10.34	10.3
	Abra	7.64	7.83	7.4	8.41
	Abracl	5.84	6.06	5.77	6.05
	Abt1	6.17	5.87	6.49	6.01
	Abtb1	8.73	8.57	9.27	8.61
	Abtb2	9.53	9.44	9.68	9.36
	Ac1576	7.25	7.28	7.1	7.53
	Acaa1a	9.48	9.34	10.03	9.32
	Acaa1b	0.06	0.51	2.75	1.09
	Acaa2	13.57	13.58	13.45	13.72
	Acaca	9.99	10	9.33	10.07
	Acacb	14.29	14.29	14.01	14.16
	Acad10	10.57	10.59	10.79	10.58
	Acad11	8.52	8.75	8.07	8.98
	Acad9	10.05	10.39	9.54	10.4
	Acadl	14.01	14.32	13.08	14.44
	Acadm	13.04	13.63	12.13	13.8
	Acads	12.82	12.57	13.37	12.58
	Acadsb	9.65	10.49	8.6	10.68
	Acadvl	13.44	13.57	12.97	13.61
	Acan	2.35	2.34	2.77	2.33
	Acap1	4.86	4.12	5.57	3.81
	Acap2	9.01	8.99	8.94	9.05
	Acap3	8.34	7.84	9.07	7.66
	Acat1	12.73	13.07	12.01	13.16
	Acat2	5.33	5.41	5.48	5.44
	Acbd3	9.23	9.44	8.79	9.42
	Acbd4	8.64	8.28	9.34	8.23
	Acbd5	7.85	8.5	7.01	8.61
	Acbd6	8.25	8.29	8.53	8.35
	Acbd7	-0.83	-0.49	-1.99	-1.29
	Accs	6.06	5.93	5.96	5.91
	Accsl	2.33	1.82	1.87	2.82
	Acd	6.96	6.81	7.43	6.68
	Ace	8.3	7.16	9.19	7.31
	Ace2	4.73	4.63	4	4.67
	Ace3	-1.12	-0.6	-0.34	-3.21
	Acer1	-2.97
	Acer2	7.98	7.57	8.58	7.8
	Ache	7.15	7.59	7.75	7.52
	Acin1	10.58	10.68	10.3	10.65
	Ackr2	3.1	1.66	4.38	2.19
	Ackr3	10.26	9.87	10.38	9.64
	Acly	9.41	9.05	9.56	8.91
	Acmsd	5.08	5.93	4.59	5.9
	Acnat2
	Aco1	10.33	10.5	10.06	10.41
	Aco2	15.77	15.7	15.59	15.67
	Acot1	3.62	3.14	3.99	3.71
	Acot11	10.58	10.72	10.6	10.62
	Acot12	-0.49	-1.33	-1.29	-1.43
	Acot13	9.92	10.05	9.66	10.07
	Acot2	12.33	12.2	12.35	12.29
	Acot3	8.92	8.9	9.06	8.89
	Acot4	4.51	3.92	4.51	4.52
	Acot5			-3.18
	Acot6		-1.55	0.01	-3
	Acot7	9.28	9.1	9.67	9.03
	Acot8	7.54	7.16	8.08	7.28
	Acot9	8.98	9.3	7.91	9.36
	Acox1	12.39	12.54	11.93	12.64
	Acox2	8.1	8.29	7.85	8.43
	Acox3	9.88	9.76	10.06	9.77
	Acoxl	2.47	-0.33	2.14	2.02
	Acp1	7.27	7.77	6.55	7.79
	Acp2	7.61	7.65	7.54	7.51
	Acp5	3.74	3.59	4.51	3.35
	Acp6	7.84	7.73	8	7.72
	Acpp	-1.29	0.78	1.13	0.3
	Acpt	3.54	3.38	4.21	3.83
	Acr	2.85	1.73	3.6	2.26
	Acrbp	4.68	4.82	4.98	4.74
	Acrv1		-1.91		-3.21
	Acsbg1	1.47	1.14	1.08	1.02
	Acsbg2	-0.08	-0.58	0.14	-0.13
	Acsf2	12.13	12.22	11.94	12
	Acsl1	14.14	14.64	13.17	14.61
	Acsl3	6.17	6.62	5.47	6.5
	Acsl4	6.67	6.96	6.26	7.2
	Acsl5	7.92	7.45	7.84	7.51
	Acsl6	8.9	9.41	8.57	9.32
	Acsm1	-0.56	0.77	-0.73	-0.27
	Acsm2a			-3.48	-1.06
	Acsm3	5.55	5.8	4.88	6.22
	Acsm4	1.85	2.29	1.91	2.74
	Acsm5
	Acss1	13.63	13.88	13.41	13.78
	Acss2	10.7	10.67	10.31	10.6
	Acss3	5.84	6.31	5.04	6.6
	Acta1	13.64	12.34	13.79	12.1
	Acta2	8.82	8.21	9.93	8.78
	Actb	13.61	12.65	14.46	12.5
	Actbl2	4.98	5.73	5.04	6.24
	Actc1	17.47	17.29	17.47	17.35
	Actg1	12.76	12.03	13.26	11.71
	Actg2	4.01	4.07	5.03	4.67
	Actl11	-0.13	-0.44	0.44	1.31
	Actl6a	8.25	8.45	7.72	8.52
	Actl6b				-2.84
	Actl7a	3.41	3.5	3.81	4.13
	Actl7b	1.57	2.09	2.06	2.56
	Actl9			-3.48	-1.9
	Actl9b
	Actn1	8.7	8.24	9.37	8.16
	Actn2	15.52	15.54	15.11	15.54
	Actn3	3.02	2.84	3.66	3.6
	Actn4	11.1	10.54	11.55	10.42
	Actr10	10.2	10.17	9.89	10.25
	Actr1a	11.41	11.16	11.7	11.15
	Actr1b	11.61	11.5	11.78	11.41
	Actr2	9.12	9.44	8.52	9.47
	Actr3	10.61	10.81	9.67	10.84
	Actr3b	8.82	9.06	8.52	8.97
	Actr5	7.14	6.88	7.33	6.72
	Actr6	6.42	7.06	5.93	7.11
	Actr8	8.48	8.46	8.28	8.41
	Actrt1
	Actrt2
	Actrt3		-1.08	-0.4	-1
	Acvr1	9.29	9.23	9.3	9.1
	Acvr1b	8.49	8.47	8.79	8.51
	Acvr1c	0.42	0.76	-1.7	0.22
	Acvr2a	8.56	8.74	8.19	8.76
	Acvr2b	7.08	7.13	7.64	6.79
	Acvrl1	9.69	8.55	10.77	8.82
	Acy1	9.02	8.92	9.22	8.91
	Acy3	4.7	3.92	5.68	4.46
	Acyp1	6.51	6.97	6.35	7.03
	Acyp2	8.58	8.9	8.29	9.12
	Ada	7.55	6.69	8.17	7.02
	Adad1	-1.4	-0.37		-0.34
	Adal	6.61	7.11	5.99	7.2
	Adam10	10.15	10.8	9.4	10.72
	Adam11	7.89	8.47	7.93	8.37
	Adam15	9.73	8.27	10.98	8.27
	Adam17	9.49	9.63	9.03	9.47
	Adam19	12.56	12.72	11.98	12.3
	Adam1a	10.32	10.45	10.01	10.58
	Adam2	-1.04	0.21	-0.16	0.54
	Adam23	5.36	5.1	5.93	5.21
	Adam26a
	Adam28
	Adam30	2.03	1.92	1.88	2.26
	Adam32	2.9	3.58	2.91	3.74
	Adam34
	Adam3a		-1.55		-3.28
	Adam4	5.9	6.23	5.44	6.36
	Adam4l1	5.66	6.08	5.36	6.1
	Adam5
	Adam6
	Adam7
	Adam9	9.51	9.89	8.99	10.02
	Adamdec1
	Adamts1	11.73	11.57	11.81	11.88
	Adamts10	9.13	8.63	9.66	8.52
	Adamts12	10.2	10.74	9.94	10.85
	Adamts14	4.56	4.13	5.11	3.59
	Adamts15	7.4	7.26	8.24	7.5
	Adamts18	3	3.65	3.38	3.31
	Adamts19	8.48	8.67	8.11	9.05
	Adamts2	8.33	7.74	9.54	7.54
	Adamts3	6.25	6.89	5.66	6.6
	Adamts4	7.04	7.2	7.45	7.04
	Adamts5	7.87	7.39	8.89	7.22
	Adamts7	11.04	11.25	11.22	11.19
	Adamts9	11.04	10.82	10.86	10.88
	Adamtsl3	7.59	7.06	8.54	7.24
	Adamtsl4	11.47	11.36	11.82	11.33
	Adamtsl5	9.83	9.41	10.58	9.55
	Adap1	4.52	4.23	4.99	4.48
	Adap2	7.03	7.19	7.31	7.18
	Adar	10.93	11.01	10.83	10.88
	Adarb1	9.48	9.35	9.64	9.48
	Adarb2	-2.04	0.98	-0.26	0.14
	Adat1	4.7	4.54	4.61	4.5
	Adat2	3.48	3.37	3.13	3.51
	Adat3	6	5.45	6.76	5.33
	Adck1	8.43	8.24	8.7	8.2
	Adck2	8.43	8.31	8.72	8.13
	Adck3	13.63	13.56	13.88	13.59
	Adck4	7.49	7.32	8.02	7.19
	Adck5	7.8	7.59	8.18	7.53
	Adcy1	10.45	10.45	10.89	10.74
	Adcy10	3.8	3.31	4.16	3.66
	Adcy2	4.15	3.9	4.41	3.27
	Adcy3	6.59	6.15	7.85	6.44
	Adcy4	8.77	7.83	9.56	8
	Adcy5	13.52	13.61	13.56	13.43
	Adcy6	12.27	12.38	12.55	12.39
	Adcy7	6.25	5.86	7.15	5.58
	Adcy8		-0.6		-0.94
	Adcyap1	-2.19	-1.73	-0.36	-0.92
	Adcyap1r1	7.39	6.48	7.99	6.58
	Add1	11.02	10.78	11.05	10.67
	Add2	0.67	0.27	1.32	-0.47
	Add3	9.93	10.1	9.35	10.19
	Adgrb2	3.97	4.19	5	3.66
	Adgrb3	-0.1	-0.96	-2.06	-0.66
	Adgre1	4.74	4.85	5.02	4.22
	Adgre5	9.46	8.6	10.19	8.69
	Adgrf3	2.96	3.35	3.38	3.97
	Adgrf5	12.11	11.41	12.19	11.47
	Adgrg1	10.89	9.9	11.98	10
	Adgrg2	3.14	4.2	4.2	4.6
	Adgrg5	2.84	2.5	3.23	2.05
	Adgrg7
	Adgrl1	9.2	8.72	9.81	8.86
	Adgrl2	11.24	11.31	10.63	11.13
	Adgrl3	5.9	5.43	6.19	5.4
	Adgrl4	9.23	8.64	8.51	8.66
	Adh1	0.67	0.38	3.33	0.67
	Adh4	1.9	2.56	1.26	2.27
	Adh5	9.43	9.46	9.03	9.56
	Adh6	-1.97	-1.07	-0.89	-0.2
	Adh6a
	Adh7	-1.38	-1.13	-0.18	-0.77
	Adhfe1	10.44	10.7	10.06	10.77
	Adi1	7.56	7.83	7.26	7.89
	Adipoq	-0.4	-1.25	1.4	0.43
	Adipor1	11.38	11.25	11.64	11.23
	Adipor2	9.55	9.42	9.5	9.43
	Adk	10.85	11.01	9.94	11.14
	Adm	7.57	6.71	8.4	6.87
	Adm2	-1.14		-2.38
	Adnp	10.54	10.89	9.83	10.89
	Adnp2	8.79	8.77	8.55	8.62
	Ado	6.03	5.72	6.28	5.85
	Adora1	6.73	7.1	7	7.13
	Adora2a	8.36	7.06	9.38	6.86
	Adora2b	5.44	5.55	5	5.58
	Adora3
	Adpgk	8.57	8.54	8.94	8.55
	Adprh	8.5	8.26	9.02	8.14
	Adprhl1	12.24	12.11	11.89	12.17
	Adprhl2	8.5	8.45	9.03	8.35
	Adprm	7.5	7.35	7.48	7.43
	Adra1a	10.25	10.67	9.82	10.63
	Adra1b	10.82	10.83	11.13	10.73
	Adra1d	9.04	8.87	8.8	8.37
	Adra2a	2.04	1.97	4.09	2.02
	Adra2b	4.65	3.61	5.88	2.93
	Adra2c	4.35	3.15	6.72	4.99
	Adrb1	9.51	9.69	9.54	9.41
	Adrb2	7.57	6.35	8.45	6.49
	Adrb3	-2.82	-1.79	-2.48	-0.9
	Adrbk1	9.91	9.73	10.34	9.57
	Adrbk2	4.12	4.89	4.3	5.03
	Adrm1	10.27	10.05	10.86	9.96
	Adsl	10.48	10.55	9.98	10.55
	Adss	7.62	8.31	7.12	8.2
	Adtrp	2.7	2.63	2.21	3.48
	Aebp1	7.26	6.58	8.79	6.71
	Aebp2	8	8.28	7.51	8.42
	Aen	7.56	7.54	7.64	7.5
	Aes	12.65	12.6	13.19	12.51
	Afap1	9.38	9.28	9.48	9.28
	Afap1l1	10.56	10.41	10.59	10.25
	Afap1l2	6.92	6.5	7.57	6.54
	Aff1	10.74	10.93	10.64	10.84
	Aff3	5.2	5.57	5.77	4.78
	Aff4	10.86	11.15	10.32	11.3
	Afg3l1	9.34	9.35	9.44	9.23
	Afg3l2	11.58	11.78	10.96	11.75
	Afm	-1.97
	Afmid	6.05	6.05	6.21	5.97
	Afp
	Aftph	8.78	9.21	8.15	9.21
	Aga	6.73	6.9	6.53	6.67
	Agap1	10.53	10.45	10.58	10.44
	Agap2	8.37	7.43	9.76	7.5
	Agap3	9.75	9.53	10.29	9.43
	Agbl4	-2.82	-2.55		-2.94
	Agbl5	6.91	6.93	7.01	6.71
	Ager	5.51	5.19	6.63	4.97
	Agfg1	9.94	10.26	9.33	10.38
	Agfg2	9.77	9.64	9.9	9.57
	Agk	8.86	8.84	8.76	8.9
	Agl	12.94	13.63	11.99	13.71
	Agmat	1.85	1.73	2.18	1.48
	Agmo	3.36	3.21	4.36	3.63
	Ago1	8.8	8.55	8.95	8.4
	Ago2	10.25	10.17	10.11	10.13
	Ago3	7.84	8	7.5	8.03
	Ago4	6.03	6.02	6.28	6.05
	Agpat1	9.87	9.72	10.4	9.58
	Agpat2	9.13	8.54	9.71	8.56
	Agpat3	11.32	11.44	11.15	11.12
	Agpat4	6.89	6.29	7.46	6.16
	Agpat5	9.5	9.63	9.22	9.61
	Agpat6	9.93	9.66	10.04	9.65
	Agpat9	9.03	9.33	8.89	9.16
	Agps	8.73	9.19	7.94	9.2
	Agr2	4.11	4.39	3.51	4.13
	Agr3	2.02	1.72	0.6	1.96
	Agrn	11.39	10.45	12.2	10.31
	Agrp	-1.53	0.52	0.09	-0.66
	Agt	5.41	5.33	5.83	5.6
	Agtpbp1	11.7	12.19	10.78	12.19
	Agtr1a	4.04	3.44	4.55	3.77
	Agtr1b			-0.42	-2.89
	Agtr2
	Agtrap	7.47	7.08	7.68	7.18
	Agxt
	Agxt2		-3.33	-1.41	-0.59
	Ahctf1	9.84	10.15	9.12	10.39
	Ahcy	8.98	8.77	9.03	8.75
	Ahcyl1	10.5	10.76	9.83	10.85
	Ahcyl2	7.08	7.25	6.88	7.38
	Ahdc1	11.43	11.41	11.64	11.23
	Ahi1	8.42	8.77	7.49	8.84
	Ahnak	14.8	14.88	14.39	14.97
	Ahr	8.4	7.49	8.62	7.51
	Ahrr	2.91	3.61	3.03	3.54
	Ahsa1	9.57	10	8.75	9.96
	Ahsa2	8.1	8.44	7.85	8.46
	Ahsg
	Ahsp	-1.2	-0.24	-3.65
	aicda	-1.97		-3.3
	Aida	7.7	7.82	7.43	7.81
	Aif1	2.99	2.9	2.93	2.85
	Aif1l	8.06	6.72	8.77	7.18
	Aifm1	10.25	10.79	9.12	10.87
	Aifm2	8.46	8.55	8.42	8.25
	Aifm3	4.46	3.77	4.46	4.08
	Aig1	6.85	7.1	7.44	7.26
	Aimp1	7.22	7.67	6.4	7.59
	Aimp2	8.92	8.63	8.99	8.68
	Aip	9.16	8.78	9.8	8.8
	Aipl1		-1.34
	Aire
	Ajap1	2.33	2.05	4.26	2.42
	Ajuba	7.77	6.91	8.67	6.93
	Ak1	11.69	11.42	11.85	11.31
	Ak2	9.81	9.85	9.84	9.75
	Ak3	10.44	10.7	9.99	10.8
	Ak4	8.29	8.69	7.46	8.54
	Ak6	5.55	5.77	4.78	5.93
	Ak7	-0.02	-1.3	-2.48	-1.47
	Ak8	-0.03	1.68	1.37	1.48
	Akap1	12.55	12.51	12.33	12.26
	Akap10	8.88	9.01	8.37	9.02
	Akap11	10.79	11.31	9.6	11.39
	Akap12	8.03	8.19	7.99	8.02
	Akap13	12.17	12.29	11.87	12.39
	Akap14	1.77	3.02	-0.38	3.22
	Akap17a	9.64	9.58	10.15	9.49
	Akap2	12.06	12.28	11.64	12.26
	Akap3	3.08	2.7	3.47	2.77
	Akap4	1.13	2.46	0.03	2.2
	Akap5	2.85	3.9	3.66	3.81
	Akap6	13.31	13.74	12.35	13.78
	Akap7	6.82	7.24	6.64	7.18
	Akap8	9.38	9.55	9.37	9.64
	Akap8l	9.65	10.05	9.45	9.9
	Akap9	10.74	11.68	9.68	11.7
	Akip1	6.07	5.67	6.5	5.51
	Akirin1	9.13	9.21	8.59	9.24
	Akirin2	9.32	9.38	9.28	9.31
	Akna	7.02	6.22	8.04	6.05
	Aknad1	-2.46		-2.06
	Akp3	-0.97	-2.93	-2.48	-2.04
	Akr1a1	11.61	11.31	12.06	11.35
	Akr1b1	12.21	12.1	12.31	12.24
	Akr1b10	7.31	7.27	7.47	7.31
	Akr1b7	0.99	0.69	1.36	2.04
	Akr1b8	3.92	3.58	4.89	3.41
	Akr1c1
	Akr1c12	4.32	4.3	4.25	4.57
	Akr1c12l1
	Akr1c13	-1.71
	Akr1c14	7.98	7.32	7.18	7.21
	Akr1c19	5.55	5.25	5.19	5.31
	Akr1c2			-3.48	-2
	Akr1c3	-0.71	-1.97	0.59	-3
	Akr1cl	11.47	12.12	10.39	12.25
	Akr1d1	0.79	1.21	-0.34	-0.54
	Akr1e2	7	7.25	6.55	7.2
	Akr7a2	9.46	9.13	10.13	9.15
	Akr7a3	2.76	1.76	2.31	2.12
	Akt1	11.95	11.73	12.17	11.52
	Akt1s1	9.89	9.58	10.38	9.6
	Akt2	11.7	11.61	11.89	11.45
	Akt3	7.02	6.49	6.74	6.52
	Aktip	9.12	9.24	8.75	9.32
	Alad	9.21	8.97	9.96	8.97
	Alas1	13.23	13.01	12.92	12.89
	Alas2	5.37	5.56	5.69	5.99
	Alb	-1.2		-1.08
	Alcam	5.94	6.68	6.13	6.69
	Aldh16a1	9.51	9.2	10.09	9.19
	Aldh18a1	-1.49	-1.68	-1.04	-2.24
	Aldh1a1	9.34	9.98	8.48	10.31
	Aldh1a2	3.9	4.2	4.36	4.27
	Aldh1a3	3.4	3.38	4.27	3.08
	Aldh1a7	-0.29	0.33	-0.28	1.84
	Aldh1b1	-2.71	0.74	0.86	0.06
	Aldh1l1	1.71	3.41	3.06	3.68
	Aldh1l2	1.86	2.15	2.72	1.71
	Aldh2	12.92	13.07	13.19	12.99
	Aldh3a1	4.13	3.36	5.32	2.84
	Aldh3a2	9.03	8.97	8.95	9.02
	Aldh3b1	5.32	4.58	5.96	4.89
	Aldh4a1	10.76	10.84	11	10.79
	Aldh5a1	10.67	10.89	10.24	10.86
	Aldh6a1	13.13	13.73	12.26	13.9
	Aldh7a1	9.88	10.02	9.56	9.94
	Aldh8a1	0.02	-2.73	0.09	-1.04
	Aldh9a1	11.08	11.05	10.86	11.08
	Aldoa	15.37	15.11	15.79	15.01
	Aldoart2	-2.71	-0.67	-1.51	-3.28
	Aldob	4.47	4.45	4.55	5.33
	Aldoc	4.63	4.84	5.38	4.35
	Alg1	6.57	6.36	7.26	6.15
	Alg10	8.65	8.84	8.36	8.93
	Alg11	7.25	7.89	6.23	7.92
	Alg12	7.35	7.23	7.67	7.07
	Alg13	6.76	7.34	5.8	7.37
	Alg14	7.69	7.53	7.75	7.53
	Alg2	8.51	8.22	8.61	8.19
	Alg3	6.93	6.61	7.36	6.54
	Alg5	6.19	6.18	6.02	6.12
	Alg6	7.66	7.87	7.32	7.94
	Alg8	5.65	5.88	5.35	5.31
	Alg9	7.41	7.51	7.48	7.43
	Alk	1.25	2.12	2.04	1.7
	Alkbh1	8.99	9.18	8.68	9.24
	Alkbh2	5.36	5.37	6.05	5.05
	Alkbh3	10.91	10.74	10.87	10.73
	Alkbh4	5.96	5.32	6.5	5.31
	Alkbh5	10.83	10.72	10.98	10.69
	Alkbh6	-0.85	-0.88	-0.39	-0.02
	Alkbh7	9.46	9.12	10.29	9.05
	Alkbh8	6.75	7.13	5.95	7.1
	Allc	-0.71		-0.69	-2.07
	Alms1	9.01	9.12	8.24	9.03
	Alox12	4.09	3.5	4.39	3.68
	Alox12b
	Alox12e	-1.23		-3.65
	Alox15	1.29	1.59	0.38	-0.14
	Alox15b
	Alox5	4.48	4.43	5.32	4.23
	Alox5ap	3.75	2.71	4.46	2.49
	Aloxe3	4.95	3.37	6.18	3.29
	Alpi	-1.71		-1.74	-1.44
	Alpk3	13.01	12.77	12.97	12.77
	Alpl	8.95	8.73	9.69	8.77
	Als2	8.72	8.82	8.57	8.67
	Als2cr11		-2.93		-2.84
	Als2cr12	2.75	3.18	1.8	3.77
	Alx1	-2.71	1.09	-3.05	1.5
	Alx3	5.28	2.15	5.48	1.72
	Alx4	1.83	2.46	2.85	2.45
	Alyref	6.94	7.19	6.88	7.22
	Amacr	8.63	8.46	8.78	8.45
	Ambn	0.95	1.74	0.69	1.89
	Ambp		-1.06		-0.53
	Ambra1	10.24	10.07	10.49	10.11
	Amd1	11.08	11.34	10.63	11.8
	Amdhd1
	Amdhd2	6.76	6.33	7.54	6.21
	Amelx	2.27	3.01	1.99	3.02
	Amer1	7.96	8.2	7.54	8.09
	Amh	3.61	3.29	3.63	3.77
	Amhr2	8.01	7.94	8.5	7.89
	Amigo1	8.6	8.57	8.44	8.46
	Amigo2	7.16	6.29	7.55	5.95
	Amigo3	6.5	6.28	6.97	6.39
	Ammecr1l	9.22	9.35	8.85	9.23
	Amn	0.06	-0.85	0.45	0.69
	Amn1	6.38	6.78	5.68	7.11
	Amotl2	11.49	11.29	11.77	11.16
	Ampd1	3.66	3.85	3.9	4.98
	Ampd2	7.54	6.64	8.6	6.51
	Ampd3	10.77	11.01	10.42	10.93
	Amph	4.71	5.2	4.17	5.2
	Amt	7.96	7.65	8.57	8.3
	Amtn	-0.74	0.21	-1.43	1.85
	Amy1a	0.95	2.27	0.37	2.6
	Amy2a3				-1.9
	Amz1	6.29	6.24	6.82	6.62
	Amz2	9.6	9.74	9.2	9.64
	Anapc1	10.05	10.12	9.57	10.04
	Anapc10	5.68	5.77	5.25	5.81
	Anapc11	9.08	8.77	9.95	8.86
	Anapc13	6.79	7.25	6.98	7.23
	Anapc15	6.72	6.44	6.91	6.58
	Anapc2	9.61	9.3	10.14	9.35
	Anapc4	9.09	9.65	8.41	9.62
	Anapc5	12.18	12	12.05	12.06
	Anapc7	9.48	9.49	9.31	9.53
	Andpro	-1.46	-0.73	1.33	1.03
	Ang	1.55	1.51	3.5	1.79
	Ang2
	Angel1	8.16	8.08	8.35	7.8
	Angel2	9.48	9.46	8.83	9.57
	Angpt1	8.57	10.24	7.62	10.48
	Angpt2	5.97	5.81	5.92	5.82
	Angpt4	-0.59	0.71	1.08	1.58
	Angptl1	5.17	5.5	4.93	5.4
	Angptl2	8.17	7.73	9.12	7.71
	Angptl3	4.53	4.6	4.09	4.78
	Angptl4	6.55	7.09	6.94	7.7
	Angptl6	0.49	-0.48	0.5	-0.24
	Ank1	10.95	11.12	10.94	10.97
	Ank3	11.72	12.13	11.34	12.19
	Ankef1			-1.07	-2.89
	Ankfy1	10.06	10.02	9.8	10.06
	Ankh	12.1	12.17	11.89	12.13
	Ankhd1	10.2	10.58	9.45	10.66
	Ankib1	9.25	9.66	8.84	9.68
	Ankle2	9.22	9.43	8.83	9.44
	Ankmy2	9.99	10.24	9.21	10.41
	Ankra2	2.2	1.73	1.33	2.28
	Ankrd1	14.5	14.7	14.19	15.21
	Ankrd10	10.09	10.17	9.98	10.2
	Ankrd12	8.18	8.73	7.5	9.01
	Ankrd13a	10.16	9.69	10.53	9.59
	Ankrd13c	8.93	9.13	8.71	9.13
	Ankrd13d	3.43	2.75	4.4	3.01
	Ankrd16	5.12	4.88	5.36	4.84
	Ankrd17	11.29	11.71	10.47	11.78
	Ankrd2	0.79	1.68	2.18	1.97
	Ankrd22
	Ankrd23	9.14	7.67	10.44	8.19
	Ankrd24	4.49	4.86	4.91	4.58
	Ankrd27	8.28	8.08	8.31	7.99
	Ankrd29	1.47	1.91	2.01	2.72
	Ankrd32	6.8	7.5	5.7	7.49
	Ankrd33b	7.56	6.74	8.1	6.92
	Ankrd34a	5.66	5.44	6	5.4
	Ankrd34b				-1.94
	Ankrd34c
	Ankrd37	3.52	3.54	4.28	3.82
	Ankrd39	5.1	4.39	5.42	4.63
	Ankrd40	10.72	10.69	10.47	10.59
	Ankrd42	6.8	6.6	6.5	6.63
	Ankrd44	7.8	7.31	8.1	7.33
	Ankrd46	9.69	9.83	9.08	9.84
	Ankrd49	6.26	6.71	5.06	6.74
	Ankrd50	9.9	10.22	9.47	10.07
	Ankrd52	10.35	10.1	10.52	9.98
	Ankrd54	8.2	7.89	8.7	7.86
	Ankrd55	2.71	2.52	3.36	2.83
	Ankrd6	8.65	9.19	8.23	9.33
	Ankrd61	5.85	5.99	5.94	6.17
	Ankrd65	-2.82
	Ankrd7	0.29	1.09	-0.43	0.81
	Ankrd9	10.35	10.04	10.78	10.12
	Anks1a	11.98	11.96	12.23	11.85
	Anks1b	4.84	5.09	4.37	5.31
	Anks3	7.47	7.33	7.86	7.52
	Anks4b	2.89	3.18	2.25	3.21
	Anks6	7.05	6.49	7.63	6.3
	Ankzf1	8.51	8.35	8.57	8.29
	Ano1	7.84	7.05	8.37	7.01
	Ano4	5.3	4.36	5.18	4.51
	Ano6	9.15	8.23	9.6	8.2
	Ano7	1.91	2.87	1.83	3.41
	Anp32a	8.97	9.38	8.31	9.55
	Anp32b	8.59	8.6	8.7	8.63
	Anp32e	9.18	9.84	8.31	10.02
	Anpep	5.98	4.96	6.97	5.13
	Antxr1	6.34	6.08	6.86	5.88
	Anxa1	7.58	7.77	6.9	7.7
	Anxa10	6.29	7.18	6.11	7.77
	Anxa11	11.98	12	11.91	11.84
	Anxa13	2.16	2.63	2.59	2.93
	Anxa2	8.97	8.43	9.22	8.4
	Anxa3	8.87	8.39	8.88	8.32
	Anxa4	8.54	8.65	8.2	8.85
	Anxa5	11.2	10.91	11.14	11.01
	Anxa6	12.1	12.04	12.03	11.93
	Anxa7	8.78	8.27	9.21	8.39
	Anxa8	0.77	0.48	0.84	0.84
	Aoah	1.95	1.55	1.73	2.13
	Aoc1
	Aoc2-ps1	6.03	6.13	6.21	6.3
	Aoc3	10.05	9.33	11.03	9.52
	Aox1	6.17	5.97	6.5	6.33
	Aox2	0.92	1.98	0.79	1.87
	Aox3	6.24	6.52	7.46	7.11
	Aox4		-2.55	-3.26	-1.29
	Ap1ar	8.06	8.55	7.47	8.43
	Ap1b1	11.14	10.99	10.99	10.77
	Ap1g1	9.56	9.7	9.12	9.77
	Ap1m1	9.07	8.74	9.53	8.64
	Ap1m2
	Ap1s1	8.19	7.95	8.58	7.82
	Ap1s2	8.78	9.37	7.56	9.52
	Ap1s3	5.2	6.03	4.11	5.45
	Ap2a1	10.5	10.27	10.93	10.25
	Ap2a2	10.44	10.37	10.43	10.31
	Ap2b1	11.05	11.22	10.72	11.21
	Ap2m1	11.2	11.05	11.1	10.96
	Ap2s1	8.64	8.47	9.32	8.46
	Ap3b1	10.38	10.57	9.67	10.61
	Ap3d1	11.21	11.11	11.2	10.95
	Ap3m1	9.05	9.46	8.09	9.59
	Ap3m2	6.17	6.29	6.18	6.34
	Ap3s1	5.55	5.76	5.58	5.81
	Ap3s2	8.38	8.27	8.46	8.39
	Ap4b1	9.1	8.96	8.73	9.02
	Ap4e1	7.74	8.06	7.28	8.09
	Ap4m1	7.11	6.97	7.25	6.77
	Ap4s1	8.5	8.6	8.25	8.69
	Ap5b1	7.82	7.23	8.41	7.2
	Ap5m1	8.69	9.08	8.15	9.17
	Ap5s1	7.54	7.47	7.51	7.38
	Ap5z1	7.62	7.14	8.25	7.22
	Apaf1	7.78	7.32	7.77	7.3
	Apba1	5.08	4.53	6.34	4.6
	Apba2	1.21	0.85	2.12	-0.7
	Apba3	10.18	9.87	10.66	9.8
	Apbb1	10.5	10.26	10.8	10.14
	Apbb1ip	4.72	4.46	5.26	4.18
	Apbb3	8.73	8.28	9.07	8.41
	Apc	10.2	10.58	9.15	10.61
	Apc2	8.53	7.72	9.68	7.51
	Apcs
	Apeg3
	Apeh	9.78	9.69	10.1	9.69
	Apex1	7.96	7.98	7.96	8.03
	Apex2	6.61	6.49	7.12	6.86
	Apex2l1			-2.48	-1.87
	Aph1a	10.56	10.34	11.11	10.32
	Aph1b			-1.99
	Api5	10.05	10.65	9.09	10.8
	Apip	6.26	6.58	5.46	6.61
	Apitd1	2.9	2.09	2.73	2.5
	Aplf	5.7	5.65	5.61	5.23
	Apln	9.77	9.43	9.58	9.23
	Aplnr	11.09	9.07	12.02	8.71
	Aplp1	6.2	4.91	7.76	5.27
	Aplp2	12.17	11.91	11.82	11.85
	Apmap	8.27	8.38	8.03	8.34
	Apoa1	1.43	-0.88	1.9	1.66
	Apoa1bp	7.27	7.48	7.91	7.48
	Apoa2	0.04	0.95	-0.33	1.24
	Apoa4		-0.39
	Apoa5	-0.71	0.16	0.77	0.77
	Apob	0.09	-0.34	-0.69	1.06
	Apobec1	2.52	1.9	2.53	1.76
	Apobec2	10.91	11.07	11.2	10.91
	Apobec3b	3.22	2.29	4.4	1.99
	Apobec4	-0.23	0.15	-0.34	-1.09
	Apobr	5.47	4.5	5.67	4.57
	Apoc1		-1.2	0.05
	Apoc2	-3.46	-1.34		-3
	Apoc3			0.49	0.31
	Apoc4	-2.71
	Apod	-3.29	-2.55	-0.72	-2.05
	Apoe	9.71	9.22	11.08	9.31
	Apof	-2.71	-1.67	-0.05	-3
	Apoh
	Apol3	8.54	6.93	9.52	6.85
	Apol9a	10.1	10.12	10.17	10.1
	Apold1	11.85	11.08	12.17	10.84
	Apom	3.75	3.94	3.85	3.88
	Apon	-0.71		-1.47
	Apoo	10.03	10.4	8.97	10.47
	Apool	8.75	9.34	7.1	9.47
	Apopt1	0.14	0.09	0.5	1.22
	App	11.76	11.5	11.67	11.49
	Appbp2	9.51	9.85	9.03	9.78
	Appl2	9.39	9.47	8.96	9.44
	Aprt	10.69	10.29	11.33	10.26
	Aptr	2.9	3.07	2.95	3
	Aptx	6.28	6.44	5.98	6.41
	Aqp1	13.14	11.74	14.49	11.87
	Aqp11	2.71	2.86	3.4	3.12
	Aqp12a			-1.22	-2.84
	Aqp2		-2.68
	Aqp3			-1.24	-2.06
	Aqp4		-1.75
	Aqp5	-1.71	-2.66	-0.48	-1.55
	Aqp6	4.58	5.13	4.59	4.94
	Aqp7	10.67	10.61	10.59	10.59
	Aqp8	-2.46
	Aqp9	-2.71	-0.95	-3.38	-2.89
	Aqr	9.21	9.43	8.5	9.45
	Ar	6.37	5.68	7.45	5.92
	Araf	10.79	10.86	10.92	10.89
	Arap2	8.61	9.11	7.44	8.98
	Arc	8.56	7.38	9.62	7.42
	Arcn1	10.7	11.02	9.74	11.1
	Areg	2.3	2.61	1.58	2.85
	Arel1	9.66	9.79	9.22	9.84
	Arf1	11.4	11.21	11.47	11.25
	Arf2	8.65	8.73	8.33	8.72
	Arf3	9.41	9.05	9.94	8.94
	Arf4	9.88	9.92	9.73	10
	Arf5	10.65	10.35	11.49	10.24
	Arf6	8.9	8.53	9.59	8.5
	Arfgap1	9.51	9.36	9.94	9.27
	Arfgap2	10.72	10.66	10.79	10.63
	Arfgap3	7.69	7.22	7.96	7.31
	Arfgef1	10.82	11.39	9.94	11.4
	Arfgef2	10.85	10.91	10.63	10.92
	Arfip1	7.67	8.28	7.05	8.25
	Arfip2	8.87	8.55	9.29	8.46
	Arfrp1	7.88	7.93	7.98	7.94
	Arg1	3.1	2.41	3.09	2.83
	Arg2	5.62	6.33	4.93	6.53
	Arglu1	8.22	8.61	7.84	8.69
	Arhgap1	10.37	10.34	10.65	10.51
	Arhgap10	9.78	9.99	9.28	10.06
	Arhgap11a	4.39	5.16	3.53	4.89
	Arhgap12	8.15	8.58	7.2	8.77
	Arhgap15	2.66	3.03	2.38	2.45
	Arhgap17	8.78	8.4	9.1	8.28
	Arhgap18	9.11	9.38	8.02	9.33
	Arhgap20	5.83	5.37	6.09	5.09
	Arhgap21	13.04	13.2	12.49	13.16
	Arhgap22	4.19	3.04	5.23	3.49
	Arhgap24	7.5	8.24	6.79	8.2
	Arhgap25	6.32	5.23	6.88	5.2
	Arhgap26	10.28	10.65	9.81	10.65
	Arhgap27	8.61	7.38	9.35	7.27
	Arhgap28	6.01	5.2	5.47	4.92
	Arhgap29	9.55	9.32	8.83	9.41
	Arhgap30	3.76	3.95	4.68	3.66
	Arhgap31	10.28	9.35	11.09	9.38
	Arhgap35	11.57	11.82	11.07	11.76
	Arhgap39	7.68	7.5	7.76	7.33
	Arhgap4	5.17	4.48	5.96	4.72
	Arhgap5	9.91	10.71	8.36	10.83
	Arhgap8	6.1	5.99	6.88	6.16
	Arhgap9	4.71	4.74	5.62	4.35
	Arhgdia	11.12	10.68	11.9	10.58
	Arhgdib	7.12	6.73	7.72	6.57
	Arhgef1	10.6	10.25	11.16	10.07
	Arhgef11	10.49	10.44	10.35	10.3
	Arhgef12	11.74	11.83	11.37	11.78
	Arhgef15	9.89	8.47	10.83	8.45
	Arhgef16	3.54	3.2	3.85	3.27
	Arhgef18	9.31	9.01	9.51	8.9
	Arhgef19	2.96	1.41	3.37	2.49
	Arhgef2	10.42	9.64	11.26	9.59
	Arhgef25	8.44	6.97	9.52	7.46
	Arhgef28	7.69	7.24	7.74	7.5
	Arhgef3	8.22	7.76	8.25	7.75
	Arhgef37	9.88	10.13	9.55	10.02
	Arhgef39	5.54	5.77	5.4	5.75
	Arhgef40	9.36	8.95	10.07	8.77
	Arhgef6	9.07	9.41	8.07	9.42
	Arhgef7	11.72	11.53	11.76	11.41
	Arhgef9	7.71	8.26	6.92	8.42
	Arid1a	11.23	11.24	11.35	11.07
	Arid3a	5.18	5.04	6.05	4.88
	Arid3b	8.52	8.61	8.26	8.5
	Arid3c
	Arid4a	7.67	8.25	7.15	8.27
	Arid4b	3.87	5.1	4.51	4.92
	Arid5a	10.22	10.2	10.45	10.03
	Arid5b	9.2	9.43	8.9	9.46
	Arih1	10.99	11.41	10.35	11.53
	Arih2	10.4	10.54	10.05	10.61
	Arl1	8.67	9.08	7.87	9.13
	Arl10	5.46	5.29	5.98	5.16
	Arl11	3.98	2.86	4.43	3.11
	Arl13a	2.78	2.45	3	1.85
	Arl13b	7.2	7.86	6.32	7.86
	Arl14	4.91	5.31	5.51	6.26
	Arl14ep	7.55	8.24	6.65	8.42
	Arl2	7.61	7.51	8.07	7.6
	Arl2bp	10.64	10.61	10.69	10.59
	Arl3	5.18	5.75	5.44	5.88
	Arl4a	7.03	7.09	7.1	7.06
	Arl4c	7.83	8.06	7.5	7.76
	Arl4d	7.63	6.63	8.86	6.39
	Arl5a	8.73	9.07	8.34	9.16
	Arl5b	9	9.15	8.32	9.07
	Arl5c	3.54	3.79	3.82	4.27
	Arl6	5.52	6.29	4.92	6.23
	Arl6ip1	8.53	8.48	8.34	8.56
	Arl6ip4	7.92	7.85	8.47	7.82
	Arl6ip5	10.46	10.38	10.21	10.41
	Arl6ip6	8.2	8.36	8.1	8.35
	Arl8a	8.92	8.75	9.26	8.56
	Arl8b	11.43	11.73	10.76	11.82
	Arl9	-1.3	-0.29	-2.28	-1.45
	Armc1	9.42	9.66	8.78	9.84
	Armc10	8	8.08	7.94	8.05
	Armc12
	Armc3	-0.39			-2.9
	Armc5	8.28	7.89	9.07	7.72
	Armc6	6.28	5.88	6.9	5.87
	Armc7	5.41	4.77	5.97	4.62
	Armc8	9.69	10.05	8.85	10.14
	Armc9	7.25	6.89	7.47	6.76
	Armcx1	-1.49		0.46	-1.92
	Armcx2	5.9	5.96	5.82	5.46
	Armcx3	9.52	10.02	8.68	10.05
	Armcx6	5.23	5.07	4.93	4.77
	Armt1	9.31	9.69	8.59	9.94
	Arnt	9.24	9.5	8.65	9.51
	Arnt2	3.14	2.56	3.43	1.99
	Arntl	9.17	9.22	7.84	8.09
	Arntl2	1.34	1.85	1.8	0.82
	Arpc1a	9.96	9.81	10.08	9.82
	Arpc1b	9.01	7.93	9.97	7.94
	Arpc2	10.17	10.44	9.53	10.47
	Arpc3	7.95	7.6	7.94	7.65
	Arpc4	10.92	10.68	11.48	10.63
	Arpc5	8.23	8.1	7.92	8.02
	Arpc5l	8.74	8.78	8.46	8.78
	Arpin	6.75	6.65	6.8	6.44
	Arpp19	7.21	7.62	5.97	7.77
	Arpp21	2.44	2.11	0.82	1.76
	Arr3	6.13	6.29	6.09	6.67
	Arrb1	8.41	8.06	9.01	8.13
	Arrb2	5.83	5.24	6.56	5.26
	Arrdc1	6.52	5.33	7.54	5.32
	Arrdc2	7.8	7.62	8.14	7.24
	Arrdc3	9.57	10.37	8.83	10.69
	Arrdc4	8.56	8.6	7.99	8.34
	Arrdc5	4.26	4.58	4.3	4.43
	Arsa	8.54	8.23	9.18	8.11
	Arsb	8.7	8.22	9.23	8.22
	Arse	8.47	8.19	8.97	8.08
	Arsg	6.82	6.95	6.84	7.03
	Arsi	2.17	1.85	2.35	1.77
	Arsj	0.86	1.49	1.91	1.67
	Arsk	6.84	7.07	6.2	7.22
	Art1	8.29	8.72	9.54	9.54
	Art2b		-2.59		-2
	Art3	12.4	12.76	11.66	12.76
	Art4	6.54	7.03	5.89	6.78
	Art5	6.37	6.91	7.83	7.99
	Artn	-0.89	1.09	1.29	1.92
	Arv1	6.32	6.49	6.49	6.31
	Arvcf	9.63	9.46	9.95	9.35
	Arx	-2.99	-0.15	-2.11	-1.34
	As3mt	9.58	9.8	9.74	10
	Asah1	10.95	11.21	9.94	11.28
	Asah2	7.84	8.52	7.4	8.81
	Asap1	8.73	8.85	8.6	9.03
	Asb1	7.49	7.29	7.57	7.37
	Asb10	9.81	9.67	9.8	9.48
	Asb11	9.71	9.9	9.44	10.02
	Asb12	8.49	8.91	8.2	9.04
	Asb13	7.53	7.63	7.91	7.73
	Asb14	10.18	10.47	9.72	10.63
	Asb16	5.17	4.37	5.21	4.55
	Asb17	-3.46			-1.92
	Asb18	9.67	9.45	9.94	9.35
	Asb2	13.88	13.47	14	13.2
	Asb3	7.84	8.17	7.11	8.13
	Asb4	6.16	7.04	5.06	7.08
	Asb5	5.74	6.15	4.7	6.48
	Asb6	7.85	7.55	8.53	7.34
	Asb7	6.94	6.72	6.87	6.66
	Asb8	10.56	10.45	10.56	10.56
	Asb9	3.45	3.86	4.05	4.3
	Ascc1	8.57	8.34	8.88	8.34
	Ascc2	8.9	8.97	8.69	8.97
	Ascc3	9.61	10.06	8.55	9.97
	Ascl1
	Ascl2	0.68	0.96	0.04	0.49
	Ascl3	-0.9	-1	-0.76	-2.84
	Asf1a	7.83	8.56	7.05	8.71
	Asf1b	3.89	3.47	4.16	3.42
	Asgr1	-2.46	-2.55	-1.32
	Asgr2	3.31	2.97	3.71	1.86
	Ash1l	11.49	12.09	10.57	12.17
	Ash2l	8.97	9.45	8.38	9.38
	Asic1	5.39	6	6.48	5.97
	Asic2	2.76	2.24	3.05	2.24
	Asic3	-1.12	-0.01	0.89	1.35
	Asic4	3.36	2.73	4.07	3.48
	Asic5	-0.95	0.28		-0.42
	Asip		-3.33
	Asl	7.94	7.81	8.31	7.73
	Asmt	5.06	5.23	5.43	5.58
	Asmtl	8.55	8.54	9.21	8.49
	Asna1	9.39	9.14	9.97	9.12
	Asns	3.41	3.49	3.68	2.99
	Asnsd1	9.6	9.88	8.63	9.91
	Aspa	2.78	3.2	2.06	2.91
	Aspdh	5.73	6.1	6.49	6.4
	Aspg	-2.99	-2.93	-1.4
	Asphd2	-1.49	0.04	1.38	0.71
	Aspm	5.46	4.96	4.49	4.99
	Aspn	-2.71
	Asrgl1	6.49	6.65	6.67	6.6
	Ass1	5.39	5.1	6.87	6.23
	Aste1	4.98	5.11	4.25	5.24
	Astl	-0.99	-2.93	-0.77	-0.69
	Astn1	5.73	5.55	6.21	5.93
	Astn2	5.43	5.08	6.28	4.97
	Asun	9.6	9.88	9.21	9.94
	Asz1
	Atad1	10.72	11.33	9.8	11.45
	Atad2	6.88	7.04	6.19	7.05
	Atad2b	8.39	8.48	7.69	8.5
	Atad3a	9.5	9.53	9.36	9.41
	Atat1	6.21	6.17	6.8	5.78
	Atcay	8.52	7.84	9.06	8.44
	Ate1	8.73	8.99	7.82	9.06
	Atf1	9.54	9.73	8.94	9.74
	Atf2	8.07	8.58	7.46	8.61
	Atf3	11.73	11.42	11.7	11.22
	Atf4	11.05	11.24	11.23	11.21
	Atf5	9.07	8.64	10.09	8.58
	Atf6	9.41	9.63	8.96	9.62
	Atf6b	9.01	8.55	9.68	8.45
	Atf7	9.01	8.99	9.23	8.98
	Atf7ip2	1.12	1.53	1.6	2.55
	Atg10	7.57	8.11	6.49	8.23
	Atg101	8.05	8.01	8.55	8
	Atg12	8.99	9.42	8.09	9.56
	Atg13	10.68	10.58	10.95	10.65
	Atg14	7.67	7.68	7.69	7.65
	Atg16l1	9.83	9.9	9.53	9.94
	Atg16l2	7.68	7.33	8.17	7.35
	Atg2a	10.82	10.55	11.07	10.39
	Atg3	8.18	8.61	7.81	8.48
	Atg4al1	7.6	8.11	6.63	8.17
	Atg4b	9	8.78	9.18	8.72
	Atg4c	7.42	7.57	6.83	7.69
	Atg4d	10.31	10.03	10.96	9.93
	Atg5	7.81	7.77	7.55	7.82
	Atg7	7.81	7.48	8.19	7.53
	Atg9a	11.09	11.09	11.31	10.96
	Atg9b	5.18	5.04	5.13	5.17
	Atic	10.44	10.47	9.95	10.48
	Atl1	6	6.37	5.72	6.38
	Atl2	9.45	9.85	8.63	9.99
	Atl3	7.93	7.61	7.91	7.71
	Atm	9.79	10.05	8.84	10
	Atmin	8.24	8.31	7.89	8.28
	Atn1	4.7	4.5	5.29	4.23
	Atoh1
	Atoh7	0.34	0.41	0.84	0.99
	Atoh8	7.03	6.88	8.04	6.88
	Atox1	8.3	7.99	8.96	7.95
	Atp10a	5.43	5.31	5.6	5.28
	Atp11a	9.92	9.62	10.01	9.58
	Atp12a	4.94	4.65	3.87	4.72
	Atp13a1	9.45	9.08	10.01	8.94
	Atp13a2	8.99	8.62	9.77	8.48
	Atp13a3	8.7	9.01	8.64	9.06
	Atp13a4
	Atp13a5	3.48	3.74	3.59	3.91
	Atp1a1	14.2	14.23	14.01	14.2
	Atp1a2	13.52	13.51	13.32	13.47
	Atp1a3	9.2	9.24	9.99	9.08
	Atp1a4	4.63	4.76	4.55	5.4
	Atp1b1	12.59	12.87	11.87	12.79
	Atp1b2	8.3	7.92	9.09	7.9
	Atp1b3	9.74	9.7	9.37	9.83
	Atp1b4	2.51	3.22	1.63	3
	Atp2a1	4.49	4.17	4.49	4.69
	Atp2a2	18.12	18.49	17.35	18.49
	Atp2a3	8.22	7.09	9.47	7.47
	Atp2b1	9.66	10.17	9.03	10.22
	Atp2b2	10.02	10.04	10.01	10.15
	Atp2b3	0.26	-0.3	-0.1	1.15
	Atp2b4	8.33	7.59	8.51	7.54
	Atp2c1	9.94	10.59	9.41	10.61
	Atp2c2	3.25	3.88	4.06	3.83
	Atp4a	5.6	5.07	6.81	5.69
	Atp4b	-1.49	-2.93
	Atp5a1	16.09	16.23	15.67	16.28
	Atp5b	16.7	16.8	16.33	16.76
	Atp5c1	13.34	13.52	12.79	13.56
	Atp5d	13.14	12.85	13.89	12.78
	Atp5e	11.12	11.28	12.26	11.27
	Atp5f1	5.11	5.43	4.56	5.31
	Atp5g1	14.12	13.78	14.91	13.72
	Atp5g2	11.34	11.29	11.94	11.25
	Atp5g3	14.04	14.03	14.35	14.06
	Atp5h	11.58	11.7	12.05	11.72
	Atp5i	9.41	9.71	10	9.67
	Atp5j	9.86	10.52	10	10.58
	Atp5j2	9.2	9.83	9.34	9.67
	Atp5l	12.92	12.71	13.71	12.75
	Atp5o	12.83	12.8	13.08	12.85
	Atp5s	9.25	9.43	9.08	9.56
	Atp5sl	10.29	10.09	10.53	10.09
	Atp6ap1	11.11	11.12	10.99	11.14
	Atp6ap1l	6.27	7.2	5.43	7.34
	Atp6ap2	7.59	7.86	7.15	7.74
	Atp6v0a1	11.8	11.7	11.67	11.63
	Atp6v0a2	9.84	9.6	9.79	9.6
	Atp6v0a4		-1.06	-0.64	-0.06
	Atp6v0b	9.75	9.37	10.53	9.31
	Atp6v0c	11.79	11.49	12.25	11.44
	Atp6v0d1	10.14	9.9	10.34	9.92
	Atp6v0d2				-1.9
	Atp6v0e1	9.34	9.03	9.84	9.16
	Atp6v0e2	9.18	8.89	9.6	8.96
	Atp6v1a	9.45	9.62	8.65	9.69
	Atp6v1b1	3.05	2.93	3.48	3.39
	Atp6v1b2	10.59	10.7	10.11	10.65
	Atp6v1c1	9.29	9.67	8.07	9.72
	Atp6v1c2	2.62	3.31	2.71	3.41
	Atp6v1d	9.95	10.24	8.81	10.36
	Atp6v1e1	10.55	10.62	9.82	10.74
	Atp6v1e2	0.54	-0.36	-0.94	0.43
	Atp6v1f	8.65	8.44	9.22	8.51
	Atp6v1g1	8.59	8.85	8.39	9.01
	Atp6v1g2	6.54	6.15	6.03	5.96
	Atp6v1g3		-2.33	-1.38	-2
	Atp6v1h	9.16	9.32	8.45	9.43
	Atp7a	7.35	7.5	6.35	7.53
	Atp7b	4.95	5.38	4.88	5.28
	Atp8b1	7.6	7.52	7.51	7.74
	Atp8b2	10.35	10.56	9.83	10.51
	Atp9b	9.85	10	9.37	10
	Atpaf1	9.65	10.19	8.79	10.3
	Atpaf2	9.41	9.28	9.52	9.28
	Atpif1	7.41	8	7.94	8.26
	Atraid	7.65	7.44	7.87	7.51
	Atrip	6.52	6.03	6.51	6.2
	Atrn	11.85	11.95	11.49	11.94
	Atxn1	9.97	10.01	10.05	10.03
	Atxn10	10.54	10.43	10.16	10.52
	Atxn2l	10.38	10.25	10.66	10.07
	Atxn3	7.83	7.95	7.49	8.01
	Atxn7l3b	8.89	8.75	8.89	8.72
	Auh	9.85	9.95	9.57	9.98
	Aup1	9.6	9.24	10.28	9.25
	Aurka	5.53	5.44	5.56	5.1
	Aurkaip1	8.77	8.73	9.02	8.75
	Aurkb	4.45	3.24	4.64	2.41
	Aurkc	6.39	6.6	6.27	6.51
	Aven	7.74	7.78	7.52	7.68
	Avil	5.46	5.99	6	6.41
	Avp	2.05	1.14	3.43	0.6
	Avpi1	8.74	8.44	9.37	8.53
	Avpr1a	3.05	2.82	4.63	1.94
	Avpr1b			-0.79	-2
	Avpr2	0.48	1.05	2.17	1.52
	Awat1
	Awat2	-0.4	0.79	-0.91	1
	Axin2	5.39	5.57	5.58	5.27
	Axl	8.95	8.43	10.2	8.52
	Azgp1		-0.41	-1.05	-2.07
	Azi2	8.89	9.05	8.61	9.1
	Azin1	11.49	11.93	10.66	11.96
	Azin2	6.29	5.94	6.88	5.73
	B2m	11.69	11.57	11.41	11.69
	B3galnt1	7.21	7.07	7.29	7.17
	B3galnt2	10.51	10.93	9.86	10.98
	B3galt1	1.49	2.97	2.53	3.02
	B3galt2	7.95	8.54	6.98	8.47
	B3galt4	4.75	4.89	5.01	4.38
	B3galt5	1.89	1.95	3.75	2.41
	B3galt6	6.32	6.18	6.58	6.23
	B3gat1	6.56	6.54	6.75	6.86
	B3gat2	2.54	2.91	2.24	2.86
	B3gat3	9.63	9.26	10.52	9.22
	B3gnt1	-0.61	-0.13	0.34	-1.34
	B3gnt2	8.4	7.8	8.78	7.89
	B3gnt3		-2.66	-3.3	-2.04
	B3gnt4	1.3	1.61	2.34	1.44
	B3gnt5		-1.68
	B3gnt6	0.7	0.36	-1.08	0.51
	B3gnt7	6.44	5.71	7.62	5.62
	B3gnt8	5.98	5.04	7.24	5.14
	B3gntl1	7.43	7.36	7.71	7.52
	B4galnt1	7.74	6.46	8.39	6.57
	B4galnt3	-0.86	-1.12	1.56	0.71
	B4galnt4	2.62	1.14	3.09	1.05
	B4galt1	8.84	8.63	9.32	8.72
	B4galt2	7.09	6.9	7.67	6.75
	B4galt3	7.87	7.45	8.38	7.4
	B4galt4	6.15	6.17	6.46	6.41
	B4galt5	7.42	7.3	7.64	7.11
	B4galt6	10.44	10.93	9.98	10.88
	B4galt7	7.97	7.88	8.51	7.83
	B9d1				-1.35
	B9d2	5.62	5.45	6.72	5.64
	Baalc	7.14	7.91	6.18	7.83
	Baat	1.27	0.58	0.42	1.08
	Babam1	9.34	9.03	9.89	8.98
	Bace1	9.93	10.01	9.85	10.04
	Bace2	7.04	6.43	7.82	6.37
	Bach1	8.34	8.16	8.36	8.24
	Bad	7.53	7.12	8.2	7.16
	Bag1	9.42	9.43	9.37	9.34
	Bag2	8.98	8.96	8.96	8.98
	Bag3	12.35	12.21	12.48	12.13
	Bag4	6.88	7.17	6.47	7.22
	Bag5	-1.04	-0.59	1.48	0.02
	Bag6	12.52	12.27	12.85	12.13
	Bai1	2.66	2.78	3.91	2.94
	Baiap2	9.97	9.7	10.13	9.55
	Baiap2l1	7.88	8.35	7.42	8.37
	Baiap2l2	2.63	3.1	2.9	3.18
	Bak1	7.77	7.15	8.38	6.98
	Bambi	7.28	7.18	7.16	7.11
	Banf1	10.7	10.59	11.09	10.6
	Bank1	-1.58	-1.32	-1.16	-0.76
	Banp	8.16	7.83	8.78	8.08
	Bap1	10.69	10.57	10.9	10.45
	Bard1	6.01	6.52	5.22	6.69
	Barhl1	0.9	0.12	-0.12	0.15
	Barhl2
	Barx1
	Basp1	2.54	1.41	3.47	2.09
	Batf	-2.46	-0.55	-0.34	-2.07
	Batf3	3.68	3.35	3.91	4.1
	Bax	7.06	6.52	8.02	6.33
	Baz1a	7.33	7.53	6.64	7.5
	Baz1b	10.44	10.61	10.38	10.75
	Baz2a	10.77	10.69	10.8	10.61
	Baz2b	9.69	9.95	9.13	9.92
	Bbc3	5.96	4.86	6.69	4.75
	Bbox1	-2.82	-2.55	-3.3	-0.68
	Bbs1	7.99	8.01	8.02	7.83
	Bbs10	5.78	6.21	4.98	6.38
	Bbs2	8.17	8.49	7.87	8.58
	Bbs4	7.88	8.34	7.8	8.34
	Bbs5	5.13	5.58	4.72	5.49
	Bbs7	6.61	6.33	5.96	6.48
	Bbx	8.31	8.64	7.51	8.67
	Bc1
	Bcam	11.95	11.91	12.64	11.67
	Bcan	1.72	0.99	1.37	1.11
	Bcap29	9.07	9.74	8.12	9.92
	Bcap31	9.37	9.59	8.58	9.54
	Bcar1	9.67	9.35	10.28	9.11
	Bcar3	8.4	8.09	8.86	8.34
	Bcas1	-1.71	-0.57
	Bcas2	7.85	8.34	6.88	8.38
	Bcas3	9.55	9.5	9.31	9.52
	Bcat1	4.46	3.43	4.77	3.79
	Bcat2	11.05	11.16	11.21	11.09
	Bccip	7.74	8.13	7.15	8.32
	Bcdin3d	5.82	5.66	5.82	5.82
	Bche	9.63	10.22	8.34	10.27
	Bckdha	12.21	12.1	12.73	12.12
	Bckdhb	11.95	12.05	11.59	12.07
	Bckdk	11.58	11.34	11.81	11.3
	Bcl10	7.94	7.69	7.87	7.58
	Bcl11a	7.53	7.75	7.1	7.61
	Bcl11b	7.22	7.62	6.57	7.45
	Bcl2	7.75	8.15	7.75	8.32
	Bcl2a1	2.49	4.02	1.86	3.29
	Bcl2l1	10.01	9.26	11.09	9.23
	Bcl2l10	0.42	0.45	-0.26	1.44
	Bcl2l11	9.73	9.73	9.54	9.71
	Bcl2l12	5.86	5.58	6.57	5.47
	Bcl2l13	9.65	9.65	9.29	9.67
	Bcl2l14	-1.58	-0.44	-1.17	-0.44
	Bcl2l15	4.17	4.26	3.97	4.44
	Bcl2l2	9.93	10.12	10	10
	Bcl3	7.23	7.03	8.18	7
	Bcl6	8.36	8.85	7.99	8.83
	Bcl6b	10.97	10.23	11.04	9.99
	Bcl7b	9.13	8.95	9.58	8.89
	Bcl7c	7.72	7.33	8.56	7.24
	Bcl9l	10.13	10.05	10.61	9.86
	Bclaf1	10.01	10.66	8.95	10.75
	Bco1	-1.4		-3.38	-0.24
	Bco2	1.87	0.47	1.72	1.42
	Bcor	9.52	9.46	9.51	9.3
	Bcorl1	8.39	8.1	8.8	7.97
	Bcs1l	9.02	8.89	8.91	8.85
	Bdh1	10.21	9.91	9.64	9.58
	Bdh2	7.7	7.59	7.33	7.56
	Bdkrb1	-0.84	-1.08	-3.3	-0.9
	Bdkrb2	4.83	4.54	5.08	4.89
	Bdnf	9.66	9.86	9.04	10
	Bdp1	7.62	7.83	7.23	7.78
	Becn1	9.07	9.54	8.45	9.54
	Begain	3.71	2.58	5.15	3.23
	Bend5	6.3	6.29	6.4	6.3
	Bend6	3.04	3.13	2.88	3.4
	Bend7	6.59	6.56	6.61	6.7
	Best1	3.61	4.28	2.96	4.58
	Best2	-2.97	-2.33	-0.22	-1.32
	Best3	2.83	2.3	2.41	1.85
	Bet1	7.55	7.94	6.83	7.99
	Bet1l	7.64	7.22	8.22	7.24
	Bex1	4.18	4.39	5.19	4.4
	Bex2
	Bex4
	Bfar	10.6	11.08	10.12	11.21
	Bfsp1	4.5	3.37	5.21	3.69
	Bfsp2	4.64	4.35	4.22	4.44
	Bglap	0.98	-0.29	1.18	-0.19
	Bgn	9.01	8.65	10.15	8.6
	Bhlha15	3.05	2.81	3.72	3.96
	Bhlhb9	6.43	7.33	5.13	7.35
	Bhlhe22	-0.02	0.78	1.76	0.59
	Bhlhe23				-2.1
	Bhlhe40	11.57	11.56	11.48	11.41
	Bhmt	-3.29	-2.59	-3.65	-2.84
	Bhmt2
	Bicc1	7.94	8.02	8.39	8.04
	Bicd1	4.94	4.75	4.37	5.35
	Bicd2	11.14	11.53	10.73	11.51
	Bid	5.1	4.86	5.21	5.33
	Bik	2.96	3.42	3.36	2.97
	Bin1	7.21	6.65	7.97	7.17
	Bin2	3.25	3.16	3.34	1.77
	Bin2a	-0.41	-2.73		-1.53
	Bin3	7.1	6.83	7.49	6.77
	Birc2	8.58	9.01	7.69	9.19
	Birc3	6.38	6.5	6.31	6.28
	Birc5	2.78	0.84	2.59	1.12
	Birc6	12.47	12.62	11.58	12.67
	Birc7	-3.46	-0.04	-1.12	-0.07
	Bivm	7.86	8.28	7.13	8.28
	Blcap	9.3	9.45	9.44	9.56
	Bles03	8.89	8.62	9.56	8.52
	Blk	1.46	1.9	2.61	2.25
	Blmh	8.8	9.16	8.28	9.1
	Blnk	4.18	3.59	5.35	3.62
	Bloc1s1	8.47	8.54	9.09	8.55
	Bloc1s2	5.99	6.44	5.45	6.51
	Bloc1s4	7.25	7.11	7.71	7
	Bloc1s5	8.33	8.58	7.6	8.53
	Bloc1s6	8.25	8.51	7.95	8.67
	Blvra	7.34	7.51	7.01	7.56
	Blvrb	9.4	9.28	9.98	9.42
	Blzf1	7.13	7.68	5.66	7.7
	Bmf	6.67	6.68	6.9	6.37
	Bmi1	8.32	8.75	7.51	8.62
	Bmp1	9.39	9.31	9.83	9.23
	Bmp10	1.11	0.66	1.32	1.23
	Bmp15	0.94	0.93	0.83	0.53
	Bmp2	4.15	3.45	4.95	3.9
	Bmp3	0.75	2.33	-0.05	1.79
	Bmp4	5.54	5.44	6.58	5.22
	Bmp5	1.77	3.07	2.09	2.74
	Bmp6	7.7	7.05	8.76	7.03
	Bmp7	2.2	2.79	1.93	1.72
	Bmp8a	-0.56	0.91	1.05	0.66
	Bmper	5.23	5.11	6.39	5.1
	Bmpr1a	10.5	10.84	9.81	10.97
	Bmpr1b	0.65	0.82	1.31	1.74
	Bmpr2	11.51	11.56	11.06	11.7
	Bms1	8.22	8.78	7.7	8.7
	Bmx	3.23	4.03	3.08	4.06
	Bmyc	7.04	6.85	7.86	6.73
	Bnc1	1.13	1.43	0.6	1.36
	Bnc2	3.05	2.46	3.58	3.66
	Bnip1	8.34	8.29	8.05	8.28
	Bnip2	9.15	9.46	8.64	9.51
	Bnip3	11.54	11.42	11.06	11.58
	Bnip3l	9.62	9.83	9.18	10
	Bnipl	1.15	2.34	1.85	1.89
	Bod1	8.89	8.9	8.93	8.81
	Bok	7.78	6.64	8.66	6.64
	Bola1	7.12	7.11	7.84	6.94
	Bola3	10.34	10.19	10.54	10.17
	Boll
	Bop1	8.96	8.64	9.24	8.54
	Bora	5.91	6.28	5.57	6.24
	Bpgm	8.1	8.26	7.67	8.35
	Bphl	8.84	8.82	8.78	8.92
	Bpi
	Bpifa1	-3.46	-2.73	-3.48
	Bpifa2	-2.29		-2.99
	Bpifa2f
	Bpifa3
	Bpifa5
	Bpifb1	-0.18		-0.72	-1.69
	Bpifb2				-2.94
	Bpifb3
	Bpifb4	1.56	0.22	3.11	-0.38
	Bpifb6		-2.66
	Bpifc				-2.21
	Bpnt1	9.34	9.55	8.76	9.61
	Brap	9.42	9.24	9.54	9.11
	Brca1	4.16	4.62	3.54	4.89
	Brca2	5.55	5.63	4.47	5.21
	Brcc3	7.64	8.43	7.08	8.44
	Brd1	9.91	9.74	10.17	9.76
	Brd2	4.02	3.94	4.14	3.81
	Brd3	9.31	9.28	9.22	9.11
	Brd4	10.04	9.9	10.34	9.88
	Brd7	8.98	9.19	8.21	9.14
	Brd8	8.69	8.96	8.26	8.9
	Brd9	8.76	9.04	8.61	8.97
	Brdt
	Bre	9.86	9.82	9.72	9.93
	Brf1	9.04	8.85	9.17	8.83
	Brf2	6.5	6.25	6.95	6.29
	Bri3	10.02	9.84	10.58	9.7
	Bri3bp	7.17	6.93	7.52	6.98
	Brinp1				-2.1
	Brinp2	1.14	1.56	1.94	0.84
	Brinp3
	Brix1	6.81	7.61	5.67	7.69
	Brk1	8.71	8.53	8.82	8.61
	Brms1	0.17	0.68	0.59	-1.92
	Brms1l	7.45	7.98	5.62	8.04
	Brox	9.95	10.35	9	10.45
	Brpf1	9.56	9.56	9.46	9.55
	Brpf3	8.35	8.17	8.47	8.08
	Brs3
	Brsk1	4	3.26	5.09	3.19
	Bscl2	7.31	7.1	7.6	6.94
	Bsdc1	9.79	9.61	9.89	9.6
	Bsg	13.19	13.01	13.79	12.78
	Bsn	4.3	4.02	5.06	3.91
	Bsnd		-2.73	-2.06	-2.89
	Bspry	3.95	3.84	3.57	3.9
	Bst1	5.4	4.32	5.75	3.71
	Bst2	8.57	7.16	9.98	6.92
	Bsx	-2.71		-1.53	-1.59
	Btaf1	9.82	10.17	9.16	10.32
	Btbd1	12.04	12.55	11.36	12.64
	Btbd10	8.21	8.47	7.6	8.46
	Btbd16	0.12	0.88	0.91	1.83
	Btbd17
	Btbd3	6.97	6.75	6.87	6.68
	Btbd6	9.48	9.36	9.69	9.33
	Btbd7	9.36	9.56	8.52	9.61
	Btbd9	8.46	8.44	8.51	8.51
	Btc	2.42	3.26	2.61	2.85
	Btd	7.27	7.22	7.89	7.12
	Btf3	9.46	9.54	9.66	9.54
	Btg1	10.15	10.14	10.03	10.08
	Btg2	13.3	13.14	13.44	12.99
	Btg3	6.04	5.53	5.86	5.78
	Btg4		-3.33
	Btk	1.24	2.45	0.76	1.77
	Btla	2.08	1.09	0.23	1.5
	Btn1a1	0.34	0.81	-0.87	1.23
	Btn3a2
	Btnl2	-2.97	-1.79		-1.01
	Btnl3			-3.48
	Btnl5
	Btnl7
	Btnl8	-2.46
	Btrc	8.83	9.08	8.48	9.06
	Bub1	5.41	5.73	3.92	5.64
	Bub1b	3.89	3.12	2.72	2.51
	Bub3	8.45	8.41	8.33	8.46
	Bud13	6.68	6.27	6.95	6.12
	Bud31	7.52	7.98	6.75	8.24
	Bves	10.45	10.4	10.22	10.4
	Bysl	8.61	8.28	8.81	8.26
	Bzw1	10.1	10.54	9.1	10.59
	Bzw2	12.45	12.69	11.84	12.79
	C1d	6.46	7.09	6.08	7.32
	C1galt1	6.76	7.07	5.76	6.99
	C1galt1c1	6.75	7.33	5.92	7.47
	C1qa	6.37	5.7	7.51	5.11
	C1qb	6.02	4.93	7.18	4.55
	C1qbp	10.71	10.65	10.7	10.53
	C1qc	6.81	5.66	8.04	5.38
	C1ql1			-0.5	-1.84
	C1ql2
	C1ql3	2.98	2.57	2.35	2.6
	C1ql4	0.02	0.13	0.53	1.03
	C1qtnf1	6.29	6.19	7.78	5.96
	C1qtnf2	5.63	4.67	6.48	4.82
	C1qtnf3	-1.42	-1		-0.59
	C1qtnf4	2.06	2.39	2.91	2.67
	C1qtnf5	4.84	4.4	6.16	4.66
	C1qtnf6	4.97	3.76	5.94	2.89
	C1qtnf7	4.34	3.68	5.61	4.23
	C1qtnf9	7.33	6.42	8.13	6.57
	C1r	8.89	8.17	10.11	8.25
	C1rl	4.1	3.84	4.51	3.51
	C1s	8.31	8.18	9.39	8.35
	C2	8.1	7.77	8.95	8.26
	C2cd2	8.84	8.38	9.24	8.67
	C2cd2l	8.95	8.67	9.61	8.59
	C2cd3	8.8	8.88	8.38	8.76
	C2cd4c	2.87	2.99	3.73	3.13
	C2cd5	9.29	9.59	9.12	9.72
	C3	3.45	3.3	3.37	3.29
	C3ar1	4.04	4.09	4.24	3.95
	C4a	9.25	9.46	9.86	9.38
	C4b	7.39	6.7	8.62	7.14
	C4bpa	1.14	1.71	-0.24	2.07
	C4bpb	4.71	4.36	4.66	5.13
	C5ar1	4.53	4.27	5.54	4.14
	C5ar2	3.07	2.81	4.19	3.11
	C6	2.92	3.71	3.66	3.56
	C8a	-2.97		-3.16	-2.92
	C8b
	C8g	5.69	5.42	6.09	5.47
	C9				-2.07
	Caap1	6.02	6.35	5.44	6.5
	Cab39	10.35	10.93	9.6	11.02
	Cab39l	8.27	8.65	7.64	8.79
	Cabin1	9.93	9.67	10.35	9.6
	Cables1	7.58	6.88	8.6	6.99
	Cabp1	6.85	5.69	7.56	5.63
	Cabp4	3.62	3.89	4.95	4.3
	Cabp5				-0.9
	Cabp7	5.6	5.18	6.24	5.29
	Cabs1	-3.29	-1.09	-0.54	-0.69
	Cabyr	6.39	6.6	6.03	7.15
	Cacfd1	8.4	8.14	8.92	8.09
	Cachd1	7.15	6.16	7.55	6.04
	Cacna1a	9.23	9.06	9.75	9.48
	Cacna1b	-1.9	-0.54	0.83	-0.98
	Cacna1c	13.54	13.72	13.28	13.68
	Cacna1d	5.4	7.16	5.47	7.19
	Cacna1e	2.58	1.76	2.21	0.82
	Cacna1f	1.96	2.09	2.03	2.13
	Cacna1g	8.29	7.86	9.09	8.08
	Cacna1h	10.08	10.08	10.07	9.52
	Cacna1i	1.17	0.51	1.93	0.55
	Cacna1s	-1.71	-1.66	-0.89	-0.64
	Cacna2d1	10.48	11.2	9.7	11.33
	Cacna2d2	9.17	9.43	9.46	9.68
	Cacna2d3	2.86	2.94	2.82	3.7
	Cacna2d4	1.7	2.5	1.93	2.58
	Cacnb1	4.11	3.73	5.11	4.23
	Cacnb2	11.02	11.53	10.41	11.8
	Cacnb3	5.16	3.85	6.18	4.06
	Cacnb4	1.86	1.83	2.01	2.51
	Cacng1	-2.71	-1.66	-0.21	0.21
	Cacng2		-2.59	-1.8	-3
	Cacng3
	Cacng4	5.08	4.94	5.34	5.32
	Cacng5	-1.87
	Cacng6	6.92	7.37	6.92	7.21
	Cacng7	2.45	1.45	4.41	2.05
	Cacng8	0.03	-1.11	0.5	0.93
	Cactin	7.89	7.41	8.53	7.37
	Cacul1	9.09	9.33	8.41	9.39
	Cacybp	8.51	9.39	7.5	9.46
	Cad	9.75	9.63	9.92	9.42
	Cadm1	3.16	3.47	3.45	3.63
	Cadm2	3.91	3.66	4.42	4.32
	Cadm3	6.56	5.92	7.91	6.22
	Cadm4	2.03	2.48	4.73	2.81
	Cadps	8.82	9.24	8.09	9.16
	Cage1	3.84	5.03	2.99	4.73
	Calb1	1.76	2.3	2.22	3.07
	Calb2			-2.99
	Calca			-2.24	-2.9
	Calcb
	Calcoco1	1.26	1.24	1.49	2.33
	Calcr
	Calcrl	8.43	8	7.83	7.93
	Cald1	8.02	8.17	7.83	8.29
	Calhm1	-2.71		-1.89
	Calhm2	6.38	5.18	7.7	5.29
	Calhm3
	Calm1	11.65	11.74	10.97	11.87
	Calm2	10.37	10.62	9.98	10.68
	Calm3	10.29	10.11	10.82	10.21
	Calml3
	Calml4	1.39	2.38	1.32	2.43
	Caln1		-1.97	-1.27	1.71
	Calr	11.96	11.98	12.02	11.96
	Calr3	5.71	5.76	5.53	5.62
	Calu	11.78	12.2	11	12.25
	Caly	-1.97		-2.99
	Camk1	8.86	8.84	9.33	8.9
	Camk1d	4.5	4.16	4.79	4.53
	Camk1g	0.07	-2.73	-0.8	0.65
	Camk2a	8.38	8.48	8.32	8.5
	Camk2b	6.11	6.42	7.43	7.22
	Camk2d	10.91	11.42	10.22	11.5
	Camk2g	9.33	9.32	9.37	9.3
	Camk2n1	6.45	5.82	7.48	6.02
	Camk2n2	1.6	1.26	2.83	0.3
	Camk4	1.92	2.19	2.13	2.5
	Camkk1	4.67	4.55	5.65	4.62
	Camkk2	7.63	7.37	7.96	7.11
	Camkmt	5.26	4.97	5	5.04
	Camkv	0.59	-1.02	-0.3	-1.05
	Camlg	6.88	6.74	7.09	6.72
	Camp	-1.1	-3.33	-0.4	-0.37
	Camsap1	10.34	10.43	10.08	10.46
	Camsap2	9.95	10.34	9.36	10.45
	Camsap3	3.1	3.51	3.64	3.56
	Camta1	10.24	10.78	9.87	10.7
	Camta2	10.29	10.1	10.67	9.9
	Cand1	10.17	10.45	9.29	10.5
	Cand2	12.09	11.88	12.2	11.81
	Cant1	8.3	8.04	8.88	7.96
	Canx	12.07	12.73	11.25	12.87
	Cap1	9.37	8.85	9.49	8.7
	Cap2	10.53	10.81	10.01	10.92
	Capg	7.97	6.42	9.4	6.39
	Capn1	9.24	8.97	9.73	8.92
	Capn10	7.33	6.92	7.78	6.78
	Capn11		0.9	-0.2	0.54
	Capn12	5.78	5.4	6.35	5.51
	Capn13	1.92	1.88	2.66	2.05
	Capn15	8.13	7.78	8.8	7.64
	Capn2	10.44	10.29	10.39	10.26
	Capn3	4.7	5.44	4.71	5.77
	Capn5	5.42	4.98	6.79	4.88
	Capn6	1.29	2.47	0.09	1.83
	Capn7	8.72	9.22	7.95	9.29
	Capn8	-3.46	-0.68	-2.65	-2.94
	Capn9	4.22	2.88	4.52	3.55
	Capns1	11.14	10.7	11.38	10.71
	Capns2	0.22	-1.32	-2.28	-1.03
	Caprin1	10.83	11.1	9.87	11.23
	Caps2
	Capsl		-1.66
	Capza1	9.1	9.29	8.29	9.39
	Capza2	10.72	11.48	9.37	11.59
	Capza3
	Capzb	11.36	11.42	11.22	11.4
	Car1
	Car11	7.56	7.45	8.17	7.75
	Car12	0.26	0.44	0.65	0.82
	Car13	0.91	2.14	2.09	2.2
	Car14	11.19	11.05	11.17	11.07
	Car15				-3
	Car2	7.47	7.64	7.21	7.87
	Car3	1	-0.64	0.83	1.03
	Car4	7.77	6.09	8.6	6.27
	Car5a	0.12	-1.75	1.79	0.98
	Car5b	4.24	3.95	4.51	3.93
	Car6	1.41	1.63	2.07	1.93
	Car7	-1.3	-2.33	0.86	-0.64
	Car8	6.96	7.29	6.78	6.86
	Car9	3.13	3.13	3.05	3.51
	Card10	8.86	7.57	10.15	7.65
	Card6	8.81	9.42	8.42	9.52
	Card9	8.34	8	8.48	7.99
	Carf	7.09	7.35	6.46	7.15
	Carhsp1	10.27	10.27	10.54	10.02
	Carkd	8.03	7.8	8.42	7.76
	Carm1	9.85	9.72	10.08	9.57
	Cars	9.17	8.96	9.13	8.88
	Cars2	9.16	9.02	9.38	9.06
	Cartpt
	Casc1	5.92	5.98	6.03	5.82
	Casc3	8.95	9.01	8.81	8.96
	Casc4	6.1	6.99	5.76	6.74
	Casc5	2.93	2.71	1.65	1.51
	Cask	6.81	7.15	6.72	6.9
	Caskin1	6.26	6.28	6.93	5.95
	Caskin2	10.83	10.01	11.97	10.07
	Casp1	5.23	4.61	4	4.62
	Casp12	5.01	5.41	4.77	5.47
	Casp14
	Casp2	8.17	8.11	8.02	8.09
	Casp3	5.45	5.48	4.73	5.34
	Casp4	4.74	4.55	4.11	4.87
	Casp6
	Casp7	9.22	9.11	8.94	9.02
	Casp8	5.72	4.85	5.19	4.65
	Casp8ap2	7.34	7.99	6.44	7.99
	Casp9	7.72	7.34	8.38	7.21
	Casq1	8.68	8.66	8.44	8.81
	Casq2	14.03	14.26	13.39	14.29
	Casr	-1.38	-1.93	-0.12	0.89
	Cass4	3.33	3.65	3.73	3.25
	Cast	10.24	10.83	9.23	10.82
	Cat	12	12.39	11.6	12.57
	Catsper2	4.86	5.1	4.62	5.17
	Catsper3	1.38	1.32	-0.12	1.27
	Catsperd	2.99	3.05	3.27	2.75
	Catsperg1	3.69	3.22	4.45	3.7
	Cav1	11.8	10.85	11.64	10.84
	Cav2	9.23	8.74	8.78	8.92
	Cav3	10.08	10.02	10.37	9.97
	Cb707485	-0.17	0.01	0.27	0.52
	CB741658
	Cbfa2t2	8.65	8.68	8.55	8.73
	Cbfa2t3	9.1	8.61	9.85	8.28
	Cbfb	8.4	8.84	8.11	8.94
	Cblb	9.43	9.54	9.07	9.51
	Cblc	6.62	6.76	7.56	6.7
	Cbll1	7.76	8.09	7.18	8.12
	Cbln1	-0.46	-0.63	0.69	-2.89
	Cbln2	0.5	0.9	0.19	0.61
	Cbln3	1.13	0.77	0.26	1.15
	Cbln4
	Cbr1	6.32	6.67	6.34	6.79
	Cbr3	4.43	2.84	5.54	3.72
	Cbr4	8.18	8.58	7.36	8.75
	Cbs	4.41	4.3	6.2	5.42
	Cbwd1	5.87	6.09	4.46	5.96
	Cbx2	5.32	5.09	5.57	4.84
	Cbx3	9.01	9.58	8.09	9.69
	Cbx5	8.3	8.93	7.59	8.94
	Cbx6	9.46	9.28	9.73	9.24
	Cbx7	8.99	8.75	9.81	8.84
	Cbx8	5.9	5.79	6.25	5.61
	Cby1	7.1	7.21	7.2	7.28
	Cc2d1a	8.33	8.09	8.85	7.81
	Cc2d1b	9.25	9.27	9.31	9.12
	Ccar1	7.96	8.83	7.66	8.95
	Ccar2	9.99	9.73	10.27	9.66
	Ccbl1	9.77	9.62	9.97	9.63
	Ccbl2	8.73	9.13	7.53	9.23
	Ccdc101	7.3	7.06	7.68	7.08
	Ccdc102a	6.68	5.97	7.37	5.5
	Ccdc103	-0.92	0.64	-1.8	-0.37
	Ccdc104	6.97	7.66	6.35	7.86
	Ccdc105
	Ccdc112	5.14	6.15	4.26	6.07
	Ccdc114	1.95	0.92	0.74	1.29
	Ccdc115	6.92	6.77	7.33	6.77
	Ccdc116	-1.04	-1.6	-0.3	-1.89
	Ccdc117	7.92	8.26	7.52	8.26
	Ccdc12	7.23	7.43	7.64	7.3
	Ccdc120	4.58	3.55	5.45	3.74
	Ccdc124	8.6	8.47	9.11	8.42
	Ccdc125	5.23	4.87	5.17	5
	Ccdc126	7.17	7.6	6.32	7.41
	Ccdc127	7.45	8.21	6.21	8.32
	Ccdc129
	Ccdc130	6.61	6.49	6.71	6.43
	Ccdc132	8.23	8.72	7.5	8.7
	Ccdc134	5.58	5.49	6.04	5.72
	Ccdc137	6.93	6.9	7.48	6.95
	Ccdc146	4.04	4.4	3.5	4.24
	Ccdc148	1.58	1.95	1.16	2.39
	Ccdc150	4.45	4.39	3.77	4.9
	Ccdc151	4.67	4.44	5.12	4.86
	Ccdc152	2.71	3.6	2.69	3.81
	Ccdc153	-1.71	1	0.57	0.83
	Ccdc163	5.65	5.81	5.92	6.07
	Ccdc166	0.99	-0.74	0.16	-1.02
	Ccdc167	7.28	7.51	7.33	7.51
	Ccdc169	-1.76	-2.73		-2.94
	Ccdc17	6.96	7.13	6.56	7.06
	Ccdc172
	Ccdc173	-0.86	-0.69	-1.59	0.1
	Ccdc174	6.95	7.46	6.3	7.5
	Ccdc175	5.91	6.17	5.03	6.14
	Ccdc176	4.98	5.59	4.02	5.91
	Ccdc179	2.27	2.92	0.07	2.93
	Ccdc181	3.85	4.76	3.58	4.59
	Ccdc182
	Ccdc183	1.78	1.6	1.54	1.4
	Ccdc184	0.66	-2.93	1.16	-3
	Ccdc185
	Ccdc19	5.74	5.4	5.81	5.42
	Ccdc22	7.88	7.71	8.19	7.61
	Ccdc24	1.41	1.46	1.67	1.16
	Ccdc25	7.05	7.82	6.28	7.92
	Ccdc27	-1.16	0.72	1.18	0.28
	Ccdc28a	7.85	7.95	7.71	8.12
	Ccdc28b	6.01	5.89	6.62	5.46
	Ccdc32	8.92	8.73	9.19	8.69
	Ccdc33				-3
	Ccdc34	3.56	4.04	3.5	4.07
	Ccdc39	5.95	6.6	5.62	6.97
	Ccdc40	0.99	1.05	0.57	0.77
	Ccdc42
	Ccdc43	8.54	8.93	7.75	8.93
	Ccdc47	10.46	11.07	9.78	11.18
	Ccdc50	7.87	8.15	6.98	8.13
	Ccdc51	7.65	7.7	7.41	7.8
	Ccdc53	7.96	8	7.69	7.99
	Ccdc58	6.33	6.78	6.22	6.78
	Ccdc59	5.34	6.4	4.45	6.57
	Ccdc60				-2.9
	Ccdc61	6.55	6.34	7.07	6.25
	Ccdc62	7.97	8.31	7.46	8.33
	Ccdc63	7.47	7.6	7.64	7.47
	Ccdc64	4.02	3.99	4.65	4.36
	Ccdc64b	3.05	2.84	2.06	3.44
	Ccdc65	6.4	6.34	5.87	6.2
	Ccdc67	3.15	2.45	2.97	3.04
	Ccdc68	5.23	5.73	4.15	5.98
	Ccdc69	3.48	3.93	3.1	3.34
	Ccdc7				-2.28
	Ccdc71	7.83	7.83	7.85	7.69
	Ccdc77	7.67	8.08	6.99	8.09
	Ccdc8	6.67	7.01	7.08	6.9
	Ccdc80	9.32	9.32	9.64	9.1
	Ccdc81	4.75	5.3	4.57	5.96
	Ccdc82	4.76	5.47	4.1	5.28
	Ccdc85a	7.53	7.47	7.86	7.29
	Ccdc86	7.49	7.37	7.7	7.47
	Ccdc87		-2.68		-1.02
	Ccdc89
	Ccdc90b	7	7.57	6.26	7.65
	Ccdc91	8.7	8.99	8.26	8.96
	Ccdc92	5.6	5.24	6.18	5.22
	Ccdc93	8.05	8.15	7.62	8.14
	Ccdc94	6.67	6.75	6.36	6.76
	Ccdc97	8.54	8.22	9.23	8.16
	Ccer1
	Cchcr1	6.84	6.68	7.23	6.36
	Ccin			-3.16
	Cck	0.65	0.15	1.9	1.38
	Cckar	-3.29		-2.43
	Cckbr	0.04	-1.36	-0.75	-0.68
	Ccl1	0.7	0.12	0.82	-0.95
	Ccl11	-2.12	-0.01	0.33	-0.01
	Ccl12	1.82	1.4	3.09	1.61
	Ccl17	1.13	0.16	0.13	2.01
	Ccl19	2.28	2.2	3.78	2.45
	Ccl2	5.98	6.76	6.17	6.77
	Ccl20	0.48	0.73	1.84	1.79
	Ccl21	6.45	5.6	6.82	4.61
	Ccl22	0.75	0.69	1.27	-0.74
	Ccl24	4.59	4.8	5.33	4.05
	Ccl25	-2.29			-1.9
	Ccl26	-1.58		-2.05
	Ccl27	3.37	2.86	4.29	3.21
	Ccl28		-2.55	-2.65
	Ccl3	3.64	3.65	4.46	3.74
	Ccl4	4.49	4.1	5.32	4.32
	Ccl5	2.9	2.63	4.27	2.31
	Ccl6	4.96	4.09	5.02	3.44
	Ccl7	4.95	6.03	5.27	5.54
	Ccl9	1.31	1.12	2.43	1.9
	Ccm2	8.59	8.19	9.18	8.14
	Ccna1	-1.33	0.4	-0.07	-0.37
	Ccna2	3.99	3.81	3.66	3.84
	Ccnb1	3.67	3.62	3.49	3.45
	Ccnb1ip1	0.65	1.22	0.08	1.13
	Ccnb2	3.46	2.67	2.83	1.83
	Ccnc	7.74	8.13	6.94	8.33
	Ccnd1	10.12	9.36	10.6	9.2
	Ccnd2	11.29	11.03	11.01	11.09
	Ccnd3	10.93	10.36	11.74	10.3
	Ccndbp1	9	8.85	8.99	8.95
	Ccne1	3.23	3.48	3.6	3.59
	Ccne2	6.95	7.71	6.04	8.02
	Ccnf	4.07	3.4	4.43	2.42
	Ccng1	13.96	14.54	12.84	14.64
	Ccng2	8.68	8.7	8.46	8.65
	Ccnh	8.37	8.95	7.34	9.06
	Ccni	11.16	11.41	10.84	11.46
	Ccnj	-0.17	-0.44	-0.17	-0.39
	Ccnjl	6.43	5.39	6.66	4.94
	Ccnk	8.68	8.68	8.58	8.55
	Ccnl1	9.36	9.97	8.6	9.95
	Ccnl2	9.72	9.77	9.84	9.81
	Ccno			-1.39	-1.92
	Ccnt1	6.76	6.77	6.21	6.75
	Ccnt2	10.23	10.61	9.95	10.76
	Ccny	10.01	9.87	10.01	9.89
	Ccp110	5.9	6.11	5.33	6.13
	Ccpg1	11.13	11.79	10.38	11.87
	Ccpg1os	3.16	3.36	3.39	3.3
	Ccr1	2.34	2.31	2.48	2.23
	Ccr10	5.99	5.79	6.06	5.6
	Ccr1l1	-1.71		-1.67	-1.65
	Ccr3		-0.95		-2.21
	Ccr4	-0.84		-0.97	-1.92
	Ccr5	3.11	3.32	3.32	3.61
	Ccr6		-2.93	-0.16
	Ccr7	1.71	0.79	2.12	0.39
	Ccr9	2.8	3.57	1.29	3.34
	Ccrl2	7.88	7.84	8.25	7.97
	Ccs	7.27	7.09	7.7	7
	Ccsap	4.83	4.9	5.01	4.83
	Ccser1	6.53	6.54	6.63	7.04
	Cct2	10.5	10.82	9.57	10.85
	Cct3	11.07	11.19	10.18	11.27
	Cct4	10.85	11.19	9.95	11.26
	Cct5	11.03	11.19	10.31	11.19
	Cct6a	9.67	10.35	8.5	10.41
	Cct6b	2.79	3.15	3.22	2.88
	Cct7	10.54	10.76	10.18	10.76
	Cct8	10.31	11.1	8.98	11.18
	Cct8l1
	Ccz1b	8.53	8.79	8.03	8.78
	Cd101	4.1	3.44	4.32	3.94
	Cd14	5.54	5.03	6.67	4.97
	Cd151	2.5	2.27	3.45	1.93
	Cd163	5.37	5.99	6.25	5.69
	Cd163l1	-0.46		-2.48	-1.92
	Cd164	11.38	11.92	10.55	12.01
	Cd177			-1.79
	Cd180	2.05	1.45	2.29	1.83
	Cd19	-0.97	-1.55	0.57	-0.75
	Cd1d1	10.23	10.55	9.98	10.49
	Cd2	1.66	1.06	1.9	1.91
	Cd200	8.41	7.3	8.89	7.53
	Cd200r1	1.74	2.01	1.66	2.32
	Cd209a	0.15	-0.63	-0.89	0.69
	Cd209b	-2.99	-1.2	0.31	-1.43
	Cd209e	-0.97	0.35	-1.35	0.76
	Cd22	1.21	-1.26	0.93	0.83
	Cd226	2.05	2.16	-0.95	0.99
	Cd24	2.92	3.31	2.88	3.47
	Cd244	3.69	3.24	3.53	3.16
	Cd247	1.89	0.92	2.07	1.14
	Cd248			-0.74	-2.9
	Cd27	0.79	1.14	1.57	1.17
	Cd274	6.92	6.02	6.41	6
	Cd276	8.65	8.46	8.95	8.34
	Cd28	5.18	5.29	4.58	5.2
	Cd2ap	8.57	8.81	8.11	8.86
	Cd2bp2	9.4	9.45	9.36	9.52
	Cd300a	3.23	2.86	4.3	2.56
	Cd300e	5.32	3.96	5.69	4.44
	Cd300lb	-2.71	-3.33	-0.12	-0.92
	Cd300le	4.35	3.63	5.04	3.55
	Cd300lf	1.38	0.7	2.4	0.57
	Cd302	5.89	5.92	5.75	6.27
	Cd320	9.77	9.34	10.57	9.32
	Cd34	9.86	8.64	10.35	8.45
	Cd36	12.28	12.62	11.47	12.81
	Cd37	3.5	2.82	4.66	2.68
	Cd38	7.4	6.59	7.6	6.37
	Cd3d	0.39	-1.15	0.13	-1.9
	Cd3e	1.28	-0.15	2.29	1.32
	Cd3eap	4.58	4.64	5.55	4.53
	Cd3g	0.26	-1.82	-0.35	0.09
	Cd4	6.4	5.81	6.93	5.45
	Cd40	5.35	4.23	6	4.51
	Cd40lg	-2.71			-2
	Cd44	7.87	8.12	7.94	8.23
	Cd46	5.03	4.68	4.61	4.91
	Cd47	9.47	9.41	9.4	9.41
	Cd48	8.02	7.63	7.17	7.54
	Cd5	1.61	1.66	2.43	2.38
	Cd52	-2.82		-1.43	-3
	Cd53	3.67	3.51	3.53	3.66
	Cd55	5.96	6.37	5.18	6.32
	Cd59	10.71	11.11	9.86	11.16
	Cd5l	-2.46	-1.73	-2.17
	Cd6	1.76	-0.23	2.28	1.21
	Cd63	11.53	11.41	11.78	11.39
	Cd68	4.62	4.62	5.1	4.64
	Cd69	1.94	2.39	1.19	2.12
	Cd7	1.84	1	1.95	0.67
	Cd70
	Cd72	1.31	0.88	1.48	1.36
	Cd74	12.24	12.15	12.65	12.15
	Cd79b			-1.34
	Cd80	0.84	1.24	0.81	1.73
	Cd81	12.54	12.06	13.05	11.97
	Cd82	7.37	7.22	8.31	7.36
	Cd83	6.38	6.8	6.49	6.56
	Cd84	1.36	1.46	0.85	1.1
	Cd86	-0.14	0.89	0.49	0.51
	Cd8a	2.48	1.76	2.55	2.36
	Cd8b	0.38	-2.93	0.81	0.53
	Cd9	8.79	8.06	9.68	8.02
	Cd93	10.72	9.79	10.77	9.37
	Cd96	1.94	2.31	1.76	1.97
	Cd99	9.56	9.07	10.54	8.78
	Cd99l2	-0.78	0.31	1.42	0.43
	Cda		-2.68	-2.06
	Cdadc1	9.33	9.82	8.49	9.99
	Cdc123	8.25	8.38	7.96	8.37
	Cdc14a	7.96	7.02	8.13	7.02
	Cdc14b	9.05	9.2	8.55	9.25
	Cdc16	8.5	8.75	8.01	8.67
	Cdc20	5.08	4.11	5.65	3.76
	Cdc23	8.52	8.5	8.14	8.45
	Cdc25a	8.3	8.48	8.17	8.43
	Cdc25b	8.52	8.51	8.75	8.75
	Cdc25c	3.6	3.35	3.2	2.95
	Cdc26	7.03	7.39	6.23	7.28
	Cdc27	8.68	9.36	7.77	9.49
	Cdc34	10.36	10.02	11.07	9.86
	Cdc37	11.18	11.29	11.04	11.3
	Cdc37l1	9.77	10.12	9.31	10.23
	Cdc40	8.02	8.57	7.14	8.52
	Cdc42	10.54	10.69	10.21	10.72
	Cdc42bpa	10.59	10.97	10.1	11.08
	Cdc42bpb	11.14	10.93	11.22	10.85
	Cdc42bpg	7.53	7.34	8.31	7.34
	Cdc42ep1	10.72	10.11	11.53	9.99
	Cdc42ep2	8.53	8.13	9.41	8.2
	Cdc42ep3	9.68	9.73	9.48	9.55
	Cdc42ep4	8.92	8.12	10.04	8.05
	Cdc42ep5	4.35	3.15	5.33	3.49
	Cdc42se1	9.36	8.93	9.81	8.93
	Cdc42se2	9.62	9.25	9.87	9.28
	Cdc45	5.8	5.77	5.14	5.85
	Cdc5l	10.16	10.64	9.27	10.66
	Cdc6	2.3	0.9	2.46	1.18
	Cdc7	3.16	3.51	3.22	3.27
	Cdc73	8.94	9.38	8.02	9.45
	Cdca2	2.29	1.86	2.72	2.11
	Cdca3	3.96	3.52	3.95	4.04
	Cdca4	7.07	6.85	7.43	6.66
	Cdca5	2.15	0.9	1.52	0.12
	Cdca7	3.53	1.99	3.38	2.11
	Cdca7l	5.35	5.79	4.66	5.56
	Cdca8	3.34	2.71	3.93	1.56
	Cdcp1	1.86	2.92	1.81	3.12
	Cdh1	0.43	0.95	0.71	0.21
	Cdh10
	Cdh11	7.01	8	7.15	7.86
	Cdh13	10.34	10.05	10.43	9.9
	Cdh15	4.72	4.35	5.29	4.45
	Cdh16	5.57	6.31	5.16	6.25
	Cdh17	1.82	1.86	2.14	1.73
	Cdh19	4.24	4.97	3.58	5.28
	Cdh2	12.6	13.23	11.93	13.19
	Cdh20	8.06	7.34	7.74	7.76
	Cdh22	8.28	8.59	9.59	9.37
	Cdh23	9.41	8.03	10.27	8.09
	Cdh26	4.26	3.38	4.98	3.69
	Cdh3	2.44	2.36	3.09	2.71
	Cdh5	11.04	9.89	11.4	9.77
	Cdh6	3.77	4.26	3.69	4.22
	Cdh7	-0.63	0.27	-2.3	-1.17
	Cdh8	0.89	0.26	0.23	0.17
	Cdh9		-0.84		-0.45
[truncated: 15,338 more rows]

## Sheet: Ext.Data_Fig.5C
LV Sham-H (215)	Gene	LV Sham-H	RV Sham-H	LV Sham-F	RV Sham-F		RV Sham-H (16)	Gene	LV Sham-H	RV Sham-H	LV Sham-F	RV Sham-F		LV Sham-F (1437)	Gene	LV Sham-H	RV Sham-H	LV Sham-F	RV Sham-F		RV Sham-F (1683)		LV Sham-H	RV Sham-H	LV Sham-F	RV Sham-F
	Ablim3	10.18	9.05	10.96	9.02			Angpt1	8.57	10.24	7.62	10.48			A3galt2	7.26	6.27	8.29	6.17			Aasdhppt	7.96	8.67	7.09	8.6
	Ace	8.3	7.16	9.19	7.31			Cacna1d	5.4	7.16	5.47	7.19			Aacs	5.8	5.49	6.61	5.54			Abcb7	9.71	10.26	8.42	10.4
	Acta1	13.64	12.34	13.79	12.1			Epha3	6.6	8.31	5.58	8.34			Aatk	7.12	6.49	8.54	6.74			Abcd2	6	6.13	5.28	6.67
	Acvrl1	9.69	8.55	10.77	8.82			Etv1	6.84	8.39	6.53	8.67			Abca7	8.19	7.21	9.01	7.32			Abcd3	10.82	11.26	10.17	11.34
	Adam15	9.73	8.27	10.98	8.27			Gabrb2	7	8.46	6.05	8.47			Abcc10	7.69	7.26	8.21	7.01			Abce1	9.82	10.43	8.53	10.41
	Adora2a	8.36	7.06	9.38	6.86			Gpr63	6.1	7.47	5.84	7.72			Abcd4	6.72	6.2	7.36	6.05			Abcg3	8	8.34	7.28	8.41
	Adrb2	7.57	6.35	8.45	6.49			Nsrp1	4.9	6.07	3.85	5.88			Abhd16a	10.87	10.44	11.57	10.4			Acadl	14.01	14.32	13.08	14.44
	Aif1l	8.06	6.72	8.77	7.18			Ptgfr	7.03	8.61	6.85	8.74			Abhd17a	9.83	9.23	10.76	9.19			Acadm	13.04	13.63	12.13	13.8
	Ankrd23	9.14	7.67	10.44	8.19			Rasef	4.52	5.67	4.47	6.3			Abhd8	6.69	6.47	7.62	6.21			Acadsb	9.65	10.49	8.6	10.68
	Aplnr	11.09	9.07	12.02	8.71			Rgs2	7.49	8.69	6.33	9.09			Abi3	7.86	7.43	8.65	7.48			Acat1	12.73	13.07	12.01	13.16
	Aplp1	6.2	4.91	7.76	5.27			Slc24a3	7.51	8.87	7.36	8.73			Ablim3	10.18	9.05	10.96	9.02			Acbd5	7.85	8.5	7.01	8.61
	Apol3	8.54	6.93	9.52	6.85			Ssb	7.22	8.36	6.15	8.5			Acap3	8.34	7.84	9.07	7.66			Acmsd	5.08	5.93	4.59	5.9
	Aqp1	13.14	11.74	14.49	11.87			Sycp3	6.16	7.28	5.86	7.62			Acbd4	8.64	8.28	9.34	8.23			Acot9	8.98	9.3	7.91	9.36
	Arc	8.56	7.38	9.62	7.42			Tas2r120	4.99	6.13	4.25	6.73			Ace	8.3	7.16	9.19	7.31			Acp1	7.27	7.77	6.55	7.79
	Arhgap27	8.61	7.38	9.35	7.27			Tub	4.57	5.88	4.45	5.41			Acta1	13.64	12.34	13.79	12.1			Acsl1	14.14	14.64	13.17	14.61
	Arhgef15	9.89	8.47	10.83	8.45			Vcam1	6.46	7.91	5.99	8.09			Acta2	8.82	8.21	9.93	8.78			Acsm3	5.55	5.8	4.88	6.22
	Arhgef25	8.44	6.97	9.52	7.46										Actb	13.61	12.65	14.46	12.5			Acss3	5.84	6.31	5.04	6.6
	Arrdc1	6.52	5.33	7.54	5.32										Actg1	12.76	12.03	13.26	11.71			Actbl2	4.98	5.73	5.04	6.24
	Atp2a3	8.22	7.09	9.47	7.47										Actn1	8.7	8.24	9.37	8.16			Actr3	10.61	10.81	9.67	10.84
	B4galnt1	7.74	6.46	8.39	6.57										Actn4	11.1	10.54	11.55	10.42			Actr6	6.42	7.06	5.93	7.11
	Bbc3	5.96	4.86	6.69	4.75										Acvrl1	9.69	8.55	10.77	8.82			Adal	6.61	7.11	5.99	7.2
	Bok	7.78	6.64	8.66	6.64										Acy3	4.7	3.92	5.68	4.46			Adam10	10.15	10.8	9.4	10.72
	Bst2	8.57	7.16	9.98	6.92										Ada	7.55	6.69	8.17	7.02			Adam9	9.51	9.89	8.99	10.02
	Cabp1	6.85	5.69	7.56	5.63										Adam15	9.73	8.27	10.98	8.27			Adk	10.85	11.01	9.94	11.14
	Calhm2	6.38	5.18	7.7	5.29										Adamts10	9.13	8.63	9.66	8.52			Adnp	10.54	10.89	9.83	10.89
	Capg	7.97	6.42	9.4	6.39										Adamts2	8.33	7.74	9.54	7.54			Adss	7.62	8.31	7.12	8.2
	Car4	7.77	6.09	8.6	6.27										Adamts5	7.87	7.39	8.89	7.22			Aftph	8.78	9.21	8.15	9.21
	Card10	8.86	7.57	10.15	7.65										Adamtsl3	7.59	7.06	8.54	7.24			Agfg1	9.94	10.26	9.33	10.38
	Cd200	8.41	7.3	8.89	7.53										Adamtsl5	9.83	9.41	10.58	9.55			Agl	12.94	13.63	11.99	13.71
	Cd34	9.86	8.64	10.35	8.45										Adat3	6	5.45	6.76	5.33			Agps	8.73	9.19	7.94	9.2
	Cdh23	9.41	8.03	10.27	8.09										Adcy3	6.59	6.15	7.85	6.44			Agtpbp1	11.7	12.19	10.78	12.19
	Cdh5	11.04	9.89	11.4	9.77										Adcy4	8.77	7.83	9.56	8			Ahctf1	9.84	10.15	9.12	10.39
	Chst1	6.59	5.17	7.49	4.71										Adcy7	6.25	5.86	7.15	5.58			Ahcyl1	10.5	10.76	9.83	10.85
	Cilp	6.72	5.28	6.97	4.61										Adcyap1r1	7.39	6.48	7.99	6.58			Ahi1	8.42	8.77	7.49	8.84
	Clec2g	9.32	7.92	10.91	8.3										Adgre5	9.46	8.6	10.19	8.69			Ahsa1	9.57	10	8.75	9.96
	Cmpk2	7.37	6.12	7.84	5.91										Adgrg1	10.89	9.9	11.98	10			Aifm1	10.25	10.79	9.12	10.87
	Cxcr4	8.41	6.95	9.41	7.01										Adm	7.57	6.71	8.4	6.87			Aimp1	7.22	7.67	6.4	7.59
	Cyba	5.88	4.26	7.37	4.39										Adora2a	8.36	7.06	9.38	6.86			Ak4	8.29	8.69	7.46	8.54
	Cyp2d4	5.67	4.31	6.94	4.4										Adra2b	4.65	3.61	5.88	2.93			Ak6	5.55	5.77	4.78	5.93
	Cyp4b1	9.46	8.32	10.7	8.62										Adra2c	4.35	3.15	6.72	4.99			Akap11	10.79	11.31	9.6	11.39
	Dbn1	7.7	6.26	8.74	6.16										Adrb2	7.57	6.35	8.45	6.49			Akap6	13.31	13.74	12.35	13.78
	Dchs1	10.48	8.7	11.6	8.51										Aebp1	7.26	6.58	8.79	6.71			Akap9	10.74	11.68	9.68	11.7
	Dhcr24	7.87	6.81	8.16	6.68										Agap2	8.37	7.43	9.76	7.5			Akr1cl	11.47	12.12	10.39	12.25
	Dhx58	6.52	5.34	7.05	5.53										Ager	5.51	5.19	6.63	4.97			Aldh1a1	9.34	9.98	8.48	10.31
	Dll1	7.67	6.36	8.56	6.43										Agpat2	9.13	8.54	9.71	8.56			Aldh6a1	13.13	13.73	12.26	13.9
	Dll4	10.93	9.62	11.88	9.61										Agpat4	6.89	6.29	7.46	6.16			Alg11	7.25	7.89	6.23	7.92
	Dock6	10.11	8.86	11.1	8.95										Agrn	11.39	10.45	12.2	10.31			Alg13	6.76	7.34	5.8	7.37
	Dok4	7.91	6.48	8.71	6.5										Ahr	8.4	7.49	8.62	7.51			Alkbh8	6.75	7.13	5.95	7.1
	Efnb2	8.67	7.48	9.15	7.54										Aif1l	8.06	6.72	8.77	7.18			Amd1	11.08	11.34	10.63	11.8
	Egfl7	11.8	10.53	12.9	10.52										Ajuba	7.77	6.91	8.67	6.93			Amn1	6.38	6.78	5.68	7.11
	Ehd2	11.26	9.75	12.39	9.61										Akna	7.02	6.22	8.04	6.05			Anapc4	9.09	9.65	8.41	9.62
	Elf4	7.31	6.13	8.01	6.34										Alg1	6.57	6.36	7.26	6.15			Angpt1	8.57	10.24	7.62	10.48
	Emid1	5.66	4.27	6.43	4.48										Alkbh4	5.96	5.32	6.5	5.31			Ankhd1	10.2	10.58	9.45	10.66
	Eng	11.66	10.56	12.77	10.61										Alkbh7	9.46	9.12	10.29	9.05			Ankmy2	9.99	10.24	9.21	10.41
	Esam	10.15	8.88	11.2	8.95										Aloxe3	4.95	3.37	6.18	3.29			Ankrd12	8.18	8.73	7.5	9.01
	Eva1a	6.29	4.99	7.1	4.91										Amdhd2	6.76	6.33	7.54	6.21			Ankrd17	11.29	11.71	10.47	11.78
	Eva1b	7.32	5.62	8.92	5.72										Amigo2	7.16	6.29	7.55	5.95			Ankrd32	6.8	7.5	5.7	7.49
	Exoc3l1	7.89	6.67	8.71	6.71										Ampd2	7.54	6.64	8.6	6.51			Ankrd49	6.26	6.71	5.06	6.74
	F11r	8.4	7.23	8.98	7.18										Anapc11	9.08	8.77	9.95	8.86			Ankrd6	8.65	9.19	8.23	9.33
	Fam129b	8.9	7.66	9.89	7.56										Angptl2	8.17	7.73	9.12	7.71			Anp32a	8.97	9.38	8.31	9.55
	Fam26e	7.27	5.76	7.06	5.72										Ankrd23	9.14	7.67	10.44	8.19			Anp32e	9.18	9.84	8.31	10.02
	Fbln5	8.61	7.18	9.4	7.11										Ankrd33b	7.56	6.74	8.1	6.92			Anxa10	6.29	7.18	6.11	7.77
	Fcgrt	9.09	7.64	10.56	7.79										Anks6	7.05	6.49	7.63	6.3			Ap1s2	8.78	9.37	7.56	9.52
	Flt4	8.65	7.41	9.61	7.33										Ano1	7.84	7.05	8.37	7.01			Ap3m1	9.05	9.46	8.09	9.59
	Fmo1	8.38	7.24	9.32	7.49										Ano6	9.15	8.23	9.6	8.2			Apc	10.2	10.58	9.15	10.61
	Fscn1	9.76	8.2	10.96	8.07										Anpep	5.98	4.96	6.97	5.13			Api5	10.05	10.65	9.09	10.8
	Fxyd6	7.37	6.03	8.39	5.73										Aoc3	10.05	9.33	11.03	9.52			Apip	6.26	6.58	5.46	6.61
	Gata2	8.71	7.4	10.12	7.7										Ap5b1	7.82	7.23	8.41	7.2			Apoo	10.03	10.4	8.97	10.47
	Gatsl3	6.95	5.4	8.3	5.76										Ap5z1	7.62	7.14	8.25	7.22			Apool	8.75	9.34	7.1	9.47
	Gdf15	7.9	6.48	8.34	6.22										Apba1	5.08	4.53	6.34	4.6			Arap2	8.61	9.11	7.44	8.98
	Gimap5	7.82	6.61	8.29	6.23										Apc2	8.53	7.72	9.68	7.51			Arcn1	10.7	11.02	9.74	11.1
	Gimap6	6.82	5.08	7.14	5.13										Aplnr	11.09	9.07	12.02	8.71			Arfgef1	10.82	11.39	9.94	11.4
	Gimap9	7.37	6.01	7.16	5.73										Aplp1	6.2	4.91	7.76	5.27			Arfip1	7.67	8.28	7.05	8.25
	Gja4	7.76	6.53	9.1	6.61										Apoe	9.71	9.22	11.08	9.31			Arg2	5.62	6.33	4.93	6.53
	Gpihbp1	8.32	7	9.66	6.91										Apol3	8.54	6.93	9.52	6.85			Arhgap12	8.15	8.58	7.2	8.77
	Gpr4	7.78	6.65	8.99	6.58										Apold1	11.85	11.08	12.17	10.84			Arhgap18	9.11	9.38	8.02	9.33
	Gsdmd	6.09	4.89	7.15	4.95										Aprt	10.69	10.29	11.33	10.26			Arhgap24	7.5	8.24	6.79	8.2
	Hes2	7.07	5.89	7.82	5.78										Aqp1	13.14	11.74	14.49	11.87			Arhgap5	9.91	10.71	8.36	10.83
	Hhex	6.78	5.32	7.77	5.57										Ar	6.37	5.68	7.45	5.92			Arhgef6	9.07	9.41	8.07	9.42
	Hic1	5.8	4.22	7.16	4.57										Arc	8.56	7.38	9.62	7.42			Arhgef9	7.71	8.26	6.92	8.42
	Hid1	8.28	6.74	9.57	6.86										Arf5	10.65	10.35	11.49	10.24			Arid4a	7.67	8.25	7.15	8.27
	Hist1h2bl	7.02	5.76	8.04	5.45										Arf6	8.9	8.53	9.59	8.5			Arih1	10.99	11.41	10.35	11.53
	Hlx	8.52	6.88	9.63	6.51										Arhgap25	6.32	5.23	6.88	5.2			Arl1	8.67	9.08	7.87	9.13
	Hopx	9.56	8.4	10.08	8.55										Arhgap27	8.61	7.38	9.35	7.27			Arl13b	7.2	7.86	6.32	7.86
	Hpcal1	8.34	7.05	9.47	6.94										Arhgap31	10.28	9.35	11.09	9.38			Arl14ep	7.55	8.24	6.65	8.42
	Hspa12b	10.29	8.84	11.37	9.04										Arhgap4	5.17	4.48	5.96	4.72			Arl6	5.52	6.29	4.92	6.23
	Hyal1	7.97	6.7	8.42	6.94										Arhgdia	11.12	10.68	11.9	10.58			Arl8b	11.43	11.73	10.76	11.82
	Icam2	8.86	7.38	10.17	7.41										Arhgdib	7.12	6.73	7.72	6.57			Armc1	9.42	9.66	8.78	9.84
	Ifi27	10.47	9.29	11.75	9.19										Arhgef1	10.6	10.25	11.16	10.07			Armc8	9.69	10.05	8.85	10.14
	Ifitm2	7.98	6.76	9.36	6.9										Arhgef15	9.89	8.47	10.83	8.45			Armcx3	9.52	10.02	8.68	10.05
	Il16	6.76	5.45	7.6	5.71										Arhgef2	10.42	9.64	11.26	9.59			Armt1	9.31	9.69	8.59	9.94
	Iqgap3	6.17	4.66	6.52	4.25										Arhgef25	8.44	6.97	9.52	7.46			Arpp19	7.21	7.62	5.97	7.77
	Irx1	6.07	2.23	6.74	2.76										Arhgef40	9.36	8.95	10.07	8.77			Arrdc3	9.57	10.37	8.83	10.69
	Irx2	6.96	3.13	7.14	3.45										Arid3a	5.18	5.04	6.05	4.88			Art3	12.4	12.76	11.66	12.76
	Itpkb	11.21	9.72	12.27	9.58										Arl4d	7.63	6.63	8.86	6.39			Asah1	10.95	11.21	9.94	11.28
	Itpripl1	6.16	4.79	7.28	5.07										Armc5	8.28	7.89	9.07	7.72			Asah2	7.84	8.52	7.4	8.81
	Kank3	10.24	8.87	11.32	8.88										Armc7	5.41	4.77	5.97	4.62			Asb4	6.16	7.04	5.06	7.08
	Kcna5	6.84	5.5	8.07	5.16										Arpc1b	9.01	7.93	9.97	7.94			Asb5	5.74	6.15	4.7	6.48
	Kcns3	5.69	4.51	6.39	4.63										Arrb2	5.83	5.24	6.56	5.26			Ascc3	9.61	10.06	8.55	9.97
	Kctd11	5.94	4.59	6.97	4.58										Arrdc1	6.52	5.33	7.54	5.32			Asf1a	7.83	8.56	7.05	8.71
	Kif26a	10.01	8.46	11.24	8.42										Arsa	8.54	8.23	9.18	8.11			Ash1l	11.49	12.09	10.57	12.17
	Lfng	8.41	6.95	9.76	7.41										Asb6	7.85	7.55	8.53	7.34			Asnsd1	9.6	9.88	8.63	9.91
	Lgals9	8.48	7.23	9.34	7.09										Astn2	5.43	5.08	6.28	4.97			Atad1	10.72	11.33	9.8	11.45
	Lhx6	7.11	5.35	7.9	4.93										Atf5	9.07	8.64	10.09	8.58			Ate1	8.73	8.99	7.82	9.06
	LOC100910973	8.21	6.98	9.05	6.94										Atf6b	9.01	8.55	9.68	8.45			Atf2	8.07	8.58	7.46	8.61
	LOC360231	6.81	5.57	7.73	5.66										Atg4d	10.31	10.03	10.96	9.93			Atg10	7.57	8.11	6.49	8.23
	Lpcat1	8.42	7.15	9.26	6.97										Atoh8	7.03	6.88	8.04	6.88			Atg12	8.99	9.42	8.09	9.56
	Lrg1	8.16	6.69	9.75	6.58										Atp13a1	9.45	9.08	10.01	8.94			Atg4al1	7.6	8.11	6.63	8.17
	Ltbp4	12.7	11.5	14.11	11.39										Atp13a2	8.99	8.62	9.77	8.48			Atl2	9.45	9.85	8.63	9.99
	Ly6c	7.51	5.98	8.95	5.93										Atp1b2	8.3	7.92	9.09	7.9			Atm	9.79	10.05	8.84	10
	Ly6e	9.07	7.48	10.33	7.32										Atp2a3	8.22	7.09	9.47	7.47			Atp2a2	18.12	18.49	17.35	18.49
	Mansc1	5.76	4.47	6.7	4.53										Atp4a	5.6	5.07	6.81	5.69			Atp2b1	9.66	10.17	9.03	10.22
	Mcf2l	10.57	9.36	11.5	9.65										Atp5d	13.14	12.85	13.89	12.78			Atp2c1	9.94	10.59	9.41	10.61
	Mfng	7.73	6.05	9.2	6.23										Atp5g1	14.12	13.78	14.91	13.72			Atp6ap1l	6.27	7.2	5.43	7.34
	MGC112715	6.91	5.72	7.85	5.61										Atp6v0b	9.75	9.37	10.53	9.31			Atp6v1a	9.45	9.62	8.65	9.69
	Mgmt	6.19	4.94	7.47	5.05										Aup1	9.6	9.24	10.28	9.25			Atp6v1c1	9.29	9.67	8.07	9.72
	Mir207	6.49	5.18	7.6	5.25										Axl	8.95	8.43	10.2	8.52			Atp6v1d	9.95	10.24	8.81	10.36
	Msl3l2	5.78	4.37	6.61	4.32										Azin2	6.29	5.94	6.88	5.73			Atp7a	7.35	7.5	6.35	7.53
	Mycn	6.04	4.17	6.99	4.03										B3gat3	9.63	9.26	10.52	9.22			Atpaf1	9.65	10.19	8.79	10.3
	Neurl1b	7.58	6.36	8.65	6.14										B3gnt7	6.44	5.71	7.62	5.62			Azin1	11.49	11.93	10.66	11.96
	Nid2	8.68	7.32	9.05	7.02										B3gnt8	5.98	5.04	7.24	5.14			B3galnt2	10.51	10.93	9.86	10.98
	Nos2	6.86	5.14	7.66	4.66										B4galnt1	7.74	6.46	8.39	6.57			B3galt2	7.95	8.54	6.98	8.47
	Nos3	11.18	10	12.25	10.06										B9d2	5.62	5.45	6.72	5.64			Baalc	7.14	7.91	6.18	7.83
	Notch1	11.74	10.42	12.95	10.47										Bace2	7.04	6.43	7.82	6.37			Bard1	6.01	6.52	5.22	6.69
	Notch4	10.95	9.71	12.09	9.86										Bad	7.53	7.12	8.2	7.16			Bbs10	5.78	6.21	4.98	6.38
	Nox4	6.47	5.26	5.65	4.42										Bak1	7.77	7.15	8.38	6.98			Bbx	8.31	8.64	7.51	8.67
	Nppa	10.83	8.29	12.38	8.31										Bax	7.06	6.52	8.02	6.33			Bcap29	9.07	9.74	8.12	9.92
	Nppb	12.71	10.67	12.89	10.6										Bbc3	5.96	4.86	6.69	4.75			Bcas2	7.85	8.34	6.88	8.38
	Npr1	9.76	8.59	10.72	8.75										Bcar1	9.67	9.35	10.28	9.11			Bccip	7.74	8.13	7.15	8.32
	Nrp2	9.88	8.5	10.23	8.14										Bcl2l1	10.01	9.26	11.09	9.23			Bche	9.63	10.22	8.34	10.27
	Nrxn2	7.65	6.55	8.83	6.51										Bcl2l12	5.86	5.58	6.57	5.47			Bclaf1	10.01	10.66	8.95	10.75
	Oas1a	6.55	5.22	7.8	5.06										Bcl3	7.23	7.03	8.18	7			Becn1	9.07	9.54	8.45	9.54
	Oasl	6.5	5.14	7.18	5.13										Bcl7c	7.72	7.33	8.56	7.24			Bet1	7.55	7.94	6.83	7.99
	Palm	8.78	7.52	10.06	7.6										Bgn	9.01	8.65	10.15	8.6			Bfar	10.6	11.08	10.12	11.21
	Pcdh12	9.72	8	10.09	7.69										Bles03	8.89	8.62	9.56	8.52			Bhlhb9	6.43	7.33	5.13	7.35
	Pcdh17	7.47	6.12	7.07	5.56										Bmp4	5.54	5.44	6.58	5.22			Birc2	8.58	9.01	7.69	9.19
	Pcdh19	9.58	8.16	10.43	8.13										Bmp6	7.7	7.05	8.76	7.03			Birc6	12.47	12.62	11.58	12.67
	Pdcd1lg2	7.31	5.96	7.84	5.71										Bmper	5.23	5.11	6.39	5.1			Bivm	7.86	8.28	7.13	8.28
	Pdgfb	10.03	8.74	11.21	8.86										Bmyc	7.04	6.85	7.86	6.73			Bloc1s2	5.99	6.44	5.45	6.51
	Penk	10.91	7.82	11.12	8.1										Bok	7.78	6.64	8.66	6.64			Blzf1	7.13	7.68	5.66	7.7
	Pik3r6	7.33	6.21	7.91	6.28										Bst1	5.4	4.32	5.75	3.71			Bmi1	8.32	8.75	7.51	8.62
	Plekhg5	9.77	8.61	10.85	8.61										Bst2	8.57	7.16	9.98	6.92			Bmpr1a	10.5	10.84	9.81	10.97
	Pllp	8.44	7.3	9.46	7.87										C1qa	6.37	5.7	7.51	5.11			Brcc3	7.64	8.43	7.08	8.44
	Pltp	8.85	7.66	10.24	7.69										C1qb	6.02	4.93	7.18	4.55			Brix1	6.81	7.61	5.67	7.69
	Plxnd1	12.2	10.65	13.17	10.36										C1qc	6.81	5.66	8.04	5.38			Brms1l	7.45	7.98	5.62	8.04
	Podxl	11.71	10.48	12.16	10.53										C1qtnf1	6.29	6.19	7.78	5.96			Brox	9.95	10.35	9	10.45
	Ppp1r16b	8.59	7.47	9.37	7.37										C1qtnf2	5.63	4.67	6.48	4.82			Btaf1	9.82	10.17	9.16	10.32
	Ppp1r18	7.66	6.49	8.67	6.83										C1qtnf5	4.84	4.4	6.16	4.66			Btbd1	12.04	12.55	11.36	12.64
	Pragmin	9.46	8.23	10.51	8.04										C1qtnf6	4.97	3.76	5.94	2.89			Btbd7	9.36	9.56	8.52	9.61
	Prdm1	6.86	5.48	7.03	5.22										C1qtnf9	7.33	6.42	8.13	6.57			Bud31	7.52	7.98	6.75	8.24
	Prkd2	8.77	7.19	9.61	7.06										C1r	8.89	8.17	10.11	8.25			Bzw1	10.1	10.54	9.1	10.59
	Ptgds	6.28	5.11	6.28	5.06										C2cd2l	8.95	8.67	9.61	8.59			C1d	6.46	7.09	6.08	7.32
	Pxdn	11.34	9.86	11.66	9.56										C4b	7.39	6.7	8.62	7.14			C1galt1	6.76	7.07	5.76	6.99
	Ramp2	8.28	6.74	9.68	6.72										Cables1	7.58	6.88	8.6	6.99			C1galt1c1	6.75	7.33	5.92	7.47
	Rapgef3	10.03	8.7	11.01	8.85										Cabp1	6.85	5.69	7.56	5.63			Caap1	6.02	6.35	5.44	6.5
	Rarg	8.52	7.45	9.69	7.5										Cachd1	7.15	6.16	7.55	6.04			Cab39	10.35	10.93	9.6	11.02
	Rasip1	10.41	9.07	11.47	8.97										Cacnb3	5.16	3.85	6.18	4.06			Cab39l	8.27	8.65	7.64	8.79
	Rftn1	9.72	8.45	10.67	8.31										Cactin	7.89	7.41	8.53	7.37			Cabyr	6.39	6.6	6.03	7.15
	Rgcc	10.13	8.68	11.41	8.79										Cadm3	6.56	5.92	7.91	6.22			Cacna1d	5.4	7.16	5.47	7.19
	Rgs12	8.3	7.19	9.29	7.12										Calhm2	6.38	5.18	7.7	5.29			Cacna2d1	10.48	11.2	9.7	11.33
	Rgs3	9.63	8.49	10.74	8.53										Camk2n1	6.45	5.82	7.48	6.02			Cacnb2	11.02	11.53	10.41	11.8
	Rin3	8.29	7.09	9.42	7.01										Capg	7.97	6.42	9.4	6.39			Cacybp	8.51	9.39	7.5	9.46
	Rn45s	10.97	9.37	12.05	9.02										Capn15	8.13	7.78	8.8	7.64			Cadps	8.82	9.24	8.09	9.16
	Rnf144a	6.97	5.77	7.51	5.84										Capn5	5.42	4.98	6.79	4.88			Calu	11.78	12.2	11	12.25
	Rnpep	9.89	8.69	11	8.6										Car4	7.77	6.09	8.6	6.27			Camk2d	10.91	11.42	10.22	11.5
	Rsad2	7.62	6.4	7.41	6.24										Card10	8.86	7.57	10.15	7.65			Camsap2	9.95	10.34	9.36	10.45
	RT1-N3	7.28	6.08	8.13	6.15										Caskin2	10.83	10.01	11.97	10.07			Cand1	10.17	10.45	9.29	10.5
	S1pr1	10.58	9.37	11.39	9.36										Casp9	7.72	7.34	8.38	7.21			Canx	12.07	12.73	11.25	12.87
	Scarb1	7.28	5.89	8.19	5.92										Cbfa2t3	9.1	8.61	9.85	8.28			Capn7	8.72	9.22	7.95	9.29
	Sema3d	6.21	4.86	5.42	4.7										Cc2d1a	8.33	8.09	8.85	7.81			Caprin1	10.83	11.1	9.87	11.23
	Sema6b	8.08	6.94	9.53	7.04										Ccdc102a	6.68	5.97	7.37	5.5			Capza1	9.1	9.29	8.29	9.39
	Sez6l2	6.48	4.51	7.32	3.95										Ccdc28b	6.01	5.89	6.62	5.46			Capza2	10.72	11.48	9.37	11.59
	Sh2d3c	9.96	8.57	11.06	8.55										Ccdc97	8.54	8.22	9.23	8.16			Card6	8.81	9.42	8.42	9.52
	Shank3	11.77	10.61	12.74	10.68										Ccl21	6.45	5.6	6.82	4.61			Casp8ap2	7.34	7.99	6.44	7.99
	Sigirr	6.95	5.33	8.25	5.5										Ccm2	8.59	8.19	9.18	8.14			Cast	10.24	10.83	9.23	10.82
	Sipa1	9.57	8.3	10.62	8.24										Ccnd1	10.12	9.36	10.6	9.2			Cbr4	8.18	8.58	7.36	8.75
	Slc22a18	6.42	5.26	7.77	5.49										Ccnd3	10.93	10.36	11.74	10.3			Cbwd1	5.87	6.09	4.46	5.96
	Slc26a10	10.15	8.76	11.15	8.9										Ccnjl	6.43	5.39	6.66	4.94			Cbx3	9.01	9.58	8.09	9.69
	Slc52a3	6.62	4.58	8	5.04										Cd14	5.54	5.03	6.67	4.97			Cbx5	8.3	8.93	7.59	8.94
	Slc9a3r1	6.26	5.07	7.54	5.24										Cd200	8.41	7.3	8.89	7.53			Ccar1	7.96	8.83	7.66	8.95
	Slc9a3r2	10.46	8.95	12.04	9.14										Cd300e	5.32	3.96	5.69	4.44			Ccbl2	8.73	9.13	7.53	9.23
	Sox18	8.77	7.29	10.63	7.61										Cd320	9.77	9.34	10.57	9.32			Ccdc104	6.97	7.66	6.35	7.86
	Sox7	8.79	7.4	9.89	7.51										Cd34	9.86	8.64	10.35	8.45			Ccdc112	5.14	6.15	4.26	6.07
	Susd2	8.86	7.07	9.81	7.13										Cd38	7.4	6.59	7.6	6.37			Ccdc126	7.17	7.6	6.32	7.41
	Sv2a	6.04	4.7	6.88	4.6										Cd4	6.4	5.81	6.93	5.45			Ccdc127	7.45	8.21	6.21	8.32
	Tbc1d2	6.41	5.14	7.6	5.34										Cd40	5.35	4.23	6	4.51			Ccdc132	8.23	8.72	7.5	8.7
	Tbx3	8.08	6.73	8.99	7.12										Cd81	12.54	12.06	13.05	11.97			Ccdc174	6.95	7.46	6.3	7.5
	Tcf15	8.1	6.63	9.75	6.59										Cd9	8.79	8.06	9.68	8.02			Ccdc175	5.91	6.17	5.03	6.14
	Thbd	10.98	9.63	11.79	9.59										Cd93	10.72	9.79	10.77	9.37			Ccdc176	4.98	5.59	4.02	5.91
	Thsd1	8.34	6.8	9.48	6.89										Cd99	9.56	9.07	10.54	8.78			Ccdc25	7.05	7.82	6.28	7.92
	Tie1	11.57	10.09	12.58	9.91										Cdc14a	7.96	7.02	8.13	7.02			Ccdc39	5.95	6.6	5.62	6.97
	Timp4	9.65	8.25	10.91	8.46										Cdc20	5.08	4.11	5.65	3.76			Ccdc43	8.54	8.93	7.75	8.93
	Tle3	8.5	7.37	9.58	7.41										Cdc34	10.36	10.02	11.07	9.86			Ccdc47	10.46	11.07	9.78	11.18
	Tmc8	7.02	5.87	7.93	5.99										Cdc42ep1	10.72	10.11	11.53	9.99			Ccdc50	7.87	8.15	6.98	8.13
	Tmem198b	5.89	4.74	6.97	4.9										Cdc42ep2	8.53	8.13	9.41	8.2			Ccdc59	5.34	6.4	4.45	6.57
	Tmem204	9.65	8.05	11.14	8.1										Cdc42ep4	8.92	8.12	10.04	8.05			Ccdc68	5.23	5.73	4.15	5.98
	Tmem229b	6.36	5.05	7.19	4.72										Cdh23	9.41	8.03	10.27	8.09			Ccdc77	7.67	8.08	6.99	8.09
	Tmem255b	6.56	4.72	7.55	4.63										Cdh5	11.04	9.89	11.4	9.77			Ccdc81	4.75	5.3	4.57	5.96
	Tmem88	7.83	6.62	9.11	6.46										Cdipt	9.41	8.89	10.04	8.88			Ccdc90b	7	7.57	6.26	7.65
	Tp53i11	9.29	8.1	10.16	7.89										Cdk2ap2	8.15	7.7	8.84	7.79			Ccnc	7.74	8.13	6.94	8.33
	Tpbg	6.82	5.64	7.89	5.14										Cdk4	9.25	8.93	10.01	8.95			Ccne2	6.95	7.71	6.04	8.02
	Tril	8.85	7.55	9.55	7.45										Cdkn1a	10.89	10.47	11	9.94			Ccng1	13.96	14.54	12.84	14.64
	Tspan15	6.92	5.66	7.94	5.58										Cdkn1c	5.31	4.63	6.73	5.02			Ccnh	8.37	8.95	7.34	9.06
	Tspan7	8.99	7.74	9.86	7.75										Cdt1	6.47	6.21	7.26	6.04			Ccnl1	9.36	9.97	8.6	9.95
	Ttc9	6.69	5.58	7.44	5.22										Cdyl	8.37	7.98	9.06	8.02			Ccpg1	11.13	11.79	10.38	11.87
	Tuba1a	9.78	8.4	10.79	8.21										Cebpa	4.32	2.94	6.02	3.48			Cct2	10.5	10.82	9.57	10.85
	Ube2l6	6.5	5.02	7.46	4.97										Cebpb	10.67	10.31	11.38	10.3			Cct3	11.07	11.19	10.18	11.27
	Unc13d	7.12	6.02	8.27	6.37										Cebpd	7.78	7.48	9.36	7.35			Cct4	10.85	11.19	9.95	11.26
	Unc5b	9.3	8.15	10.12	8.02										Cep112	5.12	5.03	5.89	4.62			Cct6a	9.67	10.35	8.5	10.41
	Unc5c	6.57	5.19	6.76	4.8										Cfl1	10.53	10.1	11.14	9.97			Cct8	10.31	11.1	8.98	11.18
	Unc93b1	7	5.85	8.29	5.8										Chit1	4.92	3.46	6.1	3			Cd164	11.38	11.92	10.55	12.01
	Ushbp1	9.29	7.94	10.47	8.04										Chpf	9.03	8.68	9.84	8.53			Cd36	12.28	12.62	11.47	12.81
	Vwa1	8.42	7.17	10	7.38										Chpf2	8.47	7.95	9.29	7.88			Cd55	5.96	6.37	5.18	6.32
	Wscd1	8.06	6.41	9.05	6.4										Chrd	5.25	4.31	6.76	4.58			Cd59	10.71	11.11	9.86	11.16
	Xpnpep2	7.37	5.96	8.2	6.14										Chst1	6.59	5.17	7.49	4.71			Cdadc1	9.33	9.82	8.49	9.99
															Chst11	5.26	4.58	6.1	4.52			Cdc26	7.03	7.39	6.23	7.28
															Chst12	5.71	5	7.18	4.61			Cdc27	8.68	9.36	7.77	9.49
															Chst14	6.3	5.3	7.39	4.82			Cdc40	8.02	8.57	7.14	8.52
															Chst7	6.74	6.02	7.51	5.78			Cdc5l	10.16	10.64	9.27	10.66
															Chtf18	5.15	4.35	5.95	3.92			Cdc73	8.94	9.38	8.02	9.45
															Cilp	6.72	5.28	6.97	4.61			Cdh2	12.6	13.23	11.93	13.19
															Cited4	9.44	9.08	9.82	8.68			Cdkn2aip	7.53	7.91	7.03	8.09
															Ckb	11.89	11.37	12.24	11.12			Cdnf	7.97	8.5	7.28	8.54
															Cldn19	5.09	3.87	6.43	4.01			Cebpg	7.18	7.58	6.65	7.7
															Cldn5	9.7	9.02	10.31	8.8			Cebpz	8.31	8.97	7.37	9
															Clec10a	5.12	4.13	6.18	3.92			Cenpc	7.13	7.56	6.25	7.65
															Clec14a	9.04	8.06	9.5	7.97			Cep19	9.07	9.38	8.11	9.48
															Clec2g	9.32	7.92	10.91	8.3			Cep290	5.58	6.64	4.59	6.65
															Clic1	7.99	6.95	9.11	6.79			Cep295	8.71	9.21	8.19	9.53
															Clip2	7.57	6.51	8.54	6.25			Cep44	6.17	6.6	5.08	6.61
															Clmn	6.36	5.7	7.35	5.64			Cep57	7.05	7.67	6.07	7.72
															Cln3	7.37	6.89	8	6.85			Cep70	4.84	5.89	3.36	5.91
															Clstn1	11.6	11.28	12.17	11.14			Cep83	8.7	9.58	7.48	9.54
															Cmip	9.17	8.49	9.99	8.43			Cep97	6.51	6.8	5.72	6.82
															Cmklr1	6.71	6.16	7.87	6.08			Cfap126	6.44	6.86	5.45	7.12
															Cmpk2	7.37	6.12	7.84	5.91			Cfap97	6.58	7.39	5.22	7.45
															Cmtm3	6.62	5.6	7.74	5.29			Cfdp1	6.94	7.57	6.16	7.57
															Cmtm6	6.6	5.75	7.18	5.91			Cfl2	11.47	11.76	10.7	11.97
															Cmtm7	5.69	5.24	6.63	4.83			Cggbp1	9.43	9.77	8.73	9.88
															Cmtm8	6.87	5.82	7.91	5.7			Chd1	9.25	9.71	8.5	9.81
															Cnp	8.04	7.35	8.92	7.34			Chd2	10.61	11.07	9.97	11.15
															Cnpy3	7.26	6.85	8.02	6.86			Chm	7.73	8.5	6.44	8.66
															Cnr2	4.29	3.07	5.91	2.59			Chml	5.54	5.91	4.22	5.64
															Cnrip1	5.01	3.9	5.9	4.04			Chmp1b	8.12	8.51	7.27	8.72
															Col15a1	11.17	10.09	11.85	9.61			Chmp3	8.68	9.09	7.82	9.16
															Col16a1	7.19	6.81	8.53	6.92			Chmp4c	7.4	7.93	6.93	8.09
															Col18a1	8.56	7.92	9.7	8.2			Chmp5	7.88	8.41	7.42	8.59
															Col1a1	10.64	9.97	11.53	9			Chordc1	9.06	9.77	8.09	9.88
															Col3a1	11.45	11.03	11.93	10.31			Chrm2	10.65	11.32	9.72	11.49
															Col4a1	13.51	12.59	14.13	12.16			Chuk	9.28	9.72	8.32	9.75
															Col5a1	10.16	9.69	10.98	9.44			Cir1	6.07	6.91	5.09	7.22
															Col5a2	8.89	8.58	9.32	8.23			Cisd2	9.97	10.36	9.2	10.5
															Col5a3	8.93	8.24	9.85	7.73			Clasp2	10.85	11.3	10.09	11.4
															Col6a2	10.25	9.42	11.39	9.22			Clcc1	8.1	8.47	7.44	8.6
															Col7a1	5.29	4.89	6.55	5.33			Clcn3	10.6	11.02	9.82	11.17
															Col8a1	6.35	5.73	7.6	5.72			Clic2	6.83	7.35	6.19	7.26
															Comtd1	7.17	6.59	7.98	6.85			Clk1	10.11	10.79	9.12	10.77
															Coro1a	5.16	4.28	6.68	4			Clk4	8.47	9.07	7.57	9.22
															Coro1b	9.33	8.58	10.18	8.41			Clns1a	9.14	9.3	8.21	9.33
															Coro7	7.94	7.55	8.5	7.37			Clock	10.53	11.11	9.27	10.86
															Cotl1	5.54	4.9	6.67	4.76			Clpx	11.25	11.93	10.12	11.97
															Cox4i2	6.6	5.53	7.91	5.52			Cltc	12.69	13.12	11.6	13.13
															Cpne2	6.04	5.11	7.45	5.31			Cluap1	7.33	7.63	6.41	7.67
															Cpxm1	5.12	4.72	6.15	4.31			Clvs1	6.52	7.34	6.14	7.59
															Creb3l1	5.24	4.55	6.57	4.29			Cmbl	9.76	10.09	8.89	9.97
															Crip1	6.57	6	8.09	6.35			Cmpk1	9.03	9.41	8.13	9.48
															Crispld2	9.65	9.51	10.78	9.63			Cmtm5	8.21	9.17	7.53	9.02
															Crlf1	5.21	4.04	6.63	4.03			Cnbp	12.2	12.74	11.45	12.91
															Crlf2	6.34	5.99	7.34	5.81			Cnot2	8.93	9.3	8.03	9.31
															Crmp1	5.14	3.55	6.16	3.19			Cnot4	8.66	8.96	7.98	9.05
															Crocc	7.02	6.55	7.58	6.54			Cnot6l	9.58	9.97	8.86	9.97
															Crtc2	8.04	7.68	8.86	7.57			Cnot7	8.74	9.16	7.73	9.24
															Csf1	8.23	7.92	9.18	7.96			Cntf	4.98	5.96	4.15	6.11
															Csf1r	7.72	7.16	8.39	6.84			Coa5	13.09	13.54	12.29	13.67
															Csf2ra	6.41	6.12	7.54	5.97			Coa7	7.66	8.07	6.91	7.99
															Csk	8.4	7.78	9.17	7.51			Col4a3bp	9.8	10.52	9.11	10.54
															Cspg4	11.04	10.46	11.8	10.37			Commd8	6.84	7.44	5.96	7.37
															Csrp1	10.18	9.72	10.99	9.7			Copb1	9.87	10.24	8.77	10.31
															Cst3	11.23	10.52	12.24	10.72			Copb2	9.42	9.87	8.36	9.88
															Ctsz	6.87	6.42	7.43	6.15			Copg2	9.79	10.19	8.74	10.31
															Ctu1	6.05	5.54	6.62	4.93			Cops2	9.38	10.26	8.16	10.39
															Cx3cl1	9.08	8.35	9.84	8.25			Cops5	8.93	9.31	7.91	9.43
															Cxcl12	12.11	11.13	12.62	11.11			Coq3	9.52	10.03	8.7	10.1
															Cxcl16	6.79	5.78	7.74	5.83			Corin	12.09	13.04	12.18	13.25
															Cxcr4	8.41	6.95	9.41	7.01			Cp	5.65	6.5	5.44	6.69
															Cyb561	6.03	5.7	6.68	5.48			Cpeb4	11.35	11.57	10.71	11.75
															Cyba	5.88	4.26	7.37	4.39			Cpne3	9.55	9.99	8.75	9.98
															Cyfip2	5.95	5.37	6.84	5.53			Cpsf2	8.68	9.23	7.8	9.2
															Cygb	9.75	9.25	11.02	9.29			Crbn	8.76	9.5	7.38	9.72
															Cyp26b1	7.83	6.68	9.09	6.83			Crebrf	10.19	10.68	9.52	10.91
															Cyp2d4	5.67	4.31	6.94	4.4			Crem	8.7	9.02	8.11	9.25
															Cyp2t1	6.76	6.32	7.82	6.48			Crh	4.6	5.55	4.28	5.71
															Cyp4b1	9.46	8.32	10.7	8.62			Cript	8.09	8.55	7.28	8.7
															Cyp4f37	5.63	5.2	6.17	4.97			Crnkl1	6.68	7.3	5.71	7.4
															Cyth3	8.62	7.8	9.11	7.79			Cryzl1	7.2	7.62	6.42	7.69
															Cyth4	5.33	5.14	6.3	4.33			Csde1	12.99	13.7	11.33	13.8
															Cytl1	7.14	6.57	8.23	7.02			Cse1l	10.27	10.67	9.17	10.8
															Dab2ip	10.56	9.74	11.57	9.87			Csnk1a1	11.24	11.62	10.66	11.68
															Dact3	5.77	5.33	7.24	4.9			Csnk1g3	8.82	9.26	7.89	9.41
															Dagla	6.78	6.32	7.85	6.67			Csnk2a1	10.96	11.37	10.14	11.35
															Dalrd3	6.7	6.61	7.58	6.43			Cstf3	6.95	7.27	5.98	7.39
															Dapk3	9.89	9.41	10.51	9.46			Ctdspl2	7.5	7.72	6.62	7.78
															Dbn1	7.7	6.26	8.74	6.16			Ctnna1	12.99	13.3	12.27	13.29
															Dbndd2	7.73	7.5	8.62	7.43			Ctnnal1	9.96	10.72	8.79	10.66
															Dchs1	10.48	8.7	11.6	8.51			Ctps1	10.17	10.7	9.66	10.87
															Dclk2	7.51	6.76	8.04	6.71			Ctsc	10.25	10.72	9.49	10.74
															Dctpp1	5.99	5.5	7.18	5.86			Cul1	10.16	10.79	9.29	10.93
															Ddit4	9.45	8.87	10.36	8.58			Cul2	9.2	9.68	7.93	9.69
															Ddx49	8.7	8.28	9.35	8.23			Cul3	10.28	11.13	9.16	11.2
															Ddx54	8.87	8.37	9.22	8.19			Cul4a	11.29	11.6	10.61	11.64
															Dhcr24	7.87	6.81	8.16	6.68			Cul4b	8.22	8.84	7.27	8.94
															Dhcr7	5.45	4.51	6.17	4.15			Cul5	9.8	10.63	8.71	10.68
															Dhrs3	9.91	9.23	10.48	8.99			Cutc	6.87	7.45	6.13	7.32
															Dhrsx	9.34	9.08	10.25	9.07			Cwc27	5.9	6.45	4.97	6.4
															Dhx58	6.52	5.34	7.05	5.53			Cwf19l2	7.43	8.32	6.59	8.5
															Dip2a	9.38	8.83	9.94	8.67			Cxcl11	8.2	8.37	7.17	8.53
															Dlgap4	7.87	7.63	8.52	7.48			Cxxc4	8.04	8.58	7.18	8.72
															Dll1	7.67	6.36	8.56	6.43			Cyb5r2	8.85	9.48	8.23	9.43
															Dll4	10.93	9.62	11.88	9.61			Cyb5r4	8.21	8.42	7.34	8.54
															Dmtn	5.61	4.84	6.66	5.27			Cycs	12.62	13.19	11.62	13.29
															Dnajb1	9.68	8.98	10.41	8.86			Cyld	8.26	8.79	7.67	8.86
															Dnase2	6.91	6.09	8.11	6.2			Cyp2e1	7.19	7.88	7.57	8.92
															Dnm1	6.88	6.25	7.92	6.29			Dars	9.33	9.92	8.22	10.12
															Doc2b	4.94	4.19	5.84	4.15			Dars2	8.64	9.01	7.65	8.98
															Dock6	10.11	8.86	11.1	8.95			Dbt	10.56	11.21	9.47	11.38
															Dohh	9.12	8.87	9.84	8.7			Dcaf13	8.06	8.44	6.82	8.39
															Dok1	4.13	3.07	5.77	2.88			Dcdc5	8.26	9.27	7.65	9.44
															Dok2	4.4	3.96	5.66	4.14			Dctn5	8.28	8.56	7.36	8.64
															Dok4	7.91	6.48	8.71	6.5			Dcun1d1	7.67	8.6	6.87	8.7
															Dpep1	4.63	3.38	5.85	4.03			Dcun1d5	8.18	8.46	7.48	8.52
															Dpep2	5.43	3.93	5.92	3.48			Ddx1	9.27	10.01	8.02	10
															Dpm3	5.14	4.87	6.41	5.17			Ddx10	7.35	7.88	6.53	7.8
															Dpysl2	11.01	10.22	11.54	10.16			Ddx21	9.11	9.63	8.47	9.62
															Dtx2	7.36	6.87	8.08	6.94			Ddx3x	11.55	12.39	10.59	12.48
															Dtx3	8.28	7.91	8.9	7.75			Ddx46	9.46	10.04	8.85	10.12
															Dtx4	5.06	4.48	5.96	4.32			Ddx5	12.56	13.16	11.72	13.24
															Dusp1	13.62	13.03	14.11	12.6			Ddx50	8.84	9.31	7.91	9.4
															Dusp18	6.54	5.89	7.34	5.77			Ddx52	6.63	7.04	5.65	7.08
															Dusp2	6.47	5.99	7.48	5.98			Ddx6	10.58	10.97	9.71	11.03
															Dusp26	5.43	4.2	6.34	4.75			Dear	7.96	8.62	7.23	8.37
															Dusp6	9.45	8.81	10.04	8.82			Decr1	11.1	11.47	10.04	11.67
															Dusp8	9.37	8.47	9.93	8.48			Dek	8.26	9.3	7.64	9.44
															Dxo	5.99	5.49	6.91	5.65			Denr	6.63	7.54	5.53	7.53
															Ebf3	8.58	7.83	9.14	7.83			Dgkb	8.72	9.41	7.68	9.48
															Ebpl	5.72	5.42	6.41	5.2			Dhx15	9.99	10.43	9.06	10.54
															Ece1	10.71	10.04	11.65	10.01			Dhx36	9.47	10.2	8.27	10.27
															Ecm1	9.75	8.93	10.58	8.92			Dhx40	8.2	8.81	7.31	8.87
															Edem2	6.75	6.34	7.34	5.98			Dhx9	9.37	10.14	8.57	10.11
															Eepd1	10.49	9.81	10.84	9.68			Dis3	7.22	7.86	6.14	7.94
															Efcc1	5.63	5.27	6.83	5.04			Dkk4	7.05	7.4	6.19	7.56
															Efhd2	8.8	8.18	9.7	8.09			Dld	12.3	13.11	11.32	13.23
															Efna1	8.53	8.05	9.38	8.05			Dlg1	9.64	10.18	8.94	10.16
															Efnb1	9.46	8.77	10.34	8.44			Dmd	10.23	10.77	9.8	10.97
															Efnb2	8.67	7.48	9.15	7.54			Dmtf1	8.26	8.73	7.4	8.86
															Egfl7	11.8	10.53	12.9	10.52			Dnaja2	10.54	11.07	9.69	11.24
															Egfl8	4.74	4.51	6.07	4.43			Dnajb4	9.83	10.24	8.73	10.57
															Ehd1	12.47	11.75	13.07	11.77			Dnajb9	9.23	9.69	8.41	9.88
															Ehd2	11.26	9.75	12.39	9.61			Dnajc10	10.19	10.57	9.57	10.69
															Ehmt2	10.18	9.8	10.79	9.6			Dnajc2	7.02	7.69	5.92	7.72
															Elf4	7.31	6.13	8.01	6.34			Dnajc21	6.64	7.6	5.51	7.51
															Elk3	9.56	8.7	9.73	8.55			Dnajc28	8.05	8.77	6.85	8.92
															Eln	9.15	8.7	9.83	8.56			Dnajc7	9.47	10.01	8.69	10.01
															Elovl1	7.94	7.44	9	7.4			Dnajc9	6.62	7.1	6.16	7.34
															Emc10	10.71	10.38	11.27	10.21			Dnm1l	10.76	11.43	9.55	11.55
															Emid1	5.66	4.27	6.43	4.48			Dph5	5.63	5.87	4.59	6.01
															Emp3	5.94	5.02	7.42	5.44			Dph6	6.8	7.32	5.71	7.43
															Endog	9.84	9.5	10.54	9.47			Dpy19l4	8.7	9.21	7.95	9.31
															Eng	11.66	10.56	12.77	10.61			Dram2	7.91	8.4	7.13	8.46
															Engase	6.76	6.61	7.45	6.35			Dsc2	8.92	9.46	8.09	9.49
															Entpd2	7.79	7.09	9.34	7.17			Dstn	9.62	9.86	8.39	10
															Epha2	8.26	7.76	9.1	7.56			Dync1i2	9.53	9.82	8.65	9.91
															Ephb3	4.83	4.53	6.21	4.99			Dync1li2	10.53	10.99	9.98	11.08
															Ephx1	7.17	6.24	8.51	7			Dynlt3	8.51	9.12	7.26	9.27
															Erbb3	5.77	5.39	6.95	5.68			Eapp	7.52	8.23	6.77	8.23
															Ercc1	7.57	7.25	8.24	7.15			Ebag9	6.81	7.43	6.34	7.55
															Erf	8.45	8.06	9.41	7.93			Echdc1	6.74	7.62	5.74	7.87
															Erg	8.12	7.31	8.56	7.25			Eci2	11.5	11.77	10.37	11.8
															Ergic3	8.7	8.38	9.43	8.34			Eci3	8.23	8.61	7.14	8.6
															Esam	10.15	8.88	11.2	8.95			Edrf1	8.63	8.96	8.04	9.1
															Esyt1	9.79	9.33	10.62	9.43			Eea1	9.86	10.86	9.05	10.96
															Ethe1	7.46	6.84	8.13	6.9			Eed	7.74	8.23	6.9	8.39
															Eva1a	6.29	4.99	7.1	4.91			Efcab2	5.46	6.05	5.21	6.27
															Eva1b	7.32	5.62	8.92	5.72			Efr3a	11.51	12.07	10.56	12.19
															Evc	6.18	5.53	7.04	5.34			Eftud1	7.98	8.29	7.02	8.31
															Evc2	5.04	4.39	5.77	4.53			Egfl6	5.62	5.73	3.92	5.85
															Evl	7.65	7.25	8.18	6.64			Ehbp1	10.41	10.69	9.59	10.7
															Exoc3l1	7.89	6.67	8.71	6.71			Ehhadh	8.06	8.43	7.28	8.45
															Eya2	6.42	5.64	8.44	6.42			Eid3	6.86	7.34	5.76	7.11
															F11r	8.4	7.23	8.98	7.18			Eif1a	7.56	8.24	6.35	8.47
															F2r	8.02	7.41	8.31	7.2			Eif1ax	10.54	10.95	9.73	11
															F2rl1	8.27	7.28	9.07	7.27			Eif2a	8.52	9.02	7.41	9.07
															F8	10.5	9.93	10.85	9.81			Eif2ak2	8.4	9.21	7.19	9.28
															Faap20	6.31	5.9	6.91	5.7			Eif2b3	6.25	6.64	5.36	6.73
															Fabp4	10.01	9.04	11.13	8.99			Eif2s1	9.03	9.5	7.66	9.59
															Fads2	6.96	6.22	7.9	6.51			Eif2s2	9.19	9.67	7.75	9.88
															Fads3	9.86	9.22	10.43	9.29			Eif2s3x	10.57	11.13	9.67	11.24
															Fam101b	7.79	7.23	8.43	7.08			Eif3a	10.37	11.32	9.84	11.43
															Fam107a	7.01	6.71	8.07	6.94			Eif3e	9.96	10.57	8.96	10.65
															Fam110d	7.81	7.52	8.92	7.45			Eif3j	10.12	10.92	9.07	11.08
															Fam129b	8.9	7.66	9.89	7.56			Eif3m	8.74	9.5	7.8	9.53
															Fam134a	8.89	8.53	9.56	8.43			Eif4a2	11.87	12.59	10.89	12.72
															Fam163a	5.39	4.24	5.91	3.96			Eif4e	9.99	10.33	8.99	10.45
															Fam181b	4.68	4.12	6.3	3.86			Eif4g2	13.44	13.88	12.46	13.95
															Fam195a	9.98	9.86	10.75	9.62			Eif5	10.8	11.38	10.33	11.63
															Fam212a	4.67	2.68	6.48	2.7			Eif5b	9.19	10.09	8.57	10.17
															Fam213a	5.4	4.39	5.86	4.53			Emc2	9.12	10.14	7.61	10.25
															Fam219a	8.25	7.69	8.96	7.71			Eml5	7.04	7.56	6.37	7.78
															Fam26e	7.27	5.76	7.06	5.72			Enpp4	8.83	9.19	8.36	9.43
															Fam43a	10.27	9.39	11.17	9.12			Enpp5	7.57	7.87	6.93	8.07
															Fam65a	11.1	10.59	11.82	10.52			Eny2	6.78	7.53	5.85	7.8
															Fam69b	8.53	7.68	9.58	7.73			Epc2	8.48	9.19	7.65	9.23
															Fam89a	6.26	5.19	7.38	5.44			Epha3	6.6	8.31	5.58	8.34
															Fam89b	9.89	9.58	10.58	9.47			Epha7	6.32	7.45	5.2	7.53
															Fam98c	7.25	6.8	7.97	6.82			Epm2aip1	11.44	11.85	10.62	12.09
															Fance	7.42	7.17	8.33	7.1			Eprs	10.91	11.38	10	11.49
															Farp1	8.25	7.5	8.96	7.51			Erap1	9.78	10.13	8.91	10.09
															Fasn	8.44	7.55	9.66	7.57			Erbb4	9.21	9.86	8.33	9.82
															Fat4	10.13	9.05	10.38	8.87			Erc1	9.5	9.9	8.71	9.98
															Fau	10.7	10.53	11.76	10.55			Ergic2	8.91	9.56	7.52	9.68
															Fbln1	8.47	7.59	9.92	7.69			Eri1	6.23	6.96	5.29	7
															Fbln5	8.61	7.18	9.4	7.11			Eri2	6.18	6.76	5.11	6.68
															Fbn1	10.01	9.59	10.23	8.99			Erlec1	9.92	10.38	9.03	10.55
															Fbxl15	6.12	5.98	7.16	5.84			Ero1a	9.73	9.95	9.02	10.06
															Fbxl16	5.22	5.46	5.98	4.61			Esco1	7.53	8.21	6.58	8.19
															Fbxl19	7.04	6.51	7.82	6.3			Esd	9.59	9.85	8.7	9.84
															Fbxl6	7.17	6.54	7.9	6.37			Esf1	7	8.06	6.05	8.31
															Fbxl7	7.25	6.51	7.89	6.32			Esrrg	10.03	10.6	9.62	10.66
															Fbxl8	5.78	5.31	6.52	5.36			Etf1	10.46	10.98	9.39	11.03
															Fbxo41	4.78	3.74	6.25	3.82			Etfa	12.14	12.61	11.32	12.76
															Fbxo46	7.19	6.81	7.78	6.71			Etfdh	12.36	12.83	10.93	12.89
															Fbxw9	5.1	4.2	5.78	4.4			Etv1	6.84	8.39	6.53	8.67
															Fcgrt	9.09	7.64	10.56	7.79			Exoc2	10.02	10.35	9.13	10.48
															Fchsd1	5.41	4.49	6.24	4.28			Exoc4	9.23	9.78	8.44	9.93
															Fcmr	4.95	4.69	6.19	3.91			Exoc5	8.65	9.11	7.6	9.27
															Fermt3	5.07	4.48	6.3	4.41			Exoc6	9.04	9.42	8.08	9.46
															Fes	8.05	7.18	8.61	7.1			Exosc8	6.02	6.6	5.19	6.54
															Fgd3	5.81	4.97	6.26	4.4			Extl2	6.41	6.84	5.69	6.85
															Fgfr1	10.43	9.92	10.99	9.71			Eya4	8.95	9.3	8.4	9.46
															Fgfr3	7.99	7.1	9.55	7.65			Ezh2	6.78	7.22	5.99	7.08
															Fgfrl1	6.79	6.64	7.62	6.58			F3	6.44	7.1	6.24	7.43
															Fhod1	9.45	8.96	10.02	8.83			Fam126b	8.82	9.03	8.22	9.35
															Fibin	5	4.69	5.75	4.09			Fam133b	7.23	7.92	6.67	8.02
															Fis1	10.63	10.3	11.52	10.35			Fam135a	10.43	11	9.37	11.01
															Fjx1	5.22	4.31	5.8	4.05			Fam136a	7.3	7.57	6.38	7.49
															Fkbp10	7.2	6.2	8.42	5.9			Fam13a	8.15	8.71	7.31	8.75
															Fkbp8	11.16	10.78	11.95	10.75			Fam162a	10.33	10.86	9.73	11.01
															Fli1	8.64	7.79	8.83	7.72			Fam172a	7.58	7.95	6.91	8.01
															Flnb	11.11	10.11	11.82	10.2			Fam173b	8.16	8.69	7.55	8.69
															Flrt2	5.7	5.31	6.21	5			Fam175b	8.59	9.03	7.38	9.08
															Flt3lg	5.5	4.76	6.75	4.54			Fam178a	8.75	9.29	7.85	9.29
															Flt4	8.65	7.41	9.61	7.33			Fam204a	7	7.65	6.59	7.74
															Flvcr2	7.13	6.33	7.49	6.4			Fam210a	12.92	13.45	12.04	13.55
															Fmnl1	8.15	7.69	8.87	7.16			Fam35a	7.79	8.19	6.83	8.24
															Fmo1	8.38	7.24	9.32	7.49			Fam49a	8.77	9.6	8.06	9.51
															Fndc1	7.62	6.95	8.41	6.42			Fam49b	8.72	9.27	7.85	9.27
															Fosl1	5.28	4.95	6.22	4.76			Fam69a	6.04	6.24	5.37	6.5
															Foxc1	7.57	7.13	8.47	7.02			Fam76b	7.66	8.03	6.86	8.03
															Foxc2	5.06	4.52	6.26	4.85			Fam81a	7.31	7.84	6.28	8.01
															Foxs1	6.51	5.41	7.76	5.34			Fam98a	8.87	9.35	7.91	9.36
															Fpgs	8.11	7.5	8.96	7.45			Far1	7.36	7.98	6	7.96
															Frmd8	8.43	7.7	9.49	7.69			Farsb	8.64	9.02	7.52	9.1
															Frs3	6.43	6.27	6.91	5.8			Fastkd2	8.2	8.58	7	8.54
															Fscn1	9.76	8.2	10.96	8.07			Fat3	8.87	9.4	7.89	9.29
															Ftl1	10.94	10.48	11.96	10.59			Fbxl5	9.94	10.17	9.25	10.38
															Fut4	5.52	5.25	6.34	5.23			Fbxo11	8.94	9.62	8.12	9.61
															Fxyd5	5.53	4.97	6.55	4.98			Fbxo3	10	10.67	8.82	10.74
															Fxyd6	7.37	6.03	8.39	5.73			Fbxo30	8.74	9.63	7.92	9.72
															Fzd2	7.17	6.65	7.62	6.48			Fbxo8	8.08	8.39	7.25	8.57
															Gale	6.21	5.56	7.24	5.32			Fcf1	7.49	7.79	6.73	7.92
															Galk1	6.73	5.96	8.01	6.14			Fcho2	8.71	9.24	8.03	9.28
															Gas2l1	8.11	7.58	9.09	7.58			Fem1c	9.74	10.27	8.8	10.37
															Gata2	8.71	7.4	10.12	7.7			Fer	7.38	7.62	6.72	7.74
															Gatad2a	10.2	9.8	10.74	9.72			Fgd4	6.31	6.78	5.47	6.73
															Gatm	7.72	7.1	8.27	7.09			Fgf12	7.65	8.04	6.78	8.32
															Gatsl3	6.95	5.4	8.3	5.76			Fgf13	8.7	9.14	7.7	9.36
															Gch1	6.47	5.87	7.19	5.93			Fgfr1op2	9.17	9.66	8.51	9.69
															Gchfr	5.16	5.03	6.12	4.95			Fh	11.68	12.12	10.74	12.18
															Gdf15	7.9	6.48	8.34	6.22			Fign	8.47	8.96	7.54	8.88
															Gfer	5.67	5.67	6.74	5.68			Filip1	10.32	10.85	9.38	10.92
															Gfra1	6.12	5.62	7.3	5.9			Fip1l1	8.42	8.8	7.77	8.86
															Gfra2	6.37	5.75	7.58	6.13			Fkbp14	7.35	7.73	6.8	7.85
															Gfra3	4.67	3.79	6.16	4.28			Fkbp3	10.31	10.84	9.25	11.03
															Ggn	5.62	5.26	6.33	5.23			Fmr1	7.42	8.01	6.4	8.1
															Ggt5	5.15	4.04	6.32	4.32			Fnip1	10.63	11.23	9.84	11.43
															Ghdc	6.59	5.87	7.31	6.01			Fopnl	8.92	9.24	7.79	9.38
															Gimap1	5.2	3.78	6.16	3.76			Foxp2	8.24	8.88	7.5	9.07
															Gimap5	7.82	6.61	8.29	6.23			Fpgt	6.37	6.83	5.65	6.99
															Gimap6	6.82	5.08	7.14	5.13			Fra10ac1	6.25	6.97	5.51	7.07
															Gimap7	5.31	2.99	5.69	3.63			Frg1	6.45	7.09	5.17	7.26
															Gimap9	7.37	6.01	7.16	5.73			Ftsj3	7.62	8.15	6.95	8.07
															Gipc3	6.03	5.28	6.53	5.44			Fubp1	9.13	9.49	8.11	9.57
															Git1	11.92	11.46	12.47	11.21			Fundc1	8.51	9.17	7.61	9.4
															Gja4	7.76	6.53	9.1	6.61			Fut8	8.57	8.84	7.85	8.99
															Gjc2	4.91	4.11	5.66	4.26			Fxr1	9.86	10.64	8.49	10.76
															Glb1	7.8	7.31	8.38	7.14			Fyco1	12.38	12.9	11.52	12.92
															Gli2	5.59	5.08	6.46	5.16			Fyttd1	10.07	10.89	9.31	11.04
															Glis2	8.88	8.6	9.75	8.58			G2e3	6.78	6.99	5.86	6.99
															Glmp	8.1	7.6	8.99	7.66			G3bp2	9.88	10.3	9.01	10.49
															Gltp	6.4	5.86	7.28	5.83			Gabpa	8.88	9.52	8	9.67
															Gltscr2	10.05	9.72	10.76	9.73			Gabrb2	7	8.46	6.05	8.47
															Gm2a	7.49	6.69	8.51	6.72			Galnt1	9.9	10.42	8.74	10.37
															Gmip	6.13	5.25	6.83	5.17			Ganc	9.42	9.74	8.73	9.8
															Gna11	8.59	8.29	9.22	8.18			Gas5	8.11	8.9	7.36	8.96
															Gnai2	11.4	11.01	12.05	10.94			Gbe1	10.65	11.12	9.75	11.27
															Gnb2	10.86	10.31	11.7	10.24			Gca	6.92	7.35	6.16	7.58
															Gnptg	6.68	6.34	7.21	6.17			Gcc2	7.79	8.44	6.71	8.51
															Gpaa1	9.05	8.78	9.76	8.72			Gcnt1	10.35	11.02	9.96	11.4
															Gper1	4.86	3.89	5.71	3.77			Gdi2	10.63	11.04	9.76	11.11
															Gpihbp1	8.32	7	9.66	6.91			Gemin2	6.98	7.42	6.33	7.4
															Gpr137	8.84	8.38	9.32	8.18			Gfm1	11.05	11.42	10.08	11.48
															Gpr153	6.64	6.01	7.99	6.03			Gfpt1	8.79	9.29	8.29	9.34
															Gpr182	7.07	6.46	7.9	6.56			Ggnbp2	8.78	9.47	8.01	9.59
															Gpr37l1	4.43	4.17	5.98	4.12			Ggps1	7.87	8.24	7.25	8.42
															Gpr4	7.78	6.65	8.99	6.58			Ghr	11.89	12.4	11.39	12.53
															Gprc5c	6.17	5.51	6.99	5.03			Gin1	6.37	6.94	5.62	7.13
															Gpx1	13.15	12.78	13.7	12.66			Giot1	6.57	7.19	5.8	7.55
															Gpx3	9.45	8.58	11.16	8.58			Gja1	14.12	14.47	12.91	14.26
															Gpx4	12.44	11.98	13.25	12.09			Gk	8.81	9.22	7.98	9.45
															Gpx7	5.6	4.31	6.5	4.26			Glo1	10.18	10.51	9.49	10.66
															Grap	4.86	3.47	5.65	2.99			Glod4	7.63	8.39	6.5	8.41
															Grasp	9.16	8.26	10.23	8.36			Glrx2	7.89	8.31	7.34	8.44
															Grik5	8.11	7.74	8.52	7.45			Glrx3	9.87	10.01	8.92	10.06
															Grin2d	5.1	3.83	6.38	4.21			Gls	10.25	10.85	9.67	10.94
															Grina	10.31	9.81	11.08	9.84			Gmfb	8.47	8.83	7.81	8.95
															Grk6	9.38	8.9	10.09	8.76			Gmps	10.25	10.79	9.03	10.87
															Grn	10.73	10.19	11.34	10.05			Gnai3	9.05	9.4	8.31	9.42
															Gsdmd	6.09	4.89	7.15	4.95			Gnl2	8.21	8.61	7.51	8.72
															Gsn	13.14	12.27	14.66	12.43			Gnl3	7.55	8.32	6.53	8.36
															Gstp1	9.57	8.73	10.83	8.9			Gnl3l	10.01	10.58	9.41	10.8
															Gstt3	5.05	4.66	6.61	5.22			Gnpda2	5.98	6.29	4.86	6.16
															Gusb	5.88	5.44	6.44	5.29			Gnpnat1	7.47	7.81	6.42	7.82
															Haus4	5.43	4.83	5.97	4.66			Golga1	8.46	8.91	7.74	8.94
															Hbb	7.53	6.06	8.9	6.12			Golga3	9.16	9.62	8.6	9.67
															Hcfc1r1	9.24	9.19	10.31	9.26			Golga4	11.35	11.99	10.74	11.98
															Hcn2	12.36	11.71	12.54	11.35			Golga5	7.69	8.19	6.65	8.27
															Hdac10	6.62	6.23	7.41	5.96			Golgb1	9.38	9.96	8.74	10.03
															Helz2	10.66	9.58	11.58	9.55			Golph3l	6.68	7.11	5.79	7.14
															Hes2	7.07	5.89	7.82	5.78			Gpalpp1	6.73	7.16	5.86	7.21
															Hey1	6.62	5.63	7.9	6.17			Gpatch11	5.99	6.71	5.55	6.69
															Hhex	6.78	5.32	7.77	5.57			Gpbp1	9.17	9.82	8.15	9.99
															Hic1	5.8	4.22	7.16	4.57			Gpcpd1	12.6	13.12	11.75	13.32
															Hid1	8.28	6.74	9.57	6.86			Gphn	9.06	9.43	8.39	9.49
															Higd1b	4.69	4.13	6.21	4.07			Gpkow	8.44	8.94	7.71	9.03
															Hip1r	10.84	10.43	11.2	10.16			Gpm6a	6.65	7.16	6.18	7.42
															Hist1h1a	5.11	3.79	5.85	3.15			Gpr22	10.34	11.35	9.2	11.52
															Hist1h1b	7.21	6.13	7.82	5.79			Gpr63	6.1	7.47	5.84	7.72
															Hist1h1d	8.97	8.39	9.89	7.84			Gprasp1	7.51	8.17	6.95	8.38
															Hist1h2ail1	6.2	5.09	7.32	5.37			Gria3	9.25	10.05	8.68	10.3
															Hist1h2an	7.15	6.17	7.96	6			Grsf1	11.71	11.96	10.95	11.98
															Hist1h2bd	4.05	1.74	5.67	2.44			Gsk3b	9.38	9.77	8.68	9.71
															Hist1h2bl	7.02	5.76	8.04	5.45			Gsta4	6.69	7.45	5.97	7.25
															Hist1h4m	7.48	6.6	9.02	6.43			Gtf2a1	7.06	7.53	6.03	7.45
															Hist2h2ab	3.98	3.75	5.71	2.93			Gtf2e2	7.29	7.55	6.2	7.6
															Hist2h3c2	7.67	6.74	9.05	6.7			Gtf2h1	7.98	8.23	7.04	8.26
															Hist2h4	8.96	8.58	10.42	8.58			Gtf2h2	6.92	7.46	6.03	7.33
															Hist3h2a	8.35	7.72	9.02	7.72			Gtf3c3	8.43	8.69	7.72	8.75
															Hlx	8.52	6.88	9.63	6.51			Gtf3c6	6.66	7.11	5.85	7.09
															Hmha1	6.05	5.48	7.15	5			Gtpbp10	6.72	7.33	5.44	7.46
															Homer3	8.07	7.23	8.98	7.22			Gtpbp4	7.62	8.03	6.61	8.09
															Hopx	9.56	8.4	10.08	8.55			Gtpbp8	6.98	7.53	6.66	7.74
															Hpcal1	8.34	7.05	9.47	6.94			Guf1	9.56	10.06	8.69	10.16
															Hps1	7.68	7.04	8.44	6.81			Gulo	5.91	6.64	5.18	6.98
															Hps6	7.81	7.53	8.44	7.29			Gxylt1	8.83	9.27	8.26	9.4
															Hpse	6.2	5.17	6.67	5.24			Gyg1	11.19	11.43	10.47	11.56
															Hsd3b7	6.97	6.03	8.43	5.89			Gzf1	9.17	9.54	8.54	9.74
															Hspa12b	10.29	8.84	11.37	9.04			Hadha	13.62	13.96	12.72	14.03
															Hspa1a	9.15	8.52	10.04	8.4			Hadhb	14.65	14.9	13.79	15.06
															Hspa1b	7.84	6.74	9.02	6.67			Hars2	9.47	9.92	8.62	9.91
															Htra3	9.42	8.62	11.11	8.53			Hat1	7.6	8.2	6.04	8.29
															Hyal1	7.97	6.7	8.42	6.94			Hbp1	10.22	10.7	9.21	10.81
															Hyal2	9.28	8.53	10.54	8.68			Hccs	9.86	10.47	8.75	10.55
															Icam2	8.86	7.38	10.17	7.41			Hdac2	9.71	10.2	9	10.28
															Id1	9.99	9.07	11.56	9.34			Hdgfrp3	8.06	8.66	7.57	8.7
															Id3	9.87	8.93	11.38	9.16			Hdlbp	12.72	13.02	11.9	13.06
															Ier2	11.9	11.35	12.73	11.13			Hectd2	8.27	8.87	7.67	9.08
															Ier5	11.02	10.43	11.55	10.23			Herc3	10.86	11.17	10.24	11.27
															Ier5l	8.42	7.56	9.5	7.35			Herc4	9.6	9.94	8.94	10.12
															Iffo2	6.57	6.21	7.43	5.79			Hey2	8.12	8.59	7.08	8.54
															Ifi27	10.47	9.29	11.75	9.19			Hibadh	12.12	12.37	11.35	12.52
															Ifi27l2b	4.98	4.19	6.41	4.18			Hibch	9.65	10.29	8.55	10.41
															Ifi35	7.12	6.19	8	6.22			Hif1a	9.68	10.24	8.56	10.14
															Ifitm1	5.7	4.76	7.22	4.91			Hipk3	12.84	13.12	12.11	13.19
															Ifitm2	7.98	6.76	9.36	6.9			Hltf	10.84	11.89	9.75	11.95
															Ifitm3	8.51	7.69	9.53	7.74			Hmgb1	6.02	6.59	5.45	6.78
															Igf2	9.14	8.89	10.12	8.67			Hmgcs1	8.88	9.22	8.04	9.13
															Igfbp3	8.9	8.17	9.84	8.38			Hmgn3	7	7.67	6.52	7.87
															Igfbp4	8.98	7.89	10.21	8			Hnrnpa1	10.09	10.82	8.88	10.97
															Igfbp6	5.97	5.34	7.61	5.16			Hnrnpa2b1	11.35	12.04	9.89	12.12
															Igfbp7	9.93	8.82	11.23	8.81			Hnrnpa3	10.32	11.14	9.33	11.26
															Igsf8	5.81	5.02	6.9	4.75			Hnrnpdl	9.61	10.13	8.67	10.22
															Il16	6.76	5.45	7.6	5.71			Hnrnph1	9.91	10.62	9.3	10.76
															Il17ra	7.07	6.5	7.9	6.48			Hnrnph2	8.68	9.61	7.74	9.66
															Il17rc	8.33	7.94	9.03	7.95			Hnrnpm	9.63	10.24	9.2	10.34
															Il2rg	7.77	6.81	7.8	6.73			Hnrnpr	8.63	9.2	7.94	9.01
															Il34	5.81	4.8	7.14	5.08			Hnrnpu	11.16	11.88	10.44	11.78
															Il3ra	7.01	6.71	8.14	6.99			Homer1	10.45	11.17	9.55	11.24
															Impdh1	8.86	7.92	9.86	7.72			Hook1	7.46	8.52	6.71	8.71
															Inhbb	5.79	4.88	6.74	4.87			Hook3	9.06	9.49	8.07	9.52
															Inpp5d	7.3	6.31	7.66	6.25			Hs3st5	8.39	8.85	7.42	8.85
															Iqgap3	6.17	4.66	6.52	4.25			Hsd17b4	11.1	11.4	10.26	11.6
															Iqsec3	6.19	5.27	6.69	4.93			Hsdl2	11.37	12.09	10.29	12.25
															Irf5	4.94	4.39	5.65	4.36			Hsf2	8.74	9.34	7.88	9.34
															Irf7	9.41	8.87	10.22	8.49			Hsp90b1	11.02	11.98	9.99	12.05
															Irf9	8.35	7.81	8.94	7.73			Hspa13	7.93	8.36	7.28	8.39
															Irs3	5.11	4.62	6.24	4.51			Hspa4l	9.02	9.06	8.31	9.41
															Irx1	6.07	2.23	6.74	2.76			Hspa5	12.59	13.2	11.88	13.21
															Irx2	6.96	3.13	7.14	3.45			Hspa9	12.66	13.36	11.62	13.35
															Isg15	5.52	4.73	6.09	4.63			Hspd1	11.68	12.44	10.45	12.39
															Islr	6.82	5.83	7.79	5.21			Hsph1	10.07	10.55	9.32	10.53
															Isyna1	8.27	7.24	9.62	7.32			Htatsf1	7.35	8.35	6.48	8.49
															Itgb4	7.86	7.4	8.95	7.62			Hypk	6.85	7.55	6.17	7.73
															Itpkb	11.21	9.72	12.27	9.58			Iars	10.75	11.01	9.99	11.07
															Itpkc	8.18	7.91	9.04	7.62			Ice2	7.02	7.52	6	7.5
															Itpr3	9.01	8.23	9.95	8.42			Ide	10.84	11.23	9.83	11.25
															Itpripl1	6.16	4.79	7.28	5.07			Idh1	9.42	9.62	8.74	10.04
															Itpripl2	8.15	7.2	9.29	7.04			Idh3a	12.02	12.33	10.93	12.45
															Jag1	9.39	8.67	9.98	8.75			Idh3B	12.24	12.63	11.23	12.69
															Josd2	8.52	8.41	9.2	8.17			Idi1	6.03	6.57	5.41	6.81
															Jund	12.22	11.62	13.08	11.4			Ift80	5.81	6.19	4.9	6.1
															Kank3	10.24	8.87	11.32	8.88			Ift81	8.4	8.98	7.53	9.1
															Kazald1	4.87	4.42	6.53	3.81			Igbp1	7.74	8.16	6.71	8.26
															Kcna5	6.84	5.5	8.07	5.16			Ik	8.07	8.74	7.27	8.83
															Kcnj8	8.37	7.57	9.09	7.55			Ikzf2	5.24	5.65	4.57	5.88
															Kcnn4	4.6	3.76	5.85	4.29			Ikzf5	8.27	8.82	7.69	8.93
															Kcns3	5.69	4.51	6.39	4.63			Il12rb2	7.31	7.85	6.98	8.06
															Kctd10	9.74	8.98	10.54	9.01			Il13ra1	7.34	7.58	6.59	7.64
															Kctd11	5.94	4.59	6.97	4.58			Il25	6.29	7.49	5.78	7.49
															Kctd17	5.8	4.93	7.11	4.79			Immt	11.9	12.37	10.82	12.43
															Kif26a	10.01	8.46	11.24	8.42			Impad1	5.35	5.72	4.25	5.87
															Kirrel	6.65	6.18	7.56	6.25			Ing3	6.69	7.22	6.29	7.48
															Klc3	4.45	3.31	5.86	3.55			Inpp4b	10.54	10.92	9.54	10.86
															Klf16	7.3	6.93	8.39	6.9			Ints12	7.53	8	6.6	7.96
															Klf2	11.88	10.83	13.19	10.93			Ipo7	10.92	11.65	9.77	11.72
															Klf4	11.17	10.65	11.94	10.83			Ipp	7.34	7.89	6.58	7.88
															Klhl25	7.01	6.33	7.41	6			Iqcb1	7.54	8.31	6.4	8.47
															Klhl36	5.7	4.62	6.75	4.59			Iqub	8.59	9.16	7.94	9.39
															Ksr1	8.54	7.65	9.12	7.67			Ireb2	9.43	9.8	8.43	9.82
															Lama5	12.46	11.9	13.11	11.87			Ispd	8.24	8.81	7.16	8.74
															Lamc3	5.37	4.88	6.56	4.86			Itch	9.33	9.7	8.51	9.73
															Lamtor4	8.62	8.39	9.56	8.41			Itfg1	9.98	10.37	9.23	10.43
															Laptm5	5.95	5.31	7.02	5.13			Itgad	6.87	7.79	6.68	7.99
															Larp6	5.27	4.43	6.47	4.27			Itgb1	12.32	12.65	11.51	12.68
															Lasp1	9.12	8.09	10	8.03			Ivns1abp	11.25	11.52	10.62	11.99
															Lbp	4.61	4.44	6.16	4.67			Iws1	8.99	9.59	8.05	9.64
															Lcn2	6.32	5.08	7.48	5.41			Jak1	11.63	11.96	10.82	11.96
															Ldlr	8.68	7.59	9.26	7.26			Jak2	8.4	8.99	7.87	9.02
															Lemd2	8.01	7.65	8.67	7.44			Jmjd1c	10.86	11.22	10.01	11.24
															Lfng	8.41	6.95	9.76	7.41			Jrkl	6.06	6.84	4.9	6.53
															Lgals3	6.1	5.23	7.8	5.96			Katna1	6.49	6.69	5.73	6.83
															Lgals3bp	9.72	9.26	10.15	9.08			Kbtbd2	9.59	9.79	8.8	9.9
															Lgals9	8.48	7.23	9.34	7.09			Kbtbd3	7.8	8.3	6.56	8.34
															Lhx6	7.11	5.35	7.9	4.93			Kbtbd8	5.3	5.88	4.46	6.12
															Lim2	4.25	2.33	6.1	2.7			Kcna2	7.81	8.86	7.64	9.02
															Limd2	5.21	4.33	6.34	4.46			Kcna4	7.54	8.18	6.69	8.18
															Limk1	6.78	5.95	7.67	5.95			Kcnj13	5.1	5.64	4.5	5.78
															Lipe	10.48	9.92	11.25	9.93			Kcnj2	9.47	9.93	8.85	10.05
															Llgl1	9.05	8.66	9.68	8.57			Kcnj3	10.01	10.8	9.39	10.81
															Lmf2	8.5	7.77	9.4	7.75			Kcnk2	8.26	9.23	7.48	8.92
															Lmo2	6.92	6.28	7.45	5.95			Kctd9	8.88	9.28	8.08	9.29
															LOC100134871	6.35	4.78	7.47	4.56			Kdm4c	8.54	9.03	7.58	8.94
															LOC100361444	5.06	3.66	6.09	4.07			Kdm5a	10.36	10.67	9.7	10.78
															LOC100910973	8.21	6.98	9.05	6.94			Kif16b	9.46	9.84	8.68	9.89
															LOC100911068	7.96	6.91	8.84	6.89			Kif2a	8.06	8.56	7.01	8.59
															LOC102549726	5.31	5.39	6.45	5.32			Kif3a	5.82	6.38	5.07	6.22
															LOC102723236	10.11	9.4	14.08	9.16			Kif5b	11.58	12.29	10.8	12.3
															LOC103692984	6.01	5.21	6.96	5.48			Kifap3	8.66	8.96	8.03	9.09
															LOC310926	17.43	16.63	18.54	16.46			Kin	6.19	6.64	5.12	6.6
															LOC360231	6.81	5.57	7.73	5.66			Klhdc1	6.27	6.91	5.5	6.95
															LOC497934	8.19	7.9	8.78	7.72			Klhl20	8.31	8.72	7.51	8.7
															LOC498154	5.9	5.51	6.7	5.54			Klhl23	10.62	11.13	9.64	11.11
															LOC500956	4.74	3.67	5.96	3.42			Klhl24	12.65	12.97	11.94	12.99
															LOC652956	9.08	8.66	9.91	8.64			Klhl38	9.68	10.04	9.16	10.25
															LOC679149	5.48	3.99	6.34	4.51			Klhl41	10.58	11.02	9.56	11.36
															LOC690617	6.23	5.59	7.31	5.93			Klhl7	9.89	10.36	9.22	10.41
															Loxl1	6.92	5.85	7.87	5.61			Klhl9	10.65	11.3	9.85	11.43
															Loxl2	7.46	6.44	7.66	6.07			Kpna1	10.22	10.58	9.11	10.71
															Loxl3	5.9	4.96	6.9	4.8			Kpna2	11.77	11.97	10.73	11.96
															Lpcat1	8.42	7.15	9.26	6.97			Kpna3	9.6	10.29	8.24	10.33
															Lpcat4	5.16	4.69	6.36	4.54			Kpna4	10.46	10.93	9.37	11.04
															Lpin3	7.1	6.54	7.56	6.44			Kpna5	7.76	8.33	6.7	8.31
															Lppr2	5.43	5.2	6.29	5.23			Kpnb1	10.67	11.06	10.01	11.05
															Lrch4	8.74	8.4	9.41	8.31			Kras	6.79	7.16	6.09	7.3
															Lrfn3	4.68	3.26	6.32	2.51			Krcc1	8.32	9.24	7.41	9.34
															Lrg1	8.16	6.69	9.75	6.58			Krit1	8.75	9.57	8.05	9.75
															Lrp1	11.56	10.77	12.85	10.72			Krr1	6.91	7.72	5.55	7.73
															Lrrc3	5.03	3.45	6.2	3.45			L2hgdh	8.12	8.53	7.05	8.72
															Lrrc32	9.56	9.01	10.56	9.06			Lactb2	9.54	9.76	8.69	9.92
															Lrrc8c	8.73	7.75	9.5	7.69			Lamp2	10.3	10.61	9.48	10.7
															Lrrk1	8.56	8.06	9.28	7.92			Lancl2	7.63	7.94	6.77	8.06
															Lsp1	6.17	6.11	7.21	5.87			Larp1b	10.11	10.68	9.22	10.7
															Ltbp2	6.27	5.31	6.55	4.72			Larp4b	11.48	11.91	10.76	11.98
															Ltbp3	9.82	9.57	10.41	9.39			Larp7	6.65	7.5	5.74	7.54
															Ltbp4	12.7	11.5	14.11	11.39			Lars	9.42	10	8.47	10.08
															Ltbr	8.98	8.51	9.85	8.33			Lgalsl	10.42	10.96	9.78	11.14
															Lurap1l	5.09	4.14	5.98	3.78			Lias	9	9.35	8.13	9.35
															Ly6c	7.51	5.98	8.95	5.93			Lig4	7.79	8.43	6.97	8.44
															Ly6e	9.07	7.48	10.33	7.32			Lin7c	6.74	7.15	5.51	7.36
															Lyl1	4.73	4	6.45	4.52			Lipt1	5.76	6.14	4.74	6.06
															Lypd1	5.21	4.66	6.29	4.49			Lman1	10.45	10.85	9.58	10.95
															Lzts1	7.06	6.22	7.74	5.92			Lmbrd2	8.44	8.79	7.43	8.83
															Lzts2	9.96	9.58	10.62	9.52			Lmod2	6.82	6.88	5.8	7.23
															Mafb	6.33	5.93	7.38	6			Lnc134	5.74	5.8	4.88	5.97
															Mall	5.84	4.75	6.93	4.36			Lnp	8.01	8.61	7.19	8.63
															Man2b2	7.58	6.76	8.59	6.56			Lnpep	11.33	11.71	10.04	11.83
															Mansc1	5.76	4.47	6.7	4.53			LOC100151767	6.78	7.3	5.91	7.52
															Map1lc3a	12.28	12.09	13.06	11.97			LOC100233176	6.03	6.56	5.38	6.64
															Map3k11	9.81	8.83	10.81	8.69			LOC100365773	6.08	6.7	5.41	6.76
															Map3k6	7.83	7.41	8.89	7.38			LOC100910558	8.35	9.04	7.45	9.13
															Map4k1	6.06	5.23	6.42	4.74			LOC100910827	11.55	12.17	10.85	12.33
															Map4k2	9.81	8.88	10.67	8.9			LOC100911367	6.76	7.3	5.96	7.52
															Mapk11	4.73	4.05	5.77	4.1			LOC298139	9.12	9.9	8.3	10.08
															Mapk3	9.99	9.54	10.75	9.41			LOC314140	7.04	7.26	6.34	7.4
															March2	11.36	11.11	12.09	11.05			LOC499339	7.26	7.6	6.5	7.71
															March9	6.2	6.03	6.82	5.72			LOC499469	6.44	6.59	5.53	6.72
															Marcks	9.31	8.41	9.9	8.22			LOC499602	9.56	10.22	8.52	10.34
															Marcksl1	5.74	5.15	6.81	4.61			LOC500034	7.3	7.92	6.69	7.89
															Marveld1	9.26	8.88	9.79	8.72			LOC680039	10.94	11.48	10.29	11.66
															Mast3	7.43	6.83	8.25	6.69			LOC680200	5.23	5.96	4.89	6.08
															Maz	7.87	7.39	8.45	7.15			LOC683722	6.69	7.05	5.41	6.92
															Mbd6	9.44	9.15	10.06	8.91			LOC685406	5.37	5.95	4.71	6.09
															Mcam	10.04	9.04	10.64	9.22			LOC689986	5.4	5.77	4.63	5.8
															Mcc	9.08	8.11	9.51	7.97			Lpgat1	10.27	10.79	9.64	10.74
															Mcf2l	10.57	9.36	11.5	9.65			Lrba	11.4	11.79	10.54	11.83
															Mcm6	5.67	4.64	5.81	4.46			Lrif1	6.38	7.01	5.71	7.31
															Mdk	4.98	4.47	5.93	4.62			Lrpprc	12.5	12.94	11.58	13.05
															Mea1	9.23	8.93	9.88	8.8			Lrrc39	10.85	11.46	9.53	11.55
															Megf6	5.93	5.42	6.76	5.04			Lrrc40	7	7.37	6.23	7.52
															Meis3	4.97	4.52	6.34	4.31			Lrrc7	6.92	7.96	5.88	7.83
															Men1	8.24	7.85	9	7.6			Lrrcc1	5.29	6.09	4.65	5.94
															Meox2	8.15	7.18	8.21	7.13			Lrrfip2	10.72	11.2	10.09	11.25
															Mesdc1	9.22	8.26	10.16	7.86			Lrrn3	6.41	6.89	5.64	6.91
															Metrn	7.32	7.03	8.6	6.95			Lrrtm2	8.4	8.95	7.57	9.08
															Metrnl	6.47	6.3	7.01	5.96			Lrrtm3	8.6	9.25	8.2	9.34
															Mettl7a	9.02	8.33	10.03	8.54			Lsamp	9.49	10.12	9.19	10.25
															Mex3b	5.49	5.23	5.88	4.64			Lsm14a	9.73	10.17	8.94	10.11
															Mfap5	5.26	4.29	6.18	4.11			Ltn1	10.34	10.71	9.61	10.76
															Mfge8	12.47	11.76	13.09	11.78			Luc7l2	10.07	10.65	9.42	10.84
															Mfng	7.73	6.05	9.2	6.23			Luc7l3	8.52	9.19	8.25	9.41
															Mfsd10	6.68	5.97	7.64	5.81			Lyar	5.82	6.34	5.28	6.39
															Mfsd12	6.98	6.21	8	6.15			Lypla1	10.6	11	9.86	11.17
															Mfsd3	7.66	7.14	8.25	7.04			Lyrm2	8.8	9.1	8.05	9.12
															Mfsd5	8.11	7.74	9.03	7.46			Lysmd3	7.03	7.56	6	7.62
															Mfsd9	5.01	4.52	5.71	3.6			Lztfl1	5.29	6.16	4.2	6.3
															Mgat1	9.89	9.46	10.52	9.35			Macf1	14.08	14.57	13.08	14.54
															MGC112715	6.91	5.72	7.85	5.61			Magoh	6.36	6.97	5.84	6.89
															Mgll	10.42	9.66	11.16	9.53			Man1a2	9.47	9.97	8.75	9.9
															Mgmt	6.19	4.94	7.47	5.05			Manea	7.01	7.25	6.12	7.22
															Mir207	6.49	5.18	7.6	5.25			Map2k4	8.57	8.95	7.59	9.05
															Mir3074	5.53	5.39	6.41	5.24			Map2k6	7.77	8.06	7.2	8.42
															Mir3567	4.95	3.63	6.25	3.69			Map3k7	4.81	5.55	3.96	5.9
															Mknk2	12.19	11.75	12.74	11.59			Map4k5	9.01	9.43	8.37	9.51
															Mmp14	7.88	7.21	8.55	6.76			Map7d2	4.63	5.56	4.49	5.95
															Mmp17	6.1	5.72	6.52	5.4			Map7d3	5.31	6.19	3.77	6.26
															Mmp2	9.37	8.52	10.44	8.28			Mapk6	10.31	10.55	9.3	10.47
															Mmp23	4.69	3.96	6.06	4.1			Mapk8	9.65	9.99	8.91	10.06
															Mob3a	7.4	6.96	8.5	7.03			Mapk9	10.25	10.63	9.38	10.62
															Mocos	5.69	4.92	7.13	5.28			March5	9.75	10.19	8.87	10.19
															Mospd3	6.27	5.96	7.25	5.76			March7	9.65	10.19	8.54	10.34
															Mov10	8	7.49	8.45	7.16			Marf1	5.46	5.79	4.54	6.15
															Mpp2	4.62	4.52	6.06	4.37			Mat2b	9.61	9.93	8.74	9.93
															Mpv17l2	7.49	7.11	8.39	7.17			Matr3	10.09	10.9	9.11	10.97
															Mpzl1	8.58	7.99	8.96	7.86			Mbip	5.55	6.29	4.69	5.99
															Mras	7.87	7.35	8.47	7.29			Mbnl2	11.1	11.52	10.43	11.64
															Mrc2	7.49	6.76	8.77	6.48			Mccc1	10.44	10.91	9.37	10.99
															Mrgprf	5.47	4.8	7.02	4.83			Mcm4	7.06	7.57	6.11	7.47
															Mrps34	9.63	9.27	10.39	9.27			Mcmdc2	5.49	6.13	4.85	6.13
															Msl3l2	5.78	4.37	6.61	4.32			Mcts1	7.61	8.03	7.03	8.2
															Msx1	5.48	4.29	6.9	4.16			Mdm4	10.11	10.47	9.19	10.54
															Mtch1	11.63	11.32	12.36	11.3			Med13	10.82	11.18	9.98	11.28
															Mtmr11	6.55	5.73	7.5	5.99			Med6	6.84	7.14	5.79	7.01
															Mtss1l	8.87	8.44	9.43	8.31			Med7	5.49	5.89	4.69	6.23
															Mustn1	5.57	4.91	6.61	5.31			Mef2a	10.8	11.54	9.94	11.57
															Mvb12a	7.66	6.96	8.62	6.66			Meis1	8.64	9.18	7.99	9.17
															Mxd4	8.98	8.43	9.83	8.4			Meis2	9.69	10.53	9.28	10.62
															Mxra8	7.77	7.1	9.18	6.95			Memo1	9.23	9.53	8.47	9.63
															Mycn	6.04	4.17	6.99	4.03			Metap1	9.37	9.76	8.53	9.75
															Myct1	8.48	7.54	8.63	7.43			Metap2	9.22	9.89	8.23	10.07
															Myd88	7.76	7.69	8.58	7.49			Mettl14	7.75	8.23	6.95	8.31
															Myh9	5.65	4.91	6.57	5.04			Mettl15	6.48	6.93	5.42	6.98
															Myl12b	9.01	8.62	9.74	8.63			Mettl20	8.83	9.41	8.46	9.77
															Myrip	8.89	7.87	9.91	8.03			Mettl25	7.26	7.41	6.26	7.32
															Naaa	5.45	4.47	6.5	4.82			Mettl5	7.2	7.74	6.38	7.76
															Nab2	7.43	6.55	8.5	6.8			Mfap1a	8.11	8.91	6.54	8.9
															Nagpa	7.2	6.86	7.99	6.69			Mfap3l	8.33	8.75	7.58	9.04
															Nat14	5.67	5.3	6.6	5.38			Mfn1	12.07	12.57	11.15	12.53
															Nat6	8.42	7.63	8.81	7.71			Mgea5	10.56	11	9.94	11.12
															Nbl1	8.64	8.32	9.37	7.8			Mgme1	5.88	6.44	4.76	6.43
															Nck2	8.06	7.46	8.53	7.09			Micu2	9.59	10.21	8.71	10.25
															Ndrg1	8.95	8.18	9.63	8.34			Micu3	6.72	7.08	6.14	7.39
															Ndufa4l2	5.78	4.65	7.22	4.67			Mier1	9.43	10	8.47	10.11
															Necap2	7.91	7.31	8.66	7.15			Mier3	8.2	8.79	7	8.83
															Nek8	5.29	5.08	6.1	4.74			Mina	7.95	8.57	7.01	8.61
															Neurl1b	7.58	6.36	8.65	6.14			Mios	7.28	7.88	6.23	7.89
															Neurl3	6.43	5.83	7.44	5.8			Mir1896	6.86	7.29	4.95	7.44
															Nfatc4	6.83	5.75	8.28	6.03			Mir3064	6.4	7.24	5.83	7.19
															Nfkb2	9.79	9.47	10.38	9.33			Mir490	4.65	5.58	4.12	5.8
															Nfkbia	10.45	10.13	11.14	10.02			Mir568	7.16	8	5.81	8.13
															Nfkbib	7.64	7.46	8.5	7.47			Mis12	6.07	6.63	5	6.74
															Nfkbie	6.2	5.57	7.04	5.42			Mitf	10.58	11.29	9.78	11.55
															Nfkbil1	6.28	6.22	7.27	6.14			Mkks	8.88	9.31	8.03	9.42
															Ngf	4.77	4.34	5.89	4.51			Mkln1	9.96	10.45	9.17	10.48
															Ngfr	4.06	3.77	5.73	4.38			Mlf1	9.43	10.41	7.84	10.31
															Nid2	8.68	7.32	9.05	7.02			Mlh1	9.05	9.31	8.35	9.38
															Ninj1	8.75	8.11	9.56	8.13			Mlh3	8.84	9.41	7.98	9.41
															Nlgn2	7.25	6.6	8.42	6.54			Mllt3	7.64	7.82	6.52	7.99
															Nod1	10.2	9.39	10.86	9.31			Mmachc	8.96	9.22	8.01	9.24
															Nos2	6.86	5.14	7.66	4.66			Mmadhc	9.95	10.31	9.16	10.35
															Nos3	11.18	10	12.25	10.06			Mmgt1	9.58	9.9	8.55	10.05
															Notch1	11.74	10.42	12.95	10.47			Mnat1	6.94	7.42	5.93	7.5
															Notch3	11.36	10.31	12.62	10.3			Mns1	4.98	5.47	4.59	5.91
															Notch4	10.95	9.71	12.09	9.86			Mob4	8.93	9.37	7.96	9.52
															Nox4	6.47	5.26	5.65	4.42			Morc3	9.51	10.11	8.76	10.09
															Npdc1	8.66	8.12	9.57	8.19			Morf4l1	10.87	11.39	9.64	11.52
															Nppa	10.83	8.29	12.38	8.31			Morf4l2	9.83	10.37	9.01	10.53
															Nppb	12.71	10.67	12.89	10.6			Mospd1	8.84	9.66	7.94	9.84
															Npr1	9.76	8.59	10.72	8.75			Mpdz	11	11.39	10.34	11.4
															Nptxr	5.51	5.43	6.62	5.06			Mphosph10	6.23	7.06	5.02	7.06
															Nr1h2	10.09	9.63	10.93	9.66			Mphosph6	6.48	7.31	5.42	7.25
															Nr1h3	6.95	6.38	7.87	6.44			Mphosph8	7.96	8.87	7.15	9.01
															Nr2c2ap	7.14	6.72	7.68	6.6			Mpp5	8.25	8.77	6.92	9.03
															Nr2f1	5.63	4.58	6.32	4.67			Mpp6	8.37	9	7.11	8.8
															Nr2f2	6.96	6.42	7.71	6.19			Mrpl13	9.02	9.36	8.13	9.45
															Nr2f6	11.11	10.73	11.72	10.57			Mrpl42	7.46	8.24	5.49	8.18
															Nrarp	10.49	9.62	11.38	9.52			Mrpl47	8.6	9.07	7.27	9.26
															Nrep	7.69	6.63	7.54	5.88			Mrps22	7.88	8.35	7.12	8.45
															Nrp2	9.88	8.5	10.23	8.14			Mrps31	7.56	8.02	6.86	8.19
															Nrros	7.9	6.9	8.93	6.7			Mrps9	9.38	9.68	8.54	9.74
															Nrtn	7.88	7.65	8.86	7.58			Msantd4	8.82	9.41	7.71	9.54
															Nrxn2	7.65	6.55	8.83	6.51			Msh2	7.42	7.94	6.66	7.99
															Nsmf	7.31	6.52	8.18	6.58			Msl3	8.89	9.29	7.89	9.25
															Nt5dc2	4.83	4.19	5.97	3.92			Mtch2	11.47	11.72	10.53	11.88
															Ntng2	7.06	6.33	8.19	6.48			Mterf	6.55	7.21	5.42	7.33
															Nuak2	7.74	7.15	8.48	6.88			Mterfd1	7.38	7.7	6.72	7.85
															Nubp1	8.24	7.77	8.81	7.74			Mterfd3	7.15	7.75	5.77	7.88
															Nubp2	8.32	7.87	8.89	7.82			Mtf2	6.75	7.43	5.8	7.33
															Nudt1	4.91	4.55	5.8	4.66			Mtfr1	8.03	8.29	7.22	8.31
															Nudt14	7.34	6.96	8.41	7.09			Mtif2	8.16	8.96	6.87	9
															Numbl	5.27	4.51	6.86	4.91			Mtmr2	10.77	10.96	9.83	10.99
															Nupr1l	4.97	4.94	6.16	4.85			Mtmr6	9.72	10.05	9.12	10.17
															Nxn	7.65	7.13	8.64	7.02			Mtpap	8.92	9.16	8.11	9.18
															Oaf	7.44	6.68	8.95	6.51			Mtrf1l	6.88	7.34	5.9	7.35
															Oas1a	6.55	5.22	7.8	5.06			Mtrr	9.32	9.71	8.56	9.76
															Oas1b	7.1	6.23	7.76	6.12			Mtus1	13.25	13.79	12.4	13.95
															Oas1k	6.05	4.96	7.96	5.95			Mtx2	10.05	10.43	9.34	10.5
															Oas2	6.23	5.09	6.66	4.85			Mum1l1	5.5	6.54	3.97	6.51
															Oasl	6.5	5.14	7.18	5.13			Murc	10.43	10.83	8.96	10.92
															Oasl2	5.9	5.24	6.28	5.03			Mycbp2	11.09	11.43	10.46	11.5
															Ocel1	7.74	7.21	8.58	7.18			Myef2	7.63	8.19	6.68	8.15
															Ogfod2	6.31	5.99	6.95	5.7			Myl7	5.43	6.54	5.57	7.2
															Olfml3	5.95	5.03	7.02	5.01			Mylk3	13.6	14.24	13.32	14.34
															Orai1	7.89	7.45	8.7	7.55			Mynn	7.9	8.37	6.52	8.31
															Osgin1	7.85	7.42	8.51	7.45			Myo9a	10.45	11.02	9.28	11.1
															P2ry2	7.97	7.36	8.43	7.3			Myom1	14.34	14.74	13.46	14.66
															P3h3	8.18	7.88	8.93	7.8			Myom2	15.99	16.57	15.49	16.72
															Pafah2	7.63	7.04	8.55	7.09			Myzap	12.45	12.98	11.68	13.2
															Pald1	9.59	8.74	10.48	8.52			N4bp2l2	8.74	9.08	7.7	9.09
															Palm	8.78	7.52	10.06	7.6			Naa15	10.33	11.2	9.21	11.37
															Pam16	9.44	9.06	10.29	9.13			Naa30	9.81	10.34	9.27	10.45
															Panx1	5.4	5.49	6.4	5.03			Naa35	9.9	10.22	9.12	10.29
															Paqr4	7.81	7.23	8.81	7.32			Naa50	8.26	8.83	7.38	8.93
															Pcdh12	9.72	8	10.09	7.69			Nadk2	9.85	10.74	9.04	10.87
															Pcdh17	7.47	6.12	7.07	5.56			Nae1	8.02	8.68	6.74	8.62
															Pcdh19	9.58	8.16	10.43	8.13			Nampt	11.17	11.48	10.2	11.69
															Pcdhgc3	9.59	9.18	10.17	9.04			Nap1l1	8.97	9.67	8.02	9.81
															Pced1b	6.76	5.77	7.62	5.6			Nap1l3	6.58	7.21	5.83	7.08
															Pck2	6.39	5.43	7.61	5.35			Nap1l5	5.85	6.4	5.53	6.95
															Pcolce	7.01	6.41	8.26	6.15			Napg	9.08	9.47	8.42	9.52
															PCOLCE2	5.36	5.1	6.6	5.07			Nars	9.04	9.5	8.56	9.68
															Pdcd1lg2	7.31	5.96	7.84	5.71			Nasp	7.74	8.34	6.72	8.37
															Pde10a	5.8	5.23	6.52	5.24			Nbn	8.42	9.1	7.4	9.21
															Pde2a	10.67	10.13	11.08	10.01			Nck1	7.66	8.11	6.42	8.17
															Pde4c	7.77	6.64	8.94	6.49			Nckap1	11.22	11.74	10.36	11.8
															Pde9a	6.16	5.26	6.89	5.51			Ncl	9.66	10.67	8.37	10.78
															Pdgfb	10.03	8.74	11.21	8.86			Ncoa4	10.96	11.2	10.11	11.33
															Pdgfrb	10.55	9.71	11.29	9.59			Ncor1	11.21	11.66	10.66	11.73
															Pdia5	6.16	5.14	6.81	5.04			Nde1	9.05	9.41	8.16	9.47
															Pdlim2	5.63	5.42	6.85	5.65			Ndufa5	10.97	11.48	10.45	11.61
															Pea15	9.69	9.16	10.34	9.17			Ndufaf1	8.88	9.25	7.57	9.28
															Pear1	9.3	8.26	10.75	8.5			Ndufaf4	9.16	9.8	7.76	9.96
															Pecam1	10.84	9.89	11.19	9.83			Ndufb3	9.91	10.62	8.98	10.78
															Pef1	8.89	8.39	9.66	8.48			Ndufs1	13.57	14.22	12.32	14.3
															Peli3	5.06	4.74	6.28	4.67			Ndufs4	11.46	11.81	10.14	11.95
															Pemt	5.69	5.23	6.41	5.2			Nebl	11.54	12.6	10.47	12.77
															Penk	10.91	7.82	11.12	8.1			Nedd1	8.91	9.08	7.93	9.03
															Pex16	8.45	7.97	9.17	8.01			Nedd4	13.53	13.94	12.71	14.01
															Pex6	8.69	8.37	9.33	8.25			Nek1	7.9	8.18	7.06	8.18
															Pfkfb3	9.08	8.84	9.62	8.25			Nek7	8.76	9.27	7.77	9.45
															Pfn1	10.99	10.64	11.74	10.61			Nemf	9.06	9.58	8.33	9.75
															Pgls	8.41	8.14	9.38	8.14			Nexn	11.06	11.99	9.81	12.11
															Phc2	9.9	9.45	10.59	9.33			Nf1	11.01	11.26	10.27	11.31
															Phf1	9.32	9.16	10.12	8.95			Nfe2l2	9.76	10.22	9.17	10.27
															Phf19	4.74	3.38	5.83	3.53			Nfe2l3	6.95	7.48	6.2	7.53
															Phf21b	5.02	3.97	6.03	4.24			Nfyb	7.7	8.11	7.02	8.08
															Phf23	7.94	7.74	8.65	7.44			Ngly1	8.69	9.13	8.15	9.23
															Phlda3	6.79	6.14	8.11	5.94			Nifk	8.33	8.51	7.38	8.65
															Pi16	7.44	6.71	8.74	6.46			Nipa2	9.06	9.57	8.49	9.66
															Piezo1	9.3	8.34	10.34	8.36			Nipal4	4.5	5.23	3.92	5.65
															Pik3c2b	11.16	10.72	11.71	10.68			Nkap	7.54	8.02	6.48	7.95
															Pik3cd	6.83	6.14	7.79	6.11			Nmd3	9.12	9.64	8.03	9.76
															Pik3r6	7.33	6.21	7.91	6.28			Nnt	14.83	15.26	14.08	15.32
															Pip5k1c	10.08	9.38	10.9	9.24			Noc3l	7.37	7.87	6.45	7.9
															Pkd1	11.9	11.52	12.6	11.42			Nono	9.71	10.03	8.94	10.06
															Pkdcc	10.24	9.67	10.82	9.56			Nop14	6.85	7.42	6.13	7.31
															Pkmyt1	5.08	4.43	5.69	4.16			Nop58	7.7	8.43	7.05	8.45
															Pkn1	10.42	9.9	11	9.75			Npat	8.41	8.96	7.4	9.01
															Pkp3	5.56	4.69	6.24	4.34			Npm1	9.1	10.06	7.67	10.22
															Pla2g2a	4.99	4.5	6.85	4.67			Nptn	10.56	11.06	9.94	11.19
															Plat	10.46	9.76	10.76	9.7			Nqo2	9.74	10.07	8.64	10.17
															Plaur	6.47	6.21	7.06	5.9			Nr1d2	10.88	11.45	10.69	11.82
															Plbd2	9.88	9.58	10.69	9.56			Nr3c1	11.05	11.44	10.4	11.55
															Pld2	8.3	7.23	9.11	7.18			Nr3c2	10.14	10.45	9.53	10.55
															Pld3	7.81	7.37	8.66	7.49			Nrd1	11.2	11.71	10.38	11.66
															Pld4	4.47	3.91	5.82	3.71			Nsa2	7.1	7.95	5.94	7.94
															Plekha4	6.36	6.08	7.37	5.97			Nsd1	11.12	11.48	10.47	11.53
															Plekhg2	9.01	8.53	9.92	8.49			Nsdhl	6.44	6.41	5.31	6.6
															Plekhg5	9.77	8.61	10.85	8.61			Nsmce2	6.94	7.29	6.08	7.34
															Plk3	8.82	8.31	9.56	8.05			Nsrp1	4.9	6.07	3.85	5.88
															Pllp	8.44	7.3	9.46	7.87			Nsun6	7.1	7.43	6.74	7.82
															Plod1	9.84	9.15	10.52	9.04			Nt5c3a	9.11	9.6	8.02	9.7
															Plod3	8.99	8.44	9.64	8.32			Nucks1	8.97	9.72	8.05	9.8
															Plscr3	8.77	8.15	9.7	7.98			Nudcd1	6.19	6.7	4.76	6.78
															Pltp	8.85	7.66	10.24	7.69			Nudt12	9.34	9.84	8.43	9.92
															Plvap	5.75	6.03	6.91	5.45			Nudt4	12.63	13.42	11.93	13.25
															Plxdc1	6.5	5.62	7.5	5.76			Nup155	9.03	9.34	8.27	9.37
															Plxna2	10.88	10.1	11.5	10.25			Nup43	7	7.32	6.25	7.41
															Plxnd1	12.2	10.65	13.17	10.36			Nup54	7.9	8.43	6.98	8.48
															Pnkp	7.17	6.57	7.84	6.66			Nusap1	5.97	6.23	5	6.48
															Pnp	8.61	7.65	9.09	7.48			Oard1	7.52	7.87	6.85	7.91
															Poc1a	5.67	5.5	6.28	5.23			Oat	11.17	11.51	10.53	11.68
															Podxl	11.71	10.48	12.16	10.53			Odf2l	6.45	6.7	5.64	6.94
															Pold1	7.54	7.17	8.25	7.14			Ofd1	6.66	7.28	6.04	7.4
															Porcn	5.85	5.54	6.87	5.39			Ola1	8.96	9.54	8.24	9.68
															Ppdpf	6.13	6	7.1	5.55			Olr1085	0.3	1.05	4.73	6.15
															Ppef2	6.8	5.82	6.49	5.3			Oma1	7.6	7.68	6.85	7.9
															Ppm1f	9.3	8.8	9.85	8.73			Omg	5.56	5.65	4.83	5.99
															Ppm1h	7.03	6.19	7.55	6.08			Opa1	11.99	12.32	11.01	12.4
															Ppp1r12c	10.66	10.19	11.36	10.09			Optn	10.97	11.72	10.1	11.85
															Ppp1r14a	4.73	4.34	6.07	4.27			Orc2	7.41	7.94	6.55	8.03
															Ppp1r16b	8.59	7.47	9.37	7.37			Orc3	8.75	9.13	7.91	9.31
															Ppp1r18	7.66	6.49	8.67	6.83			Orc4	7.43	8.09	6.53	8.24
															Ppp1r9b	10.19	9.32	11.14	9.23			Orc6	5.3	5.8	4.67	6.49
															Pqlc1	9.28	8.7	10.07	8.7			Osbp	11.15	11.54	10.42	11.5
															Pragmin	9.46	8.23	10.51	8.04			Osbpl6	10.48	11.06	9.59	10.94
															Prcp	7.17	6.26	7.59	5.99			Osbpl8	11.05	11.63	10.2	11.77
															Prdm1	6.86	5.48	7.03	5.22			Osbpl9	9.79	10.15	8.87	10.26
															Prdx4	6.65	6.13	7.36	5.96			Osgepl1	8.38	9.02	7.46	9.09
															Prelid1	8.28	7.56	9.05	7.51			Otud6b	6.82	7.54	5.37	7.58
															Prelp	6.14	5.53	7.45	5.6			Oxct1	14.59	15.27	13.65	15.23
															Prkcdbp	11.38	10.89	12.26	10.74			Oxr1	11.11	11.94	9.92	12.05
															Prkch	9.67	8.63	10.18	8.39			Pafah1b1	11.47	12.17	10.69	12.31
															Prkd2	8.77	7.19	9.61	7.06			Paics	9.53	9.84	8.55	9.83
															Prmt2	6.57	6.06	7.04	5.97			Paip1	9.56	9.98	8.95	10.02
															Prph	4.94	4.18	6.15	4.51			Paip2	10.28	10.86	9.28	10.98
															Prr13	7.41	6.85	8.04	6.68			Pak7	4.58	5.29	4.56	6.35
															Prr5	5.28	4.55	6.43	4.84			Pank3	9.58	10	8.77	10
															Prr5l	4.84	4.42	5.82	3.9			Papd4	8	8.42	7.48	8.51
															Prr7	4.09	3.62	5.71	3.77			Papd5	9.62	10.05	9.04	10.08
															Prrg2	5.45	4.54	6.48	4.6			Papola	10.41	10.94	9.41	10.93
															Prx	6.97	6.17	7.86	6.38			Papolg	7.37	7.86	6.64	7.85
															Psmb10	7.55	7.02	8.61	6.85			Pbdc1	5.29	6.23	3.99	6.32
															Psmb8	6.2	5.57	7.57	5.7			Pcca	10.79	11.35	10.08	11.48
															Psmb9	6.99	6.33	8.28	6.02			Pcdh11x	6.71	7.82	5.27	7.97
															Ptafr	5.62	4.88	6.54	4.87			Pcgf5	8.57	8.9	7.92	9
															Ptbp1	9.93	9.31	10.65	9.2			Pcm1	10.75	11.52	9.34	11.58
															Ptgds	6.28	5.11	6.28	5.06			Pcmtd1	10.62	11.64	9.62	11.83
															Ptger1	7.99	7.46	8.77	7.53			Pcmtd2	11.14	11.81	10.66	11.93
															Ptger4	8.67	7.97	9.4	8.08			Pcnp	8.42	8.84	7.65	8.93
															Ptgir	4.64	3.99	5.77	4.21			Pdcd10	7.78	8.01	6.92	8.12
															Ptgis	6.93	6.38	8.24	6.35			Pdcd4	7.99	8.59	7.49	8.7
															Ptk2b	6.15	5.52	6.87	5.31			Pdcl	6.99	7.37	6.02	7.14
															Ptk7	5.83	5.26	7.25	5.24			Pde4b	9.64	10.16	9.06	10.33
															Ptms	10.64	10.06	11.43	9.8			Pde4d	9.81	10.15	9.23	10.27
															Ptpn23	9.25	8.92	9.83	8.7			Pdha1	12.75	13.57	11.43	13.69
															Ptpre	6.8	5.96	7.27	5.89			Pdhb	12.44	12.6	11.64	12.72
															Ptprf	7.18	6.93	7.96	6.7			Pdhx	10.62	10.72	9.65	10.81
															Ptprt	5.21	3.79	6.07	4.64			Pdia3	10.6	11.07	10	11.13
															Ptrf	12.4	11.53	13.13	11.47			Pdik1l	6.3	7.01	5.84	6.89
															Pusl1	6.83	6.45	7.82	6.37			Pdk4	12.18	12.73	11.56	13.12
															Pvrl1	5.78	5.07	7.01	5.35			Pdlim5	12.13	12.42	11.52	12.57
															Pvrl2	7.95	7.54	8.75	7.26			Pdp1	10.2	10.62	9.26	10.81
															Pvrl3	6.49	5.99	6.58	5.52			Pds5a	9.76	10.22	8.68	10.15
															Pwwp2b	8.52	7.92	9.16	8.01			Pds5b	10.08	10.49	9.25	10.49
															Pxdn	11.34	9.86	11.66	9.56			Pdxdc1	9.05	9.61	8.21	9.66
															Pxn	10.62	9.96	11.59	9.93			Peg3	10.54	10.79	9.48	10.79
															Pygo2	8.42	7.93	9.22	7.95			Pex1	8.96	9.26	8.33	9.38
															Qpctl	6.49	5.85	7.2	5.74			Pex13	8.52	8.84	7.76	8.89
															Qsox2	7.28	6.52	7.7	6.66			Pex3	7.88	8.27	7	8.28
															Rab34	6.56	6.11	7.32	5.9			Pgap3	8.56	9.39	8.13	9.41
															Rab3d	7.64	6.62	8.84	6.65			Pggt1b	8.01	8.47	7.13	8.61
															Rab3il1	6.15	5.37	7.11	5.19			Phf14	8.84	9.41	8.07	9.45
															Rab43	6.85	6.04	7.87	6.04			Phf20l1	9.88	10.54	8.99	10.72
															Rab4b	7.35	6.97	8.24	6.88			Phf3	9.17	9.9	8.41	9.91
															Rab5c	9.46	8.93	10.05	8.87			Phka1	9.5	9.8	8.68	9.88
															Rabac1	10.3	9.95	11.26	10.02			Phospho2	7.86	8.2	7.08	8.44
															Rac2	5.25	4.42	5.99	4.6			Pias1	8.03	8.62	7.41	8.67
															Radil	5.63	4.8	6.88	4.78			Pibf1	6.67	7.38	5.17	7.24
															Ralb	9.02	8.48	9.63	8.38			Picalm	10.38	10.67	9.59	10.71
															Ralgds	8.9	8.61	9.36	8.2			Piga	5.52	6.28	4.76	6.25
															Ramp2	8.28	6.74	9.68	6.72			Pigw	6.52	6.73	5.7	6.83
															Rap2b	5.82	5.61	6.57	5.21			Pigy	9.77	10.14	9.07	10.19
															Rapgef3	10.03	8.7	11.01	8.85			Pik3c2a	9.94	10.01	9.04	10.1
															Rarg	8.52	7.45	9.69	7.5			Pik3ca	10.22	10.69	9.5	10.82
															Rarres2	5.75	4.6	7.17	4.69			Pik3r1	10.71	11.27	10.06	11.47
															Rasgrf2	8.8	7.75	9.07	7.81			Pir	6.25	6.74	5.66	6.93
															Rasgrp2	7.26	6.7	8.39	6.9			Pitrm1	9.89	10.18	9.05	10.16
															Rasip1	10.41	9.07	11.47	8.97			Piwil2	9.39	9.65	8.87	9.91
															Rasl11a	5.04	4.64	5.79	4.55			Pja2	11.17	11.76	10.23	11.97
															Rasl12	6.7	5.89	7.84	6.26			Pkhd1l1	9.12	9.71	8.14	9.75
															Rbm42	9.6	9.27	10.4	9.15			Pkia	12.5	12.86	11.69	12.99
															Rcan3	6.19	5.45	6.63	5.26			Pkn2	9.95	10.42	8.91	10.53
															Rce1	7.19	6.47	7.88	6.61			Pla2g16	9.68	10.02	8.99	10.11
															Rcn3	6.66	5.74	7.97	5.73			Pla2g4a	5.84	6.73	5.25	6.98
															Reck	7.54	6.91	8.17	7.08			Plaa	9.77	10.35	8.7	10.34
															Recql4	4.7	4.47	5.71	4.5			Plag1	7.98	8.52	7.34	8.62
															Reep4	5.54	4.8	6.34	4.97			Plcb4	11.4	12.08	10.74	12.18
															Rela	10.14	9.76	10.87	9.69			Plcl2	8.41	8.9	7.36	8.84
															Relt	6.77	5.97	7.35	5.81			Plekha1	9.84	10.42	9.1	10.51
															Rem1	7.03	5.92	8.21	5.98			Plgrkt	5.95	6.44	5.32	6.54
															Rftn1	9.72	8.45	10.67	8.31			Pln	15.64	16.03	14.89	16.19
															Rgcc	10.13	8.68	11.41	8.79			Plrg1	8.12	8.52	6.95	8.66
															RGD1305350	9.9	9.5	10.52	9.33			Pls3	9.13	9.57	8.3	9.56
															RGD1305455	6.43	6	7.63	5.89			Pms1	8.19	8.77	7.16	8.89
															RGD1305464	7.75	7.24	8.98	7.21			Pnisr	9.61	10.14	8.75	10.17
															RGD1305587	4.97	4.74	5.75	4.52			Pnmt	7.53	8.53	6.96	8.63
															RGD1306215	8.29	8.04	9.13	8.02			Pnn	7.1	7.98	6.62	8.29
															RGD1307704	7.56	7.09	8.01	6.92			Pno1	7.41	7.75	6.54	7.83
															RGD1308106	8.12	7.83	8.77	7.7			Pnpt1	9.26	9.84	8.01	9.97
															RGD1308134	7.62	7.21	8.44	7.16			Pnrc2	8.81	9.68	7.72	9.7
															RGD1308430	7.65	7.21	8.41	7.14			Pola1	7.01	7.57	5.93	7.51
															RGD1309036	8.21	7.55	8.77	7.44			Polr2b	9.74	10.25	8.49	10.26
															RGD1309821	8.65	8.04	9.61	8.09			Polr3f	8.56	9.21	7.52	9.2
															RGD1310587	8.97	7.93	9.69	7.83			Pop4	6.91	7.34	6.07	7.4
															RGD1311739	8.93	8.29	9.7	8.28			Pot1	8.16	8.6	7.36	8.63
															RGD1359127	7.24	6.79	8.07	6.5			Pp2d1	6.31	6.99	5.72	7.23
															RGD1559909	6.26	6.25	7.38	6.12			Ppargc1a	10.41	10.99	9.5	11.07
															RGD1560108	9.19	8.62	9.88	8.49			Ppat	10.14	10.81	9.23	10.76
															RGD1561149	7.5	7.37	8.32	7.1			Ppfibp1	12.07	12.5	11.6	12.63
															RGD1561157	5.45	4.25	6.98	4.29			Pphln1	9	9.33	8.3	9.5
															RGD1563941	6.51	6.34	7.82	6.22			Ppid	8.19	9.04	7.31	9.1
															RGD1564450	6.03	5.68	7.04	5.76			Ppig	8.13	8.95	7.34	9.06
															RGD1564664	8.69	8.22	9.57	7.8			Ppil4	7.17	7.95	6.59	8.09
															Rgl2	9.67	9.35	10.3	9.15			Ppip5k2	10.3	10.95	9.65	11.12
															Rgs10	5.61	4.5	6.58	4.37			Ppm1b	10.72	11.35	10.12	11.48
															Rgs12	8.3	7.19	9.29	7.12			Ppm1e	8.01	8.64	7.42	8.61
															Rgs19	5.58	5.1	6.18	5.02			Ppm1k	11.2	11.74	10.55	11.94
															Rgs3	9.63	8.49	10.74	8.53			Ppm1l	11.7	12.33	11.23	12.37
															Rhbdf1	9.66	9.27	10.51	9.2			Ppp1cb	12.21	13.02	11.57	13.22
															Rhbdf2	7.72	7.03	8.46	6.96			Ppp1r12a	10.43	10.88	9.6	10.92
															Rhob	11.99	11.23	13.06	11.23			Ppp1r14c	10.88	11.45	9.93	11.32
															Rhoc	9.29	8.62	9.93	8.48			Ppp1r3a	11.14	11.87	10.06	12.03
															Rhog	7.36	6.62	8.36	6.44			Ppp1r3c	12.35	12.49	11.24	12.33
															Rhoj	8.29	7.54	8.97	7.48			Ppp1r7	8.59	8.97	7.73	8.99
															Rin3	8.29	7.09	9.42	7.01			Ppp1r9a	7.61	8.11	6.62	7.9
															Rmrp	11.47	11.31	13.4	11.33			Ppp2ca	11.19	11.35	10.16	11.44
															Rn45s	10.97	9.37	12.05	9.02			Ppp2r2a	9.95	10.22	9.09	10.2
															Rn5-8s	12.07	11.65	12.88	11.28			Ppp2r3a	11.81	12.3	10.74	12.5
															Rnd2	4.59	4.25	6.14	4.06			Ppp2r3c	7.22	7.9	6.16	8.04
															Rnf144a	6.97	5.77	7.51	5.84			Ppp3cb	10.36	10.75	9.74	10.77
															Rnf215	8	7.67	8.75	7.62			Ppp3r1	10.65	10.97	10.02	11.06
															Rnf26	7.58	7.26	8.35	7.14			Ppp4r2	9.39	10.02	8.57	10.17
															Rnh1	9.65	9.3	10.47	9.38			Ppp4r3b	8.43	9.22	7.59	9.39
															Rnpep	9.89	8.69	11	8.6			Ppp6c	9	9.29	8.07	9.29
															Robo1	5.02	4.7	5.81	4.54			Ppp6r3	11.57	11.94	10.75	11.97
															Rom1	5.02	4.49	5.85	4.25			Ppwd1	6.29	7.1	5.21	7.12
															Ror1	5.25	5.09	5.89	4.66			Prepl	11.55	12.01	10.68	12.05
															Rph3al	8.24	7.8	9.22	7.86			Prkaa1	8.84	9.18	8.04	9.19
															Rpl13a	12.31	12.07	13.08	12.06			Prkaa2	12.15	12.53	11.33	12.61
															Rpl18	10.94	10.62	11.84	10.63			Prkrir	9.15	9.45	8.09	9.63
															Rpl18a	11.28	10.92	12.31	10.95			Prmt10	8.1	8.53	7.31	8.63
															Rpl28	10.83	10.67	11.67	10.65			Prorsd1	5.62	6.18	4.53	6.38
															Rpl36	9.66	9.71	10.88	9.8			Prpf38a	7.21	7.65	6.1	7.67
															Rpl41	11.21	11.02	12.15	11.1			Prpf40a	8.6	9.27	7.64	9.4
															Rplp0	13.24	12.82	14.02	12.85			Prpf4b	9.14	9.68	8.53	9.83
															Rplp1	12.3	11.89	13.47	12			Prps1	8.35	8.79	7.76	8.8
															Rpp21	5.16	5.14	6.05	4.88			Prrg1	5.33	5.59	4.57	5.78
															Rpp25	5.09	4.23	6.21	4.42			Psip1	7.46	8.1	7.06	8.2
															Rps10	10.84	10.65	11.67	10.55			Psma1	10.37	10.68	9.48	10.77
															Rps14	11.55	11.28	12.8	11.28			Psma3	7.9	8.22	6.94	8.47
															Rps15	10.82	10.52	12.08	10.61			Psma4	9.09	9.76	7.73	9.79
															Rps2	13.1	12.75	14.03	12.75			Psma6	10.78	10.97	9.8	11.1
															Rps21	9.18	8.98	10.23	9.05			Psmc6	9.73	10.48	8.71	10.6
															Rps3	11.21	10.93	12.06	10.98			Psmd1	11.71	12.16	10.38	12.2
															Rps4y2	7.39	6.94	8.29	7.09			Psmd12	10.47	10.85	9.38	10.91
															Rps6ka1	5.71	4.98	6.43	4.74			Psmd14	9.22	9.53	8.2	9.72
															Rps6ka2	10.3	9.9	10.85	9.67			Psmd6	9.85	10.16	8.77	10.25
															Rps6ka4	9.17	8.71	9.98	8.63			Psme4	12.77	13.37	11.67	13.31
															Rpusd1	7.13	6.82	7.9	6.86			Pstpip2	7.71	8.14	6.89	8.16
															Rras	7.54	6.74	8.72	6.85			Ptbp2	8.79	9.17	7.94	9.06
															Rsad2	7.62	6.4	7.41	6.24			Ptcd3	10.15	10.68	9.06	10.74
															RT1-A1	10.6	9.96	11.83	9.91			Ptges3	10.26	10.62	9.53	10.71
															RT1-A2	10.01	9.29	11.18	8.86			Ptgfr	7.03	8.61	6.85	8.74
															RT1-A3	7.48	6.65	8.51	6.7			Ptgr2	11.11	11.59	10.31	11.75
															RT1-Ba	6.27	5.96	7.09	5.49			Ptp4a2	10.25	10.77	9.44	10.71
															RT1-Bb	4.67	4.55	6.13	3.92			Ptpn2	7.54	8.08	6.8	8.13
															RT1-CE1	4.54	3.7	6.19	3.53			Ptpn4	10.75	10.96	9.88	10.92
															RT1-CE10	6	5.43	6.98	5.3			Ptprk	10.28	11.05	9.88	11.12
															RT1-CE14	8.53	7.8	9.45	7.94			Ptrh2	7.23	7.46	6.33	7.72
															RT1-CE15	7.71	6.95	8.79	7.09			Pum2	11.34	11.78	10.73	11.88
															RT1-CE16	7.12	6.28	8.31	6.17			Pus3	5.68	5.94	4.55	6.19
															RT1-CE2	5	4.47	6.36	4.66			Pyroxd1	6.63	7.37	6.06	7.27
															RT1-CE3	5.05	4.84	5.95	4.77			Qser1	8.91	9.21	7.81	9.2
															RT1-CE4	6.69	6.42	7.79	6.08			Rab10	11.17	11.64	10.42	11.74
															RT1-CE5	10.31	9.42	11.52	9.37			Rab11fip2	6.32	6.82	5.1	6.81
															RT1-Da	6.85	6.63	7.17	5.97			Rab14	9.7	9.99	8.87	10.04
															RT1-Db1	6.02	5.76	6.96	5.18			Rab18	8.87	9.57	7.83	9.68
															RT1-M3-1	5.36	4.56	6.25	4.7			Rab1a	10.11	10.57	9.38	10.71
															RT1-N3	7.28	6.08	8.13	6.15			Rab27a	7.9	8.54	7.64	8.85
															RT1-S3	9.28	8.42	9.92	8.4			Rab28	10.28	10.62	9.5	10.71
															RT1-T24-3	8.22	7.27	9.02	7.38			Rab30	7.88	8.1	7.3	8.49
															Rtn1	7.21	6.15	8.58	6.16			Rab5a	7.87	8.4	6.9	8.47
															Rtn4rl2	3.65	3.31	6.08	3.45			Rab6a	9.88	10.3	9.36	10.41
															Rtp4	6.6	5.8	6.88	5.61			Rab9a	7.32	7.74	6.39	7.71
															S100a11	7.18	6.16	8.4	5.91			Rabep1	8.95	9.54	8.22	9.65
															S100a16	9.78	9.19	10.63	9.22			Rabgap1	10.4	10.71	9.68	10.77
															S100a6	6.38	5.44	8.2	6			Rabgap1l	9.66	10.18	8.82	10.24
															S1pr1	10.58	9.37	11.39	9.36			Rad21	10.07	10.54	9.08	10.53
															Sarm1	5.09	4.16	6.53	4.56			Rad50	6.96	7.83	6.46	7.86
															Scamp4	8.03	7.78	8.91	7.78			Rala	7.92	8.41	7.09	8.41
															Scand1	9.53	9.18	10.46	8.98			Ralgapa1	11.48	11.72	10.71	11.75
															Scara5	6.86	6.79	7.87	6.66			Ralgps2	6.92	7.6	5.85	7.47
															Scarb1	7.28	5.89	8.19	5.92			Ranbp2	11.96	12.59	10.61	12.72
															Scarf1	9.05	8.42	9.89	8.38			Ranbp6	8.32	9.01	7.17	9.24
															Scarf2	7.13	6.3	8.83	6.54			Rap1a	9.8	10.43	8.74	10.64
															Scn1b	12.16	11.7	12.92	11.82			Rap1b	8.24	8.42	7.26	8.39
															Scpep1	8.57	7.76	9.11	7.9			Rap1gds1	9.51	9.68	8.55	9.66
															Scx	9.9	9.28	10.28	9.02			Rap2c	8.39	9.02	7.67	9.04
															Sdc1	5.13	4.07	6.46	4.87			Rapgef5	9.82	10	9.69	10.89
															Sdc3	10.95	10.21	11.88	9.95			Rars	9.1	9.43	7.86	9.47
															Sec14l1	10.6	10.03	11.13	10.01			Rars2	7.19	7.79	6.38	7.71
															Selm	8.24	7.37	9.52	7.46			Rasa1	9.42	10.06	8.7	10.16
															Sema3b	9.02	8.47	9.48	8.44			Rasef	4.52	5.67	4.47	6.3
															Sema3f	8.99	8.47	9.7	8.43			Rasgrp1	6.05	6.71	5.65	6.97
															Sema3g	8.8	8.07	10.38	8.82			Rasgrp3	11.02	11.56	9.92	11.53
															Sema4a	4.86	4.6	6.21	4.4			Rb1	9.85	10.18	9.1	10.26
															Sema4c	8.75	7.92	9.82	7.75			Rb1cc1	10.3	11.04	9.31	11.18
															Sema5b	5.76	5.3	7.11	5.36			Rbbp7	10.62	11.19	9.36	11.31
															Sema6b	8.08	6.94	9.53	7.04			Rbfox1	10.55	11.25	9.86	11.28
															Sema7a	11.21	10.77	11.6	10.54			Rbl2	9.81	10.19	9.33	10.36
															Sept5	5.32	5.25	6.17	4.9			Rbm25	8.77	9.37	8.11	9.42
															Sept9	8.96	8.51	9.97	8.56			Rbm26	9.21	9.6	8.42	9.58
															Serinc5	9.83	8.98	10.29	8.72			Rbm34	6.48	7.11	5.83	7.07
															Serpinf1	6.68	5.84	7.74	5.88			Rbm41	5.57	6.49	5.06	6.39
															Serping1	7.59	7.14	8.99	7.23			Rbm48	5.28	5.79	4.83	6.14
															Serpinh1	11.58	11.15	12.15	11			Rbm6	8.74	9.22	8.12	9.34
															Sertad1	9.09	8.79	10	8.81			Rbm8a	6.62	7.17	6.21	7.29
															Sertad3	5.74	5.28	6.55	4.97			Rbpj	8.94	9.35	7.85	9.39
															Sesn2	7.82	7.16	8.67	7.21			Rc3h2	10.42	10.62	9.34	10.66
															Sez6	5.37	3.66	6.26	3.29			Rcan2	13.25	13.53	12.34	13.44
															Sez6l	5.08	3.68	5.72	4.22			Rdh14	7.98	8.5	7.18	8.62
															Sez6l2	6.48	4.51	7.32	3.95			Rdx	10.17	10.89	9.33	10.93
															Sf3b4	7.17	6.84	7.85	6.78			Recql	7.66	8.08	6.67	8.12
															Sfrp5	4.11	3.61	5.99	4.06			Rev3l	10.13	10.52	9.27	10.62
															Sft2d1	8.05	7.76	8.86	7.77			Rfc1	8.58	9.18	7.8	9.28
															Sfxn3	8.46	7.4	9.15	7.49			Rfc4	5.68	5.84	4.89	6.1
															Sgsm1	5.94	4.95	6.98	4.85			Rfesd	7.54	8.11	5.97	8.15
															Sgsm3	8.33	7.82	8.84	7.8			Rfwd2	9.9	10.2	8.76	10.2
															Sh2b2	5.15	4.04	6.37	4.19			RGD1305089	7.75	8.14	7.05	8.17
															Sh2d3c	9.96	8.57	11.06	8.55			RGD1305110	8.2	8.67	7.22	8.75
															Sh3bgrl3	6.36	5.55	7.65	5.56			RGD1305537	6.13	6.56	5.19	6.77
															Sh3bp4	9.78	9.52	10.35	9.21			RGD1305938	8.54	8.79	7.42	8.92
															Sh3d21	6.02	5.1	6.98	5.15			RGD1306063	8.09	8.54	7.3	8.53
															Sh3rf1	7.28	6.7	7.75	6.65			RGD1306502	9.3	9.63	8.31	9.7
															Sh3tc1	9.47	8.92	10.25	8.69			RGD1306739	8.72	9.11	7.68	9.23
															Shank3	11.77	10.61	12.74	10.68			RGD1306750	4.37	5.36	3.61	6.2
															Shisa5	8.21	7.32	9.36	7.23			RGD1306941	6.68	7.15	5.65	7.26
															Shkbp1	6.62	5.74	7.54	5.36			RGD1307100	6.93	7.51	5.81	7.62
															Shpk	5.03	4.79	5.95	4.54			RGD1307947	5.62	6.27	4.73	6.48
															Shroom4	9.63	8.67	9.88	8.65			RGD1308147	7.08	8	5.49	7.97
															Sigirr	6.95	5.33	8.25	5.5			RGD1308706	7.42	8.21	6.34	8.3
															Siglec1	5.3	4.63	6.26	3.75			RGD1309730	6.17	7.07	5.16	7.25
															Sigmar1	6.67	6.14	7.57	5.96			RGD1309748	10.67	11.18	10.12	11.23
															Sik1	11.39	10.7	11.97	10.74			RGD1310429	8.06	8.68	7.4	8.75
															Sipa1	9.57	8.3	10.62	8.24			RGD1310553	8.07	8.86	7.25	9.24
															Sirt6	8.13	7.71	8.72	7.55			RGD1311458	5	5.63	4.72	5.8
															Sirt7	7.28	6.73	7.92	6.62			RGD1311747	7.17	7.83	6.17	7.91
															Siva1	6.53	6.24	7.54	6.3			RGD1311863	8.37	8.95	7.48	8.97
															Slc10a3	7.1	6.61	7.69	6.46			RGD1359158	6.36	6.74	4.72	7
															Slc12a4	10.67	10.13	11.14	10.09			RGD1559904	9.25	9.49	8.5	9.56
															Slc12a9	5.93	4.99	7.08	4.24			RGD1561161	8.81	9.59	7.99	9.48
															Slc15a3	6.24	5.29	6.9	5.27			RGD1561849	5.43	6.04	4.44	5.7
															Slc16a2	6.02	5.01	6.75	4.82			RGD1562987	8.43	8.67	7.55	8.85
															Slc17a5	5.45	4.97	6.01	4.81			RGD1564541	7.52	7.93	6.74	8.04
															Slc17a7	8.06	7.02	8.6	7.15			RGD1565059	6.62	7.17	5.88	7.13
															Slc1a5	6.03	5.61	6.7	5.59			RGD1565355	8.18	8.49	7.43	8.97
															Slc22a1	5.81	4.96	6.66	5.43			RGD1566265	6.58	7.13	5.81	7.16
															Slc22a18	6.42	5.26	7.77	5.49			RGD1566386	5.45	6	3.88	6.06
															Slc25a1	5.71	5.18	6.78	4.8			Rgs1	5.91	6.59	5.32	6.46
															Slc25a39	11	10.61	11.54	10.48			Rgs2	7.49	8.69	6.33	9.09
															Slc25a45	6.55	5.84	7.27	5.76			Rgs6	9.81	10.44	9.38	10.42
															Slc26a10	10.15	8.76	11.15	8.9			Rgs7	4.91	6.07	4.25	6.5
															Slc27a4	8.12	7.78	8.69	7.63			Rhobtb3	8.71	9.2	8.17	9.26
															Slc28a2	10.11	9.31	10.53	9.35			Rhot1	10.8	11.32	9.95	11.37
															Slc29a3	5.28	4.76	6.38	4.73			Rims1	7.49	7.39	6.65	7.83
															Slc2a9	5.95	4.96	6.54	4.82			Riok1	6.89	7.34	5.95	7.36
															Slc35b2	7.92	7.59	8.55	7.43			Riok2	7.83	8.35	6.54	8.33
															Slc35c1	7.57	7.13	8.04	6.98			Rmdn1	10	10.83	8.87	11.02
															Slc35e4	7.54	7.19	8.34	7.18			Rmdn2	5.62	6.08	5	6.37
															Slc39a3	7.21	6.78	8.19	6.57			Rmnd1	8.66	8.95	7.61	9.1
															Slc43a1	5.37	5.43	6.48	5.29			Rnd3	8.53	8.97	7.5	8.99
															Slc43a3	7.12	6.88	8.37	7.17			Rnf13	8.63	8.97	7.54	9.01
															Slc45a3	5.46	4.34	6.82	4.07			Rnf139	8.99	9.39	8.05	9.41
															Slc52a2	6.89	6.34	7.74	6.23			Rnf146	8.37	9.12	7.51	9.26
															Slc52a3	6.62	4.58	8	5.04			Rnf168	6.94	7.51	6.08	7.54
															Slc6a9	4.35	3.53	5.81	4.06			Rnf2	8.08	8.77	7.05	8.69
															Slc8b1	7.03	6.48	8.12	6.43			Rnf20	8.11	8.8	7.4	8.74
															Slc9a3r1	6.26	5.07	7.54	5.24			Rnf4	8.45	8.63	7.29	8.73
															Slc9a3r2	10.46	8.95	12.04	9.14			Rnf6	9.15	9.82	8.71	9.85
															Slco2b1	8.82	7.9	9.75	7.82			Rngtt	8.16	8.55	7.52	8.63
															Smad6	8.95	8.68	10.06	8.77			Rnmt	7.5	8.2	6.48	8.35
															Smco4	5.71	5.47	6.59	5.39			Rnpc3	7.39	7.7	6.72	7.79
															Smoc2	5.8	4.95	6.47	4.76			Rock1	10.21	10.89	9.64	10.96
															Smox	7.21	6.33	8.07	6.24			Rock2	11.87	12.75	11.21	13
															Smpd2	7.23	6.86	7.91	6.65			Ros1	10.48	11.35	9.87	11.22
															Smug1	5.57	4.7	6.09	4.92			Rp1	9.73	10.69	9.23	10.74
															Snai1	5.49	5.05	6.79	4.65			Rpap3	8.79	9.27	7.75	9.32
															Snph	4.28	3.72	5.99	4.26			Rpe	7.75	8.05	6.89	8.15
															Snrpd2	8.55	8.23	9.26	8.21			Rpf1	6.42	6.88	5.37	6.98
															Sntb2	7.24	6.83	8.03	6.55			Rpf2	5.44	6.11	4.78	5.98
															Socs1	5.06	4.64	6.11	4.64			Rpgrip1l	6.8	7.19	5.95	7.17
															Sod3	8.15	7.37	9.75	7.42			Rpl36al	7.99	8.44	7.37	8.54
															Sox10	5.27	4.72	7.03	5.16			Rpl5	10.59	11.24	9.79	11.37
															Sox13	9.38	8.41	10.58	8.48			Rpl7	11.85	12.23	10.72	12.32
															Sox17	9.13	8.42	10.2	8.35			Rpp30	7.44	8	6.68	8.37
															Sox18	8.77	7.29	10.63	7.61			Rprd1a	9.47	9.96	8.73	10.04
															Sox4	9.36	8.62	9.5	8.31			Rps3a	10.72	11.38	9.56	11.38
															Sox7	8.79	7.4	9.89	7.51			Rps4x	11.41	11.78	10.53	11.83
															Sparc	13.22	12.24	13.79	11.93			Rps6	5.94	6.98	4.47	6.96
															Sphk1	6.1	5.91	7.03	5.73			Rps6ka3	9.09	9.46	8.07	9.59
															Spns2	8.88	7.81	9.93	7.8			Rps6ka5	9.22	9.75	8.39	9.83
															Spon1	7.09	6.92	8.19	7.09			Rps6kb1	8.81	9.37	8.01	9.47
															Sppl2b	9.33	9	10.03	8.9			Rraga	9.12	9.46	8.37	9.58
															Spred2	7.83	7.47	8.51	7.43			Rrm1	8.89	9.29	7.8	9.45
															Spry1	7.59	7.03	8.76	6.85			Rrm2b	7.2	8.05	6.27	8.17
															Spry4	9.99	9.19	10.43	8.87			Rrn3	9.24	9.37	8.52	9.58
															Spryd3	7.88	7.52	8.56	7.34			Rrp15	5.72	6.26	4.82	6.16
															Src	6.58	6.14	7.7	5.99			Rsrc1	5.62	6.18	4.4	6.24
															Srebf2	10.51	10.07	11.02	9.93			Rsrc2	7.88	8.64	6.71	8.71
															Srgn	8.04	7.05	8.88	6.96			Rtf1	8.87	9.26	8.21	9.26
															Srm	5.49	5.06	5.79	4.6			Rwdd4	9.35	9.87	8.52	9.87
															Srms	4.32	3.01	6.06	3.77			Ryr2	17.2	17.45	16.38	17.48
															Srpx	7.66	7.12	8.6	7.14			Sacm1l	9.03	9.5	8.25	9.62
															Ssbp4	8.2	7.72	9.02	7.64			Sarnp	8.12	8.9	7.27	9.05
															Ssc5d	5.8	5.35	7.23	4.68			Sbno1	10.15	10.63	9.41	10.62
															Ssh3	6.98	6.44	8.01	6.33			Scaf11	9.96	10.53	9.02	10.6
															St3gal2	9.12	8.71	9.64	8.51			Scamp1	10.09	10.56	9.56	10.61
															Stap2	6.3	5.65	6.96	5.64			Scfd1	8.65	9.27	7.84	9.36
															Stard10	8.31	7.85	9.2	7.82			Sclt1	7.21	7.67	6.48	7.69
															Stat6	8.7	7.75	9.5	7.8			Scn1a	8.71	9.52	7.99	9.5
															Stk10	8.35	7.94	8.99	7.7			Scn7a	8.89	9.29	8.56	9.75
															Stk19	5.48	5.14	6.38	5.12			Scoc	8.84	9.19	7.97	9.33
															Stk32c	4.84	3.86	6.02	3.62			Scrn3	8.21	8.57	6.35	8.72
															Stom	8.73	7.9	9.66	7.99			Scyl2	9.06	9.42	8.36	9.47
															Ston1	7.22	6.29	7.86	6.46			Sdcbp	11.46	11.79	10.7	11.87
															Sts	10.5	9.87	11.16	9.92			Sdha	13.6	14.15	12.86	14.19
															Sult1a1	7.43	6.64	8.72	7.07			Sdhaf2	10.5	10.8	9.72	10.92
															Susd2	8.86	7.07	9.81	7.13			Sdhaf3	6.72	7.07	5.74	7.15
															Sv2a	6.04	4.7	6.88	4.6			Sec11c	7.96	8.47	7.01	8.59
															Syk	5.59	4.6	5.7	4.05			Sec23a	9.29	9.67	8.47	9.79
															Syn2	5.73	5.31	6.4	5.27			Sec62	8.54	9.32	7.14	9.42
															Sypl2	6.52	5.46	7.04	5.61			Sec63	9.32	9.84	8.88	9.96
															Taf10	8.98	8.72	9.81	8.5			Selt	9.54	10.24	9.01	10.3
															Taf1c	7.81	7.39	8.38	7.27			Sema3c	10.16	10.73	9.25	10.85
															Tagln2	11.13	10.37	12.13	10.29			Senp6	9.83	10.49	9.11	10.49
															Tal1	8.01	7.53	8.53	7.45			Senp7	8.63	9.14	7.6	9.16
															Tap1	8.8	7.9	9.91	7.63			Senp8	6.79	7.22	5.81	7.33
															Tap2	4.89	4.32	6.23	4.12			Sepsecs	7.64	8.14	7.08	8.17
															Tapbp	10.14	9.55	11.06	9.46			Sept10	5.6	5.84	4.8	6.08
															Tapbpl	7.33	6.9	8	6.93			Sept2	10.62	11.09	9.64	11.16
															Tax1bp3	8.78	8.2	9.52	8.2			Sept7	9.94	10.91	8.79	11
															Tbc1d10a	7.85	7.16	8.91	7.09			Serbp1	9.87	10.63	9	10.72
															Tbc1d2	6.41	5.14	7.6	5.34			Serinc1	12.24	12.66	11.42	12.88
															Tbc1d2b	9.57	8.84	10.04	8.82			Sestd1	9.33	9.61	8.51	9.7
															Tbcc	7.97	7.78	8.85	7.67			Setd2	10.56	11.23	9.44	11.23
															Tbkbp1	8.92	7.99	9.96	8.2			Sf3b1	11.16	11.73	10.55	11.81
															Tbx2	7.21	6.11	8.36	6.15			Sfr1	6.33	7.31	5.12	7.32
															Tbx3	8.08	6.73	8.99	7.12			Sgcb	11.51	12.2	10.61	12.31
															Tbxa2r	5.22	4.34	5.79	4.15			Sgcd	9.63	10.36	8.36	10.3
															Tcf15	8.1	6.63	9.75	6.59			Sh2d4a	6.76	7.31	6.38	7.62
															Tcf19	5.27	4.52	6.16	3.86			Sh3glb1	12.19	12.56	11.31	12.51
															Tcf21	5.04	4.79	6.81	4.77			Sh3kbp1	12.25	12.7	11.69	13.05
															Tcf3	9.11	8.43	9.94	8.23			Shoc2	8.39	8.7	7.55	8.78
															Tcf7l1	7.71	7.57	8.75	7.52			Six4	7.95	8.24	7.46	8.52
															Tcirg1	8.22	7.66	8.92	7.63			Ska2	5.76	6.37	4.97	6.27
															Tcn2	9.17	8.46	9.77	8.34			Skiv2l2	8.54	9.25	7.48	9.26
															Tctn1	7.65	7.32	8.31	7.24			Skp1	11.72	12.02	10.81	12.16
															Tctn2	6.29	5.86	6.79	5.64			Slc16a4	5.4	5.89	4.75	5.96
															Tead2	5.35	4.34	6.64	4.17			Slc16a7	7.86	8.08	7.04	8.35
															Terc	5.5	5.58	7.31	5.27			Slc18a2	5.79	6.32	4.52	6.47
															Tex264	9.33	9.08	10.09	9.03			Slc23a1	4.65	5.53	4.17	5.77
															Tf	7.23	6.93	7.91	6.48			Slc24a3	7.51	8.87	7.36	8.73
															Tfap4	6.36	6.05	7.09	5.79			Slc25a21	5.64	6.04	5.16	6.4
															Tgfb1	8.08	7.04	9.38	6.9			Slc25a40	6.04	6.47	5.4	6.5
															Tgfb1i1	6.91	6	8.05	6.16			Slc25a46	9.63	10.3	8.92	10.35
															Tgif2	4.89	4.27	5.8	3.91			Slc30a9	9.88	10.4	9.03	10.47
															Tgm2	12.42	11.44	13.23	11.42			Slc31a1	7.16	7.25	6.2	7.36
															Thbd	10.98	9.63	11.79	9.59			Slc35a1	7.39	7.87	6.73	7.82
															Thbs2	8.3	7.86	9.22	7.77			Slc3a1	9.72	10.11	8.99	10.23
															Them6	7.47	7.06	8.31	6.82			Slc8a1	13.23	13.63	12.47	13.69
															Thsd1	8.34	6.8	9.48	6.89			Slk	9.45	10	8.72	10.04
															Thsd7a	5.95	5.24	6.41	5.24			Slmap	11.79	12.29	10.97	12.41
															Tie1	11.57	10.09	12.58	9.91			Slu7	7.85	8.63	6.76	8.7
															Timp4	9.65	8.25	10.91	8.46			Smarca2	10.66	11.13	10.19	11.23
															Tinagl1	8.97	8.28	10.36	8.41			Smarca5	9.51	10.15	8.69	10.24
															Tle3	8.5	7.37	9.58	7.41			Smarcad1	8.16	8.72	7.3	8.77
															Tmc8	7.02	5.87	7.93	5.99			Smarcc1	10	10.52	8.99	10.5
															Tmem115	8.75	8.47	9.51	8.46			Smarce1	8.47	9.06	7.75	9.07
															Tmem132a	10.62	10.23	11.06	9.97			Smc1a	8.5	9.18	7.69	9.18
															Tmem132e	5.88	4.9	7.38	4.98			Smc2	5.75	6.61	4.75	6.47
															Tmem134	9.58	9.27	10.51	9.24			Smc3	8.28	9.13	7.51	9.16
															Tmem160	7.19	7.15	8.48	7.1			Smc4	7.05	7.96	6.12	7.94
															Tmem173	5.32	4.26	6.43	3.98			Smc5	8.3	9.06	7.3	9.05
															Tmem176a	6.19	5.22	7.49	5.14			Smc6	8.32	9.14	7.23	9.17
															Tmem176b	7.6	6.61	8.96	6.59			Smim15	7.4	8.05	6.28	8.3
															Tmem198b	5.89	4.74	6.97	4.9			Smpdl3a	8.87	9.23	7.98	9.32
															Tmem203	7.59	7.13	8.23	7.17			Smu1	9.23	9.51	8.48	9.58
															Tmem204	9.65	8.05	11.14	8.1			Snap23	8.97	9.51	7.93	9.65
															Tmem205	7.96	7.49	9.31	7.51			Snapc5	5.79	6.3	4.41	6.49
															Tmem208	7.17	6.94	7.96	6.81			Snrpb2	5.78	6.48	4.36	6.75
															Tmem223	8.8	8.29	9.62	8.37			Snw1	7.63	8.23	6.79	8.49
															Tmem229b	6.36	5.05	7.19	4.72			Snx13	9.78	10.54	9.06	10.62
															Tmem255b	6.56	4.72	7.55	4.63			Snx16	6.6	6.97	5.73	7.01
															Tmem50a	8.92	8.38	9.68	8.32			Snx2	8.63	9.26	7.48	9.22
															Tmem56	5.43	4.63	6.36	5.01			Snx4	8.68	9.01	7.98	9.06
															Tmem63a	7.7	7.24	8.53	6.98			Snx5	9.63	9.87	8.83	10.02
															Tmem88	7.83	6.62	9.11	6.46			Socs6	10.58	10.97	9.89	10.93
															Tmem9	6.48	6.17	7.12	5.99			Sod1	10.16	10.68	9.62	10.69
															Tmsb10	6.47	5.4	7.44	5.38			Sod2	12.93	13.32	12.36	13.43
															Tmsb4x	10.13	9.42	11.92	9.4			Sp4	8.04	8.42	6.9	8.44
															Tnfrsf11a	5.92	4.94	7.04	4.87			Spag7	8.72	9.23	8.18	9.39
															Tnfrsf1a	9	8.1	10.16	8.05			Spag9	11.67	12.03	11.02	12.11
															Tnfrsf1b	7.75	6.82	8.76	6.98			Spata5	8.03	8.55	7.34	8.53
															Tnfrsf21	6.54	5.62	7.23	5.47			Spata7	6.56	6.74	5.67	6.72
															Tnfrsf25	5.96	4.79	6.37	4.99			Spata9	6.38	7.01	5.3	7.18
															Tnfrsf26	6.37	5.3	7.12	5.48			Spcs3	8.39	8.89	7.94	9.01
															Tnfsf12	7.48	6.57	9.11	6.45			Spdya	5.31	5.89	4.67	6.16
															Tnk1	5.45	4.56	6.13	4.31			Sphkap	10.11	11.18	9.68	11.43
															Tnxa-ps1	7.89	7.39	8.97	7.5			Spop	11.12	11.59	10.54	11.61
															Top1mt	5.98	5.25	6.57	5.24			Spopl	7.93	8.41	7.18	8.55
															Tor1a	7.07	6.45	7.63	6.5			Spryd7	9.8	10.39	9.2	10.54
															Tor2a	7.73	7.37	8.23	7.17			Spta1	9.89	10.43	8.99	10.72
															Tor4a	7.01	6.21	8.13	5.95			Srek1	8.08	8.73	7.25	8.78
															Tp53	8.3	7.71	8.81	7.69			Srek1ip1	6.92	7.41	6.27	7.56
															Tp53i11	9.29	8.1	10.16	7.89			Srfbp1	5.92	6.39	5.13	6.48
															Tpbg	6.82	5.64	7.89	5.14			Srp14	8.57	9.03	8.07	9.23
															Tpcn2	7.42	6.77	8.14	6.66			Srp19	6.92	7.54	6.13	7.57
															Tpgs1	7.78	7.34	8.59	7.32			Srp54a	9	9.87	7.83	10.03
															Tppp3	7.62	7.24	8.66	7.13			Srp72	5.96	6.47	5.31	6.57
															Tprg1l	9.85	9.29	10.43	9.18			Srp9	8.77	9.27	8.19	9.36
															Tprn	6.68	6.28	7.31	6.09			Srpk2	8.96	9.32	8.3	9.36
															Tpsab1	4.59	4.14	6.14	4.83			Srr	8.26	8.65	7.49	8.73
															Tpst1	5.44	4.57	6.12	4.68			Srsf1	10.52	11	10.1	11.15
															Tradd	6.06	5.68	7.29	5.72			Srsf10	8.34	8.75	7.67	8.93
															Traf1	5.1	4.17	6.06	4.03			Srsf5	10.87	11.39	10.39	11.46
															Traf3ip2	5.4	5.36	6.15	4.9			Ssb	7.22	8.36	6.15	8.5
															Traf4	6.91	6.64	7.54	6.45			Ssbp1	6.77	7.39	5.2	7.49
															Trerf1	6.57	5.75	7.29	5.79			Sspn	12.34	12.78	11.51	12.71
															Trib2	9.61	8.72	9.91	8.82			Ssr1	9.86	10.15	9.23	10.32
															Trib3	5.34	5.05	6.57	4.89			Ssr3	10.88	11.19	10.11	11.33
															Tril	8.85	7.55	9.55	7.45			Ssx2ip	6.81	7.1	5.89	7.02
															Trim25	9.74	9.18	10.46	9.28			St13	9.64	10.17	8.64	10.19
															Trim47	9.92	9.52	10.72	9.45			St3gal6	10.1	10.72	9.68	10.85
															Triobp	9.59	8.76	10.46	8.79			Stag1	9.13	9.51	8.43	9.52
															Trip6	7.3	6.96	7.64	6.52			Stag2	9.84	10.38	8.84	10.46
															Trpc7	5.49	4.18	6	4.55			Stau2	9.78	10.31	8.92	10.37
															Trpv4	6.01	5.33	6.88	5.17			Stk39	9.63	10.15	8.89	10.18
															Tshz3	5.59	4.76	6.12	4.61			Strap	10.53	10.89	9.8	10.92
															Tsku	4.86	3.74	6.44	3.96			Strbp	8.17	8.78	7.24	8.84
															Tspan11	5.04	4.94	6.13	4.83			Strn3	10.58	11.14	9.82	11.24
															Tspan13	10.63	9.76	10.92	9.87			Stx12	9.69	10.01	8.93	10.13
															Tspan14	8.54	7.71	9.28	7.6			Stx19	5.66	5.86	4.53	6.09
															Tspan15	6.92	5.66	7.94	5.58			Stx7	8.59	8.9	7.6	8.9
															Tspan17	5.04	3.86	6.42	4.19			Stxbp3	9.12	9.49	8.48	9.54
															Tspan5	5.6	5	6.24	4.84			Sub1	8.45	8.93	7.68	9.03
															Tspan7	8.99	7.74	9.86	7.75			Sucla2	12	12.82	10.52	12.97
															Tspo	10.05	9.68	10.87	9.66			Suclg2	11.35	11.77	10.38	11.9
															Tssc4	7.32	6.86	8.02	6.81			Suco	8.75	9.27	7.82	9.25
															Ttc9	6.69	5.58	7.44	5.22			Sugt1	7.62	8.07	6.48	8.24
															Ttyh3	10.12	9.44	11.02	9.38			Sumo1	9.04	9.53	8.09	9.64
															Tuba1a	9.78	8.4	10.79	8.21			Supt16h	8.73	9.36	7.77	9.3
															Tuba1b	11.14	10.55	11.88	10.61			Suv420h1	9.46	10.14	8.85	10.15
															Tubb2a	5.92	5.04	6.95	5.22			Svip	6.56	7.26	6.08	7.28
															Tubb5	10.8	10.14	11.45	10.01			Swt1	8.12	8.51	7.36	8.61
															Tusc5	4.62	3.93	6.13	4.28			Syap1	8	8.59	7.09	8.63
															Twist1	4.6	3.94	5.91	4.05			Syce2	5.75	6	4.9	6.17
															Tyrobp	4.24	3.22	5.73	3.41			Sycp2	5.16	5.85	4.98	6.09
															Uba52	12.01	11.64	12.86	11.63			Sycp3	6.16	7.28	5.86	7.62
															Uba7	8.27	7.16	8.96	6.95			Syncrip	8.3	9.01	6.83	9.09
															Ubash3b	5.79	5.23	6.77	5.18			Synj2bp	11.83	12.54	11.07	12.64
															Ube2l6	6.5	5.02	7.46	4.97			Sypl1	9.62	10.06	8.98	10.14
															Ubxn11	4.82	4.49	5.73	4.43			Taf1	9.27	9.77	8.35	9.88
															Unc13d	7.12	6.02	8.27	6.37			Taf13	5.94	6.51	5.26	6.57
															Unc5b	9.3	8.15	10.12	8.02			Taf15	7.81	8.43	6.71	8.57
															Unc5c	6.57	5.19	6.76	4.8			Taf1b	6.28	6.27	5.36	6.43
															Unc93b1	7	5.85	8.29	5.8			Taf1d	7.75	8.4	7.35	8.39
															Use1	8.78	8.65	9.75	8.66			Taf7	7.16	7.81	6.31	7.7
															Usf1	8.4	8.11	9.04	7.89			Taf9	8.57	8.94	7.13	9.04
															Ushbp1	9.29	7.94	10.47	8.04			Taf9b	7.91	8.56	7.09	8.79
															Usp43	7.39	6.83	7.96	6.51			Tank	6.77	7.13	5.5	7.31
															Vamp5	7.02	6.41	8.13	6.5			Taok1	10.12	10.77	9.04	10.85
															Vasn	8.34	8.23	8.97	7.89			Tardbp	9.52	10.19	8.79	10.35
															Vasp	9.9	9.6	10.25	9.22			Tarsl2	9	9.49	8.11	9.45
															Vat1	9.47	8.52	10.72	8.31			Tas2r120	4.99	6.13	4.25	6.73
															Vim	11.35	10.27	12.12	10.38			Tas2r121	3.47	4.83	3.74	5.71
															Vipr1	5.39	4.38	6.4	4.47			Tasp1	8.38	8.85	7.89	8.93
															Vkorc1	7.72	7.35	8.6	7.35			Tax1bp1	10.23	11.03	9.17	11.18
															Vps37c	9.18	8.86	9.73	8.67			Tbc1d19	7.33	7.53	6.24	7.66
															Vtn	7.84	6.73	8.76	6.69			Tbk1	9.18	9.56	8.43	9.65
															Vwa1	8.42	7.17	10	7.38			Tbl1xr1	10.73	11.11	10.07	11.26
															Vwf	12.48	11.78	13.68	11.61			Tbpl1	8.07	8.3	7.31	8.46
															Wasf2	8.96	8.33	9.59	8.2			Tcea1	8.46	9.05	7.43	9.17
															Wash1	7.78	7.58	8.5	7.31			Tceal1	5.62	6.29	4.86	6.21
															Wdr62	7.09	6.4	7.85	6.38			Tceal8	7.01	7.85	6.19	8.01
															Wnt9b	4.71	3.91	5.65	3.56			Tceb1	8.57	9.1	7.96	9.16
															Wscd1	8.06	6.41	9.05	6.4			Tcp1	9.74	10.41	8.62	10.41
															Wt1	8.81	8.01	9.2	7.86			Tcp11l2	11.93	12.34	11.48	12.59
															Xdh	10.12	9.43	10.83	9.71			Tdp2	7.81	8.43	7.46	8.66
															Xkr8	6.45	6	6.99	5.85			Tdrd1	7.11	7.33	6.51	7.63
															Xpnpep2	7.37	5.96	8.2	6.14			Tdrd3	8.31	8.87	7.39	8.9
															Ydjc	6.05	5.93	7.01	5.7			Tec	7.58	8.25	7	8.1
															Ypel3	9.09	8.81	9.91	8.79			Tecrl	10.67	11.4	9.68	11.55
															Zbtb45	7.8	7.59	8.29	7.14			Tefm	8.25	8.61	6.77	8.75
															Zbtb46	8.56	7.52	9.14	7.66			Terf1	7.03	7.33	6.21	7.32
															Zc3h3	8.26	7.91	8.91	7.74			Tex10	7.67	8.08	6.76	8.21
															Zc3hav1	9.12	8.43	9.62	8.43			Tfam	8.98	9.29	7.91	9.24
															Zdhhc12	5.51	5.22	6.57	5.28			Tfb2m	9.55	10.05	8.31	10.27
															Zdhhc18	9.39	8.58	10.24	8.4			Tfcp2l1	5.34	6.13	4.71	6.04
															Zdhhc8	8.87	8.73	9.5	8.48			Tfdp2	8.48	8.82	7.84	8.92
															Zfand2b	6.72	6.25	7.25	6.12			Tfpi	11.04	11.43	10.23	11.54
															Zfp319	7.79	7.47	8.33	7.22			Tfrc	11.14	11.56	9.56	10.82
															Zfp358	8.07	7.61	8.69	7.38			Tgoln2	10.83	11.21	10.1	11.29
															Zfp362	7.5	7.19	7.97	6.83			Tgs1	7.67	8.46	6.43	8.34
															Zfp385a	7.19	6.83	7.9	6.55			Thap6	6.17	6.49	5.37	6.53
															Zfp503	6.54	5.83	7.52	5.69			Thnsl1	7.74	8.08	6.65	8.07
															Zfp524	6.83	6.6	7.5	6.37			Thoc1	7.41	7.94	6.27	7.87
															Znhit2	7.17	6.76	8.08	6.68			Thoc2	9.27	9.93	8.4	10.04
															Znrd1	7.05	6.6	7.57	6.51			Thoc7	9.06	9.44	7.87	9.58
															Zyx	10.04	9.71	10.9	9.55			Thrb	11	11.56	10.25	11.55
																						Thumpd1	7.92	8.62	7.04	8.62
																						Thumpd3	7.85	8.51	6.64	8.53
																						Timm21	8.93	9.47	7.75	9.6
																						Timm8a1	8.7	8.97	7.82	8.92
																						Timm9	7.36	7.81	6.57	7.9
																						Tmed5	7.85	8.28	7.21	8.46
																						Tmem106b	8.76	9.23	7.84	9.43
																						Tmem196	8.88	9.54	8.24	9.66
																						Tmem41b	8.85	9.22	7.99	9.32
																						Tmem47	8.77	9.46	8.33	9.58
																						Tmem65	11.39	12.13	10.72	12.19
																						Tmem69	9.34	9.62	8.17	9.78
																						Tmem70	10.32	10.53	9.5	10.6
																						Tmf1	9.79	10.39	9.06	10.45
																						Tmod4	8.21	8.74	7.8	8.86
																						Tmtc3	8.96	9.32	7.97	9.38
																						Tmx4	11.97	12.3	11.13	12.41
																						Tnfaip8	8.15	8.94	7.33	8.97
																						Tnik	10.48	10.97	9.66	10.98
																						Tnpo1	11.03	11.29	10.31	11.41
																						Tom1l1	6.81	7.21	5.82	7.11
																						Tomm20	9.87	10.32	9.4	10.43
																						Tomm70a	9.56	9.93	8.85	10.01
																						Top1	8.96	9.37	8.53	9.63
																						Top2b	9.88	10.62	8.76	10.66
																						Tp53inp1	8.73	9.26	8.53	9.69
																						Tpd52	6.6	7.1	6.1	7.17
																						Tpmt	7.55	7.94	6.22	7.83
																						Tpp2	10.52	11.07	9.58	11.26
																						Tpr	9.98	10.91	9.15	10.93
																						Tra2b	8.92	9.38	8.26	9.4
																						Trak2	13.1	13.4	12.57	13.59
																						Trappc11	9.98	10.36	9.16	10.39
																						Trappc13	8.93	9.5	8.14	9.63
																						Trappc2	6.65	7.28	5.8	7.47
																						Trappc6b	8.21	8.87	7.29	8.94
																						Trappc8	9.65	9.99	8.84	10.03
																						Trdn	10.69	11.64	9.67	11.67
																						Trim23	8.73	9.51	7.9	9.67
																						Trim5	8.74	9.31	7.9	9.43
																						Trim55	11.48	11.95	10.67	11.95
																						Trip11	9.57	10.27	8.65	10.38
																						Trip12	11.84	12.23	11.04	12.29
																						Trip4	8.04	8.41	7.2	8.5
																						Trmt10c	8.34	8.82	7	8.94
																						Trmt13	6.52	7.14	6	7.63
																						Trmt6	6.17	6.62	5.32	6.69
																						Trnt1	8.82	9.7	7.5	9.83
																						Trove2	8.91	9.38	7.94	9.52
																						Trpc1	9.27	9.63	8.62	9.8
																						Trpm7	10.43	10.96	9.72	11.1
																						Tsga10	5.49	6.31	4.72	6.34
																						Tspan2	8.75	9.21	7.94	9.06
																						Tspan6	6.81	6.98	5.82	6.92
																						Ttc1	9.1	9.36	8.31	9.49
																						Ttc14	7.84	8.59	7.07	8.59
																						Ttc21b	6.99	7.41	6.17	7.29
																						Ttc3	11.39	11.96	10.64	12.06
																						Ttc30b	6.62	6.95	5.64	6.99
																						Ttc33	8.2	8.78	7.28	8.89
																						Ttc9c	7.25	7.52	6.4	7.53
																						Tubgcp5	8.61	8.95	7.74	9
																						Tug1	7.69	7.94	6.47	8.15
																						Tulp2	7.35	7.71	6.45	7.76
																						Twistnb	5.78	6.5	4.66	6.61
																						Txlnb	11.98	12.79	10.74	12.85
																						Txlng	6.33	6.91	5.8	7.03
																						Txndc17	6.93	7.39	6.03	7.4
																						Txndc9	7.82	8.38	6.91	8.49
																						Tyms	6.78	7.53	5.7	7.29
																						Tyw5	5.56	6.4	5.01	6.23
																						Uba3	9.38	10.13	8.41	10.2
																						Uba6	8.43	9.16	7.18	9.16
																						Ube2b	11.68	11.94	11.09	12.11
																						Ube2d3	11.15	11.55	10.59	11.62
																						Ube2k	8.77	9.13	8.25	9.27
																						Ube2n	8.74	8.98	8.02	9.06
																						Ube2v2	7.34	8.12	6.06	8.4
																						Ube3a	10.99	11.61	10.07	11.68
																						Ublcp1	8	8.49	6.94	8.53
																						Ubr1	10.32	10.7	9.48	10.72
																						Ubxn2a	10.03	10.44	9	10.57
																						Uchl5	5.51	6.26	4.67	6.32
																						Ufl1	8.84	9.68	7.59	9.77
																						Ufm1	7.06	7.6	6.54	7.59
																						Ufsp2	7.76	8.17	6.47	8.27
																						Ugp2	11.69	12.13	10.48	12.17
																						Uhrf2	9.06	9.41	8.42	9.56
																						Upf2	8.42	9.01	7.45	9.12
																						Upf3b	6.13	6.92	5.73	7.15
																						Uqcrb	9.81	10.42	8.39	10.5
																						Uqcrc2	13.84	14.38	12.49	14.51
																						Uso1	10.09	10.43	9.41	10.52
																						Usp1	7.75	8.38	6.65	8.5
																						Usp13	13.16	13.53	12.52	13.6
																						Usp14	9.93	10.44	8.66	10.61
																						Usp15	9.7	10.4	7.95	10.5
																						Usp16	7.96	8.7	6.9	8.77
																						Usp24	12.93	13.34	11.95	13.4
																						Usp25	10.12	10.51	9.29	10.56
																						Usp32	10.48	11.05	9.52	11.03
																						Usp34	11.42	11.76	10.56	11.78
																						Usp45	8.48	8.88	7.43	8.97
																						Usp47	10.88	11.64	9.85	11.67
																						Usp53	9.32	9.94	8.52	10.06
																						Usp8	9.53	10	8.63	10.08
																						Usp9x	12.75	13.26	11.59	13.39
																						Utp14a	6.7	7.17	5.77	7.21
																						Utp3	6.63	6.99	5.44	7.06
																						Vamp4	8.02	8.44	7.58	8.61
																						Vcam1	6.46	7.91	5.99	8.09
																						Vcp	12.99	13.28	12.08	13.26
																						Vcpip1	8.96	9.37	8.14	9.47
																						Vdac3	12.68	13.23	11.58	13.35
																						Veph1	9.37	9.92	8.67	9.94
																						Vezf1	9.97	10.33	9.3	10.33
																						Vldlr	11.42	11.78	10.57	11.72
																						Vof16	5.23	5.69	4.89	5.99
																						Vopp1	10.52	11.07	9.68	11.05
																						Vprbp	9.71	10.09	9.04	10.11
																						Vps13a	10.93	11.45	9.64	11.54
																						Vps26a	9.12	9.54	8.18	9.71
																						Vps35	9.81	10.38	8.67	10.5
																						Vps36	8.06	8.55	6.89	8.45
																						Vps41	8.6	9.21	7.31	9.27
																						Vps4b	9.04	9.52	8.39	9.5
																						Vps54	9.2	9.59	8.58	9.67
																						Vrk2	5.44	5.76	4.64	5.8
																						Vsnl1	3.29	5.28	2.52	5.67
																						Wac	9.98	10.35	9.06	10.33
																						Wbp5	6.6	7.2	6.24	7.51
																						Wdr26	11.46	11.92	10.68	12.03
																						Wdr3	8.14	8.62	6.98	8.54
																						Wdr35l	7.26	8	6.36	7.76
																						Wdr43	8.41	8.87	7.61	8.92
																						Wdr44	8.04	8.6	7.09	8.62
																						Wdr47	7.71	8.07	6.91	8.05
																						Wdr75	7.93	8.38	6.99	8.38
																						Wls	11.18	11.84	10.46	11.83
																						Wnt5a	8.84	9.24	7.87	9.1
																						Wtap	8.91	9.26	7.87	9.34
																						Wwp1	9.87	10.52	8.97	10.72
																						Xiap	8.76	9.03	7.95	9.08
																						Xirp2	12.57	13.47	11.48	13.74
																						Xpo1	10.04	10.57	9.05	10.6
																						Xpo4	9.46	9.83	8.63	9.82
																						Xpo7	10.33	10.7	9.53	10.65
																						Xrcc4	6.23	6.89	4.9	7.08
																						Xrn1	9.65	10.03	8.58	10.11
																						Xrn2	8.68	9.17	7.81	9.21
																						Yae1d1	8.75	9.59	7.57	9.7
																						Yipf6	8.16	8.6	7.33	8.8
																						Ypel5	9.32	9.74	8.45	9.86
																						Ythdc1	9.22	9.89	8.18	9.94
																						Ythdf3	10.15	10.76	9.41	10.93
																						Ywhae	12.37	12.63	11.58	12.73
																						Zbtb1	7.68	8.12	6.9	8.13
																						Zbtb10	8.44	9.06	7.78	9.27
																						Zbtb20	11.89	12.26	11.31	12.43
																						Zbtb26	5.64	6.13	5.06	6.39
																						Zbtb38	10.03	10.22	9.42	10.45
																						Zbtb41	7.92	8.47	6.4	8.52
																						Zbtb6	6.85	7.31	5.98	7.53
																						Zc3h11a	10.37	10.83	9.69	10.83
																						Zc3h14	9.12	9.51	8.06	9.54
																						Zc3h15	8.03	8.9	7.23	9.02
																						Zc3h6	7.6	8.32	6.97	8.17
																						Zcchc11	8.52	9.17	7.5	9.01
																						Zcchc7	8.38	8.75	7.13	8.72
																						Zcchc9	6.93	7.6	6.21	7.58
																						Zdhhc13	7.95	8.43	6.85	8.33
																						Zdhhc2	8.78	9.22	8.08	9.17
																						Zeb1	10.27	10.6	9.5	10.66
																						Zeb2	8.42	8.89	7.71	8.9
																						Zfand5	11.15	11.59	10.36	11.7
																						Zfand6	9.63	10.14	8.73	10.29
																						Zfp105	6.44	7.04	5.82	7.17
																						Zfp110	8.07	8.69	7.67	8.81
																						Zfp131	7.95	8.48	6.43	8.56
																						Zfp133	6.31	6.5	5.45	6.52
																						Zfp143	6.58	7.32	5.73	7.26
																						Zfp148	8.91	9.44	8.07	9.49
																						Zfp157	7.07	7.69	6.43	7.64
																						Zfp189	6.51	7.04	5.49	6.95
																						Zfp192	8.21	8.82	7.45	8.88
																						Zfp207	9.74	10.03	9.01	10.05
																						Zfp26	8.34	8.73	7.52	8.73
																						Zfp266	10.32	10.93	9.63	11.12
																						Zfp280d	8.77	9.44	7.74	9.56
																						Zfp281	7.75	8.28	6.46	8.34
																						Zfp287	5.51	5.83	4.62	6.01
																						Zfp292	9.63	10.27	8.58	10.36
																						Zfp3	6.95	7.2	5.89	6.93
																						Zfp322a	6.26	6.88	5.45	6.88
																						Zfp329	6.32	7.23	5.37	7.11
																						Zfp330	8.73	9.19	7.98	9.24
																						Zfp347	7.47	7.88	7.03	8.26
																						Zfp35	5.79	6.07	4.73	6.3
																						Zfp37	5.77	6.58	4.54	6.74
																						Zfp386	7.52	8.27	7.41	8.53
																						Zfp397	7.1	7.45	6.41	7.55
																						Zfp422	8.05	8.48	7.41	8.48
																						Zfp426	6.85	7.33	6.01	7.36
																						Zfp445	9.93	10.59	9.52	10.69
																						Zfp451	8.17	8.52	7.55	8.62
																						Zfp46	9.42	9.87	8.52	9.82
																						Zfp51	5.52	6.04	4.35	5.92
																						Zfp518a	7.75	8.57	6.44	8.47
																						Zfp52	6.45	6.71	5.82	7.09
																						Zfp53	6.26	6.82	5.72	6.85
																						Zfp563	6.51	7.21	5.64	7.19
																						Zfp612	9.38	10.05	8.88	10.26
																						Zfp638	10.06	10.59	8.91	10.7
																						Zfp644	9.31	9.79	8.41	9.78
																						Zfp667	6.08	7.09	4.68	7.32
																						Zfp68	8.61	9.42	7.55	9.52
																						Zfp709	6.27	7.06	5.05	7.04
																						Zfp763	6.3	7.25	5.05	7.17
																						Zfp799	7.42	8.04	5.93	7.99
																						Zfp800	7.42	7.76	6.32	7.74
																						Zfp84	7.99	8.42	7.11	8.23
																						Zfp846	6.83	7.37	5.91	7.34
																						Zfp867	5.13	6.08	4.14	5.82
																						Zfp868	7.89	8.42	7.24	8.52
																						Zfp870	7.3	7.66	6.06	7.67
																						Zfp9	4.95	5.69	3.81	5.78
																						Zfp91	11.54	12.02	10.79	12.06
																						Zfp949	5.87	6.51	5.23	6.43
																						Zfp955a	8.28	9.33	6.92	9.34
																						Zfp958	7.3	8.08	6.92	8.03
																						Zfpm2	9.25	9.68	8.64	9.82
																						Zfr	10.29	10.76	9.38	10.89
																						Zfx	8.48	8.87	7.87	8.93
																						Zfyve16	9.31	9.84	8.21	9.71
																						Zhx1	8.03	8.63	6.92	8.72
																						Zim1	6.48	6.55	5.03	6.26
																						Zkscan1	7.99	8.3	6.91	8.37
																						Zmat2	7.28	7.8	6.61	7.83
																						Zmym1	7.61	7.92	6.72	7.94
																						Zmym4	9.5	9.83	8.77	9.87
																						Zmynd11	10.25	10.69	9.43	10.74
																						Znhit6	7.78	8.35	6.76	8.34
																						Znrd1as1	5.18	5.46	4.31	5.93
																						Zranb2	9.84	10.52	8.99	10.76
																						Zrsr1	8.18	8.48	7.1	8.66
																						Zzz3	9.38	9.87	8.53	9.92

## Sheet: Ext.Data_Fig.5D
Input genes	LV Sham-H (215)	RV Sham-H (16)	LV Sham-F(1437)	RV Sham-F (1683)		Metascape_Top100	GO	Description	_LogP_LV Sham-H (215)	_LogP_LV Sham-F(1437)	_LogP_RV Sham-F (1683)	_LogP_RV Sham-H (16)				Metascape_Full_Table	_MEMBER_(S2 RV (1683)	_MEMBER_S1 LV (215)	_MEMBER_S1 RV (16)	_MEMBER_S2 (LV (1437)	_LogP_(S2 RV (1683)	_LogP_S1 LV (215)	_LogP_S1 RV (16)	_LogP_S2 (LV (1437)	GO	_PATTERN_	_RANK_	GiniIndex	Category	CategoryID	Description	PARENT_GO	LogP	Enrichment	Z-score	#TotalGeneInLibrary	#GeneInGO	#GeneInHitList	#GeneInGOAndHitList	%InGO	STDV %InGO	GeneID	Hits	Log(q-value)	EvidenceCutoff	GROUP_ID	FirstInGroupByEnrichment	FirstInGroupByLogP	BestLogPInGroup
	Ablim3	Angpt1	A3galt2	Aasdhppt			GO:0003013	circulatory system process	-11.1665	-19.9787	-2.69132	-3.95377					1	0	0	0	-49.3724	0	0	0	R-HSA-8953854	M1000	1	0	Reactome Gene Sets	6	Metabolism of RNA		-49.3724	3.9272	19.0813	30182	716	1653	154	9.31639	0.714911	902|988|1207|1479|1653|1655|1656|1660|1665|1974|1977|2058|2107|2965|2966|3178|3181|3187|3188|3192|3550|3842|4116|4236|4331|4670|4691|4848|4850|5356|5411|5431|5515|5520|5682|5684|5685|5687|5706|5707|5718|5903|6125|6129|6166|6189|6191|6194|6426|6430|6434|6629|7175|7514|8125|8487|8602|8731|8732|8896|8899|9188|9360|9589|9631|9692|9861|9877|9879|9939|9984|10199|10200|10213|10236|10283|10286|10438|1055…	CCNH|CDC5L|CLNS1A|CSTF3|DDX1|DDX5|DDX6|DHX9|DHX15|EIF4A2|EIF4E|EPRS1|ETF1|GTF2H1|GTF2H2|HNRNPA1|HNRNPA2B1|HNRNPH1|HNRNPH2|HNRNPU|IK|TNPO1|MAGOH|MFAP1|MNAT1|HNRNPM|NCL|CNOT2|CNOT4|PLRG1|PNN|POLR2B|PPP2CA|PPP2R2A|PSMA1|PSMA3|PSMA4|PSMA6|PSMC6|PSMD1|PSMD12|RANBP2|RPL5|RPL7|RPL36AL|RPS3A|RPS4X|RPS6|SRSF1|SRSF5|TRA2B|SNRPB2|TPR|XPO1|ANP32A|GEMIN2|NOP14|RNMT|RNGTT|BUD31|PRPF4B|DDX21|PPIG|WTAP|NUP155|PR…	-45.2143	0	1	1	1	-49.3724
	Ace	Cacna1d	Aacs	Abcb7			GO:0006935	chemotaxis	-7.02756	-20.3093	0	-3.93695					0	1	0	1	0	-24.3992	0	-49.2627	GO:0001944	M0101	2	0	GO Biological Processes	19	vasculature development	19_GO:0032502 developmental process	-49.2627	4.94516	20.1614	30182	526	1404	121	8.61823	0.748954	59|71|94|133|151|182|187|196|290|348|358|388|578|581|639|652|947|1003|1277|1281|1282|1289|1295|1464|1636|1893|1901|1942|1948|1969|2004|2022|2049|2185|2296|2303|2307|2324|2624|2701|2828|2876|3397|3949|4016|4017|4035|4066|4091|4162|4223|4240|4313|4323|4627|4776|4804|4814|4846|4851|4854|4855|5138|5155|5159|5175|5310|5547|5754|6091|6094|6376|6659|6850|6886|6909|6926|6943|7026|7040|7075|7490|7837|8061…	ACTA2|ACTG1|ACVRL1|ADM|ADRA2B|JAG1|APLNR|AHR|ANPEP|APOE|AQP1|RHOB|BAK1|BAX|PRDM1|BMP4|CD34|CDH5|COL1A1|COL3A1|COL4A1|COL5A1|COL8A1|CSPG4|ACE|ECM1|S1PR1|EFNA1|EFNB2|EPHA2|ELK3|ENG|EPHB3|PTK2B|FOXC1|FOXC2|FOXS1|FLT4|GATA2|GJA4|GPR4|GPX1|ID1|LDLR|LOXL1|LOXL2|LRP1|LYL1|SMAD6|MCAM|MEOX2|MFGE8|MMP2|MMP14|MYH9|NFATC4|NGFR|NINJ1|NOS3|NOTCH1|NOTCH3|NOTCH4|PDE2A|PDGFB|PDGFRB|PECAM1|PKD1|PRCP|PTK7|ROBO1|ROM…	-45.2143	0	2	1	1	-49.2627
	Acta1	Epha3	Aatk	Abcd2			GO:0006954	inflammatory response	-5.17727	-24.1529	0	0					0	1	0	1	0	-22.7702	0	-48.6916	GO:0001568	M0101	2	0	GO Biological Processes	19	blood vessel development	19_GO:0032502 developmental process	-48.6916	5.01317	20.1085	30182	506	1404	118	8.40456	0.740476	59|71|94|133|151|182|187|196|290|348|358|388|578|581|639|652|947|1003|1277|1281|1282|1289|1295|1464|1636|1893|1901|1942|1948|1969|2004|2022|2049|2185|2296|2303|2307|2324|2624|2701|2828|2876|3397|3949|4016|4017|4035|4066|4091|4162|4223|4240|4313|4323|4627|4776|4804|4814|4846|4851|4854|4855|5138|5155|5159|5175|5310|5547|5754|6091|6376|6659|6850|6886|6909|6926|6943|7026|7040|7075|7490|7837|8061|8434…	ACTA2|ACTG1|ACVRL1|ADM|ADRA2B|JAG1|APLNR|AHR|ANPEP|APOE|AQP1|RHOB|BAK1|BAX|PRDM1|BMP4|CD34|CDH5|COL1A1|COL3A1|COL4A1|COL5A1|COL8A1|CSPG4|ACE|ECM1|S1PR1|EFNA1|EFNB2|EPHA2|ELK3|ENG|EPHB3|PTK2B|FOXC1|FOXC2|FOXS1|FLT4|GATA2|GJA4|GPR4|GPX1|ID1|LDLR|LOXL1|LOXL2|LRP1|LYL1|SMAD6|MCAM|MEOX2|MFGE8|MMP2|MMP14|MYH9|NFATC4|NGFR|NINJ1|NOS3|NOTCH1|NOTCH3|NOTCH4|PDE2A|PDGFB|PDGFRB|PECAM1|PKD1|PRCP|PTK7|ROBO1|CX3…	-44.8192	0	2	0	0	-49.2627
	Acvrl1	Etv1	Abca7	Abcd3			GO:0007167	enzyme-linked receptor protein signaling pathway	-5.04428	-27.3969	0	0					1	0	0	0	-42.1755	0	0	0	GO:0016071	M1000	1	0	GO Biological Processes	19	mRNA metabolic process	19_GO:0008152 metabolic process	-42.1755	3.89797	17.5935	30182	623	1653	133	8.04598	0.669019	472|988|1054|1207|1386|1479|1653|1655|1660|1665|2107|2332|2483|2926|3178|3181|3187|3192|3550|3646|4116|4236|4292|4670|4841|4848|4850|5356|5411|6426|6430|6434|6596|6629|6733|6741|6872|6879|6880|6884|7068|7310|7812|8487|8731|8732|8896|8899|9169|9406|9541|9589|9879|9939|9984|10114|10150|10180|10236|10283|10286|10492|10569|10768|10772|10891|10914|11168|11171|11340|22803|22890|22894|22938|22944|23318|…	ATM|CDC5L|CEBPG|CLNS1A|ATF2|CSTF3|DDX1|DDX5|DHX9|DHX15|ETF1|FMR1|FRG1|GRSF1|HNRNPA1|HNRNPA2B1|HNRNPH1|HNRNPU|IK|EIF3E|MAGOH|MFAP1|MLH1|HNRNPM|NONO|CNOT2|CNOT4|PLRG1|PNN|SRSF1|SRSF5|TRA2B|HLTF|SNRPB2|SRPK2|SSB|TAF1|TAF7|TAF9|TAF13|THRB|ZRSR2P1|CSDE1|GEMIN2|RNMT|RNGTT|BUD31|PRPF4B|SCAF11|ZRANB2|CIR1|WTAP|DDX46|RBM8A|THOC1|HIPK3|MBNL2|RBM6|HNRNPR|CWC27|BCAS2|SYNCRIP|SLU7|AHCYL1|SRSF10|PPARGC1A|PAPOL…	-38.4281	0	1	0	0	-49.3724
	Adam15	Gabrb2	Abcc10	Abce1			GO:0009611	response to wounding	-4.152	-25.0196	0	0					0	1	0	1	0	-22.8613	0	-42.0069	GO:0035239	M0101	2	0	GO Biological Processes	19	tube morphogenesis	19_GO:0032502 developmental process	-42.0069	4.07483	17.7779	30182	670	1404	127	9.04558	0.765503	71|94|133|151|182|187|290|348|367|388|578|581|639|652|947|1281|1282|1295|1435|1436|1464|1522|1636|1893|1901|1942|1948|1969|2004|2022|2049|2185|2296|2303|2324|2535|2624|2736|2828|2876|3142|3397|3911|3949|4017|4035|4162|4223|4240|4313|4323|4613|4627|4776|4814|4846|4851|4854|4855|5159|5216|5310|5420|5547|5754|5916|6091|6376|6659|6663|6714|6850|6886|6909|6926|6943|7026|7040|7052|7075|7291|7408|7484|7…	ACTG1|ACVRL1|ADM|ADRA2B|JAG1|APLNR|ANPEP|APOE|AR|RHOB|BAK1|BAX|PRDM1|BMP4|CD34|COL3A1|COL4A1|COL8A1|CSF1|CSF1R|CSPG4|CTSZ|ACE|ECM1|S1PR1|EFNA1|EFNB2|EPHA2|ELK3|ENG|EPHB3|PTK2B|FOXC1|FOXC2|FLT4|FZD2|GATA2|GLI2|GPR4|GPX1|HLX|ID1|LAMA5|LDLR|LOXL2|LRP1|MCAM|MEOX2|MFGE8|MMP2|MMP14|MYCN|MYH9|NFATC4|NINJ1|NOS3|NOTCH1|NOTCH3|NOTCH4|PDGFRB|PFN1|PKD1|PODXL|PRCP|PTK7|RARG|ROBO1|CX3CL1|SOX4|SOX10|SRC|SYK|TAL…	-38.3564	0	2	0	0	-49.2627
	Adora2a	Gpr63	Abcd4	Abcg3			GO:0050865	regulation of cell activation	-4.21781	-24.6086	0	0					0	1	0	1	0	-19.6812	0	-40.2321	GO:0048514	M0101	2	0	GO Biological Processes	19	blood vessel morphogenesis	19_GO:0032502 developmental process	-40.2321	4.99223	18.2421	30182	422	1404	98	6.98006	0.680039	71|94|133|151|182|187|290|348|388|578|581|639|652|947|1281|1282|1295|1464|1636|1893|1901|1942|1948|1969|2004|2022|2049|2185|2296|2303|2324|2624|2828|2876|3397|3949|4017|4035|4162|4223|4240|4313|4323|4627|4776|4814|4846|4851|4854|4855|5159|5547|6091|6376|6659|6850|6886|6909|6943|7026|7040|7075|7490|7837|8434|8463|8742|8751|8828|9289|10163|10266|10411|10855|23129|23462|25865|28514|51162|54345|54538…	ACTG1|ACVRL1|ADM|ADRA2B|JAG1|APLNR|ANPEP|APOE|RHOB|BAK1|BAX|PRDM1|BMP4|CD34|COL3A1|COL4A1|COL8A1|CSPG4|ACE|ECM1|S1PR1|EFNA1|EFNB2|EPHA2|ELK3|ENG|EPHB3|PTK2B|FOXC1|FOXC2|FLT4|GATA2|GPR4|GPX1|ID1|LDLR|LOXL2|LRP1|MCAM|MEOX2|MFGE8|MMP2|MMP14|MYH9|NFATC4|NINJ1|NOS3|NOTCH1|NOTCH3|NOTCH4|PDGFRB|PRCP|ROBO1|CX3CL1|SOX4|SYK|TAL1|TBX2|TCF21|NR2F2|TGFB1|TIE1|WT1|PXDN|RECK|TEAD2|TNFSF12|ADAM15|NRP2|ADGRG1|WAS…	-36.6608	0	2	0	0	-49.2627
	Adrb2	Nsrp1	Abhd16a	Acadl			GO:0040017	positive regulation of locomotion	-7.20831	-30.3244	0	0					0	1	0	1	0	-21.6153	0	-36.4114	GO:0001525	M0101	2	0	GO Biological Processes	19	angiogenesis	19_GO:0032502 developmental process	-36.4114	5.40726	17.6718	30182	326	1404	82	5.84046	0.625853	71|94|151|182|187|290|388|652|947|1282|1295|1464|1636|1893|1901|1942|1948|1969|2004|2022|2049|2185|2296|2303|2324|2624|2828|2876|3397|4017|4162|4223|4240|4313|4323|4627|4776|4814|4846|4851|4854|4855|5159|5547|6091|6376|6850|6886|6943|7075|7837|8434|8742|8751|8828|9289|10163|10266|10411|10855|23129|23462|25865|28514|51162|54345|54538|54567|54922|57125|57381|64218|64321|81575|146850|153090|161198|1…	ACTG1|ACVRL1|ADRA2B|JAG1|APLNR|ANPEP|RHOB|BMP4|CD34|COL4A1|COL8A1|CSPG4|ACE|ECM1|S1PR1|EFNA1|EFNB2|EPHA2|ELK3|ENG|EPHB3|PTK2B|FOXC1|FOXC2|FLT4|GATA2|GPR4|GPX1|ID1|LOXL2|MCAM|MEOX2|MFGE8|MMP2|MMP14|MYH9|NFATC4|NINJ1|NOS3|NOTCH1|NOTCH3|NOTCH4|PDGFRB|PRCP|ROBO1|CX3CL1|SYK|TAL1|TCF21|TIE1|PXDN|RECK|TNFSF12|ADAM15|NRP2|ADGRG1|WASF2|RAMP2|RAPGEF3|HPSE|PLXND1|HEY1|PRKD2|DLL1|EGFL7|SOX18|ROBO4|DLL4|RASIP…	-32.907	0	2	0	0	-49.2627
	Aif1l	Ptgfr	Abhd17a	Acadm			GO:0060485	mesenchyme development	-8.75553	-23.1673	0	0					1	1	0	1	-14.9353	-5.63682	0	-18.5898	WP3888	M1101	3	0	WikiPathways	27	VEGFA-VEGFR2 signaling pathway		-35.8931	3.21303	15.3313	30182	432	2979	137	4.59886	0.383766	52|71|102|154|182|355|382|389|409|595|598|781|813|1003|1072|1192|1213|1267|1386|1445|1465|1495|1666|1796|1901|1969|1977|1982|2022|2058|2078|2152|2185|2317|2624|2697|2876|2926|2932|3142|3146|3303|3486|3490|3688|3984|3998|4189|4313|4323|4343|4627|4673|4690|4691|4792|4846|4855|4860|5216|5290|5295|5321|5329|5515|5562|5563|5595|5599|5601|5608|5829|5868|5906|5908|5970|6093|6125|6129|6142|6194|6198|6386…	ACP1|ACTG1|ADAM10|ADRB2|JAG1|FAS|ARF6|RHOC|ARRB2|CCND1|BCL2L1|CACNA2D1|CALU|CDH5|CFL1|CLIC1|CLTC|CNP|ATF2|CSK|CSRP1|CTNNA1|DECR1|DOK1|S1PR1|EPHA2|EIF4E|EIF4G2|ENG|EPRS1|ERG|F3|PTK2B|FLNB|GATA2|GJA1|GPX1|GRSF1|GSK3B|HLX|HMGB1|HSPA1A|IGFBP3|IGFBP7|ITGB1|LIMK1|LMAN1|DNAJB9|MMP2|MMP14|MOV10|MYH9|NAP1L1|NCK1|NCL|NFKBIA|NOS3|NOTCH4|PNP|PFN1|PIK3CA|PIK3R1|PLA2G4A|PLAUR|PPP2CA|PRKAA1|PRKAA2|MAPK3|MAPK8|M…	-31.9285	0	3	1	1	-35.8931
	Ankrd23	Rasef	Abhd8	Acadsb			GO:0032103	positive regulation of response to external stimulus	-7.3797	-20.3955	0	0					1	0	0	0	-34.963	0	0	0	GO:0044265	M1000	1	0	GO Biological Processes	19	cellular macromolecule catabolic process	19_GO:0008152 metabolic process	-34.963	3.25801	15.3695	30182	779	1653	139	8.40895	0.682592	324|329|472|821|996|1452|1540|1655|2107|2932|3093|3309|3646|4116|4189|4292|4734|4780|4848|4850|5682|5684|5685|5687|5706|5707|5718|6047|6049|6500|6741|6872|6921|7184|7267|7320|7323|7334|7337|7398|7415|7812|8065|8239|8405|8451|8452|8453|8454|8883|8916|8975|9097|9101|9147|9320|9325|9373|9525|9575|9736|9861|9867|9939|9958|10040|10128|10213|10600|10724|10973|11059|11101|11340|11342|22803|22836|22894|2…	APC|BIRC2|ATM|CANX|CDC27|CSNK1A1|CYLD|DDX5|ETF1|GSK3B|UBE2K|HSPA5|EIF3E|MAGOH|DNAJB9|MLH1|NEDD4|NFE2L2|CNOT2|CNOT4|PSMA1|PSMA3|PSMA4|PSMA6|PSMC6|PSMD1|PSMD12|RNF4|RNF6|SKP1|SSB|TAF1|ELOC|HSP90B1|TTC3|UBE2B|UBE2D3|UBE2N|UBE3A|USP1|VCP|CSDE1|CUL5|USP9X|SPOP|CUL4A|CUL3|CUL2|CUL1|NAE1|HERC3|USP13|USP14|USP8|NEMF|TRIP12|TRIP4|PLAA|VPS4B|CLOCK|USP34|PSMD6|PJA2|RBM8A|USP15|TOM1L1|LRPPRC|PSMD14|USP16|OGA…	-31.5166	0	4	1	1	-34.963
	Aplnr	Rgs2	Abi3	Acat1			GO:0008285	negative regulation of cell population proliferation	-8.79693	-21.7443	0	0					1	1	0	1	-10.7057	-3.70229	0	-19.9793	R-HSA-1280215	M1101	3	0	Reactome Gene Sets	6	Cytokine Signaling in Immune system		-32.5331	2.53984	13.9371	30182	730	2979	183	6.143	0.439935	177|329|595|598|684|817|821|829|920|948|958|1026|1052|1072|1147|1270|1386|1435|1436|1438|1445|1848|1901|1974|1977|1982|2185|2317|2323|2690|3091|3105|3106|3117|3119|3122|3127|3133|3135|3146|3181|3313|3429|3430|3561|3563|3595|3597|3603|3635|3663|3665|3667|3688|3716|3717|3836|3837|3838|3839|3840|3841|3845|3911|3929|3934|3965|4055|4205|4313|4615|4734|4791|4792|4793|4843|4938|4939|5290|5293|5295|5495|…	AGER|BIRC2|CCND1|BCL2L1|BST2|CAMK2D|CANX|CAPZA1|CD4|CD36|CD40|CDKN1A|CEBPD|CFL1|CHUK|CNTF|ATF2|CSF1|CSF1R|CSF2RA|CSK|DUSP6|S1PR1|EIF4A2|EIF4E|EIF4G2|PTK2B|FLNB|FLT3LG|GHR|HIF1A|HLA-A|HLA-B|HLA-DQA1|HLA-DQB1|HLA-DRA|HLA-DRB5|HLA-E|HLA-G|HMGB1|HNRNPA2B1|HSPA9|IFI27|IFI35|IL2RG|IL3RA|IL12RB2|IL13RA1|IL16|INPP5D|IRF5|IRF7|IRS1|ITGB1|JAK1|JAK2|KPNA1|KPNB1|KPNA2|KPNA3|KPNA4|KPNA5|KRAS|LAMA5|LBP|LCN2|LG…	-28.8826	0	5	1	1	-32.5331
	Aplp1	Slc24a3	Ablim3	Acbd5			GO:0072001	renal system development	-7.45706	-16.0113	0	0					1	0	0	0	-32.5167	0	0	0	GO:0006397	M1000	1	0	GO Biological Processes	19	mRNA processing	19_GO:0008152 metabolic process	-32.5167	3.94893	15.4595	30182	467	1653	101	6.1101	0.589111	988|1207|1479|1653|1655|1660|1665|2332|2483|2926|3178|3181|3187|3192|3550|4116|4236|4670|4841|5356|5411|6426|6430|6434|6629|6733|7310|8487|8731|8732|8896|8899|9169|9406|9541|9589|9879|9939|9984|10150|10180|10236|10283|10286|10492|10569|10768|10772|10891|10914|11168|11171|22803|22938|22944|23398|23435|23451|23517|25962|27238|27336|51319|51340|51362|51574|51631|51747|53981|54715|55149|55197|55234|5…	CDC5L|CLNS1A|CSTF3|DDX1|DDX5|DHX9|DHX15|FMR1|FRG1|GRSF1|HNRNPA1|HNRNPA2B1|HNRNPH1|HNRNPU|IK|MAGOH|MFAP1|HNRNPM|NONO|PLRG1|PNN|SRSF1|SRSF5|TRA2B|SNRPB2|SRPK2|ZRSR2P1|GEMIN2|RNMT|RNGTT|BUD31|PRPF4B|SCAF11|ZRANB2|CIR1|WTAP|DDX46|RBM8A|THOC1|MBNL2|RBM6|HNRNPR|CWC27|BCAS2|SYNCRIP|SLU7|AHCYL1|SRSF10|PPARGC1A|PAPOLA|PSIP1|STRAP|XRN2|SNW1|KIN|PPWD1|TARDBP|SF3B1|MTREX|VIRMA|GPKOW|HTATSF1|RSRC1|CRNKL1|CDC4…	-29.1215	0	1	0	0	-49.3724
	Apol3	Ssb	Acap3	Acmsd			GO:0009612	response to mechanical stimulus	-7.39057	-15.3786	0	0					1	0	0	0	-30.9072	0	0	0	GO:0008380	M1000	1	0	GO Biological Processes	19	RNA splicing	19_GO:0008152 metabolic process	-30.9072	4.17082	15.2496	30182	394	1653	90	5.44465	0.558074	988|1207|1653|1655|1660|1665|2332|2483|3178|3181|3187|3192|3550|4116|4236|4670|4841|5356|5411|5515|6426|6430|6434|6629|6733|7310|8148|8487|8896|8899|9169|9360|9406|9541|9589|9879|9939|9984|10150|10180|10199|10236|10283|10286|10492|10569|10625|10772|10891|11168|11171|22938|23398|23435|23451|23517|25940|25962|27238|27332|27336|51319|51340|51362|51574|51631|51747|54715|55234|55285|55599|55660|55677|…	CDC5L|CLNS1A|DDX1|DDX5|DHX9|DHX15|FMR1|FRG1|HNRNPA1|HNRNPA2B1|HNRNPH1|HNRNPU|IK|MAGOH|MFAP1|HNRNPM|NONO|PLRG1|PNN|PPP2CA|SRSF1|SRSF5|TRA2B|SNRPB2|SRPK2|ZRSR2P1|TAF15|GEMIN2|BUD31|PRPF4B|SCAF11|PPIG|ZRANB2|CIR1|WTAP|DDX46|RBM8A|THOC1|MBNL2|RBM6|MPHOSPH10|HNRNPR|CWC27|BCAS2|SYNCRIP|SLU7|IVNS1ABP|SRSF10|PPARGC1A|PSIP1|STRAP|SNW1|PPWD1|TARDBP|SF3B1|MTREX|FAM98A|VIRMA|GPKOW|ZNF638|HTATSF1|RSRC1|CRNKL1…	-27.5577	0	1	0	0	-49.3724
	Aqp1	Sycp3	Acbd4	Acot9			GO:0040013	negative regulation of locomotion	-6.4405	-15.8806	0	0					1	0	0	0	-30.5494	0	0	0	GO:0043632	M1000	1	0	GO Biological Processes	19	modification-dependent macromolecule catabolic process	19_GO:0008152 metabolic process	-30.5494	3.46024	14.5395	30182	591	1653	112	6.77556	0.61816	324|329|821|996|1452|1540|2932|3093|3309|4189|4734|4780|4850|5682|5684|5685|5687|5706|5707|5718|6047|6049|6500|6872|6921|7184|7267|7320|7323|7334|7337|7398|7415|8065|8239|8405|8451|8452|8453|8454|8883|8916|8975|9097|9101|9147|9320|9325|9373|9525|9575|9736|9861|9867|9958|10040|10213|10600|10973|11059|11101|11340|11342|22836|23318|23358|25820|25852|26046|26091|26234|26269|26273|27248|27252|29761|29…	APC|BIRC2|CANX|CDC27|CSNK1A1|CYLD|GSK3B|UBE2K|HSPA5|DNAJB9|NEDD4|NFE2L2|CNOT4|PSMA1|PSMA3|PSMA4|PSMA6|PSMC6|PSMD1|PSMD12|RNF4|RNF6|SKP1|TAF1|ELOC|HSP90B1|TTC3|UBE2B|UBE2D3|UBE2N|UBE3A|USP1|VCP|CUL5|USP9X|SPOP|CUL4A|CUL3|CUL2|CUL1|NAE1|HERC3|USP13|USP14|USP8|NEMF|TRIP12|TRIP4|PLAA|VPS4B|CLOCK|USP34|PSMD6|PJA2|USP15|TOM1L1|PSMD14|USP16|ASCC3|WWP1|ATE1|EXOSC8|RNF13|RHOBTB3|TUT4|USP24|ARIH1|ARMC8|LTN…	-27.2413	0	4	0	0	-34.963
	Arc	Tas2r120	Ace	Acp1			GO:0050920	regulation of chemotaxis	-7.0696	-16.4044	0	0					0	1	0	1	0	-7.20831	0	-30.3244	GO:0040017	M0101	2	0	GO Biological Processes	19	positive regulation of locomotion	19_GO:0040011 locomotion	-30.3244	3.67111	14.7086	30182	609	1404	104	7.40741	0.698936	59|71|81|177|358|382|388|389|652|949|958|1003|1240|1277|1435|1436|1613|1901|1969|2039|2149|2150|2185|2260|2303|2324|2526|2624|2771|2852|2896|3373|3603|3929|3958|3965|4150|4162|4192|4267|4313|4323|4846|4851|5155|5159|5175|5216|5293|5420|5595|5724|5880|5919|6237|6282|6366|6376|6387|6405|6615|6678|6714|7018|7040|7114|7162|7205|7291|7448|7852|7869|8482|8717|8828|8877|9181|9564|9647|10501|11151|11170|…	ACTA2|ACTG1|ACTN4|AGER|AQP1|ARF6|RHOB|RHOC|BMP4|SCARB1|CD40|CDH5|CMKLR1|COL1A1|CSF1|CSF1R|DAPK3|S1PR1|EPHA2|DMTN|F2R|F2RL1|PTK2B|FGFR1|FOXC2|FLT4|FUT4|GATA2|GNAI2|GPER1|GRN|HYAL1|IL16|LBP|LGALS3|LGALS9|MAZ|MCAM|MDK|CD99|MMP2|MMP14|NOS3|NOTCH1|PDGFB|PDGFRB|PECAM1|PFN1|PIK3CD|PODXL|MAPK3|PTAFR|RAC2|RARRES2|RRAS|S100A11|CCL21|CX3CL1|CXCL12|SEMA3F|SNAI1|SPARC|SRC|TF|TGFB1|TMSB4X|TPBG|TRIP6|TWIST1|VTN…	-27.0542	0	6	1	1	-30.3244
	Arhgap27	Tub	Acta1	Acsl1			GO:0008283	cell population proliferation	-6.29275	-17.6647	0	0					0	1	0	1	0	-6.24096	0	-30.209	GO:0030335	M0101	2	0	GO Biological Processes	19	positive regulation of cell migration	19_GO:0040011 locomotion	-30.209	3.77806	14.7767	30182	569	1404	100	7.12251	0.686417	59|71|81|177|358|382|388|389|652|949|958|1003|1240|1277|1435|1436|1613|1901|1969|2039|2149|2150|2185|2260|2303|2324|2526|2624|2771|2852|2896|3373|3929|3958|3965|4150|4162|4192|4267|4313|4323|4846|4851|5155|5159|5175|5216|5293|5420|5595|5724|5880|5919|6237|6282|6366|6376|6387|6405|6615|6678|6714|7040|7114|7205|7291|7448|7852|7869|8482|8717|8828|8877|9181|9564|9647|10501|11151|11170|23625|25865|260…	ACTA2|ACTG1|ACTN4|AGER|AQP1|ARF6|RHOB|RHOC|BMP4|SCARB1|CD40|CDH5|CMKLR1|COL1A1|CSF1|CSF1R|DAPK3|S1PR1|EPHA2|DMTN|F2R|F2RL1|PTK2B|FGFR1|FOXC2|FLT4|FUT4|GATA2|GNAI2|GPER1|GRN|HYAL1|LBP|LGALS3|LGALS9|MAZ|MCAM|MDK|CD99|MMP2|MMP14|NOS3|NOTCH1|PDGFB|PDGFRB|PECAM1|PFN1|PIK3CD|PODXL|MAPK3|PTAFR|RAC2|RARRES2|RRAS|S100A11|CCL21|CX3CL1|CXCL12|SEMA3F|SNAI1|SPARC|SRC|TGFB1|TMSB4X|TRIP6|TWIST1|VTN|CXCR4|SEMA3B…	-26.9735	0	6	0	0	-30.3244
	Arhgef15	Vcam1	Acta2	Acsm3			GO:0001667	ameboidal-type cell migration	-9.9032	-16.8523	0	0					1	0	0	0	-29.9891	0	0	0	GO:0051603	M1000	1	0	GO Biological Processes	19	proteolysis involved in protein catabolic process	19_GO:0008152 metabolic process	-29.9891	3.32502	14.2762	30182	637	1653	116	7.01754	0.628285	324|329|821|996|1075|1452|1540|2932|3093|3309|3416|4189|4734|4780|4850|5682|5684|5685|5687|5706|5707|5718|6047|6049|6500|6872|6921|7184|7267|7320|7323|7334|7337|7398|7415|8065|8239|8405|8450|8451|8452|8453|8454|8883|8916|8975|9097|9101|9147|9306|9320|9325|9373|9525|9575|9736|9861|9867|9958|10040|10213|10600|10845|10973|11059|11101|11236|11342|22836|23198|23358|25820|25852|26046|26091|26234|26269|…	APC|BIRC2|CANX|CDC27|CTSC|CSNK1A1|CYLD|GSK3B|UBE2K|HSPA5|IDE|DNAJB9|NEDD4|NFE2L2|CNOT4|PSMA1|PSMA3|PSMA4|PSMA6|PSMC6|PSMD1|PSMD12|RNF4|RNF6|SKP1|TAF1|ELOC|HSP90B1|TTC3|UBE2B|UBE2D3|UBE2N|UBE3A|USP1|VCP|CUL5|USP9X|SPOP|CUL4B|CUL4A|CUL3|CUL2|CUL1|NAE1|HERC3|USP13|USP14|USP8|NEMF|SOCS6|TRIP12|TRIP4|PLAA|VPS4B|CLOCK|USP34|PSMD6|PJA2|USP15|TOM1L1|PSMD14|USP16|CLPX|ASCC3|WWP1|ATE1|RNF139|RNF13|RHOBTB3|…	-26.7858	0	4	0	0	-34.963
	Arhgef25		Actb	Acss3			GO:0003158	endothelium development	-15.7521	-19.7631	0	0					0	1	0	1	0	-5.98517	0	-29.9468	GO:2000147	M0101	2	0	GO Biological Processes	19	positive regulation of cell motility	19_GO:0040011 locomotion	-29.9468	3.69143	14.6332	30182	594	1404	102	7.26496	0.692716	59|71|81|177|358|382|388|389|652|949|958|1003|1240|1277|1435|1436|1613|1901|1969|2039|2149|2150|2185|2260|2303|2324|2526|2624|2771|2852|2896|3373|3929|3958|3965|4150|4162|4192|4267|4313|4323|4846|4851|5155|5159|5175|5216|5293|5420|5595|5724|5880|5919|6237|6282|6366|6376|6387|6405|6615|6678|6714|7018|7040|7114|7205|7291|7448|7852|7869|8482|8717|8828|8877|9181|9564|9647|10501|11151|11170|23625|2586…	ACTA2|ACTG1|ACTN4|AGER|AQP1|ARF6|RHOB|RHOC|BMP4|SCARB1|CD40|CDH5|CMKLR1|COL1A1|CSF1|CSF1R|DAPK3|S1PR1|EPHA2|DMTN|F2R|F2RL1|PTK2B|FGFR1|FOXC2|FLT4|FUT4|GATA2|GNAI2|GPER1|GRN|HYAL1|LBP|LGALS3|LGALS9|MAZ|MCAM|MDK|CD99|MMP2|MMP14|NOS3|NOTCH1|PDGFB|PDGFRB|PECAM1|PFN1|PIK3CD|PODXL|MAPK3|PTAFR|RAC2|RARRES2|RRAS|S100A11|CCL21|CX3CL1|CXCL12|SEMA3F|SNAI1|SPARC|SRC|TF|TGFB1|TMSB4X|TRIP6|TWIST1|VTN|CXCR4|SEM…	-26.7735	0	6	0	0	-30.3244
	Arrdc1		Actg1	Actbl2			GO:0001775	cell activation	-3.86557	-18.953	0	0					1	0	0	1	-19.2826	0	0	-8.73114	R-HSA-2262752	M1001	2	0	Reactome Gene Sets	6	Cellular responses to stress		-29.8748	2.40128	13.1988	30182	789	2979	187	6.27727	0.444399	367|472|523|528|533|538|648|817|829|830|996|1019|1026|1051|1054|1386|1457|1535|1781|1783|1912|1965|1968|2077|2135|2146|2197|2673|2876|2878|2882|2908|2932|2950|3007|3009|3017|3024|3043|3091|3303|3304|3309|3313|3337|3397|3417|3490|4189|4194|4306|4343|4683|4780|4801|4851|5595|5599|5600|5601|5608|5682|5684|5685|5687|5696|5698|5699|5706|5707|5718|5903|5925|5931|5970|6045|6125|6129|6141|6142|6158|6166|…	AR|ATM|ATP6V1A|ATP6V1C1|ATP6V0B|ATP7A|BMI1|CAMK2D|CAPZA1|CAPZA2|CDC27|CDK4|CDKN1A|CEBPB|CEBPG|ATF2|CSNK2A1|CYBA|DYNC1I2|DYNC1LI2|PHC2|EIF2S1|EIF2S3|ERF|EXTL2|EZH2|FAU|GFPT1|GPX1|GPX3|GPX7|NR3C1|GSK3B|GSTP1|H1-3|H1-5|H2BC5|H1-1|HBB|HIF1A|HSPA1A|HSPA1B|HSPA5|HSPA9|DNAJB1|ID1|IDH1|IGFBP7|DNAJB9|MDM4|NR3C2|MOV10|NBN|NFE2L2|NFYB|NOTCH1|MAPK3|MAPK8|MAPK11|MAPK9|MAP2K6|PSMA1|PSMA3|PSMA4|PSMA6|PSMB8|PSMB…	-26.3704	0	7	1	1	-29.8748
	Atp2a3		Actn1	Actr3			GO:0045596	negative regulation of cell differentiation	-3.79273	-14.5992	0	0					1	0	0	1	-25.9063	0	0	-4.31018	GO:0033365	M1001	2	0	GO Biological Processes	19	protein localization to organelle	19_GO:0051179 localization	-29.3815	2.45614	13.1425	30182	726	2979	176	5.90802	0.431978	382|400|550|580|581|602|652|706|975|1026|1277|1386|1434|1653|1654|1660|1678|1739|1861|2066|2146|2804|2901|3009|3087|3192|3309|3329|3550|3836|3837|3838|3839|3840|3841|3842|3920|4436|4487|4734|4763|4792|4851|5108|5189|5190|5194|5295|5356|5534|5552|5562|5563|5870|5885|5898|5903|5910|5925|6094|6262|6500|6726|6727|6728|6729|6731|6741|6747|6850|7095|7157|7175|7288|7341|7514|7518|7531|7805|8031|8239|836…	ARF6|ARL1|AUP1|BARD1|BAX|BCL3|BMP4|TSPO|CD81|CDKN1A|COL1A1|ATF2|CSE1L|DDX1|DDX3X|DHX9|TIMM8A|DLG1|TOR1A|ERBB4|EZH2|GOLGB1|GRIK5|H1-5|HHEX|HNRNPU|HSPA5|HSPD1|IK|KPNA1|KPNB1|KPNA2|KPNA3|KPNA4|KPNA5|TNPO1|LAMP2|MSH2|MSX1|NEDD4|NF1|NFKBIA|NOTCH1|PCM1|PEX1|PEX6|PEX13|PIK3R1|PLRG1|PPP3R1|SRGN|PRKAA1|PRKAA2|RAB6A|RAD21|RALA|RANBP2|RAP1GDS1|RB1|ROM1|RYR2|SKP1|SRP9|SRP14|SRP19|SRP54|SRP72|SSB|SSR3|SYK|SEC…	-25.9351	0	8	1	1	-29.3815
	B4galnt1		Actn4	Actr6			M5884	NABA CORE MATRISOME	-3.14112	-18.7639	0	0					1	0	0	0	-29.1537	0	0	0	GO:0022613	M1000	1	0	GO Biological Processes	19	ribonucleoprotein complex biogenesis	19_GO:0009987 cellular process	-29.1537	3.76149	14.4611	30182	466	1653	96	5.80762	0.575269	1207|1653|1654|1660|1662|1968|1983|2483|3646|4869|6059|6125|6129|6194|6426|6430|6629|6733|6880|7514|8450|8451|8487|8562|8602|8661|8669|8894|9169|9188|9879|10199|10200|10412|10438|10480|10556|10569|10728|10772|10775|10813|10885|11056|11103|11168|11171|11340|22803|22868|22894|23160|23451|23517|23560|25879|27336|28985|29081|29889|51001|51018|51068|51077|51340|51575|51602|51631|51747|54552|54680|5470…	CLNS1A|DDX1|DDX3X|DHX9|DDX10|EIF2S3|EIF5|FRG1|EIF3E|NPM1|ABCE1|RPL5|RPL7|RPS6|SRSF1|SRSF5|SNRPB2|SRPK2|TAF9|XPO1|CUL4B|CUL4A|GEMIN2|DENR|NOP14|EIF3A|EIF3J|EIF2S2|SCAF11|DDX21|DDX46|MPHOSPH10|MPHOSPH6|NSA2|C1D|EIF3M|RPP30|SLU7|PTGES3|SRSF10|POP4|UTP14A|WDR3|DDX52|KRR1|PSIP1|STRAP|EXOSC8|XRN2|FASTKD2|DIS3|WDR43|SF3B1|MTREX|GTPBP4|DCAF13|HTATSF1|MCTS1|METTL5|GNL2|MTERF3|RRP15|NMD3|FCF1|CRNKL1|ESF1|N…	-26.0084	0	9	1	1	-29.1537
	Bbc3		Acvrl1	Adal			GO:0010942	positive regulation of cell death	-3.9005	-18.363	0	0					1	1	0	1	-3.29821	-2.77526	0	-28.9959	GO:0071345	M1101	3	0	GO Biological Processes	19	cellular response to cytokine stimulus	19_GO:0050896 response to stimulus	-28.9959	3.34865	14.0788	30182	719	1404	112	7.97721	0.723085	71|81|355|558|572|920|958|997|1019|1050|1051|1240|1277|1435|1436|1438|1535|1613|1796|1843|2167|2185|2194|2296|2317|2671|2852|2934|3373|3429|3561|3563|3625|3663|3665|3965|4046|4313|4615|4792|4843|4851|4938|4939|5106|5138|5155|5595|5600|5740|5826|5916|5970|6188|6366|6376|6387|6714|6723|6778|6850|7114|7132|7133|7157|7185|7431|7706|7791|7852|8519|8638|8651|8692|8717|8718|8792|8828|8986|9181|9244|9253…	ACTG1|ACTN4|FAS|AXL|BAD|CD4|CD40|CDC34|CDK4|CEBPA|CEBPB|CMKLR1|COL1A1|CSF1|CSF1R|CSF2RA|CYBA|DAPK3|DOK1|DUSP1|FABP4|PTK2B|FASN|FOXC1|FLNB|GFER|GPER1|GSN|HYAL1|IFI27|IL2RG|IL3RA|INHBB|IRF5|IRF7|LGALS9|LSP1|MMP2|MYD88|NFKBIA|NOS2|NOTCH1|OAS1|OAS2|PCK2|PDE2A|PDGFB|MAPK3|MAPK11|PTGIS|ABCD4|RARG|RELA|RPS3|CCL21|CX3CL1|CXCL12|SRC|SRM|STAT6|SYK|TMSB4X|TNFRSF1A|TNFRSF1B|TP53|TRAF1|VIM|TRIM25|ZYX|CXCR4|IF…	-25.8768	0	10	1	1	-28.9959
	Bok		Acy3	Adam10			GO:0002683	negative regulation of immune system process	-3.76793	-17.4626	0	0					1	0	0	0	-28.8945	0	0	0	GO:0006511	M1000	1	0	GO Biological Processes	19	ubiquitin-dependent protein catabolic process	19_GO:0008152 metabolic process	-28.8945	3.43358	14.1065	30182	569	1653	107	6.47308	0.605184	324|329|821|996|1452|1540|2932|3093|3309|4189|4734|4780|4850|5682|5684|5685|5687|5706|5707|5718|6047|6049|6500|6872|6921|7184|7267|7320|7323|7334|7337|7398|7415|8065|8239|8405|8451|8452|8453|8454|8883|8916|8975|9097|9101|9147|9320|9325|9373|9525|9575|9736|9861|9867|9958|10040|10213|10600|10973|11059|11101|11342|22836|23358|25820|25852|26046|26091|26234|26269|26273|27248|27252|29761|29945|51028|51…	APC|BIRC2|CANX|CDC27|CSNK1A1|CYLD|GSK3B|UBE2K|HSPA5|DNAJB9|NEDD4|NFE2L2|CNOT4|PSMA1|PSMA3|PSMA4|PSMA6|PSMC6|PSMD1|PSMD12|RNF4|RNF6|SKP1|TAF1|ELOC|HSP90B1|TTC3|UBE2B|UBE2D3|UBE2N|UBE3A|USP1|VCP|CUL5|USP9X|SPOP|CUL4A|CUL3|CUL2|CUL1|NAE1|HERC3|USP13|USP14|USP8|NEMF|TRIP12|TRIP4|PLAA|VPS4B|CLOCK|USP34|PSMD6|PJA2|USP15|TOM1L1|PSMD14|USP16|ASCC3|WWP1|ATE1|RNF13|RHOBTB3|USP24|ARIH1|ARMC8|LTN1|HERC4|FBXL…	-25.8003	0	4	0	0	-34.963
	Bst2		Ada	Adam9			GO:0051056	regulation of small GTPase mediated signal transduction	-5.86944	-13.8808	0	0					1	0	0	1	-15.8566	0	0	-10.3888	GO:0080135	M1001	2	0	GO Biological Processes	19	regulation of cellular response to stress	19_GO:0050896 response to stimulus	-28.417	2.42823	12.8906	30182	726	2979	174	5.84089	0.42967	60|177|331|355|472|572|578|580|581|598|652|666|842|947|948|1054|1201|1270|1388|1540|1655|1660|1739|1843|2021|2067|2070|2139|2150|2185|2324|2332|2530|2643|2671|2876|2896|2907|2932|2950|3090|3091|3146|3303|3309|3337|3476|3489|3776|4055|4189|4221|4255|4296|4487|4615|4690|4780|4841|4869|4878|4976|5048|5295|5595|5610|5771|5792|5871|6188|6366|6386|6387|6416|6595|6599|6605|6615|6647|6648|6659|6879|6880|…	ACTB|AGER|XIAP|FAS|ATM|BAD|BAK1|BARD1|BAX|BCL2L1|BMP4|BOK|CASP9|CD34|CD36|CEBPG|CLN3|CNTF|ATF6B|CYLD|DDX5|DHX9|DLG1|DUSP1|ENDOG|ERCC1|EYA4|EYA2|F2RL1|PTK2B|FLT4|FMR1|FUT8|GCH1|GFER|GPX1|GRN|GRINA|GSK3B|GSTP1|HIC1|HIF1A|HMGB1|HSPA1A|HSPA5|DNAJB1|IGBP1|IGFBP6|KCNK2|LTBR|DNAJB9|MEN1|MGMT|MAP3K11|MSX1|MYD88|NCK1|NFE2L2|NONO|NPM1|NPPA|OPA1|PAFAH1B1|PIK3R1|MAPK3|EIF2AK2|PTPN2|PTPRF|MAP4K2|RPS3|CCL21|SD…	-25.0675	0	11	1	1	-28.417
	Cabp1		Adam15	Adk			GO:0070848	response to growth factor	-5.38316	-18.1108	0	0					1	0	0	1	-28.3229	0	0	-2.71312	GO:0030163	M1001	2	0	GO Biological Processes	19	protein catabolic process	19_GO:0008152 metabolic process	-28.3229	3.03103	13.5858	30182	753	1653	125	7.56201	0.65029	102|324|329|472|821|996|1075|1452|1540|2932|3093|3309|3416|3920|4012|4189|4734|4780|4850|5682|5684|5685|5687|5706|5707|5718|6047|6049|6500|6872|6921|7184|7267|7320|7323|7334|7337|7398|7415|8065|8239|8405|8450|8451|8452|8453|8454|8883|8916|8975|9097|9101|9147|9306|9320|9325|9373|9525|9575|9736|9861|9867|9958|10040|10213|10434|10600|10724|10845|10973|11059|11101|11236|11342|22836|23198|23230|23358|…	ADAM10|APC|BIRC2|ATM|CANX|CDC27|CTSC|CSNK1A1|CYLD|GSK3B|UBE2K|HSPA5|IDE|LAMP2|LNPEP|DNAJB9|NEDD4|NFE2L2|CNOT4|PSMA1|PSMA3|PSMA4|PSMA6|PSMC6|PSMD1|PSMD12|RNF4|RNF6|SKP1|TAF1|ELOC|HSP90B1|TTC3|UBE2B|UBE2D3|UBE2N|UBE3A|USP1|VCP|CUL5|USP9X|SPOP|CUL4B|CUL4A|CUL3|CUL2|CUL1|NAE1|HERC3|USP13|USP14|USP8|NEMF|SOCS6|TRIP12|TRIP4|PLAA|VPS4B|CLOCK|USP34|PSMD6|PJA2|USP15|TOM1L1|PSMD14|LYPLA1|USP16|OGA|CLPX|ASC…	-25.2522	0	4	0	0	-34.963
	Calhm2		Adamts10	Adnp			R-HSA-109582	Hemostasis	-4.47915	-19.446	0	0					1	0	0	0	-28.2293	0	0	0	GO:0019941	M1000	1	0	GO Biological Processes	19	modification-dependent protein catabolic process	19_GO:0008152 metabolic process	-28.2293	3.37427	13.8855	30182	579	1653	107	6.47308	0.605184	324|329|821|996|1452|1540|2932|3093|3309|4189|4734|4780|4850|5682|5684|5685|5687|5706|5707|5718|6047|6049|6500|6872|6921|7184|7267|7320|7323|7334|7337|7398|7415|8065|8239|8405|8451|8452|8453|8454|8883|8916|8975|9097|9101|9147|9320|9325|9373|9525|9575|9736|9861|9867|9958|10040|10213|10600|10973|11059|11101|11342|22836|23358|25820|25852|26046|26091|26234|26269|26273|27248|27252|29761|29945|51028|51…	APC|BIRC2|CANX|CDC27|CSNK1A1|CYLD|GSK3B|UBE2K|HSPA5|DNAJB9|NEDD4|NFE2L2|CNOT4|PSMA1|PSMA3|PSMA4|PSMA6|PSMC6|PSMD1|PSMD12|RNF4|RNF6|SKP1|TAF1|ELOC|HSP90B1|TTC3|UBE2B|UBE2D3|UBE2N|UBE3A|USP1|VCP|CUL5|USP9X|SPOP|CUL4A|CUL3|CUL2|CUL1|NAE1|HERC3|USP13|USP14|USP8|NEMF|TRIP12|TRIP4|PLAA|VPS4B|CLOCK|USP34|PSMD6|PJA2|USP15|TOM1L1|PSMD14|USP16|ASCC3|WWP1|ATE1|RNF13|RHOBTB3|USP24|ARIH1|ARMC8|LTN1|HERC4|FBXL…	-25.1809	0	4	0	0	-34.963
	Capg		Adamts2	Adss			GO:0001819	positive regulation of cytokine production	-5.70732	-14.0749	0	0					1	1	0	1	-8.2493	-2.53704	0	-18.3844	GO:0044089	M1101	3	0	GO Biological Processes	19	positive regulation of cellular component biogenesis	19_GO:0048518 positive regulation of biological process	-27.7031	2.73936	13.0179	30182	503	2979	136	4.56529	0.38243	324|382|389|472|538|578|581|948|989|997|1003|1307|1654|1739|1969|2049|2067|2150|2185|2241|2242|2332|2823|2932|3303|3304|3373|3397|3958|3984|4615|4690|4848|5064|5216|5290|5295|5515|5599|5601|5706|5829|5880|5898|5899|5908|6093|6101|6188|6366|6376|6382|6386|6624|6714|6850|6886|7013|7037|7040|7058|7122|7157|7162|7175|7341|7376|7408|7415|8440|8678|8723|9026|9475|9525|9636|9647|9696|9780|9908|10096|101…	APC|ARF6|RHOC|ATM|ATP7A|BAK1|BAX|CD36|SEPTIN7|CDC34|CDH5|COL16A1|DDX3X|DLG1|EPHA2|EPHB3|ERCC1|F2RL1|PTK2B|FER|FES|FMR1|GPM6A|GSK3B|HSPA1A|HSPA1B|HYAL1|ID1|LGALS3|LIMK1|MYD88|NCK1|CNOT2|PALM|PFN1|PIK3CA|PIK3R1|PPP2CA|MAPK8|MAPK9|PSMC6|PXN|RAC2|RALA|RALB|RAP1B|ROCK1|RP1|RPS3|CCL21|CX3CL1|SDC1|SDCBP|FSCN1|SRC|SYK|TAL1|TERF1|TFRC|TGFB1|THBS2|CLDN5|TP53|TPBG|TPR|SUMO1|NR1H2|VASP|VCP|NCK2|BECN1|SNX4|HI…	-24.4997	0	12	1	1	-27.7031
	Car4		Adamts5	Aftph			GO:0034330	cell junction organization	-5.45417	-14.6118	0	0					0	1	0	1	0	-5.04428	0	-27.3969	GO:0007167	M0101	2	0	GO Biological Processes	19	enzyme-linked receptor protein signaling pathway	19_GO:0023052 signaling	-27.3969	3.46839	13.7847	30182	626	1404	101	7.19373	0.689576	94|154|367|409|558|652|654|920|1003|1277|1281|1282|1435|1436|1464|1796|1942|1947|1948|1969|2022|2049|2065|2185|2260|2261|2296|2303|2324|2615|2674|2675|2676|3397|3481|3625|3667|4035|4053|4054|4091|4313|4487|4776|4803|4804|4878|4879|4881|4902|5155|5159|5293|5327|5595|5792|5829|5919|6714|6725|6778|6850|6909|7018|7040|7041|7075|7122|7157|7431|7791|8425|8440|8646|8717|8828|9019|9046|9518|9564|10603|10…	ACVRL1|ADRB2|AR|ARRB2|AXL|BMP4|BMP6|CD4|CDH5|COL1A1|COL3A1|COL4A1|CSF1|CSF1R|CSPG4|DOK1|EFNA1|EFNB1|EFNB2|EPHA2|ENG|EPHB3|ERBB3|PTK2B|FGFR1|FGFR3|FOXC1|FOXC2|FLT4|LRRC32|GFRA1|GFRA2|GFRA3|ID1|IGF2|INHBB|IRS1|LRP1|LTBP2|LTBP3|SMAD6|MMP2|MSX1|NFATC4|NGF|NGFR|NPPA|NPPB|NPR1|NRTN|PDGFB|PDGFRB|PIK3CD|PLAT|MAPK3|PTPRF|PXN|RARRES2|SRC|SRMS|STAT6|SYK|TBX2|TF|TGFB1|TGFB1I1|TIE1|CLDN5|TP53|VIM|ZYX|LTBP4|NC…	-24.3697	0	13	1	1	-27.3969
	Card10		Adamtsl3	Agfg1			GO:0045087	innate immune response	-4.69182	-16.8601	0	0					1	0	0	0	-26.9271	0	0	0	R-HSA-72203	M1000	1	0	Reactome Gene Sets	6	Processing of Capped Intron-Containing Pre-mRNA		-26.9271	4.54871	14.489	30182	285	1653	71	4.29522	0.498681	988|1479|1655|1660|1665|1977|3178|3181|3187|3188|3192|3550|4116|4236|4670|5356|5411|5431|5903|6426|6430|6434|6629|7175|8896|8899|9360|9589|9631|9877|9879|9939|9984|10236|10283|10286|10569|10772|10914|22938|23398|23451|23517|27238|27336|51340|51362|51747|53371|53981|55234|55599|55660|55749|57187|57721|58517|63932|65109|79576|80145|81608|84081|84248|84324|84950|85313|143884|153527|220988|348995	CDC5L|CSTF3|DDX5|DHX9|DHX15|EIF4E|HNRNPA1|HNRNPA2B1|HNRNPH1|HNRNPH2|HNRNPU|IK|MAGOH|MFAP1|HNRNPM|PLRG1|PNN|POLR2B|RANBP2|SRSF1|SRSF5|TRA2B|SNRPB2|TPR|BUD31|PRPF4B|PPIG|WTAP|NUP155|ZC3H11A|DDX46|RBM8A|THOC1|HNRNPR|CWC27|BCAS2|SLU7|SRSF10|PAPOLA|SNW1|PPWD1|SF3B1|MTREX|GPKOW|HTATSF1|CRNKL1|CDC40|LUC7L3|NUP54|CPSF2|SMU1|RNPC3|PRPF40A|CCAR1|THOC2|METTL14|RBM25|STEEP1|UPF3B|NKAP|THOC7|FIP1L1|NSRP1|FYTT…	-23.9201	0	1	0	0	-49.3724
	Cd200		Adamtsl5	Agl			GO:0051046	regulation of secretion	-5.63097	-13.9079	0	0					1	0	0	1	-4.55689	0	0	-23.9225	R-HSA-9675108	M1001	2	0	Reactome Gene Sets	6	Nervous system development		-26.8705	2.57672	12.6659	30182	578	2979	147	4.93454	0.396825	60|71|102|388|389|776|783|784|1072|1213|1281|1282|1289|1290|1292|1400|1457|1739|1759|1796|1808|1942|1947|1948|1969|2042|2045|2049|2107|2197|2242|2260|2674|2675|2676|2932|3066|3688|3845|3984|4116|4313|4627|4665|4690|4902|5216|5290|5293|5295|5362|5532|5595|5599|5600|5682|5684|5685|5687|5696|5698|5699|5706|5707|5718|5921|5962|6091|6093|6125|6129|6141|6142|6158|6166|6171|6175|6176|6187|6188|6189|6191…	ACTB|ACTG1|ADAM10|RHOB|RHOC|CACNA1D|CACNB2|CACNB3|CFL1|CLTC|COL3A1|COL4A1|COL5A1|COL5A2|COL6A2|CRMP1|CSNK2A1|DLG1|DNM1|DOK1|DPYSL2|EFNA1|EFNB1|EFNB2|EPHA2|EPHA3|EPHA7|EPHB3|ETF1|FAU|FES|FGFR1|GFRA1|GFRA2|GFRA3|GSK3B|HDAC2|ITGB1|KRAS|LIMK1|MAGOH|MMP2|MYH9|NAB2|NCK1|NRTN|PFN1|PIK3CA|PIK3CD|PIK3R1|PLXNA2|PPP3CB|MAPK3|MAPK8|MAPK11|PSMA1|PSMA3|PSMA4|PSMA6|PSMB8|PSMB9|PSMB10|PSMC6|PSMD1|PSMD12|RASA1|RD…	-23.6971	0	14	1	1	-26.8705
	Cd34		Adat3	Agps			GO:0002237	response to molecule of bacterial origin	-5.90657	-18.3373	0	0					1	1	0	1	-4.07056	-8.68956	0	-23.8796	GO:0090066	M1101	3	0	GO Biological Processes	19	regulation of anatomical structure size	19_GO:0065007 biological regulation	-26.5483	2.71823	12.7161	30182	492	2979	132	4.43102	0.377029	133|135|151|152|154|348|358|382|393|394|490|538|822|829|830|952|1073|1182|1201|1207|1636|1739|1889|2006|2039|2045|2149|2150|2185|2241|2258|2296|2303|2643|2803|2852|2876|2932|2934|3043|3741|3783|3984|4313|4690|4803|4846|4878|4879|4881|5029|5048|5216|5286|5290|5868|5910|5916|5921|5962|5997|6049|6093|6366|6387|6405|6546|6560|6647|6648|6649|6708|6915|7114|7408|7474|7484|7869|8153|8195|8301|8440|8482|…	ADM|ADORA2A|ADRA2B|ADRA2C|ADRB2|APOE|AQP1|ARF6|ARHGAP4|ARHGAP5|ATP2B1|ATP7A|CAPG|CAPZA1|CAPZA2|CD38|CFL2|CLCN3|CLN3|CLNS1A|ACE|DLG1|ECE1|ELN|DMTN|EPHA7|F2R|F2RL1|PTK2B|FER|FGF13|FOXC1|FOXC2|GCH1|GOLGA4|GPER1|GPX1|GSK3B|GSN|HBB|KCNA5|KCNN4|LIMK1|MMP2|NCK1|NGF|NOS3|NPPA|NPPB|NPR1|P2RY2|PAFAH1B1|PFN1|PIK3C2A|PIK3CA|RAB5A|RAP1GDS1|RARG|RASA1|RDX|RGS2|RNF6|ROCK1|CCL21|CXCL12|SEMA3F|SLC8A1|SLC12A4|SOD1…	-23.4029	0	15	1	1	-26.5483
	Cdh23		Adcy3	Agtpbp1			GO:0043408	regulation of MAPK cascade	-3.40399	-20.4391	0	0					1	0	0	1	-4.80419	0	0	-22.8624	R-HSA-422475	M1001	2	0	Reactome Gene Sets	6	Axon guidance		-26.4217	2.6016	12.5792	30182	553	2979	142	4.7667	0.390362	60|71|102|388|389|776|783|784|1072|1213|1281|1282|1289|1290|1292|1400|1457|1739|1759|1796|1808|1942|1947|1948|1969|2042|2045|2049|2107|2197|2242|2260|2674|2675|2676|2932|3688|3845|3984|4116|4313|4627|4690|4902|5216|5290|5293|5295|5362|5532|5595|5599|5600|5682|5684|5685|5687|5696|5698|5699|5706|5707|5718|5921|5962|6091|6093|6125|6129|6141|6142|6158|6166|6171|6175|6176|6187|6188|6189|6191|6194|6195…	ACTB|ACTG1|ADAM10|RHOB|RHOC|CACNA1D|CACNB2|CACNB3|CFL1|CLTC|COL3A1|COL4A1|COL5A1|COL5A2|COL6A2|CRMP1|CSNK2A1|DLG1|DNM1|DOK1|DPYSL2|EFNA1|EFNB1|EFNB2|EPHA2|EPHA3|EPHA7|EPHB3|ETF1|FAU|FES|FGFR1|GFRA1|GFRA2|GFRA3|GSK3B|ITGB1|KRAS|LIMK1|MAGOH|MMP2|MYH9|NCK1|NRTN|PFN1|PIK3CA|PIK3CD|PIK3R1|PLXNA2|PPP3CB|MAPK3|MAPK8|MAPK11|PSMA1|PSMA3|PSMA4|PSMA6|PSMB8|PSMB9|PSMB10|PSMC6|PSMD1|PSMD12|RASA1|RDX|ROBO1|ROC…	-23.3027	0	14	0	0	-26.8705
	Cdh5		Adcy4	Ahctf1			R-HSA-1474244	Extracellular matrix organization	-2.89882	-19.0583	0	0					1	0	0	1	-12.9309	0	0	-11.3888	GO:0010638	M1001	2	0	GO Biological Processes	19	positive regulation of organelle organization	19_GO:0048518 positive regulation of biological process	-26.3472	2.68307	12.6348	30182	506	2979	134	4.49815	0.379741	154|382|389|472|572|578|581|666|908|989|1073|1739|2021|2067|2150|2185|2241|2242|2852|2896|2932|2934|2966|3091|3178|3181|3303|3304|3397|3481|3981|3984|3998|4487|4683|4690|4848|5007|5155|5159|5216|5329|5595|5599|5601|5829|5885|5898|5899|5925|6101|6188|6366|6376|6382|6386|6624|6714|6742|6886|6950|7013|7157|7175|7203|7320|7408|7474|8440|8447|8452|8678|8723|8877|9026|9475|9525|9647|9696|9908|10051|100…	ADRB2|ARF6|RHOC|ATM|BAD|BAK1|BAX|BOK|CCT6A|SEPTIN7|CFL2|DLG1|ENDOG|ERCC1|F2RL1|PTK2B|FER|FES|GPER1|GRN|GSK3B|GSN|GTF2H2|HIF1A|HNRNPA1|HNRNPA2B1|HSPA1A|HSPA1B|ID1|IGF2|LIG4|LIMK1|LMAN1|MSX1|NBN|NCK1|CNOT2|OSBP|PDGFB|PDGFRB|PFN1|PLAUR|MAPK3|MAPK8|MAPK9|PXN|RAD21|RALA|RALB|RB1|RP1|RPS3|CCL21|CX3CL1|SDC1|SDCBP|FSCN1|SRC|SSBP1|TAL1|TCP1|TERF1|TP53|TPR|CCT3|UBE2B|VASP|WNT5A|NCK2|DOC2B|CUL3|BECN1|SNX4|S…	-23.253	0	12	0	0	-27.7031
	Chst1		Adcy7	Ahcyl1			GO:0042063	gliogenesis	-2.72722	-15.7108	0	0					1	1	0	1	-7.02608	-4.74446	0	-18.2091	GO:0051493	M1101	3	0	GO Biological Processes	19	regulation of cytoskeleton organization	19_GO:0050789 regulation of biological process	-25.8093	2.64047	12.4627	30182	518	2979	135	4.53172	0.381089	71|324|382|389|391|396|397|683|684|822|829|830|1003|1073|1201|1213|1436|1540|1613|1739|1901|2006|2039|2042|2150|2185|2241|2242|2258|2764|2932|2934|3192|3303|3304|3397|3984|4035|4192|4682|4690|4869|5048|5159|5216|5290|5295|5310|5562|5563|5595|5734|5829|5921|5962|6047|6050|6093|6188|6366|6376|6387|6624|6708|7114|7175|7408|8195|8440|8777|9026|9168|9181|9475|9525|9647|10142|10163|10263|10297|10411|10…	ACTG1|APC|ARF6|RHOC|RHOG|ARHGDIA|ARHGDIB|BST1|BST2|CAPG|CAPZA1|CAPZA2|CDH5|CFL2|CLN3|CLTC|CSF1R|CYLD|DAPK3|DLG1|S1PR1|ELN|DMTN|EPHA3|F2RL1|PTK2B|FER|FES|FGF13|GMFB|GSK3B|GSN|HNRNPU|HSPA1A|HSPA1B|ID1|LIMK1|LRP1|MDK|NUBP1|NCK1|NPM1|PAFAH1B1|PDGFRB|PFN1|PIK3CA|PIK3R1|PKD1|PRKAA1|PRKAA2|MAPK3|PTGER4|PXN|RASA1|RDX|RNF4|RNH1|ROCK1|RPS3|CCL21|CX3CL1|CXCL12|FSCN1|SPTA1|TMSB4X|TPR|VASP|MKKS|NCK2|MPDZ|HIP1…	-22.7609	0	15	0	0	-26.5483
	Cilp		Adcyap1r1	Ahi1			GO:0001944	vasculature development	-24.3992	-49.2627	0	0					1	0	0	0	-25.2185	0	0	0	GO:0006259	M1000	1	0	GO Biological Processes	19	DNA metabolic process	19_GO:0008152 metabolic process	-25.2185	2.86926	12.6477	30182	770	1653	121	7.32002	0.640638	472|580|648|988|1653|1660|2070|2146|2271|2332|2965|2966|3146|3329|3838|3981|4173|4292|4331|4436|4552|4673|4678|4683|4841|4869|4999|5000|5378|5422|5885|5931|5965|5980|5981|5984|6240|6596|6742|7013|7150|7155|7298|7320|7323|7334|7336|7341|7398|7415|7518|7555|8243|8450|8451|8467|9126|9134|9320|9643|9665|9730|9984|10111|10213|10463|10728|10933|10973|11198|22803|22890|22944|23047|23137|23198|23244|2337…	ATM|BARD1|BMI1|CDC5L|DDX1|DHX9|EYA4|EZH2|FH|FMR1|GTF2H1|GTF2H2|HMGB1|HSPD1|KPNA2|LIG4|MCM4|MLH1|MNAT1|MSH2|MTRR|NAP1L1|NASP|NBN|NONO|NPM1|ORC2|ORC4|PMS1|POLA1|RAD21|RBBP7|RECQL|REV3L|RFC1|RFC4|RRM1|HLTF|SSBP1|TERF1|TOP1|TOP2B|TYMS|UBE2B|UBE2D3|UBE2N|UBE2V2|SUMO1|USP1|VCP|XRCC4|CNBP|SMC1A|CUL4B|CUL4A|SMARCA5|SMC3|CCNE2|TRIP12|MORF4L2|MARF1|DCAF1|THOC1|RAD50|PSMD14|SLC30A9|PTGES3|MORF4L1|ASCC3|SUPT…	-22.2493	0	16	1	1	-25.2185
	Clec2g		Adgre5	Ahsa1			hsa04010	MAPK signaling pathway	0	-14.1162	0	0					1	1	0	1	-5.20718	-10.9321	0	-20.6058	GO:0007507	M1101	3	0	GO Biological Processes	19	heart development	19_GO:0032502 developmental process	-25.1583	2.54191	12.2104	30182	562	2979	141	4.73313	0.389054	34|94|133|182|187|324|472|639|652|657|1026|1281|1289|1386|1396|1636|1889|1901|1942|2006|2022|2065|2066|2200|2242|2257|2296|2303|2535|2697|2736|2767|2932|3091|3192|3399|3516|3688|3764|3776|4091|4194|4205|4313|4331|4487|4763|4776|4846|4851|4878|4879|5019|5138|5155|5159|5310|5350|5532|5534|5595|5600|5754|5925|6091|6093|6196|6262|6416|6443|6444|6546|6615|6648|6659|6909|6926|7029|7040|7075|7122|7132|7…	ACADM|ACVRL1|ADM|JAG1|APLNR|APC|ATM|PRDM1|BMP4|BMPR1A|CDKN1A|COL3A1|COL5A1|ATF2|CRIP1|ACE|ECE1|S1PR1|EFNA1|ELN|ENG|ERBB3|ERBB4|FBN1|FES|FGF12|FOXC1|FOXC2|FZD2|GJA1|GLI2|GNA11|GSK3B|HIF1A|HNRNPU|ID3|RBPJ|ITGB1|KCNJ8|KCNK2|SMAD6|MDM4|MEF2A|MMP2|MNAT1|MSX1|NF1|NFATC4|NOS3|NOTCH1|NPPA|NPPB|OXCT1|PDE2A|PDGFB|PDGFRB|PKD1|PLN|PPP3CB|PPP3R1|MAPK3|MAPK11|PTK7|RB1|ROBO1|ROCK1|RPS6KA2|RYR2|MAP2K4|SGCB|SGCD|…	-22.1513	0	17	1	1	-25.1583
	Cmpk2		Adgrg1	Aifm1			R-HSA-1280215	Cytokine Signaling in Immune system	-3.70229	-19.9793	-10.7057	0					0	1	0	1	0	-4.152	0	-25.0196	GO:0009611	M0101	2	0	GO Biological Processes	19	response to wounding	19_GO:0050896 response to stimulus	-25.0196	3.8821	13.498	30182	443	1404	80	5.69801	0.61864	60|71|94|133|135|151|152|177|358|389|558|581|706|710|928|947|949|954|958|1026|1192|1277|1281|1289|1465|1543|1861|2004|2065|2149|2150|2157|2192|2624|2828|2876|3043|3399|3625|3691|4149|4162|4192|4313|4627|4855|5051|5155|5159|5327|5329|5547|5754|5912|6376|6382|6714|6850|7040|7056|7305|7450|8529|9315|10855|23098|25987|51090|57175|60681|79001|79567|79803|83706|84959|84962|116844|196527|349667|375033	ACTB|ACTG1|ACVRL1|ADM|ADORA2A|ADRA2B|ADRA2C|AGER|AQP1|RHOC|AXL|BAX|TSPO|SERPING1|CD9|CD34|SCARB1|ENTPD2|CD40|CDKN1A|CLIC1|COL1A1|COL3A1|COL5A1|CSRP1|CYP1A1|TOR1A|ELK3|ERBB3|F2R|F2RL1|F8|FBLN1|GATA2|GPR4|GPX1|HBB|ID3|INHBB|ITGB4|MAX|MCAM|MDK|MMP2|MYH9|NOTCH4|PAFAH2|PDGFB|PDGFRB|PLAT|PLAUR|PRCP|PTK7|RAP2B|CX3CL1|SDC1|SRC|SYK|TGFB1|THBD|TYROBP|VWF|CYP4F2|NREP|HPSE|SARM1|TSKU|PLLP|CORO1B|FKBP10|VKORC…	-22.068	0	18	1	1	-25.0196
	Cxcr4		Adm	Aimp1			GO:0007420	brain development	-3.92547	-10.5483	-6.40641	0					0	1	0	1	0	-4.21781	0	-24.6086	GO:0050865	M0101	2	0	GO Biological Processes	19	regulation of cell activation	19_GO:0032501 multicellular organismal process	-24.6086	3.24919	12.8545	30182	655	1404	99	7.05128	0.683238	59|60|100|135|177|196|348|558|572|639|652|683|920|928|952|958|975|1026|1050|1051|1269|1445|1947|1948|2039|2150|2242|2615|2624|2736|2852|2896|3105|3117|3119|3122|3127|3133|3135|3142|3481|3561|3635|3707|3727|3929|3949|3958|3965|4192|4323|4345|4615|4846|4860|5155|5159|5320|5585|5724|5819|5880|6188|6195|6366|6376|6659|6714|6778|6850|7040|7056|7133|7305|7805|8440|8651|8877|9580|10062|11151|23729|27166…	ACTA2|ACTB|ADA|ADORA2A|AGER|AHR|APOE|AXL|BAD|PRDM1|BMP4|BST1|CD4|CD9|CD38|CD40|CD81|CDKN1A|CEBPA|CEBPB|CNR2|CSK|EFNB1|EFNB2|DMTN|F2RL1|FES|LRRC32|GATA2|GLI2|GPER1|GRN|HLA-A|HLA-DQA1|HLA-DQB1|HLA-DRA|HLA-DRB5|HLA-E|HLA-G|HLX|IGF2|IL2RG|INPP5D|ITPKB|JUND|LBP|LDLR|LGALS3|LGALS9|MDK|MMP14|CD200|MYD88|NOS3|PNP|PDGFB|PDGFRB|PLA2G2A|PKN1|PTAFR|NECTIN2|RAC2|RPS3|RPS6KA1|CCL21|CX3CL1|SOX4|SRC|STAT6|SYK|TG…	-21.6741	0	19	1	1	-24.6086
	Cyba		Adora2a	Ak4			WP3888	VEGFA-VEGFR2 signaling pathway	-5.63682	-18.5898	-14.9353	0					0	1	0	1	0	-15.2985	0	-24.5918	GO:0048729	M0101	2	0	GO Biological Processes	19	tissue morphogenesis	19_GO:0032502 developmental process	-24.5918	3.45626	13.0298	30182	566	1404	91	6.48148	0.657056	58|59|60|71|94|133|182|187|367|388|389|652|1281|1282|1289|1435|1436|1522|1861|1901|1948|1969|2022|2139|2296|2303|2535|2736|3691|3911|4313|4323|4487|4613|4776|4804|4846|4851|4855|5216|5310|5420|5754|5916|6091|6615|6659|6663|6714|6881|6886|6909|6926|6939|6943|7040|7041|7052|7075|7291|7408|7484|7490|7852|8463|8642|8828|8985|9314|9368|10252|11096|23129|23245|23462|25865|28514|54345|54567|54910|54922|…	ACTA1|ACTA2|ACTB|ACTG1|ACVRL1|ADM|JAG1|APLNR|AR|RHOB|RHOC|BMP4|COL3A1|COL4A1|COL5A1|CSF1|CSF1R|CTSZ|TOR1A|S1PR1|EFNB2|EPHA2|ENG|EYA2|FOXC1|FOXC2|FZD2|GLI2|ITGB4|LAMA5|MMP2|MMP14|MSX1|MYCN|NFATC4|NGFR|NOS3|NOTCH1|NOTCH4|PFN1|PKD1|PODXL|PTK7|RARG|ROBO1|SNAI1|SOX4|SOX10|SRC|TAF10|TAL1|TBX2|TBX3|TCF15|TCF21|TGFB1|TGFB1I1|TGM2|TIE1|TWIST1|VASP|WNT9B|WT1|CXCR4|TEAD2|DCHS1|NRP2|PLOD3|KLF4|NHERF1|SPRY1|A…	-21.6737	0	2	0	0	-49.2627
	Cyp2d4		Adra2b	Ak6			GO:0019725	cellular homeostasis	-3.68291	-8.89471	-6.85083	0					1	1	0	1	-7.3595	-2.75415	0	-16.237	R-HSA-9716542	M1101	3	0	Reactome Gene Sets	6	Signaling by Rho GTPases, Miro GTPases and RHOBTB3		-24.4542	2.31219	11.8182	30182	723	2979	165	5.53877	0.419081	60|71|87|182|367|388|389|390|391|393|394|396|397|752|908|991|1060|1072|1152|1213|1445|1495|1535|1627|1629|1781|1783|1969|2040|2185|2697|2802|3017|3688|3796|3799|3984|3998|4162|4221|4296|4627|4649|4659|4690|4698|5048|5216|5290|5295|5338|5500|5515|5585|5586|5595|5600|5825|5880|5903|5910|5924|6093|6434|6510|6714|6793|7037|7280|7415|7431|7444|7514|7531|7846|8153|8239|8301|8340|8353|8355|8360|8370|844…	ACTB|ACTG1|ACTN1|JAG1|AR|RHOB|RHOC|RND3|RHOG|ARHGAP4|ARHGAP5|ARHGDIA|ARHGDIB|FMNL1|CCT6A|CDC20|CENPC|CFL1|CKB|CLTC|CSK|CTNNA1|CYBA|DBN1|DBT|DYNC1I2|DYNC1LI2|EPHA2|STOM|PTK2B|GJA1|GOLGA3|H2BC5|ITGB1|KIF2A|KIF5B|LIMK1|LMAN1|MCAM|MEN1|MAP3K11|MYH9|MYO9A|PPP1R12A|NCK1|NDUFA5|PAFAH1B1|PFN1|PIK3CA|PIK3R1|PLD2|PPP1CB|PPP2CA|PKN1|PKN2|MAPK3|MAPK11|ABCD3|RAC2|RANBP2|RAP1GDS1|RASGRF2|ROCK1|TRA2B|SLC1A5|SRC…	-21.5026	0	20	1	1	-24.4542
	Cyp4b1		Adra2c	Akap11			GO:0051668	localization within membrane	-3.91395	-6.8267	-11.4209	0					0	1	0	1	0	-5.17727	0	-24.1529	GO:0006954	M0101	2	0	GO Biological Processes	19	inflammatory response	19_GO:0050896 response to stimulus	-24.1529	3.49676	12.9434	30182	541	1404	88	6.26781	0.646872	133|135|177|558|654|712|721|929|958|976|1051|1240|1269|1435|1436|1535|1800|1893|1969|2149|2150|2157|2194|2526|2687|2852|2896|3373|3487|3663|3929|3965|4035|4192|4615|4776|4791|4793|4814|4843|4851|5293|5320|5547|5724|5731|5734|5739|5919|5970|6366|6376|6382|6614|6850|6915|7040|7132|7133|7305|7852|8460|8482|8534|8639|8877|8986|9865|10312|10392|10758|11343|23646|23765|50507|50848|56603|59307|79792|808…	ADM|ADORA2A|AGER|AXL|BMP6|C1QA|C4B|CD14|CD40|ADGRE5|CEBPB|CMKLR1|CNR2|CSF1|CSF1R|CYBA|DPEP1|ECM1|EPHA2|F2R|F2RL1|F8|FASN|FUT4|GGT5|GPER1|GRN|HYAL1|IGFBP4|IRF5|LBP|LGALS9|LRP1|MDK|MYD88|NFATC4|NFKB2|NFKBIB|NINJ1|NOS2|NOTCH1|PIK3CD|PLA2G2A|PRCP|PTAFR|PTGER1|PTGER4|PTGIR|RARRES2|RELA|CCL21|CX3CL1|SDC1|SIGLEC1|SYK|TBXA2R|TGFB1|TNFRSF1A|TNFRSF1B|TYROBP|CXCR4|TPST1|SEMA7A|CHST1|AOC3|SPHK1|RPS6KA4|TRIL|…	-21.2659	0	21	1	1	-24.1529
	Dbn1		Adrb2	Akap6			GO:0030029	actin filament-based process	-2.53153	-18.1833	-5.50681	0					1	1	0	1	-6.25854	-5.62203	0	-17.0045	GO:0051129	M1101	3	0	GO Biological Processes	19	negative regulation of cellular component organization	19_GO:0048519 negative regulation of biological process	-24.0403	2.32032	11.7218	30182	703	2979	161	5.4045	0.414264	94|324|329|348|367|382|393|409|472|578|598|652|654|666|706|822|829|830|952|991|1003|1400|1452|1471|1636|1654|1901|1942|1948|2039|2042|2045|2067|2258|2665|2764|2876|2932|2934|3066|3146|3178|3192|3303|3304|3309|3337|3397|3550|3949|3958|4091|4323|4331|4682|4683|4776|4851|4869|4976|5048|5216|5290|5295|5734|5885|5962|6049|6093|6196|6366|6386|6405|6708|6714|7013|7025|7037|7040|7114|7132|7133|7157|7175|…	ACVRL1|APC|BIRC2|APOE|AR|ARF6|ARHGAP4|ARRB2|ATM|BAK1|BCL2L1|BMP4|BMP6|BOK|TSPO|CAPG|CAPZA1|CAPZA2|CD38|CDC20|CDH5|CRMP1|CSNK1A1|CST3|ACE|DDX3X|S1PR1|EFNA1|EFNB2|DMTN|EPHA3|EPHA7|ERCC1|FGF13|GDI2|GMFB|GPX1|GSK3B|GSN|HDAC2|HMGB1|HNRNPA1|HNRNPU|HSPA1A|HSPA1B|HSPA5|DNAJB1|ID1|IK|LDLR|LGALS3|SMAD6|MMP14|MNAT1|NUBP1|NBN|NFATC4|NOTCH1|NPM1|OPA1|PAFAH1B1|PFN1|PIK3CA|PIK3R1|PTGER4|RAD21|RDX|RNF6|ROCK1|RPS…	-21.1058	0	15	0	0	-26.5483
	Dchs1		Aebp1	Akap9			GO:0009725	response to hormone	-2.45273	-15.4492	-5.13401	0					1	0	0	1	-22.7116	0	0	-3.39031	GO:0006974	M1001	2	0	GO Biological Processes	19	cellular response to DNA damage stimulus	19_GO:0050896 response to stimulus	-24.0104	2.28511	11.6805	30182	736	2979	166	5.57234	0.420275	324|331|472|572|578|580|581|595|598|602|666|842|900|988|1026|1106|1263|1386|1396|1653|1969|2067|2070|2139|2178|2271|2332|2965|2966|3090|3146|3665|3981|4173|4175|4194|4221|4255|4292|4331|4436|4521|4683|4734|4776|4841|4869|5252|5295|5378|5422|5424|5595|5608|5885|5965|5980|5981|5984|6188|6240|6596|6648|6872|6880|7023|7132|7133|7157|7318|7320|7323|7334|7336|7341|7398|7415|7518|8243|8450|8451|8467|888…	APC|XIAP|ATM|BAD|BAK1|BARD1|BAX|CCND1|BCL2L1|BCL3|BOK|CASP9|CCNG1|CDC5L|CDKN1A|CHD2|PLK3|ATF2|CRIP1|DDX1|EPHA2|ERCC1|EYA4|EYA2|FANCE|FH|FMR1|GTF2H1|GTF2H2|HIC1|HMGB1|IRF7|LIG4|MCM4|MCM6|MDM4|MEN1|MGMT|MLH1|MNAT1|MSH2|NUDT1|NBN|NEDD4|NFATC4|NONO|NPM1|PHF1|PIK3R1|PMS1|POLA1|POLD1|MAPK3|MAP2K6|RAD21|RECQL|REV3L|RFC1|RFC4|RPS3|RRM1|HLTF|SOD2|TAF1|TAF9|TFAP4|TNFRSF1A|TNFRSF1B|TP53|UBA7|UBE2B|UBE2D3|UB…	-21.0923	0	16	0	0	-25.2185
	Dhcr24		Agap2	Akr1cl			GO:0007264	small GTPase mediated signal transduction	-2.72722	-12.3763	-5.59697	0					1	0	0	0	-23.8791	0	0	0	GO:0034660	M1000	1	0	GO Biological Processes	19	ncRNA metabolic process	19_GO:0008152 metabolic process	-23.8791	3.30366	12.6799	30182	514	1653	93	5.62613	0.566754	1615|1653|1654|1655|1662|2058|2483|2926|3181|3376|4677|5917|6125|6129|6194|6741|8602|9014|9188|9330|9631|9692|10056|10199|10200|10302|10412|10438|10556|10775|10813|10885|11056|11103|11340|22803|22894|23160|23318|23369|23438|23517|23560|25879|25917|25940|29081|51018|51077|51091|51095|51520|51574|51575|51602|51605|54464|54482|54680|54931|55124|55157|55299|55623|55646|55781|56165|57038|57050|57117|6…	DARS1|DDX1|DDX3X|DDX5|DDX10|EPRS1|FRG1|GRSF1|HNRNPA2B1|IARS1|NARS1|RARS1|RPL5|RPL7|RPS6|SSB|NOP14|TAF1B|DDX21|GTF3C3|NUP155|PRORP|FARSB|MPHOSPH10|MPHOSPH6|SNAPC5|NSA2|C1D|RPP30|POP4|UTP14A|WDR3|DDX52|KRR1|EXOSC8|XRN2|DIS3|WDR43|TUT4|PUM2|HARS2|MTREX|GTPBP4|DCAF13|THUMPD3|FAM98A|METTL5|RRP15|FCF1|SEPSECS|TRNT1|LARS1|LARP7|ESF1|NOP58|TRMT6|XRN1|TRMT13|ZNHIT6|TRMT10C|PIWIL2|DARS2|BRIX1|THUMPD1|LYAR|…	-21.0348	0	9	0	0	-29.1537
	Dhx58		Ager	Aldh1a1			GO:0120035	regulation of plasma membrane bounded cell projection organization	-2.70211	-16.309	-4.321	0					1	0	0	1	-20.1074	0	0	-4.1048	R-HSA-5653656	M1001	2	0	Reactome Gene Sets	6	Vesicle-mediated transport		-23.8791	2.34848	11.7076	30182	673	2979	156	5.23666	0.408143	60|71|154|348|372|381|382|400|409|829|830|920|948|949|966|1075|1121|1122|1129|1213|1277|1281|1282|1294|1315|1522|1604|1759|1777|1781|1783|1861|2157|2512|2589|2665|2697|2701|2800|2803|2804|3043|3257|3267|3796|3799|3949|3998|4012|4035|4627|5048|5286|5321|5537|5563|5861|5866|5868|5870|5873|5878|5898|6399|6643|6678|6708|6714|6814|7018|7037|7110|7163|7184|7280|7311|7474|7531|7846|8301|8578|8615|8674|8…	ACTB|ACTG1|ADRB2|APOE|ARCN1|ARF5|ARF6|ARL1|ARRB2|CAPZA1|CAPZA2|CD4|CD36|SCARB1|CD59|CTSC|CHM|CHML|CHRM2|CLTC|COL1A1|COL3A1|COL4A1|COL7A1|COPB1|CTSZ|CD55|DNM1|DNASE2|DYNC1I2|DYNC1LI2|TOR1A|F8|FTL|GALNT1|GDI2|GJA1|GJA4|GOLGA1|GOLGA4|GOLGB1|HBB|HPS1|AGFG1|KIF2A|KIF5B|LDLR|LMAN1|LNPEP|LRP1|MYH9|PAFAH1B1|PIK3C2A|PLA2G4A|PPP6C|PRKAA2|RAB1A|RAB3IL1|RAB5A|RAB6A|RAB27A|RAB5C|RALA|TRAPPC2|SNX2|SPARC|SPTA1|…	-20.9843	0	22	1	1	-23.8791
	Dll1		Agpat2	Aldh6a1			GO:1901214	regulation of neuron death	-2.66473	-10.6228	-4.96147	0					1	0	0	1	-10.166	0	0	-12.0144	GO:0006468	M1001	2	0	GO Biological Processes	19	protein phosphorylation	19_GO:0008152 metabolic process	-23.8714	2.33351	11.6915	30182	686	2979	158	5.30379	0.410605	94|102|472|558|578|581|595|652|657|817|902|920|1019|1147|1195|1201|1263|1270|1386|1436|1438|1445|1452|1456|1457|1613|1965|1969|2042|2045|2049|2065|2066|2078|2185|2241|2242|2260|2261|2324|2690|2764|2870|2872|2932|2965|3486|3595|3716|3717|3984|3991|4296|4750|4881|4919|5155|5159|5166|5293|5295|5310|5532|5562|5563|5583|5585|5586|5595|5597|5599|5600|5601|5608|5610|5754|5775|5871|6093|6098|6195|6197|61…	ACVRL1|ADAM10|ATM|AXL|BAK1|BAX|CCND1|BMP4|BMPR1A|CAMK2D|CCNH|CD4|CDK4|CHUK|CLK1|CLN3|PLK3|CNTF|ATF2|CSF1R|CSF2RA|CSK|CSNK1A1|CSNK1G3|CSNK2A1|DAPK3|EIF2S1|EPHA2|EPHA3|EPHA7|EPHB3|ERBB3|ERBB4|ERG|PTK2B|FER|FES|FGFR1|FGFR3|FLT4|GHR|GMFB|GRK6|MKNK2|GSK3B|GTF2H1|IGFBP3|IL12RB2|JAK1|JAK2|LIMK1|LIPE|MAP3K11|NEK1|NPR1|ROR1|PDGFB|PDGFRB|PDK4|PIK3CD|PIK3R1|PKD1|PPP3CB|PRKAA1|PRKAA2|PRKCH|PKN1|PKN2|MAPK3|MA…	-20.9843	0	23	1	1	-23.8714
	Dll4		Agpat4	Alg11			R-HSA-9716542	Signaling by Rho GTPases, Miro GTPases and RHOBTB3	-2.75415	-16.237	-7.3595	0					1	0	0	0	-23.6843	0	0	0	GO:0006886	M1000	1	0	GO Biological Processes	19	intracellular protein transport	19_GO:0051179 localization	-23.6843	2.91198	12.284	30182	696	1653	111	6.71506	0.615594	372|373|400|1121|1122|1213|1315|1386|1434|1678|3309|3313|3329|3799|3836|3837|3838|3839|3840|3841|3842|3920|4734|4763|4869|5189|5194|5295|5534|5861|5868|5870|5903|6386|6643|6726|6727|6728|6729|6731|6745|6747|6814|7095|7175|7184|7415|7514|7531|8031|8239|8417|8504|8615|8678|8774|8905|9131|9276|9364|9472|9559|9631|9648|9765|9804|9868|10484|10527|10531|10569|10651|10768|11231|22931|22999|23039|23161|2…	ARCN1|TRIM23|ARL1|CHM|CHML|CLTC|COPB1|ATF2|CSE1L|TIMM8A|HSPA5|HSPA9|HSPD1|KIF5B|KPNA1|KPNB1|KPNA2|KPNA3|KPNA4|KPNA5|TNPO1|LAMP2|NEDD4|NF1|NPM1|PEX1|PEX13|PIK3R1|PPP3R1|RAB1A|RAB5A|RAB6A|RANBP2|SDCBP|SNX2|SRP9|SRP14|SRP19|SRP54|SRP72|SSR1|SSR3|STXBP3|SEC62|TPR|HSP90B1|VCP|XPO1|YWHAE|NCOA4|USP9X|STX7|PEX3|USO1|BECN1|NAPG|AP1S2|AIFM1|COPB2|RAB28|AKAP6|VPS26A|NUP155|GCC2|ZFYVE16|TOMM20|TOMM70|SEC23A|…	-20.8533	0	8	0	0	-29.3815
	Dock6		Agrn	Alg13			GO:0044089	positive regulation of cellular component biogenesis	-2.53704	-18.3844	-8.2493	0					1	0	0	0	-23.2866	0	0	0	GO:0032446	M1000	1	0	GO Biological Processes	19	protein modification by small protein conjugation	19_GO:0008152 metabolic process	-23.2866	2.80163	12.076	30182	756	1653	116	7.01754	0.628285	329|331|373|580|648|996|3093|4012|4194|4734|4780|4850|5903|6045|6047|6049|6500|6596|6872|6921|7174|7267|7320|7323|7334|7336|7337|7341|7415|8065|8239|8405|8450|8451|8452|8453|8454|8554|8883|8916|9039|9306|9318|9320|9443|9730|9867|10324|10987|11059|11236|11342|23077|23137|23376|25820|25879|26036|26046|26054|26091|26234|26273|27252|29945|50862|51185|51283|51322|51569|51666|53339|54165|54542|54708|54…	BIRC2|XIAP|TRIM23|BARD1|BMI1|CDC27|UBE2K|LNPEP|MDM4|NEDD4|NFE2L2|CNOT4|RANBP2|RNF2|RNF4|RNF6|SKP1|HLTF|TAF1|ELOC|TPP2|TTC3|UBE2B|UBE2D3|UBE2N|UBE2V2|UBE3A|SUMO1|VCP|CUL5|USP9X|SPOP|CUL4B|CUL4A|CUL3|CUL2|CUL1|PIAS1|NAE1|HERC3|UBA3|SOCS6|COPS2|TRIP12|MED7|DCAF1|PJA2|KLHL41|COPS5|WWP1|RNF139|RNF13|MYCBP2|SMC5|UFL1|ARIH1|DCAF13|ZNF451|LTN1|SENP6|HERC4|FBXL5|FBXO3|KLHL20|ANAPC4|RNF141|CRBN|BFAR|WAC|UF…	-20.4686	0	4	0	0	-34.963
	Dok4		Ahr	Alkbh8			GO:0006979	response to oxidative stress	-2.36824	-13.2091	-6.03523	0					1	1	0	1	-3.17594	-2.9264	0	-22.6382	R-HSA-9006934	M1101	3	0	Reactome Gene Sets	6	Signaling by Receptor Tyrosine Kinases		-23.2533	2.5329	11.7139	30182	524	2979	131	4.39745	0.375664	60|71|102|117|135|348|382|523|528|533|558|581|639|1003|1213|1277|1281|1282|1289|1290|1292|1386|1445|1495|1535|1759|1848|2065|2066|2152|2185|2241|2242|2260|2261|2323|2324|2561|3066|3091|3178|3187|3397|3399|3416|3481|3561|3667|3688|3710|3717|3727|3845|3911|4066|4192|4205|4613|4665|4670|4690|4734|4803|4846|5155|5159|5290|5295|5327|5431|5515|5595|5600|5725|5771|5792|5796|5829|5898|5899|5900|5906|5908…	ACTB|ACTG1|ADAM10|ADCYAP1R1|ADORA2A|APOE|ARF6|ATP6V1A|ATP6V1C1|ATP6V0B|AXL|BAX|PRDM1|CDH5|CLTC|COL1A1|COL3A1|COL4A1|COL5A1|COL5A2|COL6A2|ATF2|CSK|CTNNA1|CYBA|DNM1|DUSP6|ERBB3|ERBB4|F3|PTK2B|FER|FES|FGFR1|FGFR3|FLT3LG|FLT4|GABRB2|HDAC2|HIF1A|HNRNPA1|HNRNPH1|ID1|ID3|IDE|IGF2|IL2RG|IRS1|ITGB1|ITPR3|JAK2|JUND|KRAS|LAMA5|LYL1|MDK|MEF2A|MYCN|NAB2|HNRNPM|NCK1|NEDD4|NGF|NOS3|PDGFB|PDGFRB|PIK3CA|PIK3R1|PL…	-20.3952	0	24	1	1	-23.2533
	Efnb2		Aif1l	Amd1			GO:0071396	cellular response to lipid	-2.90667	-15.5854	-2.41977	0					0	1	0	1	0	-8.75553	0	-23.1673	GO:0060485	M0101	2	0	GO Biological Processes	19	mesenchyme development	19_GO:0032502 developmental process	-23.1673	4.99519	13.7541	30182	241	1404	56	3.9886	0.522262	58|59|94|182|187|652|1942|1947|2022|2065|2260|2296|2303|3911|4017|4487|4846|4851|4855|4902|5159|5595|5754|6091|6405|6615|6663|6881|6909|6926|6939|6943|7040|7291|7490|7869|8463|8482|8642|8751|8828|10252|10501|11096|23462|54437|54910|55698|56920|64218|80709|84695|147906|359845|553115|642658	ACTA1|ACTA2|ACVRL1|JAG1|APLNR|BMP4|EFNA1|EFNB1|ENG|ERBB3|FGFR1|FOXC1|FOXC2|LAMA5|LOXL2|MSX1|NOS3|NOTCH1|NOTCH4|NRTN|PDGFRB|MAPK3|PTK7|ROBO1|SEMA3F|SNAI1|SOX10|TAF10|TBX2|TBX3|TCF15|TCF21|TGFB1|TWIST1|WT1|SEMA3B|TEAD2|SEMA7A|DCHS1|ADAM15|NRP2|SPRY1|SEMA6B|ADAMTS5|HEY1|SEMA5B|SEMA4C|RADIL|SEMA3G|SEMA4A|AKNA|LOXL3|DACT3|RFLNB|PEF1|SCX	-20.3619	0	25	1	1	-23.1673
	Egfl7		Ajuba	Amn1			hsa05200	Pathways in cancer	-2.37188	-16.4809	-3.05406	0					1	1	0	1	-5.86761	-2.83967	0	-16.8482	R-HSA-194315	M1101	3	0	Reactome Gene Sets	6	Signaling by Rho GTPases		-22.8736	2.27853	11.3838	30182	707	2979	159	5.33736	0.411829	60|71|87|182|367|388|389|390|391|393|394|396|397|752|908|991|1060|1072|1152|1213|1445|1495|1535|1627|1629|1781|1783|1969|2040|2185|2697|2802|3017|3688|3796|3799|3984|3998|4162|4221|4296|4627|4649|4659|4690|4698|5048|5216|5290|5295|5338|5500|5515|5585|5586|5595|5600|5825|5880|5903|5924|6093|6434|6510|6714|6793|7037|7280|7415|7431|7444|7514|7531|7846|8153|8239|8301|8340|8353|8355|8360|8370|8440|845…	ACTB|ACTG1|ACTN1|JAG1|AR|RHOB|RHOC|RND3|RHOG|ARHGAP4|ARHGAP5|ARHGDIA|ARHGDIB|FMNL1|CCT6A|CDC20|CENPC|CFL1|CKB|CLTC|CSK|CTNNA1|CYBA|DBN1|DBT|DYNC1I2|DYNC1LI2|EPHA2|STOM|PTK2B|GJA1|GOLGA3|H2BC5|ITGB1|KIF2A|KIF5B|LIMK1|LMAN1|MCAM|MEN1|MAP3K11|MYH9|MYO9A|PPP1R12A|NCK1|NDUFA5|PAFAH1B1|PFN1|PIK3CA|PIK3R1|PLD2|PPP1CB|PPP2CA|PKN1|PKN2|MAPK3|MAPK11|ABCD3|RAC2|RANBP2|RASGRF2|ROCK1|TRA2B|SLC1A5|SRC|STK10|TF…	-20.0426	0	20	0	0	-24.4542
	Ehd2		Akna	Anapc4			R-HSA-9006934	Signaling by Receptor Tyrosine Kinases	-2.9264	-22.6382	-3.17594	0					1	0	0	0	-22.8189	0	0	0	R-HSA-1640170	M1000	1	0	Reactome Gene Sets	6	Cell Cycle		-22.8189	2.87604	12.0176	30182	692	1653	109	6.59407	0.610418	472|580|902|996|1060|1457|1781|1783|2932|3717|3796|3837|3842|4173|4194|4292|4331|4659|4683|4869|4999|5000|5048|5108|5422|5431|5500|5515|5520|5537|5682|5684|5685|5687|5706|5707|5718|5861|5885|5903|5925|5931|5934|5981|5984|6500|7013|7029|7175|7298|7334|7336|7341|7444|7514|7531|8243|8454|8467|8481|8548|8615|9126|9134|9631|9702|9861|10051|10111|10133|10142|10213|10274|10388|10592|10735|10776|11116|23…	ATM|BARD1|CCNH|CDC27|CENPC|CSNK2A1|DYNC1I2|DYNC1LI2|GSK3B|JAK2|KIF2A|KPNB1|TNPO1|MCM4|MDM4|MLH1|MNAT1|PPP1R12A|NBN|NPM1|ORC2|ORC4|PAFAH1B1|PCM1|POLA1|POLR2B|PPP1CB|PPP2CA|PPP2R2A|PPP6C|PSMA1|PSMA3|PSMA4|PSMA6|PSMC6|PSMD1|PSMD12|RAB1A|RAD21|RANBP2|RB1|RBBP7|RBL2|RFC1|RFC4|SKP1|TERF1|TFDP2|TPR|TYMS|UBE2N|UBE2V2|SUMO1|VRK2|XPO1|YWHAE|SMC1A|CUL1|SMARCA5|OFD1|BLZF1|USO1|SMC3|CCNE2|NUP155|CEP57|PSMD6|S…	-20.0492	0	26	1	1	-22.8189
	Elf4		Alg1	Angpt1			GO:0071345	cellular response to cytokine stimulus	-2.77526	-28.9959	-3.29821	0					1	1	0	1	-11.7907	-2.10116	0	-9.60574	R-HSA-1280218	M1101	3	0	Reactome Gene Sets	6	Adaptive Immune System		-22.7097	2.2134	11.2796	30182	769	2979	168	5.63948	0.422648	821|829|830|920|929|947|948|958|975|991|996|997|1075|1147|1213|1277|1281|1445|1535|1759|1781|1783|2923|3093|3105|3106|3117|3119|3122|3127|3133|3135|3146|3309|3384|3635|3688|3710|3796|3799|3845|4012|4267|4345|4615|4690|4734|4792|4793|4794|5290|5293|5295|5515|5532|5534|5682|5684|5685|5687|5696|5698|5699|5706|5707|5718|5819|5906|5908|5970|6047|6049|6494|6500|6614|6714|6850|6885|6890|6891|6892|6921|7…	CANX|CAPZA1|CAPZA2|CD4|CD14|CD34|CD36|CD40|CD81|CDC20|CDC27|CDC34|CTSC|CHUK|CLTC|COL1A1|COL3A1|CSK|CYBA|DNM1|DYNC1I2|DYNC1LI2|PDIA3|UBE2K|HLA-A|HLA-B|HLA-DQA1|HLA-DQB1|HLA-DRA|HLA-DRB5|HLA-E|HLA-G|HMGB1|HSPA5|ICAM2|INPP5D|ITGB1|ITPR3|KIF2A|KIF5B|KRAS|LNPEP|CD99|CD200|MYD88|NCK1|NEDD4|NFKBIA|NFKBIB|NFKBIE|PIK3CA|PIK3CD|PIK3R1|PPP2CA|PPP3CB|PPP3R1|PSMA1|PSMA3|PSMA4|PSMA6|PSMB8|PSMB9|PSMB10|PSMC6|PS…	-19.9043	0	4	0	0	-34.963
	Emid1		Alkbh4	Ankhd1			GO:0048732	gland development	-3.12921	-14.6154	-2.78651	0					1	0	0	1	-18.8802	0	0	-3.8713	GO:0051052	M1001	2	0	GO Biological Processes	19	regulation of DNA metabolic process	19_GO:0008152 metabolic process	-22.3908	2.47203	11.4331	30182	541	2979	132	4.43102	0.377029	60|94|409|472|580|581|908|958|1026|1054|1660|2021|2067|2070|2139|2185|2671|2736|3007|3009|3024|3146|3178|3181|3192|3399|3776|3836|3838|4173|4175|4221|4255|4292|4436|4683|4869|5155|5159|5290|5515|5595|5984|6188|6282|6416|6595|6599|6605|6714|6742|6778|6879|6880|6881|6950|7013|7037|7040|7157|7203|7291|7320|7334|7336|7398|7490|7913|8239|8451|8467|9126|9131|9274|9314|9320|9643|9984|10111|10575|10576|1…	ACTB|ACVRL1|ARRB2|ATM|BARD1|BAX|CCT6A|CD40|CDKN1A|CEBPG|DHX9|ENDOG|ERCC1|EYA4|EYA2|PTK2B|GFER|GLI2|H1-3|H1-5|H1-1|HMGB1|HNRNPA1|HNRNPA2B1|HNRNPU|ID3|KCNK2|KPNA1|KPNA2|MCM4|MCM6|MEN1|MGMT|MLH1|MSH2|NBN|NPM1|PDGFB|PDGFRB|PIK3CA|PPP2CA|MAPK3|RFC4|RPS3|S100A11|MAP2K4|SMARCA2|SMARCC1|SMARCE1|SRC|SSBP1|STAT6|TAF7|TAF9|TAF10|TCP1|TERF1|TFRC|TGFB1|TP53|CCT3|TWIST1|UBE2B|UBE2N|UBE2V2|USP1|WT1|DEK|USP9X|CU…	-19.6096	0	27	1	1	-22.3908
	Eng		Alkbh7	Ankmy2			R-HSA-913531	Interferon Signaling	-4.07256	-8.39582	-5.30625	0					1	0	0	0	-22.3793	0	0	0	GO:0051640	M1000	1	0	GO Biological Processes	19	organelle localization	19_GO:0051179 localization	-22.3793	3.20147	12.1772	30182	519	1653	91	5.50514	0.560986	372|472|488|1000|1060|1739|2697|3091|3688|3799|3837|4205|4292|4869|4976|5048|5108|5189|5194|5537|5861|5870|5873|6059|6399|6571|6814|7013|7320|7514|8195|8301|8417|8452|8615|8678|8773|9043|9321|9525|10059|10096|10125|10128|10142|10464|10640|10768|10987|11127|11235|11342|22878|22920|23122|23287|23673|25940|26958|26985|51068|51115|51134|51203|51510|51566|51652|54536|54664|54820|55156|55207|55288|5566…	ARCN1|ATM|ATP2A2|CDH2|CENPC|DLG1|GJA1|HIF1A|ITGB1|KIF5B|KPNB1|MEF2A|MLH1|NPM1|OPA1|PAFAH1B1|PCM1|PEX1|PEX13|PPP6C|RAB1A|RAB6A|RAB27A|ABCE1|TRAPPC2|SLC18A2|STXBP3|TERF1|UBE2B|XPO1|MKKS|PICALM|STX7|CUL3|USO1|BECN1|SNAP23|SPAG9|TRIP11|VPS4B|DNM1L|ACTR3|RASGRP1|LRPPRC|AKAP9|PIBF1|EXOC5|AHCYL1|COPS5|KIF3A|PDCD10|RNF13|TRAPPC8|KIFAP3|CLASP2|AGTPBP1|STX12|FAM98A|COPG2|AP3M1|NMD3|RMDN1|CEP83|NUSAP1|CHMP5…	-19.653	0	28	1	1	-22.3793
	Esam		Aloxe3	Ankrd12			GO:0051098	regulation of binding	-4.21693	-11.951	-3.82162	0					0	1	0	1	0	-3.78341	0	-22.1482	GO:0050878	M0101	2	0	GO Biological Processes	19	regulation of body fluid levels	19_GO:0065007 biological regulation	-22.1482	4.1125	12.8428	30182	345	1404	66	4.70085	0.564871	60|71|100|133|135|151|152|187|348|353|358|558|595|710|928|947|954|958|1192|1281|1465|1535|2039|2149|2150|2157|2192|2313|2771|3043|3783|4627|4846|4879|4881|4939|5029|5051|5155|5327|5329|5912|6714|6850|6915|7056|7376|7391|7448|7450|7498|8529|8692|10062|10758|10855|25946|55107|59341|79001|79803|83706|84959|114897|196527|375033	ACTB|ACTG1|ADA|ADM|ADORA2A|ADRA2B|ADRA2C|APLNR|APOE|APRT|AQP1|AXL|CCND1|SERPING1|CD9|CD34|ENTPD2|CD40|CLIC1|COL3A1|CSRP1|CYBA|DMTN|F2R|F2RL1|F8|FBLN1|FLI1|GNAI2|HBB|KCNN4|MYH9|NOS3|NPPB|NPR1|OAS2|P2RY2|PAFAH2|PDGFB|PLAT|PLAUR|RAP2B|SRC|SYK|TBXA2R|THBD|NR1H2|USF1|VTN|VWF|XDH|CYP4F2|HYAL2|NR1H3|TRAF3IP2|HPSE|ZNF385A|ANO1|TRPV4|VKORC1|HPS6|FERMT3|UBASH3B|C1QTNF1|ANO6|PEAR1	-19.4322	0	18	0	0	-25.0196
	Eva1a		Amdhd2	Ankrd17			GO:0048871	multicellular organismal homeostasis	-6.34732	-13.2451	-4.10183	0					1	1	0	1	-5.50681	-2.53153	0	-18.1833	GO:0030029	M1101	3	0	GO Biological Processes	19	actin filament-based process	19_GO:0009987 cellular process	-22.0914	2.39099	11.2818	30182	589	2979	139	4.666	0.386421	58|60|71|81|87|358|382|390|391|752|776|781|783|817|822|829|830|1072|1073|1201|1465|1627|1739|1901|2006|2039|2185|2241|2257|2317|2697|2764|2934|3688|3717|3741|3759|3760|3764|3845|3984|3996|4082|4205|4289|4627|4690|4763|5048|5159|5216|5290|5358|5754|5880|5898|5910|6093|6262|6323|6324|6386|6444|6624|6708|6714|7018|7114|7184|7305|7408|7791|8440|8452|9026|9050|9168|9172|9181|9368|9475|9564|9631|9938|1…	ACTA1|ACTB|ACTG1|ACTN4|ACTN1|AQP1|ARF6|RND3|RHOG|FMNL1|CACNA1D|CACNA2D1|CACNB2|CAMK2D|CAPG|CAPZA1|CAPZA2|CFL1|CFL2|CLN3|CSRP1|DBN1|DLG1|S1PR1|ELN|DMTN|PTK2B|FER|FGF12|FLNB|GJA1|GMFB|GSN|ITGB1|JAK2|KCNA5|KCNJ2|KCNJ3|KCNJ8|KRAS|LIMK1|LLGL1|MARCKS|MEF2A|MKLN1|MYH9|NCK1|NF1|PAFAH1B1|PDGFRB|PFN1|PIK3CA|PLS3|PTK7|RAC2|RALA|RAP1GDS1|ROCK1|RYR2|SCN1A|SCN1B|SDCBP|SGCD|FSCN1|SPTA1|SRC|TF|TMSB4X|HSP90B1|TYR…	-19.333	0	29	1	1	-22.0914
	Eva1b		Amigo2	Ankrd32			GO:0040008	regulation of growth	-8.52786	-16.7848	-4.24628	0					1	0	0	1	-5.46238	0	0	-16.6082	GO:0030162	M1001	2	0	GO Biological Processes	19	regulation of proteolysis	19_GO:0008152 metabolic process	-22.0539	2.23286	11.1272	30182	726	2979	160	5.37093	0.413049	135|177|329|331|348|355|358|409|489|572|578|581|666|710|831|842|863|871|991|1050|1075|1201|1263|1294|1452|1457|1471|1522|1654|1718|1800|1893|1942|2045|2149|2152|2185|2332|2852|2876|2896|2932|2934|3066|3093|3146|3303|3304|3329|3476|3717|3965|4035|4255|4323|4627|4780|4803|4804|4898|5176|5310|5327|5329|5601|5684|5696|5698|5706|6091|6093|6125|6188|6195|6196|6197|6386|6599|6714|6850|6872|6880|7023|703…	ADORA2A|AGER|BIRC2|XIAP|APOE|FAS|AQP1|ARRB2|ATP2A3|BAD|BAK1|BAX|BOK|SERPING1|CAST|CASP9|CBFA2T3|SERPINH1|CDC20|CEBPA|CTSC|CLN3|PLK3|COL7A1|CSNK1A1|CSNK2A1|CST3|CTSZ|DDX3X|DHCR24|DPEP1|ECM1|EFNA1|EPHA7|F2R|F3|PTK2B|FMR1|GPER1|GPX1|GRN|GSK3B|GSN|HDAC2|UBE2K|HMGB1|HSPA1A|HSPA1B|HSPD1|IGBP1|JAK2|LGALS9|LRP1|MGMT|MMP14|MYH9|NFE2L2|NGF|NGFR|NRDC|SERPINF1|PKD1|PLAT|PLAUR|MAPK9|PSMA3|PSMB8|PSMB9|PSMC6|RO…	-19.3065	0	30	1	1	-22.0539
	Exoc3l1		Ampd2	Ankrd49			GO:0090066	regulation of anatomical structure size	-8.68956	-23.8796	-4.07056	0					1	0	0	1	-7.80893	0	0	-12.8305	GO:0043254	M1001	2	0	GO Biological Processes	19	regulation of protein-containing complex assembly	19_GO:0050789 regulation of biological process	-21.763	2.70011	11.4557	30182	409	2979	109	3.65895	0.343992	329|348|382|389|472|578|581|822|829|830|948|1003|1452|1654|1739|2006|2039|2185|2241|2242|2932|2934|3146|3303|3304|3309|3958|4091|4615|4690|5216|5515|5599|5601|5610|5706|5734|5899|5908|5921|5925|5962|6047|6188|6366|6624|6708|6714|6850|6886|7013|7037|7040|7114|7157|7341|7376|7408|7415|8195|8440|9026|9168|9636|9780|10142|10435|10565|10787|11078|11151|23271|23406|23521|26054|26999|27072|28964|29765|2…	BIRC2|APOE|ARF6|RHOC|ATM|BAK1|BAX|CAPG|CAPZA1|CAPZA2|CD36|CDH5|CSNK1A1|DDX3X|DLG1|ELN|DMTN|PTK2B|FER|FES|GSK3B|GSN|HMGB1|HSPA1A|HSPA1B|HSPA5|LGALS3|SMAD6|MYD88|NCK1|PFN1|PPP2CA|MAPK8|MAPK9|EIF2AK2|PSMC6|PTGER4|RALB|RAP1B|RASA1|RB1|RDX|RNF4|RPS3|CCL21|FSCN1|SPTA1|SRC|SYK|TAL1|TERF1|TFRC|TGFB1|TMSB4X|TP53|SUMO1|NR1H2|VASP|VCP|MKKS|NCK2|HIP1R|TMSB10|ISG15|PIEZO1|AKAP9|CDC42EP2|ARFGEF1|NCKAP1|TRIOBP|…	-19.047	0	12	0	0	-27.7031
	F11r		Anapc11	Ankrd6			GO:0007507	heart development	-10.9321	-20.6058	-5.20718	0					0	1	0	1	0	-8.79693	0	-21.7443	GO:0008285	M0101	2	0	GO Biological Processes	19	negative regulation of cell population proliferation	19_GO:0048519 negative regulation of biological process	-21.7443	2.86811	11.7293	30182	787	1404	105	7.47863	0.702019	94|133|135|348|367|578|581|652|706|863|928|1003|1026|1028|1050|1051|1436|1445|1718|1843|1948|2149|2185|2192|2615|2624|2852|2950|3135|3303|3304|3430|3486|3489|3490|3635|3965|4091|4163|4221|4345|4487|4803|4804|4846|4851|4881|5176|5320|5585|5600|5730|5739|5916|6091|6196|6282|6425|6567|6659|6663|6678|6926|7023|7026|7040|7041|7157|7162|7305|7490|7498|8061|8406|8440|8519|9289|9314|9368|9537|10252|10397…	ACVRL1|ADM|ADORA2A|APOE|AR|BAK1|BAX|BMP4|TSPO|CBFA2T3|CD9|CDH5|CDKN1A|CDKN1C|CEBPA|CEBPB|CSF1R|CSK|DHCR24|DUSP1|EFNB2|F2R|PTK2B|FBLN1|LRRC32|GATA2|GPER1|GSTP1|HLA-G|HSPA1A|HSPA1B|IFI35|IGFBP3|IGFBP6|IGFBP7|INPP5D|LGALS9|SMAD6|MCC|MEN1|CD200|MSX1|NGF|NGFR|NOS3|NOTCH1|NPR1|SERPINF1|PLA2G2A|PKN1|MAPK11|PTGDS|PTGIR|RARG|ROBO1|RPS6KA2|S100A11|SFRP5|SLC16A2|SOX4|SOX10|SPARC|TBX3|TFAP4|NR2F2|TGFB1|TGFB1…	-19.0383	0	31	1	1	-21.7443
	Fam129b		Angptl2	Anp32a			GO:0003170	heart valve development	-7.3582	-14.9692	-2.20067	0					1	1	0	1	-4.34814	-5.44103	0	-18.0683	GO:0032970	M1101	3	0	GO Biological Processes	19	regulation of actin filament-based process	19_GO:0050789 regulation of biological process	-21.6321	2.74888	11.4588	30182	387	2979	105	3.52467	0.337856	59|71|382|389|391|396|397|488|683|684|817|822|829|830|1073|1436|1613|1739|1824|1901|2006|2039|2042|2150|2185|2241|2242|2258|2764|2934|3397|3759|3984|4035|4192|4627|4690|5142|5144|5159|5216|5290|5295|5350|5734|5829|5921|5962|6050|6093|6262|6366|6376|6387|6624|6708|7114|7341|7408|8195|8440|9026|9168|9475|9647|10142|10163|10411|10435|10565|10787|11034|11078|11151|11170|22843|22899|23122|23406|26999|…	ACTA2|ACTG1|ARF6|RHOC|RHOG|ARHGDIA|ARHGDIB|ATP2A2|BST1|BST2|CAMK2D|CAPG|CAPZA1|CAPZA2|CFL2|CSF1R|DAPK3|DLG1|DSC2|S1PR1|ELN|DMTN|EPHA3|F2RL1|PTK2B|FER|FES|FGF13|GMFB|GSN|ID1|KCNJ2|LIMK1|LRP1|MDK|MYH9|NCK1|PDE4B|PDE4D|PDGFRB|PFN1|PIK3CA|PIK3R1|PLN|PTGER4|PXN|RASA1|RDX|RNH1|ROCK1|RYR2|CCL21|CX3CL1|CXCL12|FSCN1|SPTA1|TMSB4X|SUMO1|VASP|MKKS|NCK2|HIP1R|TMSB10|ROCK2|PPM1F|AKAP9|WASF2|RAPGEF3|CDC42EP2|AR…	-18.9454	0	15	0	0	-26.5483
	Fam26e		Ankrd23	Anp32e			GO:0043009	chordate embryonic development	-7.48629	-17.204	-2.81712	0					1	0	0	1	-6.8892	0	0	-13.1954	R-HSA-449147	M1001	2	0	Reactome Gene Sets	6	Signaling by Interleukins		-20.916	2.52754	11.0809	30182	473	2979	118	3.96106	0.35735	177|595|598|821|829|920|948|1026|1052|1072|1147|1270|1386|1435|1436|1438|1848|1901|2185|3091|3146|3181|3313|3561|3563|3595|3597|3603|3635|3667|3688|3716|3717|3911|3929|3934|3965|4205|4313|4615|4791|4792|4793|4843|5290|5293|5295|5515|5595|5599|5600|5601|5608|5682|5684|5685|5687|5696|5698|5699|5706|5707|5718|5724|5771|5775|5898|5908|5970|6175|6195|6196|6197|6382|6416|6500|6624|6647|6648|6778|6850|6…	AGER|CCND1|BCL2L1|CANX|CAPZA1|CD4|CD36|CDKN1A|CEBPD|CFL1|CHUK|CNTF|ATF2|CSF1|CSF1R|CSF2RA|DUSP6|S1PR1|PTK2B|HIF1A|HMGB1|HNRNPA2B1|HSPA9|IL2RG|IL3RA|IL12RB2|IL13RA1|IL16|INPP5D|IRS1|ITGB1|JAK1|JAK2|LAMA5|LBP|LCN2|LGALS9|MEF2A|MMP2|MYD88|NFKB2|NFKBIA|NFKBIB|NOS2|PIK3CA|PIK3CD|PIK3R1|PPP2CA|MAPK3|MAPK8|MAPK11|MAPK9|MAP2K6|PSMA1|PSMA3|PSMA4|PSMA6|PSMB8|PSMB9|PSMB10|PSMC6|PSMD1|PSMD12|PTAFR|PTPN2|PTPN…	-18.2568	0	5	0	0	-32.5331
	Fbln5		Ankrd33b	Anxa10			GO:0060627	regulation of vesicle-mediated transport	-2.88709	-11.4548	-3.32244	-2.59469					1	0	0	0	-20.8947	0	0	0	GO:0010498	M1000	1	0	GO Biological Processes	19	proteasomal protein catabolic process	19_GO:0008152 metabolic process	-20.8947	3.61166	12.0667	30182	364	1653	72	4.35572	0.502022	324|329|821|996|1452|2932|3093|3309|4189|4780|5682|5684|5685|5687|5706|5707|5718|6047|6500|6872|7184|7320|7323|7415|8065|8405|8450|8451|8452|8453|8454|8975|9097|9147|9306|9320|9325|9373|9575|9861|9867|10213|10973|11059|11101|11236|22836|23198|25852|26046|26234|26273|27248|27252|29945|51185|51283|54431|55768|56929|57003|57092|64326|79718|80232|83737|122773|165324|196394|197131|246184|339745	APC|BIRC2|CANX|CDC27|CSNK1A1|GSK3B|UBE2K|HSPA5|DNAJB9|NFE2L2|PSMA1|PSMA3|PSMA4|PSMA6|PSMC6|PSMD1|PSMD12|RNF4|SKP1|TAF1|HSP90B1|UBE2B|UBE2D3|VCP|CUL5|SPOP|CUL4B|CUL4A|CUL3|CUL2|CUL1|USP13|USP14|NEMF|SOCS6|TRIP12|TRIP4|PLAA|CLOCK|PSMD6|PJA2|PSMD14|ASCC3|WWP1|ATE1|RNF139|RHOBTB3|PSME4|ARMC8|LTN1|FBXL5|FBXO3|ERLEC1|KLHL20|ANAPC4|CRBN|BFAR|DNAJC10|NGLY1|FEM1C|CCDC47|PCNP|COP1|TBL1XR1|WDR26|ITCH|KLHDC1…	-18.2079	0	4	0	0	-34.963
	Fcgrt		Anks6	Ap1s2			hsa05132	Salmonella infection	0	-10.5235	-6.5059	0					1	0	0	0	-20.7628	0	0	0	GO:0000375	M1000	1	0	GO Biological Processes	19	RNA splicing, via transesterification reactions	19_GO:0008152 metabolic process	-20.7628	4.10994	12.3789	30182	271	1653	61	3.69026	0.463689	988|1207|1653|1655|1660|2483|3178|3181|3187|3192|3550|4116|4236|4670|5356|5411|6426|6430|6434|6629|6733|7310|8487|8896|8899|9169|9879|9939|10180|10199|10236|10283|10286|10492|10569|10772|11168|11171|22938|23398|23451|23517|27238|27336|51319|51340|51362|51631|51747|55234|55285|55599|55660|57721|58155|84950|91746|96764|143884|153527|220988	CDC5L|CLNS1A|DDX1|DDX5|DHX9|FRG1|HNRNPA1|HNRNPA2B1|HNRNPH1|HNRNPU|IK|MAGOH|MFAP1|HNRNPM|PLRG1|PNN|SRSF1|SRSF5|TRA2B|SNRPB2|SRPK2|ZRSR2P1|GEMIN2|BUD31|PRPF4B|SCAF11|DDX46|RBM8A|RBM6|MPHOSPH10|HNRNPR|CWC27|BCAS2|SYNCRIP|SLU7|SRSF10|PSIP1|STRAP|SNW1|PPWD1|SF3B1|MTREX|GPKOW|HTATSF1|RSRC1|CRNKL1|CDC40|LUC7L2|LUC7L3|SMU1|RBM41|RNPC3|PRPF40A|METTL14|PTBP2|PRPF38A|YTHDC1|TGS1|CWF19L2|ZMAT2|HNRNPA3	-18.0854	0	1	0	0	-49.3724
	Flt4		Ano1	Ap3m1			GO:1903829	positive regulation of protein localization	0	-11.4201	-6.33077	0					0	1	0	1	0	-13.8394	0	-20.6023	GO:0002009	M0101	2	0	GO Biological Processes	19	morphogenesis of an epithelium	19_GO:0032502 developmental process	-20.6023	3.52725	11.944	30182	451	1404	74	5.27066	0.596336	60|71|94|133|182|187|367|388|389|652|1282|1289|1435|1436|1522|1861|1948|1969|2022|2303|2535|2736|3911|4313|4323|4613|4776|4804|4851|4855|5216|5310|5420|5754|5916|6615|6659|6663|6714|6909|6926|6939|6943|7040|7041|7052|7075|7291|7408|7484|7490|7852|8463|8642|8985|9314|9368|10252|23129|23245|25865|28514|54345|54567|54910|54922|64321|79192|79600|83605|84962|116844|153572|441478	ACTB|ACTG1|ACVRL1|ADM|JAG1|APLNR|AR|RHOB|RHOC|BMP4|COL4A1|COL5A1|CSF1|CSF1R|CTSZ|TOR1A|EFNB2|EPHA2|ENG|FOXC2|FZD2|GLI2|LAMA5|MMP2|MMP14|MYCN|NFATC4|NGFR|NOTCH1|NOTCH4|PFN1|PKD1|PODXL|PTK7|RARG|SNAI1|SOX4|SOX10|SRC|TBX2|TBX3|TCF15|TCF21|TGFB1|TGFB1I1|TGM2|TIE1|TWIST1|VASP|WNT9B|WT1|CXCR4|TEAD2|DCHS1|PLOD3|KLF4|NHERF1|SPRY1|PLXND1|ASTN2|PRKD2|DLL1|SOX18|DLL4|SEMA4C|RASIP1|SOX17|IRX1|TCTN1|CCM2|AJUB…	-17.943	0	2	0	0	-49.2627
	Fmo1		Ano6	Apc			GO:0006468	protein phosphorylation	0	-12.0144	-10.166	0					1	0	0	0	-20.4749	0	0	0	R-HSA-199991	M1000	1	0	Reactome Gene Sets	6	Membrane Trafficking		-20.4749	2.85116	11.3392	30182	634	1653	99	5.98911	0.583625	372|400|829|830|966|1075|1121|1122|1129|1213|1315|1604|1781|1783|2589|2665|2697|2800|2803|2804|3267|3796|3799|3998|4012|5048|5286|5321|5537|5563|5861|5868|5870|5873|5898|6399|6643|6708|6814|7037|7110|7163|7474|7531|8301|8615|8674|8773|8774|8905|9135|9276|9318|9321|9367|9525|9648|9950|10096|10133|10282|10484|10618|10640|10890|10905|10987|11127|22836|22878|22920|22931|23256|23637|26958|27131|27314|…	ARCN1|ARL1|CAPZA1|CAPZA2|CD59|CTSC|CHM|CHML|CHRM2|CLTC|COPB1|CD55|DYNC1I2|DYNC1LI2|GALNT1|GDI2|GJA1|GOLGA1|GOLGA4|GOLGB1|AGFG1|KIF2A|KIF5B|LMAN1|LNPEP|PAFAH1B1|PIK3C2A|PLA2G4A|PPP6C|PRKAA2|RAB1A|RAB5A|RAB6A|RAB27A|RALA|TRAPPC2|SNX2|SPTA1|STXBP3|TFRC|TMF1|TPD52|WNT5A|YWHAE|PICALM|USO1|VAMP4|SNAP23|NAPG|AP1S2|RABEP1|COPB2|COPS2|TRIP11|RAB9A|VPS4B|GCC2|GOLGA5|ACTR3|OPTN|BET1|SEC23A|TGOLN2|EXOC5|RAB1…	-17.8244	0	22	0	0	-23.8791
	Fscn1		Anpep	Api5			GO:0080135	regulation of cellular response to stress	0	-10.3888	-15.8566	0					1	1	0	1	-4.321	-2.70211	0	-16.309	GO:0120035	M1101	3	0	GO Biological Processes	19	regulation of plasma membrane bounded cell projection organization	19_GO:0050789 regulation of biological process	-20.4394	2.26194	10.7208	30182	645	2979	144	4.83384	0.392963	324|348|382|391|393|482|538|952|989|991|1000|1072|1201|1270|1400|1540|1627|1942|1948|1969|2039|2042|2045|2049|2146|2150|2185|2241|2242|2258|2332|2665|2803|2823|2896|2932|3066|3309|3397|3984|4076|4192|4690|4734|4776|4780|4803|4898|4919|5048|5064|5176|5216|5290|5295|5362|5420|5754|5792|5868|5880|5898|5906|5962|5997|6049|6091|6101|6324|6366|6376|6387|6405|6624|6714|7025|7337|7431|7436|7474|7869|8087…	APC|APOE|ARF6|RHOG|ARHGAP4|ATP1B2|ATP7A|CD38|SEPTIN7|CDC20|CDH2|CFL1|CLN3|CNTF|CRMP1|CYLD|DBN1|EFNA1|EFNB2|EPHA2|DMTN|EPHA3|EPHA7|EPHB3|EZH2|F2RL1|PTK2B|FER|FES|FGF13|FMR1|GDI2|GOLGA4|GPM6A|GRN|GSK3B|HDAC2|HSPA5|ID1|LIMK1|CAPRIN1|MDK|NCK1|NEDD4|NFATC4|NFE2L2|NGF|NRDC|ROR1|PAFAH1B1|PALM|SERPINF1|PFN1|PIK3CA|PIK3R1|PLXNA2|PODXL|PTK7|PTPRF|RAB5A|RAC2|RALA|RAP1A|RDX|RGS2|RNF6|ROBO1|RP1|SCN1B|CCL21|CX…	-17.7889	0	32	1	1	-20.4394
	Fxyd6		Aoc3	Apip			R-HSA-2262752	Cellular responses to stress	0	-8.73114	-19.2826	0					0	1	0	1	0	-3.40399	0	-20.4391	GO:0043408	M0101	2	0	GO Biological Processes	19	regulation of MAPK cascade	19_GO:0023052 signaling	-20.4391	2.93846	11.4197	30182	695	1404	95	6.76638	0.670318	59|151|152|154|177|348|355|367|409|652|920|958|975|1436|1445|1464|1796|1843|1844|1848|1850|1942|1969|2149|2150|2185|2192|2260|2261|2324|2771|2852|2950|3481|3486|3487|3489|3965|4055|4221|4296|4615|4851|4878|5155|5159|5320|5470|5595|5871|6091|6188|6237|6366|6376|6714|6850|7040|7162|7185|7498|7805|8482|8692|8792|8844|8877|9046|9283|9368|9518|9618|10252|10347|10392|10750|11184|25865|50507|54910|55715…	ACTA2|ADRA2B|ADRA2C|ADRB2|AGER|APOE|FAS|AR|ARRB2|BMP4|CD4|CD40|CD81|CSF1R|CSK|CSPG4|DOK1|DUSP1|DUSP2|DUSP6|DUSP8|EFNA1|EPHA2|F2R|F2RL1|PTK2B|FBLN1|FGFR1|FGFR3|FLT4|GNAI2|GPER1|GSTP1|IGF2|IGFBP3|IGFBP4|IGFBP6|LGALS9|LTBR|MEN1|MAP3K11|MYD88|NOTCH1|NPPA|PDGFB|PDGFRB|PLA2G2A|PPEF2|MAPK3|MAP4K2|ROBO1|RPS3|RRAS|CCL21|CX3CL1|SRC|SYK|TGFB1|TPBG|TRAF1|XDH|LAPTM5|SEMA7A|HYAL2|TNFRSF11A|KSR1|SPHK1|DOK2|GPR3…	-17.7972	0	33	1	1	-20.4391
	Gata2		Ap5b1	Apoo			R-HSA-9679506	SARS-CoV Infections	0	-6.06561	-10.2697	0					0	1	0	1	0	-7.3797	0	-20.3955	GO:0032103	M0101	2	0	GO Biological Processes	19	positive regulation of response to external stimulus	19_GO:0048518 positive regulation of biological process	-20.3955	3.27306	11.6836	30182	532	1404	81	5.76923	0.62226	177|654|929|958|975|1050|1051|1240|1435|1436|1535|1636|1901|2150|2167|2185|2260|2828|2896|3133|3135|3303|3304|3430|3603|3665|3929|3949|3965|4192|4615|4792|4814|4938|5138|5155|5159|5320|5327|5595|5734|5819|5880|5919|5970|6366|6376|6387|6714|6850|7040|7056|7114|7132|7162|7305|7391|7448|7852|8578|8638|8692|8717|8792|9647|9865|10062|10392|23180|23765|25865|51296|55450|59341|64094|79132|81622|91543|14…	AGER|BMP6|CD14|CD40|CD81|CEBPA|CEBPB|CMKLR1|CSF1|CSF1R|CYBA|ACE|S1PR1|F2RL1|FABP4|PTK2B|FGFR1|GPR4|GRN|HLA-E|HLA-G|HSPA1A|HSPA1B|IFI35|IL16|IRF7|LBP|LDLR|LGALS9|MDK|MYD88|NFKBIA|NINJ1|OAS1|PDE2A|PDGFB|PDGFRB|PLA2G2A|PLAT|MAPK3|PTGER4|NECTIN2|RAC2|RARRES2|RELA|CCL21|CX3CL1|CXCL12|SRC|SYK|TGFB1|THBD|TMSB4X|TNFRSF1A|TPBG|TYROBP|USF1|VTN|CXCR4|SCARF1|OASL|HYAL2|TRADD|TNFRSF11A|PPM1F|TRIL|NR1H3|NOD1|R…	-17.777	0	34	1	1	-20.3955
	Gatsl3		Ap5z1	Apool			GO:0061024	membrane organization	0	-7.10962	-10.7246	0					1	0	0	0	-20.3941	0	0	0	GO:0000377	M1000	1	0	GO Biological Processes	19	RNA splicing, via transesterification reactions with bulged adenosine as nucleophile	19_GO:0008152 metabolic process	-20.3941	4.10313	12.2594	30182	267	1653	60	3.62976	0.460017	988|1207|1653|1655|1660|2483|3178|3181|3187|3192|3550|4116|4236|4670|5356|5411|6426|6430|6434|6629|6733|7310|8487|8896|8899|9169|9879|9939|10180|10236|10283|10286|10492|10569|10772|11168|11171|22938|23398|23451|23517|27238|27336|51319|51340|51362|51631|51747|55234|55285|55599|55660|57721|58155|84950|91746|96764|143884|153527|220988	CDC5L|CLNS1A|DDX1|DDX5|DHX9|FRG1|HNRNPA1|HNRNPA2B1|HNRNPH1|HNRNPU|IK|MAGOH|MFAP1|HNRNPM|PLRG1|PNN|SRSF1|SRSF5|TRA2B|SNRPB2|SRPK2|ZRSR2P1|GEMIN2|BUD31|PRPF4B|SCAF11|DDX46|RBM8A|RBM6|HNRNPR|CWC27|BCAS2|SYNCRIP|SLU7|SRSF10|PSIP1|STRAP|SNW1|PPWD1|SF3B1|MTREX|GPKOW|HTATSF1|RSRC1|CRNKL1|CDC40|LUC7L2|LUC7L3|SMU1|RBM41|RNPC3|PRPF40A|METTL14|PTBP2|PRPF38A|YTHDC1|TGS1|CWF19L2|ZMAT2|HNRNPA3	-17.777	0	1	0	0	-49.3724
	Gdf15		Apba1	Arap2			GO:0016032	viral process	0	-7.97154	-6.76618	0					1	0	0	0	-20.3941	0	0	0	GO:0000398	M1000	1	0	GO Biological Processes	19	mRNA splicing, via spliceosome	19_GO:0008152 metabolic process	-20.3941	4.10313	12.2594	30182	267	1653	60	3.62976	0.460017	988|1207|1653|1655|1660|2483|3178|3181|3187|3192|3550|4116|4236|4670|5356|5411|6426|6430|6434|6629|6733|7310|8487|8896|8899|9169|9879|9939|10180|10236|10283|10286|10492|10569|10772|11168|11171|22938|23398|23451|23517|27238|27336|51319|51340|51362|51631|51747|55234|55285|55599|55660|57721|58155|84950|91746|96764|143884|153527|220988	CDC5L|CLNS1A|DDX1|DDX5|DHX9|FRG1|HNRNPA1|HNRNPA2B1|HNRNPH1|HNRNPU|IK|MAGOH|MFAP1|HNRNPM|PLRG1|PNN|SRSF1|SRSF5|TRA2B|SNRPB2|SRPK2|ZRSR2P1|GEMIN2|BUD31|PRPF4B|SCAF11|DDX46|RBM8A|RBM6|HNRNPR|CWC27|BCAS2|SYNCRIP|SLU7|SRSF10|PSIP1|STRAP|SNW1|PPWD1|SF3B1|MTREX|GPKOW|HTATSF1|RSRC1|CRNKL1|CDC40|LUC7L2|LUC7L3|SMU1|RBM41|RNPC3|PRPF40A|METTL14|PTBP2|PRPF38A|YTHDC1|TGS1|CWF19L2|ZMAT2|HNRNPA3	-17.777	0	1	0	0	-49.3724
	Gimap5		Apc2	Arcn1			R-HSA-5663202	Diseases of signal transduction by growth factor receptors and second messengers	0	-6.72452	-9.49821	0					1	1	0	1	-5.08279	-3.47671	0	-15.3604	R-HSA-9012999	M1101	3	0	Reactome Gene Sets	6	RHO GTPase cycle		-20.3772	2.54982	10.9491	30182	449	2979	113	3.79322	0.350003	60|71|87|182|388|389|390|391|393|394|396|397|752|908|1152|1213|1445|1535|1627|1629|1969|2040|2185|2697|2802|3688|3998|4162|4296|4649|4690|4698|5290|5295|5338|5585|5586|5825|5880|5924|6093|6434|6510|6714|6793|7037|7415|7431|7444|8153|8239|8301|8440|8452|8773|9138|9181|9318|9459|9475|9748|9938|10144|10160|10163|10376|10435|10576|10787|10817|11135|22899|23129|23229|23256|23263|23344|23526|23580|2699…	ACTB|ACTG1|ACTN1|JAG1|RHOB|RHOC|RND3|RHOG|ARHGAP4|ARHGAP5|ARHGDIA|ARHGDIB|FMNL1|CCT6A|CKB|CLTC|CSK|CYBA|DBN1|DBT|EPHA2|STOM|PTK2B|GJA1|GOLGA3|ITGB1|LMAN1|MCAM|MAP3K11|MYO9A|NCK1|NDUFA5|PIK3CA|PIK3R1|PLD2|PKN1|PKN2|ABCD3|RAC2|RASGRF2|ROCK1|TRA2B|SLC1A5|SRC|STK10|TFRC|VCP|VIM|VRK2|RND2|USP9X|PICALM|NCK2|CUL3|SNAP23|ARHGEF1|ARHGEF2|COPS2|ARHGEF6|ROCK2|SLK|ARHGAP25|FAM13A|FARP1|WASF2|TUBA1B|CDC42EP2|…	-17.7353	0	20	0	0	-24.4542
	Gimap6		Aplnr	Arfgef1			GO:0097190	apoptotic signaling pathway	0	-10.7777	-4.30269	0					0	1	0	1	0	-3.92936	0	-20.3457	GO:0042060	M0101	2	0	GO Biological Processes	19	wound healing	19_GO:0050896 response to stimulus	-20.3457	4.02666	12.2298	30182	331	1404	62	4.41595	0.548304	60|71|94|135|151|152|358|389|558|710|928|947|949|954|958|1026|1192|1277|1281|1289|1465|1861|2004|2065|2149|2150|2157|2192|2624|2828|2876|3043|4162|4627|4855|5051|5159|5327|5329|5547|5754|5912|6376|6382|6714|6850|7040|7056|7450|8529|10855|25987|57175|60681|79001|79803|83706|84959|84962|116844|196527|375033	ACTB|ACTG1|ACVRL1|ADORA2A|ADRA2B|ADRA2C|AQP1|RHOC|AXL|SERPING1|CD9|CD34|SCARB1|ENTPD2|CD40|CDKN1A|CLIC1|COL1A1|COL3A1|COL5A1|CSRP1|TOR1A|ELK3|ERBB3|F2R|F2RL1|F8|FBLN1|GATA2|GPR4|GPX1|HBB|MCAM|MYH9|NOTCH4|PAFAH2|PDGFRB|PLAT|PLAUR|PRCP|PTK7|RAP2B|CX3CL1|SDC1|SRC|SYK|TGFB1|THBD|VWF|CYP4F2|HPSE|TSKU|CORO1B|FKBP10|VKORC1|HPS6|FERMT3|UBASH3B|AJUBA|LRG1|ANO6|PEAR1	-17.7365	0	18	0	0	-25.0196
	Gimap9		Aplp1	Arfip1			GO:1902532	negative regulation of intracellular signal transduction	0	-12.2102	-4.06193	0					1	1	0	1	-4.3017	-2.62039	0	-16.2115	GO:0031344	M1101	3	0	GO Biological Processes	19	regulation of cell projection organization	19_GO:0050789 regulation of biological process	-20.3199	2.24123	10.6695	30182	660	2979	146	4.90097	0.395543	324|348|382|391|393|482|538|952|989|991|1000|1072|1201|1270|1400|1540|1627|1942|1948|1969|2039|2042|2045|2049|2146|2150|2185|2241|2242|2258|2332|2665|2803|2823|2896|2932|3066|3309|3397|3984|4076|4192|4343|4649|4690|4734|4776|4780|4803|4898|4919|5048|5064|5176|5216|5290|5295|5362|5420|5754|5792|5868|5880|5898|5906|5962|5997|6049|6091|6101|6324|6366|6376|6387|6405|6624|6714|7025|7337|7431|7436|7474…	APC|APOE|ARF6|RHOG|ARHGAP4|ATP1B2|ATP7A|CD38|SEPTIN7|CDC20|CDH2|CFL1|CLN3|CNTF|CRMP1|CYLD|DBN1|EFNA1|EFNB2|EPHA2|DMTN|EPHA3|EPHA7|EPHB3|EZH2|F2RL1|PTK2B|FER|FES|FGF13|FMR1|GDI2|GOLGA4|GPM6A|GRN|GSK3B|HDAC2|HSPA5|ID1|LIMK1|CAPRIN1|MDK|MOV10|MYO9A|NCK1|NEDD4|NFATC4|NFE2L2|NGF|NRDC|ROR1|PAFAH1B1|PALM|SERPINF1|PFN1|PIK3CA|PIK3R1|PLXNA2|PODXL|PTK7|PTPRF|RAB5A|RAC2|RALA|RAP1A|RDX|RGS2|RNF6|ROBO1|RP1|SC…	-17.6864	0	32	0	0	-20.4394
	Gja4		Apoe	Arg2			WP5087	Malignant pleural mesothelioma	0	-14.6756	-4.65298	0					0	1	1	1	0	-7.02756	-3.93695	-20.3093	GO:0006935	M0111	3	0	GO Biological Processes	19	chemotaxis	19_GO:0040011 locomotion	-20.3093	3.35356	11.7215	30182	500	1404	78	5.55556	0.61132	391|409|652|1240|1269|1436|1800|1889|1901|1942|1947|1948|1969|2049|2242|2676|2736|3603|3929|3958|3965|4046|4192|4313|4804|4814|4851|4854|5155|5159|5293|5329|5362|5724|5818|5919|6091|6324|6366|6376|6387|6405|6850|7162|7408|7852|7869|8061|8482|8633|8792|8828|9564|10501|11151|23129|23396|23521|23765|23768|26999|54437|54538|54910|55701|56920|57175|57449|58191|64218|64855|80270|84818|112616|115557|123…	RHOG|ARRB2|BMP4|CMKLR1|CNR2|CSF1R|DPEP1|ECE1|S1PR1|EFNA1|EFNB1|EFNB2|EPHA2|EPHB3|FES|GFRA3|GLI2|IL16|LBP|LGALS3|LGALS9|LSP1|MDK|MMP2|NGFR|NINJ1|NOTCH1|NOTCH3|PDGFB|PDGFRB|PIK3CD|PLAUR|PLXNA2|PTAFR|NECTIN1|RARRES2|ROBO1|SCN1B|CCL21|CX3CL1|CXCL12|SEMA3F|SYK|TPBG|VASP|CXCR4|SEMA3B|FOSL1|SEMA7A|UNC5C|TNFRSF11A|NRP2|BCAR1|SEMA6B|CORO1A|PLXND1|PIP5K1C|RPL13A|IL17RA|FLRT2|CYFIP2|SEMA5B|ROBO4|SEMA4C|ARHG…	-17.7081	0	35	1	1	-20.3093
	Gpihbp1		Apol3	Arhgap12			GO:2001233	regulation of apoptotic signaling pathway	0	-13.0405	-4.17113	0					1	1	0	1	-4.24628	-8.52786	0	-16.7848	GO:0040008	M1101	3	0	GO Biological Processes	19	regulation of growth	19_GO:0040007 growth	-20.2914	2.28409	10.6998	30182	621	2979	140	4.69956	0.38774	94|102|154|348|367|393|598|652|657|684|817|952|1019|1026|1435|1457|1535|1654|1848|1982|2045|2066|2185|2258|2261|2296|2303|2307|2690|2697|2803|2932|3009|3091|3142|3303|3304|3373|3481|3486|3487|3490|3516|3776|3984|4323|4487|4682|4803|4851|4879|4881|5048|5290|5515|5600|5925|5931|5997|6049|6098|6195|6197|6198|6386|6387|6405|6494|6595|6647|6909|7040|7157|7474|7490|7852|7869|8153|8195|8425|8482|8692|87…	ACVRL1|ADAM10|ADRB2|APOE|AR|ARHGAP4|BCL2L1|BMP4|BMPR1A|BST2|CAMK2D|CD38|CDK4|CDKN1A|CSF1|CSNK2A1|CYBA|DDX3X|DUSP6|EIF4G2|EPHA7|ERBB4|PTK2B|FGF13|FGFR3|FOXC1|FOXC2|FOXS1|GHR|GJA1|GOLGA4|GSK3B|H1-5|HIF1A|HLX|HSPA1A|HSPA1B|HYAL1|IGF2|IGFBP3|IGFBP4|IGFBP7|RBPJ|KCNK2|LIMK1|MMP14|MSX1|NUBP1|NGF|NOTCH1|NPPB|NPR1|PAFAH1B1|PIK3CA|PPP2CA|MAPK11|RB1|RBBP7|RGS2|RNF6|ROS1|RPS6KA1|RPS6KA3|RPS6KB1|SDCBP|CXCL12|…	-17.6744	0	36	1	1	-20.2914
	Gpr4		Apold1	Arhgap18			GO:0030162	regulation of proteolysis	0	-16.6082	-5.46238	0					1	0	0	0	-20.2577	0	0	0	GO:0006417	M1000	1	0	GO Biological Processes	19	regulation of translation	19_GO:0008152 metabolic process	-20.2577	3.1033	11.485	30182	506	1653	86	5.20266	0.546229	1653|1654|1656|1660|1965|1974|1977|1982|1983|2058|2107|2332|3192|3646|3658|4076|4116|4292|4528|4690|4691|4848|4850|4869|5610|5997|6059|6093|6125|6191|6197|6198|6726|6741|7175|7298|7555|7812|8087|9475|9669|9689|9933|9939|10128|10492|10600|10605|11236|11340|22868|22894|23173|23185|23318|23369|23435|26065|28998|29081|29883|51091|51247|51611|51714|54464|54542|54931|55005|55037|55124|55132|57721|60558…	DDX1|DDX3X|DDX6|DHX9|EIF2S1|EIF4A2|EIF4E|EIF4G2|EIF5|EPRS1|ETF1|FMR1|HNRNPU|EIF3E|IREB2|CAPRIN1|MAGOH|MLH1|MTIF2|NCK1|NCL|CNOT2|CNOT4|NPM1|EIF2AK2|RGS2|ABCE1|ROCK1|RPL5|RPS4X|RPS6KA3|RPS6KB1|SRP9|SSB|TPR|TYMS|CNBP|CSDE1|FXR1|ROCK2|EIF5B|BZW1|PUM3|RBM8A|LRPPRC|SYNCRIP|USP16|PAIP1|RNF139|EXOSC8|FASTKD2|DIS3|METAP1|LARP4B|TUT4|PUM2|TARDBP|LSM14A|MRPL13|METTL5|CNOT7|SEPSECS|PAIP2|DPH5|SELENOT|XRN1|RC…	-17.6641	0	37	1	1	-20.2577
	Gsdmd		Aprt	Arhgap24			hsa05169	Epstein-Barr virus infection	0	-12.0987	-3.91175	0					0	1	1	1	0	-7.00289	-3.93028	-20.2015	GO:0042330	M0111	3	0	GO Biological Processes	19	taxis	19_GO:0040011 locomotion	-20.2015	3.34019	11.6786	30182	502	1404	78	5.55556	0.61132	391|409|652|1240|1269|1436|1800|1889|1901|1942|1947|1948|1969|2049|2242|2676|2736|3603|3929|3958|3965|4046|4192|4313|4804|4814|4851|4854|5155|5159|5293|5329|5362|5724|5818|5919|6091|6324|6366|6376|6387|6405|6850|7162|7408|7852|7869|8061|8482|8633|8792|8828|9564|10501|11151|23129|23396|23521|23765|23768|26999|54437|54538|54910|55701|56920|57175|57449|58191|64218|64855|80270|84818|112616|115557|123…	RHOG|ARRB2|BMP4|CMKLR1|CNR2|CSF1R|DPEP1|ECE1|S1PR1|EFNA1|EFNB1|EFNB2|EPHA2|EPHB3|FES|GFRA3|GLI2|IL16|LBP|LGALS3|LGALS9|LSP1|MDK|MMP2|NGFR|NINJ1|NOTCH1|NOTCH3|PDGFB|PDGFRB|PIK3CD|PLAUR|PLXNA2|PTAFR|NECTIN1|RARRES2|ROBO1|SCN1B|CCL21|CX3CL1|CXCL12|SEMA3F|SYK|TPBG|VASP|CXCR4|SEMA3B|FOSL1|SEMA7A|UNC5C|TNFRSF11A|NRP2|BCAR1|SEMA6B|CORO1A|PLXND1|PIP5K1C|RPL13A|IL17RA|FLRT2|CYFIP2|SEMA5B|ROBO4|SEMA4C|ARHG…	-17.6155	0	35	0	0	-20.3093
	Hes2		Aqp1	Arhgap5			R-HSA-6798695	Neutrophil degranulation	0	-12.3148	-3.43267	0					1	1	0	1	-5.13401	-2.45273	0	-15.4492	GO:0009725	M1101	3	0	GO Biological Processes	19	response to hormone	19_GO:0050896 response to stimulus	-20.1398	2.11936	10.5091	30182	784	2979	164	5.5052	0.417884	38|58|133|178|324|353|358|367|490|572|590|595|648|652|654|706|842|952|1019|1152|1277|1281|1435|1445|1495|1535|1636|1655|1718|1977|2022|2058|2104|2180|2185|2200|2241|2303|2650|2690|2720|2852|2876|2908|2932|2965|3030|3192|3303|3304|3416|3417|3481|3490|3625|3667|3717|3727|4005|4091|4149|4192|4221|4313|4323|4734|4780|4843|4846|4851|5019|5106|5159|5166|5176|5286|5290|5295|5327|5562|5563|5595|5724|5730…	ACAT1|ACTA1|ADM|AGL|APC|APRT|AQP1|AR|ATP2B1|BAD|BCHE|CCND1|BMI1|BMP4|BMP6|TSPO|CASP9|CD38|CDK4|CKB|COL1A1|COL3A1|CSF1|CSK|CTNNA1|CYBA|ACE|DDX5|DHCR24|EIF4E|ENG|EPRS1|ESRRG|ACSL1|PTK2B|FBN1|FER|FOXC2|GCNT1|GHR|GLB1|GPER1|GPX1|NR3C1|GSK3B|GTF2H1|HADHA|HNRNPU|HSPA1A|HSPA1B|IDE|IDH1|IGF2|IGFBP7|INHBB|IRS1|JAK2|JUND|LMO2|SMAD6|MAX|MDK|MEN1|MMP2|MMP14|NEDD4|NFE2L2|NOS2|NOS3|NOTCH1|OXCT1|PCK2|PDGFRB|PDK…	-17.5385	0	38	1	1	-20.1398
	Hhex		Ar	Arhgef6			GO:0031400	negative regulation of protein modification process	0	-15.587	-3.56556	0					1	0	0	0	-20.0597	0	0	0	R-HSA-72163	M1000	1	0	Reactome Gene Sets	6	mRNA Splicing - Major Pathway		-20.0597	4.58678	12.4644	30182	207	1653	52	3.1458	0.429327	988|1655|1660|1665|3178|3181|3187|3188|3192|3550|4116|4236|4670|5356|5411|5431|6426|6430|6434|6629|8896|8899|9360|9879|9939|10236|10283|10286|10569|10772|22938|23398|23451|23517|27238|27336|51340|51362|51747|55234|55660|55749|58517|63932|65109|79576|84081|84950|85313|143884|153527|220988	CDC5L|DDX5|DHX9|DHX15|HNRNPA1|HNRNPA2B1|HNRNPH1|HNRNPH2|HNRNPU|IK|MAGOH|MFAP1|HNRNPM|PLRG1|PNN|POLR2B|SRSF1|SRSF5|TRA2B|SNRPB2|BUD31|PRPF4B|PPIG|DDX46|RBM8A|HNRNPR|CWC27|BCAS2|SLU7|SRSF10|SNW1|PPWD1|SF3B1|MTREX|GPKOW|HTATSF1|CRNKL1|CDC40|LUC7L3|SMU1|PRPF40A|CCAR1|RBM25|STEEP1|UPF3B|NKAP|NSRP1|PRPF38A|PPIL4|CWF19L2|ZMAT2|HNRNPA3	-17.4884	0	1	0	0	-49.3724
	Hic1		Arc	Arhgef9			GO:0010035	response to inorganic substance	0	-13.0002	-3.92933	0					1	0	0	0	-20.0282	0	0	0	R-HSA-72172	M1000	1	0	Reactome Gene Sets	6	mRNA Splicing		-20.0282	4.50104	12.4009	30182	215	1653	53	3.20629	0.4333	988|1655|1660|1665|3178|3181|3187|3188|3192|3550|4116|4236|4670|5356|5411|5431|6426|6430|6434|6629|8896|8899|9360|9879|9939|10236|10283|10286|10569|10772|22938|23398|23451|23517|27238|27336|51340|51362|51747|55234|55599|55660|55749|58517|63932|65109|79576|84081|84950|85313|143884|153527|220988	CDC5L|DDX5|DHX9|DHX15|HNRNPA1|HNRNPA2B1|HNRNPH1|HNRNPH2|HNRNPU|IK|MAGOH|MFAP1|HNRNPM|PLRG1|PNN|POLR2B|SRSF1|SRSF5|TRA2B|SNRPB2|BUD31|PRPF4B|PPIG|DDX46|RBM8A|HNRNPR|CWC27|BCAS2|SLU7|SRSF10|SNW1|PPWD1|SF3B1|MTREX|GPKOW|HTATSF1|CRNKL1|CDC40|LUC7L3|SMU1|RNPC3|PRPF40A|CCAR1|RBM25|STEEP1|UPF3B|NKAP|NSRP1|PRPF38A|PPIL4|CWF19L2|ZMAT2|HNRNPA3	-17.464	0	1	0	0	-49.3724
	Hid1		Arf5	Arid4a			R-HSA-9675108	Nervous system development	0	-23.9225	-4.55689	0					1	0	0	0	-19.9969	0	0	0	GO:0034248	M1000	1	0	GO Biological Processes	19	regulation of amide metabolic process	19_GO:0008152 metabolic process	-19.9969	2.94189	11.2766	30182	571	1653	92	5.56564	0.563879	1653|1654|1656|1660|1965|1974|1977|1982|1983|2058|2107|2332|3192|3646|3658|4076|4116|4292|4528|4690|4691|4780|4848|4850|4869|5166|5562|5610|5997|6059|6093|6125|6191|6197|6198|6667|6726|6741|7175|7298|7555|7812|8087|8301|9475|9669|9689|9933|9939|10128|10492|10600|10605|11236|11340|22868|22894|23173|23185|23318|23369|23435|26065|28998|29081|29883|51091|51247|51611|51714|54464|54542|54931|55005|5503…	DDX1|DDX3X|DDX6|DHX9|EIF2S1|EIF4A2|EIF4E|EIF4G2|EIF5|EPRS1|ETF1|FMR1|HNRNPU|EIF3E|IREB2|CAPRIN1|MAGOH|MLH1|MTIF2|NCK1|NCL|NFE2L2|CNOT2|CNOT4|NPM1|PDK4|PRKAA1|EIF2AK2|RGS2|ABCE1|ROCK1|RPL5|RPS4X|RPS6KA3|RPS6KB1|SP1|SRP9|SSB|TPR|TYMS|CNBP|CSDE1|FXR1|PICALM|ROCK2|EIF5B|BZW1|PUM3|RBM8A|LRPPRC|SYNCRIP|USP16|PAIP1|RNF139|EXOSC8|FASTKD2|DIS3|METAP1|LARP4B|TUT4|PUM2|TARDBP|LSM14A|MRPL13|METTL5|CNOT7|SEPS…	-17.4422	0	37	0	0	-20.2577
	Hist1h2bl		Arf6	Arih1			GO:0051052	regulation of DNA metabolic process	0	-3.8713	-18.8802	0					0	1	0	1	0	-5.6969	0	-19.9853	GO:0031347	M0101	2	0	GO Biological Processes	19	regulation of defense response	19_GO:0050896 response to stimulus	-19.9853	2.80276	11.1704	30182	767	1404	100	7.12251	0.686417	100|135|177|348|409|683|710|747|929|958|975|1003|1050|1051|1269|1535|1636|2000|2150|2167|2671|2828|2852|2876|2879|2896|2950|3105|3106|3133|3135|3303|3304|3430|3603|3665|3929|3949|3965|4192|4345|4615|4792|4795|4814|4938|5138|5176|5179|5320|5595|5734|5740|5819|5970|6376|6397|6714|6850|7040|7114|7132|7133|7305|7376|7791|8482|8638|8692|8717|8792|8877|9314|9636|9865|10062|10392|10758|11343|23098|23180…	ADA|ADORA2A|AGER|APOE|ARRB2|BST1|SERPING1|DAGLA|CD14|CD40|CD81|CDH5|CEBPA|CEBPB|CNR2|CYBA|ACE|ELF4|F2RL1|FABP4|GFER|GPR4|GPER1|GPX1|GPX4|GRN|GSTP1|HLA-A|HLA-B|HLA-E|HLA-G|HSPA1A|HSPA1B|IFI35|IL16|IRF7|LBP|LDLR|LGALS9|MDK|CD200|MYD88|NFKBIA|NFKBIL1|NINJ1|OAS1|PDE2A|SERPINF1|PENK|PLA2G2A|MAPK3|PTGER4|PTGIS|NECTIN2|RELA|CX3CL1|SEC14L1|SRC|SYK|TGFB1|TMSB4X|TNFRSF1A|TNFRSF1B|TYROBP|NR1H2|ZYX|SEMA7A|OA…	-17.4422	0	34	0	0	-20.3955
	Hlx		Arhgap25	Arl1			GO:0042176	regulation of protein catabolic process	0	-4.79677	-10.2018	0					1	1	1	1	-2.69132	-11.1665	-3.95377	-19.9787	GO:0003013	M1111	4	0	GO Biological Processes	19	circulatory system process	19_GO:0032501 multicellular organismal process	-19.9787	3.344	11.6144	30182	495	1404	77	5.48433	0.607617	59|94|133|135|151|152|154|177|348|367|482|489|654|710|947|952|1003|1522|1535|1636|1889|2006|2149|2150|2296|2303|2313|2643|2767|2828|2852|2876|2934|3043|3741|3764|4035|4313|4843|4846|4878|4879|4881|5029|5138|5155|5547|5724|6196|6324|6387|6510|6536|6567|6580|6649|6714|6915|7026|7040|7122|7852|8529|8985|9153|9283|9368|10266|10365|10999|11309|28514|50507|54567|59341|59342|83483	ACTA2|ACVRL1|ADM|ADORA2A|ADRA2B|ADRA2C|ADRB2|AGER|APOE|AR|ATP1B2|ATP2A3|BMP6|SERPING1|CD34|CD38|CDH5|CTSZ|CYBA|ACE|ECE1|ELN|F2R|F2RL1|FOXC1|FOXC2|FLI1|GCH1|GNA11|GPR4|GPER1|GPX1|GSN|HBB|KCNA5|KCNJ8|LRP1|MMP2|NOS2|NOS3|NPPA|NPPB|NPR1|P2RY2|PDE2A|PDGFB|PRCP|PTAFR|RPS6KA2|SCN1B|CXCL12|SLC1A5|SLC6A9|SLC16A2|SLC22A1|SOD3|SRC|TBXA2R|NR2F2|TGFB1|CLDN5|CXCR4|CYP4F2|PLOD3|SLC28A2|GPR37L1|NHERF1|RAMP2|KLF2…	-17.4422	0	39	1	1	-19.9787
	Hopx		Arhgap27	Arl13b			R-HSA-5653656	Vesicle-mediated transport	0	-4.1048	-20.1074	0					0	1	0	1	0	-2.4818	0	-19.9717	GO:0002694	M0101	2	0	GO Biological Processes	19	regulation of leukocyte activation	19_GO:0002376 immune system process	-19.9717	3.09156	11.4107	30182	598	1404	86	6.12536	0.639965	60|100|135|177|196|558|572|639|652|683|920|952|958|975|1026|1050|1051|1269|1445|1947|1948|2150|2242|2615|2624|2736|2852|2896|3105|3117|3119|3122|3127|3133|3135|3142|3481|3561|3635|3707|3727|3929|3949|3958|3965|4192|4323|4345|4615|4860|5320|5585|5724|5819|5880|6188|6366|6376|6659|6714|6778|6850|7040|7133|7305|7805|8440|8651|8877|9580|10062|11151|23729|27166|27242|51293|56603|57630|64109|64410|8038…	ACTB|ADA|ADORA2A|AGER|AHR|AXL|BAD|PRDM1|BMP4|BST1|CD4|CD38|CD40|CD81|CDKN1A|CEBPA|CEBPB|CNR2|CSK|EFNB1|EFNB2|F2RL1|FES|LRRC32|GATA2|GLI2|GPER1|GRN|HLA-A|HLA-DQA1|HLA-DQB1|HLA-DRA|HLA-DRB5|HLA-E|HLA-G|HLX|IGF2|IL2RG|INPP5D|ITPKB|JUND|LBP|LDLR|LGALS3|LGALS9|MDK|MMP14|CD200|MYD88|PNP|PLA2G2A|PKN1|PTAFR|NECTIN2|RAC2|RPS3|CCL21|CX3CL1|SOX4|SRC|STAT6|SYK|TGFB1|TNFRSF1B|TYROBP|LAPTM5|NCK2|SOCS1|SPHK1|SO…	-17.4418	0	19	0	0	-24.6086
	Hpcal1		Arhgap31	Arl14ep			GO:0033365	protein localization to organelle	0	-4.31018	-25.9063	0					1	0	0	0	-19.7885	0	0	0	GO:0042254	M1000	1	0	GO Biological Processes	19	ribosome biogenesis	19_GO:0009987 cellular process	-19.7885	3.89022	11.9252	30182	291	1653	62	3.75076	0.467328	1654|1662|2483|4869|6059|6125|6129|6194|7514|8450|8451|8602|9188|10199|10200|10412|10438|10556|10775|10813|10885|11056|11103|11340|22803|22868|22894|23160|23517|23560|25879|29081|29889|51001|51018|51068|51077|51575|51602|54552|54680|54700|55299|55646|55781|57050|64216|64282|80135|83732|83939|84128|84154|84365|84864|85865|90459|112479|117246|153443|166378|196074	DDX3X|DDX10|FRG1|NPM1|ABCE1|RPL5|RPL7|RPS6|XPO1|CUL4B|CUL4A|NOP14|DDX21|MPHOSPH10|MPHOSPH6|NSA2|C1D|RPP30|POP4|UTP14A|WDR3|DDX52|KRR1|EXOSC8|XRN2|FASTKD2|DIS3|WDR43|MTREX|GTPBP4|DCAF13|METTL5|GNL2|MTERF3|RRP15|NMD3|FCF1|ESF1|NOP58|GNL3L|ZNHIT6|RRN3|BRIX1|LYAR|RIOK2|UTP3|TFB2M|TENT4B|RPF1|RIOK1|EIF2A|WDR75|RPF2|NIFK|RIOX2|GTPBP10|ERI1|ERI2|FTSJ3|SRFBP1|SPATA5|METTL15	-17.2651	0	9	0	0	-29.1537
	Hspa12b		Arhgap4	Arl6			GO:0006351	DNA-templated transcription	0	-2.24225	-13.6916	0					0	1	0	1	0	-15.7521	0	-19.7631	GO:0003158	M0101	2	0	GO Biological Processes	19	endothelium development	19_GO:0032502 developmental process	-19.7631	7.46743	13.9452	30182	95	1404	33	2.35043	0.40432	94|182|388|652|947|1901|2150|2194|2303|2535|2701|2876|4615|4851|4855|5138|5175|7026|7075|7852|8985|10411|10855|23462|25865|26051|28514|50848|54345|54538|54567|64321|83605	ACVRL1|JAG1|RHOB|BMP4|CD34|S1PR1|F2RL1|FASN|FOXC2|FZD2|GJA4|GPX1|MYD88|NOTCH1|NOTCH4|PDE2A|PECAM1|NR2F2|TIE1|CXCR4|PLOD3|RAPGEF3|HPSE|HEY1|PRKD2|PPP1R16B|DLL1|F11R|SOX18|ROBO4|DLL4|SOX17|CCM2	-17.2462	0	40	1	1	-19.7631
	Hyal1		Arhgdia	Arl8b			R-HSA-162906	HIV Infection	0	0	-14.3524	0					1	0	0	0	-19.5226	0	0	0	GO:0051301	M1000	1	0	GO Biological Processes	19	cell division	19_GO:0009987 cellular process	-19.5226	3.04913	11.223	30182	509	1653	85	5.14217	0.543217	324|648|900|989|996|1060|1213|1452|2258|2773|2908|3192|3796|3981|4735|4750|5000|5048|5500|5586|5885|5898|5921|5925|6093|6990|7013|7150|7175|7756|8239|8243|8452|8678|9101|9126|9134|9475|9525|10051|10096|10274|10388|10592|10600|10640|10735|10776|10890|11104|23047|23122|23137|23172|23244|25909|26354|29945|50511|51203|51510|51652|54536|54820|55137|55207|55660|55770|55958|57132|57448|60412|64282|79003…	APC|BMI1|CCNG1|SEPTIN7|CDC27|CENPC|CLTC|CSNK1A1|FGF13|GNAI3|NR3C1|HNRNPU|KIF2A|LIG4|SEPTIN2|NEK1|ORC4|PAFAH1B1|PPP1CB|PKN2|RAD21|RALA|RASA1|RB1|ROCK1|DYNLT3|TERF1|TOP1|TPR|ZNF207|USP9X|SMC1A|CUL3|BECN1|USP8|SMC3|CCNE2|ROCK2|VPS4B|SMC4|ACTR3|STAG1|SYCP2|SMC2|USP16|EXOC5|STAG2|ARPP19|RAB10|KATNA1|PDS5B|CLASP2|SMC5|ABRAXAS2|PDS5A|AHCTF1|GNL3|ANAPC4|SYCP3|NUSAP1|CHMP5|CHMP3|EXOC6|NDE1|FIGN|ARL8B|PRPF…	-17.0182	0	41	1	1	-19.5226
	Icam2		Arhgdib	Armc1			GO:0006518	peptide metabolic process	0	0	-17.0156	0					0	1	0	1	0	-4.47915	0	-19.446	R-HSA-109582	M0101	2	0	Reactome Gene Sets	6	Hemostasis		-19.446	3.01168	11.1883	30182	621	1404	87	6.19658	0.643431	60|81|87|151|152|388|391|409|482|489|710|747|928|1072|1277|1445|1893|2149|2157|2624|2767|2771|2783|3043|3481|3635|3671|3710|3959|4267|4843|4846|5051|5138|5152|5155|5175|5216|5327|5329|5547|5552|5583|5595|5739|5880|5919|6382|6678|6714|6850|6915|7018|7040|7056|7102|7114|7157|7280|7450|7846|8353|8355|8407|9046|9564|9672|10235|10376|10411|10603|10846|10938|11343|26153|30846|50848|51368|54863|57113|57…	ACTB|ACTN4|ACTN1|ADRA2B|ADRA2C|RHOB|RHOG|ARRB2|ATP1B2|ATP2A3|SERPING1|DAGLA|CD9|CFL1|COL1A1|CSK|ECM1|F2R|F8|GATA2|GNA11|GNAI2|GNB2|HBB|IGF2|INPP5D|ISLR|ITPR3|LGALS3BP|CD99|NOS2|NOS3|PAFAH2|PDE2A|PDE9A|PDGFB|PECAM1|PFN1|PLAT|PLAUR|PRCP|SRGN|PRKCH|MAPK3|PTGIR|RAC2|RARRES2|SDC1|SPARC|SRC|SYK|TBXA2R|TF|TGFB1|THBD|TSPAN7|TMSB4X|TP53|TUBB2A|VWF|TUBA1A|H3C6|H3C8|TAGLN2|DOK2|BCAR1|SDC3|RASGRP2|TUBA1B|RAP…	-16.9478	0	42	1	1	-19.446
	Ifi27		Arhgef1	Armc8			GO:0051301	cell division	0	0	-19.5226	0					1	1	0	1	-3.10582	-2.38897	0	-19.4323	GO:0030036	M1101	3	0	GO Biological Processes	19	actin cytoskeleton organization	19_GO:0009987 cellular process	-19.4323	3.21643	11.3488	30182	528	1404	79	5.62678	0.614994	58|60|71|81|87|358|382|391|752|822|1072|1201|1465|1627|1901|2006|2039|2185|2317|2934|3984|3996|4082|4627|5159|5216|5754|5880|6624|6714|7018|7114|7305|7408|7791|8440|9026|9168|9181|9368|9564|9938|10095|10160|10163|10435|10603|10634|11078|11151|11170|22808|23396|29109|30846|50848|51466|54784|54961|57175|57381|57477|59341|64236|65108|79585|79729|80774|81788|83543|84687|89846|112464|116986|149461|221…	ACTA1|ACTB|ACTG1|ACTN4|ACTN1|AQP1|ARF6|RHOG|FMNL1|CAPG|CFL1|CLN3|CSRP1|DBN1|S1PR1|ELN|DMTN|PTK2B|FLNB|GSN|LIMK1|LLGL1|MARCKS|MYH9|PDGFRB|PFN1|PTK7|RAC2|FSCN1|SRC|TF|TMSB4X|TYROBP|VASP|ZYX|NCK2|HIP1R|TMSB10|ARHGEF2|NHERF1|BCAR1|ARHGAP25|ARPC1B|FARP1|WASF2|CDC42EP2|SH2B2|GAS2L1|TRIOBP|CORO1A|FAM107A|MRAS|PIP5K1C|FHOD1|EHD2|F11R|EVL|ALKBH4|SSH3|CORO1B|RHOJ|SHROOM4|TRPV4|PDLIM2|MARCKSL1|CORO7|SH3D21|…	-16.9402	0	29	0	0	-22.0914
	Ifitm2		Arhgef15	Armcx3			GO:0006325	chromatin organization	0	0	-15.527	0					1	1	0	1	-11.4209	-3.91395	0	-6.8267	GO:0051668	M1101	3	0	GO Biological Processes	19	localization within membrane	19_GO:0051179 localization	-19.415	2.35098	10.5126	30182	543	2979	126	4.22961	0.368749	177|348|382|581|783|784|975|1000|1121|1201|1678|1739|1969|2066|2258|2803|2901|3309|3911|3996|5064|5870|5898|5906|5962|6093|6386|6726|6727|6728|6729|6731|6745|6747|7095|7132|7162|7871|8504|8548|8642|8674|8723|9135|9351|9368|9379|9409|9475|9545|9559|9581|9631|9694|9804|9868|10098|10133|10243|10266|10484|10640|10651|10791|10890|10938|11187|11231|22883|23043|23122|23167|23180|23499|23555|23673|25930|…	AGER|APOE|ARF6|BAX|CACNB2|CACNB3|CD81|CDH2|CHM|CLN3|TIMM8A|DLG1|EPHA2|ERBB4|FGF13|GOLGA4|GRIK5|HSPA5|LAMA5|LLGL1|PALM|RAB6A|RALA|RAP1A|RDX|ROCK1|SDCBP|SRP9|SRP14|SRP19|SRP54|SRP72|SSR1|SSR3|SEC62|TNFRSF1A|TPBG|SLMAP|PEX3|BLZF1|DCHS1|VAMP4|SNX4|RABEP1|NHERF2|NHERF1|NRXN2|PEX16|ROCK2|RAB3D|VPS26A|PREPL|NUP155|EMC2|TOMM20|TOMM70|TSPAN5|OPTN|GPHN|RAMP2|SEC23A|EXOC5|MTX2|VAMP5|RAB10|EHD1|PKP3|SEC63|CL…	-16.8364	0	43	1	1	-19.415
	Il16		Arhgef2	Armt1			GO:0006403	RNA localization	0	0	-15.6596	0					0	1	0	1	0	-17.2417	0	-19.4014	GO:1901342	M0101	2	0	GO Biological Processes	19	regulation of vasculature development	19_GO:0032502 developmental process	-19.4014	3.81499	11.7844	30182	355	1404	63	4.48718	0.552502	94|133|187|358|388|947|958|1003|1893|1942|1969|2022|2185|2296|2303|2624|2828|2896|3087|3135|3373|3397|4192|4814|4846|4879|4881|5176|5293|5740|6050|6237|6678|6915|7058|7075|7122|7291|7852|8434|8742|8877|9314|10266|10365|10411|23129|25865|26051|28514|28984|51548|57381|64094|64218|64855|83605|90993|116844|146850|153090|168667|284361	ACVRL1|ADM|APLNR|AQP1|RHOB|CD34|CD40|CDH5|ECM1|EFNA1|EPHA2|ENG|PTK2B|FOXC1|FOXC2|GATA2|GPR4|GRN|HHEX|HLA-G|HYAL1|ID1|MDK|NINJ1|NOS3|NPPB|NPR1|SERPINF1|PIK3CD|PTGIS|RNH1|RRAS|SPARC|TBXA2R|THBS2|TIE1|CLDN5|TWIST1|CXCR4|RECK|TNFSF12|SPHK1|KLF4|RAMP2|KLF2|RAPGEF3|PLXND1|PRKD2|PPP1R16B|DLL1|RGCC|SIRT6|RHOJ|SMOC2|SEMA4A|NIBAN2|CCM2|CREB3L1|LRG1|PIK3R6|DAB2IP|BMPER|EMC10	-16.9152	0	6	0	0	-30.3244
	Iqgap3		Arhgef25	Arpp19			GO:0033044	regulation of chromosome organization	0	0	-17.5994	0					1	1	0	1	-2.04112	-5.97582	0	-19.3232	GO:0032956	M1101	3	0	GO Biological Processes	19	regulation of actin cytoskeleton organization	19_GO:0050789 regulation of biological process	-19.3232	3.85209	11.7856	30182	346	1404	62	4.41595	0.548304	71|382|389|391|396|397|683|684|822|1436|1613|1901|2006|2039|2150|2185|2242|2934|3397|3984|4035|4192|5159|5216|5734|5829|6050|6366|6376|6387|6624|7114|7408|8440|9026|9168|9647|10163|10411|10435|11078|11151|11170|22899|23406|26999|28984|29109|50848|51225|51466|54961|55243|57175|64857|85358|89848|90952|128239|200539|256949|100287171	ACTG1|ARF6|RHOC|RHOG|ARHGDIA|ARHGDIB|BST1|BST2|CAPG|CSF1R|DAPK3|S1PR1|ELN|DMTN|F2RL1|PTK2B|FES|GSN|ID1|LIMK1|LRP1|MDK|PDGFRB|PFN1|PTGER4|PXN|RNH1|CCL21|CX3CL1|CXCL12|FSCN1|TMSB4X|VASP|NCK2|HIP1R|TMSB10|PPM1F|WASF2|RAPGEF3|CDC42EP2|TRIOBP|CORO1A|FAM107A|ARHGEF15|COTL1|CYFIP2|RGCC|FHOD1|F11R|ABI3|EVL|SSH3|KIRREL1|CORO1B|PLEKHG2|SHANK3|FCHSD1|ESAM|IQGAP3|ANKRD23|KANK3|WASHC1	-16.843	0	15	0	0	-26.5483
	Irx1		Arhgef40	Arrdc3			R-HSA-1852241	Organelle biogenesis and maintenance	0	0	-18.0527	0					1	0	0	0	-19.3019	0	0	0	GO:0006281	M1000	1	0	GO Biological Processes	19	DNA repair	19_GO:0050896 response to stimulus	-19.3019	3.07402	11.1763	30182	493	1653	83	5.02117	0.53713	472|580|988|1653|2070|2271|2332|2965|2966|3146|3981|4173|4292|4331|4436|4683|4841|4869|5378|5422|5885|5965|5980|5981|5984|6240|6596|7320|7323|7334|7336|7341|7398|7415|7518|8243|8450|8451|8467|9126|9320|9643|9665|10111|10213|10463|10933|10973|11198|22890|22944|23047|23137|23198|23244|23376|25842|26122|27030|29072|50484|51111|51377|51567|54537|54969|55031|55719|56647|56916|57551|64710|79184|79677|8…	ATM|BARD1|CDC5L|DDX1|EYA4|FH|FMR1|GTF2H1|GTF2H2|HMGB1|LIG4|MCM4|MLH1|MNAT1|MSH2|NBN|NONO|NPM1|PMS1|POLA1|RAD21|RECQL|REV3L|RFC1|RFC4|RRM1|HLTF|UBE2B|UBE2D3|UBE2N|UBE2V2|SUMO1|USP1|VCP|XRCC4|SMC1A|CUL4B|CUL4A|SMARCA5|SMC3|TRIP12|MORF4L2|MARF1|RAD50|PSMD14|SLC30A9|MORF4L1|ASCC3|SUPT16H|ZBTB1|KIN|PDS5B|SMC5|PSME4|PDS5A|UFL1|ASF1A|EPC2|MLH3|SETD2|RRM2B|KMT5B|UCHL5|TDP2|SHLD2|HPF1|USP47|SLF2|BCCIP|SMA…	-16.8275	0	16	0	0	-25.2185
	Irx2		Arid3a	Art3			GO:0022613	ribonucleoprotein complex biogenesis	0	0	-29.1537	0					1	1	0	1	-3.83795	-2.24893	0	-16.3897	GO:1901699	M1101	3	0	GO Biological Processes	19	cellular response to nitrogen compound	19_GO:0050896 response to stimulus	-19.2778	2.2217	10.3625	30182	643	2979	141	4.73313	0.389054	58|60|154|177|196|324|333|353|358|409|538|598|610|781|948|1019|1051|1129|1277|1281|1282|1290|1307|1386|1445|1495|1535|1660|1800|2039|2058|2146|2200|2241|2303|2551|2561|2671|2690|2697|2767|2771|2773|2852|2932|3066|3309|3397|3416|3481|3625|3667|3717|4035|4062|4149|4221|4313|4780|4804|4869|5029|5106|5138|5142|5166|5179|5286|5290|5295|5327|5562|5595|5724|5731|5771|5829|5899|5906|5908|5910|5919|5925|5…	ACTA1|ACTB|ADRB2|AGER|AHR|APC|APLP1|APRT|AQP1|ARRB2|ATP7A|BCL2L1|HCN2|CACNA2D1|CD36|CDK4|CEBPB|CHRM2|COL1A1|COL3A1|COL4A1|COL5A2|COL16A1|ATF2|CSK|CTNNA1|CYBA|DHX9|DPEP1|DMTN|EPRS1|EZH2|FBN1|FER|FOXC2|GABPA|GABRB2|GFER|GHR|GJA1|GNA11|GNAI2|GNAI3|GPER1|GSK3B|HDAC2|HSPA5|ID1|IDE|IGF2|INHBB|IRS1|JAK2|LRP1|LY6H|MAX|MEN1|MMP2|NFE2L2|NGFR|NPM1|P2RY2|PCK2|PDE2A|PDE4B|PDK4|PENK|PIK3C2A|PIK3CA|PIK3R1|PLAT|…	-16.7094	0	38	0	0	-20.1398
	Itpkb		Arl4d	Asah1			GO:0006259	DNA metabolic process	0	0	-25.2185	0					1	1	0	1	-4.54187	-4.37875	0	-14.4102	GO:0032535	M1101	3	0	GO Biological Processes	19	regulation of cellular component size	19_GO:0065007 biological regulation	-19.2736	2.71893	10.7657	30182	354	2979	95	3.18899	0.321924	348|358|382|393|394|538|822|829|830|1073|1182|1201|1207|1739|2006|2039|2045|2150|2185|2241|2258|2803|2932|2934|3783|3984|4690|4803|5048|5216|5290|5868|5916|5921|5962|6049|6366|6387|6405|6560|6708|7114|7408|7474|7869|8153|8195|8301|8440|8482|9026|9168|9368|9821|10435|10501|10512|10565|10787|11034|11078|11151|23394|23400|23406|23499|26999|29765|51466|51520|51571|51652|54437|54785|54910|54961|55243|…	APOE|AQP1|ARF6|ARHGAP4|ARHGAP5|ATP7A|CAPG|CAPZA1|CAPZA2|CFL2|CLCN3|CLN3|CLNS1A|DLG1|ELN|DMTN|EPHA7|F2RL1|PTK2B|FER|FGF13|GOLGA4|GSK3B|GSN|KCNN4|LIMK1|NCK1|NGF|PAFAH1B1|PFN1|PIK3CA|RAB5A|RARG|RASA1|RDX|RNF6|CCL21|CXCL12|SEMA3F|SLC12A4|SPTA1|TMSB4X|VASP|WNT5A|SEMA3B|RND2|MKKS|PICALM|NCK2|SEMA7A|HIP1R|TMSB10|NHERF1|RB1CC1|CDC42EP2|SEMA6B|SEMA3C|ARFGEF1|NCKAP1|DSTN|TRIOBP|CORO1A|ADNP|ATP13A2|COTL1|MA…	-16.7094	0	15	0	0	-26.5483
	Itpripl1		Armc5	Asah2			GO:0006417	regulation of translation	0	0	-20.2577	0					0	1	1	1	0	-6.78623	-3.8714	-19.2591	GO:0040011	M0111	3	0	GO Biological Processes	19	locomotion	19_GO:0040011 locomotion	-19.2591	3.22457	11.3023	30182	520	1404	78	5.55556	0.61132	391|409|652|1240|1269|1436|1800|1889|1901|1942|1947|1948|1969|2049|2242|2676|2736|3603|3929|3958|3965|4046|4192|4313|4804|4814|4851|4854|5155|5159|5293|5329|5362|5724|5818|5919|6091|6324|6366|6376|6387|6405|6850|7162|7408|7852|7869|8061|8482|8633|8792|8828|9564|10501|11151|23129|23396|23521|23765|23768|26999|54437|54538|54910|55701|56920|57175|57449|58191|64218|64855|80270|84818|112616|115557|123…	RHOG|ARRB2|BMP4|CMKLR1|CNR2|CSF1R|DPEP1|ECE1|S1PR1|EFNA1|EFNB1|EFNB2|EPHA2|EPHB3|FES|GFRA3|GLI2|IL16|LBP|LGALS3|LGALS9|LSP1|MDK|MMP2|NGFR|NINJ1|NOTCH1|NOTCH3|PDGFB|PDGFRB|PIK3CD|PLAUR|PLXNA2|PTAFR|NECTIN1|RARRES2|ROBO1|SCN1B|CCL21|CX3CL1|CXCL12|SEMA3F|SYK|TPBG|VASP|CXCR4|SEMA3B|FOSL1|SEMA7A|UNC5C|TNFRSF11A|NRP2|BCAR1|SEMA6B|CORO1A|PLXND1|PIP5K1C|RPL13A|IL17RA|FLRT2|CYFIP2|SEMA5B|ROBO4|SEMA4C|ARHG…	-16.7982	0	35	0	0	-20.3093
	Kank3		Armc7	Asb4			R-HSA-8953854	Metabolism of RNA	0	0	-49.3724	0					1	0	0	0	-19.2556	0	0	0	GO:0034470	M1000	1	0	GO Biological Processes	19	ncRNA processing	19_GO:0008152 metabolic process	-19.2556	3.29187	11.3302	30182	416	1653	75	4.53721	0.511888	1653|1654|1655|1662|2483|2926|3181|6125|6129|6194|6741|8602|9188|9631|9692|10199|10200|10412|10438|10556|10775|10813|10885|11056|11103|11340|22803|22894|23160|23318|23369|23517|23560|25879|25917|25940|29081|51018|51077|51091|51095|51574|51575|51602|51605|54482|54680|54931|55124|55299|55623|55646|55781|56165|57050|57117|64172|64216|64282|79074|80135|83480|83732|84128|84154|84365|84520|90459|91801|…	DDX1|DDX3X|DDX5|DDX10|FRG1|GRSF1|HNRNPA2B1|RPL5|RPL7|RPS6|SSB|NOP14|DDX21|NUP155|PRORP|MPHOSPH10|MPHOSPH6|NSA2|C1D|RPP30|POP4|UTP14A|WDR3|DDX52|KRR1|EXOSC8|XRN2|DIS3|WDR43|TUT4|PUM2|MTREX|GTPBP4|DCAF13|THUMPD3|FAM98A|METTL5|RRP15|FCF1|SEPSECS|TRNT1|LARP7|ESF1|NOP58|TRMT6|TRMT13|ZNHIT6|TRMT10C|PIWIL2|BRIX1|THUMPD1|LYAR|RIOK2|TDRD1|UTP3|INTS12|OSGEPL1|TFB2M|TENT4B|C2orf49|RPF1|PUS3|RIOK1|WDR75|RPF2…	-16.7982	0	9	0	0	-29.1537
	Kcna5		Arpc1b	Asb5			GO:0044265	cellular macromolecule catabolic process	0	0	-34.963	0					1	1	0	1	-6.03523	-2.36824	0	-13.2091	GO:0006979	M1101	3	0	GO Biological Processes	19	response to oxidative stress	19_GO:0050896 response to stimulus	-19.2518	2.68515	10.7337	30182	366	2979	97	3.25613	0.325182	348|358|388|488|538|558|572|578|948|952|1147|1263|1277|1386|1571|1718|1861|1965|2021|2067|2110|2146|2185|2241|2876|2878|2879|2882|2950|3043|3066|3091|3303|3304|3373|3417|3717|3741|4255|4313|4323|4521|4780|4846|5159|5179|5562|5563|5595|5599|5601|5796|5829|5970|6188|6382|6546|6647|6648|6649|6667|6714|6778|7157|7337|7444|7837|8061|8644|8678|8692|8754|8877|9131|10280|10365|10549|10891|11019|11168|112…	APOE|AQP1|RHOB|ATP2A2|ATP7A|AXL|BAD|BAK1|CD36|CD38|CHUK|PLK3|COL1A1|ATF2|CYP2E1|DHCR24|TOR1A|EIF2S1|ENDOG|ERCC1|ETFDH|EZH2|PTK2B|FER|GPX1|GPX3|GPX4|GPX7|GSTP1|HBB|HDAC2|HIF1A|HSPA1A|HSPA1B|HYAL1|IDH1|JAK2|KCNA5|MGMT|MMP2|MMP14|NUDT1|NFE2L2|NOS3|PDGFRB|PENK|PRKAA1|PRKAA2|MAPK3|MAPK8|MAPK9|PTPRK|PXN|RELA|RPS3|SDC1|SLC8A1|SOD1|SOD2|SOD3|SP1|SRC|STAT6|TP53|UBE3A|VRK2|PXDN|FOSL1|AKR1C3|BECN1|HYAL2|ADA…	-16.6947	0	44	1	1	-19.2518
	Kcns3		Arrb2	Ascc3			R-HSA-1640170	Cell Cycle	0	0	-22.8189	0					0	1	0	1	0	-17.4179	0	-19.1263	GO:0045765	M0101	2	0	GO Biological Processes	19	regulation of angiogenesis	19_GO:0032502 developmental process	-19.1263	3.81898	11.6997	30182	349	1404	62	4.41595	0.548304	94|133|187|358|388|947|958|1003|1893|1942|1969|2022|2185|2296|2303|2624|2828|2896|3087|3135|3373|4192|4814|4846|4879|4881|5176|5293|5740|6050|6237|6678|6915|7058|7075|7122|7291|7852|8434|8742|8877|9314|10266|10365|10411|23129|25865|26051|28514|28984|51548|57381|64094|64218|64855|83605|90993|116844|146850|153090|168667|284361	ACVRL1|ADM|APLNR|AQP1|RHOB|CD34|CD40|CDH5|ECM1|EFNA1|EPHA2|ENG|PTK2B|FOXC1|FOXC2|GATA2|GPR4|GRN|HHEX|HLA-G|HYAL1|MDK|NINJ1|NOS3|NPPB|NPR1|SERPINF1|PIK3CD|PTGIS|RNH1|RRAS|SPARC|TBXA2R|THBS2|TIE1|CLDN5|TWIST1|CXCR4|RECK|TNFSF12|SPHK1|KLF4|RAMP2|KLF2|RAPGEF3|PLXND1|PRKD2|PPP1R16B|DLL1|RGCC|SIRT6|RHOJ|SMOC2|SEMA4A|NIBAN2|CCM2|CREB3L1|LRG1|PIK3R6|DAB2IP|BMPER|EMC10	-16.6744	0	6	0	0	-30.3244
	Kctd11		Arrdc1	Asf1a			GO:0051640	organelle localization	0	0	-22.3793	0					1	0	0	1	-10.7246	0	0	-7.10962	GO:0061024	M1001	2	0	GO Biological Processes	19	membrane organization	19_GO:0009987 cellular process	-19.0948	2.10963	10.2112	30182	754	2979	157	5.27022	0.409376	225|348|488|572|578|581|598|666|706|928|948|1000|1182|1201|1267|1289|1386|1678|1718|1739|1759|1861|2139|2773|2852|2932|2934|3303|3313|3783|4627|4976|5007|5048|5286|5360|5537|5599|5819|5861|6399|6647|6708|7075|7157|7805|7852|8301|8411|8417|8452|8615|8674|8678|8692|8773|8774|9026|9135|9368|9379|9525|9631|9694|9804|9854|9868|9935|9938|10059|10087|10243|10282|10345|10347|10397|10484|10640|10651|10989…	ABCD2|APOE|ATP2A2|BAD|BAK1|BAX|BCL2L1|BOK|TSPO|CD9|CD36|CDH2|CLCN3|CLN3|CNP|COL5A1|ATF2|TIMM8A|DHCR24|DLG1|DNM1|TOR1A|EYA2|GNAI3|GPER1|GSK3B|GSN|HSPA1A|HSPA9|KCNN4|MYH9|OPA1|OSBP|PAFAH1B1|PIK3C2A|PLTP|PPP6C|MAPK8|NECTIN2|RAB1A|TRAPPC2|SOD1|SPTA1|TIE1|TP53|LAPTM5|CXCR4|PICALM|EEA1|STX7|CUL3|USO1|VAMP4|BECN1|HYAL2|SNAP23|NAPG|HIP1R|RABEP1|NHERF1|NRXN2|VPS4B|NUP155|EMC2|TOMM20|C2CD2L|TOMM70|MAFB|ARH…	-16.5649	0	45	1	1	-19.0948
	Kif26a		Arsa	Ash1l													0	1	0	1	0	-2.89882	0	-19.0583	R-HSA-1474244	M0101	2	0	Reactome Gene Sets	6	Extracellular matrix organization		-19.0583	4.08446	11.8592	30182	300	1404	57	4.05983	0.526709	87|633|652|726|871|1277|1281|1282|1289|1290|1292|1294|1295|1306|1307|2006|2192|2200|3384|3691|3911|4016|4017|4053|4054|4313|4323|4326|5118|5155|5175|5351|6382|6650|6678|7040|7177|7448|7450|7837|8076|8425|8751|8985|9509|9672|10319|10516|10536|11096|22795|26577|50509|50848|80781|84695|375790	ACTN1|BGN|BMP4|CAPN5|SERPINH1|COL1A1|COL3A1|COL4A1|COL5A1|COL5A2|COL6A2|COL7A1|COL8A1|COL15A1|COL16A1|ELN|FBLN1|FBN1|ICAM2|ITGB4|LAMA5|LOXL1|LOXL2|LTBP2|LTBP3|MMP2|MMP14|MMP17|PCOLCE|PDGFB|PECAM1|PLOD1|SDC1|CAPN15|SPARC|TGFB1|TPSAB1|VTN|VWF|PXDN|MFAP5|LTBP4|ADAM15|PLOD3|ADAMTS2|SDC3|LAMC3|FBLN5|P3H3|ADAMTS5|NID2|PCOLCE2|COL5A3|F11R|COL18A1|LOXL3|AGRN	-16.6119	0	46	1	1	-19.0583
	Lfng		Asb6	Asnsd1													0	1	0	1	0	-3.86557	0	-18.953	GO:0001775	M0101	2	0	GO Biological Processes	19	cell activation	19_GO:0032501 multicellular organismal process	-18.953	2.83579	10.8942	30182	705	1404	93	6.62393	0.663731	60|71|100|135|151|152|177|558|578|581|602|684|712|896|920|928|952|954|958|975|1192|1281|1435|1465|1947|2000|2067|2149|2150|2185|2896|3043|3087|3105|3133|3142|3430|3561|3707|3929|3955|4035|4055|4066|4192|4221|4242|4615|4627|4791|5293|5327|5699|5730|5734|5912|6366|6376|6659|6714|6778|6850|6929|7157|7305|7450|8440|8692|9580|9935|10312|10397|10758|11151|22918|23765|28514|28984|54567|56603|64218|79798…	ACTB|ACTG1|ADA|ADORA2A|ADRA2B|ADRA2C|AGER|AXL|BAK1|BAX|BCL3|BST2|C1QA|CCND3|CD4|CD9|CD38|ENTPD2|CD40|CD81|CLIC1|COL3A1|CSF1|CSRP1|EFNB1|ELF4|ERCC1|F2R|F2RL1|PTK2B|GRN|HBB|HHEX|HLA-A|HLA-E|HLX|IFI35|IL2RG|ITPKB|LBP|LFNG|LRP1|LTBR|LYL1|MDK|MEN1|MFNG|MYD88|MYH9|NFKB2|PIK3CD|PLAT|PSMB10|PTGDS|PTGER4|RAP2B|CCL21|CX3CL1|SOX4|SRC|STAT6|SYK|TCF3|TP53|TYROBP|VWF|NCK2|HYAL2|SOX13|MAFB|TCIRG1|NDRG1|TRAF3IP2…	-16.512	0	47	1	1	-18.953
	Lgals9		Astn2	Atad1													1	0	0	0	-18.8138	0	0	0	GO:2000112	M1000	1	0	GO Biological Processes	19	regulation of cellular macromolecule biosynthetic process	19_GO:0008152 metabolic process	-18.8138	2.82798	10.831	30182	594	1653	92	5.56564	0.563879	1653|1654|1656|1660|1965|1974|1977|1982|1983|2058|2107|2332|2932|3192|3646|3658|4076|4116|4292|4528|4690|4691|4848|4850|4869|5506|5507|5610|5997|6059|6093|6125|6191|6197|6198|6726|6741|7175|7298|7555|7812|8087|9475|9669|9689|9821|9852|9933|9939|10128|10492|10600|10605|11236|11340|22868|22894|23173|23185|23318|23369|23435|26065|28998|29081|29883|51091|51247|51611|51714|54464|54542|54931|55005|5503…	DDX1|DDX3X|DDX6|DHX9|EIF2S1|EIF4A2|EIF4E|EIF4G2|EIF5|EPRS1|ETF1|FMR1|GSK3B|HNRNPU|EIF3E|IREB2|CAPRIN1|MAGOH|MLH1|MTIF2|NCK1|NCL|CNOT2|CNOT4|NPM1|PPP1R3A|PPP1R3C|EIF2AK2|RGS2|ABCE1|ROCK1|RPL5|RPS4X|RPS6KA3|RPS6KB1|SRP9|SSB|TPR|TYMS|CNBP|CSDE1|FXR1|ROCK2|EIF5B|BZW1|RB1CC1|EPM2AIP1|PUM3|RBM8A|LRPPRC|SYNCRIP|USP16|PAIP1|RNF139|EXOSC8|FASTKD2|DIS3|METAP1|LARP4B|TUT4|PUM2|TARDBP|LSM14A|MRPL13|METTL5|CN…	-16.3834	0	37	0	0	-20.2577
	Lhx6		Atf5	Ate1													0	1	0	1	0	-3.70301	0	-18.7935	GO:0043410	M0101	2	0	GO Biological Processes	19	positive regulation of MAPK cascade	19_GO:0023052 signaling	-18.7935	3.25714	11.184	30182	495	1404	75	5.34188	0.600126	59|151|152|154|177|348|367|409|652|920|958|975|1436|1445|1464|1796|1942|2149|2150|2185|2260|2261|2324|2771|2852|3481|3486|3487|3489|3965|4055|4296|4615|4851|5155|5159|5320|5595|5871|6091|6188|6366|6376|6714|6850|7040|7162|7185|7498|7805|8482|8792|8844|8877|9046|9283|9518|9618|10347|10392|11184|25865|50507|54910|55715|57630|59341|84962|112464|114897|128239|146433|146850|153090|168667	ACTA2|ADRA2B|ADRA2C|ADRB2|AGER|APOE|AR|ARRB2|BMP4|CD4|CD40|CD81|CSF1R|CSK|CSPG4|DOK1|EFNA1|F2R|F2RL1|PTK2B|FGFR1|FGFR3|FLT4|GNAI2|GPER1|IGF2|IGFBP3|IGFBP4|IGFBP6|LGALS9|LTBR|MAP3K11|MYD88|NOTCH1|PDGFB|PDGFRB|PLA2G2A|MAPK3|MAP4K2|ROBO1|RPS3|CCL21|CX3CL1|SRC|SYK|TGFB1|TPBG|TRAF1|XDH|LAPTM5|SEMA7A|TNFRSF11A|KSR1|SPHK1|DOK2|GPR37L1|GDF15|TRAF4|ABCA7|NOD1|MAP4K1|PRKD2|NOX4|SEMA4C|DOK4|SH3RF1|TRPV4|AJU…	-16.3683	0	33	0	0	-20.4391
	LOC100910973		Atf6b	Atf2													0	1	0	1	0	-3.14112	0	-18.7639	M5884	M0101	2	0	Canonical Pathways	11	NABA CORE MATRISOME		-18.7639	4.22126	11.8529	30182	275	1404	54	3.84615	0.513231	165|633|1277|1281|1282|1289|1290|1292|1294|1295|1306|1307|1893|2006|2192|2200|3486|3487|3489|3490|3911|4053|4054|4240|5118|5549|5552|6678|7058|7448|7450|7837|8076|8406|8425|8483|10319|10418|10516|22795|25987|26577|50509|64094|64129|64856|80781|83716|84624|84628|116844|129080|168667|375790	AEBP1|BGN|COL1A1|COL3A1|COL4A1|COL5A1|COL5A2|COL6A2|COL7A1|COL8A1|COL15A1|COL16A1|ECM1|ELN|FBLN1|FBN1|IGFBP3|IGFBP4|IGFBP6|IGFBP7|LAMA5|LTBP2|LTBP3|MFGE8|PCOLCE|PRELP|SRGN|SPARC|THBS2|VTN|VWF|PXDN|MFAP5|SRPX|LTBP4|CILP|LAMC3|SPON1|FBLN5|NID2|TSKU|PCOLCE2|COL5A3|SMOC2|TINAGL1|VWA1|COL18A1|CRISPLD2|FNDC1|NTNG2|LRG1|EMID1|BMPER|AGRN	-16.3439	0	48	1	1	-18.7639
	LOC360231		Atg4d	Atg10													1	1	1	1	-3.07437	-10.1357	-2.93452	-17.1547	GO:0008015	M1111	4	0	GO Biological Processes	19	blood circulation	19_GO:0032501 multicellular organismal process	-18.6426	2.56432	10.4621	30182	403	2979	102	3.42397	0.333169	59|94|133|135|151|152|154|284|348|367|490|654|710|776|781|783|817|947|952|1003|1522|1535|1636|1756|1889|2006|2149|2150|2257|2296|2303|2313|2643|2697|2767|2828|2852|2876|2934|3043|3741|3759|3760|3764|4012|4313|4843|4846|4878|4879|4881|5029|5138|5144|5155|5286|5290|5350|5547|5608|5724|5910|5997|6093|6196|6262|6296|6323|6324|6387|6444|6546|6647|6648|6649|6714|6915|7026|7040|7122|7852|8195|8529|8985|…	ACTA2|ACVRL1|ADM|ADORA2A|ADRA2B|ADRA2C|ADRB2|ANGPT1|APOE|AR|ATP2B1|BMP6|SERPING1|CACNA1D|CACNA2D1|CACNB2|CAMK2D|CD34|CD38|CDH5|CTSZ|CYBA|ACE|DMD|ECE1|ELN|F2R|F2RL1|FGF12|FOXC1|FOXC2|FLI1|GCH1|GJA1|GNA11|GPR4|GPER1|GPX1|GSN|HBB|KCNA5|KCNJ2|KCNJ3|KCNJ8|LNPEP|MMP2|NOS2|NOS3|NPPA|NPPB|NPR1|P2RY2|PDE2A|PDE4D|PDGFB|PIK3C2A|PIK3CA|PLN|PRCP|MAP2K6|PTAFR|RAP1GDS1|RGS2|ROCK1|RPS6KA2|RYR2|ACSM3|SCN1A|SCN1B|…	-16.1319	0	39	0	0	-19.9787
	Lpcat1		Atoh8	Atg12													1	0	0	1	-4.65298	0	0	-14.6756	WP5087	M1001	2	0	WikiPathways	27	Malignant pleural mesothelioma		-18.6274	2.48684	10.3968	30182	440	2979	108	3.62538	0.34247	58|59|60|71|177|284|324|472|578|580|581|595|648|896|1000|1003|1019|1026|1282|1386|1435|1436|1452|1457|1495|1942|1969|2146|2167|2257|2258|2260|2261|2323|2324|2535|2551|2872|2932|3091|3146|3481|3688|3691|3710|3716|3911|3965|4149|4192|4194|4296|4313|4323|4803|4804|4919|5155|5159|5176|5290|5293|5332|5420|5562|5563|5595|5599|5601|5608|5871|6045|6194|6195|6197|6198|6387|6416|6425|6667|6678|6714|7040|71…	ACTA1|ACTA2|ACTB|ACTG1|AGER|ANGPT1|APC|ATM|BAK1|BARD1|BAX|CCND1|BMI1|CCND3|CDH2|CDH5|CDK4|CDKN1A|COL4A1|ATF2|CSF1|CSF1R|CSNK1A1|CSNK2A1|CTNNA1|EFNA1|EPHA2|EZH2|FABP4|FGF12|FGF13|FGFR1|FGFR3|FLT3LG|FLT4|FZD2|GABPA|MKNK2|GSK3B|HIF1A|HMGB1|IGF2|ITGB1|ITGB4|ITPR3|JAK1|LAMA5|LGALS9|MAX|MDK|MDM4|MAP3K11|MMP2|MMP14|NGF|NGFR|ROR1|PDGFB|PDGFRB|SERPINF1|PIK3CA|PIK3CD|PLCB4|PODXL|PRKAA1|PRKAA2|MAPK3|MAPK8|M…	-16.123	0	49	1	1	-18.6274
	Lrg1		Atp13a1	Atg4al1													0	1	0	1	0	-7.78607	0	-18.5886	GO:0032102	M0101	2	0	GO Biological Processes	19	negative regulation of response to external stimulus	19_GO:0048519 negative regulation of biological process	-18.5886	3.39684	11.2253	30182	443	1404	70	4.98575	0.580866	100|135|348|409|710|928|947|1003|1269|1843|2000|2150|2671|2852|2876|2896|2950|3105|3106|3133|3135|3949|3965|4192|4345|4681|4795|4846|4851|4938|5155|5176|5327|5734|5740|6091|6376|6397|6405|6714|6850|7040|7056|7132|7133|7376|7448|7869|8482|9314|9636|10062|10501|28964|54437|54910|56920|57175|58509|59307|64218|79102|79132|79651|79890|84243|84959|114897|149461|284207	ADA|ADORA2A|APOE|ARRB2|SERPING1|CD9|CD34|CDH5|CNR2|DUSP1|ELF4|F2RL1|GFER|GPER1|GPX1|GRN|GSTP1|HLA-A|HLA-B|HLA-E|HLA-G|LDLR|LGALS9|MDK|CD200|NBL1|NFKBIL1|NOS3|NOTCH1|OAS1|PDGFB|SERPINF1|PLAT|PTGER4|PTGIS|ROBO1|CX3CL1|SEC14L1|SEMA3F|SRC|SYK|TGFB1|THBD|TNFRSF1A|TNFRSF1B|NR1H2|VTN|SEMA3B|SEMA7A|KLF4|ISG15|NR1H3|SEMA6B|GIT1|SEMA5B|SEMA4C|SEMA3G|CORO1B|CACTIN|SIGIRR|SEMA4A|RNF26|DHX58|RHBDF2|RIN3|ZDHHC…	-16.1786	0	34	0	0	-20.3955
	Ltbp4		Atp13a2	Atl2													1	0	0	1	-6.33077	0	0	-11.4201	GO:1903829	M1001	2	0	GO Biological Processes	19	positive regulation of protein localization	19_GO:0051179 localization	-18.4697	2.42985	10.3051	30182	467	2979	112	3.75965	0.348511	135|324|382|391|572|654|908|952|975|1201|1263|1739|1969|2040|2042|2066|2150|2767|2852|2932|3091|3688|3717|3783|3799|3958|4035|4804|5007|5019|5106|5108|5175|5295|5481|5532|5562|5563|5583|5599|5880|5962|6659|6714|6721|6950|7037|7040|7175|7203|7305|7323|7376|7447|7474|7531|8447|8692|8736|8754|9475|9501|9696|9854|9868|10059|10347|10411|10575|10576|10694|11235|22885|23400|23435|25924|25930|26229|26354…	ADORA2A|APC|ARF6|RHOG|BAD|BMP6|CCT6A|CD38|CD81|CLN3|PLK3|DLG1|EPHA2|STOM|EPHA3|ERBB4|F2RL1|GNA11|GPER1|GSK3B|HIF1A|ITGB1|JAK2|KCNN4|KIF5B|LGALS3|LRP1|NGFR|OSBP|OXCT1|PCK2|PCM1|PECAM1|PIK3R1|PPID|PPP3CB|PRKAA1|PRKAA2|PRKCH|MAPK8|RAC2|RDX|SOX4|SRC|SREBF2|TCP1|TFRC|TGFB1|TPR|CCT3|TYROBP|UBE2D3|NR1H2|VSNL1|WNT5A|YWHAE|DOC2B|HYAL2|MYOM1|ADAM9|ROCK2|RPH3AL|CROCC|C2CD2L|TOMM70|DNM1L|ABCA7|RAPGEF3|CCT4|C…	-15.9715	0	50	1	1	-18.4697
	Ly6c		Atp1b2	Atm													1	0	0	0	-18.4649	0	0	0	GO:0043161	M1000	1	0	GO Biological Processes	19	proteasome-mediated ubiquitin-dependent protein catabolic process	19_GO:0008152 metabolic process	-18.4649	3.54278	11.2652	30182	335	1653	65	3.93224	0.478049	324|329|821|996|1452|2932|3093|3309|4189|4780|5682|5684|5685|5687|5706|5707|5718|6047|6500|6872|7184|7320|7323|7415|8065|8405|8451|8452|8453|8454|9097|9147|9320|9325|9373|9575|9861|9867|10213|10973|11059|22836|25852|26046|26234|26273|27248|27252|29945|51185|51283|54431|56929|57003|57092|64326|79718|80232|83737|122773|165324|196394|197131|246184|339745	APC|BIRC2|CANX|CDC27|CSNK1A1|GSK3B|UBE2K|HSPA5|DNAJB9|NFE2L2|PSMA1|PSMA3|PSMA4|PSMA6|PSMC6|PSMD1|PSMD12|RNF4|SKP1|TAF1|HSP90B1|UBE2B|UBE2D3|VCP|CUL5|SPOP|CUL4A|CUL3|CUL2|CUL1|USP14|NEMF|TRIP12|TRIP4|PLAA|CLOCK|PSMD6|PJA2|PSMD14|ASCC3|WWP1|RHOBTB3|ARMC8|LTN1|FBXL5|FBXO3|ERLEC1|KLHL20|ANAPC4|CRBN|BFAR|DNAJC10|FEM1C|CCDC47|PCNP|COP1|TBL1XR1|WDR26|ITCH|KLHDC1|UBXN2A|AMN1|UBR1|CDC26|SPOPL	-16.0599	0	4	0	0	-34.963
	Ly6e		Atp2a3	Atp2a2													1	1	0	1	-5.59697	-2.72722	0	-12.3763	GO:0007264	M1101	3	0	GO Biological Processes	19	small GTPase mediated signal transduction	19_GO:0023052 signaling	-18.451	3.05168	10.7579	30182	249	2979	75	2.51762	0.287027	388|389|390|391|393|394|396|397|889|1026|1072|1121|1122|1435|1718|1796|2665|3837|3845|3984|4763|4804|5338|5863|5898|5899|5900|5906|5908|5912|5924|5925|6093|6386|7157|8036|8153|8615|8727|8844|9046|9101|9138|9289|9367|9475|9771|9908|10044|10125|10163|10235|10287|10411|10750|10787|22808|22931|25780|27314|27352|30851|53916|55103|55288|55333|55715|57381|57449|57514|57572|57826|79567|93663|128239	RHOB|RHOC|RND3|RHOG|ARHGAP4|ARHGAP5|ARHGDIA|ARHGDIB|KRIT1|CDKN1A|CFL1|CHM|CHML|CSF1|DHCR24|DOK1|GDI2|KPNB1|KRAS|LIMK1|NF1|NGFR|PLD2|RGL2|RALA|RALB|RALGDS|RAP1A|RAP1B|RAP2B|RASGRF2|RB1|ROCK1|SDCBP|TP53|SHOC2|RND2|USO1|CTNNAL1|KSR1|DOK2|USP8|ARHGEF1|ADGRG1|RAB9A|ROCK2|RAPGEF5|G3BP2|SH2D3C|RASGRP1|WASF2|RASGRP2|RGS19|RAPGEF3|GRAP|NCKAP1|MRAS|RAB18|RASGRP3|RAB30|SGSM3|TAX1BP3|RAB4B|RALGPS2|RHOT1|SYNJ…	-15.9589	0	51	1	1	-18.451
	Mansc1		Atp4a	Atp2b1													0	1	0	1	0	-3.7353	0	-18.4155	GO:0022407	M0101	2	0	GO Biological Processes	19	regulation of cell-cell adhesion	19_GO:0050789 regulation of biological process	-18.4155	3.2399	11.0529	30182	491	1404	74	5.27066	0.596336	60|100|135|177|182|572|652|654|920|928|975|1051|1445|1947|1948|2039|2049|2526|2615|2736|3105|3117|3119|3122|3127|3133|3135|3142|3481|3561|3707|3958|3965|4192|4851|4855|4860|5320|5329|5420|5724|5970|6188|6366|6376|6387|6659|6714|6850|7040|7805|8440|8651|9314|9580|9647|9780|11151|25930|27242|28984|50848|53827|59341|64410|79414|80380|80709|83706|84695|84959|114897|146850|441478	ACTB|ADA|ADORA2A|AGER|JAG1|BAD|BMP4|BMP6|CD4|CD9|CD81|CEBPB|CSK|EFNB1|EFNB2|DMTN|EPHB3|FUT4|LRRC32|GLI2|HLA-A|HLA-DQA1|HLA-DQB1|HLA-DRA|HLA-DRB5|HLA-E|HLA-G|HLX|IGF2|IL2RG|ITPKB|LGALS3|LGALS9|MDK|NOTCH1|NOTCH4|PNP|PLA2G2A|PLAUR|PODXL|PTAFR|RELA|RPS3|CCL21|CX3CL1|CXCL12|SOX4|SRC|SYK|TGFB1|LAPTM5|NCK2|SOCS1|KLF4|SOX13|PPM1F|PIEZO1|CORO1A|PTPN23|TNFRSF21|RGCC|F11R|FXYD5|TRPV4|KLHL25|LRFN3|PDCD1LG2|A…	-16.0154	0	19	0	0	-24.6086
	Mcf2l		Atp5d	Atp2c1													1	1	0	1	-3.06265	-4.14423	0	-16.8346	GO:1902903	M1101	3	0	GO Biological Processes	19	regulation of supramolecular fiber organization	19_GO:0050789 regulation of biological process	-18.3723	2.61373	10.42	30182	376	2979	97	3.25613	0.325182	71|165|324|348|382|389|822|829|830|1003|1073|1613|1739|1901|2006|2039|2150|2185|2241|2242|2258|2764|2876|2934|3303|3304|3397|3949|3984|4690|5216|5290|5295|5734|5829|5921|5925|5962|6050|6093|6188|6366|6376|6387|6708|7114|7408|8195|8440|9026|9101|9168|9181|9475|9647|10142|10163|10297|10411|10435|10565|10787|11034|11078|11151|22843|22899|22911|23122|23271|23406|26999|27236|28964|28984|29109|29765|50…	ACTG1|AEBP1|APC|APOE|ARF6|RHOC|CAPG|CAPZA1|CAPZA2|CDH5|CFL2|DAPK3|DLG1|S1PR1|ELN|DMTN|F2RL1|PTK2B|FER|FES|FGF13|GMFB|GPX1|GSN|HSPA1A|HSPA1B|ID1|LDLR|LIMK1|NCK1|PFN1|PIK3CA|PIK3R1|PTGER4|PXN|RASA1|RB1|RDX|RNH1|ROCK1|RPS3|CCL21|CX3CL1|CXCL12|SPTA1|TMSB4X|VASP|MKKS|NCK2|HIP1R|USP8|TMSB10|ARHGEF2|ROCK2|PPM1F|AKAP9|WASF2|APC2|RAPGEF3|CDC42EP2|ARFGEF1|NCKAP1|DSTN|TRIOBP|CORO1A|PPM1E|ARHGEF15|WDR47|CLAS…	-15.8921	0	15	0	0	-26.5483
	Mfng		Atp5g1	Atp6ap1l													0	1	0	1	0	-3.9005	0	-18.363	GO:0010942	M0101	2	0	GO Biological Processes	19	positive regulation of cell death	19_GO:0048518 positive regulation of biological process	-18.363	2.94244	10.8033	30182	621	1404	85	6.05413	0.636475	133|135|355|388|409|572|578|581|652|666|706|712|842|958|997|1026|1613|1636|1848|1948|2021|2852|2896|2901|2934|3043|3135|3275|3399|3486|3625|3635|3663|3965|4035|4055|4296|4313|4487|4613|4776|4804|4843|4851|5159|5293|5740|5916|6188|6196|6659|6714|6850|7023|7052|7132|7133|7157|7305|7805|8061|8406|8440|8633|8682|8692|8717|8742|9026|9368|10392|10999|23098|23612|23787|27113|27166|28984|51024|51063|5454…	ADM|ADORA2A|FAS|RHOB|ARRB2|BAD|BAK1|BAX|BMP4|BOK|TSPO|C1QA|CASP9|CD40|CDC34|CDKN1A|DAPK3|ACE|DUSP6|EFNB2|ENDOG|GPER1|GRN|GRIK5|GSN|HBB|HLA-G|PRMT2|ID3|IGFBP3|INHBB|INPP5D|IRF5|LGALS9|LRP1|LTBR|MAP3K11|MMP2|MSX1|MYCN|NFATC4|NGFR|NOS2|NOTCH1|PDGFRB|PIK3CD|PTGIS|RARG|RPS3|RPS6KA2|SOX4|SRC|SYK|TFAP4|TGM2|TNFRSF1A|TNFRSF1B|TP53|TYROBP|LAPTM5|FOSL1|SRPX|NCK2|UNC5C|PEA15|HYAL2|TRADD|TNFSF12|HIP1R|NHERF1…	-15.9726	0	52	1	1	-18.363
	MGC112715		Atp6v0b	Atp6v1a													0	1	0	1	0	-5.90657	0	-18.3373	GO:0002237	M0101	2	0	GO Biological Processes	19	response to molecule of bacterial origin	19_GO:0044419 biological process involved in interspecies interaction between organisms	-18.3373	3.73597	11.3881	30182	351	1404	61	4.34473	0.544067	133|558|706|721|842|929|949|1019|1051|1267|1269|1435|1543|1636|1948|2149|2326|2643|2671|2950|3663|3727|3764|3929|3965|4016|4091|4615|4792|4793|4795|4843|4846|4851|5106|5179|5595|5724|5731|5734|5739|5970|6714|6891|6915|7040|7056|7079|7133|7431|8792|10062|23521|23729|28964|57048|58509|80380|129607|153090|284297	ADM|AXL|TSPO|C4B|CASP9|CD14|SCARB1|CDK4|CEBPB|CNP|CNR2|CSF1|CYP1A1|ACE|EFNB2|F2R|FMO1|GCH1|GFER|GSTP1|IRF5|JUND|KCNJ8|LBP|LGALS9|LOXL1|SMAD6|MYD88|NFKBIA|NFKBIB|NFKBIL1|NOS2|NOS3|NOTCH1|PCK2|PENK|MAPK3|PTAFR|PTGER1|PTGER4|PTGIR|RELA|SRC|TAP2|TBXA2R|TGFB1|THBD|TIMP4|TNFRSF1B|VIM|TNFRSF11A|NR1H3|RPL13A|SHPK|GIT1|PLSCR3|CACTIN|PDCD1LG2|CMPK2|DAB2IP|SSC5D	-15.9517	0	53	1	1	-18.3373
	Mgmt		Aup1	Atp6v1c1													1	1	0	1	-9.8924	-4.67309	0	-7.24404	GO:0072657	M1101	3	0	GO Biological Processes	19	protein localization to membrane	19_GO:0051179 localization	-18.2765	2.43868	10.2554	30182	457	2979	110	3.69251	0.345506	177|348|581|783|784|975|1000|1121|1201|1678|1739|1969|2066|2258|2803|2901|3309|3911|5064|5870|5906|5962|6093|6386|6726|6727|6728|6729|6731|6745|6747|7095|7132|7162|7871|8504|8548|8642|9135|9351|9368|9379|9409|9475|9545|9581|9631|9694|9804|9868|10098|10133|10243|10266|10484|10640|10651|10791|10890|10938|11187|11231|22883|23043|23122|23167|23180|23499|23555|25945|26520|30846|50848|51100|51201|53371…	AGER|APOE|BAX|CACNB2|CACNB3|CD81|CDH2|CHM|CLN3|TIMM8A|DLG1|EPHA2|ERBB4|FGF13|GOLGA4|GRIK5|HSPA5|LAMA5|PALM|RAB6A|RAP1A|RDX|ROCK1|SDCBP|SRP9|SRP14|SRP19|SRP54|SRP72|SSR1|SSR3|SEC62|TNFRSF1A|TPBG|SLMAP|PEX3|BLZF1|DCHS1|RABEP1|NHERF2|NHERF1|NRXN2|PEX16|ROCK2|RAB3D|PREPL|NUP155|EMC2|TOMM20|TOMM70|TSPAN5|OPTN|GPHN|RAMP2|SEC23A|EXOC5|MTX2|VAMP5|RAB10|EHD1|PKP3|SEC63|CLSTN1|TNIK|CLASP2|EFR3A|RFTN1|MACF1…	-15.8078	0	43	0	0	-19.415
	Mir207		Axl	Atp6v1d													1	1	0	1	-2.81712	-7.48629	0	-17.204	GO:0043009	M1101	3	0	GO Biological Processes	19	chordate embryonic development	19_GO:0032502 developmental process	-18.1257	2.17329	9.99136	30182	648	2979	139	4.666	0.386421	94|100|102|133|284|320|367|472|538|598|639|648|652|657|1028|1050|1051|1277|1281|1386|1627|1739|1889|1969|2021|2260|2296|2303|2530|2535|2551|2624|2736|3091|3373|3481|3516|3688|3955|3981|4082|4223|4242|4245|4323|4436|4487|4613|4627|4678|4683|4763|4846|4848|4851|4863|4976|5155|5216|5310|5362|5754|5898|5916|6615|6659|6663|6881|6926|6935|6939|7026|7040|7075|7157|7205|7291|7320|7408|7474|7484|7763|8061…	ACVRL1|ADA|ADAM10|ADM|ANGPT1|APBA1|AR|ATM|ATP7A|BCL2L1|PRDM1|BMI1|BMP4|BMPR1A|CDKN1C|CEBPA|CEBPB|COL1A1|COL3A1|ATF2|DBN1|DLG1|ECE1|EPHA2|ENDOG|FGFR1|FOXC1|FOXC2|FUT8|FZD2|GABPA|GATA2|GLI2|HIF1A|HYAL1|IGF2|RBPJ|ITGB1|LFNG|LIG4|MARCKS|MEOX2|MFNG|MGAT1|MMP14|MSH2|MSX1|MYCN|MYH9|NASP|NBN|NF1|NOS3|CNOT2|NOTCH1|NPAT|OPA1|PDGFB|PFN1|PKD1|PLXNA2|PTK7|RALA|RARG|SNAI1|SOX4|SOX10|TAF10|TBX3|ZEB1|TCF15|NR2F2…	-15.6683	0	54	1	1	-18.1257
	Msl3l2		Azin2	Atp7a													0	1	0	1	0	-5.38316	0	-18.1108	GO:0070848	M0101	2	0	GO Biological Processes	19	response to growth factor	19_GO:0050896 response to stimulus	-18.1108	3.14189	10.8823	30182	520	1404	76	5.41311	0.603886	59|94|382|409|652|654|997|1003|1277|1281|1848|1969|2022|2200|2260|2261|2296|2324|2615|2674|3373|3397|3625|4053|4054|4091|4141|4221|4487|4803|4804|4851|5138|5155|5159|5179|5293|5595|5829|5970|6714|6909|7040|7122|7133|7157|7291|7791|8425|8483|8646|8692|8828|8877|9314|9518|9564|9592|10266|10817|10938|11151|23768|23770|25865|50515|53834|54541|54567|57175|84687|92154|153090|168667|375387|642658	ACTA2|ACVRL1|ARF6|ARRB2|BMP4|BMP6|CDC34|CDH5|COL1A1|COL3A1|DUSP6|EPHA2|ENG|FBN1|FGFR1|FGFR3|FOXC1|FLT4|LRRC32|GFRA1|HYAL1|ID1|INHBB|LTBP2|LTBP3|SMAD6|MARS1|MEN1|MSX1|NGF|NGFR|NOTCH1|PDE2A|PDGFB|PDGFRB|PENK|PIK3CD|MAPK3|PXN|RELA|SRC|TBX2|TGFB1|CLDN5|TNFRSF1B|TP53|TWIST1|ZYX|LTBP4|CILP|CHRD|HYAL2|NRP2|SPHK1|KLF4|GDF15|BCAR1|IER2|RAMP2|FRS3|EHD1|CORO1A|FLRT2|FKBP8|PRKD2|CHST11|FGFRL1|DDIT4|DLL4|CORO…	-15.7391	0	55	1	1	-18.1108
	Mycn		B3gat3	Atpaf1													0	1	1	1	0	-7.29873	-3.463	-18.0785	GO:0003018	M0111	3	0	GO Biological Processes	19	vascular process in circulatory system	19_GO:0032501 multicellular organismal process	-18.0785	4.21831	11.6228	30182	265	1404	52	3.7037	0.50401	133|135|151|152|154|177|348|482|489|654|952|1003|1636|1889|2149|2150|2296|2303|2643|2828|2852|2876|3043|3741|3764|4035|4313|4846|4878|4879|4881|5029|5138|6510|6536|6567|6580|6649|6714|6915|7040|7122|8985|9153|9368|10266|10365|10999|11309|59341|59342|83483	ADM|ADORA2A|ADRA2B|ADRA2C|ADRB2|AGER|APOE|ATP1B2|ATP2A3|BMP6|CD38|CDH5|ACE|ECE1|F2R|F2RL1|FOXC1|FOXC2|GCH1|GPR4|GPER1|GPX1|HBB|KCNA5|KCNJ8|LRP1|MMP2|NOS3|NPPA|NPPB|NPR1|P2RY2|PDE2A|SLC1A5|SLC6A9|SLC16A2|SLC22A1|SOD3|SRC|TBXA2R|TGFB1|CLDN5|PLOD3|SLC28A2|NHERF1|RAMP2|KLF2|SLC27A4|SLCO2B1|TRPV4|SCPEP1|PLVAP	-15.7113	0	39	0	0	-19.9787
	Neurl1b		B3gnt7	Azin1													1	0	0	0	-18.0527	0	0	0	R-HSA-1852241	M1000	1	0	Reactome Gene Sets	6	Organelle biogenesis and maintenance		-18.0527	3.70113	11.2413	30182	296	1653	60	3.62976	0.460017	1386|1781|2551|3313|3842|4735|5048|5108|5563|6648|6742|6950|7019|7203|7531|7978|8195|8481|9321|9611|9657|9702|10142|10575|10576|10640|10651|10694|10891|10989|11116|11127|22920|23059|23322|28981|51134|54205|54536|54585|54806|54820|55770|57560|60412|64216|79135|79598|79718|79738|79809|80184|80321|84100|96764|121441|132320|139322|150737|200894	ATF2|DYNC1I2|GABPA|HSPA9|TNPO1|SEPTIN2|PAFAH1B1|PCM1|PRKAA2|SOD2|SSBP1|TCP1|TFAM|CCT3|YWHAE|MTERF1|MKKS|OFD1|TRIP11|NCOR1|IQCB1|CEP57|AKAP9|CCT4|CCT2|EXOC5|MTX2|CCT8|PPARGC1A|IMMT|CEP43|KIF3A|KIFAP3|CLUAP1|RPGRIP1L|IFT81|CEP83|CYCS|EXOC6|LZTFL1|AHI1|NDE1|EXOC2|IFT80|EXOC4|TFB2M|APOO|CEP97|TBL1XR1|BBS10|TTC21B|CEP290|CEP70|ARL6|TGS1|NEDD1|SCLT1|APOOL|TTC30B|ARL13B	-15.6945	0	56	1	1	-18.0527
	Nid2		B3gnt8	B3galnt2													1	1	0	1	-3.05406	-2.37188	0	-16.4809	hsa05200	M1101	3	0	KEGG Pathway	24	Pathways in cancer		-17.9989	2.3087	10.0685	30182	531	2979	121	4.06177	0.361675	109|113|182|324|329|331|355|367|572|578|581|595|598|652|817|842|896|1019|1026|1050|1147|1282|1436|1438|1495|1613|2149|2260|2261|2271|2323|2324|2535|2736|2767|2771|2773|2783|2932|2941|2950|3066|3091|3481|3561|3563|3595|3597|3688|3716|3717|3845|3911|4149|4286|4292|4313|4436|4780|4791|4792|4843|4851|4854|4855|5155|5159|5290|5293|5295|5332|5338|5595|5599|5601|5731|5734|5880|5898|5899|5900|5925|5970|6…	ADCY3|ADCY7|JAG1|APC|BIRC2|XIAP|FAS|AR|BAD|BAK1|BAX|CCND1|BCL2L1|BMP4|CAMK2D|CASP9|CCND3|CDK4|CDKN1A|CEBPA|CHUK|COL4A1|CSF1R|CSF2RA|CTNNA1|DAPK3|F2R|FGFR1|FGFR3|FH|FLT3LG|FLT4|FZD2|GLI2|GNA11|GNAI2|GNAI3|GNB2|GSK3B|GSTA4|GSTP1|HDAC2|HIF1A|IGF2|IL2RG|IL3RA|IL12RB2|IL13RA1|ITGB1|JAK1|JAK2|KRAS|LAMA5|MAX|MITF|MLH1|MMP2|MSH2|NFE2L2|NFKB2|NFKBIA|NOS2|NOTCH1|NOTCH3|NOTCH4|PDGFB|PDGFRB|PIK3CA|PIK3CD|PIK…	-15.547	0	57	1	1	-17.9989
	Nos2		B4galnt1	B3galt2													1	0	0	1	-5.52252	0	0	-11.896	GO:0031334	M1001	2	0	GO Biological Processes	19	positive regulation of protein-containing complex assembly	19_GO:0048518 positive regulation of biological process	-17.9472	3.32524	10.7798	30182	195	2979	64	2.14837	0.265646	382|389|472|578|581|948|1003|1654|1739|2185|2241|2242|2932|3303|3304|3958|4615|4690|5216|5515|5599|5601|5706|5908|6188|6366|6624|6714|6850|6886|7013|7037|7040|7157|7341|7376|7408|7415|8440|9026|9636|9780|10142|10435|10787|28964|51100|51185|51466|51673|54552|54922|55243|55719|55832|79184|81620|84250|84962|89848|96459|140609|153090|442721	ARF6|RHOC|ATM|BAK1|BAX|CD36|CDH5|DDX3X|DLG1|PTK2B|FER|FES|GSK3B|HSPA1A|HSPA1B|LGALS3|MYD88|NCK1|PFN1|PPP2CA|MAPK8|MAPK9|PSMC6|RAP1B|RPS3|CCL21|FSCN1|SRC|SYK|TAL1|TERF1|TFRC|TGFB1|TP53|SUMO1|NR1H2|VASP|VCP|NCK2|HIP1R|ISG15|PIEZO1|AKAP9|CDC42EP2|NCKAP1|GIT1|SH3GLB1|CRBN|EVL|TPPP3|GNL3L|RASIP1|KIRREL1|SLF2|CAND1|BRCC3|CDT1|SLF1|AJUBA|FCHSD1|FNIP1|NEK7|DAB2IP|LMOD2	-15.5009	0	12	0	0	-27.7031
	Nos3		B9d2	Baalc													0	1	0	1	0	-3.22462	0	-17.9291	GO:0030198	M0101	2	0	GO Biological Processes	19	extracellular matrix organization	19_GO:0009987 cellular process	-17.9291	4.18671	11.5524	30182	267	1404	52	3.7037	0.50401	333|602|871|1277|1281|1282|1289|1290|1294|1295|1306|1307|2006|2022|2192|2296|2303|4016|4017|4313|4323|4326|4791|7040|7177|7448|7490|7837|8434|8510|8751|8985|9509|10266|10516|10549|11096|22795|23768|50509|57188|60681|64094|64856|80781|81621|81794|83716|84695|90993|642658|100287171	APLP1|BCL3|SERPINH1|COL1A1|COL3A1|COL4A1|COL5A1|COL5A2|COL7A1|COL8A1|COL15A1|COL16A1|ELN|ENG|FBLN1|FOXC1|FOXC2|LOXL1|LOXL2|MMP2|MMP14|MMP17|NFKB2|TGFB1|TPSAB1|VTN|WT1|PXDN|RECK|MMP23B|ADAM15|PLOD3|ADAMTS2|RAMP2|FBLN5|PRDX4|ADAMTS5|NID2|FLRT2|COL5A3|ADAMTSL3|FKBP10|SMOC2|VWA1|COL18A1|KAZALD1|ADAMTS10|CRISPLD2|LOXL3|CREB3L1|SCX|WASHC1	-15.5753	0	46	0	0	-19.0583
	Notch1		Bace2	Bard1													0	1	0	1	0	-6.29275	0	-17.6647	GO:0008283	M0101	2	0	GO Biological Processes	19	cell population proliferation	19_GO:0009987 cellular process	-17.9146	2.11618	9.88056	30182	699	2979	146	4.90097	0.395543	94|100|133|367|572|578|581|595|598|639|652|657|747|896|928|947|949|952|958|1050|1051|1281|1295|1386|1435|1436|1495|1503|1543|1627|1636|1739|1901|1947|1948|1969|2000|2067|2150|2185|2242|2258|2261|2296|2303|2624|2771|2876|2950|3091|3142|3329|3486|3487|3516|3688|3707|3836|3845|3981|4017|4323|4487|4613|4683|4763|4804|4851|4948|5048|5108|5159|5176|5179|5532|5600|5699|5880|5908|5916|5925|6194|6195|6376…	ACVRL1|ADA|ADM|AR|BAD|BAK1|BAX|CCND1|BCL2L1|PRDM1|BMP4|BMPR1A|DAGLA|CCND3|CD9|CD34|SCARB1|CD38|CD40|CEBPA|CEBPB|COL3A1|COL8A1|ATF2|CSF1|CSF1R|CTNNA1|CTPS1|CYP1A1|DBN1|ACE|DLG1|S1PR1|EFNB1|EFNB2|EPHA2|ELF4|ERCC1|F2RL1|PTK2B|FES|FGF13|FGFR3|FOXC1|FOXC2|GATA2|GNAI2|GPX1|GSTP1|HIF1A|HLX|HSPD1|IGFBP3|IGFBP4|RBPJ|ITGB1|ITPKB|KPNA1|KRAS|LIG4|LOXL2|MMP14|MSX1|MYCN|NBN|NF1|NGFR|NOTCH1|OCA2|PAFAH1B1|PCM1|P…	-15.4736	0	58	1	1	-17.9146
	Notch4		Bad	Bbs10													1	1	0	1	-3.80655	-2.62575	0	-14.7815	GO:0030097	M1101	3	0	GO Biological Processes	19	hemopoiesis	19_GO:0032502 developmental process	-17.8669	2.15239	9.89815	30182	659	2979	140	4.69956	0.38774	87|100|182|284|472|538|558|578|581|602|648|652|842|863|920|947|975|1028|1050|1051|1052|1054|1106|1386|1435|1436|1636|1777|1969|2039|2067|2146|2150|2185|2194|2313|2323|2624|2739|2872|2908|3087|3091|3142|3146|3313|3516|3561|3658|3688|3707|3717|3955|3981|4055|4066|4189|4211|4221|4242|4286|4291|4300|4436|4627|4763|4855|5048|5293|5295|5532|5734|5771|5925|5926|6194|6208|6237|6648|6659|6708|6714|6729|67…	ACTN1|ADA|JAG1|ANGPT1|ATM|ATP7A|AXL|BAK1|BAX|BCL3|BMI1|BMP4|CASP9|CBFA2T3|CD4|CD34|CD81|CDKN1C|CEBPA|CEBPB|CEBPD|CEBPG|CHD2|ATF2|CSF1|CSF1R|ACE|DNASE2|EPHA2|DMTN|ERCC1|EZH2|F2RL1|PTK2B|FASN|FLI1|FLT3LG|GATA2|GLO1|MKNK2|NR3C1|HHEX|HIF1A|HLX|HMGB1|HSPA9|RBPJ|IL2RG|IREB2|ITGB1|ITPKB|JAK2|LFNG|LIG4|LTBR|LYL1|DNAJB9|MEIS1|MEN1|MFNG|MITF|MLF1|MLLT3|MSH2|MYH9|NF1|NOTCH4|PAFAH1B1|PIK3CD|PIK3R1|PPP3CB|PTG…	-15.4313	0	47	0	0	-18.953
	Nox4		Bak1	Bbx													0	1	0	1	0	-3.21401	0	-17.8551	GO:0043062	M0101	2	0	GO Biological Processes	19	extracellular structure organization	19_GO:0009987 cellular process	-17.8551	4.17109	11.5175	30182	268	1404	52	3.7037	0.50401	333|602|871|1277|1281|1282|1289|1290|1294|1295|1306|1307|2006|2022|2192|2296|2303|4016|4017|4313|4323|4326|4791|7040|7177|7448|7490|7837|8434|8510|8751|8985|9509|10266|10516|10549|11096|22795|23768|50509|57188|60681|64094|64856|80781|81621|81794|83716|84695|90993|642658|100287171	APLP1|BCL3|SERPINH1|COL1A1|COL3A1|COL4A1|COL5A1|COL5A2|COL7A1|COL8A1|COL15A1|COL16A1|ELN|ENG|FBLN1|FOXC1|FOXC2|LOXL1|LOXL2|MMP2|MMP14|MMP17|NFKB2|TGFB1|TPSAB1|VTN|WT1|PXDN|RECK|MMP23B|ADAM15|PLOD3|ADAMTS2|RAMP2|FBLN5|PRDX4|ADAMTS5|NID2|FLRT2|COL5A3|ADAMTSL3|FKBP10|SMOC2|VWA1|COL18A1|KAZALD1|ADAMTS10|CRISPLD2|LOXL3|CREB3L1|SCX|WASHC1	-15.5056	0	46	0	0	-19.0583
	Nppa		Bax	Bcap29													1	0	0	1	-6.5059	0	0	-10.5235	hsa05132	M1001	2	0	KEGG Pathway	24	Salmonella infection		-17.8476	3.01099	10.5446	30182	249	2979	74	2.48406	0.285156	60|71|329|382|388|391|578|581|929|1147|1434|1781|1783|2317|3799|3836|3839|3840|4615|4792|5216|5286|5287|5290|5293|5420|5585|5595|5599|5600|5601|5608|5868|5878|5898|5970|6188|6237|6416|6500|6885|6990|7132|7184|7280|7846|8717|9265|9367|9475|9648|10095|10096|10376|10392|10640|10787|26999|27072|27128|29109|54205|55207|55770|57381|58498|60412|79443|79792|83439|84516|103910|147700|203068	ACTB|ACTG1|BIRC2|ARF6|RHOB|RHOG|BAK1|BAX|CD14|CHUK|CSE1L|DYNC1I2|DYNC1LI2|FLNB|KIF5B|KPNA1|KPNA3|KPNA4|MYD88|NFKBIA|PFN1|PIK3C2A|PIK3C2B|PIK3CA|PIK3CD|PODXL|PKN1|MAPK3|MAPK8|MAPK11|MAPK9|MAP2K6|RAB5A|RAB5C|RALA|RELA|RPS3|RRAS|MAP2K4|SKP1|MAP3K7|DYNLT3|TNFRSF1A|HSP90B1|TUBB2A|TUBA1A|TRADD|CYTH3|RAB9A|ROCK2|GCC2|ARPC1B|ACTR3|TUBA1B|NOD1|EXOC5|NCKAP1|CYFIP2|VPS41|CYTH4|FHOD1|CYCS|ARL8B|EXOC2|RHOJ|MY…	-15.4224	0	59	1	1	-17.8476
	Nppb		Bbc3	Bcas2													1	1	0	1	-3.84819	-2.0818	0	-14.658	GO:0071417	M1101	3	0	GO Biological Processes	19	cellular response to organonitrogen compound	19_GO:0050896 response to stimulus	-17.8272	2.23033	9.95287	30182	586	2979	129	4.33031	0.372916	58|60|154|177|196|324|333|353|358|409|538|598|610|781|948|1019|1051|1129|1277|1281|1282|1290|1307|1386|1445|1495|1535|2039|2058|2146|2200|2241|2303|2551|2561|2671|2690|2697|2767|2773|2852|2932|3066|3309|3397|3416|3481|3625|3667|3717|4035|4149|4221|4313|4780|4804|5029|5106|5138|5142|5166|5179|5286|5290|5295|5327|5562|5595|5724|5731|5771|5829|5906|5908|5910|5919|5925|5970|6198|6262|6430|6546|6599|6…	ACTA1|ACTB|ADRB2|AGER|AHR|APC|APLP1|APRT|AQP1|ARRB2|ATP7A|BCL2L1|HCN2|CACNA2D1|CD36|CDK4|CEBPB|CHRM2|COL1A1|COL3A1|COL4A1|COL5A2|COL16A1|ATF2|CSK|CTNNA1|CYBA|DMTN|EPRS1|EZH2|FBN1|FER|FOXC2|GABPA|GABRB2|GFER|GHR|GJA1|GNA11|GNAI3|GPER1|GSK3B|HDAC2|HSPA5|ID1|IDE|IGF2|INHBB|IRS1|JAK2|LRP1|MAX|MEN1|MMP2|NFE2L2|NGFR|P2RY2|PCK2|PDE2A|PDE4B|PDK4|PENK|PIK3C2A|PIK3CA|PIK3R1|PLAT|PRKAA1|MAPK3|PTAFR|PTGER1|P…	-15.4072	0	38	0	0	-20.1398
	Npr1		Bcar1	Bccip													0	1	0	1	0	-3.19294	0	-17.7081	GO:0045229	M0101	2	0	GO Biological Processes	19	external encapsulating structure organization	19_GO:0009987 cellular process	-17.7081	4.14019	11.4482	30182	270	1404	52	3.7037	0.50401	333|602|871|1277|1281|1282|1289|1290|1294|1295|1306|1307|2006|2022|2192|2296|2303|4016|4017|4313|4323|4326|4791|7040|7177|7448|7490|7837|8434|8510|8751|8985|9509|10266|10516|10549|11096|22795|23768|50509|57188|60681|64094|64856|80781|81621|81794|83716|84695|90993|642658|100287171	APLP1|BCL3|SERPINH1|COL1A1|COL3A1|COL4A1|COL5A1|COL5A2|COL7A1|COL8A1|COL15A1|COL16A1|ELN|ENG|FBLN1|FOXC1|FOXC2|LOXL1|LOXL2|MMP2|MMP14|MMP17|NFKB2|TGFB1|TPSAB1|VTN|WT1|PXDN|RECK|MMP23B|ADAM15|PLOD3|ADAMTS2|RAMP2|FBLN5|PRDX4|ADAMTS5|NID2|FLRT2|COL5A3|ADAMTSL3|FKBP10|SMOC2|VWA1|COL18A1|KAZALD1|ADAMTS10|CRISPLD2|LOXL3|CREB3L1|SCX|WASHC1	-15.3629	0	46	0	0	-19.0583
	Nrp2		Bcl2l1	Bche													0	1	0	1	0	-2.57267	0	-17.6505	GO:0007169	M0101	2	0	GO Biological Processes	19	transmembrane receptor protein tyrosine kinase signaling pathway	19_GO:0023052 signaling	-17.6505	3.41061	10.9353	30182	416	1404	66	4.70085	0.564871	154|367|558|920|1277|1282|1435|1436|1464|1796|1942|1947|1948|1969|2049|2065|2185|2260|2261|2296|2303|2324|2674|2675|2676|3481|3667|4313|4776|4803|4804|4902|5155|5159|5293|5327|5595|5829|5919|6714|6725|6778|6850|6909|7040|7075|8440|8717|8828|9019|9046|9518|9564|10603|10817|11037|11122|23768|25865|28964|53834|54541|55715|84959|153090|161198	ADRB2|AR|AXL|CD4|COL1A1|COL4A1|CSF1|CSF1R|CSPG4|DOK1|EFNA1|EFNB1|EFNB2|EPHA2|EPHB3|ERBB3|PTK2B|FGFR1|FGFR3|FOXC1|FOXC2|FLT4|GFRA1|GFRA2|GFRA3|IGF2|IRS1|MMP2|NFATC4|NGF|NGFR|NRTN|PDGFB|PDGFRB|PIK3CD|PLAT|MAPK3|PXN|RARRES2|SRC|SRMS|STAT6|SYK|TBX2|TGFB1|TIE1|NCK2|TRADD|NRP2|MPZL1|DOK2|GDF15|BCAR1|SH2B2|FRS3|STON1|PTPRT|FLRT2|PRKD2|GIT1|FGFRL1|DDIT4|DOK4|UBASH3B|DAB2IP|CLEC14A	-15.3139	0	13	0	0	-27.3969
	Nrxn2		Bcl2l12	Bclaf1													1	0	0	0	-17.5994	0	0	0	GO:0033044	M1000	1	0	GO Biological Processes	19	regulation of chromosome organization	19_GO:0050789 regulation of biological process	-17.5994	3.94393	11.251	30182	250	1653	54	3.26679	0.437232	324|472|908|996|2966|3178|3181|3192|3550|3981|4331|4683|5885|5925|6047|6595|6599|6605|6742|6950|7013|7175|7203|7756|8452|8467|8678|10051|10111|10575|10576|10592|10694|10923|23137|25913|26054|26354|29945|51377|51535|54464|54552|54737|55719|55781|64282|79677|84250|140609|170506|246184|286053|493861	APC|ATM|CCT6A|CDC27|GTF2H2|HNRNPA1|HNRNPA2B1|HNRNPU|IK|LIG4|MNAT1|NBN|RAD21|RB1|RNF4|SMARCA2|SMARCC1|SMARCE1|SSBP1|TCP1|TERF1|TPR|CCT3|ZNF207|CUL3|SMARCA5|BECN1|SMC4|RAD50|CCT4|CCT2|SMC2|CCT8|SUB1|SMC5|POT1|SENP6|GNL3|ANAPC4|UCHL5|PPHLN1|XRN1|GNL3L|MPHOSPH8|SLF2|RIOK2|TENT4B|SMC6|SLF1|NEK7|DHX36|CDC26|NSMCE2|EID3	-15.267	0	60	1	1	-17.5994
	Oas1a		Bcl3	Becn1													1	0	0	1	-4.1219	0	0	-14.2762	GO:0097435	M1001	2	0	GO Biological Processes	19	supramolecular fiber organization	19_GO:0009987 cellular process	-17.5017	2.25146	9.87432	30182	558	2979	124	4.16247	0.365939	58|71|87|391|538|581|822|871|948|1072|1073|1263|1277|1281|1289|1290|1465|1471|1627|1739|2006|2039|2185|2258|2296|2303|2934|3178|3267|3688|3717|3796|3837|3984|4016|4017|4053|4082|4205|4690|4763|5048|5108|5159|5358|5880|5910|6624|6708|6714|7018|7114|7184|7408|7431|7461|7756|7791|7837|7846|8076|8239|8440|8452|8985|9026|9050|9168|9172|9181|9419|9509|9564|9748|9938|10095|10096|10142|10324|10345|10435|…	ACTA1|ACTG1|ACTN1|RHOG|ATP7A|BAX|CAPG|SERPINH1|CD36|CFL1|CFL2|PLK3|COL1A1|COL3A1|COL5A1|COL5A2|CSRP1|CST3|DBN1|DLG1|ELN|DMTN|PTK2B|FGF13|FOXC1|FOXC2|GSN|HNRNPA1|AGFG1|ITGB1|JAK2|KIF2A|KPNB1|LIMK1|LOXL1|LOXL2|LTBP2|MARCKS|MEF2A|NCK1|NF1|PAFAH1B1|PCM1|PDGFRB|PLS3|RAC2|RAP1GDS1|FSCN1|SPTA1|SRC|TF|TMSB4X|HSP90B1|VASP|VIM|CLIP2|ZNF207|ZYX|PXDN|TUBA1A|MFAP5|USP9X|NCK2|CUL3|PLOD3|HIP1R|PSTPIP2|TMSB10|MY…	-15.1016	0	29	0	0	-22.0914
	Oasl		Bcl7c	Bet1													0	1	0	1	0	-3.76793	0	-17.4626	GO:0002683	M0101	2	0	GO Biological Processes	19	negative regulation of immune system process	19_GO:0002376 immune system process	-17.4626	3.17822	10.704	30182	487	1404	72	5.12821	0.588664	100|135|196|409|558|652|684|710|714|1050|1051|1269|1281|1843|2150|2200|2615|2624|2671|2852|2876|2896|3105|3106|3133|3135|3142|3635|3949|3958|3965|4192|4345|4681|4795|4938|5320|5585|5734|6366|6376|6387|6397|6714|6778|6850|7040|7291|7305|7376|7805|8651|9636|9935|10062|23098|27242|28514|28959|55080|56834|58509|79132|79651|79890|80380|84243|84695|84959|140685|153090|441478	ADA|ADORA2A|AHR|ARRB2|AXL|BMP4|BST2|SERPING1|C1QC|CEBPA|CEBPB|CNR2|COL3A1|DUSP1|F2RL1|FBN1|LRRC32|GATA2|GFER|GPER1|GPX1|GRN|HLA-A|HLA-B|HLA-E|HLA-G|HLX|INPP5D|LDLR|LGALS3|LGALS9|MDK|CD200|NBL1|NFKBIL1|OAS1|PLA2G2A|PKN1|PTGER4|CCL21|CX3CL1|CXCL12|SEC14L1|SRC|STAT6|SYK|TGFB1|TWIST1|TYROBP|NR1H2|LAPTM5|SOCS1|ISG15|MAFB|NR1H3|SARM1|TNFRSF21|DLL1|TMEM176B|TAPBPL|GPR137|CACTIN|DHX58|RHBDF2|RIN3|PDCD1LG…	-15.1343	0	61	1	1	-17.4626
	Palm		Bgn	Bfar													1	0	0	0	-17.4323	0	0	0	GO:0051656	M1000	1	0	GO Biological Processes	19	establishment of organelle localization	19_GO:0051179 localization	-17.4323	3.24708	10.7233	30182	388	1653	69	4.17423	0.491918	472|1060|1739|2697|3091|3688|3799|3837|4292|4869|4976|5048|5108|5537|5861|5870|5873|6059|6399|6571|7013|7320|7514|8195|8301|8452|8678|8773|9321|9525|10059|10125|10128|10464|10640|10987|11127|11235|22878|22920|23122|23287|26958|26985|51068|51115|51134|51203|51510|51566|51652|54536|54820|55288|55770|57132|60412|60684|64149|66008|79003|79443|80006|84100|84376|84984|92421|122553|282991	ATM|CENPC|DLG1|GJA1|HIF1A|ITGB1|KIF5B|KPNB1|MLH1|NPM1|OPA1|PAFAH1B1|PCM1|PPP6C|RAB1A|RAB6A|RAB27A|ABCE1|TRAPPC2|SLC18A2|TERF1|UBE2B|XPO1|MKKS|PICALM|CUL3|BECN1|SNAP23|TRIP11|VPS4B|DNM1L|RASGRP1|LRPPRC|PIBF1|EXOC5|COPS5|KIF3A|PDCD10|TRAPPC8|KIFAP3|CLASP2|AGTPBP1|COPG2|AP3M1|NMD3|RMDN1|CEP83|NUSAP1|CHMP5|ARMCX3|CHMP3|EXOC6|NDE1|RHOT1|EXOC2|CHMP1B|EXOC4|TRAPPC11|C17orf75|TRAK2|MIS12|FYCO1|TRAPPC13|A…	-15.1081	0	28	0	0	-22.3793
	Pcdh12		Bles03	Bhlhb9													1	1	0	1	-6.40641	-3.92547	0	-10.5483	GO:0007420	M1101	3	0	GO Biological Processes	19	brain development	19_GO:0032502 developmental process	-17.4202	2.03414	9.66437	30182	777	2979	156	5.23666	0.408143	38|60|333|358|372|409|472|482|490|538|558|572|578|581|648|652|657|666|900|1000|1152|1267|1281|1282|1386|1436|1445|1636|1901|2045|2049|2066|2146|2258|2296|2356|2624|2736|2773|2906|2932|3091|3309|3337|3397|3516|3625|3688|3737|3845|4192|4211|4212|4221|4331|4487|4677|4724|4763|4851|4854|5019|5048|5108|5194|5209|5362|5931|5997|6000|6091|6252|6387|6434|6546|6714|6814|6872|6926|6935|7026|7155|7157|7280|…	ACAT1|ACTB|APLP1|AQP1|ARCN1|ARRB2|ATM|ATP1B2|ATP2B1|ATP7A|AXL|BAD|BAK1|BAX|BMI1|BMP4|BMPR1A|BOK|CCNG1|CDH2|CKB|CNP|COL3A1|COL4A1|ATF2|CSF1R|CSK|ACE|S1PR1|EPHA7|EPHB3|ERBB4|EZH2|FGF13|FOXC1|FPGS|GATA2|GLI2|GNAI3|GRIN2D|GSK3B|HIF1A|HSPA5|DNAJB1|ID1|RBPJ|INHBB|ITGB1|KCNA2|KRAS|MDK|MEIS1|MEIS2|MEN1|MNAT1|MSX1|NARS1|NDUFS4|NF1|NOTCH1|NOTCH3|OXCT1|PAFAH1B1|PCM1|PEX13|PFKFB3|PLXNA2|RBBP7|RGS2|RGS7|ROBO1…	-15.025	0	62	1	1	-17.4202
	Pcdh17		Bmp4	Birc2													1	0	0	0	-17.3342	0	0	0	R-HSA-69278	M1000	1	0	Reactome Gene Sets	6	Cell Cycle, Mitotic		-17.3342	2.79905	10.3534	30182	561	1653	86	5.20266	0.546229	902|996|1060|1457|1781|1783|2932|3717|3796|3837|3842|4173|4331|4659|4999|5000|5048|5108|5422|5500|5515|5520|5682|5684|5685|5687|5706|5707|5718|5861|5885|5903|5925|5934|5981|5984|6500|7029|7175|7298|7341|7444|7514|7531|8243|8454|8481|8548|8615|9126|9134|9631|9702|9861|10051|10133|10142|10213|10274|10592|10735|10776|11116|23047|23122|23198|23244|23594|23595|25909|29945|51652|53371|54820|57551|79003…	CCNH|CDC27|CENPC|CSNK2A1|DYNC1I2|DYNC1LI2|GSK3B|JAK2|KIF2A|KPNB1|TNPO1|MCM4|MNAT1|PPP1R12A|ORC2|ORC4|PAFAH1B1|PCM1|POLA1|PPP1CB|PPP2CA|PPP2R2A|PSMA1|PSMA3|PSMA4|PSMA6|PSMC6|PSMD1|PSMD12|RAB1A|RAD21|RANBP2|RB1|RBL2|RFC1|RFC4|SKP1|TFDP2|TPR|TYMS|SUMO1|VRK2|XPO1|YWHAE|SMC1A|CUL1|OFD1|BLZF1|USO1|SMC3|CCNE2|NUP155|CEP57|PSMD6|SMC4|OPTN|AKAP9|PSMD14|STAG1|SMC2|STAG2|ARPP19|CEP43|PDS5B|CLASP2|PSME4|PDS5…	-15.0182	0	26	0	0	-22.8189
	Pcdh19		Bmp6	Birc6													0	1	0	1	0	-6.98331	0	-17.2816	GO:0009617	M0101	2	0	GO Biological Processes	19	response to bacterium	19_GO:0044419 biological process involved in interspecies interaction between organisms	-17.2816	2.74892	10.3106	30182	696	1404	89	6.33903	0.65029	133|358|558|602|706|721|842|920|929|949|1019|1051|1118|1267|1269|1435|1543|1636|1948|1969|2149|2167|2197|2326|2643|2671|2876|2950|3105|3106|3133|3663|3727|3764|3929|3934|3965|4016|4091|4615|4792|4793|4795|4843|4846|4851|4938|4939|5106|5179|5320|5595|5724|5731|5734|5739|5919|5970|6714|6850|6891|6915|7018|7040|7056|7079|7132|7133|7431|8792|9636|10062|10392|11096|23521|23729|26503|28964|51257|57048|…	ADM|AQP1|AXL|BCL3|TSPO|C4B|CASP9|CD4|CD14|SCARB1|CDK4|CEBPB|CHIT1|CNP|CNR2|CSF1|CYP1A1|ACE|EFNB2|EPHA2|F2R|FABP4|FAU|FMO1|GCH1|GFER|GPX1|GSTP1|HLA-A|HLA-B|HLA-E|IRF5|JUND|KCNJ8|LBP|LCN2|LGALS9|LOXL1|SMAD6|MYD88|NFKBIA|NFKBIB|NFKBIL1|NOS2|NOS3|NOTCH1|OAS1|OAS2|PCK2|PENK|PLA2G2A|MAPK3|PTAFR|PTGER1|PTGER4|PTGIR|RARRES2|RELA|SRC|SYK|TAP2|TBXA2R|TF|TGFB1|THBD|TIMP4|TNFRSF1A|TNFRSF1B|VIM|TNFRSF11A|ISG1…	-14.9695	0	53	0	0	-18.3373
	Pdcd1lg2		Bmper	Bivm													1	0	0	1	-10.2697	0	0	-6.06561	R-HSA-9679506	M1001	2	0	Reactome Gene Sets	6	SARS-CoV Infections		-17.2639	2.47172	9.97799	30182	414	2979	101	3.3904	0.331589	482|598|684|821|1147|1452|1655|1901|2197|2530|2589|2697|2908|2932|3066|3105|3106|3133|3135|3178|3614|3665|3688|3716|3717|3837|3838|4245|4690|4780|4792|4869|5706|5903|5925|5926|5931|5970|6093|6187|6188|6189|6191|6194|6204|6208|6209|6227|6382|6483|6633|6667|6733|6850|6885|7175|7311|7334|7341|7415|7531|7555|7706|8452|8487|8678|9360|9475|9631|9636|9672|9868|9908|10280|10392|10484|10728|11123|23765|27…	ATP1B2|BCL2L1|BST2|CANX|CHUK|CSNK1A1|DDX5|S1PR1|FAU|FUT8|GALNT1|GJA1|NR3C1|GSK3B|HDAC2|HLA-A|HLA-B|HLA-E|HLA-G|HNRNPA1|IMPDH1|IRF7|ITGB1|JAK1|JAK2|KPNB1|KPNA2|MGAT1|NCK1|NFE2L2|NFKBIA|NPM1|PSMC6|RANBP2|RB1|ARID4A|RBBP7|RELA|ROCK1|RPS2|RPS3|RPS3A|RPS4X|RPS6|RPS10|RPS14|RPS15|RPS21|SDC1|ST3GAL2|SNRPD2|SP1|SRPK2|SYK|MAP3K7|TPR|UBA52|UBE2N|SUMO1|VCP|YWHAE|CNBP|TRIM25|CUL3|GEMIN2|BECN1|PPIG|ROCK2|NUP1…	-14.8782	0	63	1	1	-17.2639
	Pdgfb		Bmyc	Bloc1s2													1	1	0	1	-5.36673	-2.3104	0	-11.4902	GO:0070201	M1101	3	0	GO Biological Processes	19	regulation of establishment of protein localization	19_GO:0051179 localization	-17.2569	2.26185	9.80983	30182	542	2979	121	4.06177	0.361675	135|284|348|382|572|580|652|654|908|948|952|975|1201|1263|1445|2039|2040|2149|2150|2767|2852|2932|3091|3429|3625|3667|3717|3741|3783|3996|3998|4345|4763|4843|5007|5019|5106|5108|5295|5481|5532|5562|5569|5599|5880|5910|6659|6714|6721|6950|7013|7040|7175|7203|7323|7341|7376|7447|7514|7531|8447|8692|8736|8754|9478|9501|9575|9647|9648|9854|9868|10059|10062|10312|10411|10434|10575|10576|10694|11235|22…	ADORA2A|ANGPT1|APOE|ARF6|BAD|BARD1|BMP4|BMP6|CCT6A|CD36|CD38|CD81|CLN3|PLK3|CSK|DMTN|STOM|F2R|F2RL1|GNA11|GPER1|GSK3B|HIF1A|IFI27|INHBB|IRS1|JAK2|KCNA5|KCNN4|LLGL1|LMAN1|CD200|NF1|NOS2|OSBP|OXCT1|PCK2|PCM1|PIK3R1|PPID|PPP3CB|PRKAA1|PKIA|MAPK8|RAC2|RAP1GDS1|SOX4|SRC|SREBF2|TCP1|TERF1|TGFB1|TPR|CCT3|UBE2D3|SUMO1|NR1H2|VSNL1|XPO1|YWHAE|DOC2B|HYAL2|MYOM1|ADAM9|CABP1|RPH3AL|CLOCK|PPM1F|GCC2|C2CD2L|TOM…	-14.8759	0	50	0	0	-18.4697
	Penk		Bok	Blzf1													1	0	0	1	-3.56556	0	0	-15.587	GO:0031400	M1001	2	0	GO Biological Processes	19	negative regulation of protein modification process	19_GO:0048519 negative regulation of biological process	-17.2507	2.31637	9.85213	30182	503	2979	115	3.86036	0.352963	135|284|324|348|409|578|581|652|706|991|1026|1028|1050|1756|1843|1848|2022|2039|2167|2192|2771|2932|2950|3066|3087|3303|3304|3486|3958|3984|4035|4091|4221|4690|4763|4869|4878|5144|5252|5470|5515|5562|5563|5569|5585|5771|5925|5970|5997|6093|6125|6188|6209|6546|6659|6872|6879|7023|7026|7040|7291|7320|7498|7531|8440|8651|8692|9043|9320|9373|9425|9475|9636|9647|10114|10252|10464|10527|10625|10776|111…	ADORA2A|ANGPT1|APC|APOE|ARRB2|BAK1|BAX|BMP4|TSPO|CDC20|CDKN1A|CDKN1C|CEBPA|DMD|DUSP1|DUSP6|ENG|DMTN|FABP4|FBLN1|GNAI2|GSK3B|GSTP1|HDAC2|HHEX|HSPA1A|HSPA1B|IGFBP3|LGALS3|LIMK1|LRP1|SMAD6|MEN1|NCK1|NF1|NPM1|NPPA|PDE4D|PHF1|PPEF2|PPP2CA|PRKAA1|PRKAA2|PKIA|PKN1|PTPN2|RB1|RELA|RGS2|ROCK1|RPL5|RPS3|RPS15|SLC8A1|SOX4|TAF1|TAF7|TFAP4|NR2F2|TGFB1|TWIST1|UBE2B|XDH|YWHAE|NCK2|SOCS1|HYAL2|SPAG9|TRIP12|PLAA|C…	-14.8743	0	64	1	1	-17.2507
	Pik3r6		Bst1	Bmi1													1	0	0	1	-9.49821	0	0	-6.72452	R-HSA-5663202	M1001	2	0	Reactome Gene Sets	6	Diseases of signal transduction by growth factor receptors and second messengers		-17.2433	2.43345	9.94225	30182	433	2979	104	3.4911	0.336302	60|71|102|182|324|391|409|572|598|817|842|892|1026|1051|1147|1213|1445|1452|1848|1850|2065|2066|2260|2261|2323|2803|2804|2932|3066|3516|3667|3717|3799|3845|4296|4627|4763|4851|4869|5155|5159|5290|5293|5295|5431|5495|5500|5515|5595|5682|5684|5685|5687|5696|5698|5699|5706|5707|5718|5880|5903|5906|5908|6194|6500|6714|7040|7175|7311|7415|7450|8036|8087|8454|8496|8844|9321|9611|9648|9861|10142|10213|1…	ACTB|ACTG1|ADAM10|JAG1|APC|RHOG|ARRB2|BAD|BCL2L1|CAMK2D|CASP9|CCNC|CDKN1A|CEBPB|CHUK|CLTC|CSK|CSNK1A1|DUSP6|DUSP8|ERBB3|ERBB4|FGFR1|FGFR3|FLT3LG|GOLGA4|GOLGB1|GSK3B|HDAC2|RBPJ|IRS1|JAK2|KIF5B|KRAS|MAP3K11|MYH9|NF1|NOTCH1|NPM1|PDGFB|PDGFRB|PIK3CA|PIK3CD|PIK3R1|POLR2B|PPM1B|PPP1CB|PPP2CA|MAPK3|PSMA1|PSMA3|PSMA4|PSMA6|PSMB8|PSMB9|PSMB10|PSMC6|PSMD1|PSMD12|RAC2|RANBP2|RAP1A|RAP1B|RPS6|SKP1|SRC|TGFB1|…	-14.8716	0	65	1	1	-17.2433
	Plekhg5		Bst2	Bmpr1a													1	0	0	0	-17.2197	0	0	0	GO:0016567	M1000	1	0	GO Biological Processes	19	protein ubiquitination	19_GO:0008152 metabolic process	-17.2197	2.59694	10.1538	30182	682	1653	97	5.86812	0.578071	329|331|373|580|648|996|3093|4012|4194|4734|4780|4850|6045|6047|6049|6500|6596|6872|6921|7174|7267|7320|7323|7334|7336|7337|7415|8065|8239|8405|8450|8451|8452|8453|8454|8883|8916|9306|9320|9443|9730|9867|10324|11059|11236|11342|23077|25820|25879|26046|26091|26234|26273|27252|29945|50862|51185|51283|51322|51666|53339|54542|54708|54793|54800|55236|55632|55749|55832|55958|55975|56254|56929|57092|574…	BIRC2|XIAP|TRIM23|BARD1|BMI1|CDC27|UBE2K|LNPEP|MDM4|NEDD4|NFE2L2|CNOT4|RNF2|RNF4|RNF6|SKP1|HLTF|TAF1|ELOC|TPP2|TTC3|UBE2B|UBE2D3|UBE2N|UBE2V2|UBE3A|VCP|CUL5|USP9X|SPOP|CUL4B|CUL4A|CUL3|CUL2|CUL1|NAE1|HERC3|SOCS6|TRIP12|MED7|DCAF1|PJA2|KLHL41|WWP1|RNF139|RNF13|MYCBP2|ARIH1|DCAF13|LTN1|HERC4|FBXL5|FBXO3|KLHL20|ANAPC4|RNF141|CRBN|BFAR|WAC|ASB4|BTBD1|RC3H2|MARCHF5|KCTD9|KLHL24|UBA6|G2E3|CCAR1|CAND1|K…	-14.9156	0	4	0	0	-34.963
	Pllp		C1qa	Brcc3													0	1	0	1	0	-7.95325	0	-16.8146	GO:0009792	M0101	2	0	GO Biological Processes	19	embryo development ending in birth or egg hatching	19_GO:0032502 developmental process	-17.2147	2.11705	9.67617	30182	670	2979	140	4.69956	0.38774	94|100|102|133|284|320|367|472|538|598|639|648|652|657|1028|1050|1051|1277|1281|1386|1627|1636|1739|1889|1969|2021|2260|2296|2303|2530|2535|2551|2624|2736|3091|3373|3481|3516|3688|3955|3981|4082|4223|4242|4245|4323|4436|4487|4613|4627|4678|4683|4763|4846|4848|4851|4863|4976|5155|5216|5310|5362|5754|5898|5916|6615|6659|6663|6881|6926|6935|6939|7026|7040|7075|7157|7205|7291|7320|7408|7474|7484|7763…	ACVRL1|ADA|ADAM10|ADM|ANGPT1|APBA1|AR|ATM|ATP7A|BCL2L1|PRDM1|BMI1|BMP4|BMPR1A|CDKN1C|CEBPA|CEBPB|COL1A1|COL3A1|ATF2|DBN1|ACE|DLG1|ECE1|EPHA2|ENDOG|FGFR1|FOXC1|FOXC2|FUT8|FZD2|GABPA|GATA2|GLI2|HIF1A|HYAL1|IGF2|RBPJ|ITGB1|LFNG|LIG4|MARCKS|MEOX2|MFNG|MGAT1|MMP14|MSH2|MSX1|MYCN|MYH9|NASP|NBN|NF1|NOS3|CNOT2|NOTCH1|NPAT|OPA1|PDGFB|PFN1|PKD1|PLXNA2|PTK7|RALA|RARG|SNAI1|SOX4|SOX10|TAF10|TBX3|ZEB1|TCF15|N…	-14.8475	0	54	0	0	-18.1257
	Pltp		C1qb	Brix1													0	1	0	1	0	-3.27127	0	-17.107	GO:0043068	M0101	2	0	GO Biological Processes	19	positive regulation of programmed cell death	19_GO:0048518 positive regulation of biological process	-17.107	2.99327	10.4494	30182	553	1404	77	5.48433	0.607617	133|135|355|388|409|572|578|581|652|666|706|842|958|997|1026|1613|1636|1848|2021|2852|2896|2901|2934|3135|3275|3399|3486|3625|3635|3663|3965|4055|4296|4313|4487|4776|4804|4843|4851|5159|5293|5740|5916|6188|6196|6659|6714|6850|7023|7052|7132|7133|7157|7305|7805|8061|8406|8440|8633|8682|8692|8717|8742|9026|9368|10999|23612|23787|27113|27166|28984|51024|51063|80758|150094|153090|196527	ADM|ADORA2A|FAS|RHOB|ARRB2|BAD|BAK1|BAX|BMP4|BOK|TSPO|CASP9|CD40|CDC34|CDKN1A|DAPK3|ACE|DUSP6|ENDOG|GPER1|GRN|GRIK5|GSN|HLA-G|PRMT2|ID3|IGFBP3|INHBB|INPP5D|IRF5|LGALS9|LTBR|MAP3K11|MMP2|MSX1|NFATC4|NGFR|NOS2|NOTCH1|PDGFRB|PIK3CD|PTGIS|RARG|RPS3|RPS6KA2|SOX4|SRC|SYK|TFAP4|TGM2|TNFRSF1A|TNFRSF1B|TP53|TYROBP|LAPTM5|FOSL1|SRPX|NCK2|UNC5C|PEA15|HYAL2|TRADD|TNFSF12|HIP1R|NHERF1|SLC27A4|PHLDA3|MTCH1|BBC…	-14.8144	0	52	0	0	-18.363
	Plxnd1		C1qc	Brms1l													0	1	0	1	0	-6.2058	0	-17.0476	GO:0032496	M0101	2	0	GO Biological Processes	19	response to lipopolysaccharide	19_GO:0044419 biological process involved in interspecies interaction between organisms	-17.0476	3.71314	10.9462	30182	330	1404	57	4.05983	0.526709	133|558|706|842|929|949|1019|1051|1267|1269|1435|1543|1636|1948|2149|2326|2643|2671|2950|3727|3764|3929|3965|4016|4091|4615|4792|4793|4795|4843|4846|4851|5106|5179|5595|5724|5731|5734|5739|5970|6714|6915|7040|7056|7079|7133|7431|8792|10062|23521|23729|28964|57048|58509|80380|129607|153090	ADM|AXL|TSPO|CASP9|CD14|SCARB1|CDK4|CEBPB|CNP|CNR2|CSF1|CYP1A1|ACE|EFNB2|F2R|FMO1|GCH1|GFER|GSTP1|JUND|KCNJ8|LBP|LGALS9|LOXL1|SMAD6|MYD88|NFKBIA|NFKBIB|NFKBIL1|NOS2|NOS3|NOTCH1|PCK2|PENK|MAPK3|PTAFR|PTGER1|PTGER4|PTGIR|RELA|SRC|TBXA2R|TGFB1|THBD|TIMP4|TNFRSF1B|VIM|TNFRSF11A|NR1H3|RPL13A|SHPK|GIT1|PLSCR3|CACTIN|PDCD1LG2|CMPK2|DAB2IP	-14.7588	0	53	0	0	-18.3373
	Podxl		C1qtnf1	Brox													1	0	0	0	-17.0156	0	0	0	GO:0006518	M1000	1	0	GO Biological Processes	19	peptide metabolic process	19_GO:0008152 metabolic process	-17.0156	2.82741	10.2753	30182	536	1653	83	5.02117	0.53713	102|590|1615|1654|1756|1964|1965|1968|1974|1977|1982|1983|2058|2107|2739|2941|3376|3416|3417|3646|4012|4528|4677|5610|5917|6059|6125|6129|6166|6189|6191|6194|6647|6648|8562|8661|8669|8678|8891|8894|9147|9255|9325|9669|10056|10240|10480|10605|10699|10973|10987|22868|23438|25974|26046|28977|28985|28998|30001|51022|51091|51247|51520|51714|51752|54516|55005|55037|55157|55854|55915|56945|57038|57129|6…	ADAM10|BCHE|DARS1|DDX3X|DMD|EIF1AX|EIF2S1|EIF2S3|EIF4A2|EIF4E|EIF4G2|EIF5|EPRS1|ETF1|GLO1|GSTA4|IARS1|IDE|IDH1|EIF3E|LNPEP|MTIF2|NARS1|EIF2AK2|RARS1|ABCE1|RPL5|RPL7|RPL36AL|RPS3A|RPS4X|RPS6|SOD1|SOD2|DENR|EIF3A|EIF3J|BECN1|EIF2B3|EIF2S2|NEMF|AIMP1|TRIP4|EIF5B|FARSB|MRPS31|EIF3M|PAIP1|CORIN|ASCC3|COPS5|FASTKD2|HARS2|MMACHC|LTN1|MRPL42|MCTS1|MRPL13|ERO1A|GLRX2|SEPSECS|PAIP2|LARS1|SELENOT|ERAP1|MTRF…	-14.7306	0	66	1	1	-17.0156
	Ppp1r16b		C1qtnf2	Btaf1													1	1	0	1	-4.10183	-6.34732	0	-13.2451	GO:0048871	M1101	3	0	GO Biological Processes	19	multicellular organismal homeostasis	19_GO:0042592 homeostatic process	-17.0077	2.22931	9.70839	30182	559	2979	123	4.1289	0.364524	33|60|71|100|154|216|271|284|331|355|358|482|558|578|580|581|652|654|947|948|1000|1003|1054|1182|1281|1435|1756|1777|2039|2146|2149|2185|2271|2296|2326|2624|2697|2876|3091|3146|3313|3658|3688|3707|3717|3845|4763|4846|4851|4938|5142|5175|5290|5320|5532|5547|5562|5563|5585|5771|5925|5926|6101|6194|6208|6647|6659|6708|6714|6886|7018|7122|7846|8195|8529|8692|8792|9153|9289|9545|9657|9696|9975|10312|1…	ACADL|ACTB|ACTG1|ADA|ADRB2|ALDH1A1|AMPD2|ANGPT1|XIAP|FAS|AQP1|ATP1B2|AXL|BAK1|BARD1|BAX|BMP4|BMP6|CD34|CD36|CDH2|CDH5|CEBPG|CLCN3|COL3A1|CSF1|DMD|DNASE2|DMTN|EZH2|F2R|PTK2B|FH|FOXC1|FMO1|GATA2|GJA1|GPX1|HIF1A|HMGB1|HSPA9|IREB2|ITGB1|ITPKB|JAK2|KRAS|NF1|NOS3|NOTCH1|OAS1|PDE4B|PECAM1|PIK3CA|PLA2G2A|PPP3CB|PRCP|PRKAA1|PRKAA2|PKN1|PTPN2|RB1|ARID4A|RP1|RPS6|RPS14|SOD1|SOX4|SPTA1|SRC|TAL1|TF|CLDN5|TUBA…	-14.6538	0	67	1	1	-17.0077
	Ppp1r18		C1qtnf5	Btbd1													1	0	0	1	-4.17113	0	0	-13.0405	GO:2001233	M1001	2	0	GO Biological Processes	19	regulation of apoptotic signaling pathway	19_GO:0023052 signaling	-16.9442	2.52625	9.92124	30182	381	2979	95	3.18899	0.321924	135|355|367|409|572|578|581|598|648|652|666|1075|1457|1495|1540|1654|2070|2139|2260|2771|2773|2852|2876|2907|2923|2932|2950|3091|3303|3304|3625|3717|3958|4055|4150|4487|4690|4763|4776|4780|4804|4841|4846|4976|5329|5601|5771|5925|5970|6188|6198|6376|6387|6615|6647|6648|6714|6880|7157|7185|8406|8440|8678|8682|8692|8742|9181|9368|9774|9821|9958|10059|10625|10771|25946|27113|27166|50484|51024|51616|5…	ADORA2A|FAS|AR|ARRB2|BAD|BAK1|BAX|BCL2L1|BMI1|BMP4|BOK|CTSC|CSNK2A1|CTNNA1|CYLD|DDX3X|EYA4|EYA2|FGFR1|GNAI2|GNAI3|GPER1|GPX1|GRINA|PDIA3|GSK3B|GSTP1|HIF1A|HSPA1A|HSPA1B|INHBB|JAK2|LGALS3|LTBR|MAZ|MSX1|NCK1|NF1|NFATC4|NFE2L2|NGFR|NONO|NOS3|OPA1|PLAUR|MAPK9|PTPN2|RB1|RELA|RPS3|RPS6KB1|CX3CL1|CXCL12|SNAI1|SOD1|SOD2|SRC|TAF9|TP53|TRAF1|SRPX|NCK2|BECN1|PEA15|HYAL2|TNFSF12|ARHGEF2|NHERF1|BCLAF1|RB1CC1|…	-14.599	0	68	1	1	-16.9442
	Pragmin		C1qtnf6	Btbd7													0	1	0	1	0	-9.77395	0	-16.8981	GO:0000902	M0101	2	0	GO Biological Processes	19	cell morphogenesis	19_GO:0032502 developmental process	-16.8981	2.80834	10.2378	30182	643	1404	84	5.98291	0.63296	87|135|333|367|842|1003|1267|1436|1889|1942|1947|1948|1969|2049|2317|2676|2736|3984|3996|4192|4487|4627|4681|4776|4803|4804|4851|4854|4855|5362|5699|5818|6091|6277|6324|6387|6405|6494|6886|7162|7408|7846|7869|8153|8482|8633|8828|8985|9181|9253|9368|10160|10163|10365|10501|11078|23129|23181|23237|23768|25946|25987|26999|29985|50507|54437|54538|54910|55107|55701|56920|64072|64218|64321|64855|79006|…	ACTN1|ADORA2A|APLP1|AR|CASP9|CDH5|CNP|CSF1R|ECE1|EFNA1|EFNB1|EFNB2|EPHA2|EPHB3|FLNB|GFRA3|GLI2|LIMK1|LLGL1|MDK|MSX1|MYH9|NBL1|NFATC4|NGF|NGFR|NOTCH1|NOTCH3|NOTCH4|PLXNA2|PSMB10|NECTIN1|ROBO1|S100A6|SCN1B|CXCL12|SEMA3F|SIPA1|TAL1|TPBG|VASP|TUBA1A|SEMA3B|RND2|SEMA7A|UNC5C|NRP2|PLOD3|ARHGEF2|NUMBL|NHERF1|FARP1|WASF2|KLF2|SEMA6B|TRIOBP|PLXND1|DIP2A|ARC|FLRT2|ZNF385A|TSKU|CYFIP2|SLC39A3|NOX4|SEMA5B|RO…	-14.6206	0	35	0	0	-20.3093
	Prdm1		C1qtnf9	Bud31													0	1	0	1	0	-4.69182	0	-16.8601	GO:0045087	M0101	2	0	GO Biological Processes	19	innate immune response	19_GO:0044419 biological process involved in interspecies interaction between organisms	-16.8601	2.65468	10.101	30182	745	1404	92	6.55271	0.660405	71|558|639|684|710|712|713|714|715|721|929|958|1435|1436|1535|1613|2150|2197|2317|2643|2852|2934|3105|3106|3133|3429|3430|3663|3665|3929|3934|3958|3965|4615|4791|4843|4938|4939|5293|5871|5919|5970|6366|6376|6397|6714|6725|6850|7157|7431|7706|7791|8519|8638|8751|9181|9618|9636|9755|9865|10392|10410|10435|10462|10581|10695|11151|23098|23521|23580|23765|51257|51296|55337|56829|58191|58509|79132|7979…	ACTG1|AXL|PRDM1|BST2|SERPING1|C1QA|C1QB|C1QC|C1R|C4B|CD14|CD40|CSF1|CSF1R|CYBA|DAPK3|F2RL1|FAU|FLNB|GCH1|GPER1|GSN|HLA-A|HLA-B|HLA-E|IFI27|IFI35|IRF5|IRF7|LBP|LCN2|LGALS3|LGALS9|MYD88|NFKB2|NOS2|OAS1|OAS2|PIK3CD|MAP4K2|RARRES2|RELA|CCL21|CX3CL1|SEC14L1|SRC|SRMS|SYK|TP53|VIM|TRIM25|ZYX|IFITM1|OASL|ADAM15|ARHGEF2|TRAF4|ISG15|TBKBP1|TRIL|NOD1|IFITM3|CDC42EP2|CLEC10A|IFITM2|CNPY3|CORO1A|SARM1|RPL13A|…	-14.5861	0	69	1	1	-16.8601
	Prkd2		C1r	Bzw1													0	1	0	1	0	-9.9032	0	-16.8523	GO:0001667	M0101	2	0	GO Biological Processes	19	ameboidal-type cell migration	19_GO:0009987 cellular process	-16.8523	4.69227	11.484	30182	197	1404	43	3.06268	0.459846	358|949|1003|1201|1947|1948|2185|2876|3397|3691|3911|4017|4627|4846|4902|5585|5829|6091|6405|6615|6663|7162|7291|7869|8482|8742|8828|9368|10163|10501|11151|23129|54345|54437|54910|55698|56920|57175|57449|64218|64321|116844|161198	AQP1|SCARB1|CDH5|CLN3|EFNB1|EFNB2|PTK2B|GPX1|ID1|ITGB4|LAMA5|LOXL2|MYH9|NOS3|NRTN|PKN1|PXN|ROBO1|SEMA3F|SNAI1|SOX10|TPBG|TWIST1|SEMA3B|SEMA7A|TNFSF12|NRP2|NHERF1|WASF2|SEMA6B|CORO1A|PLXND1|SOX18|SEMA5B|SEMA4C|RADIL|SEMA3G|CORO1B|PLEKHG5|SEMA4A|SOX17|LRG1|CLEC14A	-14.582	0	70	1	1	-16.8523
	Ptgds		C2cd2l	C1d													0	1	0	1	0	-5.71821	0	-16.8451	GO:0071363	M0101	2	0	GO Biological Processes	19	cellular response to growth factor stimulus	19_GO:0050896 response to stimulus	-16.8451	3.12766	10.4664	30182	488	1404	71	5.05698	0.584781	59|94|382|409|652|654|1003|1277|1281|2022|2200|2260|2261|2296|2324|2615|2674|3373|3397|3625|4053|4054|4091|4141|4487|4803|4804|4851|5138|5155|5159|5179|5293|5595|5829|5970|6714|6909|7040|7122|7133|7157|7291|7791|8425|8483|8646|8692|8828|8877|9314|9518|9564|10266|10817|10938|11151|23768|23770|25865|50515|53834|54541|54567|57175|84687|92154|153090|168667|375387|642658	ACTA2|ACVRL1|ARF6|ARRB2|BMP4|BMP6|CDH5|COL1A1|COL3A1|ENG|FBN1|FGFR1|FGFR3|FOXC1|FLT4|LRRC32|GFRA1|HYAL1|ID1|INHBB|LTBP2|LTBP3|SMAD6|MARS1|MSX1|NGF|NGFR|NOTCH1|PDE2A|PDGFB|PDGFRB|PENK|PIK3CD|MAPK3|PXN|RELA|SRC|TBX2|TGFB1|CLDN5|TNFRSF1B|TP53|TWIST1|ZYX|LTBP4|CILP|CHRD|HYAL2|NRP2|SPHK1|KLF4|GDF15|BCAR1|RAMP2|FRS3|EHD1|CORO1A|FLRT2|FKBP8|PRKD2|CHST11|FGFRL1|DDIT4|DLL4|CORO1B|PPP1R9B|MTSS2|DAB2IP|BMPE…	-14.582	0	55	0	0	-18.1108
	Pxdn		C4b	C1galt1													0	1	0	1	0	-14.117	0	-16.8149	GO:0060562	M0101	2	0	GO Biological Processes	19	epithelial tube morphogenesis	19_GO:0032502 developmental process	-16.8149	3.77745	10.9101	30182	313	1404	55	3.91738	0.51777	94|133|187|367|388|652|1282|1435|1436|1522|1948|1969|2022|2303|2535|2736|3911|4323|4613|4776|4851|4855|5216|5310|5420|5754|5916|6659|6714|6909|6926|6943|7040|7075|7291|7408|7484|7490|7852|8463|8642|10252|23129|25865|28514|54345|54567|54910|54922|64321|79192|79600|83605|153572|441478	ACVRL1|ADM|APLNR|AR|RHOB|BMP4|COL4A1|CSF1|CSF1R|CTSZ|EFNB2|EPHA2|ENG|FOXC2|FZD2|GLI2|LAMA5|MMP14|MYCN|NFATC4|NOTCH1|NOTCH4|PFN1|PKD1|PODXL|PTK7|RARG|SOX4|SRC|TBX2|TBX3|TCF21|TGFB1|TIE1|TWIST1|VASP|WNT9B|WT1|CXCR4|TEAD2|DCHS1|SPRY1|PLXND1|PRKD2|DLL1|SOX18|DLL4|SEMA4C|RASIP1|SOX17|IRX1|TCTN1|CCM2|IRX2|NRARP	-14.562	0	2	0	0	-49.2627
	Ramp2		Cables1	C1galt1c1													1	1	0	1	-6.85083	-3.68291	0	-8.89471	GO:0019725	M1101	3	0	GO Biological Processes	19	cellular homeostasis	19_GO:0042592 homeostatic process	-16.6713	2.11334	9.5107	30182	652	2979	136	4.56529	0.38243	22|177|348|358|482|488|489|490|495|523|528|533|538|578|581|654|666|783|817|889|958|1003|1073|1152|1182|1201|1207|1356|1534|1535|1636|1756|2021|2512|2744|2852|2876|2896|2901|2907|2950|3091|3093|3416|3658|3759|3783|3920|3934|4221|4682|4780|4804|4843|4846|4948|5029|5106|5176|5290|5295|5350|5562|5563|5595|5910|6262|6332|6376|6387|6434|6546|6560|6647|6648|6659|6814|7018|7037|7052|7174|7184|7220|7337|7…	ABCB7|AGER|APOE|AQP1|ATP1B2|ATP2A2|ATP2A3|ATP2B1|ATP4A|ATP6V1A|ATP6V1C1|ATP6V0B|ATP7A|BAK1|BAX|BMP6|BOK|CACNB2|CAMK2D|KRIT1|CD40|CDH5|CFL2|CKB|CLCN3|CLN3|CLNS1A|CP|CYB561|CYBA|ACE|DMD|ENDOG|FTL|GLS|GPER1|GPX1|GRN|GRIK5|GRINA|GSTP1|HIF1A|UBE2K|IDE|IREB2|KCNJ2|KCNN4|LAMP2|LCN2|MEN1|NUBP1|NFE2L2|NGFR|NOS2|NOS3|OCA2|P2RY2|PCK2|SERPINF1|PIK3CA|PIK3R1|PLN|PRKAA1|PRKAA2|MAPK3|RAP1GDS1|RYR2|SCN7A|CX3CL1|…	-14.343	0	71	1	1	-16.6713
	Rapgef3		Cabp1	Caap1													1	1	0	1	-4.29234	-2.06142	0	-12.269	GO:0007265	M1101	3	0	GO Biological Processes	19	Ras protein signal transduction	19_GO:0023052 signaling	-16.5723	3.32091	10.3351	30182	180	2979	59	1.98053	0.255277	388|391|393|394|396|397|1026|1072|1435|1718|1796|3837|3845|3984|4763|4804|5863|5898|5899|5900|5906|5908|5912|5924|5925|6093|6386|7157|8036|8727|8844|9046|9101|9138|9289|9367|9475|9771|9908|10125|10163|10235|10411|10750|10787|22808|25780|27314|27352|30851|53916|55103|55333|55715|57381|57449|57826|79567|128239	RHOB|RHOG|ARHGAP4|ARHGAP5|ARHGDIA|ARHGDIB|CDKN1A|CFL1|CSF1|DHCR24|DOK1|KPNB1|KRAS|LIMK1|NF1|NGFR|RGL2|RALA|RALB|RALGDS|RAP1A|RAP1B|RAP2B|RASGRF2|RB1|ROCK1|SDCBP|TP53|SHOC2|CTNNAL1|KSR1|DOK2|USP8|ARHGEF1|ADGRG1|RAB9A|ROCK2|RAPGEF5|G3BP2|RASGRP1|WASF2|RASGRP2|RAPGEF3|GRAP|NCKAP1|MRAS|RASGRP3|RAB30|SGSM3|TAX1BP3|RAB4B|RALGPS2|SYNJ2BP|DOK4|RHOJ|PLEKHG5|RAP2C|RIPOR1|IQGAP3	-14.2522	0	51	0	0	-18.451
	Rarg		Cachd1	Cab39													1	0	0	0	-16.5359	0	0	0	GO:0000278	M1000	1	0	GO Biological Processes	19	mitotic cell cycle	19_GO:0009987 cellular process	-16.5359	2.66401	9.99401	30182	610	1653	89	5.38415	0.555142	324|472|580|900|996|1060|1213|1386|1977|2146|2697|3550|3688|3796|3837|4173|4331|4436|4659|4683|4863|5048|5422|5515|5537|5885|5921|5925|6045|6093|6194|6198|7175|7415|7756|8065|8243|8450|8451|8452|8453|8454|8678|8883|9039|9101|9126|9134|9475|9525|10051|10111|10274|10464|10592|10600|10640|10735|10776|10910|23047|23122|23137|23172|23244|26065|29072|51115|51203|51322|51510|51652|54536|54820|55770|5664…	APC|ATM|BARD1|CCNG1|CDC27|CENPC|CLTC|ATF2|EIF4E|EZH2|GJA1|IK|ITGB1|KIF2A|KPNB1|MCM4|MNAT1|MSH2|PPP1R12A|NBN|NPAT|PAFAH1B1|POLA1|PPP2CA|PPP6C|RAD21|RASA1|RB1|RNF2|ROCK1|RPS6|RPS6KB1|TPR|VCP|ZNF207|CUL5|SMC1A|CUL4B|CUL4A|CUL3|CUL2|CUL1|BECN1|NAE1|UBA3|USP8|SMC3|CCNE2|ROCK2|VPS4B|SMC4|RAD50|STAG1|PIBF1|SMC2|USP16|EXOC5|STAG2|ARPP19|SUGT1|PDS5B|CLASP2|SMC5|ABRAXAS2|PDS5A|LSM14A|SETD2|RMDN1|NUSAP1|WAC…	-14.2937	0	41	0	0	-19.5226
	Rasip1		Cacnb3	Cab39l													1	0	0	1	-3.92933	0	0	-13.0002	GO:0010035	M1001	2	0	GO Biological Processes	19	response to inorganic substance	19_GO:0050896 response to stimulus	-16.5266	2.2327	9.56522	30182	540	2979	119	3.99463	0.358799	58|71|100|113|135|159|358|388|513|538|558|572|578|595|654|706|817|842|929|1050|1147|1277|1386|1396|1543|1571|1800|1965|2021|2039|2067|2146|2167|2185|2876|3043|3066|3091|3178|3309|3625|3707|3710|3727|3741|3981|4017|4205|4313|4331|4521|4734|4776|4780|4846|5159|5176|5179|5290|5515|5562|5563|5595|5599|5601|5970|6188|6262|6382|6494|6546|6647|6648|6649|6714|6778|7018|7037|7157|7220|7337|7341|7412|7415|…	ACTA1|ACTG1|ADA|ADCY7|ADORA2A|ADSS2|AQP1|RHOB|ATP5F1D|ATP7A|AXL|BAD|BAK1|CCND1|BMP6|TSPO|CAMK2D|CASP9|CD14|CEBPA|CHUK|COL1A1|ATF2|CRIP1|CYP1A1|CYP2E1|DPEP1|EIF2S1|ENDOG|DMTN|ERCC1|EZH2|FABP4|PTK2B|GPX1|HBB|HDAC2|HIF1A|HNRNPA1|HSPA5|INHBB|ITPKB|ITPR3|JUND|KCNA5|LIG4|LOXL2|MEF2A|MMP2|MNAT1|NUDT1|NEDD4|NFATC4|NFE2L2|NOS3|PDGFRB|SERPINF1|PENK|PIK3CA|PPP2CA|PRKAA1|PRKAA2|MAPK3|MAPK8|MAPK9|RELA|RPS3|RY…	-14.2105	0	72	1	1	-16.5266
	Rftn1		Cactin	Cabyr													0	1	0	1	0	-7.0696	0	-16.4044	GO:0050920	M0101	2	0	GO Biological Processes	19	regulation of chemotaxis	19_GO:0040011 locomotion	-16.4044	4.29943	11.0946	30182	230	1404	46	3.27635	0.475092	177|683|1240|1435|1436|1843|1901|1948|2150|2185|2260|3603|3929|3965|4192|4681|4851|5155|5159|5595|5880|5919|6091|6366|6387|6405|7040|7114|7162|7852|7869|8482|9647|10501|25865|54437|54910|56920|57175|59341|64094|64218|79890|80024|146433|196527	AGER|BST1|CMKLR1|CSF1|CSF1R|DUSP1|S1PR1|EFNB2|F2RL1|PTK2B|FGFR1|IL16|LBP|LGALS9|MDK|NBL1|NOTCH1|PDGFB|PDGFRB|MAPK3|RAC2|RARRES2|ROBO1|CCL21|CXCL12|SEMA3F|TGFB1|TMSB4X|TPBG|CXCR4|SEMA3B|SEMA7A|PPM1F|SEMA6B|PRKD2|SEMA5B|SEMA4C|SEMA3G|CORO1B|TRPV4|SMOC2|SEMA4A|RIN3|SLC8B1|IL34|ANO6	-14.1689	0	73	1	1	-16.4044
	Rgcc		Cadm3	Cacna1d													0	1	0	1	0	-5.56543	0	-16.3946	GO:0051345	M0101	2	0	GO Biological Processes	19	positive regulation of hydrolase activity	19_GO:0065007 biological regulation	-16.3946	2.9091	10.1546	30182	569	1404	77	5.48433	0.607617	117|177|355|389|391|489|572|578|581|666|842|958|1901|1942|1969|2149|2150|2185|2260|2261|2852|2896|2934|3303|3965|4345|4804|5159|5724|5900|5924|6001|6091|6188|6366|6376|6494|6850|7023|7052|7376|7498|7805|9026|9647|9938|10062|10235|10297|10392|10411|10999|22899|23102|23526|23787|25865|26999|27113|27166|27352|30851|50848|51024|51291|55357|57333|57572|80758|83595|83874|92154|116986|129049|201176|3383…	ADCYAP1R1|AGER|FAS|RHOC|RHOG|ATP2A3|BAD|BAK1|BAX|BOK|CASP9|CD40|S1PR1|EFNA1|EPHA2|F2R|F2RL1|PTK2B|FGFR1|FGFR3|GPER1|GRN|GSN|HSPA1A|LGALS9|CD200|NGFR|PDGFRB|PTAFR|RALGDS|RASGRF2|RGS10|ROBO1|RPS3|CCL21|CX3CL1|SIPA1|SYK|TFAP4|TGM2|NR1H2|XDH|LAPTM5|HIP1R|PPM1F|ARHGAP25|NR1H3|RASGRP2|APC2|NOD1|RAPGEF3|SLC27A4|ARHGEF15|TBC1D2B|ARHGAP45|MTCH1|PRKD2|CYFIP2|BBC3|PRELID1|SGSM3|TAX1BP3|F11R|FIS1|GMIP|TBC1D2…	-14.1624	0	30	0	0	-22.0539
	Rgs12		Calhm2	Cacna2d1													1	0	0	0	-16.3692	0	0	0	GO:0034645	M1000	1	0	GO Biological Processes	19	cellular macromolecule biosynthetic process	19_GO:0008152 metabolic process	-16.3692	2.44243	9.75971	30182	770	1653	103	6.23109	0.594532	34|178|538|1615|1654|1964|1965|1968|1974|1977|1982|1983|2058|2107|2135|2530|2589|2632|2650|2673|2992|3091|3376|3646|4528|4677|5277|5495|5507|5610|5917|6059|6125|6129|6166|6189|6191|6194|7360|8562|8661|8669|8707|8891|8894|9140|9147|9255|9321|9325|9669|9852|10056|10240|10402|10480|10565|10605|10724|10728|10905|10973|10987|22868|23438|26046|28977|28985|28998|29071|51091|51201|51247|51520|51714|54503…	ACADM|AGL|ATP7A|DARS1|DDX3X|EIF1AX|EIF2S1|EIF2S3|EIF4A2|EIF4E|EIF4G2|EIF5|EPRS1|ETF1|EXTL2|FUT8|GALNT1|GBE1|GCNT1|GFPT1|GYG1|HIF1A|IARS1|EIF3E|MTIF2|NARS1|PIGA|PPM1B|PPP1R3C|EIF2AK2|RARS1|ABCE1|RPL5|RPL7|RPL36AL|RPS3A|RPS4X|RPS6|UGP2|DENR|EIF3A|EIF3J|B3GALT2|EIF2B3|EIF2S2|ATG12|NEMF|AIMP1|TRIP11|TRIP4|EIF5B|EPM2AIP1|FARSB|MRPS31|ST3GAL6|EIF3M|ARFGEF1|PAIP1|OGA|PTGES3|MAN1A2|ASCC3|COPS5|FASTKD2|HA…	-14.1436	0	66	0	0	-17.0156
	Rgs3		Camk2n1	Cacnb2													1	1	0	1	-2.50599	-2.84841	0	-15.7203	GO:0043065	M1101	3	0	GO Biological Processes	19	positive regulation of apoptotic process	19_GO:0048518 positive regulation of biological process	-16.358	2.23046	9.51176	30182	536	2979	118	3.96106	0.35735	133|135|324|355|388|409|472|488|572|578|580|581|652|666|706|817|842|958|997|1075|1386|1495|1540|1613|1636|1654|1848|1965|2021|2045|2852|2896|2901|2908|2923|2934|3135|3146|3275|3329|3399|3486|3625|3635|3663|3688|3717|3965|4055|4296|4313|4487|4690|4763|4776|4804|4851|5159|5293|5481|5599|5601|5608|5740|5771|5916|6188|6194|6196|6416|6647|6648|6659|6714|6733|7023|7052|7132|7133|7157|7305|7474|8061|840…	ADM|ADORA2A|APC|FAS|RHOB|ARRB2|ATM|ATP2A2|BAD|BAK1|BARD1|BAX|BMP4|BOK|TSPO|CAMK2D|CASP9|CD40|CDC34|CTSC|ATF2|CTNNA1|CYLD|DAPK3|ACE|DDX3X|DUSP6|EIF2S1|ENDOG|EPHA7|GPER1|GRN|GRIK5|NR3C1|PDIA3|GSN|HLA-G|HMGB1|PRMT2|HSPD1|ID3|IGFBP3|INHBB|INPP5D|IRF5|ITGB1|JAK2|LGALS9|LTBR|MAP3K11|MMP2|MSX1|NCK1|NF1|NFATC4|NGFR|NOTCH1|PDGFRB|PIK3CD|PPID|MAPK8|MAPK9|MAP2K6|PTGIS|PTPN2|RARG|RPS3|RPS6|RPS6KA2|MAP2K4|SOD…	-14.0499	0	52	0	0	-18.363
	Rin3		Capg	Cacybp													1	0	0	0	-16.1839	0	0	0	GO:0016072	M1000	1	0	GO Biological Processes	19	rRNA metabolic process	19_GO:0008152 metabolic process	-16.1839	3.84795	10.7072	30182	242	1653	51	3.0853	0.425311	1662|2483|6125|6129|6194|8602|9014|9188|9330|10199|10200|10412|10438|10556|10775|10813|10885|11056|11103|11340|22803|22894|23160|23517|23560|25879|29081|51018|51077|51575|51602|54464|54680|55299|55646|55781|57050|64216|64282|80135|83732|84128|84154|84186|84365|90459|112479|112495|117246|153443|196074	DDX10|FRG1|RPL5|RPL7|RPS6|NOP14|TAF1B|DDX21|GTF3C3|MPHOSPH10|MPHOSPH6|NSA2|C1D|RPP30|POP4|UTP14A|WDR3|DDX52|KRR1|EXOSC8|XRN2|DIS3|WDR43|MTREX|GTPBP4|DCAF13|METTL5|RRP15|FCF1|ESF1|NOP58|XRN1|ZNHIT6|BRIX1|LYAR|RIOK2|UTP3|TFB2M|TENT4B|RPF1|RIOK1|WDR75|RPF2|ZCCHC7|NIFK|ERI1|ERI2|GTF3C6|FTSJ3|SRFBP1|METTL15	-13.9712	0	9	0	0	-29.1537
	Rn45s		Capn15	Cadps													0	0	0	1	0	0	0	-16.1115	R-HSA-76002	M0001	1	0	Reactome Gene Sets	6	Platelet activation, signaling and aggregation		-16.1115	4.00517	10.8117	30182	263	1404	49	3.49003	0.489798	81|87|151|152|388|391|409|710|747|928|1072|1277|1445|1893|2149|2157|2767|2771|2783|3481|3671|3710|3959|5155|5175|5216|5552|5583|5595|5880|5919|6678|6714|6850|6915|7018|7040|7114|7450|8407|9564|10235|10411|11343|51368|54863|57113|83706|146850	ACTN4|ACTN1|ADRA2B|ADRA2C|RHOB|RHOG|ARRB2|SERPING1|DAGLA|CD9|CFL1|COL1A1|CSK|ECM1|F2R|F8|GNA11|GNAI2|GNB2|IGF2|ISLR|ITPR3|LGALS3BP|PDGFB|PECAM1|PFN1|SRGN|PRKCH|MAPK3|RAC2|RARRES2|SPARC|SRC|SYK|TBXA2R|TF|TGFB1|TMSB4X|VWF|TAGLN2|BCAR1|RASGRP2|RAPGEF3|MGLL|TEX264|TOR4A|TRPC7|FERMT3|PIK3R6	-13.9019	0	42	0	0	-19.446
	Rnf144a		Capn5	Calu													1	1	0	1	-2.41977	-2.90667	0	-15.5854	GO:0071396	M1101	3	0	GO Biological Processes	19	cellular response to lipid	19_GO:0050896 response to stimulus	-16.0855	2.2301	9.42739	30182	527	2979	116	3.89392	0.354433	109|196|358|367|472|490|558|572|648|652|706|842|929|948|949|1019|1051|1066|1277|1636|1655|1948|1977|2042|2104|2185|2242|2671|2852|2908|2932|2950|3032|3066|3146|3192|3303|3304|3399|3625|3667|3717|3929|3949|4313|4615|4734|4792|4793|4795|4843|4846|5106|5142|5166|5176|5179|5327|5562|5563|5595|5599|5724|5734|5737|5754|5916|5970|6198|6373|6663|6714|6850|6879|6915|7023|7035|7040|7110|7133|7337|7431|7474…	ADCY3|AHR|AQP1|AR|ATM|ATP2B1|AXL|BAD|BMI1|BMP4|TSPO|CASP9|CD14|CD36|SCARB1|CDK4|CEBPB|CES1|COL1A1|ACE|DDX5|EFNB2|EIF4E|EPHA3|ESRRG|PTK2B|FES|GFER|GPER1|NR3C1|GSK3B|GSTP1|HADHB|HDAC2|HMGB1|HNRNPU|HSPA1A|HSPA1B|ID3|INHBB|IRS1|JAK2|LBP|LDLR|MMP2|MYD88|NEDD4|NFKBIA|NFKBIB|NFKBIL1|NOS2|NOS3|PCK2|PDE4B|PDK4|SERPINF1|PENK|PLAT|PRKAA1|PRKAA2|MAPK3|MAPK8|PTAFR|PTGER4|PTGFR|PTK7|RARG|RELA|RPS6KB1|CXCL11|SO…	-13.7814	0	74	1	1	-16.0855
	Rnpep		Car4	Camk2d													0	1	0	1	0	-4.55296	0	-16.0366	GO:0048762	M0101	2	0	GO Biological Processes	19	mesenchymal cell differentiation	19_GO:0032502 developmental process	-16.0366	4.90286	11.3047	30182	171	1404	39	2.77778	0.438579	182|652|1942|1947|2022|2260|2296|2303|3911|4017|4487|4851|4855|4902|5595|6405|6615|6663|6926|6943|7040|7291|7869|8482|8751|8828|10252|10501|23462|54437|54910|55698|56920|64218|80709|84695|147906|359845|553115	JAG1|BMP4|EFNA1|EFNB1|ENG|FGFR1|FOXC1|FOXC2|LAMA5|LOXL2|MSX1|NOTCH1|NOTCH4|NRTN|MAPK3|SEMA3F|SNAI1|SOX10|TBX3|TCF21|TGFB1|TWIST1|SEMA3B|SEMA7A|ADAM15|NRP2|SPRY1|SEMA6B|HEY1|SEMA5B|SEMA4C|RADIL|SEMA3G|SEMA4A|AKNA|LOXL3|DACT3|RFLNB|PEF1	-13.8301	0	25	0	0	-23.1673
	Rsad2		Card10	Camsap2													0	1	0	1	0	-7.45706	0	-16.0113	GO:0072001	M0101	2	0	GO Biological Processes	19	renal system development	19_GO:0032502 developmental process	-16.0113	3.73557	10.6059	30182	305	1404	53	3.77493	0.508645	59|182|358|581|639|652|654|842|947|1028|1282|1636|1948|2200|2296|2303|2674|2736|2828|3399|3764|3911|4091|4326|4851|4854|5155|5159|5175|5176|5310|5420|5754|6382|6659|6943|7484|7490|8642|8692|9244|10252|10758|23129|28514|56603|64321|79192|84662|90780|153572|168667|203286	ACTA2|JAG1|AQP1|BAX|PRDM1|BMP4|BMP6|CASP9|CD34|CDKN1C|COL4A1|ACE|EFNB2|FBN1|FOXC1|FOXC2|GFRA1|GLI2|GPR4|ID3|KCNJ8|LAMA5|SMAD6|MMP17|NOTCH1|NOTCH3|PDGFB|PDGFRB|PECAM1|SERPINF1|PKD1|PODXL|PTK7|SDC1|SOX4|TCF21|WNT9B|WT1|DCHS1|HYAL2|CRLF1|SPRY1|TRAF3IP2|PLXND1|DLL1|CYP26B1|SOX17|IRX1|GLIS2|PYGO2|IRX2|BMPER|ANKS6	-13.808	0	75	1	1	-16.0113
	RT1-N3		Caskin2	Cand1													1	1	0	1	-2.78651	-3.12921	0	-14.6154	GO:0048732	M1101	3	0	GO Biological Processes	19	gland development	19_GO:0032502 developmental process	-16.0111	2.39959	9.53533	30182	418	2979	99	3.32326	0.328404	34|38|100|353|367|382|394|472|538|581|595|652|657|706|1028|1050|1051|1054|1386|1392|1396|1435|1436|1543|1969|2049|2066|2146|2194|2296|2356|2624|2671|2736|2908|3091|3142|3481|3516|3625|3717|3911|4192|4255|4313|4487|4763|4851|4855|5106|5176|5290|5310|5324|5595|5916|5970|6195|6209|6430|6647|6648|6663|6714|6729|6778|6881|6909|6926|6943|7040|7052|7298|7337|7448|7474|7490|7498|8452|8792|9368|9821|9935|…	ACADM|ACAT1|ADA|APRT|AR|ARF6|ARHGAP5|ATM|ATP7A|BAX|CCND1|BMP4|BMPR1A|TSPO|CDKN1C|CEBPA|CEBPB|CEBPG|ATF2|CRH|CRIP1|CSF1|CSF1R|CYP1A1|EPHA2|EPHB3|ERBB4|EZH2|FASN|FOXC1|FPGS|GATA2|GFER|GLI2|NR3C1|HIF1A|HLX|IGF2|RBPJ|INHBB|JAK2|LAMA5|MDK|MGMT|MMP2|MSX1|NF1|NOTCH1|NOTCH4|PCK2|SERPINF1|PIK3CA|PKD1|PLAG1|MAPK3|RARG|RELA|RPS6KA1|RPS15|SRSF5|SOD1|SOD2|SOX10|SRC|SRP54|STAT6|TAF10|TBX2|TBX3|TCF21|TGFB1|TGM2…	-13.7108	0	76	1	1	-16.0111
	S1pr1		Casp9	Canx													1	1	0	1	-2.20067	-7.3582	0	-14.9692	GO:0003170	M1101	3	0	GO Biological Processes	19	heart valve development	19_GO:0032502 developmental process	-16.0042	4.85761	10.9201	30182	73	2979	35	1.17489	0.197423	182|187|324|639|652|657|1942|2006|2932|3516|4091|4194|4846|4851|4878|5138|5925|6091|6093|6615|6659|7040|7075|7132|7133|7291|8642|9475|9782|11096|23462|23493|53834|54567|642658	JAG1|APLNR|APC|PRDM1|BMP4|BMPR1A|EFNA1|ELN|GSK3B|RBPJ|SMAD6|MDM4|NOS3|NOTCH1|NPPA|PDE2A|RB1|ROBO1|ROCK1|SNAI1|SOX4|TGFB1|TIE1|TNFRSF1A|TNFRSF1B|TWIST1|DCHS1|ROCK2|MATR3|ADAMTS5|HEY1|HEY2|FGFRL1|DLL4|SCX	-13.7078	0	77	1	1	-16.0042
	Scarb1		Cbfa2t3	Capn7													0	1	0	1	0	-7.63786	0	-15.9922	GO:0001822	M0101	2	0	GO Biological Processes	19	kidney development	19_GO:0032502 developmental process	-15.9922	3.78933	10.6338	30182	295	1404	52	3.7037	0.50401	59|182|358|581|639|652|654|842|947|1028|1636|1948|2200|2296|2303|2674|2736|2828|3399|3764|3911|4091|4326|4851|4854|5155|5159|5175|5176|5310|5420|5754|6382|6659|6943|7484|7490|8642|8692|9244|10252|10758|23129|28514|56603|64321|79192|84662|90780|153572|168667|203286	ACTA2|JAG1|AQP1|BAX|PRDM1|BMP4|BMP6|CASP9|CD34|CDKN1C|ACE|EFNB2|FBN1|FOXC1|FOXC2|GFRA1|GLI2|GPR4|ID3|KCNJ8|LAMA5|SMAD6|MMP17|NOTCH1|NOTCH3|PDGFB|PDGFRB|PECAM1|SERPINF1|PKD1|PODXL|PTK7|SDC1|SOX4|TCF21|WNT9B|WT1|DCHS1|HYAL2|CRLF1|SPRY1|TRAF3IP2|PLXND1|DLL1|CYP26B1|SOX17|IRX1|GLIS2|PYGO2|IRX2|BMPER|ANKS6	-13.7919	0	75	0	0	-16.0113
	Sema3d		Cc2d1a	Caprin1													0	1	0	1	0	-3.2529	0	-14.9225	GO:0043549	M0101	2	0	GO Biological Processes	19	regulation of kinase activity	19_GO:0008152 metabolic process	-15.9685	2.02632	9.22381	30182	720	2979	144	4.83384	0.392963	60|135|151|152|154|177|284|324|348|558|572|595|652|896|900|902|920|958|975|1026|1028|1050|1435|1436|1445|1636|1654|1739|1843|1942|1969|2065|2066|2146|2167|2180|2185|2260|2261|2324|2690|2950|2965|3087|3192|3667|3717|4221|4296|4331|4665|4683|4763|4869|4878|4919|5155|5159|5295|5310|5470|5515|5569|5585|5608|5771|5871|5899|5903|5906|5912|5925|5934|5997|6091|6098|6188|6366|6546|6647|6714|6850|6879|6885…	ACTB|ADORA2A|ADRA2B|ADRA2C|ADRB2|AGER|ANGPT1|APC|APOE|AXL|BAD|CCND1|BMP4|CCND3|CCNG1|CCNH|CD4|CD40|CD81|CDKN1A|CDKN1C|CEBPA|CSF1|CSF1R|CSK|ACE|DDX3X|DLG1|DUSP1|EFNA1|EPHA2|ERBB3|ERBB4|EZH2|FABP4|ACSL1|PTK2B|FGFR1|FGFR3|FLT4|GHR|GSTP1|GTF2H1|HHEX|HNRNPU|IRS1|JAK2|MEN1|MAP3K11|MNAT1|NAB2|NBN|NF1|NPM1|NPPA|ROR1|PDGFB|PDGFRB|PIK3R1|PKD1|PPEF2|PPP2CA|PKIA|PKN1|MAP2K6|PTPN2|MAP4K2|RALB|RANBP2|RAP1A|RAP…	-13.6764	0	33	0	0	-20.4391
	Sema6b		Ccdc102a	Capza1													1	0	0	1	-14.412	0	0	-2.70874	R-HSA-983169	M1001	2	0	Reactome Gene Sets	6	Class I MHC mediated antigen processing & presentation		-15.9651	2.47306	9.57552	30182	381	2979	93	3.12185	0.318628	821|929|948|991|996|997|1147|1535|2923|3093|3105|3106|3133|3135|3146|3309|4012|4615|4734|5682|5684|5685|5687|5696|5698|5699|5706|5707|5718|6047|6049|6500|6890|6891|6892|6921|7174|7311|7318|7320|7323|7334|7336|7337|8065|8452|8453|8454|8651|8678|8773|8916|9039|9246|9320|9730|9861|9867|9902|10213|10324|10484|11059|23194|23198|23376|26046|26091|26234|27252|29945|51529|51666|51752|53339|54620|55236|55…	CANX|CD14|CD36|CDC20|CDC27|CDC34|CHUK|CYBA|PDIA3|UBE2K|HLA-A|HLA-B|HLA-E|HLA-G|HMGB1|HSPA5|LNPEP|MYD88|NEDD4|PSMA1|PSMA3|PSMA4|PSMA6|PSMB8|PSMB9|PSMB10|PSMC6|PSMD1|PSMD12|RNF4|RNF6|SKP1|TAP1|TAP2|TAPBP|ELOC|TPP2|UBA52|UBA7|UBE2B|UBE2D3|UBE2N|UBE2V2|UBE3A|CUL5|CUL3|CUL2|CUL1|SOCS1|BECN1|SNAP23|HERC3|UBA3|UBE2L6|TRIP12|DCAF1|PSMD6|PJA2|MRC2|PSMD14|KLHL41|SEC23A|WWP1|FBXL7|PSME4|UFL1|LTN1|HERC4|FBXL…	-13.6764	0	4	0	0	-34.963
	Sez6l2		Ccdc28b	Capza2													1	0	0	0	-15.8854	0	0	0	GO:1903047	M1000	1	0	GO Biological Processes	19	mitotic cell cycle process	19_GO:0009987 cellular process	-15.8854	2.79005	9.88207	30182	517	1653	79	4.77919	0.524695	324|472|580|900|996|1060|1386|1977|2146|2697|3550|3688|3796|3837|4173|4331|4436|4683|4863|5048|5422|5537|5885|5921|5925|6093|6194|6198|7175|7415|7756|8065|8243|8450|8451|8452|8453|8454|8678|8883|9101|9126|9134|9475|9525|10051|10111|10274|10464|10592|10600|10640|10735|10776|23047|23122|23137|23172|23244|26065|29072|51115|51203|51322|51510|51652|54536|54820|55770|56647|57132|57551|60412|79003|79184…	APC|ATM|BARD1|CCNG1|CDC27|CENPC|ATF2|EIF4E|EZH2|GJA1|IK|ITGB1|KIF2A|KPNB1|MCM4|MNAT1|MSH2|NBN|NPAT|PAFAH1B1|POLA1|PPP6C|RAD21|RASA1|RB1|ROCK1|RPS6|RPS6KB1|TPR|VCP|ZNF207|CUL5|SMC1A|CUL4B|CUL4A|CUL3|CUL2|CUL1|BECN1|NAE1|USP8|SMC3|CCNE2|ROCK2|VPS4B|SMC4|RAD50|STAG1|PIBF1|SMC2|USP16|EXOC5|STAG2|ARPP19|PDS5B|CLASP2|SMC5|ABRAXAS2|PDS5A|LSM14A|SETD2|RMDN1|NUSAP1|WAC|CHMP5|CHMP3|EXOC6|NDE1|EXOC2|BCCIP|C…	-13.6882	0	41	0	0	-19.5226
	Sh2d3c		Ccdc97	Card6													1	1	0	1	-4.96147	-2.66473	0	-10.6228	GO:1901214	M1101	3	0	GO Biological Processes	19	regulation of neuron death	19_GO:0050789 regulation of biological process	-15.8819	2.60261	9.64244	30182	327	2979	84	2.81974	0.30329	135|284|348|409|472|558|572|581|595|598|666|712|842|947|997|1051|1201|1270|1386|1435|1522|1718|1948|1965|2045|2065|2149|2185|2561|2632|2671|2690|2896|2901|2908|2932|3091|3717|3845|3981|4192|4296|4345|4436|4763|4776|4803|4841|5098|5176|5290|5921|6093|6376|6416|6647|6648|6733|7133|7157|7305|7474|8301|8883|9131|9244|10280|10891|11151|23098|23129|23394|23400|26012|29110|51542|51804|54541|55074|55737|…	ADORA2A|ANGPT1|APOE|ARRB2|ATM|AXL|BAD|BAX|CCND1|BCL2L1|BOK|C1QA|CASP9|CD34|CDC34|CEBPB|CLN3|CNTF|ATF2|CSF1|CTSZ|DHCR24|EFNB2|EIF2S1|EPHA7|ERBB3|F2R|PTK2B|GABRB2|GBE1|GFER|GHR|GRN|GRIK5|NR3C1|GSK3B|HIF1A|JAK2|KRAS|LIG4|MDK|MAP3K11|CD200|MSH2|NF1|NFATC4|NGF|NONO|PCDHGC3|SERPINF1|PIK3CA|RASA1|ROCK1|CX3CL1|MAP2K4|SOD1|SOD2|SRPK2|TNFRSF1B|TP53|TYROBP|WNT5A|PICALM|NAE1|AIFM1|CRLF1|SIGMAR1|PPARGC1A|CORO…	-13.6006	0	78	1	1	-15.8819
	Shank3		Ccl21	Casp8ap2													0	1	0	1	0	-6.4405	0	-15.8806	GO:0040013	M0101	2	0	GO Biological Processes	19	negative regulation of locomotion	19_GO:0040011 locomotion	-15.8806	3.22206	10.2143	30182	427	1404	64	4.5584	0.556662	94|100|135|182|348|388|393|397|482|652|684|1281|1800|1843|2022|2192|3486|4035|4163|4223|4345|4681|4804|4851|5176|5734|5912|6091|6237|6366|6376|6387|6405|6915|7026|7040|7075|7122|7869|8434|8482|8519|8646|8692|8751|9289|9314|9368|10501|11122|25930|28984|29775|51466|54437|54567|54910|56920|57175|64218|79890|114757|149461|153090	ACVRL1|ADA|ADORA2A|JAG1|APOE|RHOB|ARHGAP4|ARHGDIB|ATP1B2|BMP4|BST2|COL3A1|DPEP1|DUSP1|ENG|FBLN1|IGFBP3|LRP1|MCC|MEOX2|CD200|NBL1|NGFR|NOTCH1|SERPINF1|PTGER4|RAP2B|ROBO1|RRAS|CCL21|CX3CL1|CXCL12|SEMA3F|TBXA2R|NR2F2|TGFB1|TIE1|CLDN5|SEMA3B|RECK|SEMA7A|IFITM1|CHRD|HYAL2|ADAM15|ADGRG1|KLF4|NHERF1|SEMA6B|PTPRT|PTPN23|RGCC|CARD10|EVL|SEMA5B|DLL4|SEMA4C|SEMA3G|CORO1B|SEMA4A|RIN3|CYGB|CLDN19|DAB2IP	-13.6865	0	79	1	1	-15.8806
	Sigirr		Ccm2	Cast													1	1	0	1	-3.01355	-5.77909	0	-13.9607	GO:0001558	M1101	3	0	GO Biological Processes	19	regulation of cell growth	19_GO:0040007 growth	-15.8643	2.38816	9.4804	30182	420	2979	99	3.32326	0.328404	94|102|348|393|684|817|952|1026|1457|1535|1654|1982|2045|2185|2258|2697|2803|2932|3009|3303|3304|3373|3486|3487|3490|3984|4323|4487|4682|4803|4879|4881|5048|5515|5925|5931|5997|6049|6098|6195|6197|6386|6387|6405|6494|6595|7040|7157|7474|7490|7852|7869|8153|8425|8482|8692|8751|8877|9043|9166|9373|9472|9564|9868|10235|10501|10512|10516|11116|11170|22883|22999|23394|23499|23677|26153|29946|29948|516…	ACVRL1|ADAM10|APOE|ARHGAP4|BST2|CAMK2D|CD38|CDKN1A|CSNK2A1|CYBA|DDX3X|EIF4G2|EPHA7|PTK2B|FGF13|GJA1|GOLGA4|GSK3B|H1-5|HSPA1A|HSPA1B|HYAL1|IGFBP3|IGFBP4|IGFBP7|LIMK1|MMP14|MSX1|NUBP1|NGF|NPPB|NPR1|PAFAH1B1|PPP2CA|RB1|RBBP7|RGS2|RNF6|ROS1|RPS6KA1|RPS6KA3|SDCBP|CXCL12|SEMA3F|SIPA1|SMARCA2|TGFB1|TP53|WNT5A|WT1|CXCR4|SEMA3B|RND2|LTBP4|SEMA7A|HYAL2|ADAM15|SPHK1|SPAG9|EBAG9|PLAA|AKAP6|BCAR1|TOMM70|RASGR…	-13.5867	0	36	0	0	-20.2914
	Sipa1		Ccnd1	Cbr4													1	0	0	1	-3.91175	0	0	-12.0987	hsa05169	M1001	2	0	KEGG Pathway	24	Epstein-Barr virus infection		-15.8144	3.1097	9.95573	30182	202	2979	62	2.08124	0.261552	355|578|581|595|842|896|958|1019|1026|1147|2923|3066|3105|3106|3117|3119|3122|3127|3133|3135|3516|3665|3716|4615|4734|4791|4792|4793|4794|4938|4939|5290|5293|5295|5599|5600|5601|5608|5610|5706|5707|5718|5925|5970|6416|6850|6885|6890|6891|6892|7157|7431|8717|9134|9541|9636|9861|10213|10379|22938|29110|54205	FAS|BAK1|BAX|CCND1|CASP9|CCND3|CD40|CDK4|CDKN1A|CHUK|PDIA3|HDAC2|HLA-A|HLA-B|HLA-DQA1|HLA-DQB1|HLA-DRA|HLA-DRB5|HLA-E|HLA-G|RBPJ|IRF7|JAK1|MYD88|NEDD4|NFKB2|NFKBIA|NFKBIB|NFKBIE|OAS1|OAS2|PIK3CA|PIK3CD|PIK3R1|MAPK8|MAPK11|MAPK9|MAP2K6|EIF2AK2|PSMC6|PSMD1|PSMD12|RB1|RELA|MAP2K4|SYK|MAP3K7|TAP1|TAP2|TAPBP|TP53|VIM|TRADD|CCNE2|CIR1|ISG15|PSMD6|PSMD14|IRF9|SNW1|TBK1|CYCS	-13.5405	0	80	1	1	-15.8144
	Slc22a18		Ccnd3	Cbwd1													0	1	0	1	0	-2.72722	0	-15.7108	GO:0042063	M0101	2	0	GO Biological Processes	19	gliogenesis	19_GO:0032502 developmental process	-15.7108	4.0577	10.7014	30182	249	1404	47	3.34758	0.480052	135|177|666|706|712|928|1267|1281|1435|1436|1445|1464|2065|2185|2896|3691|4035|4192|4323|4613|4665|4851|4919|5179|5595|6237|6376|6659|6663|6886|7157|7431|7448|7846|9283|9289|9580|10319|10397|28514|54587|55107|57716|79006|146433|153090|375387	ADORA2A|AGER|BOK|TSPO|C1QA|CD9|CNP|COL3A1|CSF1|CSF1R|CSK|CSPG4|ERBB3|PTK2B|GRN|ITGB4|LRP1|MDK|MMP14|MYCN|NAB2|NOTCH1|ROR1|PENK|MAPK3|RRAS|CX3CL1|SOX4|SOX10|TAL1|TP53|VIM|VTN|TUBA1A|GPR37L1|ADGRG1|SOX13|LAMC3|NDRG1|DLL1|MXRA8|ANO1|PRX|METRN|IL34|DAB2IP|NRROS	-13.5286	0	81	1	1	-15.7108
	Slc26a10		Ccnjl	Cbx3													1	0	0	0	-15.6596	0	0	0	GO:0006403	M1000	1	0	GO Biological Processes	19	RNA localization	19_GO:0051179 localization	-15.6596	4.40733	10.85	30182	174	1653	42	2.54083	0.387046	472|1660|2332|3178|3181|3192|3267|3837|4116|4869|5903|6426|6741|6950|7175|7514|9631|9804|9877|9908|9939|9984|10128|10575|10576|25909|26019|51602|53371|54680|54715|55677|56943|57187|65109|80145|84248|84324|87178|91746|220988|348995	ATM|DHX9|FMR1|HNRNPA1|HNRNPA2B1|HNRNPU|AGFG1|KPNB1|MAGOH|NPM1|RANBP2|SRSF1|SSB|TCP1|TPR|XPO1|NUP155|TOMM20|ZC3H11A|G3BP2|RBM8A|THOC1|LRPPRC|CCT4|CCT2|AHCTF1|UPF2|NOP58|NUP54|ZNHIT6|RBFOX1|IWS1|ENY2|THOC2|UPF3B|THOC7|FYTTD1|SARNP|PNPT1|YTHDC1|HNRNPA3|NUP43	-13.4804	0	82	1	1	-15.6596
	Slc52a3		Cd14	Cbx5													1	0	0	1	-4.06193	0	0	-12.2102	GO:1902532	M1001	2	0	GO Biological Processes	19	negative regulation of intracellular signal transduction	19_GO:0023052 signaling	-15.6276	2.16718	9.23453	30182	561	2979	120	4.0282	0.36024	187|348|409|472|598|652|997|1445|1540|1654|1739|1843|1844|1848|1850|1942|1969|2021|2150|2192|2852|2876|2907|2932|2950|3091|3135|3303|3430|3476|3688|4035|4221|4763|4780|4841|4878|4976|5048|5138|5144|5329|5470|5495|5515|5562|5563|5771|5970|5997|6195|6387|6425|6615|6648|6714|6880|7105|7114|7291|7320|7498|8452|8483|8661|8692|9181|9368|9454|9611|9938|9984|10010|10114|10133|10252|10347|10625|10771|1084…	APLNR|APOE|ARRB2|ATM|BCL2L1|BMP4|CDC34|CSK|CYLD|DDX3X|DLG1|DUSP1|DUSP2|DUSP6|DUSP8|EFNA1|EPHA2|ENDOG|F2RL1|FBLN1|GPER1|GPX1|GRINA|GSK3B|GSTP1|HIF1A|HLA-G|HSPA1A|IFI35|IGBP1|ITGB1|LRP1|MEN1|NF1|NFE2L2|NONO|NPPA|OPA1|PAFAH1B1|PDE2A|PDE4D|PLAUR|PPEF2|PPM1B|PPP2CA|PRKAA1|PRKAA2|PTPN2|RELA|RGS2|RPS6KA1|CXCL12|SFRP5|SNAI1|SOD2|SRC|TAF9|TSPAN6|TMSB4X|TWIST1|UBE2B|XDH|CUL3|CILP|EIF3A|HYAL2|ARHGEF2|NHERF1…	-13.3716	0	83	1	1	-15.6276
	Slc9a3r1		Cd200	Ccar1													1	0	0	1	-10.2018	0	0	-4.79677	GO:0042176	M1001	2	0	GO Biological Processes	19	regulation of protein catabolic process	19_GO:0008152 metabolic process	-15.5916	2.49782	9.47424	30182	361	2979	89	2.98758	0.311916	324|348|580|863|975|991|1050|1263|1452|1457|1471|2332|2876|2932|3093|3303|3304|3416|3949|4035|4194|4734|4780|4843|4898|5310|5601|5706|5707|5962|5970|6093|6386|6599|6872|6880|7079|7110|7133|7341|7415|7474|7514|8239|8450|8554|8742|8754|8975|9097|9101|9781|10213|10297|23077|23376|23400|25820|26234|27352|28951|29761|29997|51105|51201|51257|51322|51377|51548|51582|54972|55737|57630|57761|64285|64321|6…	APC|APOE|BARD1|CBFA2T3|CD81|CDC20|CEBPA|PLK3|CSNK1A1|CSNK2A1|CST3|FMR1|GPX1|GSK3B|UBE2K|HSPA1A|HSPA1B|IDE|LDLR|LRP1|MDM4|NEDD4|NFE2L2|NOS2|NRDC|PKD1|MAPK9|PSMC6|PSMD1|RDX|RELA|ROCK1|SDCBP|SMARCC1|TAF1|TAF9|TIMP4|TMF1|TNFRSF1B|SUMO1|VCP|WNT5A|XPO1|USP9X|CUL4B|PIAS1|TNFSF12|ADAM9|USP13|USP14|USP8|RNF144A|PSMD14|APC2|MYCBP2|UFL1|ATP13A2|ARIH1|FBXL5|SGSM3|TRIB2|USP25|NOP53|PHF20L1|ZDHHC2|MARCHF2|WAC|…	-13.339	0	84	1	1	-15.5916
	Slc9a3r2		Cd300e	Ccbl2													1	0	0	1	-6.76618	0	0	-7.97154	GO:0016032	M1001	2	0	GO Biological Processes	19	viral process	19_GO:0016032 viral process	-15.5521	2.87687	9.72103	30182	243	2979	69	2.31621	0.275591	290|348|558|598|821|920|949|975|1452|1604|1656|1660|1948|1969|2530|2589|2932|3303|3304|3416|3665|3688|3838|3839|3949|3981|4245|4734|5481|5725|5818|5819|5861|6483|6510|6614|6741|7037|7157|7391|7415|7706|7812|7852|7913|8562|8661|8678|8692|9525|10572|11059|27336|28985|50848|51510|51652|55048|55207|55337|55741|57132|60559|79581|83737|92421|93343|219931|339122	ANPEP|APOE|AXL|BCL2L1|CANX|CD4|SCARB1|CD81|CSNK1A1|CD55|DDX6|DHX9|EFNB2|EPHA2|FUT8|GALNT1|GSK3B|HSPA1A|HSPA1B|IDE|IRF7|ITGB1|KPNA2|KPNA3|LDLR|LIG4|MGAT1|NEDD4|PPID|PTBP1|NECTIN1|NECTIN2|RAB1A|ST3GAL2|SLC1A5|SIGLEC1|SSB|TFRC|TP53|USF1|VCP|TRIM25|CSDE1|CXCR4|DEK|DENR|EIF3A|BECN1|HYAL2|VPS4B|SIVA1|WWP1|HTATSF1|MCTS1|F11R|CHMP5|CHMP3|VPS37C|ARL8B|SHFL|EDEM2|CHMP1B|SPCS3|SLC52A2|ITCH|CHMP4C|MVB12A|TPC…	-13.303	0	85	1	1	-15.5521
	Sox18		Cd320	Ccdc104													1	0	0	0	-15.527	0	0	0	GO:0006325	M1000	1	0	GO Biological Processes	19	chromatin organization	19_GO:0009987 cellular process	-15.527	2.56721	9.59219	30182	633	1653	89	5.38415	0.555142	648|1105|1106|2070|2146|2908|3066|3146|3192|3717|4673|4675|4678|4869|5562|5563|5885|5925|5926|5927|5931|5934|6045|6500|6595|6596|6599|6605|6733|7150|7913|8467|8520|8545|8726|9044|9188|9320|9324|9611|9643|9678|9730|9849|10428|10600|10771|10782|10933|10943|11198|11335|22823|22890|23081|23198|23234|23451|23468|25842|26122|27000|29072|50511|51111|51322|51377|51535|54556|54737|55791|55870|56254|56916|…	BMI1|CHD1|CHD2|EYA4|EZH2|NR3C1|HDAC2|HMGB1|HNRNPU|JAK2|NAP1L1|NAP1L3|NASP|NPM1|PRKAA1|PRKAA2|RAD21|RB1|ARID4A|KDM5A|RBBP7|RBL2|RNF2|SKP1|SMARCA2|HLTF|SMARCC1|SMARCE1|SRPK2|TOP1|DEK|SMARCA5|HAT1|CGGBP1|EED|BTAF1|DDX21|TRIP12|HMGN3|NCOR1|MORF4L2|PHF14|DCAF1|ZNF518A|CFDP1|USP16|ZMYND11|ZNF274|MORF4L1|MSL3|SUPT16H|CBX3|MTF2|ZBTB1|KDM4C|PSME4|DNAJC9|SF3B1|CBX5|ASF1A|EPC2|DNAJC2|SETD2|SYCP3|KMT5B|WAC|U…	-13.3565	0	86	1	1	-15.527
	Sox7		Cd34	Ccdc112													1	1	0	1	-3.56441	-2.45285	0	-12.421	GO:0051223	M1101	3	0	GO Biological Processes	19	regulation of protein transport	19_GO:0051179 localization	-15.4533	2.21445	9.21713	30182	517	2979	113	3.79322	0.350003	135|284|348|382|572|580|652|654|948|952|975|1201|1263|1445|2039|2040|2149|2150|2767|2852|2932|3091|3429|3625|3667|3717|3741|3783|3996|3998|4345|4763|4843|5007|5019|5106|5108|5295|5481|5532|5562|5569|5599|5880|5910|6659|6714|6721|7040|7175|7323|7341|7376|7447|7514|7531|8447|8692|8736|8754|9478|9501|9575|9647|9648|9854|9868|10059|10062|10312|10411|10434|11235|22885|23256|23400|23435|25924|25930|262…	ADORA2A|ANGPT1|APOE|ARF6|BAD|BARD1|BMP4|BMP6|CD36|CD38|CD81|CLN3|PLK3|CSK|DMTN|STOM|F2R|F2RL1|GNA11|GPER1|GSK3B|HIF1A|IFI27|INHBB|IRS1|JAK2|KCNA5|KCNN4|LLGL1|LMAN1|CD200|NF1|NOS2|OSBP|OXCT1|PCK2|PCM1|PIK3R1|PPID|PPP3CB|PRKAA1|PKIA|MAPK8|RAC2|RAP1GDS1|SOX4|SRC|SREBF2|TGFB1|TPR|UBE2D3|SUMO1|NR1H2|VSNL1|XPO1|YWHAE|DOC2B|HYAL2|MYOM1|ADAM9|CABP1|RPH3AL|CLOCK|PPM1F|GCC2|C2CD2L|TOMM70|DNM1L|NR1H3|TCIRG1…	-13.2077	0	50	0	0	-18.4697
	Susd2		Cd38	Ccdc126													1	1	0	1	-3.82162	-4.21693	0	-11.951	GO:0051098	M1101	3	0	GO Biological Processes	19	regulation of binding	19_GO:0065007 biological regulation	-15.4495	2.47112	9.40918	30182	369	2979	90	3.02115	0.31361	60|154|177|284|348|409|488|489|581|602|652|889|1026|1054|1193|1400|1452|1522|1636|1660|1965|2296|2332|2932|3066|3146|3397|3416|3646|3717|3955|4035|4242|4487|4776|4792|4803|5155|5310|5329|5350|5515|5595|5599|5792|5899|5925|6093|6708|6714|6872|6881|7023|7040|7114|7122|7291|7341|7448|7474|8239|8487|8751|9026|9044|9236|9314|10418|10923|23129|23228|23394|23462|23493|23560|51068|53339|54552|54972|55323…	ACTB|ADRB2|AGER|ANGPT1|APOE|ARRB2|ATP2A2|ATP2A3|BAX|BCL3|BMP4|KRIT1|CDKN1A|CEBPG|CLIC2|CRMP1|CSNK1A1|CTSZ|ACE|DHX9|EIF2S1|FOXC1|FMR1|GSK3B|HDAC2|HMGB1|ID1|IDE|EIF3E|JAK2|LFNG|LRP1|MFNG|MSX1|NFATC4|NFKBIA|NGF|PDGFB|PKD1|PLAUR|PLN|PPP2CA|MAPK3|MAPK8|PTPRF|RALB|RB1|ROCK1|SPTA1|SRC|TAF1|TAF10|TFAP4|TGFB1|TMSB4X|CLDN5|TWIST1|SUMO1|VTN|WNT5A|USP9X|GEMIN2|ADAM15|HIP1R|BTAF1|CCPG1|KLF4|SPON1|SUB1|PLXND1|…	-13.2073	0	87	1	1	-15.4495
	Sv2a		Cd4	Ccdc127													0	1	0	1	0	-3.87635	0	-15.413	GO:0052548	M0101	2	0	GO Biological Processes	19	regulation of endopeptidase activity	19_GO:0008152 metabolic process	-15.413	3.51888	10.2554	30182	336	1404	55	3.91738	0.51777	135|177|355|358|409|489|572|578|581|666|710|842|871|1471|1718|1800|1942|2149|2852|2876|2934|3965|4255|4804|5176|5329|5696|5698|6091|6188|6195|6714|6850|7023|7079|7448|7498|7805|8434|9026|9314|9647|10392|23400|23787|26999|27113|27166|51024|57630|79651|80758|83595|83596|83874	ADORA2A|AGER|FAS|AQP1|ARRB2|ATP2A3|BAD|BAK1|BAX|BOK|SERPING1|CASP9|SERPINH1|CST3|DHCR24|DPEP1|EFNA1|F2R|GPER1|GPX1|GSN|LGALS9|MGMT|NGFR|SERPINF1|PLAUR|PSMB8|PSMB9|ROBO1|RPS3|RPS6KA1|SRC|SYK|TFAP4|TIMP4|VTN|XDH|LAPTM5|RECK|HIP1R|KLF4|PPM1F|NOD1|ATP13A2|MTCH1|CYFIP2|BBC3|PRELID1|FIS1|SH3RF1|RHBDF2|PRR7|SOX7|BCL2L12|TBC1D10A	-13.2482	0	30	0	0	-22.0539
	Tbc1d2		Cd40	Ccdc132													0	1	0	1	0	-7.39057	0	-15.3786	GO:0009612	M0101	2	0	GO Biological Processes	19	response to mechanical stimulus	19_GO:0050896 response to stimulus	-15.3786	4.29943	10.724	30182	215	1404	43	3.06268	0.459846	58|71|355|358|572|578|654|958|1277|1435|1535|2021|2022|2185|2934|3727|3741|4055|4192|4313|4323|4615|4792|4878|5138|5310|5595|5734|5970|6387|6714|7132|7846|7852|8061|8792|9379|9780|50848|59341|85358|200539|642658	ACTA1|ACTG1|FAS|AQP1|BAD|BAK1|BMP6|CD40|COL1A1|CSF1|CYBA|ENDOG|ENG|PTK2B|GSN|JUND|KCNA5|LTBR|MDK|MMP2|MMP14|MYD88|NFKBIA|NPPA|PDE2A|PKD1|MAPK3|PTGER4|RELA|CXCL12|SRC|TNFRSF1A|TUBA1A|CXCR4|FOSL1|TNFRSF11A|NRXN2|PIEZO1|F11R|TRPV4|SHANK3|ANKRD23|SCX	-13.2167	0	88	1	1	-15.3786
	Tbx3		Cd81	Ccdc174													0	0	0	1	0	0	0	-15.3413	hsa05163	M0001	1	0	KEGG Pathway	24	Human cytomegalovirus infection		-15.3413	4.20389	10.6547	30182	225	1404	44	3.1339	0.464992	109|113|355|578|581|595|842|1019|1026|1388|2185|2767|2771|2783|3105|3106|3133|3135|3710|4776|4792|5293|5595|5600|5731|5734|5829|5880|5970|6376|6387|6714|6890|6891|6892|7132|7157|7852|8717|9138|9564|90993|196883|340061	ADCY3|ADCY7|FAS|BAK1|BAX|CCND1|CASP9|CDK4|CDKN1A|ATF6B|PTK2B|GNA11|GNAI2|GNB2|HLA-A|HLA-B|HLA-E|HLA-G|ITPR3|NFATC4|NFKBIA|PIK3CD|MAPK3|MAPK11|PTGER1|PTGER4|PXN|RAC2|RELA|CX3CL1|CXCL12|SRC|TAP1|TAP2|TAPBP|TNFRSF1A|TP53|CXCR4|TRADD|ARHGEF1|BCAR1|CREB3L1|ADCY4|STING1	-13.1849	0	80	0	0	-15.8144
	Tcf15		Cd9	Ccdc175													1	0	0	1	-4.39086	0	0	-10.7944	hsa05170	M1001	2	0	KEGG Pathway	24	Human immunodeficiency virus 1 infection		-15.3012	3.0108	9.72271	30182	212	2979	63	2.1148	0.263608	355|472|572|578|581|598|684|842|920|1072|1073|1147|2185|2767|2771|2773|2783|2923|3105|3106|3133|3135|3710|3845|3984|4615|4776|4792|5290|5293|5295|5532|5534|5595|5599|5600|5601|5608|5829|5880|5970|6198|6500|6885|6890|6891|6892|6921|7132|7133|7852|8065|8450|8451|8454|8717|8905|9730|29110|54205|57144|85363|340061	FAS|ATM|BAD|BAK1|BAX|BCL2L1|BST2|CASP9|CD4|CFL1|CFL2|CHUK|PTK2B|GNA11|GNAI2|GNAI3|GNB2|PDIA3|HLA-A|HLA-B|HLA-E|HLA-G|ITPR3|KRAS|LIMK1|MYD88|NFATC4|NFKBIA|PIK3CA|PIK3CD|PIK3R1|PPP3CB|PPP3R1|MAPK3|MAPK8|MAPK11|MAPK9|MAP2K6|PXN|RAC2|RELA|RPS6KB1|SKP1|MAP3K7|TAP1|TAP2|TAPBP|ELOC|TNFRSF1A|TNFRSF1B|CXCR4|CUL5|CUL4B|CUL4A|CUL1|TRADD|AP1S2|DCAF1|TBK1|CYCS|PAK5|TRIM5|STING1	-13.0656	0	80	0	0	-15.8144
	Thbd		Cd93	Ccdc176													0	0	0	1	0	0	0	-15.2831	GO:0045936	M0001	1	0	GO Biological Processes	19	negative regulation of phosphate metabolic process	19_GO:0048519 negative regulation of biological process	-15.2831	3.13398	9.94834	30182	439	1404	64	4.5584	0.556662	135|348|409|578|581|652|706|863|1026|1028|1050|1445|1843|1848|2022|2039|2167|2192|2771|2950|3087|3486|3958|4035|4091|4221|4878|5155|5470|5585|7023|7026|7040|7157|7498|8440|8651|8692|9647|10252|11122|23770|26051|28951|28964|51024|51548|54541|54922|55243|55450|55861|57761|58509|79705|79888|79899|81848|84687|84959|84962|153090|200734|100287171	ADORA2A|APOE|ARRB2|BAK1|BAX|BMP4|TSPO|CBFA2T3|CDKN1A|CDKN1C|CEBPA|CSK|DUSP1|DUSP6|ENG|DMTN|FABP4|FBLN1|GNAI2|GSTP1|HHEX|IGFBP3|LGALS3|LRP1|SMAD6|MEN1|NPPA|PDGFB|PPEF2|PKN1|TFAP4|NR2F2|TGFB1|TP53|XDH|NCK2|SOCS1|HYAL2|PPM1F|SPRY1|PTPRT|FKBP8|PPP1R16B|TRIB2|GIT1|FIS1|SIRT6|DDIT4|RASIP1|KIRREL1|CAMK2N1|DBNDD2|TRIB3|CACTIN|LRRK1|LPCAT1|PRR5L|SPRY4|PPP1R9B|UBASH3B|AJUBA|DAB2IP|SPRED2|WASHC1	-13.1323	0	64	0	0	-17.2507
	Thsd1		Cd99	Ccdc25													1	0	0	0	-15.2557	0	0	0	GO:0006364	M1000	1	0	GO Biological Processes	19	rRNA processing	19_GO:0008152 metabolic process	-15.2557	3.98062	10.4582	30182	211	1653	46	2.78282	0.404555	1662|2483|6125|6129|6194|8602|9188|10199|10200|10412|10438|10556|10775|10813|10885|11056|11103|11340|22803|22894|23160|23517|23560|25879|29081|51018|51077|51575|51602|54680|55299|55646|55781|57050|64216|64282|80135|83732|84128|84154|84365|90459|112479|117246|153443|196074	DDX10|FRG1|RPL5|RPL7|RPS6|NOP14|DDX21|MPHOSPH10|MPHOSPH6|NSA2|C1D|RPP30|POP4|UTP14A|WDR3|DDX52|KRR1|EXOSC8|XRN2|DIS3|WDR43|MTREX|GTPBP4|DCAF13|METTL5|RRP15|FCF1|ESF1|NOP58|ZNHIT6|BRIX1|LYAR|RIOK2|UTP3|TFB2M|TENT4B|RPF1|RIOK1|WDR75|RPF2|NIFK|ERI1|ERI2|FTSJ3|SRFBP1|METTL15	-13.1076	0	9	0	0	-29.1537
	Tie1		Cdc14a	Ccdc39													0	0	0	1	0	0	0	-15.2344	GO:0010563	M0001	1	0	GO Biological Processes	19	negative regulation of phosphorus metabolic process	19_GO:0048519 negative regulation of biological process	-15.2344	3.12686	9.92659	30182	440	1404	64	4.5584	0.556662	135|348|409|578|581|652|706|863|1026|1028|1050|1445|1843|1848|2022|2039|2167|2192|2771|2950|3087|3486|3958|4035|4091|4221|4878|5155|5470|5585|7023|7026|7040|7157|7498|8440|8651|8692|9647|10252|11122|23770|26051|28951|28964|51024|51548|54541|54922|55243|55450|55861|57761|58509|79705|79888|79899|81848|84687|84959|84962|153090|200734|100287171	ADORA2A|APOE|ARRB2|BAK1|BAX|BMP4|TSPO|CBFA2T3|CDKN1A|CDKN1C|CEBPA|CSK|DUSP1|DUSP6|ENG|DMTN|FABP4|FBLN1|GNAI2|GSTP1|HHEX|IGFBP3|LGALS3|LRP1|SMAD6|MEN1|NPPA|PDGFB|PPEF2|PKN1|TFAP4|NR2F2|TGFB1|TP53|XDH|NCK2|SOCS1|HYAL2|PPM1F|SPRY1|PTPRT|FKBP8|PPP1R16B|TRIB2|GIT1|FIS1|SIRT6|DDIT4|RASIP1|KIRREL1|CAMK2N1|DBNDD2|TRIB3|CACTIN|LRRK1|LPCAT1|PRR5L|SPRY4|PPP1R9B|UBASH3B|AJUBA|DAB2IP|SPRED2|WASHC1	-13.0892	0	64	0	0	-17.2507
	Timp4		Cdc20	Ccdc43													0	1	0	1	0	-7.96351	0	-15.2318	GO:0000904	M0101	2	0	GO Biological Processes	19	cell morphogenesis involved in differentiation	19_GO:0032502 developmental process	-15.2318	3.00166	9.83631	30182	487	1404	68	4.8433	0.572937	87|333|367|842|1267|1436|1889|1942|1947|1948|1969|2049|2317|2676|2736|3984|3996|4627|4776|4804|4851|4854|4855|5362|5818|6091|6277|6324|6387|6405|6494|6886|7162|7408|7869|8153|8482|8633|8828|8985|9253|9368|10160|10501|11078|23129|23181|23237|23768|25946|25987|26999|54437|54538|54910|55701|56920|64072|64218|64321|64855|79006|79600|84628|85358|115557|219699|286262	ACTN1|APLP1|AR|CASP9|CNP|CSF1R|ECE1|EFNA1|EFNB1|EFNB2|EPHA2|EPHB3|FLNB|GFRA3|GLI2|LIMK1|LLGL1|MYH9|NFATC4|NGFR|NOTCH1|NOTCH3|NOTCH4|PLXNA2|NECTIN1|ROBO1|S100A6|SCN1B|CXCL12|SEMA3F|SIPA1|TAL1|TPBG|VASP|SEMA3B|RND2|SEMA7A|UNC5C|NRP2|PLOD3|NUMBL|NHERF1|FARP1|SEMA6B|TRIOBP|PLXND1|DIP2A|ARC|FLRT2|ZNF385A|TSKU|CYFIP2|SEMA5B|ROBO4|SEMA4C|ARHGEF40|SEMA3G|CDH23|SEMA4A|SOX17|NIBAN2|METRN|TCTN1|NTNG2|SHANK3…	-13.0892	0	35	0	0	-20.3093
	Tle3		Cdc34	Ccdc47													1	0	0	1	-3.43267	0	0	-12.3148	R-HSA-6798695	M1001	2	0	Reactome Gene Sets	6	Neutrophil degranulation		-15.153	2.24913	9.14842	30182	482	2979	107	3.59181	0.34094	102|178|290|353|391|410|427|683|684|929|948|966|976|1075|1118|1315|1471|1522|1535|1604|1654|2040|2512|2665|2720|2760|2896|2934|2950|2990|2992|3043|3105|3106|3146|3303|3304|3417|3614|3837|3920|3934|3958|4860|5175|5329|5547|5707|5718|5724|5870|5873|5878|5906|5908|5912|6093|6282|6386|6727|6793|7133|7305|7415|8773|8895|9522|9545|9725|9861|10213|10312|10493|10549|10555|10576|10694|10855|10890|22875|22…	ADAM10|AGL|ANPEP|APRT|RHOG|ARSA|ASAH1|BST1|BST2|CD14|CD36|CD59|ADGRE5|CTSC|CHIT1|COPB1|CST3|CTSZ|CYBA|CD55|DDX3X|STOM|FTL|GDI2|GLB1|GM2A|GRN|GSN|GSTP1|GUSB|GYG1|HBB|HLA-A|HLA-B|HMGB1|HSPA1A|HSPA1B|IDH1|IMPDH1|KPNB1|LAMP2|LCN2|LGALS3|PNP|PECAM1|PLAUR|PRCP|PSMD1|PSMD12|PTAFR|RAB6A|RAB27A|RAB5C|RAP1A|RAP1B|RAP2B|ROCK1|S100A11|SDCBP|SRP14|STK10|TNFRSF1B|TYROBP|VCP|SNAP23|CPNE3|SCAMP1|RAB3D|TMEM63A|PS…	-12.9208	0	89	1	1	-15.153
	Tmc8		Cdc42ep1	Ccdc50													1	0	0	1	-5.90646	0	0	-8.57371	GO:0043523	M1001	2	0	GO Biological Processes	19	regulation of neuron apoptotic process	19_GO:0050789 regulation of biological process	-15.1408	2.96083	9.63747	30182	219	2979	64	2.14837	0.265646	135|284|348|409|472|558|581|595|598|666|842|997|1051|1201|1270|1386|2045|2065|2149|2185|2561|2632|2896|2901|2908|3091|3717|3845|3981|4192|4296|4436|4763|4776|4803|4841|5098|5290|5921|6093|6376|6416|6647|6648|6733|7157|7305|8883|9131|9244|10280|10891|11151|23098|23129|23394|26012|51542|51804|55074|80315|80823|116986|219699	ADORA2A|ANGPT1|APOE|ARRB2|ATM|AXL|BAX|CCND1|BCL2L1|BOK|CASP9|CDC34|CEBPB|CLN3|CNTF|ATF2|EPHA7|ERBB3|F2R|PTK2B|GABRB2|GBE1|GRN|GRIK5|NR3C1|HIF1A|JAK2|KRAS|LIG4|MDK|MAP3K11|MSH2|NF1|NFATC4|NGF|NONO|PCDHGC3|PIK3CA|RASA1|ROCK1|CX3CL1|MAP2K4|SOD1|SOD2|SRPK2|TP53|TYROBP|NAE1|AIFM1|CRLF1|SIGMAR1|PPARGC1A|CORO1A|SARM1|PLXND1|ADNP|NSMF|VPS54|SIX4|OXR1|CPEB4|GPRASP3|AGAP2|UNC5B	-12.9119	0	78	0	0	-15.8819
	Tmem198b		Cdc42ep2	Ccdc59													1	1	0	1	-4.22244	-5.38059	0	-10.936	GO:0001701	M1101	3	0	GO Biological Processes	19	in utero embryonic development	19_GO:0032502 developmental process	-15.1306	2.40367	9.2569	30182	392	2979	93	3.12185	0.318628	94|100|102|133|284|320|367|538|598|639|648|657|1028|1050|1051|1281|1386|1627|2021|2296|2530|2551|2624|3091|3481|3516|3688|3981|4242|4245|4436|4487|4627|4678|4683|4846|4848|4851|4863|5155|5310|6615|6663|6881|6926|7026|7075|7157|7291|7320|7484|7763|8061|8451|8452|8894|8985|9318|9541|9782|10087|10365|10400|10443|23081|23168|23322|23414|23462|23493|29072|29985|50515|50814|51294|51542|54345|54700|5744…	ACVRL1|ADA|ADAM10|ADM|ANGPT1|APBA1|AR|ATP7A|BCL2L1|PRDM1|BMI1|BMPR1A|CDKN1C|CEBPA|CEBPB|COL3A1|ATF2|DBN1|ENDOG|FOXC1|FUT8|GABPA|GATA2|HIF1A|IGF2|RBPJ|ITGB1|LIG4|MFNG|MGAT1|MSH2|MSX1|MYH9|NASP|NBN|NOS3|CNOT2|NOTCH1|NPAT|PDGFB|PKD1|SNAI1|SOX10|TAF10|TBX3|NR2F2|TIE1|TP53|TWIST1|UBE2B|WNT9B|ZFAND5|FOSL1|CUL4A|CUL3|EIF2S2|PLOD3|COPS2|CIR1|MATR3|CERT1|KLF2|PEMT|N4BP2L2|KDM4C|RTF1|RPGRIP1L|ZFPM2|HEY1|HE…	-12.9049	0	54	0	0	-18.1257
	Tmem204		Cdc42ep4	Ccdc68													0	0	0	1	0	0	0	-15.1204	GO:0019221	M0001	1	0	GO Biological Processes	19	cytokine-mediated signaling pathway	19_GO:0023052 signaling	-15.1204	3.37559	10.0577	30182	363	1404	57	4.05983	0.526709	81|355|572|920|1050|1240|1435|1436|1438|1796|2185|2296|3429|3561|3563|3663|3665|4615|4792|4851|4938|4939|5155|5595|5970|6366|6376|6387|6714|6778|6850|7114|7132|7133|7157|7185|7852|8519|8638|8651|8717|8718|8792|8986|9244|9253|9618|9755|10410|10581|10603|10758|23765|64109|83483|84818|146433	ACTN4|FAS|BAD|CD4|CEBPA|CMKLR1|CSF1|CSF1R|CSF2RA|DOK1|PTK2B|FOXC1|IFI27|IL2RG|IL3RA|IRF5|IRF7|MYD88|NFKBIA|NOTCH1|OAS1|OAS2|PDGFB|MAPK3|RELA|CCL21|CX3CL1|CXCL12|SRC|STAT6|SYK|TMSB4X|TNFRSF1A|TNFRSF1B|TP53|TRAF1|CXCR4|IFITM1|OASL|SOCS1|TRADD|TNFRSF25|TNFRSF11A|RPS6KA4|CRLF1|NUMBL|TRAF4|TBKBP1|IFITM3|IFITM2|SH2B2|TRAF3IP2|IL17RA|CRLF2|PLVAP|IL17RC|IL34	-12.9804	0	10	0	0	-28.9959
	Tmem229b		Cdh23	Ccdc77													1	0	0	1	-4.30269	0	0	-10.7777	GO:0097190	M1001	2	0	GO Biological Processes	19	apoptotic signaling pathway	19_GO:0023052 signaling	-15.1105	2.59784	9.38831	30182	312	2979	80	2.68546	0.296185	135|355|472|489|572|578|581|598|602|648|666|842|952|1026|1051|1386|1396|1495|1613|1654|1655|1969|2065|2139|2261|2872|2876|2923|2932|3090|3429|3625|3717|4292|4436|4683|4763|4776|4803|5295|5601|5740|6376|6648|7040|7132|7133|7157|7305|8065|8451|8452|8453|8454|8717|8718|8742|9131|9647|9821|9994|10059|10572|10625|11235|22938|23612|27113|30001|51024|51246|54205|54431|54541|54700|55031|55288|57761|15309…	ADORA2A|FAS|ATM|ATP2A3|BAD|BAK1|BAX|BCL2L1|BCL3|BMI1|BOK|CASP9|CD38|CDKN1A|CEBPB|ATF2|CRIP1|CTNNA1|DAPK3|DDX3X|DDX5|EPHA2|ERBB3|EYA2|FGFR3|MKNK2|GPX1|PDIA3|GSK3B|HIC1|IFI27|INHBB|JAK2|MLH1|MSH2|NBN|NF1|NFATC4|NGF|PIK3R1|MAPK9|PTGIS|CX3CL1|SOD2|TGFB1|TNFRSF1A|TNFRSF1B|TP53|TYROBP|CUL5|CUL4A|CUL3|CUL2|CUL1|TRADD|TNFRSF25|TNFSF12|AIFM1|PPM1F|RB1CC1|CASP8AP2|DNM1L|SIVA1|IVNS1ABP|PDCD10|SNW1|PHLDA3|BB…	-12.8882	0	90	1	1	-15.1105
	Tmem255b		Cdh5	Ccdc81													0	1	0	1	0	-11.0707	0	-15.0581	GO:0045446	M0101	2	0	GO Biological Processes	19	endothelial cell differentiation	19_GO:0032502 developmental process	-15.0581	7.07501	11.942	30182	79	1404	26	1.85185	0.3598	94|182|1901|2150|2194|2535|2876|4615|4851|4855|5138|5175|7026|7075|7852|8985|10411|10855|23462|26051|28514|50848|54345|54538|64321|83605	ACVRL1|JAG1|S1PR1|F2RL1|FASN|FZD2|GPX1|MYD88|NOTCH1|NOTCH4|PDE2A|PECAM1|NR2F2|TIE1|CXCR4|PLOD3|RAPGEF3|HPSE|HEY1|PPP1R16B|DLL1|F11R|SOX18|ROBO4|SOX17|CCM2	-12.9208	0	40	0	0	-19.7631
[truncated: 4,411 more rows]
[truncated: 2 more columns]
