# Supplementary material for: A common gene signature of the right ventricle in failing rat and human hearts
Source: Nat Cardiovasc Res. 2024 Jul 5;3(7):819–40. doi: 10.1038/s44161-024-00485-1 (PMC11358011; doi:10.1038/s44161-024-00485-1)
Supplement: Supplementary file 26 — Statistical source data. [file 44161_2024_485_MOESM26_ESM.xlsx]

## Sheet: Ext.Data_Fig.6A
Mean Z-score	Cluster	LV Sham-F	RV Sham-F	LV PAB-F	RV PAB-F	LV AOB-F	RV AOB-F	AOB	PAB	ventricle specific expression
	1	-0.523867	-0.724533	-0.393467	-0.206267	1.8544	-0.006	Up
	2	-1.03409	0.435455	-0.815455	0.910909	-0.169545	0.674091	Up		RV
	3	-0.631739	-1.03	-0.283913	1.19957	1.10217	-0.466957	Up	Up
	4	1.29429	0.372857	0.298571	-0.275714	-1.24	-0.448571	Down

## Sheet: Ext.Data_Fig.6B-D
					#1.3	Read counts (RPM)						#1.3	Z-score									Gene_Symbol (6943)
																						ACP5	Chen et al, secretome2019
					Sham decomp	Sham decomp	PAB decomp	PAB decomp	AOB decomp	AOB decomp		Sham decomp	Sham decomp	PAB decomp	PAB decomp	AOB decomp	AOB decomp					AgRP	Chen et al, secretome2019
	Secreted_Protein	Overlap_with_224_PAB_genes	Cluster_k_means_5	Gene	LV	RV	LV	RV	LV	RV		LV	RV	LV	RV	LV	RV					ANGPTL2	Chen et al, secretome2019
	#N/A	#N/A	1	Angptl4	123.04	207.31	125.75	135.94	471.77	372.41		-0.78	-0.22	-0.77	-0.7	1.57	0.9					APOA1	Chen et al, secretome2019
	#N/A	PABRVdecomp	1	Anxa2	597.23	337.68	608.1	734.85	1428.99	597.1		-0.32	-1.02	-0.29	0.05	1.91	-0.32					APOA5	Chen et al, secretome2019
	#N/A	#N/A	1	Arhgap30	25.61	12.61	28.91	24.05	64.87	17.37		-0.18	-0.88	0	-0.26	1.94	-0.62					APOC2	Chen et al, secretome2019
	#N/A	#N/A	1	Arl11	21.59	8.66	25.07	16.73	53.2	18.29		-0.15	-0.99	0.07	-0.47	1.91	-0.37					APOC3	Chen et al, secretome2019
	#N/A	#N/A	1	Asns	12.86	7.95	16.28	18.16	89.38	32.27		-0.55	-0.71	-0.43	-0.37	1.97	0.09					APOE	Chen et al, secretome2019
	#N/A	#N/A	1	Bcat1	27.24	13.86	40.27	43.58	156.68	29.45		-0.47	-0.72	-0.22	-0.16	2	-0.43					BMP2	Chen et al, secretome2019
	#N/A	#N/A	1	Bdkrb2	33.74	29.66	41.33	32.13	76.74	31.43		-0.39	-0.62	0.03	-0.48	1.99	-0.52					BTN2A1	Chen et al, secretome2019
	#N/A	#N/A	1	C5ar1	46.5	17.62	55.41	25.62	114	29.97		-0.05	-0.87	0.21	-0.64	1.87	-0.52					C1QA	Chen et al, secretome2019
	Chen et al, secretome2019	#N/A	1	Ccl2	72.16	109.1	100.57	143.35	209.95	164.59		-1.23	-0.49	-0.66	0.2	1.54	0.63					C1QB	Chen et al, secretome2019
	Chen et al, secretome2019	#N/A	1	Ccl20	3.57	3.46	3.42	10.21	132.76	28.59		-0.52	-0.53	-0.53	-0.39	2	-0.03					C2	Chen et al, secretome2019
	Chen et al, secretome2019	#N/A	1	Ccl27	19.62	9.26	9.62	13.77	61.57	19.59		-0.13	-0.66	-0.64	-0.43	1.99	-0.13					C3	Chen et al, secretome2019
	#N/A	#N/A	1	Ccl3	21.95	13.37	33.33	19.89	57.39	25.09		-0.42	-0.97	0.31	-0.55	1.85	-0.22					C3orf39	Chen et al, secretome2019
	Chen et al, secretome2019	#N/A	1	Ccl7	38.51	46.59	53.15	91.8	169.51	105.6		-0.92	-0.76	-0.63	0.15	1.72	0.43					C6orf15	Chen et al, secretome2019
	#N/A	#N/A	1	Cd14	101.99	31.37	115.75	66.42	270.95	69.24		-0.09	-0.92	0.08	-0.51	1.91	-0.47					CALR	Chen et al, secretome2019
	#N/A	#N/A	1	Cd300le	32.98	11.72	41.4	15.7	91.91	22.03		-0.1	-0.82	0.18	-0.69	1.89	-0.47					CCK	Chen et al, secretome2019
	Chen et al, secretome2019	#N/A	1	Cd44	245.58	301.14	276.17	379.58	535.5	375.39		-1.02	-0.49	-0.73	0.26	1.75	0.22					CCL11	Chen et al, secretome2019
	#N/A	#N/A	1	Cd68	34.2	24.86	38.34	27.86	92.12	37.73		-0.33	-0.71	-0.17	-0.59	1.99	-0.19					CCL19	Chen et al, secretome2019
	#N/A	#N/A	1	Cdo1	20.95	35.53	29.11	46.85	130.49	107.42		-0.89	-0.57	-0.71	-0.33	1.5	1					CCL21	Chen et al, secretome2019
	#N/A	#N/A	1	Cotl1	101.79	27.13	95.9	43.9	248.76	57.29		0.07	-0.85	0	-0.65	1.9	-0.48					CCL4L2	Chen et al, secretome2019
	#N/A	#N/A	1	Ctss	49.47	26.76	55.56	53.48	115.77	42.46		-0.26	-1	-0.06	-0.12	1.92	-0.48					CCL4L2	Chen et al, secretome2019
	#N/A	#N/A	1	Cxcl1	235.53	248.96	279.17	311.46	561.47	469.74		-0.87	-0.77	-0.54	-0.3	1.58	0.89					CCL5	Chen et al, secretome2019
	Chen et al, secretome2019	#N/A	1	Cxcl2	54.65	43.57	65.9	68.47	173.46	89.81		-0.59	-0.83	-0.36	-0.3	1.93	0.15					CFP	Chen et al, secretome2019
	#N/A	#N/A	1	Cybb	35.3	38.72	43.88	72.06	94.88	67.05		-1	-0.85	-0.63	0.57	1.55	0.36					CGA	Chen et al, secretome2019
	#N/A	#N/A	1	Dmbt1	32.53	24.23	35.05	45.48	120.95	40.76		-0.49	-0.72	-0.42	-0.12	2	-0.25					CGB	Chen et al, secretome2019
	#N/A	#N/A	1	Fam46a	37.49	29.87	43.12	61.09	182.7	91.84		-0.64	-0.77	-0.54	-0.23	1.88	0.3					CHI3L1	Chen et al, secretome2019
	#N/A	#N/A	1	Fgr	27.03	8.85	25.13	22.73	89.43	19.85		-0.18	-0.81	-0.24	-0.33	1.99	-0.43					COL1A2	Chen et al, secretome2019
	#N/A	#N/A	1	Fhdc1	19.39	16.84	19.76	23.44	50.45	24.23		-0.51	-0.71	-0.48	-0.18	1.99	-0.12					COL6A3	Chen et al, secretome2019
	Chen et al, secretome2019	#N/A	1	Fhl1	4305.97	6133.07	4700.88	8395.2	10011.7	9923.17		-1.15	-0.44	-1	0.45	1.09	1.05					COLEC10	Chen et al, secretome2019
	#N/A	PABRVdecom_comp	1	Gpnmb	178.84	92.76	170.11	306.15	1192.75	366.22		-0.5	-0.71	-0.53	-0.19	1.98	-0.04					CRISP2	Chen et al, secretome2019
	Chen et al, secretome2019	#N/A	1	Hamp	15.7	17.35	20.37	26.69	108.33	31.87		-0.59	-0.54	-0.46	-0.28	2.01	-0.14					CSN2	Chen et al, secretome2019
	#N/A	#N/A	1	Hck	17.43	5.82	14.53	12.23	63.76	13.53		-0.18	-0.73	-0.32	-0.42	2.01	-0.36					CST3	Chen et al, secretome2019
	#N/A	#N/A	1	Hk3	7.38	3.01	5.92	4.71	61.76	18.64		-0.42	-0.61	-0.48	-0.54	1.98	0.08					CTSB	Chen et al, secretome2019
	#N/A	#N/A	1	Il1rn	21.75	15.95	22.15	21.25	105.67	32.97		-0.43	-0.6	-0.42	-0.45	2.01	-0.11					CTSL2	Chen et al, secretome2019
	Chen et al, secretome2019	#N/A	1	Itgam	34.55	21.04	39.04	36.47	179.92	54.28		-0.44	-0.67	-0.37	-0.41	2.01	-0.11					CXCL10	Chen et al, secretome2019
	Chen et al, secretome2019	#N/A	1	Itgb2	48.07	21.72	49.75	41.86	218.81	64.06		-0.36	-0.72	-0.34	-0.45	2	-0.14					CXCL13	Chen et al, secretome2019
	#N/A	#N/A	1	Kbtbd11	33.44	13.19	38.28	20.38	97.69	28.98		-0.17	-0.84	-0.01	-0.6	1.95	-0.32					CXCL2	Chen et al, secretome2019
	Chen et al, secretome2019	#N/A	1	Lcn2	178.13	42.66	169.92	65.27	1030	424.62		-0.38	-0.74	-0.4	-0.68	1.9	0.28					CYP2C9	Chen et al, secretome2019
	#N/A	#N/A	1	Lcp1	159.96	140.41	142.19	208.66	422.18	251.37		-0.56	-0.75	-0.73	-0.11	1.87	0.28					CYR61	Chen et al, secretome2019
	#N/A	#N/A	1	Lgals3	222.09	62.41	239.42	113.16	639.77	155.23		-0.08	-0.85	0	-0.61	1.93	-0.4					DCN	Chen et al, secretome2019
	#N/A	#N/A	1	Lilrb4	10.07	14.69	13.69	33.76	50.84	38.57		-1.02	-0.74	-0.8	0.41	1.45	0.7					DCN	Chen et al, secretome2019
	Chen et al, secretome2019	PABRVdecomp	1	Lyz2	278.55	143.63	364.87	394.91	1221.72	337.84		-0.46	-0.81	-0.24	-0.16	1.99	-0.31					DEFA3	Chen et al, secretome2019
	#N/A	#N/A	1	Mki67	23.77	17.51	19.95	38.41	56.52	28.8		-0.48	-0.91	-0.74	0.52	1.76	-0.14					DEFB105A	Chen et al, secretome2019
	#N/A	#N/A	1	Msn	1317.75	1306.61	1263.17	1513.34	2835.3	1626.63		-0.54	-0.56	-0.63	-0.22	1.98	-0.03					DNAJB9	Chen et al, secretome2019
	#N/A	#N/A	1	Mt2A	174.15	198.46	220.13	164.81	743.82	281.35		-0.55	-0.44	-0.35	-0.59	2.01	-0.07					DNASE1L3	Chen et al, secretome2019
	#N/A	#N/A	1	Mthfd2	25.35	28.78	40.8	54.68	82.23	47.46		-1.03	-0.86	-0.28	0.39	1.73	0.04					DNASE2	Chen et al, secretome2019
	#N/A	PABRVdecomp	1	Mybpc2	115.06	99.47	154.39	234.2	326.56	197.03		-0.86	-1.05	-0.4	0.55	1.64	0.11					ECD	Chen et al, secretome2019
	#N/A	#N/A	1	Myo1f	61.45	37.19	64.07	62.64	143.42	59.83		-0.27	-0.93	-0.2	-0.24	1.96	-0.32					EDDM3B	Chen et al, secretome2019
	#N/A	#N/A	1	Nlrp3	51.55	55.55	56.17	86.99	149.45	91.82		-0.81	-0.71	-0.69	0.14	1.81	0.27					EDN1	Chen et al, secretome2019
	#N/A	#N/A	1	P2ry6	20.3	5.1	18.56	13.32	58.86	7.74		-0.02	-0.79	-0.11	-0.37	1.95	-0.66					EPO	Chen et al, secretome2019
	#N/A	PABRVdecomp	1	Paqr8	50.06	28.86	56.91	111.08	382.83	87.86		-0.53	-0.69	-0.47	-0.06	1.99	-0.24					ERP29	Chen et al, secretome2019
	#N/A	#N/A	1	Parvg	22.59	10.48	26.6	21.73	56.97	17.21		-0.21	-0.96	0.04	-0.26	1.92	-0.54					FBLN5	Chen et al, secretome2019
	#N/A	#N/A	1	Pfkp	225.4	294.47	253.24	340.47	477.04	367.12		-1.11	-0.35	-0.81	0.16	1.66	0.45					FGB	Chen et al, secretome2019
	#N/A	#N/A	1	Pik3r5	23.55	13.12	23.56	21.59	63.02	30.23		-0.32	-0.92	-0.32	-0.43	1.94	0.06					FKBP14	Chen et al, secretome2019
	#N/A	#N/A	1	Plau	52.39	31.19	68.44	58.59	177.79	64		-0.44	-0.85	-0.13	-0.32	1.98	-0.22					FMOD	Chen et al, secretome2019
	#N/A	#N/A	1	Plin2	694.46	1394.18	755.15	1202.04	2404.2	1961.66		-1.05	-0.01	-0.96	-0.3	1.49	0.83					FRZB	Chen et al, secretome2019
	Chen et al, secretome2019	#N/A	1	Prrg4	16.73	28.38	23.34	42.84	79.14	50.37		-1.03	-0.52	-0.74	0.12	1.71	0.45					GAS	Chen et al, secretome2019
	#N/A	#N/A	1	Ptger3	16.14	8.97	22.14	30.84	58.89	20.81		-0.58	-0.99	-0.24	0.26	1.86	-0.31					GDNF	Chen et al, secretome2019
	#N/A	#N/A	1	Rab7b	19.73	13.34	19.91	31.57	51.82	29.33		-0.58	-1.05	-0.57	0.29	1.77	0.13					CSH1	Chen et al, secretome2019
	#N/A	#N/A	1	Reg3b	47.12	30.67	33.59	97.86	3047.8	825.11		-0.53	-0.54	-0.54	-0.49	1.97	0.12					CSH1	Chen et al, secretome2019
	#N/A	#N/A	1	RGD1559482	20.45	6.07	21.98	13.94	59.64	17.19		-0.15	-0.92	-0.07	-0.5	1.95	-0.32					CSH1	Chen et al, secretome2019
	#N/A	#N/A	1	S100a4	41.94	23.8	45.14	39.5	109.65	50.66		-0.33	-0.94	-0.22	-0.41	1.95	-0.04					CSH1	Chen et al, secretome2019
	#N/A	#N/A	1	Sele	33.08	28.54	38.01	68.97	194.05	75.29		-0.64	-0.71	-0.56	-0.06	1.94	0.04					CSH1	Chen et al, secretome2019
	#N/A	#N/A	1	Selp	12.28	16.73	14.43	25.23	142.48	59.6		-0.65	-0.56	-0.6	-0.39	1.92	0.28					GHDC	Chen et al, secretome2019
	#N/A	#N/A	1	Sema5a	840.37	1119.75	888.04	1539.28	2652.94	2380.59		-0.94	-0.58	-0.88	-0.04	1.39	1.04					GPHA2	Chen et al, secretome2019
	#N/A	#N/A	1	Serpine1	2293.89	2187.9	2896.55	2613.96	5820.83	2813.81		-0.6	-0.67	-0.15	-0.36	2	-0.21					GREM2	Chen et al, secretome2019
	#N/A	#N/A	1	Slco2a1	86.75	40.54	89.12	64.71	196.96	50.84		-0.02	-0.84	0.02	-0.41	1.92	-0.66					HAPLN1	Chen et al, secretome2019
	#N/A	#N/A	1	Sorcs1	17.8	19.87	18.35	30.04	75.64	51.16		-0.76	-0.67	-0.73	-0.23	1.72	0.67					HAPLN3	Chen et al, secretome2019
	#N/A	#N/A	1	Spp1	49.09	137.78	35.16	161.1	867.02	485.39		-0.73	-0.46	-0.78	-0.39	1.77	0.6					HHIPL1	Chen et al, secretome2019
	#N/A	#N/A	1	Tgm1	67.55	35.74	59.68	53.19	278.42	96.49		-0.34	-0.69	-0.43	-0.5	1.99	-0.02					HLA-DPB1	Chen et al, secretome2019
	Chen et al, secretome2019	PABRVdecom_comp	1	Timp1	50.49	31.64	55.11	97.75	226.78	78.56		-0.56	-0.82	-0.49	0.11	1.93	-0.16					HEL-S-125m	Chen et al, secretome2019
	#N/A	#N/A	1	Tlr2	27.96	32.54	33.34	56.96	121.41	59.29		-0.78	-0.65	-0.63	0.05	1.89	0.12					HEL-S-89n	Chen et al, secretome2019
	#N/A	#N/A	1	Tmbim1	306.32	202.1	320.66	372.23	684.54	255.78		-0.3	-0.91	-0.21	0.09	1.92	-0.59					HYAL1	Chen et al, secretome2019
	#N/A	PABRVdecomp	1	Tnc	20.31	8.69	23.24	56.17	319.21	41.6		-0.49	-0.58	-0.46	-0.18	2.02	-0.31					IGFBP4	Chen et al, secretome2019
	#N/A	#N/A	1	Tubb6	263.79	150.12	269.78	165.73	674.81	239.6		-0.16	-0.74	-0.13	-0.66	1.97	-0.28					IL10	Chen et al, secretome2019
	#N/A	#N/A	1	Xpr1	393.28	521.99	462.4	766.77	874.68	620.5		-1.15	-0.46	-0.78	0.87	1.45	0.08					IL18BP	Chen et al, secretome2019
	#N/A	#N/A	2	Adam11	90.61	45.6	135.12	281.29	228.65	112.91		0.27	1.5	-0.2	-0.16	-1.61	0.2					IL18BP	Chen et al, secretome2019
	#N/A	#N/A	2	Casp4	1389.76	292.82	1818.56	2626.75	4909.88	861.22		-1.34	-0.1	-0.32	1.4	-0.54	0.91					CXCL8	Chen et al, secretome2019
	#N/A	#N/A	2	Ccdc82	36.02	32.07	32.55	52.38	45.93	28.31		-1.21	0.55	-0.73	1.44	-0.58	0.53					IGF2	Chen et al, secretome2019
	#N/A	#N/A	2	Cxcl11	28.44	28.79	40.14	57.07	66.67	37.35		-1.3	0.51	-0.86	-0.06	0.19	1.51					ITGB4	Chen et al, secretome2019
	#N/A	#N/A	2	Dcdc5	42.76	21.59	54.94	46.31	92.59	24.72		-0.49	1.79	-0.57	0.09	-1.07	0.25					KLK12	Chen et al, secretome2019
	#N/A	#N/A	2	Eif1a	25.99	10.06	34.53	45.46	65.82	13.6		-1.14	0.77	-1	0.36	-0.35	1.36					KLK6	Chen et al, secretome2019
	#N/A	#N/A	2	Gnai1	25.13	19.3	46.56	110.73	81.17	25.16		-1.31	0.2	-1.06	1.29	0.27	0.61					KLK8	Chen et al, secretome2019
	#N/A	#N/A	2	Ifit2	38.47	47.27	59.39	130.94	132.81	105.27		-1.03	0.52	-1.36	1.21	0.6	0.06					KREMEN2	Chen et al, secretome2019
	#N/A	#N/A	2	Itgb1	93.84	26.43	182.15	329.38	281.74	45.36		-1.25	0.11	-1.06	1.14	0.05	1.01					LALBA	Chen et al, secretome2019
	#N/A	#N/A	2	Klhl4	1003.91	1245.62	1199.24	2350.19	2092.72	1768.65		-0.89	0.32	-0.89	1.69	-0.57	0.35					LAMB3	Chen et al, secretome2019
	#N/A	#N/A	2	Mfap3l	32.42	39.3	32.62	100.52	101.27	62.39		-1.25	0.4	-1.14	0.36	0.3	1.33					LCN1	Chen et al, secretome2019
	#N/A	#N/A	2	Myo3b	205.69	125.54	479.04	1844.89	1604.76	571.97		-0.33	1.56	-0.29	-0.09	-1.42	0.57					LEFTY2	Chen et al, secretome2019
	#N/A	#N/A	2	Myof	38.64	25.36	75.41	183.17	96.41	35.45		-1.41	-0.16	-0.68	1.44	0.66	0.16					LEP	Chen et al, secretome2019
	Chen et al, secretome2019	#N/A	2	Nabp1	5318.7	317.98	9824.58	22611.2	20564.7	2240.38		-1.27	-0.12	-1.09	0.73	0.66	1.09					LHB	Chen et al, secretome2019
	Chen et al, secretome2019	#N/A	2	Pir	26.3	25.66	45.44	236.04	151.31	62.32		-1.41	0.61	-1.08	0.72	0.23	0.94					LOX	Chen et al, secretome2019
	#N/A	PABRVdecom_comp	2	Ptgs2	42.72	26.06	45.4	74.59	68.46	27.26		-0.9	-0.51	-0.71	1.84	0.08	0.19					LTA	Chen et al, secretome2019
	#N/A	#N/A	2	Rab30	47.93	50.62	62.66	122.16	137.54	79.08		-1.21	0.48	-1.08	0.02	0.37	1.42					LYZ	Chen et al, secretome2019
	#N/A	#N/A	2	RGD1311747	33.65	21.39	39.92	66.45	82.52	31.85		-1.16	0.93	-1.06	0.18	-0.15	1.27					MEPE	Chen et al, secretome2019
	#N/A	PABRVcomp	2	Slfn3	29.19	19.78	48.38	177.99	60.59	66.25		-0.88	-0.02	-0.39	1.96	-0.38	-0.29					MFAP2	Chen et al, secretome2019
	Chen et al, secretome2019	#N/A	2	Steap2	45.61	13.61	78.36	165.7	138.35	25.8		-1.36	-0.45	-0.67	1.33	0.77	0.39					MGP	Chen et al, secretome2019
	Chen et al, secretome2019	#N/A	2	Xirp2	193.09	158.55	280.98	947.71	798.28	341.19		-1.04	0.31	-0.91	1.39	-0.6	0.85					MMP2	Chen et al, secretome2019
	#N/A	#N/A	2	Zfp40	34.76	12.66	38.39	50.28	83.61	22.9		-0.84	0.38	-0.79	1.76	-0.64	0.12					NELL2	Chen et al, secretome2019
	#N/A	PABRVdecom_comp	3	Akip1	146.72	174.2	158.48	442.1	397.71	285.47		-0.66	-1.16	-0.16	1.49	0.9	-0.41					NOV	Chen et al, secretome2019
	#N/A	PABRVdecom_comp	3	Ankrd23	199.26	177.62	173.66	170.57	76.75	146.98		-0.36	-1.03	-0.1	0.39	1.78	-0.68					NPC2	Chen et al, secretome2019
	Chen et al, secretome2019	#N/A	3	Ccdc125	212.05	161.85	166.84	116.74	83.01	131.31		-0.2	-0.62	-0.57	1.56	0.87	-1.03					NPY	Chen et al, secretome2019
	#N/A	#N/A	3	Dgki	17337.7	573.58	3910.93	444.06	4602.25	862.36		-0.94	-0.92	-0.19	0.9	1.52	-0.37					NTF4	Chen et al, secretome2019
	#N/A	#N/A	3	Dram1	176.12	120.99	196.51	124.17	69.54	83.87		-0.17	-0.99	0.3	-0.03	1.77	-0.87					NTRK2	Chen et al, secretome2019
	#N/A	#N/A	3	Fam167a	315.7	383.7	224.35	239	103.22	226.31		-0.31	-1.08	0.09	0.62	1.59	-0.91					NTS	Chen et al, secretome2019
	#N/A	PABRVdecomp	3	Gprc5a	1084.08	825.25	664.91	615.74	469.79	670.54		-0.71	-0.87	-0.13	1.61	0.81	-0.71					OGN	Chen et al, secretome2019
	#N/A	PABRVdecomp	3	Il1b	444.09	388.49	377.37	308.4	199.04	276.77		-1.11	-0.9	-0.62	1.06	1.11	0.46					OLFM4	Chen et al, secretome2019
	Chen et al, secretome2019	PABRVdecom_comp	3	Ltbp2	243.94	330.75	210.79	213.55	111.06	239.07		-0.52	-1.06	0.18	1.35	0.97	-0.91					OLFML3	Chen et al, secretome2019
	#N/A	#N/A	3	Map1b	17.29	29.21	27.07	43.62	24.99	38.91		-1.12	-0.67	-0.76	1.36	0.89	0.29					OXT	Chen et al, secretome2019
	#N/A	PABRVdecomp	3	Mpeg1	17.11	38.75	23.05	49.64	24.85	38.4		-0.89	-0.68	-0.89	1.2	1.23	0.03					PAEP	Chen et al, secretome2019
	Chen et al, secretome2019	PABRVdecom_comp	3	Ncam1	144	369.81	199.21	298.74	330.05	495.12		-0.82	-0.92	-0.44	1.41	1.09	-0.32					ERP70	Chen et al, secretome2019
	#N/A	PABRVdecomp	3	Nos1	201.48	693.81	184.85	327.82	76.42	360.59		-0.63	-0.85	-0.01	1.82	0.35	-0.68					PENK	Chen et al, secretome2019
	#N/A	PABRVdecom_comp	3	Nppa	81.56	353.81	102.26	294.87	194.48	438.36		-0.51	-1.04	-0.03	1.32	1.1	-0.84					PLA2G12A	Chen et al, secretome2019
	#N/A	PABRVdecom_comp	3	Postn	33.65	48.74	36.09	59.64	49.41	52.8		-0.76	-0.77	-0.54	1.71	0.71	-0.34					PLA2G2A	Chen et al, secretome2019
	#N/A	PABRVdecom_comp	3	Sema3d	190.17	315.72	163.83	371.56	322.02	278.61		-0.23	-1.05	-0.1	1.34	1.03	-0.99					PLOD1	Chen et al, secretome2019
	#N/A	PABRVdecomp	3	Slc1a3	2909.24	6568.66	3424.17	9335.96	6404.17	8997.71		-0.93	-0.86	-0.54	1.02	1.43	-0.11					POSTN	Chen et al, secretome2019
	#N/A	PABRVdecomp	3	Slc41a2	22.64	42.54	22.6	65.19	27.98	43.09		-0.53	-1.05	-0.26	0.87	1.56	-0.6					POSTN	Chen et al, secretome2019
	#N/A	PABRVdecom_comp	3	Tceal7	191.71	526.32	214.28	517.89	506.65	715.08		-0.66	-0.83	-0.33	1.94	-0.11	-0.01					PRAP1	Chen et al, secretome2019
	#N/A	PABRVdecomp	3	Tgfa	230.14	498.08	236.24	265.23	76.3	357.71		-0.52	-1.04	0.01	1.41	0.97	-0.84					PRCP	Chen et al, secretome2019
	#N/A	PABRVdecom_comp	3	Tgfb2	215.52	393.91	319.46	621.82	510.63	439.81		-0.78	-0.88	-0.51	1.48	1.03	-0.33					PROK1	Chen et al, secretome2019
	#N/A	PABRVdecomp	3	Uchl1	172.21	307.36	193.67	408	399.34	450.37		-0.23	-1.12	-0.08	0.4	1.74	-0.71					PSAP	Chen et al, secretome2019
	#N/A	PABRVdecom_comp	3	Vcan	50.51	121.94	62.12	126.04	108.52	133.58		-0.94	-0.72	-0.85	1.36	1.01	0.14					LCNL1	Chen et al, secretome2019
	#N/A	#N/A	4	Ccdc63	24.45	44.95	34.52	167.39	75.43	81.19		0.97	0.47	0.38	0.31	-1.88	-0.24					RARRES2	Chen et al, secretome2019
	#N/A	#N/A	4	Col11a2	157.43	359.21	172.74	305.25	346.88	472.11		1.49	0.37	0.48	-0.64	-1.39	-0.31					REG1B	Chen et al, secretome2019
	#N/A	#N/A	4	LOC102723236	71.88	240.17	80.03	180.03	153.24	267.77		1.96	-0.62	-0.11	-0.64	0	-0.58					PAP	Chen et al, secretome2019
	#N/A	#N/A	4	Mir1b	83.19	128.13	108.9	231.18	109.31	113.81		0.95	-0.15	1.36	-0.09	-1.18	-0.9					REG4	Chen et al, secretome2019
	#N/A	#N/A	4	Mir208b	176.41	258.73	238.82	419.55	368.96	334.51		0.71	1.42	-0.26	-0.1	-1.53	-0.24					RET	Chen et al, secretome2019
	#N/A	#N/A	4	Myo7b	2850.7	13707.4	3918.2	22290.5	6405.57	17976.8		1.72	0.49	-0.27	-0.5	-1.19	-0.24					RAC1	Chen et al, secretome2019
	#N/A	#N/A	4	Ybx2	11.88	23.68	12.33	37.09	13.83	21.12		1.26	0.63	0.51	-0.27	-1.51	-0.63					RNASE6	Chen et al, secretome2019
																						SCGB1A1	Chen et al, secretome2019
																						SCGB3A2	Chen et al, secretome2019
																						SCN4B	Chen et al, secretome2019
																						SDF2	Chen et al, secretome2019
																						SERPINA1	Chen et al, secretome2019
																						SERPINA3	Chen et al, secretome2019
																						SERPINA3	Chen et al, secretome2019
																						SERPING1	Chen et al, secretome2019
																						SERPINH1	Chen et al, secretome2019
																						SERPINI1	Chen et al, secretome2019
																						SFTPA1	Chen et al, secretome2019
																						SGCA	Chen et al, secretome2019
																						SPARCL1	Chen et al, secretome2019
																						SPINK14	Chen et al, secretome2019
																						SPINK2	Chen et al, secretome2019
																						SPP1	Chen et al, secretome2019
																						SPP1	Chen et al, secretome2019
																						SPP1	Chen et al, secretome2019
																						TAC3	Chen et al, secretome2019
																						TAC3	Chen et al, secretome2019
																						TGFB3	Chen et al, secretome2019
																						TGFBI	Chen et al, secretome2019
																						TIMP1	Chen et al, secretome2019
																						TICAM2	Chen et al, secretome2019
																						TPST2	Chen et al, secretome2019
																						TTR	Chen et al, secretome2019
																						UGT1A1	Chen et al, secretome2019
																						SEBOX	Chen et al, secretome2019
																						A1BG	Chen et al, secretome2019
																						ITGB4	Chen et al, secretome2019
																						HEL110	Chen et al, secretome2019
																						CERS1	Chen et al, secretome2019
																						CSPG3	Chen et al, secretome2019
																						GDF11	Chen et al, secretome2019
																						CCL27	Chen et al, secretome2019
																						ARSB	Chen et al, secretome2019
																						ST8SIA2	Chen et al, secretome2019
																						CRH	Chen et al, secretome2019
																						HEL129	Chen et al, secretome2019
																						CLEC3B	Chen et al, secretome2019
																						MELTF	Chen et al, secretome2019
																						SCRG1	Chen et al, secretome2019
																						GREM1	Chen et al, secretome2019
																						HEL-S-269	Chen et al, secretome2019
																						EFEMP2	Chen et al, secretome2019
																						VEGFB	Chen et al, secretome2019
																						GDNF	Chen et al, secretome2019
																						FDCSP	Chen et al, secretome2019
																						ANG	Chen et al, secretome2019
																						LCN6	Chen et al, secretome2019
																						IL18BP	Chen et al, secretome2019
																						PROS1	Chen et al, secretome2019
																						HYAL1	Chen et al, secretome2019
																						RAB1	Chen et al, secretome2019
																						GH1	Chen et al, secretome2019
																						GH2	Chen et al, secretome2019
																						VEGFA	Chen et al, secretome2019
																						C1QTNF5	Chen et al, secretome2019
																						CTRL	Chen et al, secretome2019
																						GPB5	Chen et al, secretome2019
																						PRSS2	Chen et al, secretome2019
																						TAC3	Chen et al, secretome2019
																						AOC1	Chen et al, secretome2019
																						ACHE	Chen et al, secretome2019
																						ACR	Chen et al, secretome2019
																						ACRBP	Chen et al, secretome2019
																						ACRV1	Chen et al, secretome2019
																						ACRV1	Chen et al, secretome2019
																						ACRV1	Chen et al, secretome2019
																						ACRV1	Chen et al, secretome2019
																						ADAM12	Chen et al, secretome2019
																						ADAM33	Chen et al, secretome2019
																						ADAMTS5	Chen et al, secretome2019
																						ADAMTS8	Chen et al, secretome2019
																						ADAMTSL1	Chen et al, secretome2019
																						ADAMTSL2	Chen et al, secretome2019
																						ADAMTSL4	Chen et al, secretome2019
																						AEBP1	Chen et al, secretome2019
																						AGR3	Chen et al, secretome2019
																						ALB	Chen et al, secretome2019
																						ALK	Chen et al, secretome2019
																						AMBP	Chen et al, secretome2019
																						AMELX	Chen et al, secretome2019
																						AMELX	Chen et al, secretome2019
																						AMELY	Chen et al, secretome2019
																						AMELY	Chen et al, secretome2019
																						AMY1A	Chen et al, secretome2019
																						AMY2A	Chen et al, secretome2019
																						ANGPTL3	Chen et al, secretome2019
																						ANK1	Chen et al, secretome2019
																						ANK1	Chen et al, secretome2019
																						ANK1	Chen et al, secretome2019
																						AOAH	Chen et al, secretome2019
																						AOAH	Chen et al, secretome2019
																						APOA2	Chen et al, secretome2019
																						APOD	Chen et al, secretome2019
																						APOH	Chen et al, secretome2019
																						ASIP	Chen et al, secretome2019
																						ASTL	Chen et al, secretome2019
																						ATF7	Chen et al, secretome2019
																						AZGP1	Chen et al, secretome2019
																						AZU1	Chen et al, secretome2019
																						B4GALNT1	Chen et al, secretome2019
																						B4GALNT1	Chen et al, secretome2019
																						B4GALNT1	Chen et al, secretome2019
																						BMP10	Chen et al, secretome2019
																						BPIFB2	Chen et al, secretome2019
																						BPIFC	Chen et al, secretome2019
																						BPIFB6	Chen et al, secretome2019
																						BTN2A2	Chen et al, secretome2019
																						BTN2A2	Chen et al, secretome2019
																						BTN3A2	Chen et al, secretome2019
																						BTNL3	Chen et al, secretome2019
																						BTNL3	Chen et al, secretome2019
																						SPX	Chen et al, secretome2019
																						MYDGF	Chen et al, secretome2019
																						SMIM24	Chen et al, secretome2019
																						C1orf56	Chen et al, secretome2019
																						C1QL4	Chen et al, secretome2019
																						C1QTNF1	Chen et al, secretome2019
																						AMACR	Chen et al, secretome2019
																						C1QTNF4	Chen et al, secretome2019
																						C1QTNF8	Chen et al, secretome2019
																						C20orf173	Chen et al, secretome2019
																						BPIFB3	Chen et al, secretome2019
																						C2orf40	Chen et al, secretome2019
																						PRADC1	Chen et al, secretome2019
																						C4BPB	Chen et al, secretome2019
																						C4BPB	Chen et al, secretome2019
																						C4orf26	Chen et al, secretome2019
																						NDNF	Chen et al, secretome2019
																						C5	Chen et al, secretome2019
																						C5orf46	Chen et al, secretome2019
																						C5orf46	Chen et al, secretome2019
																						C6	Chen et al, secretome2019
																						CLPSL1	Chen et al, secretome2019
																						C8A	Chen et al, secretome2019
																						SBSPON	Chen et al, secretome2019
																						CA6	Chen et al, secretome2019
																						CARTPT	Chen et al, secretome2019
																						CASQ1	Chen et al, secretome2019
																						CBLN1	Chen et al, secretome2019
																						CBLN3	Chen et al, secretome2019
																						CBLN4	Chen et al, secretome2019
																						CCDC47	Chen et al, secretome2019
																						CCL13	Chen et al, secretome2019
																						CCL14	Chen et al, secretome2019
																						CCL14	Chen et al, secretome2019
																						CCL16	Chen et al, secretome2019
																						CCL18	Chen et al, secretome2019
																						CCL20	Chen et al, secretome2019
																						CCL20	Chen et al, secretome2019
																						CCL22	Chen et al, secretome2019
																						CCL24	Chen et al, secretome2019
																						CCL25	Chen et al, secretome2019
																						CCL25	Chen et al, secretome2019
																						CCL2	Chen et al, secretome2019
																						CCL4	Chen et al, secretome2019
																						CCL4L2	Chen et al, secretome2019
																						CCL4L2	Chen et al, secretome2019
																						CCL4L1	Chen et al, secretome2019
																						CCL4L1	Chen et al, secretome2019
																						CCL4L2	Chen et al, secretome2019
																						CCL4L1	Chen et al, secretome2019
																						CD300A	Chen et al, secretome2019
																						CD300A	Chen et al, secretome2019
																						CD300LF	Chen et al, secretome2019
																						CD40	Chen et al, secretome2019
																						CD44	Chen et al, secretome2019
																						CD46	Chen et al, secretome2019
																						CD55	Chen et al, secretome2019
																						CDH13	Chen et al, secretome2019
																						CDH19	Chen et al, secretome2019
																						CDH26	Chen et al, secretome2019
																						CELA3A	Chen et al, secretome2019
																						CELA3A	Chen et al, secretome2019
																						CES1	Chen et al, secretome2019
																						CFHR2	Chen et al, secretome2019
																						CFHR1	Chen et al, secretome2019
																						CFHR1	Chen et al, secretome2019
																						CFHR1	Chen et al, secretome2019
																						CFHR4	Chen et al, secretome2019
																						CFHR4	Chen et al, secretome2019
																						CGREF1	Chen et al, secretome2019
																						CHAD	Chen et al, secretome2019
																						CHADL	Chen et al, secretome2019
																						CHGA	Chen et al, secretome2019
																						CHIA	Chen et al, secretome2019
																						CHID1	Chen et al, secretome2019
																						CLEC18A	Chen et al, secretome2019
																						CLEC18B	Chen et al, secretome2019
																						CLEC18C	Chen et al, secretome2019
																						CLU	Chen et al, secretome2019
																						CLUL1	Chen et al, secretome2019
																						CMA1	Chen et al, secretome2019
																						CNPY4	Chen et al, secretome2019
																						CNTN1	Chen et al, secretome2019
																						COL11A2	Chen et al, secretome2019
																						COL16A1	Chen et al, secretome2019
																						COL21A1	Chen et al, secretome2019
																						COL21A1	Chen et al, secretome2019
																						COL22A1	Chen et al, secretome2019
																						COL2A1	Chen et al, secretome2019
																						COL2A1	Chen et al, secretome2019
																						COL4A5	Chen et al, secretome2019
																						COL4A6	Chen et al, secretome2019
																						COL4A6	Chen et al, secretome2019
																						COL6A3	Chen et al, secretome2019
																						COL6A3	Chen et al, secretome2019
																						COL6A3	Chen et al, secretome2019
																						COL6A3	Chen et al, secretome2019
																						COLEC11	Chen et al, secretome2019
																						COLEC11	Chen et al, secretome2019
																						CPA2	Chen et al, secretome2019
																						CPB1	Chen et al, secretome2019
																						CPD	Chen et al, secretome2019
																						CPN1	Chen et al, secretome2019
																						CPN2	Chen et al, secretome2019
																						CR2	Chen et al, secretome2019
																						CREG1	Chen et al, secretome2019
																						CRIM1	Chen et al, secretome2019
																						CRISP2	Chen et al, secretome2019
																						CRTAC1	Chen et al, secretome2019
																						CRTAP	Chen et al, secretome2019
																						CSN1S1	Chen et al, secretome2019
																						CSN1S1	Chen et al, secretome2019
																						CST1	Chen et al, secretome2019
																						CST2	Chen et al, secretome2019
																						CST5	Chen et al, secretome2019
																						CST6	Chen et al, secretome2019
																						CST9	Chen et al, secretome2019
																						CTHRC1	Chen et al, secretome2019
																						CTRB2	Chen et al, secretome2019
																						CTRC	Chen et al, secretome2019
																						CTSA	Chen et al, secretome2019
																						CTSC	Chen et al, secretome2019
																						CTSE	Chen et al, secretome2019
																						CTSE	Chen et al, secretome2019
																						CTSF	Chen et al, secretome2019
																						CTSG	Chen et al, secretome2019
																						CTSH	Chen et al, secretome2019
																						CTSO	Chen et al, secretome2019
																						CTSZ	Chen et al, secretome2019
																						CXADR	Chen et al, secretome2019
																						CXADR	Chen et al, secretome2019
																						CXCL11	Chen et al, secretome2019
																						CXCL12	Chen et al, secretome2019
																						CXCL14	Chen et al, secretome2019
																						CXCL17	Chen et al, secretome2019
																						CXCL9	Chen et al, secretome2019
																						CDCP2	Chen et al, secretome2019
																						CYP2A7	Chen et al, secretome2019
																						CYP2C18	Chen et al, secretome2019
																						CYP2C18	Chen et al, secretome2019
																						CYP2F1	Chen et al, secretome2019
																						DCD	Chen et al, secretome2019
																						DCD	Chen et al, secretome2019
																						DCN	Chen et al, secretome2019
																						DCN	Chen et al, secretome2019
																						DCN	Chen et al, secretome2019
																						DEFA1	Chen et al, secretome2019
																						DEFA5	Chen et al, secretome2019
																						DEFA6	Chen et al, secretome2019
																						DEFB103A	Chen et al, secretome2019
																						DEFB106A	Chen et al, secretome2019
																						DEFB108B	Chen et al, secretome2019
																						DEFB113	Chen et al, secretome2019
																						DEFB119	Chen et al, secretome2019
																						DEFB121	Chen et al, secretome2019
																						DEFB123	Chen et al, secretome2019
																						DEFB124	Chen et al, secretome2019
																						DEFB125	Chen et al, secretome2019
																						DEFB126	Chen et al, secretome2019
																						DEFB130	Chen et al, secretome2019
																						DEFB131	Chen et al, secretome2019
																						DEFB132	Chen et al, secretome2019
																						DEFB134	Chen et al, secretome2019
																						DEFB135	Chen et al, secretome2019
																						DEFB136	Chen et al, secretome2019
																						DEFB1	Chen et al, secretome2019
																						DEFB4A	Chen et al, secretome2019
																						DHH	Chen et al, secretome2019
																						DHRS7C	Chen et al, secretome2019
																						DHRS7C	Chen et al, secretome2019
																						DHRS9	Chen et al, secretome2019
																						DKK4	Chen et al, secretome2019
																						DKKL1	Chen et al, secretome2019
																						DMP1	Chen et al, secretome2019
																						DMP1	Chen et al, secretome2019
																						DNAJB11	Chen et al, secretome2019
																						DNASE1	Chen et al, secretome2019
																						DNASE1L3	Chen et al, secretome2019
																						DPT	Chen et al, secretome2019
																						ECD	Chen et al, secretome2019
																						ECD	Chen et al, secretome2019
																						EDN3	Chen et al, secretome2019
																						EDN3	Chen et al, secretome2019
																						EDN3	Chen et al, secretome2019
																						EGFR	Chen et al, secretome2019
																						EGFR	Chen et al, secretome2019
																						EGFR	Chen et al, secretome2019
																						EIF2AK3	Chen et al, secretome2019
																						C1S	Chen et al, secretome2019
																						EMILIN2	Chen et al, secretome2019
																						EMILIN3	Chen et al, secretome2019
																						ENDOU	Chen et al, secretome2019
																						ENDOU	Chen et al, secretome2019
																						ENDOU	Chen et al, secretome2019
																						EPX	Chen et al, secretome2019
																						ERAP1	Chen et al, secretome2019
																						ERAP1	Chen et al, secretome2019
																						ERN1	Chen et al, secretome2019
																						ERO1A	Chen et al, secretome2019
																						ERP27	Chen et al, secretome2019
																						ERV3-1	Chen et al, secretome2019
																						ESM1	Chen et al, secretome2019
																						F12	Chen et al, secretome2019
																						FAM180A	Chen et al, secretome2019
																						FAM19A1	Chen et al, secretome2019
																						FAM19A3	Chen et al, secretome2019
																						FAM19A3	Chen et al, secretome2019
																						FBLN2	Chen et al, secretome2019
																						FBLN7	Chen et al, secretome2019
																						FBN2	Chen et al, secretome2019
																						FCER1G	Chen et al, secretome2019
																						FCN1	Chen et al, secretome2019
																						FCN2	Chen et al, secretome2019
																						FCN2	Chen et al, secretome2019
																						FETUB	Chen et al, secretome2019
																						FETUB	Chen et al, secretome2019
																						FGA	Chen et al, secretome2019
																						FGA	Chen et al, secretome2019
																						FGF10	Chen et al, secretome2019
																						FGF17	Chen et al, secretome2019
																						FGF18	Chen et al, secretome2019
																						C4orf22	Chen et al, secretome2019
																						C4orf22	Chen et al, secretome2019
																						FGFBP1	Chen et al, secretome2019
																						FGG	Chen et al, secretome2019
																						FKBP11	Chen et al, secretome2019
																						FKBP7	Chen et al, secretome2019
																						FKBP7	Chen et al, secretome2019
																						FNDC7	Chen et al, secretome2019
																						FREM1	Chen et al, secretome2019
																						FSTL5	Chen et al, secretome2019
																						FSTL5	Chen et al, secretome2019
																						FSTL5	Chen et al, secretome2019
																						FUCA1	Chen et al, secretome2019
																						FUCA2	Chen et al, secretome2019
																						FXYD1	Chen et al, secretome2019
																						FXYD3	Chen et al, secretome2019
																						FXYD3	Chen et al, secretome2019
																						FXYD3	Chen et al, secretome2019
																						GALNS	Chen et al, secretome2019
																						GALP	Chen et al, secretome2019
																						GDF10	Chen et al, secretome2019
																						GDF2	Chen et al, secretome2019
																						GDF3	Chen et al, secretome2019
																						GDF9	Chen et al, secretome2019
																						GFRA4	Chen et al, secretome2019
																						GGH	Chen et al, secretome2019
																						CSH1	Chen et al, secretome2019
																						GHDC	Chen et al, secretome2019
																						GHRH	Chen et al, secretome2019
																						GHRL	Chen et al, secretome2019
																						GHRL	Chen et al, secretome2019
																						GIF	Chen et al, secretome2019
																						GIP	Chen et al, secretome2019
																						GM2A	Chen et al, secretome2019
																						GNLY	Chen et al, secretome2019
																						GNRH1	Chen et al, secretome2019
																						GNRH2	Chen et al, secretome2019
																						GNRH2	Chen et al, secretome2019
																						GNRH2	Chen et al, secretome2019
																						GPX7	Chen et al, secretome2019
																						GREM1	Chen et al, secretome2019
																						GRN	Chen et al, secretome2019
																						GSG1L	Chen et al, secretome2019
																						GSN	Chen et al, secretome2019
																						GUCA2B	Chen et al, secretome2019
																						GUSB	Chen et al, secretome2019
																						GZMH	Chen et al, secretome2019
																						H6PD	Chen et al, secretome2019
																						COLQ	Chen et al, secretome2019
																						HAMP	Chen et al, secretome2019
																						HAPLN2	Chen et al, secretome2019
																						HBEGF	Chen et al, secretome2019
																						HCRT	Chen et al, secretome2019
																						HGF	Chen et al, secretome2019
																						HGF	Chen et al, secretome2019
																						HGF	Chen et al, secretome2019
																						HGF	Chen et al, secretome2019
																						HGF	Chen et al, secretome2019
																						HHIPL1	Chen et al, secretome2019
																						HLA-DQB2	Chen et al, secretome2019
																						HRG	Chen et al, secretome2019
																						HTRA3	Chen et al, secretome2019
																						HTRA3	Chen et al, secretome2019
																						HTRA4	Chen et al, secretome2019
																						IBSP	Chen et al, secretome2019
																						IDS	Chen et al, secretome2019
																						IDS	Chen et al, secretome2019
																						IDUA	Chen et al, secretome2019
																						IGF1	Chen et al, secretome2019
																						IGFALS	Chen et al, secretome2019
																						IGFBP3	Chen et al, secretome2019
																						IGFBP3	Chen et al, secretome2019
																						IGFBP6	Chen et al, secretome2019
																						IGFBP7	Chen et al, secretome2019
																						IGFL3	Chen et al, secretome2019
																						IHH	Chen et al, secretome2019
																						IL12RB1	Chen et al, secretome2019
																						IL17A	Chen et al, secretome2019
																						IL17C	Chen et al, secretome2019
																						IL17RE	Chen et al, secretome2019
																						IL18R1	Chen et al, secretome2019
																						IL22	Chen et al, secretome2019
																						IL22RA2	Chen et al, secretome2019
																						IL22RA2	Chen et al, secretome2019
																						IL22RA2	Chen et al, secretome2019
																						IL23A	Chen et al, secretome2019
																						IL26	Chen et al, secretome2019
																						IL27	Chen et al, secretome2019
																						IFNL1	Chen et al, secretome2019
																						IL5	Chen et al, secretome2019
																						IL5RA	Chen et al, secretome2019
																						IL5RA	Chen et al, secretome2019
																						IL9	Chen et al, secretome2019
																						INHA	Chen et al, secretome2019
																						INHBB	Chen et al, secretome2019
																						INHBC	Chen et al, secretome2019
																						INHBE	Chen et al, secretome2019
																						IGF2	Chen et al, secretome2019
																						IGF2	Chen et al, secretome2019
																						INSL3	Chen et al, secretome2019
																						INSL4	Chen et al, secretome2019
																						INSL5	Chen et al, secretome2019
																						ISM2	Chen et al, secretome2019
																						ITGA2B	Chen et al, secretome2019
																						ITGB4	Chen et al, secretome2019
																						ITIH3	Chen et al, secretome2019
																						KAZALD1	Chen et al, secretome2019
																						KDELC1	Chen et al, secretome2019
																						KERA	Chen et al, secretome2019
																						EMC1	Chen et al, secretome2019
																						KIR2DL4	Chen et al, secretome2019
																						KLK12	Chen et al, secretome2019
																						KLK12	Chen et al, secretome2019
																						KLK15	Chen et al, secretome2019
																						KLK15	Chen et al, secretome2019
																						KLK1	Chen et al, secretome2019
																						KLK8	Chen et al, secretome2019
																						KLK8	Chen et al, secretome2019
																						KREMEN2	Chen et al, secretome2019
																						KRTDAP	Chen et al, secretome2019
																						POGLUT1	Chen et al, secretome2019
																						LACRT	Chen et al, secretome2019
																						LAMA4	Chen et al, secretome2019
																						LAMB1	Chen et al, secretome2019
																						LBP	Chen et al, secretome2019
																						LCN12	Chen et al, secretome2019
																						LCN15	Chen et al, secretome2019
																						LCN2	Chen et al, secretome2019
																						LCN10	Chen et al, secretome2019
																						LEAP2	Chen et al, secretome2019
																						LECT2	Chen et al, secretome2019
																						LEFTY2	Chen et al, secretome2019
																						P3H2	Chen et al, secretome2019
																						LGI4	Chen et al, secretome2019
																						LIPC	Chen et al, secretome2019
																						LIPF	Chen et al, secretome2019
																						LIPF	Chen et al, secretome2019
																						LIPH	Chen et al, secretome2019
																						LIPK	Chen et al, secretome2019
																						LOXL1	Chen et al, secretome2019
																						LOXL3	Chen et al, secretome2019
																						LOXL3	Chen et al, secretome2019
																						LRG1	Chen et al, secretome2019
																						LRP12	Chen et al, secretome2019
																						LRPAP1	Chen et al, secretome2019
																						LUM	Chen et al, secretome2019
																						LYNX1	Chen et al, secretome2019
																						MAMDC2	Chen et al, secretome2019
																						MAN2B2	Chen et al, secretome2019
																						MANBA	Chen et al, secretome2019
																						MATN3	Chen et al, secretome2019
																						MATN4	Chen et al, secretome2019
																						MATN4	Chen et al, secretome2019
																						CALR3	Chen et al, secretome2019
																						MEGF10	Chen et al, secretome2019
																						METRN	Chen et al, secretome2019
																						METTL7B	Chen et al, secretome2019
																						MFAP2	Chen et al, secretome2019
																						MZB1	Chen et al, secretome2019
																						MGP	Chen et al, secretome2019
																						MMP10	Chen et al, secretome2019
																						MMP13	Chen et al, secretome2019
																						MMP19	Chen et al, secretome2019
																						MMP26	Chen et al, secretome2019
																						MMP27	Chen et al, secretome2019
																						MMP3	Chen et al, secretome2019
																						MMP7	Chen et al, secretome2019
																						MMP8	Chen et al, secretome2019
																						MMP9	Chen et al, secretome2019
																						MSMB	Chen et al, secretome2019
																						MSMB	Chen et al, secretome2019
																						MTTP	Chen et al, secretome2019
																						KRTCAP2	Chen et al, secretome2019
																						MUC4	Chen et al, secretome2019
																						MUCL1	Chen et al, secretome2019
																						NAGPA	Chen et al, secretome2019
																						NCR3	Chen et al, secretome2019
																						NCR3	Chen et al, secretome2019
																						NID2	Chen et al, secretome2019
																						NMB	Chen et al, secretome2019
																						NMB	Chen et al, secretome2019
																						GPSM3	Chen et al, secretome2019
																						NOX5	Chen et al, secretome2019
																						NPNT	Chen et al, secretome2019
																						NPNT	Chen et al, secretome2019
																						NPNT	Chen et al, secretome2019
																						NPR1	Chen et al, secretome2019
																						NPTX1	Chen et al, secretome2019
																						NRXN3	Chen et al, secretome2019
																						NRXN3	Chen et al, secretome2019
																						NTRK2	Chen et al, secretome2019
																						NUCB1	Chen et al, secretome2019
																						NYX	Chen et al, secretome2019
																						ODAM	Chen et al, secretome2019
																						OLFML2B	Chen et al, secretome2019
																						ORM1	Chen et al, secretome2019
																						OS9	Chen et al, secretome2019
																						OS9	Chen et al, secretome2019
																						OS9	Chen et al, secretome2019
																						OS9	Chen et al, secretome2019
																						OS9	Chen et al, secretome2019
																						OS9	Chen et al, secretome2019
																						OS9	Chen et al, secretome2019
																						OSM	Chen et al, secretome2019
																						OTOL1	Chen et al, secretome2019
																						P4HA2	Chen et al, secretome2019
																						P4HA2	Chen et al, secretome2019
																						PAM	Chen et al, secretome2019
																						PAM	Chen et al, secretome2019
																						CNPY2	Chen et al, secretome2019
																						ACP7	Chen et al, secretome2019
																						PATE3	Chen et al, secretome2019
																						PATE4	Chen et al, secretome2019
																						AGER	Chen et al, secretome2019
																						AGER	Chen et al, secretome2019
																						AGER	Chen et al, secretome2019
																						PCDHB11	Chen et al, secretome2019
																						PDGFA	Chen et al, secretome2019
																						PDGFB	Chen et al, secretome2019
																						PDIA5	Chen et al, secretome2019
																						PDIA6	Chen et al, secretome2019
																						PDILT	Chen et al, secretome2019
																						PDYN	Chen et al, secretome2019
																						PEBP4	Chen et al, secretome2019
																						PF4	Chen et al, secretome2019
																						PGC	Chen et al, secretome2019
																						PGC	Chen et al, secretome2019
																						PGLYRP1	Chen et al, secretome2019
																						PGLYRP2	Chen et al, secretome2019
																						PGLYRP2	Chen et al, secretome2019
																						PI3	Chen et al, secretome2019
																						PIP	Chen et al, secretome2019
																						PLA2G10	Chen et al, secretome2019
																						PLA2G12B	Chen et al, secretome2019
																						PLA2G15	Chen et al, secretome2019
																						PLA2G1B	Chen et al, secretome2019
																						PLA2G5	Chen et al, secretome2019
																						PLA2R1	Chen et al, secretome2019
																						OOSP2	Chen et al, secretome2019
																						PLAUR	Chen et al, secretome2019
																						PLBD1	Chen et al, secretome2019
																						PLEKHG5	Chen et al, secretome2019
																						PLOD2	Chen et al, secretome2019
																						PLOD2	Chen et al, secretome2019
																						PLOD3	Chen et al, secretome2019
																						PLTP	Chen et al, secretome2019
																						PLTP	Chen et al, secretome2019
																						PLTP	Chen et al, secretome2019
																						PM20D1	Chen et al, secretome2019
																						BGLAP	Chen et al, secretome2019
																						PNLIP	Chen et al, secretome2019
																						PNLIPRP1	Chen et al, secretome2019
																						PNLIPRP3	Chen et al, secretome2019
																						PNOC	Chen et al, secretome2019
																						PODNL1	Chen et al, secretome2019
																						PODNL1	Chen et al, secretome2019
																						PODNL1	Chen et al, secretome2019
																						PODXL2	Chen et al, secretome2019
																						POFUT2	Chen et al, secretome2019
																						POFUT2	Chen et al, secretome2019
																						POSTN	Chen et al, secretome2019
																						POSTN	Chen et al, secretome2019
																						PPBP	Chen et al, secretome2019
																						PPT1	Chen et al, secretome2019
																						PPT1	Chen et al, secretome2019
																						EGFL8	Chen et al, secretome2019
																						EGFL8	Chen et al, secretome2019
																						PPY	Chen et al, secretome2019
																						PRAP1	Chen et al, secretome2019
																						PRCP	Chen et al, secretome2019
																						PRELP	Chen et al, secretome2019
																						PRF1	Chen et al, secretome2019
																						PRG3	Chen et al, secretome2019
																						PRKCSH	Chen et al, secretome2019
																						PRKCSH	Chen et al, secretome2019
																						OPRPN	Chen et al, secretome2019
																						PRH1	Chen et al, secretome2019
																						PRH1	Chen et al, secretome2019
																						PRRT3	Chen et al, secretome2019
																						PRSS1	Chen et al, secretome2019
																						PRSS23	Chen et al, secretome2019
																						PRSS27	Chen et al, secretome2019
																						PRSS48	Chen et al, secretome2019
																						PRSS55	Chen et al, secretome2019
																						PRTN3	Chen et al, secretome2019
																						PSAPL1	Chen et al, secretome2019
																						PSORS1C2	Chen et al, secretome2019
																						PTGS1	Chen et al, secretome2019
																						PTGS1	Chen et al, secretome2019
																						PTPRB	Chen et al, secretome2019
																						PTPRB	Chen et al, secretome2019
																						PTPRB	Chen et al, secretome2019
																						PTX3	Chen et al, secretome2019
																						PVR	Chen et al, secretome2019
																						PVR	Chen et al, secretome2019
																						NECTIN1	Chen et al, secretome2019
																						PXDN	Chen et al, secretome2019
																						LEFTY1	Chen et al, secretome2019
																						PZP	Chen et al, secretome2019
																						FLJ23867	Chen et al, secretome2019
																						RAET1G	Chen et al, secretome2019
																						RBP4	Chen et al, secretome2019
																						RCN3	Chen et al, secretome2019
																						REG3G	Chen et al, secretome2019
																						REG3G	Chen et al, secretome2019
																						REG4	Chen et al, secretome2019
																						RET	Chen et al, secretome2019
																						RETSAT	Chen et al, secretome2019
																						HGFAC	Chen et al, secretome2019
																						RLN1	Chen et al, secretome2019
																						RNASE3	Chen et al, secretome2019
																						RNASE8	Chen et al, secretome2019
																						RNF149	Chen et al, secretome2019
																						AMY2B	Chen et al, secretome2019
																						ROR1	Chen et al, secretome2019
																						SAA2	Chen et al, secretome2019
																						SAA2	Chen et al, secretome2019
																						SCARF1	Chen et al, secretome2019
																						SCARF1	Chen et al, secretome2019
																						SCG2	Chen et al, secretome2019
																						SCGB1C1	Chen et al, secretome2019
																						SCGB1D1	Chen et al, secretome2019
																						SCGB1D2	Chen et al, secretome2019
																						SCGB1D4	Chen et al, secretome2019
																						SCGB2A1	Chen et al, secretome2019
																						SCGB2A2	Chen et al, secretome2019
																						SCGB3A1	Chen et al, secretome2019
																						SCGB2B2	Chen et al, secretome2019
																						SCN1B	Chen et al, secretome2019
																						FUT11	Chen et al, secretome2019
																						SEMA3F	Chen et al, secretome2019
																						SEMA3F	Chen et al, secretome2019
																						SEMA3G	Chen et al, secretome2019
																						SEMA6C	Chen et al, secretome2019
																						SEMA6C	Chen et al, secretome2019
																						SEMA6C	Chen et al, secretome2019
																						SEMA6D	Chen et al, secretome2019
																						SEMA6D	Chen et al, secretome2019
																						SEMG1	Chen et al, secretome2019
																						SERPINA11	Chen et al, secretome2019
																						SERPINA12	Chen et al, secretome2019
																						SERPINA7	Chen et al, secretome2019
																						SERPIND1	Chen et al, secretome2019
																						SERPINF1	Chen et al, secretome2019
																						SERPINI2	Chen et al, secretome2019
																						SFRP2	Chen et al, secretome2019
																						SFTA2	Chen et al, secretome2019
																						SHBG	Chen et al, secretome2019
																						SHBG	Chen et al, secretome2019
																						SHBG	Chen et al, secretome2019
																						SHISA7	Chen et al, secretome2019
																						IL4I1	Chen et al, secretome2019
																						PRG2	Chen et al, secretome2019
																						PRG2	Chen et al, secretome2019
																						SLURP1	Chen et al, secretome2019
																						SMR3A	Chen et al, secretome2019
																						SOD3	Chen et al, secretome2019
																						SOST	Chen et al, secretome2019
																						SPAG11A	Chen et al, secretome2019
																						SPAG11B	Chen et al, secretome2019
																						SPARC	Chen et al, secretome2019
																						SPINK6	Chen et al, secretome2019
																						SPINK7	Chen et al, secretome2019
																						EPPIN	Chen et al, secretome2019
																						EPPIN	Chen et al, secretome2019
																						C19orf33	Chen et al, secretome2019
																						C19orf33	Chen et al, secretome2019
																						SRGN	Chen et al, secretome2019
																						SRL	Chen et al, secretome2019
																						SRPX	Chen et al, secretome2019
																						SRPX	Chen et al, secretome2019
																						SRPX	Chen et al, secretome2019
																						SRPX	Chen et al, secretome2019
																						SST	Chen et al, secretome2019
																						ST3GAL4	Chen et al, secretome2019
																						HTN1	Chen et al, secretome2019
																						HTN1	Chen et al, secretome2019
																						SUSD1	Chen et al, secretome2019
																						SYCN	Chen et al, secretome2019
																						TAC1	Chen et al, secretome2019
																						TAC1	Chen et al, secretome2019
																						TAC1	Chen et al, secretome2019
																						TAC4	Chen et al, secretome2019
																						TAC4	Chen et al, secretome2019
																						TAC4	Chen et al, secretome2019
																						TAC4	Chen et al, secretome2019
																						TAC4	Chen et al, secretome2019
																						TCTN1	Chen et al, secretome2019
																						TFF2	Chen et al, secretome2019
																						TF	Chen et al, secretome2019
																						TFPI2	Chen et al, secretome2019
																						TGFBR1	Chen et al, secretome2019
																						THBS4	Chen et al, secretome2019
																						THSD4	Chen et al, secretome2019
																						THSD4	Chen et al, secretome2019
																						TIMP2	Chen et al, secretome2019
																						TIMP4	Chen et al, secretome2019
																						TLL2	Chen et al, secretome2019
																						TICAM2	Chen et al, secretome2019
																						TFF1	Chen et al, secretome2019
																						TNFAIP6	Chen et al, secretome2019
																						TOR2A	Chen et al, secretome2019
																						TOR2A	Chen et al, secretome2019
																						TPSAB1	Chen et al, secretome2019
																						TPSD1	Chen et al, secretome2019
																						TREM1	Chen et al, secretome2019
																						PRSS58	Chen et al, secretome2019
																						TLR9	Chen et al, secretome2019
																						TWSG1	Chen et al, secretome2019
																						LYG1	Chen et al, secretome2019
																						TYROBP	Chen et al, secretome2019
																						TYROBP	Chen et al, secretome2019
																						UCN3	Chen et al, secretome2019
																						UTS2B	Chen et al, secretome2019
																						VIP	Chen et al, secretome2019
																						VIP	Chen et al, secretome2019
																						VMO1	Chen et al, secretome2019
																						VMO1	Chen et al, secretome2019
																						VMO1	Chen et al, secretome2019
																						VPREB1	Chen et al, secretome2019
																						VWA1	Chen et al, secretome2019
																						VWC2L	Chen et al, secretome2019
																						WFDC10A	Chen et al, secretome2019
																						WFDC1	Chen et al, secretome2019
																						WFDC2	Chen et al, secretome2019
																						WFIKKN2	Chen et al, secretome2019
																						WIF1	Chen et al, secretome2019
																						WISP2	Chen et al, secretome2019
																						WISP2	Chen et al, secretome2019
																						WNT1	Chen et al, secretome2019
																						WNT2	Chen et al, secretome2019
																						WNT5B	Chen et al, secretome2019
																						WNT9B	Chen et al, secretome2019
																						ZPBP2	Chen et al, secretome2019
																						ACAN	Chen et al, secretome2019
																						ACAN	Chen et al, secretome2019
																						ADAM33	Chen et al, secretome2019
																						BOC	Chen et al, secretome2019
																						C11orf24	Chen et al, secretome2019
																						C2	Chen et al, secretome2019
																						C4orf26	Chen et al, secretome2019
																						CD55	Chen et al, secretome2019
																						CEL	Chen et al, secretome2019
																						CFH	Chen et al, secretome2019
																						CFH	Chen et al, secretome2019
																						CFHR1	Chen et al, secretome2019
																						CLPS	Chen et al, secretome2019
																						COL11A2	Chen et al, secretome2019
																						COL11A2	Chen et al, secretome2019
																						COL11A2	Chen et al, secretome2019
																						COL4A6	Chen et al, secretome2019
																						COL4A6	Chen et al, secretome2019
																						CYP2A7	Chen et al, secretome2019
																						EDN3	Chen et al, secretome2019
																						FETUB	Chen et al, secretome2019
																						CSH1	Chen et al, secretome2019
																						H6PD	Chen et al, secretome2019
																						HP	Chen et al, secretome2019
																						IL18BP	Chen et al, secretome2019
																						KLK15	Chen et al, secretome2019
																						MAN2B2	Chen et al, secretome2019
																						MATN4	Chen et al, secretome2019
																						MFGE8	Chen et al, secretome2019
																						KRTCAP2	Chen et al, secretome2019
																						NMU	Chen et al, secretome2019
																						CGB5	Chen et al, secretome2019
																						OLFML2B	Chen et al, secretome2019
																						PAEP	Chen et al, secretome2019
																						POFUT2	Chen et al, secretome2019
																						PRB1	Chen et al, secretome2019
																						PRB1	Chen et al, secretome2019
																						PRB4	Chen et al, secretome2019
																						PRB4	Chen et al, secretome2019
																						PRKCSH	Chen et al, secretome2019
																						PRL	Chen et al, secretome2019
																						PTGS1	Chen et al, secretome2019
																						PTTG1IP	Chen et al, secretome2019
																						RLN3	Chen et al, secretome2019
																						SAA2	Chen et al, secretome2019
																						NSFL1C	Chen et al, secretome2019
																						SPINK2	Chen et al, secretome2019
																						TAPBP	Chen et al, secretome2019
																						TAPBP	Chen et al, secretome2019
																						TAPBP	Chen et al, secretome2019
																						THPO	Chen et al, secretome2019
																						VWC2L	Chen et al, secretome2019
																						WNT9B	Chen et al, secretome2019
																						LIME1	Chen et al, secretome2019
																						CP	Chen et al, secretome2019
																						TNXB	Chen et al, secretome2019
																						HLA-B	Chen et al, secretome2019
																						HLA-A	Chen et al, secretome2019
																						SPP1	Chen et al, secretome2019
																						MASP1	Chen et al, secretome2019
																						SCT	Chen et al, secretome2019
																						ADAM11	Chen et al, secretome2019
																						CHRD	Chen et al, secretome2019
																						THPO	Chen et al, secretome2019
																						MADCAM1	Chen et al, secretome2019
																						GZMB	Chen et al, secretome2019
																						PCSK1N	Chen et al, secretome2019
																						ITIH6	Chen et al, secretome2019
																						CCL17	Chen et al, secretome2019
																						SCG3	Chen et al, secretome2019
																						EBI3	Chen et al, secretome2019
																						LFNG	Chen et al, secretome2019
																						LY86	Chen et al, secretome2019
																						FGFR3	Chen et al, secretome2019
																						WNT6	Chen et al, secretome2019
																						SPACA1	Chen et al, secretome2019
																						GHRH	Chen et al, secretome2019
																						CPXM2	Chen et al, secretome2019
																						FKBP9	Chen et al, secretome2019
																						PSPN	Chen et al, secretome2019
																						HCST	Chen et al, secretome2019
																						VPREB3	Chen et al, secretome2019
																						SDF2L1	Chen et al, secretome2019
																						ANGPTL8	Chen et al, secretome2019
																						GDF15	Chen et al, secretome2019
																						TSHB	Chen et al, secretome2019
																						CFHR5	Chen et al, secretome2019
																						GRP	Chen et al, secretome2019
																						CLPS	Chen et al, secretome2019
																						ASAH1	Chen et al, secretome2019
																						ITGAE	Chen et al, secretome2019
																						LAMC2	Chen et al, secretome2019
																						NMU	Chen et al, secretome2019
																						POMC	Chen et al, secretome2019
																						TNC	Chen et al, secretome2019
																						FSTL4	Chen et al, secretome2019
																						GAL	Chen et al, secretome2019
																						ITIH4	Chen et al, secretome2019
																						SFRP5	Chen et al, secretome2019
																						NTN5	Chen et al, secretome2019
																						PTH2	Chen et al, secretome2019
																						SUMF1	Chen et al, secretome2019
																						UCN2	Chen et al, secretome2019
																						VWDE	Chen et al, secretome2019
																						IGFBP1	Chen et al, secretome2019
																						NAAA	Chen et al, secretome2019
																						PGLYRP3	Chen et al, secretome2019
																						PRSS33	Chen et al, secretome2019
																						FGF19	Chen et al, secretome2019
																						PDZK1IP1	Chen et al, secretome2019
																						NPPC	Chen et al, secretome2019
																						FSTL1	Chen et al, secretome2019
																						IGFBP7	Chen et al, secretome2019
																						FBLN2	Chen et al, secretome2019
																						CXCL3	Chen et al, secretome2019
																						UCN	Chen et al, secretome2019
																						MASP1	Chen et al, secretome2019
																						SHH	Chen et al, secretome2019
																						DEFA4	Chen et al, secretome2019
																						SPAG11B	Chen et al, secretome2019
																						COL6A2	Chen et al, secretome2019
																						LAIR2	Chen et al, secretome2019
																						LAIR2	Chen et al, secretome2019
																						CGB1	Chen et al, secretome2019
																						SMR3B	Chen et al, secretome2019
																						PCSK9	Chen et al, secretome2019
																						TRH	Chen et al, secretome2019
																						MADCAM1	Chen et al, secretome2019
																						COL8A2	Chen et al, secretome2019
																						SNED1	Chen et al, secretome2019
																						CSHL1	Chen et al, secretome2019
																						CYP2W1	Chen et al, secretome2019
																						LTBP4	Chen et al, secretome2019
																						COL6A2	Chen et al, secretome2019
																						SSR4	Chen et al, secretome2019
																						LYNX1	Chen et al, secretome2019
																						FGF8	Chen et al, secretome2019
																						FGF8	Chen et al, secretome2019
																						OTOS	Chen et al, secretome2019
																						ADAM33	Chen et al, secretome2019
																						SPAG11A	Chen et al, secretome2019
																						C16orf89	Chen et al, secretome2019
																						WFIKKN1	Chen et al, secretome2019
																						TNFRSF25	Chen et al, secretome2019
																						WFDC10B	Chen et al, secretome2019
																						FAM174B	Chen et al, secretome2019
																						F7	Chen et al, secretome2019
																						PAPPA	Chen et al, secretome2019
																						COL4A5	Chen et al, secretome2019
																						PSG3	Chen et al, secretome2019
																						NPB	Chen et al, secretome2019
																						VWCE	Chen et al, secretome2019
																						EMID1	Chen et al, secretome2019
																						MASP1	Chen et al, secretome2019
																						TNFRSF25	Chen et al, secretome2019
																						FGF8	Chen et al, secretome2019
																						NTN4	Chen et al, secretome2019
																						COL9A3	Chen et al, secretome2019
																						GH1	Chen et al, secretome2019
																						FGF8	Chen et al, secretome2019
																						QPCT	Chen et al, secretome2019
																						RELN	Chen et al, secretome2019
																						VMO1	Chen et al, secretome2019
																						P3H4	Chen et al, secretome2019
																						HP	Chen et al, secretome2019
																						MEGF6	Chen et al, secretome2019
																						GUCA2A	Chen et al, secretome2019
																						LFNG	Chen et al, secretome2019
																						NFASC	Chen et al, secretome2019
																						PYY	Chen et al, secretome2019
																						THBS2	Chen et al, secretome2019
																						CR2	Chen et al, secretome2019
																						QSOX1	Chen et al, secretome2019
																						PAPPA2	Chen et al, secretome2019
																						FAM26D	Chen et al, secretome2019
																						HTRA1	Chen et al, secretome2019
																						FGFR2	Chen et al, secretome2019
																						NGF	Chen et al, secretome2019
																						VEGFA	Chen et al, secretome2019
																						C10orf99	Chen et al, secretome2019
																						COL9A2	Chen et al, secretome2019
																						CXCL12	Chen et al, secretome2019
																						CXCL12	Chen et al, secretome2019
																						HSPG2	Chen et al, secretome2019
																						COL5A2	Chen et al, secretome2019
																						PLA2G2E	Chen et al, secretome2019
																						EMC1	Chen et al, secretome2019
																						F7	Chen et al, secretome2019
																						LRRC38	Chen et al, secretome2019
																						NPPB	Chen et al, secretome2019
																						CORT	Chen et al, secretome2019
																						CA6	Chen et al, secretome2019
																						CA6	Chen et al, secretome2019
																						TNFRSF25	Chen et al, secretome2019
																						CUBN	Chen et al, secretome2019
																						CCL7	Chen et al, secretome2019
																						INSL3	Chen et al, secretome2019
																						POSTN	Chen et al, secretome2019
																						IL15RA	Chen et al, secretome2019
																						NPNT	Chen et al, secretome2019
																						ADAMTSL1	Chen et al, secretome2019
																						STATH	Chen et al, secretome2019
																						ESM1	Chen et al, secretome2019
																						C1QTNF3	Chen et al, secretome2019
																						GZMH	Chen et al, secretome2019
																						SUMF1	Chen et al, secretome2019
																						GPX3	Chen et al, secretome2019
																						LOXL2	Chen et al, secretome2019
																						PTPRN2	Chen et al, secretome2019
																						PTPRN2	Chen et al, secretome2019
																						PTPRN2	Chen et al, secretome2019
																						GXYLT2	Chen et al, secretome2019
																						ILDR1	Chen et al, secretome2019
																						CCL8	Chen et al, secretome2019
																						FUT11	Chen et al, secretome2019
																						MEPE	Chen et al, secretome2019
																						IZUMO4	Chen et al, secretome2019
																						IZUMO4	Chen et al, secretome2019
																						CXCL12	Chen et al, secretome2019
																						CXCL12	Chen et al, secretome2019
																						ARSB	Chen et al, secretome2019
																						TCTN1	Chen et al, secretome2019
																						TCTN1	Chen et al, secretome2019
																						COL6A2	Chen et al, secretome2019
																						HP	Chen et al, secretome2019
																						WNT8A	Chen et al, secretome2019
																						CXADR	Chen et al, secretome2019
																						SELM	Chen et al, secretome2019
																						NFASC	Chen et al, secretome2019
																						NFASC	Chen et al, secretome2019
																						SUMF1	Chen et al, secretome2019
																						CGREF1	Chen et al, secretome2019
																						CPE	Chen et al, secretome2019
																						MMP19	Chen et al, secretome2019
																						FBLN7	Chen et al, secretome2019
																						NOTUM	Chen et al, secretome2019
																						DMKN	Chen et al, secretome2019
																						SHBG	Chen et al, secretome2019
																						NPNT	Chen et al, secretome2019
																						OS9	Chen et al, secretome2019
																						GRP	Chen et al, secretome2019
																						APLN	Chen et al, secretome2019
																						RELN	Chen et al, secretome2019
																						ADM5	Chen et al, secretome2019
																						GH2	Chen et al, secretome2019
																						DMKN	Chen et al, secretome2019
																						RLN3	Chen et al, secretome2019
																						LRP12	Chen et al, secretome2019
																						LPO	Chen et al, secretome2019
																						HCST	Chen et al, secretome2019
																						VEGFB	Chen et al, secretome2019
																						ACHE	Chen et al, secretome2019
																						DMKN	Chen et al, secretome2019
																						PTPRJ	Chen et al, secretome2019
																						VEGFA	Chen et al, secretome2019
																						GH2	Chen et al, secretome2019
																						SFRP4	Chen et al, secretome2019
																						THPO	Chen et al, secretome2019
																						GALP	Chen et al, secretome2019
																						AOC1	Chen et al, secretome2019
																						DMKN	Chen et al, secretome2019
																						SELT	Chen et al, secretome2019
																						CST7	Chen et al, secretome2019
																						C16orf89	Chen et al, secretome2019
																						EMC1	Chen et al, secretome2019
																						SEPP1	Chen et al, secretome2019
																						MDGA1	Chen et al, secretome2019
																						VWA1	Chen et al, secretome2019
																						UGT3A2	Chen et al, secretome2019
																						NAAA	Chen et al, secretome2019
																						VEGFA	Chen et al, secretome2019
																						VEGFA	Chen et al, secretome2019
																						MPZ	Chen et al, secretome2019
																						HTN3	Chen et al, secretome2019
																						CTSC	Chen et al, secretome2019
																						GRP	Chen et al, secretome2019
																						IL15RA	Chen et al, secretome2019
																						MUC5B	Chen et al, secretome2019
																						FKBP9	Chen et al, secretome2019
																						TNC	Chen et al, secretome2019
																						GABRG3	Chen et al, secretome2019
																						MUC22	Chen et al, secretome2019
																						MMP12	Chen et al, secretome2019
																						CCER2	Chen et al, secretome2019
																						KRTDAP	Chen et al, secretome2019
																						SCGB1C2	Chen et al, secretome2019
																						FXYD3	Chen et al, secretome2019
																						P3H3	Chen et al, secretome2019
																						LRCOL1	Chen et al, secretome2019
																						IL17RA	Chen et al, secretome2019
																						CCL3L1	Chen et al, secretome2019
																						ANTXRL	Chen et al, secretome2019
																						SEMA3B	Chen et al, secretome2019
																						DEFB133	Chen et al, secretome2019
																						TOR2A	Chen et al, secretome2019
																						SEMA3B	Chen et al, secretome2019
																						MUC5AC	Chen et al, secretome2019
																						FCGBP	Chen et al, secretome2019
																						ADAM12	Chen et al, secretome2019
																						ADAM12	Chen et al, secretome2019
																						ATF6B	Chen et al, secretome2019
																						C14orf37	Chen et al, secretome2019
																						C16orf92	Chen et al, secretome2019
																						C1QTNF6	Chen et al, secretome2019
																						CD274	Chen et al, secretome2019
																						CFHR4	Chen et al, secretome2019
																						COLEC11	Chen et al, secretome2019
																						COLEC11	Chen et al, secretome2019
																						EMID1	Chen et al, secretome2019
																						FCGR1B	Chen et al, secretome2019
																						IDUA	Chen et al, secretome2019
																						EMC1	Chen et al, secretome2019
																						KLK15	Chen et al, secretome2019
																						KLK15	Chen et al, secretome2019
																						PAEP	Chen et al, secretome2019
																						AGER	Chen et al, secretome2019
																						AGER	Chen et al, secretome2019
																						PLA2G12B	Chen et al, secretome2019
																						PLOD1	Chen et al, secretome2019
																						POSTN	Chen et al, secretome2019
																						POSTN	Chen et al, secretome2019
																						RLN2	Chen et al, secretome2019
																						TAC1	Chen et al, secretome2019
																						TFPI2	Chen et al, secretome2019
																						A2M	Chen et al, secretome2019
																						A2ML1	Chen et al, secretome2019
																						ADAM9	Chen et al, secretome2019
																						ADAMTSL1	Chen et al, secretome2019
																						C4orf48	Chen et al, secretome2019
																						C5orf46	Chen et al, secretome2019
																						CCDC47	Chen et al, secretome2019
																						CCL14	Chen et al, secretome2019
																						CD177	Chen et al, secretome2019
																						CDHR4	Chen et al, secretome2019
																						CFI	Chen et al, secretome2019
																						CGREF1	Chen et al, secretome2019
																						COL18A1	Chen et al, secretome2019
																						COL3A1	Chen et al, secretome2019
																						CSF1R	Chen et al, secretome2019
																						CTGF	Chen et al, secretome2019
																						CTSC	Chen et al, secretome2019
																						CYP2F1	Chen et al, secretome2019
																						DDR1	Chen et al, secretome2019
																						FBLN1	Chen et al, secretome2019
																						FCRL5	Chen et al, secretome2019
																						FCRL5	Chen et al, secretome2019
																						GABBR1	Chen et al, secretome2019
																						IDS	Chen et al, secretome2019
																						IL18R1	Chen et al, secretome2019
																						IZUMO1	Chen et al, secretome2019
																						KIR2DL4	Chen et al, secretome2019
																						KREMEN2	Chen et al, secretome2019
																						LCN10	Chen et al, secretome2019
																						LGI4	Chen et al, secretome2019
																						CLEC19A	Chen et al, secretome2019
																						LRP1	Chen et al, secretome2019
																						MADCAM1	Chen et al, secretome2019
																						MAGT1	Chen et al, secretome2019
																						MATN3	Chen et al, secretome2019
																						MIA3	Chen et al, secretome2019
																						MTTP	Chen et al, secretome2019
																						NRP1	Chen et al, secretome2019
																						NRP1	Chen et al, secretome2019
																						NTN4	Chen et al, secretome2019
																						NTNG2	Chen et al, secretome2019
																						OSCAR	Chen et al, secretome2019
																						OSCAR	Chen et al, secretome2019
																						OSCAR	Chen et al, secretome2019
																						PDIA5	Chen et al, secretome2019
																						PLA2G15	Chen et al, secretome2019
																						PLEKHG5	Chen et al, secretome2019
																						PLEKHG5	Chen et al, secretome2019
																						POFUT2	Chen et al, secretome2019
																						EGFL8	Chen et al, secretome2019
																						RAET1G	Chen et al, secretome2019
																						RNASE7	Chen et al, secretome2019
																						AMY2B	Chen et al, secretome2019
																						SCARF1	Chen et al, secretome2019
																						SERPINA1	Chen et al, secretome2019
																						SERPINA1	Chen et al, secretome2019
																						SERPINA3	Chen et al, secretome2019
																						SERPING1	Chen et al, secretome2019
																						ST3GAL4	Chen et al, secretome2019
																						TGFB3	Chen et al, secretome2019
																						TOR2A	Chen et al, secretome2019
																						IGFLR1	Chen et al, secretome2019
																						VWCE	Chen et al, secretome2019
																						VWF	Chen et al, secretome2019
																						WDR25	Chen et al, secretome2019
																						WFDC2	Chen et al, secretome2019
																						WNT8A	Chen et al, secretome2019
																						ZACN	Chen et al, secretome2019
																						LAMA4	Chen et al, secretome2019
																						CDH23	Chen et al, secretome2019
																						SPAG11A	Chen et al, secretome2019
																						CHGA	Chen et al, secretome2019
																						KLK5	Chen et al, secretome2019
																						TNC	Chen et al, secretome2019
																						OSCAR	Chen et al, secretome2019
																						OSCAR	Chen et al, secretome2019
																						CGB2	Chen et al, secretome2019
																						OSCAR	Chen et al, secretome2019
																						SPAG11B	Chen et al, secretome2019
																						SUSD1	Chen et al, secretome2019
																						POSTN	Chen et al, secretome2019
																						PRB3	Chen et al, secretome2019
																						LTA	Chen et al, secretome2019
																						LTA	Chen et al, secretome2019
																						COL4A6	Chen et al, secretome2019
																						ITIH5	Chen et al, secretome2019
																						ITIH5	Chen et al, secretome2019
																						SPAG11B	Chen et al, secretome2019
																						EMID1	Chen et al, secretome2019
																						PTPRN2	Chen et al, secretome2019
																						OTOGL	Chen et al, secretome2019
																						LTF	Chen et al, secretome2019
																						CHRD	Chen et al, secretome2019
																						TNC	Chen et al, secretome2019
																						UGT2A1	Chen et al, secretome2019
																						HGFAC	Chen et al, secretome2019
																						NMU	Chen et al, secretome2019
																						SPINK2	Chen et al, secretome2019
																						CFI	Chen et al, secretome2019
																						SCUBE2	Chen et al, secretome2019
																						TNC	Chen et al, secretome2019
																						F7	Chen et al, secretome2019
																						ACAN	Chen et al, secretome2019
																						SPINK2	Chen et al, secretome2019
																						PRH1	Chen et al, secretome2019
																						AOAH	Chen et al, secretome2019
																						SEMA3B	Chen et al, secretome2019
																						FOLR3	Chen et al, secretome2019
																						CCL15	Chen et al, secretome2019
																						CDH23	Chen et al, secretome2019
																						PRSS2	Chen et al, secretome2019
																						DEFB119	Chen et al, secretome2019
																						ACAN	Chen et al, secretome2019
																						ACE	Chen et al, secretome2019
																						ACHE	Chen et al, secretome2019
																						ACP5	Chen et al, secretome2019
																						ACRBP	Chen et al, secretome2019
																						ADAM10	Chen et al, secretome2019
																						ADAM10	Chen et al, secretome2019
																						ADAM32	Chen et al, secretome2019
																						ADAM9	Chen et al, secretome2019
																						ADAM9	Chen et al, secretome2019
																						ADAM9	Chen et al, secretome2019
																						ADAM9	Chen et al, secretome2019
																						ADAMTSL1	Chen et al, secretome2019
																						AGR2	Chen et al, secretome2019
																						AGR3	Chen et al, secretome2019
																						AHSG	Chen et al, secretome2019
																						ALB	Chen et al, secretome2019
																						ALB	Chen et al, secretome2019
																						ALB	Chen et al, secretome2019
																						ANK1	Chen et al, secretome2019
																						ANK1	Chen et al, secretome2019
																						APOC2	Chen et al, secretome2019
																						APOD	Chen et al, secretome2019
																						APOD	Chen et al, secretome2019
																						APOE	Chen et al, secretome2019
																						APOL1	Chen et al, secretome2019
																						APOL1	Chen et al, secretome2019
																						ASAH1	Chen et al, secretome2019
																						ATF6B	Chen et al, secretome2019
																						B4GALNT1	Chen et al, secretome2019
																						B4GALNT1	Chen et al, secretome2019
																						B4GALNT1	Chen et al, secretome2019
																						BSG	Chen et al, secretome2019
																						BTN2A2	Chen et al, secretome2019
																						MYDGF	Chen et al, secretome2019
																						C1QTNF6	Chen et al, secretome2019
																						C2	Chen et al, secretome2019
																						C2	Chen et al, secretome2019
																						NDNF	Chen et al, secretome2019
																						C5orf46	Chen et al, secretome2019
																						CA6	Chen et al, secretome2019
																						CANX	Chen et al, secretome2019
																						CCL21	Chen et al, secretome2019
																						CCL25	Chen et al, secretome2019
																						CCL2	Chen et al, secretome2019
																						CD177	Chen et al, secretome2019
																						CD200R1	Chen et al, secretome2019
																						CD300LG	Chen et al, secretome2019
																						CD40	Chen et al, secretome2019
																						CD44	Chen et al, secretome2019
																						CD59	Chen et al, secretome2019
																						CD59	Chen et al, secretome2019
																						CD5	Chen et al, secretome2019
																						CD7	Chen et al, secretome2019
																						CDH10	Chen et al, secretome2019
																						CDH13	Chen et al, secretome2019
																						CDH17	Chen et al, secretome2019
																						CDH17	Chen et al, secretome2019
																						CDH19	Chen et al, secretome2019
																						CDHR2	Chen et al, secretome2019
																						CDHR4	Chen et al, secretome2019
																						CDSN	Chen et al, secretome2019
																						CELA3A	Chen et al, secretome2019
																						CFH	Chen et al, secretome2019
																						CFI	Chen et al, secretome2019
																						CFI	Chen et al, secretome2019
																						CFP	Chen et al, secretome2019
																						CGA	Chen et al, secretome2019
																						CLDN7	Chen et al, secretome2019
																						CNTN1	Chen et al, secretome2019
																						COL16A1	Chen et al, secretome2019
																						COL6A3	Chen et al, secretome2019
																						CP	Chen et al, secretome2019
																						CRTAP	Chen et al, secretome2019
																						CSN1S1	Chen et al, secretome2019
																						DCN	Chen et al, secretome2019
																						DCN	Chen et al, secretome2019
																						DDR1	Chen et al, secretome2019
																						DDR1	Chen et al, secretome2019
																						DDR1	Chen et al, secretome2019
																						DDR1	Chen et al, secretome2019
																						DDR1	Chen et al, secretome2019
																						DDR1	Chen et al, secretome2019
																						DDR2	Chen et al, secretome2019
																						DDR2	Chen et al, secretome2019
																						DKKL1	Chen et al, secretome2019
																						DNASE1L3	Chen et al, secretome2019
																						DPEP2	Chen et al, secretome2019
																						DUOX1	Chen et al, secretome2019
																						ECM2	Chen et al, secretome2019
																						EFEMP2	Chen et al, secretome2019
																						EGFR	Chen et al, secretome2019
																						C1S	Chen et al, secretome2019
																						ADGRE2	Chen et al, secretome2019
																						ENTPD4	Chen et al, secretome2019
																						EPHA4	Chen et al, secretome2019
																						EPHB1	Chen et al, secretome2019
																						ERO1A	Chen et al, secretome2019
																						BRINP3	Chen et al, secretome2019
																						FAT1	Chen et al, secretome2019
																						FBLN7	Chen et al, secretome2019
																						FBN2	Chen et al, secretome2019
																						FBN2	Chen et al, secretome2019
																						FBXW7	Chen et al, secretome2019
																						FCER1G	Chen et al, secretome2019
																						FCGRT	Chen et al, secretome2019
																						FGFR1	Chen et al, secretome2019
																						FGFRL1	Chen et al, secretome2019
																						FGG	Chen et al, secretome2019
																						FGG	Chen et al, secretome2019
																						FKBP7	Chen et al, secretome2019
																						FKBP7	Chen et al, secretome2019
																						FLT4	Chen et al, secretome2019
																						FOLR2	Chen et al, secretome2019
																						FREM1	Chen et al, secretome2019
																						FXYD3	Chen et al, secretome2019
																						GABRA1	Chen et al, secretome2019
																						GALNS	Chen et al, secretome2019
																						GC	Chen et al, secretome2019
																						GC	Chen et al, secretome2019
																						GCGR	Chen et al, secretome2019
																						CSH1	Chen et al, secretome2019
																						CSH1	Chen et al, secretome2019
																						GHDC	Chen et al, secretome2019
																						GLB1	Chen et al, secretome2019
																						GP2	Chen et al, secretome2019
																						GPHA2	Chen et al, secretome2019
																						ADGRG6	Chen et al, secretome2019
																						ADGRG1	Chen et al, secretome2019
																						ADGRG1	Chen et al, secretome2019
																						ADGRG1	Chen et al, secretome2019
																						ADGRG1	Chen et al, secretome2019
																						ADGRG1	Chen et al, secretome2019
																						ADGRG1	Chen et al, secretome2019
																						ADGRG1	Chen et al, secretome2019
																						ADGRG1	Chen et al, secretome2019
																						ADGRG1	Chen et al, secretome2019
																						ADGRG1	Chen et al, secretome2019
																						ADGRG1	Chen et al, secretome2019
																						ADGRG1	Chen et al, secretome2019
																						ADGRG1	Chen et al, secretome2019
																						ADGRG1	Chen et al, secretome2019
																						ADGRG1	Chen et al, secretome2019
																						GYPE	Chen et al, secretome2019
																						GZMB	Chen et al, secretome2019
																						HAPLN1	Chen et al, secretome2019
																						CELF6	Chen et al, secretome2019
																						NA	Chen et al, secretome2019
																						CELF6	Chen et al, secretome2019
																						HGF	Chen et al, secretome2019
																						HLA-DPB1	Chen et al, secretome2019
																						HLA-A	Chen et al, secretome2019
																						HP	Chen et al, secretome2019
																						HP	Chen et al, secretome2019
																						HP	Chen et al, secretome2019
																						HYAL1	Chen et al, secretome2019
																						ICAM1	Chen et al, secretome2019
																						IGFBP6	Chen et al, secretome2019
																						IGK	Chen et al, secretome2019
																						BMS1P20	Chen et al, secretome2019
																						IL12RB1	Chen et al, secretome2019
																						IL17RE	Chen et al, secretome2019
																						IL17RE	Chen et al, secretome2019
																						IL1R1	Chen et al, secretome2019
																						CXCL8	Chen et al, secretome2019
																						ISLR	Chen et al, secretome2019
																						ITGB2	Chen et al, secretome2019
																						ITGB2	Chen et al, secretome2019
																						ITGB7	Chen et al, secretome2019
																						ITGB7	Chen et al, secretome2019
																						ITIH3	Chen et al, secretome2019
																						JMJD8	Chen et al, secretome2019
																						EMC1	Chen et al, secretome2019
																						KLK15	Chen et al, secretome2019
																						POGLUT1	Chen et al, secretome2019
																						KIR2DL4	Chen et al, secretome2019
																						KIR2DL4	Chen et al, secretome2019
																						LACRT	Chen et al, secretome2019
																						LAMA4	Chen et al, secretome2019
																						LAMB1	Chen et al, secretome2019
																						LAYN	Chen et al, secretome2019
																						LCN10	Chen et al, secretome2019
																						LCN10	Chen et al, secretome2019
																						LECT2	Chen et al, secretome2019
																						LECT2	Chen et al, secretome2019
																						LIPC	Chen et al, secretome2019
																						LIPC	Chen et al, secretome2019
																						LIPH	Chen et al, secretome2019
																						LOXL3	Chen et al, secretome2019
																						LOXL3	Chen et al, secretome2019
																						LRP1	Chen et al, secretome2019
																						LRP2	Chen et al, secretome2019
																						LY6K	Chen et al, secretome2019
																						LYNX1	Chen et al, secretome2019
																						LYZ	Chen et al, secretome2019
																						MANBA	Chen et al, secretome2019
																						MANBA	Chen et al, secretome2019
																						MDK	Chen et al, secretome2019
																						MEPE	Chen et al, secretome2019
																						MMP10	Chen et al, secretome2019
																						MMP13	Chen et al, secretome2019
																						MMP19	Chen et al, secretome2019
																						MMP8	Chen et al, secretome2019
																						MUC17	Chen et al, secretome2019
																						NFASC	Chen et al, secretome2019
																						NID2	Chen et al, secretome2019
																						NMU	Chen et al, secretome2019
																						NPC2	Chen et al, secretome2019
																						NPC2	Chen et al, secretome2019
																						NRP1	Chen et al, secretome2019
																						NRP1	Chen et al, secretome2019
																						NRP1	Chen et al, secretome2019
																						NT5E	Chen et al, secretome2019
																						NTS	Chen et al, secretome2019
																						NUCB2	Chen et al, secretome2019
																						OS9	Chen et al, secretome2019
																						OS9	Chen et al, secretome2019
																						OS9	Chen et al, secretome2019
																						OS9	Chen et al, secretome2019
																						P4HA2	Chen et al, secretome2019
																						P4HA2	Chen et al, secretome2019
																						ACP7	Chen et al, secretome2019
																						PDGFRA	Chen et al, secretome2019
																						PDGFRA	Chen et al, secretome2019
																						PGC	Chen et al, secretome2019
																						PIGK	Chen et al, secretome2019
																						PLA2G12A	Chen et al, secretome2019
																						PLA2G15	Chen et al, secretome2019
																						PLA2G15	Chen et al, secretome2019
																						PLA2G1B	Chen et al, secretome2019
																						PLA2G2C	Chen et al, secretome2019
																						PLOD2	Chen et al, secretome2019
																						PNLIPRP1	Chen et al, secretome2019
																						PNLIPRP1	Chen et al, secretome2019
																						PODNL1	Chen et al, secretome2019
																						PPT1	Chen et al, secretome2019
																						EGFL8	Chen et al, secretome2019
																						PPY	Chen et al, secretome2019
																						PRB1	Chen et al, secretome2019
																						PRG4	Chen et al, secretome2019
																						PROC	Chen et al, secretome2019
																						PRH1	Chen et al, secretome2019
																						PRSS1	Chen et al, secretome2019
																						PRSS23	Chen et al, secretome2019
																						PRTG	Chen et al, secretome2019
																						CTRL	Chen et al, secretome2019
																						PTPRS	Chen et al, secretome2019
																						PTTG1IP	Chen et al, secretome2019
																						RAET1G	Chen et al, secretome2019
																						RARRES2	Chen et al, secretome2019
																						RCN3	Chen et al, secretome2019
																						RNF149	Chen et al, secretome2019
																						SAA1	Chen et al, secretome2019
																						SAA2	Chen et al, secretome2019
																						SAA2	Chen et al, secretome2019
																						LRCOL1	Chen et al, secretome2019
																						SCG2	Chen et al, secretome2019
																						SCGB2A2	Chen et al, secretome2019
																						NAAA	Chen et al, secretome2019
																						SDC1	Chen et al, secretome2019
																						SEMA6D	Chen et al, secretome2019
																						SEMA6D	Chen et al, secretome2019
																						SERPINF1	Chen et al, secretome2019
																						SERPINF1	Chen et al, secretome2019
																						SERPING1	Chen et al, secretome2019
																						SERPINH1	Chen et al, secretome2019
																						SERPINH1	Chen et al, secretome2019
																						SERPINH1	Chen et al, secretome2019
																						SERPINI1	Chen et al, secretome2019
																						SGCA	Chen et al, secretome2019
																						SHISA5	Chen et al, secretome2019
																						SIDT2	Chen et al, secretome2019
																						SIRPB1	Chen et al, secretome2019
																						SLC8B1	Chen et al, secretome2019
																						SPARCL1	Chen et al, secretome2019
																						SPARCL1	Chen et al, secretome2019
																						SSR4	Chen et al, secretome2019
																						TAPBP	Chen et al, secretome2019
																						TCTN1	Chen et al, secretome2019
																						TF	Chen et al, secretome2019
																						TF	Chen et al, secretome2019
																						TM9SF4	Chen et al, secretome2019
																						TMED10	Chen et al, secretome2019
																						TMEM9	Chen et al, secretome2019
																						TMX1	Chen et al, secretome2019
																						TPSAB1	Chen et al, secretome2019
																						TWSG1	Chen et al, secretome2019
																						TYROBP	Chen et al, secretome2019
																						IGFLR1	Chen et al, secretome2019
																						IGFLR1	Chen et al, secretome2019
																						IGFLR1	Chen et al, secretome2019
																						UGT3A1	Chen et al, secretome2019
																						UGT3A1	Chen et al, secretome2019
																						UGT3A2	Chen et al, secretome2019
																						UMOD	Chen et al, secretome2019
																						UMOD	Chen et al, secretome2019
																						UTS2B	Chen et al, secretome2019
																						UTS2B	Chen et al, secretome2019
																						SEBOX	Chen et al, secretome2019
																						WFDC2	Chen et al, secretome2019
																						ZG16B	Chen et al, secretome2019
																						AHSG	Chen et al, secretome2019
																						APOA4	Chen et al, secretome2019
																						CD200R1	Chen et al, secretome2019
																						CD200R1	Chen et al, secretome2019
																						CD200R1	Chen et al, secretome2019
																						CTRB1	Chen et al, secretome2019
																						GC	Chen et al, secretome2019
																						IFNA2	Chen et al, secretome2019
																						IL13	Chen et al, secretome2019
																						MFGE8	Chen et al, secretome2019
																						ORM1	Chen et al, secretome2019
																						PRH2	Chen et al, secretome2019
																						SFTPA2	Chen et al, secretome2019
																						TGFB1	Chen et al, secretome2019
																						HEL-S-153w	Chen et al, secretome2019
																						GC	Chen et al, secretome2019
																						HLA-B	Chen et al, secretome2019
																						HLA-A	Chen et al, secretome2019
																						HLA-B	Chen et al, secretome2019
																						HLA-B	Chen et al, secretome2019
																						HLA-B	Chen et al, secretome2019
																						HLA-B	Chen et al, secretome2019
																						HLA-B	Chen et al, secretome2019
																						HLA-B	Chen et al, secretome2019
																						HLA-B	Chen et al, secretome2019
																						HLA-B	Chen et al, secretome2019
																						HLA-B	Chen et al, secretome2019
																						HLA-B	Chen et al, secretome2019
																						HLA-B	Chen et al, secretome2019
																						HLA-B	Chen et al, secretome2019
																						HLA-A	Chen et al, secretome2019
																						HLA-B	Chen et al, secretome2019
																						MFGE8	Chen et al, secretome2019
																						MFGE8	Chen et al, secretome2019
																						HLA-B	Chen et al, secretome2019
																						HLA-C	Chen et al, secretome2019
																						GLB1	Chen et al, secretome2019
																						PSAP	Chen et al, secretome2019
																						PSAP	Chen et al, secretome2019
																						NPW	Chen et al, secretome2019
																						GLB1	Chen et al, secretome2019
																						NFASC	Chen et al, secretome2019
																						CNPY2	Chen et al, secretome2019
																						CD55	Chen et al, secretome2019
																						CD55	Chen et al, secretome2019
																						MIA3	Chen et al, secretome2019
																						CDH23	Chen et al, secretome2019
																						CSHL1	Chen et al, secretome2019
																						COL6A5	Chen et al, secretome2019
																						SLAMF1	Chen et al, secretome2019
																						GUSB	Chen et al, secretome2019
																						TNC	Chen et al, secretome2019
																						TNC	Chen et al, secretome2019
																						CSN1S1	Chen et al, secretome2019
																						CSN1S1	Chen et al, secretome2019
																						ERVFC1	Chen et al, secretome2019
																						NCR3	Chen et al, secretome2019
																						COL22A1	Chen et al, secretome2019
																						TNC	Chen et al, secretome2019
																						ITGA2B	Chen et al, secretome2019
																						IL9R	Chen et al, secretome2019
																						LTBP1	Chen et al, secretome2019
																						ISM2	Chen et al, secretome2019
																						ADAMTSL1	Chen et al, secretome2019
																						FCRLA	Chen et al, secretome2019
																						NPNT	Chen et al, secretome2019
																						RNF150	Chen et al, secretome2019
																						FCRLA	Chen et al, secretome2019
																						COL6A5	Chen et al, secretome2019
																						COL3A1	Chen et al, secretome2019
																						FAM187A	Chen et al, secretome2019
																						CHRD	Chen et al, secretome2019
																						DMKN	Chen et al, secretome2019
																						FBLN1	Chen et al, secretome2019
																						NPHS1	Chen et al, secretome2019
																						COL18A1	Chen et al, secretome2019
																						CHRD	Chen et al, secretome2019
																						FGFR2	Chen et al, secretome2019
																						CRB2	Chen et al, secretome2019
																						FCRLA	Chen et al, secretome2019
																						MUC1	Chen et al, secretome2019
																						MATN4	Chen et al, secretome2019
																						UGT1A10	Chen et al, secretome2019
																						TAPBP	Chen et al, secretome2019
																						NCR3	Chen et al, secretome2019
																						IGF2	Chen et al, secretome2019
																						COL11A2	Chen et al, secretome2019
																						TAPBP	Chen et al, secretome2019
																						IGKV4-1	Chen et al, secretome2019
																						IGKV5-2	Chen et al, secretome2019
																						IGHV3-23	Chen et al, secretome2019
																						LYPD6	Chen et al, secretome2019
																						SFTPB	Chen et al, secretome2019
																						CEACAM18	Chen et al, secretome2019
																						IL15RA	Chen et al, secretome2019
																						COL18A1	Chen et al, secretome2019
																						SNED1	Chen et al, secretome2019
																						NFASC	Chen et al, secretome2019
																						SNED1	Chen et al, secretome2019
																						LTBP1	Chen et al, secretome2019
																						DMKN	Chen et al, secretome2019
																						FBLN7	Chen et al, secretome2019
																						COL22A1	Chen et al, secretome2019
																						PLA2G2C	Chen et al, secretome2019
																						DMKN	Chen et al, secretome2019
																						ZACN	Chen et al, secretome2019
																						CHRD	Chen et al, secretome2019
																						FBLN1	Chen et al, secretome2019
																						FSTL1	Chen et al, secretome2019
																						LAMA2	Chen et al, secretome2019
																						TNFRSF25	Chen et al, secretome2019
																						GHRL	Chen et al, secretome2019
																						DMKN	Chen et al, secretome2019
																						CHRD	Chen et al, secretome2019
																						FOLR3	Chen et al, secretome2019
																						MZB1	Chen et al, secretome2019
																						IGKV1D-16	Chen et al, secretome2019
																						IGKV3-11	Chen et al, secretome2019
																						IGKV1-5	Chen et al, secretome2019
																						MZB1	Chen et al, secretome2019
																						PDGFRA	Chen et al, secretome2019
																						TNFRSF25	Chen et al, secretome2019
																						FGFR1	Chen et al, secretome2019
																						IL15RA	Chen et al, secretome2019
																						NPC2	Chen et al, secretome2019
																						PTPRO	Chen et al, secretome2019
																						MMP19	Chen et al, secretome2019
																						OTOGL	Chen et al, secretome2019
																						COL11A2	Chen et al, secretome2019
																						COL11A2	Chen et al, secretome2019
																						DCD	Chen et al, secretome2019
																						TWSG1	Chen et al, secretome2019
																						SPACA3	Chen et al, secretome2019
																						SEMA6B	Chen et al, secretome2019
																						PYY	Chen et al, secretome2019
																						CA4	Chen et al, secretome2019
																						IZUMO1	Chen et al, secretome2019
																						ERN1	Chen et al, secretome2019
																						OSCAR	Chen et al, secretome2019
																						CCL4L2	Chen et al, secretome2019
																						CCL4L2	Chen et al, secretome2019
																						ALB	Chen et al, secretome2019
																						FSTL4	Chen et al, secretome2019
																						ACE2	Chen et al, secretome2019
																						ACRV1	Chen et al, secretome2019
																						ACRV1	Chen et al, secretome2019
																						ACRV1	Chen et al, secretome2019
																						AMICA1	Chen et al, secretome2019
																						AMY2A	Chen et al, secretome2019
																						BPIFA4P	Chen et al, secretome2019
																						CALCA	Chen et al, secretome2019
																						CALCA	Chen et al, secretome2019
																						CALCA	Chen et al, secretome2019
																						CD84	Chen et al, secretome2019
																						CHADL	Chen et al, secretome2019
																						CLEC18B	Chen et al, secretome2019
																						CLEC18C	Chen et al, secretome2019
																						COL1A1	Chen et al, secretome2019
																						CYP2C9	Chen et al, secretome2019
																						DEFB109P1	Chen et al, secretome2019
																						DNASE2	Chen et al, secretome2019
																						EPHA1	Chen et al, secretome2019
																						EPHA2	Chen et al, secretome2019
																						EPHB1	Chen et al, secretome2019
																						EPHB6	Chen et al, secretome2019
																						FCRL5	Chen et al, secretome2019
																						FGFR1	Chen et al, secretome2019
																						FGFR1	Chen et al, secretome2019
																						GHDC	Chen et al, secretome2019
																						ISM2	Chen et al, secretome2019
																						KDR	Chen et al, secretome2019
																						KLK5	Chen et al, secretome2019
																						LAMA4	Chen et al, secretome2019
																						LCN2	Chen et al, secretome2019
																						HAVCR2	Chen et al, secretome2019
																						ZG16	Chen et al, secretome2019
																						NUCB2	Chen et al, secretome2019
																						NUCB2	Chen et al, secretome2019
																						PDCD1LG2	Chen et al, secretome2019
																						PM20D1	Chen et al, secretome2019
																						PNLIPRP1	Chen et al, secretome2019
																						PNLIPRP1	Chen et al, secretome2019
																						SCARF1	Chen et al, secretome2019
																						NA	Chen et al, secretome2019
																						SCGB2A2	Chen et al, secretome2019
																						SCUBE2	Chen et al, secretome2019
																						SCUBE2	Chen et al, secretome2019
																						TPSAB1	Chen et al, secretome2019
																						UGGT1	Chen et al, secretome2019
																						UGT2A1	Chen et al, secretome2019
																						UGT2A1	Chen et al, secretome2019
																						THPO	Chen et al, secretome2019
																						opn	Chen et al, secretome2019
																						LOC100130520	Chen et al, secretome2019
																						CTGF	Chen et al, secretome2019
																						COL18A1	Chen et al, secretome2019
																						COL18A1	Chen et al, secretome2019
																						MUC19	Chen et al, secretome2019
																						ITGB4	Chen et al, secretome2019
																						PRRG4	Chen et al, secretome2019
																						PVR	Chen et al, secretome2019
																						CDH23	Chen et al, secretome2019
																						SLAMF1	Chen et al, secretome2019
																						LAMA4	Chen et al, secretome2019
																						FKBP11	Chen et al, secretome2019
																						COL6A5	Chen et al, secretome2019
																						FBLN5	Chen et al, secretome2019
																						CD3G	Chen et al, secretome2019
																						GRM2	Chen et al, secretome2019
																						PAM	Chen et al, secretome2019
																						KLK7	Chen et al, secretome2019
																						SLIT1	Chen et al, secretome2019
																						COL6A3	Chen et al, secretome2019
																						SPAG11A	Chen et al, secretome2019
																						GRIN1	Chen et al, secretome2019
																						VWDE	Chen et al, secretome2019
																						NUCB2	Chen et al, secretome2019
																						FOLR2	Chen et al, secretome2019
																						SCARF1	Chen et al, secretome2019
																						CCL25	Chen et al, secretome2019
																						GH1	Chen et al, secretome2019
																						NEMP2	Chen et al, secretome2019
																						FGFR1	Chen et al, secretome2019
																						CUZD1	Chen et al, secretome2019
																						CXCL17	Chen et al, secretome2019
																						ADAM11	Chen et al, secretome2019
																						CR2	Chen et al, secretome2019
																						CFHR4	Chen et al, secretome2019
																						CFHR1	Chen et al, secretome2019
																						PRG4	Chen et al, secretome2019
																						IL20RA	Chen et al, secretome2019
																						FCER1A	Chen et al, secretome2019
																						CUZD1	Chen et al, secretome2019
																						COL21A1	Chen et al, secretome2019
																						COL9A2	Chen et al, secretome2019
																						PPT1	Chen et al, secretome2019
																						LCN2	Chen et al, secretome2019
																						RPN2	Chen et al, secretome2019
																						TAPBP	Chen et al, secretome2019
																						AGER	Chen et al, secretome2019
																						HLA-C	Chen et al, secretome2019
																						KLK6	Chen et al, secretome2019
																						MOG	Chen et al, secretome2019
																						BTN2A1	Chen et al, secretome2019
																						CUBN	Chen et al, secretome2019
																						PCDHA4	Chen et al, secretome2019
																						CCL19	Chen et al, secretome2019
																						ITIH2	Chen et al, secretome2019
																						ADAMTSL1	Chen et al, secretome2019
																						HTN3	Chen et al, secretome2019
																						CD99	Chen et al, secretome2019
																						VLDLR	Chen et al, secretome2019
																						GZMB	Chen et al, secretome2019
																						LY6G6E	Chen et al, secretome2019
																						PSORS1C2	Chen et al, secretome2019
																						CDSN	Chen et al, secretome2019
																						IL17RE	Chen et al, secretome2019
																						CPAMD8	Chen et al, secretome2019
																						IGKV1-33	Chen et al, secretome2019
																						IGKV2D-26	Chen et al, secretome2019
																						IGKV3D-20	Chen et al, secretome2019
																						IGKV6D-41	Chen et al, secretome2019
																						IGKV3D-11	Chen et al, secretome2019
																						IGLV4-69	Chen et al, secretome2019
																						IGLV8-61	Chen et al, secretome2019
																						IGLV4-60	Chen et al, secretome2019
																						IGLV6-57	Chen et al, secretome2019
																						IGLV11-55	Chen et al, secretome2019
																						IGLV10-54	Chen et al, secretome2019
																						IGLV5-52	Chen et al, secretome2019
																						IGLV1-51	Chen et al, secretome2019
																						IGLV1-50	Chen et al, secretome2019
																						IGLV5-48	Chen et al, secretome2019
																						IGLV1-47	Chen et al, secretome2019
																						IGLV7-46	Chen et al, secretome2019
																						IGLV5-45	Chen et al, secretome2019
																						IGLV1-44	Chen et al, secretome2019
																						IGLV7-43	Chen et al, secretome2019
																						IGLV1-40	Chen et al, secretome2019
																						IGLV5-37	Chen et al, secretome2019
																						IGLV1-36	Chen et al, secretome2019
																						IGLV2-33	Chen et al, secretome2019
																						IGLV3-27	Chen et al, secretome2019
																						IGLV3-25	Chen et al, secretome2019
																						IGLV2-23	Chen et al, secretome2019
																						IGLV3-21	Chen et al, secretome2019
																						IGLV3-19	Chen et al, secretome2019
																						IGLV2-18	Chen et al, secretome2019
																						IGLV3-16	Chen et al, secretome2019
																						IGLV2-14	Chen et al, secretome2019
																						IGLV2-11	Chen et al, secretome2019
																						IGLV3-10	Chen et al, secretome2019
																						IGLV3-9	Chen et al, secretome2019
																						IGLV4-3	Chen et al, secretome2019
																						IGLV3-1	Chen et al, secretome2019
																						TRGV8	Chen et al, secretome2019
																						TRGV5	Chen et al, secretome2019
																						TRBV6-1	Chen et al, secretome2019
																						TCRBV13S5	Chen et al, secretome2019
																						TRBV7-3	Chen et al, secretome2019
																						TRBV5-3	Chen et al, secretome2019
																						TRBV10-1	Chen et al, secretome2019
																						TRBV11-1	Chen et al, secretome2019
																						TRBV6-5	Chen et al, secretome2019
																						TRBV6-6	Chen et al, secretome2019
																						TRBV6-7	Chen et al, secretome2019
																						TRBV6-8	Chen et al, secretome2019
																						TRBV20-1	Chen et al, secretome2019
																						TRBV27	Chen et al, secretome2019
																						IGHV6-1	Chen et al, secretome2019
																						IGHV1-2	Chen et al, secretome2019
																						IGHV2-5	Chen et al, secretome2019
																						IGHV3-7	Chen et al, secretome2019
																						IGHV3-11	Chen et al, secretome2019
																						IGHV3-13	Chen et al, secretome2019
																						IGHV3-15	Chen et al, secretome2019
																						IGHV1-18	Chen et al, secretome2019
																						IGHV3-20	Chen et al, secretome2019
																						IGHV4-28	Chen et al, secretome2019
																						IGHV3-33	Chen et al, secretome2019
																						IGHV4-34	Chen et al, secretome2019
																						IGHV3-35	Chen et al, secretome2019
																						IGHV3-38	Chen et al, secretome2019
																						IGHV4-39	Chen et al, secretome2019
																						IGHV3-48	Chen et al, secretome2019
																						IGHV3-49	Chen et al, secretome2019
																						IGHV5-51	Chen et al, secretome2019
																						IGHV3-53	Chen et al, secretome2019
																						IGHV4-59	Chen et al, secretome2019
																						IGHV4-61	Chen et al, secretome2019
																						IGHV3-66	Chen et al, secretome2019
																						NA	Chen et al, secretome2019
																						IGHV3-73	Chen et al, secretome2019
																						OSCAR	Chen et al, secretome2019
																						LHB	Chen et al, secretome2019
																						QSOX1	Chen et al, secretome2019
																						LGI4	Chen et al, secretome2019
																						MOXD1	Chen et al, secretome2019
																						MASP1	Chen et al, secretome2019
																						CSHL1	Chen et al, secretome2019
																						DLK1	Chen et al, secretome2019
																						IGF1	Chen et al, secretome2019
																						LAMB1	Chen et al, secretome2019
																						LRFN4	Chen et al, secretome2019
																						CCL7	Chen et al, secretome2019
																						CCL7	Chen et al, secretome2019
																						PSAP	Chen et al, secretome2019
																						IZUMO4	Chen et al, secretome2019
																						ECM2	Chen et al, secretome2019
																						MCF2L	Chen et al, secretome2019
																						BPIFC	Chen et al, secretome2019
																						TCTN1	Chen et al, secretome2019
																						ITGB2	Chen et al, secretome2019
																						CDH23	Chen et al, secretome2019
																						APOB	Chen et al, secretome2019
																						PPT2	Chen et al, secretome2019
																						PPT2	Chen et al, secretome2019
																						C1S	Chen et al, secretome2019
																						PDGFA	Chen et al, secretome2019
																						NRXN1	Chen et al, secretome2019
																						QPCT	Chen et al, secretome2019
																						EMID1	Chen et al, secretome2019
																						A2M	Chen et al, secretome2019
[truncated: 4,944 more rows]

## Sheet: Ext.Data_Fig.6E
WebGestalt_Results_(Mapping)		userId	geneSymbol	geneName	entrezgene	gLink					WebGestalt_Results_TF_enrichment	Cluster_1	geneSet	matches TF	link	size	overlap	expect	enrichmentRatio	pValue	FDR	overlapId	userId							WebGestalt_Summary	matches TF	Cluster	size	overlap	expect	enrichmentRatio	pValue	FDR		Cytoscape_TF_target_interactions	Cluster 1	#node1	node2	shared interaction	Source node attribute	Target node attribute		Cluster 2	#node1
	Cluster_1	Angptl4	Angptl4	angiopoietin-like 4	362850	https://www.ncbi.nlm.nih.gov/gene/?term=362850							AML_Q6	RUNX1	http://www.broadinstitute.org/gsea/msigdb/cards/AML_Q6	374	9	1.55012	5.80599	2.13243e-05	0.0129439	50654;309684;25734;292879;287561;24770;60335;316516;287362	Ccl2;Ccl7;Ctss;Hck;Itgb2;Mybpc2;Nlrp3;Tgm1;Tmbim1								STAT3	1	41	2	0.169933	11.7693	0.0124846	0.853208				AML_Q6	Ccl2	TF-target	TF	target			BRN2_01
	Cluster_1	Anxa2	Anxa2	annexin A2	56611	https://www.ncbi.nlm.nih.gov/gene/?term=56611							RACCACAR_AML_Q6	RUNX1	http://www.broadinstitute.org/gsea/msigdb/cards/RACCACAR_AML_Q6	361	7	1.49624	4.67839	0.000698544	0.212008	309684;25734;287561;24770;25542;499847;498282	Arhgap30;Ccl2;Ccl3;Ccl7;Hck;Itgb2;Prrg4								RUNX1	1	374	9	1.55012	5.80599	2.13243e-05	0.0129439				AML_Q6	Ccl7	TF-target	TF	target			BRN2_01
	Cluster_1	Arhgap30	Arhgap30	Rho GTPase activating protein 30	498282	https://www.ncbi.nlm.nih.gov/gene/?term=498282							RYTTCCTG_ETS2_B	ETS2	http://www.broadinstitute.org/gsea/msigdb/cards/RYTTCCTG_ETS2_B	1583	15	6.56108	2.28621	0.00160169	0.324075	25245;50654;79113;25177;60582;25734;306071;81521;314654;287561;24770;29538;25544;116510;498282	Arhgap30;Bdkrb2;Ccl2;Ccl20;Ccl7;Ctss;Fgr;Fhl1;Hck;Il1rn;Lcp1;Msn;Myo1f;Sele;Timp1								RUNX1	1	361	7	1.49624	4.67839	0.000698544	0.212008				AML_Q6	Ctss	TF-target	TF	target			BRN2_01
	Cluster_1	Arl11	Arl11	ADP-ribosylation factor like GTPase 11	364396	https://www.ncbi.nlm.nih.gov/gene/?term=364396							NFKB_Q6	NFKB	http://www.broadinstitute.org/gsea/msigdb/cards/NFKB_Q6	365	6	1.51282	3.9661	0.0039122	0.494281	66021;114105;81503;60582;25619;499847	Cxcl1;Cxcl2;Cybb;Il1rn;Plau;Prrg4								NFKB	1	365	6	1.51282	3.9661	0.0039122	0.494281				AML_Q6	Hck	TF-target	TF	target			BACH1_01
	Cluster_1	Asns	Asns	asparagine synthetase (glutamine-hydrolyzing)	25612	https://www.ncbi.nlm.nih.gov/gene/?term=25612							ETS_Q4	ETS1	http://www.broadinstitute.org/gsea/msigdb/cards/ETS_Q4	368	6	1.52525	3.93377	0.00407151	0.494281	309684;306071;25734;287561;24770;498282	Arhgap30;Ccl2;Ccl7;Hck;Itgb2;Lcp1								ETS1	1	368	6	1.52525	3.93377	0.00407151	0.494281				AML_Q6	Itgb2	TF-target	TF	target			BACH1_01
	Cluster_1	Bcat1	Bcat1	branched chain amino acid transaminase 1	29592	https://www.ncbi.nlm.nih.gov/gene/?term=29592							PEA3_Q6	ETV4	http://www.broadinstitute.org/gsea/msigdb/cards/PEA3_Q6	386	6	1.59986	3.75033	0.00513075	0.519061	50654;170568;25734;25651;287362;498282	Arhgap30;Ctss;Dmbt1;Hck;Nlrp3;Selp								ETV4	1	386	6	1.59986	3.75033	0.00513075	0.519061				AML_Q6	Mybpc2	TF-target	TF	target			BACH1_01
	Cluster_1	Bdkrb2	Bdkrb2	bradykinin receptor B2	25245	https://www.ncbi.nlm.nih.gov/gene/?term=25245							TEL2_Q6	ETV7	http://www.broadinstitute.org/gsea/msigdb/cards/TEL2_Q6	331	5	1.3719	3.64458	0.0118429	0.853208	50654;306071;25734;287561;24770	Ccl2;Ccl7;Ctss;Hck;Lcp1								ETV7	1	331	5	1.3719	3.64458	0.0118429	0.853208				AML_Q6	Nlrp3	TF-target	TF	target			TTANTCA_UNKNOWN
	Cluster_1	C5ar1	C5ar1	complement C5a receptor 1	113959	https://www.ncbi.nlm.nih.gov/gene/?term=113959							STAT3_01	STAT3	http://www.broadinstitute.org/gsea/msigdb/cards/STAT3_01	41	2	0.169933	11.7693	0.0124846	0.853208	287561;24770	Ccl2;Ccl7								GFI1	1	468	6	1.93973	3.09322	0.0126505	0.853208				AML_Q6	Tgm1	TF-target	TF	target			TTANTCA_UNKNOWN
	Cluster_1	Ccl2	Ccl2	C-C motif chemokine ligand 2	24770	https://www.ncbi.nlm.nih.gov/gene/?term=24770							TGATTTRY_GFI1_01	GFI1	http://www.broadinstitute.org/gsea/msigdb/cards/TGATTTRY_GFI1_01	468	6	1.93973	3.09322	0.0126505	0.853208	56611;170568;79113;306071;24546;289424	Anxa2;Dmbt1;Fgr;Lcp1;Slco2a1;Xpr1								ETS2	1	1583	15	6.56108	2.28621	0.00160169	0.324075				AML_Q6	Tmbim1	TF-target	TF	target			TTANTCA_UNKNOWN
	Cluster_1	Ccl20	Ccl20	C-C motif chemokine ligand 20	29538	https://www.ncbi.nlm.nih.gov/gene/?term=29538							TATAAA_TATA_01	TAF	http://www.broadinstitute.org/gsea/msigdb/cards/TATAAA_TATA_01	1894	14	7.85009	1.78342	0.0205561	1	25734;170568;79113;60582;306071;24617;24615;25542;287561;25544;24546;362850;309533;24618	Angptl4;Ccl3;Ccl7;Dmbt1;Fgr;Hck;Il1rn;Lcp1;Reg3b;S100a4;Sele;Serpine1;Slco2a1;Sorcs1								TAF	1	1894	14	7.85009	1.78342	0.0205561	1				RACCACAR_AML_Q6	Arhgap30	TF-target	TF	target			TTANTCA_UNKNOWN
	Cluster_1	Ccl27	Ccl27	C-C motif chemokine ligand 27	362505	https://www.ncbi.nlm.nih.gov/gene/?term=362505																																				RACCACAR_AML_Q6	Ccl2	TF-target	TF	target			TTANTCA_UNKNOWN
	Cluster_1	Ccl3	Ccl3	C-C motif chemokine ligand 3	25542	https://www.ncbi.nlm.nih.gov/gene/?term=25542																									matches TF	Cluster	size	overlap	expect	enrichmentRatio	pValue	FDR				RACCACAR_AML_Q6	Ccl3	TF-target	TF	target			GGCNKCCATNK_UNKNOWN
	Cluster_1	Ccl7	Ccl7	C-C motif chemokine ligand 7	287561	https://www.ncbi.nlm.nih.gov/gene/?term=287561																									unknown TF	2	179	2	0.18862	10.6034	0.0148272	1				RACCACAR_AML_Q6	Ccl7	TF-target	TF	target			GGCNKCCATNK_UNKNOWN
	Cluster_1	Cd14	Cd14	CD14 molecule	60350	https://www.ncbi.nlm.nih.gov/gene/?term=60350						Cluster_2	geneSet	matches TF	link	size	overlap	expect	enrichmentRatio	pValue	FDR	overlapId	userId								POU3F2	2	370	3	0.389884	7.69459	0.0062813	1				RACCACAR_AML_Q6	Hck	TF-target	TF	target			GCCATNTTG_YY1_Q6
	Cluster_1	Cd300le	Cd300le	Cd300 molecule-like family member E	360655	https://www.ncbi.nlm.nih.gov/gene/?term=360655							BRN2_01	POU3F2	http://www.broadinstitute.org/gsea/msigdb/cards/BRN2_01	370	3	0.389884	7.69459	0.0062813	1	360638;366069;312052	Adam11;Myo3b;Steap2								IRF	2	262	2	0.27608	7.24427	0.0302619	1				RACCACAR_AML_Q6	Itgb2	TF-target	TF	target			GCCATNTTG_YY1_Q6
	Cluster_1	Cd44	Cd44	CD44 molecule (Indian blood group)	25406	https://www.ncbi.nlm.nih.gov/gene/?term=25406							BACH1_01	BACH1	http://www.broadinstitute.org/gsea/msigdb/cards/BACH1_01	445	3	0.468915	6.39775	0.0104332	1	25686;309499;308821	Gnai1;Myof;Rab30								BACH1	2	445	3	0.468915	6.39775	0.0104332	1				RACCACAR_AML_Q6	Prrg4	TF-target	TF	target			GCCATNTTG_YY1_Q6
	Cluster_1	Cd68	Cd68	Cd68 molecule	287435	https://www.ncbi.nlm.nih.gov/gene/?term=287435							TTANTCA_UNKNOWN	unknown TF	http://www.broadinstitute.org/gsea/msigdb/cards/TTANTCA_UNKNOWN	1456	5	1.53425	3.25893	0.0139053	1	25686;360638;29527;309499;366069	Adam11;Gnai1;Myo3b;Myof;Ptgs2								GTF2A1	2	312	2	0.328767	6.08333	0.0416623	1				RYTTCCTG_ETS2_B	Arhgap30	TF-target	TF	target			CTGCAGY_UNKNOWN
	Cluster_1	Cdo1	Cdo1	cysteine dioxygenase type 1	81718	https://www.ncbi.nlm.nih.gov/gene/?term=81718							GGCNKCCATNK_UNKNOWN	unknown TF	http://www.broadinstitute.org/gsea/msigdb/cards/GGCNKCCATNK_UNKNOWN	179	2	0.18862	10.6034	0.0148272	1	360638;308821	Adam11;Rab30								LEF1	2	318	2	0.33509	5.96855	0.0431262	1				RYTTCCTG_ETS2_B	Bdkrb2	TF-target	TF	target			CTGCAGY_UNKNOWN
	Cluster_1	Cotl1	Cotl1	coactosin-like F-actin binding protein 1	361422	https://www.ncbi.nlm.nih.gov/gene/?term=361422							GCCATNTTG_YY1_Q6	YY1	http://www.broadinstitute.org/gsea/msigdb/cards/GCCATNTTG_YY1_Q6	656	3	0.691254	4.33994	0.0292881	1	25686;360638;308821	Adam11;Gnai1;Rab30								YY1	2	656	3	0.691254	4.33994	0.0292881	1				RYTTCCTG_ETS2_B	Ccl2	TF-target	TF	target			CTGCAGY_UNKNOWN
	Cluster_1	Ctss	Ctss	cathepsin S	50654	https://www.ncbi.nlm.nih.gov/gene/?term=50654							CTGCAGY_UNKNOWN	unknown TF	http://www.broadinstitute.org/gsea/msigdb/cards/CTGCAGY_UNKNOWN	1169	4	1.23182	3.24722	0.0296717	1	25686;360638;308821;366069	Adam11;Gnai1;Myo3b;Rab30								unknown TF	2	1456	5	1.53425	3.25893	0.0139053	1				RYTTCCTG_ETS2_B	Ccl20	TF-target	TF	target			CTGCAGY_UNKNOWN
	Cluster_1	Cxcl1	Cxcl1	C-X-C motif chemokine ligand 1	81503	https://www.ncbi.nlm.nih.gov/gene/?term=81503							STTTCRNTTT_IRF_Q6	IRF	http://www.broadinstitute.org/gsea/msigdb/cards/STTTCRNTTT_IRF_Q6	262	2	0.27608	7.24427	0.0302619	1	294091;24511	Ifit2;Itgb1								unknown TF	2	1169	4	1.23182	3.24722	0.0296717	1				RYTTCCTG_ETS2_B	Ccl7	TF-target	TF	target			STTTCRNTTT_IRF_Q6
	Cluster_1	Cxcl2	Cxcl2	C-X-C motif chemokine ligand 2	114105	https://www.ncbi.nlm.nih.gov/gene/?term=114105							GGGTGGRR_PAX4_03	PAX4	http://www.broadinstitute.org/gsea/msigdb/cards/GGGTGGRR_PAX4_03	1904	5	2.00632	2.49212	0.0402064	1	317163;25686;24511;360638;308821	Adam11;Eif1a;Gnai1;Itgb1;Rab30								PAX4	2	1904	5	2.00632	2.49212	0.0402064	1				RYTTCCTG_ETS2_B	Ctss	TF-target	TF	target			STTTCRNTTT_IRF_Q6
	Cluster_1	Cybb	Cybb	cytochrome b-245 beta chain	66021	https://www.ncbi.nlm.nih.gov/gene/?term=66021							TFIII_Q6	GTF2A1	http://www.broadinstitute.org/gsea/msigdb/cards/TFIII_Q6	312	2	0.328767	6.08333	0.0416623	1	360638;317196	Adam11;Klhl4																			RYTTCCTG_ETS2_B	Fgr	TF-target	TF	target			GGGTGGRR_PAX4_03
	Cluster_1	Dmbt1	Dmbt1	deleted in malignant brain tumors 1	170568	https://www.ncbi.nlm.nih.gov/gene/?term=170568							LEF1_Q2	LEF1	http://www.broadinstitute.org/gsea/msigdb/cards/LEF1_Q2	318	2	0.33509	5.96855	0.0431262	1	309499;308821	Myof;Rab30								matches TF	Cluster	size	overlap	expect	enrichmentRatio	pValue	FDR				RYTTCCTG_ETS2_B	Fhl1	TF-target	TF	target			GGGTGGRR_PAX4_03
	Cluster_1	Fgr	Fgr	FGR proto-oncogene, Src family tyrosine kinase	79113	https://www.ncbi.nlm.nih.gov/gene/?term=79113																									unknown TF	3	93	2	0.124131	16.1121	0.0067169	0.93252				RYTTCCTG_ETS2_B	Hck	TF-target	TF	target			GGGTGGRR_PAX4_03
	Cluster_1	Fhdc1	Fhdc1	FH2 domain containing 1	295161	https://www.ncbi.nlm.nih.gov/gene/?term=295161																									ZNF384	3	336	3	0.448472	6.68938	0.00953959	0.93252				RYTTCCTG_ETS2_B	Il1rn	TF-target	TF	target			GGGTGGRR_PAX4_03
	Cluster_1	Fhl1	Fhl1	four and a half LIM domains 1	25177	https://www.ncbi.nlm.nih.gov/gene/?term=25177																									POU2F1	3	353	3	0.471163	6.36723	0.0109095	0.93252				RYTTCCTG_ETS2_B	Lcp1	TF-target	TF	target			GGGTGGRR_PAX4_03
	Cluster_1	Gpnmb	Gpnmb	glycoprotein nmb	113955	https://www.ncbi.nlm.nih.gov/gene/?term=113955						Cluster_3	geneSet	matches TF	link	size	overlap	expect	enrichmentRatio	pValue	FDR	overlapId	userId								MZF1	3	357	3	0.476502	6.29589	0.0112477	0.93252				RYTTCCTG_ETS2_B	Msn	TF-target	TF	target			TFIII_Q6
	Cluster_1	Hamp	Hamp	hepcidin antimicrobial peptide	84604	https://www.ncbi.nlm.nih.gov/gene/?term=84604							TATAAA_TATA_01	TAF	http://www.broadinstitute.org/gsea/msigdb/cards/TATAAA_TATA_01	1894	8	2.52799	3.16456	0.00186874	0.93252	29456;24598;24602;81809;29545;246262;361945;316330	Ankrd23;Map1b;Nos1;Nppa;Postn;Sema3d;Tgfb2;Uchl1								TAF	3	477	4	0.63667	6.28269	0.00323262	0.93252				RYTTCCTG_ETS2_B	Myo1f	TF-target	TF	target			TFIII_Q6
	Cluster_1	Hck	Hck	HCK proto-oncogene, Src family tyrosine kinase	25734	https://www.ncbi.nlm.nih.gov/gene/?term=25734							TATA_C	TAF	http://www.broadinstitute.org/gsea/msigdb/cards/TATA_C	477	4	0.63667	6.28269	0.00323262	0.93252	24494;24602;81809;246262	Il1b;Nppa;Sema3d;Tgfb2								SF1	3	365	3	0.487179	6.15789	0.0119423	0.93252				RYTTCCTG_ETS2_B	Sele	TF-target	TF	target			LEF1_Q2
	Cluster_1	Hk3	Hk3	hexokinase 3	25060	https://www.ncbi.nlm.nih.gov/gene/?term=25060							YRTCANNRCGC_UNKNOWN	unknown TF	http://www.broadinstitute.org/gsea/msigdb/cards/YRTCANNRCGC_UNKNOWN	93	2	0.124131	16.1121	0.0067169	0.93252	24586;29545	Ncam1;Uchl1								USF	3	387	3	0.516544	5.80783	0.0139798	0.942858				RYTTCCTG_ETS2_B	Timp1	TF-target	TF	target			LEF1_Q2
	Cluster_1	Il1rn	Il1rn	interleukin 1 receptor antagonist	60582	https://www.ncbi.nlm.nih.gov/gene/?term=60582							CIZ_01	ZNF384	http://www.broadinstitute.org/gsea/msigdb/cards/CIZ_01	336	3	0.448472	6.68938	0.00953959	0.93252	29456;24586;246262	Map1b;Ncam1;Sema3d								RFX1	3	415	3	0.553916	5.41598	0.0168461	0.964131				NFKB_Q6	Cxcl1	TF-target	TF	target
	Cluster_1	Itgam	Itgam	integrin subunit alpha M	25021	https://www.ncbi.nlm.nih.gov/gene/?term=25021							OCT1_03	POU2F1	http://www.broadinstitute.org/gsea/msigdb/cards/OCT1_03	353	3	0.471163	6.36723	0.0109095	0.93252	59106;246262;680319	Ltbp2;Sema3d;Tceal7								TAF	3	1894	8	2.52799	3.16456	0.00186874	0.93252				NFKB_Q6	Cxcl2	TF-target	TF	target
	Cluster_1	Itgb2	Itgb2	integrin subunit beta 2	309684	https://www.ncbi.nlm.nih.gov/gene/?term=309684							MZF1_02	MZF1	http://www.broadinstitute.org/gsea/msigdb/cards/MZF1_02	357	3	0.476502	6.29589	0.0112477	0.93252	24598;246262;680319	Nos1;Sema3d;Tceal7								unknown TF	3	1536	6	2.05016	2.9266	0.0122902	0.93252				NFKB_Q6	Cybb	TF-target	TF	target
	Cluster_1	Kbtbd11	Kbtbd11	kelch repeat and BTB domain containing 11	306617	https://www.ncbi.nlm.nih.gov/gene/?term=306617							TGACCTTG_SF1_Q6	SF1	http://www.broadinstitute.org/gsea/msigdb/cards/TGACCTTG_SF1_Q6	365	3	0.487179	6.15789	0.0119423	0.93252	29456;246262;29545	Map1b;Sema3d;Uchl1																			NFKB_Q6	Il1rn	TF-target	TF	target
	Cluster_1	Lcn2	Lcn2	lipocalin 2	170496	https://www.ncbi.nlm.nih.gov/gene/?term=170496							CTTTAAR_UNKNOWN	unknown TF	http://www.broadinstitute.org/gsea/msigdb/cards/CTTTAAR_UNKNOWN	1536	6	2.05016	2.9266	0.0122902	0.93252	24494;29456;24602;29483;81809;246262	Il1b;Map1b;Nppa;Sema3d;Slc1a3;Tgfb2								matches TF	Cluster	size	overlap	expect	enrichmentRatio	pValue	FDR				NFKB_Q6	Plau	TF-target	TF	target
	Cluster_1	Lcp1	Lcp1	lymphocyte cytosolic protein 1	306071	https://www.ncbi.nlm.nih.gov/gene/?term=306071							USF_02	USF	http://www.broadinstitute.org/gsea/msigdb/cards/USF_02	387	3	0.516544	5.80783	0.0139798	0.942858	81809;246262;680319	Sema3d;Tceal7;Tgfb2								VDR	4	211	2	0.0444679	44.9763	0.00064963	0.394325				NFKB_Q6	Prrg4	TF-target	TF	target
	Cluster_1	Lgals3	Lgals3	galectin 3	83781	https://www.ncbi.nlm.nih.gov/gene/?term=83781							EFC_Q6	RFX1	http://www.broadinstitute.org/gsea/msigdb/cards/EFC_Q6	415	3	0.553916	5.41598	0.0168461	0.964131	29456;24598;498533	Fam167a;Map1b;Nos1								NR1H3	4	164	1	0.0345627	28.9329	0.0341684	1				ETS_Q4	Arhgap30	TF-target	TF	target
	Cluster_1	Lilrb4	Lilrb4	leukocyte immunoglobulin like receptor B4	292594	https://www.ncbi.nlm.nih.gov/gene/?term=292594																									unknown TF	4	232	1	0.0488936	20.4526	0.0481044	1				ETS_Q4	Ccl2	TF-target	TF	target
	Cluster_1	Lyz2	Lyz2	lysozyme 2	25211	https://www.ncbi.nlm.nih.gov/gene/?term=25211																									E2F1	4	255	1	0.0537408	18.6078	0.0527875	1				ETS_Q4	Ccl7	TF-target	TF	target
	Cluster_1	Mki67	Mki67	marker of proliferation Ki-67	291234	https://www.ncbi.nlm.nih.gov/gene/?term=291234																									KLF12	4	299	1	0.0630137	15.8696	0.0617036	1				ETS_Q4	Hck	TF-target	TF	target
	Cluster_1	Msn	Msn	moesin	81521	https://www.ncbi.nlm.nih.gov/gene/?term=81521						Cluster_4	geneSet	matches TF	link	size	overlap	expect	enrichmentRatio	pValue	FDR	overlapId	userId								PITX2	4	344	1	0.0724974	13.7936	0.0707644	1				ETS_Q4	Itgb2	TF-target	TF	target
	Cluster_1	Mt2A	Mt2A	metallothionein 2A	689415	https://www.ncbi.nlm.nih.gov/gene/?term=689415							DR3_Q4	VDR	http://www.broadinstitute.org/gsea/msigdb/cards/DR3_Q4	211	2	0.0444679	44.9763	0.00064963	0.394325	294279;303250	Col11a2;Ybx2								UBP1	4	348	1	0.0733404	13.6351	0.0715669	1				ETS_Q4	Lcp1	TF-target	TF	target
	Cluster_1	Mthfd2	Mthfd2	methylenetetrahydrofolate dehydrogenase (NADP+ dependent) 2, methenyltetrahydrofolate cyclohydrolase	680308	https://www.ncbi.nlm.nih.gov/gene/?term=680308							GGGYGTGNY_UNKNOWN	unknown TF	http://www.broadinstitute.org/gsea/msigdb/cards/GGGYGTGNY_UNKNOWN	1022	2	0.215385	9.28571	0.0147113	1	294279;303250	Col11a2;Ybx2								NKX6-2	4	349	1	0.0735511	13.596	0.0717675	1				PEA3_Q6	Arhgap30	TF-target	TF	target
	Cluster_1	Mybpc2	Mybpc2	myosin binding protein C, fast-type	292879	https://www.ncbi.nlm.nih.gov/gene/?term=292879							LXR_DR4_Q3	NR1H3	http://www.broadinstitute.org/gsea/msigdb/cards/LXR_DR4_Q3	164	1	0.0345627	28.9329	0.0341684	1	294279	Col11a2								unknown TF	4	1022	2	0.215385	9.28571	0.0147113	1				PEA3_Q6	Ctss	TF-target	TF	target
	Cluster_1	Myo1f	Myo1f	myosin IF	314654	https://www.ncbi.nlm.nih.gov/gene/?term=314654							CATRRAGC_UNKNOWN	unknown TF	http://www.broadinstitute.org/gsea/msigdb/cards/CATRRAGC_UNKNOWN	232	1	0.0488936	20.4526	0.0481044	1	294279	Col11a2								PAX4	4	1904	2	0.401264	4.98424	0.0488673	1				PEA3_Q6	Dmbt1	TF-target	TF	target
	Cluster_1	Nlrp3	Nlrp3	NLR family, pyrin domain containing 3	287362	https://www.ncbi.nlm.nih.gov/gene/?term=287362							GGGTGGRR_PAX4_03	PAX4	http://www.broadinstitute.org/gsea/msigdb/cards/GGGTGGRR_PAX4_03	1904	2	0.401264	4.98424	0.0488673	1	294279;303250	Col11a2;Ybx2																			PEA3_Q6	Hck	TF-target	TF	target
	Cluster_1	P2ry6	P2ry6	pyrimidinergic receptor P2Y6	117264	https://www.ncbi.nlm.nih.gov/gene/?term=117264							SGCGSSAAA_E2F1DP2_01	E2F1	http://www.broadinstitute.org/gsea/msigdb/cards/SGCGSSAAA_E2F1DP2_01	255	1	0.0537408	18.6078	0.0527875	1	303250	Ybx2																			PEA3_Q6	Nlrp3	TF-target	TF	target
	Cluster_1	Paqr8	Paqr8	progestin and adipoQ receptor family member 8	316275	https://www.ncbi.nlm.nih.gov/gene/?term=316275							AP2REP_01	KLF12	http://www.broadinstitute.org/gsea/msigdb/cards/AP2REP_01	299	1	0.0630137	15.8696	0.0617036	1	303250	Ybx2																			PEA3_Q6	Selp	TF-target	TF	target
	Cluster_1	Parvg	Parvg	parvin, gamma	689069	https://www.ncbi.nlm.nih.gov/gene/?term=689069							COUP_DR1_Q6	PITX2	http://www.broadinstitute.org/gsea/msigdb/cards/COUP_DR1_Q6	344	1	0.0724974	13.7936	0.0707644	1	303250	Ybx2																			TEL2_Q6	Ccl2	TF-target	TF	target
	Cluster_1	Pfkp	Pfkp	phosphofructokinase, platelet	60416	https://www.ncbi.nlm.nih.gov/gene/?term=60416							LBP1_Q6	UBP1	http://www.broadinstitute.org/gsea/msigdb/cards/LBP1_Q6	348	1	0.0733404	13.6351	0.0715669	1	498834	Myo7b																			TEL2_Q6	Ccl7	TF-target	TF	target
	Cluster_1	Pik3r5	Pik3r5	phosphoinositide-3-kinase, regulatory subunit 5	497931	https://www.ncbi.nlm.nih.gov/gene/?term=497931							NKX62_Q2	NKX6-2	http://www.broadinstitute.org/gsea/msigdb/cards/NKX62_Q2	349	1	0.0735511	13.596	0.0717675	1	294279	Col11a2																			TEL2_Q6	Ctss	TF-target	TF	target
	Cluster_1	Plau	Plau	plasminogen activator, urokinase	25619	https://www.ncbi.nlm.nih.gov/gene/?term=25619																																				TEL2_Q6	Hck	TF-target	TF	target
	Cluster_1	Plin2	Plin2	perilipin 2	298199	https://www.ncbi.nlm.nih.gov/gene/?term=298199																																				TEL2_Q6	Lcp1	TF-target	TF	target
	Cluster_1	Prrg4	Prrg4	proline rich and Gla domain 4	499847	https://www.ncbi.nlm.nih.gov/gene/?term=499847																																				STAT3_01	Ccl2	TF-target	TF	target
	Cluster_1	Ptger3	Ptger3	prostaglandin E receptor 3	24929	https://www.ncbi.nlm.nih.gov/gene/?term=24929																																				STAT3_01	Ccl7	TF-target	TF	target
	Cluster_1	Rab7b	Rab7b	Rab7b, member RAS oncogene family	501854	https://www.ncbi.nlm.nih.gov/gene/?term=501854																																				TGATTTRY_GFI1_01	Anxa2	TF-target	TF	target
	Cluster_1	Reg3b	Reg3b	regenerating family member 3 beta	24618	https://www.ncbi.nlm.nih.gov/gene/?term=24618																																				TGATTTRY_GFI1_01	Dmbt1	TF-target	TF	target
	Cluster_1	RGD1559482	RGD1559482	similar to immunoglobulin superfamily, member 7	498022	https://www.ncbi.nlm.nih.gov/gene/?term=498022																																				TGATTTRY_GFI1_01	Fgr	TF-target	TF	target
	Cluster_1	S100a4	S100a4	S100 calcium-binding protein A4	24615	https://www.ncbi.nlm.nih.gov/gene/?term=24615																																				TGATTTRY_GFI1_01	Lcp1	TF-target	TF	target
	Cluster_1	Sele	Sele	selectin E	25544	https://www.ncbi.nlm.nih.gov/gene/?term=25544																																				TGATTTRY_GFI1_01	Slco2a1	TF-target	TF	target
	Cluster_1	Selp	Selp	selectin P	25651	https://www.ncbi.nlm.nih.gov/gene/?term=25651																																				TGATTTRY_GFI1_01	Xpr1	TF-target	TF	target
	Cluster_1	Sema5a	Sema5a	semaphorin 5A	310207	https://www.ncbi.nlm.nih.gov/gene/?term=310207																																				TATAAA_TATA_01	Angptl4	TF-target	TF	target
	Cluster_1	Serpine1	Serpine1	serpin family E member 1	24617	https://www.ncbi.nlm.nih.gov/gene/?term=24617																																				TATAAA_TATA_01	Ccl3	TF-target	TF	target
	Cluster_1	Slco2a1	Slco2a1	solute carrier organic anion transporter family, member 2a1	24546	https://www.ncbi.nlm.nih.gov/gene/?term=24546																																				TATAAA_TATA_01	Ccl7	TF-target	TF	target
	Cluster_1	Sorcs1	Sorcs1	sortilin-related VPS10 domain containing receptor 1	309533	https://www.ncbi.nlm.nih.gov/gene/?term=309533																																				TATAAA_TATA_01	Dmbt1	TF-target	TF	target
	Cluster_1	Spp1	Spp1	secreted phosphoprotein 1	25353	https://www.ncbi.nlm.nih.gov/gene/?term=25353																																				TATAAA_TATA_01	Fgr	TF-target	TF	target
	Cluster_1	Tgm1	Tgm1	transglutaminase 1	60335	https://www.ncbi.nlm.nih.gov/gene/?term=60335																																				TATAAA_TATA_01	Hck	TF-target	TF	target
	Cluster_1	Timp1	Timp1	TIMP metallopeptidase inhibitor 1	116510	https://www.ncbi.nlm.nih.gov/gene/?term=116510																																				TATAAA_TATA_01	Il1rn	TF-target	TF	target
	Cluster_1	Tlr2	Tlr2	toll-like receptor 2	310553	https://www.ncbi.nlm.nih.gov/gene/?term=310553																																				TATAAA_TATA_01	Lcp1	TF-target	TF	target
	Cluster_1	Tmbim1	Tmbim1	transmembrane BAX inhibitor motif containing 1	316516	https://www.ncbi.nlm.nih.gov/gene/?term=316516																																				TATAAA_TATA_01	Reg3b	TF-target	TF	target
	Cluster_1	Tnc	Tnc	tenascin C	116640	https://www.ncbi.nlm.nih.gov/gene/?term=116640																																				TATAAA_TATA_01	S100a4	TF-target	TF	target
	Cluster_1	Tubb6	Tubb6	tubulin, beta 6 class V	307351	https://www.ncbi.nlm.nih.gov/gene/?term=307351																																				TATAAA_TATA_01	Sele	TF-target	TF	target
	Cluster_1	Xpr1	Xpr1	xenotropic and polytropic retrovirus receptor 1	289424	https://www.ncbi.nlm.nih.gov/gene/?term=289424																																				TATAAA_TATA_01	Serpine1	TF-target	TF	target
	Cluster_1	Fam46a	unmapped																																							TATAAA_TATA_01	Slco2a1	TF-target	TF	target
																																										TATAAA_TATA_01	Sorcs1	TF-target	TF	target
		userId	geneSymbol	geneName	entrezgene	gLink
	Cluster_2	Adam11	Adam11	ADAM metallopeptidase domain 11	360638	https://www.ncbi.nlm.nih.gov/gene/?term=360638
	Cluster_2	Casp4	Casp4	caspase 4	114555	https://www.ncbi.nlm.nih.gov/gene/?term=114555
	Cluster_2	Ccdc82	Ccdc82	coiled-coil domain containing 82	300359	https://www.ncbi.nlm.nih.gov/gene/?term=300359
	Cluster_2	Cxcl11	Cxcl11	C-X-C motif chemokine ligand 11	305236	https://www.ncbi.nlm.nih.gov/gene/?term=305236
	Cluster_2	Dcdc5	Dcdc5	doublecortin domain containing 5	295980	https://www.ncbi.nlm.nih.gov/gene/?term=295980
	Cluster_2	Eif1a	Eif1a	eukaryotic translation initiation factor 1A	317163	https://www.ncbi.nlm.nih.gov/gene/?term=317163
	Cluster_2	Gnai1	Gnai1	G protein subunit alpha i1	25686	https://www.ncbi.nlm.nih.gov/gene/?term=25686
	Cluster_2	Ifit2	Ifit2	interferon-induced protein with tetratricopeptide repeats 2	294091	https://www.ncbi.nlm.nih.gov/gene/?term=294091
	Cluster_2	Itgb1	Itgb1	integrin subunit beta 1	24511	https://www.ncbi.nlm.nih.gov/gene/?term=24511
	Cluster_2	Klhl4	Klhl4	kelch-like family member 4	317196	https://www.ncbi.nlm.nih.gov/gene/?term=317196
	Cluster_2	Mfap3l	Mfap3l	microfibril associated protein 3 like	306424	https://www.ncbi.nlm.nih.gov/gene/?term=306424
	Cluster_2	Myo3b	Myo3b	myosin IIIB	366069	https://www.ncbi.nlm.nih.gov/gene/?term=366069
	Cluster_2	Myof	Myof	myoferlin	309499	https://www.ncbi.nlm.nih.gov/gene/?term=309499
	Cluster_2	Nabp1	Nabp1	nucleic acid binding protein 1	363227	https://www.ncbi.nlm.nih.gov/gene/?term=363227
	Cluster_2	Pir	Pir	pirin	363465	https://www.ncbi.nlm.nih.gov/gene/?term=363465
	Cluster_2	Ptgs2	Ptgs2	prostaglandin-endoperoxide synthase 2	29527	https://www.ncbi.nlm.nih.gov/gene/?term=29527
	Cluster_2	Rab30	Rab30	RAB30, member RAS oncogene family	308821	https://www.ncbi.nlm.nih.gov/gene/?term=308821
	Cluster_2	Slfn3	Slfn3	schlafen 3	501712	https://www.ncbi.nlm.nih.gov/gene/?term=501712
	Cluster_2	Steap2	Steap2	STEAP2 metalloreductase	312052	https://www.ncbi.nlm.nih.gov/gene/?term=312052
	Cluster_2	Xirp2	Xirp2	xin actin-binding repeat containing 2	311098	https://www.ncbi.nlm.nih.gov/gene/?term=311098
	Cluster_2	Zfp40	Zfp40	zinc finger protein 40	690661	https://www.ncbi.nlm.nih.gov/gene/?term=690661
	Cluster_2	RGD1311747	unmapped
		userId	geneSymbol	geneName	entrezgene	gLink
	Cluster_3	Akip1	Akip1	A-kinase interacting protein 1	361624	https://www.ncbi.nlm.nih.gov/gene/?term=361624
	Cluster_3	Ankrd23	Ankrd23	ankyrin repeat domain 23	316330	https://www.ncbi.nlm.nih.gov/gene/?term=316330
	Cluster_3	Ccdc125	Ccdc125	coiled-coil domain containing 125	499518	https://www.ncbi.nlm.nih.gov/gene/?term=499518
	Cluster_3	Dgki	Dgki	diacylglycerol kinase, iota	688705	https://www.ncbi.nlm.nih.gov/gene/?term=688705
	Cluster_3	Dram1	Dram1	DNA-damage regulated autophagy modulator 1	679937	https://www.ncbi.nlm.nih.gov/gene/?term=679937
	Cluster_3	Fam167a	Fam167a	family with sequence similarity 167, member A	498533	https://www.ncbi.nlm.nih.gov/gene/?term=498533
	Cluster_3	Gprc5a	Gprc5a	G protein-coupled receptor, class C, group 5, member A	312790	https://www.ncbi.nlm.nih.gov/gene/?term=312790
	Cluster_3	Il1b	Il1b	interleukin 1 beta	24494	https://www.ncbi.nlm.nih.gov/gene/?term=24494
	Cluster_3	Ltbp2	Ltbp2	latent transforming growth factor beta binding protein 2	59106	https://www.ncbi.nlm.nih.gov/gene/?term=59106
	Cluster_3	Map1b	Map1b	microtubule-associated protein 1B	29456	https://www.ncbi.nlm.nih.gov/gene/?term=29456
	Cluster_3	Mpeg1	Mpeg1	macrophage expressed 1	64552	https://www.ncbi.nlm.nih.gov/gene/?term=64552
	Cluster_3	Ncam1	Ncam1	neural cell adhesion molecule 1	24586	https://www.ncbi.nlm.nih.gov/gene/?term=24586
	Cluster_3	Nos1	Nos1	nitric oxide synthase 1	24598	https://www.ncbi.nlm.nih.gov/gene/?term=24598
	Cluster_3	Nppa	Nppa	natriuretic peptide A	24602	https://www.ncbi.nlm.nih.gov/gene/?term=24602
	Cluster_3	Postn	Postn	periostin	361945	https://www.ncbi.nlm.nih.gov/gene/?term=361945
	Cluster_3	Sema3d	Sema3d	semaphorin 3D	246262	https://www.ncbi.nlm.nih.gov/gene/?term=246262
	Cluster_3	Slc1a3	Slc1a3	solute carrier family 1 member 3	29483	https://www.ncbi.nlm.nih.gov/gene/?term=29483
	Cluster_3	Slc41a2	Slc41a2	solute carrier family 41 member 2	362861	https://www.ncbi.nlm.nih.gov/gene/?term=362861
	Cluster_3	Tceal7	Tceal7	transcription elongation factor A like 7	680319	https://www.ncbi.nlm.nih.gov/gene/?term=680319
	Cluster_3	Tgfa	Tgfa	transforming growth factor alpha	24827	https://www.ncbi.nlm.nih.gov/gene/?term=24827
	Cluster_3	Tgfb2	Tgfb2	transforming growth factor, beta 2	81809	https://www.ncbi.nlm.nih.gov/gene/?term=81809
	Cluster_3	Uchl1	Uchl1	ubiquitin C-terminal hydrolase L1	29545	https://www.ncbi.nlm.nih.gov/gene/?term=29545
	Cluster_3	Vcan	Vcan	versican	114122	https://www.ncbi.nlm.nih.gov/gene/?term=114122
		userId	geneSymbol	geneName	entrezgene	gLink
	Cluster_4	Ccdc63	Ccdc63	coiled-coil domain containing 63	304484	https://www.ncbi.nlm.nih.gov/gene/?term=304484
	Cluster_4	Col11a2	Col11a2	collagen type XI alpha 2 chain	294279	https://www.ncbi.nlm.nih.gov/gene/?term=294279
	Cluster_4	Mir1b	Mir1b	microRNA 1b	104796289	https://www.ncbi.nlm.nih.gov/gene/?term=104796289
	Cluster_4	Mir208b	Mir208b	microRNA 208b	100526635	https://www.ncbi.nlm.nih.gov/gene/?term=100526635
	Cluster_4	Myo7b	Myo7b	myosin VIIb	498834	https://www.ncbi.nlm.nih.gov/gene/?term=498834
	Cluster_4	Ybx2	Ybx2	Y box binding protein 2	303250	https://www.ncbi.nlm.nih.gov/gene/?term=303250
	Cluster_4	LOC102723236	unmapped
[truncated: 16 more columns]

## Sheet: Ext.Data_Fig.6F
Input genes	AOB(127)	PAB(224)		Venn	Names	total	elements			Metascape_Top100	GO	Description	_LogP_AOB(127)	_LogP_PAB(224)
	Adam11	Nppb			AOB(127) PAB(224)	73	R-HSA-381426	AOB+PAB(73)			GO:0006954	inflammatory response	-25.163	-7.78897
	Akip1	Fap					GO:0060627	AOB+PAB(73)			GO:0050900	leukocyte migration	-15.8565	-3.38825
	Angptl4	Tgfb2					GO:0003012	AOB+PAB(73)			M5885	NABA MATRISOME ASSOCIATED	-14.5954	-17.8309
	Ankrd23	Islr					GO:0048732	AOB+PAB(73)			R-HSA-6783783	Interleukin-10 signaling	-12.6584	-2.32709
	Anxa2	Col8a1					GO:0046683	AOB+PAB(73)			R-HSA-6798695	Neutrophil degranulation	-12.0918	0
	Arhgap30	P2rx1					GO:0071345	AOB+PAB(73)			R-HSA-1280215	Cytokine Signaling in Immune system	-11.8958	-4.07047
	Arl11	Hsd11b1					GO:0010469	AOB+PAB(73)			GO:0006935	chemotaxis	-11.8254	-13.457
	Asns	Gpx3					GO:0040013	AOB+PAB(73)			GO:0071396	cellular response to lipid	-11.4453	-5.14073
	Bcat1	Cpxm1					GO:0009611	AOB+PAB(73)			WP3624	Lung fibrosis	-11.3773	-4.00406
	Bdkrb2	Tceal7					GO:0014068	AOB+PAB(73)			R-HSA-1474244	Extracellular matrix organization	-10.7524	-19.8135
	C5ar1	Sypl2					GO:0044057	AOB+PAB(73)			R-HSA-109582	Hemostasis	-9.3412	-4.31527
	Ccdc63	Crlf1					GO:0045596	AOB+PAB(73)			hsa04145	Phagosome	-9.24978	-3.07772
	Ccl2	Rsad2					GO:1901652	AOB+PAB(73)			GO:0007159	leukocyte cell-cell adhesion	-8.64212	0
	Ccl20	Myl4					GO:0046903	AOB+PAB(73)			hsa05142	Chagas disease	-8.10145	-2.19522
	Ccl27	Loxl1					GO:0045926	AOB+PAB(73)			WP5285	Immune infiltration in pancreatic cancer	-7.99121	-5.06271
	Ccl3	Igfbp6					M63	AOB+PAB(73)			M159	PID AMB2 NEUTROPHILS PATHWAY	-7.85472	-2.49555
	Ccl7	Postn					M277	AOB+PAB(73)			GO:0031663	lipopolysaccharide-mediated signaling pathway	-7.78918	-2.46565
	Cd14	Cilp					GO:0001503	AOB+PAB(73)			hsa05133	Pertussis	-7.63966	-5.88808
	Cd300le	Ankrd23					GO:0043269	AOB+PAB(73)			R-HSA-372790	Signaling by GPCR	-7.62211	0
	Cd44	Ddr2					GO:0019725	AOB+PAB(73)			GO:0042742	defense response to bacterium	-7.55019	-2.25303
	Cd68	Igsf10					R-HSA-397014	AOB+PAB(73)			GO:0071345	cellular response to cytokine stimulus	-7.54652	-8.56091
	Cdo1	Gpnmb					GO:0006935	AOB+PAB(73)			GO:0043408	regulation of MAPK cascade	-6.92696	-10.3329
	Col11a2	Ptgs2					R-HSA-1280215	AOB+PAB(73)			GO:0060627	regulation of vesicle-mediated transport	-6.68508	-3.30699
	Cotl1	Cxcr4					M3468	AOB+PAB(73)			GO:0032102	negative regulation of response to external stimulus	-6.66231	0
	Ctss	Nox4					GO:0071396	AOB+PAB(73)			M18	PID INTEGRIN1 PATHWAY	-6.58437	-6.30994
	Cxcl1	Ltbp2					GO:0010942	AOB+PAB(73)			WP5055	Burn wound healing	-6.44516	-14.3732
	Cxcl11	Pcdh11x					M33	AOB+PAB(73)			GO:0009725	response to hormone	-6.26227	-9.96502
	Cxcl2	Mfap5					GO:0002683	AOB+PAB(73)			GO:0090066	regulation of anatomical structure size	-6.17973	-6.92114
	Cybb	Dusp26					WP2882	AOB+PAB(73)			GO:0043269	regulation of monoatomic ion transport	-6.08613	-4.49283
	Dcdc5	Lum					GO:0042063	AOB+PAB(73)			GO:0009611	response to wounding	-5.77872	-12.7471
	Dgki	Nppa					GO:0050900	AOB+PAB(73)			GO:0031622	positive regulation of fever generation	-5.67358	0
	Dmbt1	Fbn1					GO:1902532	AOB+PAB(73)			WP2882	Nuclear receptors meta-pathway	-5.31462	-4.72307
	Dram1	Col3a1					M5885	AOB+PAB(73)			GO:0001775	cell activation	-5.31055	-5.40344
	Eif1a	Dpysl3					GO:0006954	AOB+PAB(73)			hsa04066	HIF-1 signaling pathway	-5.29668	-2.09506
	Fam167a	C4b					hsa05133	AOB+PAB(73)			GO:0010469	regulation of signaling receptor activity	-5.14167	-2.03335
	Fam46a	Mtmr11					GO:0045765	AOB+PAB(73)			GO:0097305	response to alcohol	-5.1129	-2.62766
	Fgr	Bgn					WP5285	AOB+PAB(73)			GO:0009410	response to xenobiotic stimulus	-5.09294	-8.65665
	Fhdc1	Il16					GO:0097435	AOB+PAB(73)			WP2880	Glucocorticoid receptor pathway	-5.04605	0
	Fhl1	Maoa					hsa04066	AOB+PAB(73)			GO:0070486	leukocyte aggregation	-5.00522	0
	Gpnmb	Plod2					WP3624	AOB+PAB(73)			GO:0045765	regulation of angiogenesis	-4.94677	-10.0241
	Gprc5a	Adcy7					WP98	AOB+PAB(73)			GO:0045229	external encapsulating structure organization	-4.88307	-16.2398
	Hamp	Akip1					GO:0050730	AOB+PAB(73)			GO:1902532	negative regulation of intracellular signal transduction	-4.80939	-4.21257
	Hck	Sema3d					WP5055	AOB+PAB(73)			GO:0071801	regulation of podosome assembly	-4.76886	0
	Hk3	Lbp					M18	AOB+PAB(73)			GO:0051345	positive regulation of hydrolase activity	-4.75269	-4.74959
	Il1b	Vcan					GO:0031663	AOB+PAB(73)			GO:0002683	negative regulation of immune system process	-4.58495	-4.24203
	Il1rn	Figf					GO:0009612	AOB+PAB(73)			GO:0007584	response to nutrient	-4.53809	-3.13811
	Itgam	Ncam1					R-HSA-1474244	AOB+PAB(73)			GO:0019725	cellular homeostasis	-4.21659	-3.0254
	Itgb1	Thbs4					GO:0009410	AOB+PAB(73)			GO:0097435	supramolecular fiber organization	-4.091	-11.5371
	Itgb2	Pi16					GO:0043408	AOB+PAB(73)			M5884	NABA CORE MATRISOME	-3.92228	-23.2512
	Kbtbd11	Apba1					GO:0051345	AOB+PAB(73)			GO:0044057	regulation of system process	-3.887	-7.18447
	Lcn2	Acta1					GO:0070482	AOB+PAB(73)			GO:0045785	positive regulation of cell adhesion	-3.86318	-5.60729
	Lcp1	Col1a1					GO:1901214	AOB+PAB(73)			M33	PID GLYPICAN 1PATHWAY	-3.77676	-3.02509
	Lgals3	Fibin					R-HSA-1566948	AOB+PAB(73)			GO:0009612	response to mechanical stimulus	-3.64468	-11.3312
	Lilrb4	Cpeb1					GO:0051897	AOB+PAB(73)			M63	PID AVB3 OPN PATHWAY	-3.59519	-2.84767
	LOC102723236	Timp1					M159	AOB+PAB(73)			GO:0070482	response to oxygen levels	-3.52044	-9.69256
	Ltbp2	Penk					hsa04145	AOB+PAB(73)			M277	PID INTEGRIN A4B1 PATHWAY	-3.51356	-2.76811
	Lyz2	Serpinf1					GO:0045785	AOB+PAB(73)			M3468	NABA ECM REGULATORS	-3.40896	-6.75373
	Map1b	Fmo3					GO:0042742	AOB+PAB(73)			GO:1901652	response to peptide	-3.30898	-5.90288
	Mfap3l	Mmp2					hsa05142	AOB+PAB(73)			GO:0042063	gliogenesis	-3.30532	-6.54274
	Mir1b	Cmklr1					GO:0051960	AOB+PAB(73)			GO:0045926	negative regulation of growth	-3.27798	-4.80339
	Mir208b	Cyp1b1					GO:0097305	AOB+PAB(73)			GO:0051960	regulation of nervous system development	-3.27791	-6.57035
	Mki67	Mrc2					R-HSA-6783783	AOB+PAB(73)			GO:1903034	regulation of response to wounding	-3.21874	-3.61858
	Mpeg1	Cp					GO:0007584	AOB+PAB(73)			R-HSA-1566948	Elastic fibre formation	-3.14224	-9.05053
	Msn	Sod3					GO:0061564	AOB+PAB(73)			WP98	Prostaglandin synthesis and regulation	-3.11354	-6.08052
	Mt2A	Mxra8					GO:0044703	AOB+PAB(73)			GO:0010942	positive regulation of cell death	-3.06458	-6.17804
	Mthfd2	Gli3					GO:0001775	AOB+PAB(73)			GO:0001503	ossification	-3.05585	-8.70531
	Mybpc2	Rcn3					GO:0090066	AOB+PAB(73)			GO:0061564	axon development	-3.02555	-7.59015
	Myo1f	Tmeff2					R-HSA-109582	AOB+PAB(73)			GO:0003012	muscle system process	-3.00021	-5.92211
	Myo3b	Sulf1					M5884	AOB+PAB(73)			GO:0046903	secretion	-2.96171	-3.41007
	Myo7b	Dbn1					GO:0009725	AOB+PAB(73)			GO:0051897	positive regulation of protein kinase B signaling	-2.89067	-3.66265
	Myof	Plscr4					GO:0045229	AOB+PAB(73)			R-HSA-381426	Regulation of Insulin-like Growth Factor (IGF) transport and uptake by Insulin-like Growth Factor Binding Proteins (IGFBPs)	-2.79855	-11.1421
	Nabp1	Slfn3					GO:1903034	AOB+PAB(73)			GO:0046683	response to organophosphorus	-2.74845	-4.36759
	Ncam1	S100a6					GO:0014910	AOB+PAB(73)			GO:1901214	regulation of neuron death	-2.69735	-6.9065
	Nlrp3	Lrp1			AOB(127)	8	GO:0070486	AOB(8)			GO:0050730	regulation of peptidyl-tyrosine phosphorylation	-2.44534	-4.75916
	Nos1	PCOLCE2					GO:0071801	AOB(8)			GO:0014068	positive regulation of phosphatidylinositol 3-kinase signaling	-2.34985	-4.51319
	Nppa	Col14a1					GO:0032102	AOB(8)			GO:0014910	regulation of smooth muscle cell migration	-2.25183	-4.31395
	P2ry6	Tcf21					R-HSA-6798695	AOB(8)			GO:0048732	gland development	-2.17909	-7.1449
	Paqr8	Dcn					GO:0031622	AOB(8)			GO:0040013	negative regulation of locomotion	-2.13567	-8.62467
	Parvg	Thbs2					R-HSA-372790	AOB(8)			GO:0044703	multi-organism reproductive process	-2.1337	-5.84729
	Pfkp	Clmp					GO:0007159	AOB(8)			GO:0045596	negative regulation of cell differentiation	-2.10032	-4.72636
	Pik3r5	Fbln1					WP2880	AOB(8)			R-HSA-397014	Muscle contraction	-2.03603	-9.48643
	Pir	Larp6			PAB(224)	19	GO:0008285	PAB(19)			GO:0007167	enzyme-linked receptor protein signaling pathway	0	-12.9698
	Plau	Numbl					GO:0007507	PAB(19)			GO:0001501	skeletal system development	0	-10.6814
	Plin2	Ctsk					GO:0007167	PAB(19)			R-HSA-1474290	Collagen formation	0	-8.98337
	Postn	Axl					GO:0090287	PAB(19)			GO:0008285	negative regulation of cell population proliferation	0	-8.50979
	Prrg4	Ttll9					GO:0003013	PAB(19)			GO:0003013	circulatory system process	0	-7.63361
	Ptger3	Scn3a					GO:0001501	PAB(19)			GO:0042698	ovulation cycle	0	-7.29593
	Ptgs2	C1s					GO:0042698	PAB(19)			GO:0007507	heart development	0	-6.80831
	Rab30	Rnase4					GO:2000249	PAB(19)			GO:0032963	collagen metabolic process	0	-6.49901
	Rab7b	Olr59					GO:0048771	PAB(19)			GO:0048565	digestive tract development	0	-6.28948
	Reg3b	Prelp					GO:0001822	PAB(19)			GO:0048771	tissue remodeling	0	-6.08066
	RGD1311747	C1r					R-HSA-2243919	PAB(19)			GO:2001222	regulation of neuron migration	0	-6.02243
	RGD1559482	Aox1					R-HSA-1474290	PAB(19)			R-HSA-2024101	CS/DS degradation	0	-5.60927
	S100a4	Tgfb3					WP5218	PAB(19)			R-HSA-2243919	Crosslinking of collagen fibrils	0	-5.1338
	Sele	Gfpt2					GO:0048565	PAB(19)			GO:0090287	regulation of cellular response to growth factor stimulus	0	-5.07181
	Selp	Gatsl3					hsa04020	PAB(19)			hsa04020	Calcium signaling pathway	0	-4.98688
	Sema5a	Aebp1					GO:0032963	PAB(19)			GO:0001822	kidney development	0	-4.97477
	Serpine1	Pde1a					GO:2001222	PAB(19)			GO:0010712	regulation of collagen metabolic process	0	-4.70374
	Slc1a3	P3h2					R-HSA-2024101	PAB(19)			WP5218	Extrafollicular and follicular B cell activation by SARS-CoV-2	0	-3.67703
	Slc41a2	Sfrp2					GO:0010712	PAB(19)			GO:2000249	regulation of actin cytoskeleton reorganization	0	-3.55035
	Slco2a1	Pcdh20
	Sorcs1	Dpt
	Spp1	Xdh
	Steap2	Mx1
	Tgfa	Pdgfra
	Tgfb2	Mcm6
	Tgm1	Sv2a
	Timp1	Igfbp4
	Tlr2	Gsta1
	Tmbim1	Aox3
	Tnc	C1qtnf7
	Tubb6	Slc43a3
	Uchl1	Tmem63c
	Vcan	Cadm3
	Xirp2	Ston1
	Xpr1	Mcf2l
	Ybx2	Fmo2
	Casp4	Gda
	Ccdc125	Tlr4
	Ccdc82	Serping1
	Gnai1	Gsn
	Ifit2	Gbp2
	Klhl4	Atp1a3
	Sema3d	Lsp1
	Slfn3	Epn3
	Tceal7	Kcnk2
	Zfp40	Il25
		Fuca1
		Tgm2
		Etv1
		Hopx
		Abhd2
		Atp6ap1l
		Sema3b
		Mdk
		Lrrc16a
		Mybpc2
		Tbc1d2
		Reln
		Cacna1g
		Ric3
		Pcolce
		Gprc5a
		Flrt2
		Dlgap1
		Myo16
		Baalc
		Tmem100
		Ppp1r36
		Cyfip2
		Fxyd6
		Tnnt3
		Bok
		Nrg1
		Slc9a3
		Slc1a3
		Asb4
		Hs3st2
		Tmem229b
		Gdf15
		Chrd
		RT1-Ba
		Bex1
		Il1b
		Vash2
		Ccl21
		Tgfa
		Uchl1
		Paqr8
		Slc41a2
		Gabrb2
		Plekhh2
		RT1-Db1
		Map4k1
		Angpt1
		Dusp15
		Dgkg
		Ptprt
		Ctgf
		Camk1d
		Nos1
		C2
		Megf6
		Tnc
		Ssc5d
		Rxfp1
		Ptgds
		Epha7
		Gabre
		Camkk1
		Mpeg1
		Meis3
		Kcnj14
		Chrna1
		Hyal1
		Prdm1
		Abca5
		Cyth4
		Lrrc7
		Fstl3
		Hmha1
		Ptk2b
		Zfp365
		Cbr1
		Lyz2
		Wdr62
		Klhl6
		Csrp2
		Ecm1
		Ifitm1
		Bcl11b
		Anxa2
		RT1-Da
		Man2b2
		Ephx4
		MGC112715
		Ppip5k1
		Fgd3
		Aif1l
		Scn3b
		Npr3
		Trpm5
		Loxl2
		Fstl1

## Sheet: Ext.Data_Fig.6G
Top10_TF_factors_Clusters_AOB+PAB	AOB_TFs(Top10perCluster)	PAB_TFs(Top10perCluster)		Venn	Names	total	elements			All_secreted_factors_AOB+PAB	AOB_SF(21)	PAB_SF(62)		Venn	Names	total	elements
	RUNX1	MEF2A			AOB(40TFs) PAB(50TFs)	6	ZNF384				Ccl2	C1s			AOB(21TFs) PAB(62SFs)	6	Tgfb2
	RUNX1	unknown TF					PITX2				Ccl20	Cp					Nppa
	ETS2	CBFA2T2/3					POU3F2				Ccl27	Dcn					Lyz2
	NFKB	OLF1 / OR5I1					ETS2				Ccl7	Ddr2					Postn
	ETS1	GATA1					POU2F1				Cd44	Fstl1					Tgfa
	ETV4	MEF2A					unknown TF				Cxcl2	Gpx3					Timp1
	ETV7	ZNF238			AOB(40TFs)	24	VDR				Fhl1	Igfbp4			AOB(21TFs)	15	Col11a2
	STAT3	PITX2					MZF1				Hamp	Islr					Cd44
	GFI1	EBF2					YY1				Itgam	Lum					Ccl7
	TAF	ZNF384					ETS1				Itgb2	Mcf2l					Cxcl11
	POU3F2	CEBPB					IRF				Lcn2	P3h2					Lcn2
	BACH1	ZNF384					USF				Lyz2	Pi16					Itgam
	unknown TF	unknown TF					NKX6-2				Prrg4	Aebp1					Itgb2
	unknown TF	NF1					ETV7				Timp1	Prelp					Fhl1
	YY1	unknown TF					GFI1				Nppa	Serpinf1					Ccl20
	unknown TF	ETS2					ETV4				Postn	Serping1					Cxcl2
	IRF	GCM1					NFKB				Tgfa	Ssc5d					Ccl2
	PAX4	SREBF1					STAT3				Tgfb2	Tgfb3					Prrg4
	GTF2A1	PAX2					NR1H3				Col11a2	Thbs4					Adam11
	LEF1	ZIC3					LEF1				Adam11	C2					Hamp
	TAF	STAT5B					SF1				Cxcl11	Chrna1					Ccl27
	TAF	STAT5A					BACH1					Fuca1			PAB(62SFs)	56	Prelp
	unknown TF	HSF1					E2F1					Hyal1					Nppb
	ZNF384	JUN					UBP1					Mdk					Tgfb3
	POU2F1	JUN					PAX4					Nppa					Fuca1
	MZF1	unknown TF					TAF					Nppb					C2
	SF1	MEF2					RFX1					Postn					Megf6
	unknown TF	SRF					GTF2A1					Sema3b					Mmp2
	USF	STAT5B					RUNX1					Tgfa					Tnc
	RFX1	POU2F1					KLF12					Tgfb2					Ptgds
	VDR	SMAD3			PAB(50TFs)	26	CBFA2T2/3					Chrd					Ssc5d
	unknown TF	ZIC3					STAT5A					Gdf15					Aebp1
	NR1H3	SREBF1					MEF2A					Igfbp6					Lum
	unknown TF	JUN					ZNF238					Lbp					Islr
	PAX4	FOXL1					HSF1					Lyz2					Sema3b
	E2F1	unknown TF					MEF2					Man2b2					Mdk
	KLF12	IRF1					ZIC3					Megf6					Reln
	PITX2	FOXO1A					PAX2					Pcolce					Col3a1
	UBP1	unknown TF					GCM1					Penk					Sfrp2
	NKX6-2	TCF8					CEBPB					Plod2					P3h2
		FOXA1					SREBF1					Ptgds					Dpt
		ITGAL					MLLT7					Reln					Cp
		POU2F1					FOXO1A					RT1-Ba					Pcolce
		FOXO1A					IRF1					Timp1					Gpx3
		MLLT7					GATA1					Tnc					Sod3
		POU2F1					JUN					Cadm3					Chrna1
		unknown TF					SRF					Ccl21					Plod2
		POU2F1					STAT5B					Clmp					Hyal1
		POU3F2					EBF2					Col1a1					Rcn3
		POU2F1					FOXA1					Col3a1					Pdgfra
							FOXL1					Dpt					Loxl1
							SMAD3					Fbln1					Igfbp4
							ITGAL					Gsn					Igfbp6
							TCF8					Loxl1					Lbp
							OLF1 / OR5I1					Loxl2					Chrd
							NF1					Lrp1					Gdf15
												Mmp2					RT1-Ba
												Pdgfra					Thbs4
												Rcn3					Man2b2
												Sfrp2					Lrp1
												Sod3					Pi16
												Thbs2					Ccl21
																	Cadm3
																	Mcf2l
																	Ddr2
																	Dcn
																	Thbs2
																	Col1a1
																	Fbln1
																	Clmp
																	Serping1
																	Penk
																	Gsn
																	Loxl2
																	Fstl1
																	Serpinf1
																	C1s
