# Supplementary material for: A common gene signature of the right ventricle in failing rat and human hearts
Source: Nat Cardiovasc Res. 2024 Jul 5;3(7):819–40. doi: 10.1038/s44161-024-00485-1 (PMC11358011; doi:10.1038/s44161-024-00485-1)
Supplement: Supplementary file 27 — Statistical source data. [file 44161_2024_485_MOESM27_ESM.xlsx]

## Sheet: Ext.Data_Fig.7B
Input_IDs	rat_cardiomyocytes_PAB(224)	Nppb	PABRVdecom_comp				rat_whole heart_PAB-H(36)+PAB-F(648)_(684_total)	Pcdh11x	WH_PAB_decomp(648)			Venn	Names	total	elements
	Log2FC > 1.0 oder < -1.0 p value ≤ 0.01 Mean RPM (PAB or AOB condition) > 50	Fap	PABRVdecom_comp				p < = 0.01	Mir133a	WH_PAB_decomp(648)				CM_PAB(224) WH_PAB(684)	47	Etv1	WH+CM(47)
		Tgfb2	PABRVdecom_comp					Krt77	WH_PAB_decomp(648)						Col8a1	WH+CM(47)
		Islr	PABRVdecom_comp					Gria4	WH_PAB_decomp(648)						Loxl1	WH+CM(47)
		Col8a1	PABRVdecom_comp					Hp	WH_PAB_decomp(648)						Slc1a3	WH+CM(47)
		P2rx1	PABRVdecom_comp					Il9r	WH_PAB_decomp(648)						Vash2	WH+CM(47)
		Hsd11b1	PABRVdecom_comp					Kcnn2	WH_PAB_decomp(648)						Dusp26	WH+CM(47)
		Gpx3	PABRVdecom_comp					Phactr3	WH_PAB_decomp(648)						C4b	WH+CM(47)
		Cpxm1	PABRVdecom_comp					MGC109340	WH_PAB_decomp(648)						Kcnj14	WH+CM(47)
		Tceal7	PABRVdecom_comp					Cbr1	WH_PAB_decomp(648)						Hyal1	WH+CM(47)
		Sypl2	PABRVdecom_comp					Dnajc5b	WH_PAB_decomp(648)						Thbs4	WH+CM(47)
		Crlf1	PABRVdecom_comp					Ncr1	WH_PAB_decomp(648)						Scn3b	WH+CM(47)
		Rsad2	PABRVdecom_comp					Il1a	WH_PAB_decomp(648)						Epn3	WH+CM(47)
		Myl4	PABRVdecom_comp					Padi2	WH_PAB_decomp(648)						Abhd2	WH+CM(47)
		Loxl1	PABRVdecom_comp					Anxa10	WH_PAB_decomp(648)						Tgfb2	WH+CM(47)
		Igfbp6	PABRVdecom_comp					Skap1	WH_PAB_decomp(648)						Atp6ap1l	WH+CM(47)
		Postn	PABRVdecom_comp					Tspan1	WH_PAB_decomp(648)						Myl4	WH+CM(47)
		Cilp	PABRVdecom_comp					Rab1b	WH_PAB_decomp(648)						Hs3st2	WH+CM(47)
		Ankrd23	PABRVdecom_comp					Pfkfb1	WH_PAB_decomp(648)						Gdf15	WH+CM(47)
		Ddr2	PABRVdecom_comp					Slc36a1	WH_PAB_decomp(648)						Tcf21	WH+CM(47)
		Igsf10	PABRVdecom_comp					Dusp2	WH_PAB_decomp(648)						Nox4	WH+CM(47)
		Gpnmb	PABRVdecom_comp					Tcp11l1	WH_PAB_decomp(648)						Ptprt	WH+CM(47)
		Ptgs2	PABRVdecom_comp					Fbxo17	WH_PAB_decomp(648)						Maoa	WH+CM(47)
		Cxcr4	PABRVdecom_comp					Mrap	WH_PAB_decomp(648)						Sema3d	WH+CM(47)
		Nox4	PABRVdecom_comp					Tbx21	WH_PAB_decomp(648)						Nppb	WH+CM(47)
		Ltbp2	PABRVdecom_comp					Phyhipl	WH_PAB_decomp(648)						Hopx	WH+CM(47)
		Pcdh11x	PABRVdecom_comp					Cd96	WH_PAB_decomp(648)						Mybpc2	WH+CM(47)
		Mfap5	PABRVdecom_comp					Abca4	WH_PAB_decomp(648)						Tceal7	WH+CM(47)
		Dusp26	PABRVdecom_comp					Cacng6	WH_PAB_decomp(648)						Sypl2	WH+CM(47)
		Lum	PABRVdecom_comp					Misp	WH_PAB_decomp(648)						Ankrd23	WH+CM(47)
		Nppa	PABRVdecom_comp					Gck	WH_PAB_decomp(648)						Chrna1	WH+CM(47)
		Fbn1	PABRVdecom_comp					Zmynd10	WH_PAB_decomp(648)						Abca5	WH+CM(47)
		Col3a1	PABRVdecom_comp					Angptl4	WH_PAB_decomp(648)						Klhl6	WH+CM(47)
		Dpysl3	PABRVdecom_comp					Vil1	WH_PAB_decomp(648)						Figf	WH+CM(47)
		C4b	PABRVdecom_comp					Cd69	WH_PAB_decomp(648)						Ephx4	WH+CM(47)
		Mtmr11	PABRVdecom_comp					Dupd1	WH_PAB_decomp(648)						Ppip5k1	WH+CM(47)
		Bgn	PABRVdecom_comp					Plag1	WH_PAB_decomp(648)						Gsn	WH+CM(47)
		Il16	PABRVdecom_comp					Dqx1	WH_PAB_decomp(648)						Atp1a3	WH+CM(47)
		Maoa	PABRVdecom_comp					Hs3st2	WH_PAB_decomp(648)						Cacna1g	WH+CM(47)
		Plod2	PABRVdecom_comp					Abca5	WH_PAB_decomp(648)						Cilp	WH+CM(47)
		Adcy7	PABRVdecom_comp					Cd2	WH_PAB_decomp(648)						Tgfa	WH+CM(47)
		Akip1	PABRVdecom_comp					Epn3	WH_PAB_decomp(648)						Uchl1	WH+CM(47)
		Sema3d	PABRVdecom_comp					Ankrd2	WH_PAB_decomp(648)						Pcdh11x	WH+CM(47)
		Lbp	PABRVdecom_comp					Cxcl14	WH_PAB_decomp(648)						Dpysl3	WH+CM(47)
		Vcan	PABRVdecom_comp					Gdf15	WH_PAB_decomp(648)						Pcdh20	WH+CM(47)
		Figf	PABRVdecom_comp					Sfrp5	WH_PAB_decomp(648)						Cbr1	WH+CM(47)
		Ncam1	PABRVdecom_comp					Mum1l1	WH_PAB_decomp(648)						Acta1	WH+CM(47)
		Thbs4	PABRVdecom_comp					Mest	WH_PAB_decomp(648)						Penk	WH+CM(47)
		Pi16	PABRVdecom_comp					Gba3	WH_PAB_decomp(648)				WH_PAB(684)	627	Ltbp1	WH(627)
		Apba1	PABRVdecom_comp					Slco5a1	WH_PAB_decomp(648)						Cd69	WH(627)
		Acta1	PABRVdecom_comp					Tgfa	WH_PAB_decomp(648)						Mmgt2	WH(627)
		Col1a1	PABRVdecom_comp					Ptprcap	WH_PAB_decomp(648)						Tmod1	WH(627)
		Fibin	PABRVdecom_comp					Crabp2	WH_PAB_decomp(648)						Cox7c	WH(627)
		Cpeb1	PABRVdecom_comp					Rgs17	WH_PAB_decomp(648)						Kcnd3	WH(627)
		Timp1	PABRVdecom_comp					Tmem144	WH_PAB_decomp(648)						Angptl4	WH(627)
		Penk	PABRVdecom_comp					Abl2	WH_PAB_decomp(648)						Stxbp6	WH(627)
		Serpinf1	PABRVdecom_comp					LOC104940696	WH_PAB_decomp(648)						Pdp2	WH(627)
		Fmo3	PABRVcomp					Spa17	WH_PAB_decomp(648)						Slc25a10	WH(627)
		Mmp2	PABRVcomp					Crkl	WH_PAB_decomp(648)						Gnl1	WH(627)
		Cmklr1	PABRVcomp					Figf	WH_PAB_decomp(648)						LOC100911483	WH(627)
		Cyp1b1	PABRVcomp					Emb	WH_PAB_decomp(648)						Spta1	WH(627)
		Mrc2	PABRVcomp					Cdhr1	WH_PAB_decomp(648)						Dlat	WH(627)
		Cp	PABRVcomp					Uchl1	WH_PAB_decomp(648)						Ctnnal1	WH(627)
		Sod3	PABRVcomp					Mpz	WH_PAB_decomp(648)						Inpp5j	WH(627)
		Mxra8	PABRVcomp					Klrd1	WH_PAB_decomp(648)						Jph1	WH(627)
		Gli3	PABRVcomp					37135	WH_PAB_decomp(648)						Flnc	WH(627)
		Rcn3	PABRVcomp					Kcnc3	WH_PAB_decomp(648)						Ptn	WH(627)
		Tmeff2	PABRVcomp					Cited1	WH_PAB_decomp(648)						Inpp5a	WH(627)
		Sulf1	PABRVcomp					Dennd1c	WH_PAB_decomp(648)						Tnfrsf12a	WH(627)
		Dbn1	PABRVcomp					Ntrk2	WH_PAB_decomp(648)						Hmgn3	WH(627)
		Plscr4	PABRVcomp					Kif3c	WH_PAB_decomp(648)						Lig4	WH(627)
		Slfn3	PABRVcomp					Gna13	WH_PAB_decomp(648)						Nde1	WH(627)
		S100a6	PABRVcomp					Mal	WH_PAB_decomp(648)						Fam117a	WH(627)
		Lrp1	PABRVcomp					Klhl6	WH_PAB_decomp(648)						Ccnt2	WH(627)
		PCOLCE2	PABRVcomp					Nox4	WH_PAB_decomp(648)						Col4a3	WH(627)
		Col14a1	PABRVcomp					Pacrg	WH_PAB_decomp(648)						Atg13	WH(627)
		Tcf21	PABRVcomp					Adgrg2	WH_PAB_decomp(648)						Adamts15	WH(627)
		Dcn	PABRVcomp					Zbtb42	WH_PAB_decomp(648)						Atp5e	WH(627)
		Thbs2	PABRVcomp					Gfra3	WH_PAB_decomp(648)						Ttl	WH(627)
		Clmp	PABRVcomp					Mbp	WH_PAB_decomp(648)						Ntrk2	WH(627)
		Fbln1	PABRVcomp					Chrna1	WH_PAB_decomp(648)						RGD1304694	WH(627)
		Larp6	PABRVcomp					Scn3b	WH_PAB_decomp(648)						Dnajc5b	WH(627)
		Numbl	PABRVcomp					Adh1	WH_PAB_decomp(648)						F2rl1	WH(627)
		Ctsk	PABRVcomp					Arc	WH_PAB_decomp(648)						Ptprcap	WH(627)
		Axl	PABRVcomp					Fos	WH_PAB_decomp(648)						Zfp367	WH(627)
		Ttll9	PABRVcomp					Lnc215	WH_PAB_decomp(648)						Dclk1	WH(627)
		Scn3a	PABRVcomp					Rnf38	WH_PAB_decomp(648)						Myo1b	WH(627)
		C1s	PABRVcomp					RGD1306750	WH_PAB_decomp(648)						Fads1	WH(627)
		Rnase4	PABRVcomp					Ficd	WH_PAB_decomp(648)						Odc1	WH(627)
		Olr59	PABRVcomp					Atp6ap1l	WH_PAB_decomp(648)						Smtnl2	WH(627)
		Prelp	PABRVcomp					Acap1	WH_PAB_decomp(648)						Camk2b	WH(627)
		C1r	PABRVcomp					Fam167a	WH_PAB_decomp(648)						Naa50	WH(627)
		Aox1	PABRVcomp					Mfap2	WH_PAB_decomp(648)						Bnip2	WH(627)
		Tgfb3	PABRVcomp					Slc16a11	WH_PAB_decomp(648)						Olfml2a	WH(627)
		Gfpt2	PABRVcomp					Fam160a1	WH_PAB_decomp(648)						RGD1305110	WH(627)
		Gatsl3	PABRVcomp					Eif4ebp3	WH_PAB_decomp(648)						Psme2	WH(627)
		Aebp1	PABRVcomp					Mtfr1	WH_PAB_decomp(648)						Med28	WH(627)
		Pde1a	PABRVcomp					38596	WH_PAB_decomp(648)						Synpo	WH(627)
		P3h2	PABRVcomp					Tmem263	WH_PAB_decomp(648)						Fxr1	WH(627)
		Sfrp2	PABRVcomp					Col4a3	WH_PAB_decomp(648)						Cnksr3	WH(627)
		Pcdh20	PABRVcomp					Trove2	WH_PAB_decomp(648)						Zfp148	WH(627)
		Dpt	PABRVcomp					Nfkbiz	WH_PAB_decomp(648)						Clic5	WH(627)
		Xdh	PABRVcomp					Slc43a1	WH_PAB_decomp(648)						Ppp1r12b	WH(627)
		Mx1	PABRVcomp					Gfra2	WH_PAB_decomp(648)						Tspan1	WH(627)
		Pdgfra	PABRVcomp					Ccdc62	WH_PAB_decomp(648)						Scn7a	WH(627)
		Mcm6	PABRVcomp					Prc1	WH_PAB_decomp(648)						Urod	WH(627)
		Sv2a	PABRVcomp					Slc22a15	WH_PAB_decomp(648)						Tcp11l1	WH(627)
		Igfbp4	PABRVcomp					Stam2	WH_PAB_decomp(648)						Hmga1	WH(627)
		Gsta1	PABRVcomp					Smtnl2	WH_PAB_decomp(648)						Hspa1l	WH(627)
		Aox3	PABRVcomp					Mcm5	WH_PAB_decomp(648)						S100a13	WH(627)
		C1qtnf7	PABRVcomp					Crybb1	WH_PAB_decomp(648)						37135	WH(627)
		Slc43a3	PABRVcomp					Fxyd3	WH_PAB_decomp(648)						Spa17	WH(627)
		Tmem63c	PABRVcomp					Pcdh20	WH_PAB_decomp(648)						Rock1	WH(627)
		Cadm3	PABRVcomp					Colq	WH_PAB_decomp(648)						Cited4	WH(627)
		Ston1	PABRVcomp					Gfod1	WH_PAB_decomp(648)						Bzw1	WH(627)
		Mcf2l	PABRVcomp					Bace1	WH_PAB_decomp(648)						Stradb	WH(627)
		Fmo2	PABRVcomp					Reep6	WH_PAB_decomp(648)						Ier2	WH(627)
		Gda	PABRVcomp					Sema3d	WH_PAB_decomp(648)						Cyp2t1	WH(627)
		Tlr4	PABRVcomp					Col5a3	WH_PAB_decomp(648)						Akap1	WH(627)
		Serping1	PABRVcomp					Lrrc58	WH_PAB_decomp(648)						Srsf6	WH(627)
		Gsn	PABRVcomp					Agps	WH_PAB_decomp(648)						Sdc4	WH(627)
		Gbp2	PABRVdecomp					Xpr1	WH_PAB_decomp(648)						Arl5a	WH(627)
		Atp1a3	PABRVdecomp					Abhd2	WH_PAB_decomp(648)						Perp	WH(627)
		Lsp1	PABRVdecomp					Cdh20	WH_PAB_decomp(648)						Iqub	WH(627)
		Epn3	PABRVdecomp					Ptbp2	WH_PAB_decomp(648)						Gfra3	WH(627)
		Kcnk2	PABRVdecomp					F2rl1	WH_PAB_decomp(648)						Sfrp5	WH(627)
		Il25	PABRVdecomp					Dusp5	WH_PAB_decomp(648)						Cbr3	WH(627)
		Fuca1	PABRVdecomp					Plvap	WH_PAB_decomp(648)						Insig2	WH(627)
		Tgm2	PABRVdecomp					Acbd5	WH_PAB_decomp(648)						Xirp2	WH(627)
		Etv1	PABRVdecomp					Jph1	WH_PAB_decomp(648)						Ccl5	WH(627)
		Hopx	PABRVdecomp					Cdyl	WH_PAB_decomp(648)						Ankrd40	WH(627)
		Abhd2	PABRVdecomp					Ephx4	WH_PAB_decomp(648)						Sult1a1	WH(627)
		Atp6ap1l	PABRVdecomp					Hyal1	WH_PAB_decomp(648)						Cnga4	WH(627)
		Sema3b	PABRVdecomp					Slc1a3	WH_PAB_decomp(648)						Nfkbia	WH(627)
		Mdk	PABRVdecomp					Dpysl3	WH_PAB_decomp(648)						Klf9	WH(627)
		Lrrc16a	PABRVdecomp					Rec114	WH_PAB_decomp(648)						Dnaja4	WH(627)
		Mybpc2	PABRVdecomp					LOC691995	WH_PAB_decomp(648)						Zbtb20	WH(627)
		Tbc1d2	PABRVdecomp					Ccdc8	WH_PAB_decomp(648)						Tmem144	WH(627)
		Reln	PABRVdecomp					Slfn13	WH_PAB_decomp(648)						Il10rb	WH(627)
		Cacna1g	PABRVdecomp					Bmper	WH_PAB_decomp(648)						Ctla2a	WH(627)
		Ric3	PABRVdecomp					Fam117a	WH_PAB_decomp(648)						Colq	WH(627)
		Pcolce	PABRVdecomp					Map7d2	WH_PAB_decomp(648)						Cdh11	WH(627)
		Gprc5a	PABRVdecomp					Fam57b	WH_PAB_decomp(648)						Tra2a	WH(627)
		Flrt2	PABRVdecomp					Mmgt2	WH_PAB_decomp(648)						Rab12	WH(627)
		Dlgap1	PABRVdecomp					Arhgap9	WH_PAB_decomp(648)						Nov	WH(627)
		Myo16	PABRVdecomp					Rufy3	WH_PAB_decomp(648)						Actl6a	WH(627)
		Baalc	PABRVdecomp					Dusp26	WH_PAB_decomp(648)						Rpl36	WH(627)
		Tmem100	PABRVdecomp					Camk2b	WH_PAB_decomp(648)						Adgrg2	WH(627)
		Ppp1r36	PABRVdecomp					Myo5a	WH_PAB_decomp(648)						Gadd45a	WH(627)
		Cyfip2	PABRVdecomp					Spcs3	WH_PAB_decomp(648)						Mxd4	WH(627)
		Fxyd6	PABRVdecomp					Cyp2t1	WH_PAB_decomp(648)						Srek1	WH(627)
		Tnnt3	PABRVdecomp					Spata13	WH_PAB_decomp(648)						Fam120a	WH(627)
		Bok	PABRVdecomp					Ptprt	WH_PAB_decomp(648)						Ccdc62	WH(627)
		Nrg1	PABRVdecomp					Dclk1	WH_PAB_decomp(648)						Gas7	WH(627)
		Slc9a3	PABRVdecomp					St3gal1	WH_PAB_decomp(648)						Hspa4l	WH(627)
		Slc1a3	PABRVdecomp					Cenpj	WH_PAB_decomp(648)						Fam214b	WH(627)
		Asb4	PABRVdecomp					Exoc8	WH_PAB_decomp(648)						Ehbp1	WH(627)
		Hs3st2	PABRVdecomp					Fndc3b	WH_PAB_decomp(648)						Tst	WH(627)
		Tmem229b	PABRVdecomp					Ccl5	WH_PAB_decomp(648)						Lsm14a	WH(627)
		Gdf15	PABRVdecomp					Mybpc2	WH_PAB_decomp(648)						Nebl	WH(627)
		Chrd	PABRVdecomp					Kcnj14	WH_PAB_decomp(648)						Sh3pxd2a	WH(627)
		RT1-Ba	PABRVdecomp					C4b	WH_PAB_decomp(648)						Pdlim3	WH(627)
		Bex1	PABRVdecomp					Hpd	WH_PAB_decomp(648)						Fnbp4	WH(627)
		Il1b	PABRVdecomp					RGD1305110	WH_PAB_decomp(648)						Ankrd12	WH(627)
		Vash2	PABRVdecomp					Rtn4rl1	WH_PAB_decomp(648)						Crabp2	WH(627)
		Ccl21	PABRVdecomp					Lig4	WH_PAB_decomp(648)						Slc12a7	WH(627)
		Tgfa	PABRVdecomp					Dok4	WH_PAB_decomp(648)						Nfib	WH(627)
		Uchl1	PABRVdecomp					Lsamp	WH_PAB_decomp(648)						Gria4	WH(627)
		Paqr8	PABRVdecomp					Hira	WH_PAB_decomp(648)						Nrap	WH(627)
		Slc41a2	PABRVdecomp					Atf6	WH_PAB_decomp(648)						Ppm1j	WH(627)
		Gabrb2	PABRVdecomp					Ptp4a1	WH_PAB_decomp(648)						Idua	WH(627)
		Plekhh2	PABRVdecomp					Phactr2	WH_PAB_decomp(648)						Myh7	WH(627)
		RT1-Db1	PABRVdecomp					Sypl2	WH_PAB_decomp(648)						Mphosph8	WH(627)
		Map4k1	PABRVdecomp					Gcgr	WH_PAB_decomp(648)						Pi4k2a	WH(627)
		Angpt1	PABRVdecomp					Hspa1l	WH_PAB_decomp(648)						Mfap2	WH(627)
		Dusp15	PABRVdecomp					Stxbp6	WH_PAB_decomp(648)						Epn1	WH(627)
		Dgkg	PABRVdecomp					Tulp4	WH_PAB_decomp(648)						Inha	WH(627)
		Ptprt	PABRVdecomp					Irx3	WH_PAB_decomp(648)						Irx3	WH(627)
		Ctgf	PABRVdecomp					Senp2	WH_PAB_decomp(648)						Tab2	WH(627)
		Camk1d	PABRVdecomp					Otud6b	WH_PAB_decomp(648)						Psme1	WH(627)
		Nos1	PABRVdecomp					Btbd7	WH_PAB_decomp(648)						Rbm24	WH(627)
		C2	PABRVdecomp					Iqub	WH_PAB_decomp(648)						Trappc6a	WH(627)
		Megf6	PABRVdecomp					Arrdc2	WH_PAB_decomp(648)						Tspan5	WH(627)
		Tnc	PABRVdecomp					Nras	WH_PAB_decomp(648)						Lrrc58	WH(627)
		Ssc5d	PABRVdecomp					Pik3cd	WH_PAB_decomp(648)						Crkl	WH(627)
		Rxfp1	PABRVdecomp					Col8a1	WH_PAB_decomp(648)						Larp7	WH(627)
		Ptgds	PABRVdecomp					Yipf6	WH_PAB_decomp(648)						Usp40	WH(627)
		Epha7	PABRVdecomp					Wfs1	WH_PAB_decomp(648)						Ppm1b	WH(627)
		Gabre	PABRVdecomp					Sh2d4a	WH_PAB_decomp(648)						Rgs17	WH(627)
		Camkk1	PABRVdecomp					Cdh22	WH_PAB_decomp(648)						Mcl1	WH(627)
		Mpeg1	PABRVdecomp					Dctn4	WH_PAB_decomp(648)						Fez2	WH(627)
		Meis3	PABRVdecomp					Ros1	WH_PAB_decomp(648)						Fads3	WH(627)
		Kcnj14	PABRVdecomp					Aloxe3	WH_PAB_decomp(648)						Masp1	WH(627)
		Chrna1	PABRVdecomp					Brms1l	WH_PAB_decomp(648)						Slco3a1	WH(627)
		Hyal1	PABRVdecomp					Aagab	WH_PAB_decomp(648)						Tbx21	WH(627)
		Prdm1	PABRVdecomp					Sox9	WH_PAB_decomp(648)						Aldh1a1	WH(627)
		Abca5	PABRVdecomp					Adamts15	WH_PAB_decomp(648)						Myo5a	WH(627)
		Cyth4	PABRVdecomp					Srebf1	WH_PAB_decomp(648)						Fam21c	WH(627)
		Lrrc7	PABRVdecomp					Ctla2a	WH_PAB_decomp(648)						Plekha5	WH(627)
		Fstl3	PABRVdecomp					Zdhhc9	WH_PAB_decomp(648)						Arc	WH(627)
		Hmha1	PABRVdecomp					Nav2	WH_PAB_decomp(648)						Acbd5	WH(627)
		Ptk2b	PABRVdecomp					Il2rb	WH_PAB_decomp(648)						Ech1	WH(627)
		Zfp365	PABRVdecomp					Zfp238	WH_PAB_decomp(648)						Cnr1	WH(627)
		Cbr1	PABRVdecomp					Lrrc49	WH_PAB_decomp(648)						Ndufa7	WH(627)
		Lyz2	PABRVdecomp					Kcnd3	WH_PAB_decomp(648)						Nme2	WH(627)
		Wdr62	PABRVdecomp					Zcchc7	WH_PAB_decomp(648)						Cep104	WH(627)
		Klhl6	PABRVdecomp					Dusp8	WH_PAB_decomp(648)						Klrd1	WH(627)
		Csrp2	PABRVdecomp					Gab2	WH_PAB_decomp(648)						Dgkz	WH(627)
		Ecm1	PABRVdecomp					Homer3	WH_PAB_decomp(648)						Btbd7	WH(627)
		Ifitm1	PABRVdecomp					Rnf13	WH_PAB_decomp(648)						Slc16a11	WH(627)
		Bcl11b	PABRVdecomp					Cilp	WH_PAB_decomp(648)						Skap1	WH(627)
		Anxa2	PABRVdecomp					Il18bp	WH_PAB_decomp(648)						Kcnc3	WH(627)
		RT1-Da	PABRVdecomp					Cnksr3	WH_PAB_decomp(648)						Gfra2	WH(627)
		Man2b2	PABRVdecomp					Taf1d	WH_PAB_decomp(648)						Fam173a	WH(627)
		Ephx4	PABRVdecomp					Zfp367	WH_PAB_decomp(648)						Ddah1	WH(627)
		MGC112715	PABRVdecomp					Unc5b	WH_PAB_decomp(648)						Rbm5	WH(627)
		Ppip5k1	PABRVdecomp					Naa50	WH_PAB_decomp(648)						Hcn2	WH(627)
		Fgd3	PABRVdecomp					Akr1c19	WH_PAB_decomp(648)						Wac	WH(627)
		Aif1l	PABRVdecomp					Olfml2a	WH_PAB_decomp(648)						Plce1	WH(627)
		Scn3b	PABRVdecomp					Ttl	WH_PAB_decomp(648)						Adamts7	WH(627)
		Npr3	PABRVdecomp					Svip	WH_PAB_decomp(648)						Rtn4rl1	WH(627)
		Trpm5	PABRVdecomp					Ebf1	WH_PAB_decomp(648)						Gcgr	WH(627)
		Loxl2	PABRVdecomp					Map2k7	WH_PAB_decomp(648)						Cdh20	WH(627)
		Fstl1	PABRVdecomp					Uggt1	WH_PAB_decomp(648)						Hs6st1	WH(627)
								B3galt2	WH_PAB_decomp(648)						38596	WH(627)
								Nkap	WH_PAB_decomp(648)						Brms1l	WH(627)
								Sdc4	WH_PAB_decomp(648)						Emc9	WH(627)
								LOC100361083	WH_PAB_decomp(648)						Klhl31	WH(627)
								Stk38l	WH_PAB_decomp(648)						Ncr1	WH(627)
								Emc9	WH_PAB_decomp(648)						Taf1d	WH(627)
								Ppm1j	WH_PAB_decomp(648)						Dqx1	WH(627)
								Sntb1	WH_PAB_decomp(648)						Sox9	WH(627)
								Arl5a	WH_PAB_decomp(648)						Ptp4a1	WH(627)
								Hmga1	WH_PAB_decomp(648)						Fbxo17	WH(627)
								Insig2	WH_PAB_decomp(648)						Pdk4	WH(627)
								Adipor2	WH_PAB_decomp(648)						Zfp238	WH(627)
								Ubn2	WH_PAB_decomp(648)						Tatdn2	WH(627)
								Phc1	WH_PAB_decomp(648)						Hipk3	WH(627)
								Phyhd1	WH_PAB_decomp(648)						Abca4	WH(627)
								Bmi1	WH_PAB_decomp(648)						Pla2g7	WH(627)
								Pdp2	WH_PAB_decomp(648)						Crybb1	WH(627)
								Pi4k2a	WH_PAB_decomp(648)						Pcyox1	WH(627)
								Sh3pxd2a	WH_PAB_decomp(648)						Calcrl	WH(627)
								Pla2g4b	WH_PAB_decomp(648)						Tmem196	WH(627)
								Srek1	WH_PAB_decomp(648)						Prc1	WH(627)
								Arhgef6	WH_PAB_decomp(648)						Gna13	WH(627)
								Steap2	WH_PAB_decomp(648)						Ciz1	WH(627)
								Fbxo44	WH_PAB_decomp(648)						Zmym3	WH(627)
								Arl4a	WH_PAB_decomp(648)						Nacc1	WH(627)
								Nacc1	WH_PAB_decomp(648)						Map4	WH(627)
								Myo1b	WH_PAB_decomp(648)						Slain2	WH(627)
								Sctr	WH_PAB_decomp(648)						Anxa10	WH(627)
								Igsf3	WH_PAB_decomp(648)						Nomo1	WH(627)
								Slc6a6	WH_PAB_decomp(648)						Wasl	WH(627)
								Yy1	WH_PAB_decomp(648)						Asb2	WH(627)
								Ddit4l2	WH_PAB_decomp(648)						Gba3	WH(627)
								Mlec	WH_PAB_decomp(648)						LOC100910558	WH(627)
								Cacna1g	WH_PAB_decomp(648)						Ankrd17	WH(627)
								Gnao1	WH_PAB_decomp(648)						Rhoq	WH(627)
								Clk4	WH_PAB_decomp(648)						Pim3	WH(627)
								Inha	WH_PAB_decomp(648)						Cfl2	WH(627)
								Zmym3	WH_PAB_decomp(648)						Prodh	WH(627)
								Smim11	WH_PAB_decomp(648)						Klhl41	WH(627)
								Eif4enif1	WH_PAB_decomp(648)						Nras	WH(627)
								Rsbn1l	WH_PAB_decomp(648)						Prss23	WH(627)
								Tmem196	WH_PAB_decomp(648)						Arvcf	WH(627)
								Ddah1	WH_PAB_decomp(648)						Qk	WH(627)
								S100a13	WH_PAB_decomp(648)						Aloxe3	WH(627)
								Usp40	WH_PAB_decomp(648)						Hspb8	WH(627)
								Stx7	WH_PAB_decomp(648)						Gnl2	WH(627)
								Fam210b	WH_PAB_decomp(648)						Mtfr1	WH(627)
								Nr4a1	WH_PAB_decomp(648)						Il9r	WH(627)
								Hspa4l	WH_PAB_decomp(648)						Doc2g	WH(627)
								Cited4	WH_PAB_decomp(648)						Mal	WH(627)
								Mgst1	WH_PAB_decomp(648)						Tecpr1	WH(627)
								Fam133b	WH_PAB_decomp(648)						Plekhb2	WH(627)
								Camk2n1	WH_PAB_decomp(648)						Kif3c	WH(627)
								Fam220a	WH_PAB_decomp(648)						Prr5l	WH(627)
								Rnd1	WH_PAB_decomp(648)						LOC100910189	WH(627)
								Spint2	WH_PAB_decomp(648)						Dctn4	WH(627)
								Qk	WH_PAB_decomp(648)						Ndel1	WH(627)
								Tcf21	WH_PAB_decomp(648)						Klf2	WH(627)
								Inpp5j	WH_PAB_decomp(648)						Rbm25	WH(627)
								Crk	WH_PAB_decomp(648)						Yap1	WH(627)
								Fam173a	WH_PAB_decomp(648)						Map1a	WH(627)
								Slc7a6	WH_PAB_decomp(648)						Gck	WH(627)
								Ppfia1	WH_PAB_decomp(648)						Vapb	WH(627)
								Kpna3	WH_PAB_decomp(648)						Homer2	WH(627)
								Ptn	WH_PAB_decomp(648)						Slc22a15	WH(627)
								Etv1	WH_PAB_decomp(648)						Il1a	WH(627)
								Plekha5	WH_PAB_decomp(648)						Iba57	WH(627)
								Tnfrsf12a	WH_PAB_decomp(648)						Ttc7b	WH(627)
								Creb3l2	WH_PAB_decomp(648)						S100a1	WH(627)
								Mtpn	WH_PAB_decomp(648)						Spata13	WH(627)
								Fam214b	WH_PAB_decomp(648)						Epb41l1	WH(627)
								Erlin2	WH_PAB_decomp(648)						Abcc9	WH(627)
								Calcrl	WH_PAB_decomp(648)						Ppm1a	WH(627)
								Idua	WH_PAB_decomp(648)						Xpr1	WH(627)
								Gpr155	WH_PAB_decomp(648)						Erlin2	WH(627)
								Zfp386	WH_PAB_decomp(648)						Fos	WH(627)
								RT1-CE15	WH_PAB_decomp(648)						Cdhr1	WH(627)
								Pla2g2a	WH_PAB_decomp(648)						Tp53inp2	WH(627)
								Vash2	WH_PAB_decomp(648)						Twf2	WH(627)
								Setd8	WH_PAB_decomp(648)						Rap1b	WH(627)
								RGD1565616	WH_PAB_decomp(648)						Fxyd3	WH(627)
								Rita1	WH_PAB_decomp(648)						Arhgef7	WH(627)
								Ero1a	WH_PAB_decomp(648)						Tmem263	WH(627)
								Gnl2	WH_PAB_decomp(648)						Tmem256	WH(627)
								Nfic	WH_PAB_decomp(648)						Akt2	WH(627)
								Vsig10	WH_PAB_decomp(648)						Cxcl14	WH(627)
								Yap1	WH_PAB_decomp(648)						Atrn	WH(627)
								Pcyox1	WH_PAB_decomp(648)						Eno3	WH(627)
								Gdf11	WH_PAB_decomp(648)						Pnn	WH(627)
								Dyrk1b	WH_PAB_decomp(648)						Ap2a1	WH(627)
								Itsn1	WH_PAB_decomp(648)						Slc30a9	WH(627)
								Zfp148	WH_PAB_decomp(648)						Rita1	WH(627)
								Loxl1	WH_PAB_decomp(648)						Slco5a1	WH(627)
								Slc25a10	WH_PAB_decomp(648)						Rpl38	WH(627)
								Tmod4	WH_PAB_decomp(648)						Slc6a6	WH(627)
								Ubxn2a	WH_PAB_decomp(648)						Lnc215	WH(627)
								Crebbp	WH_PAB_decomp(648)						Rec114	WH(627)
								Rpap2	WH_PAB_decomp(648)						Lamc3	WH(627)
								Tst	WH_PAB_decomp(648)						Msrb1	WH(627)
								Trappc6a	WH_PAB_decomp(648)						Synm	WH(627)
								Specc1l	WH_PAB_decomp(648)						Ddit4l2	WH(627)
								Hmgn3	WH_PAB_decomp(648)						Trdn	WH(627)
								Brcc3	WH_PAB_decomp(648)						Dnajc27	WH(627)
								Ddc	WH_PAB_decomp(648)						Dusp5	WH(627)
								Bmpr1a	WH_PAB_decomp(648)						Nudt4	WH(627)
								Emp3	WH_PAB_decomp(648)						Yipf6	WH(627)
								Adamts7	WH_PAB_decomp(648)						Fam133b	WH(627)
								Tanc1	WH_PAB_decomp(648)						Pam	WH(627)
								Bola1	WH_PAB_decomp(648)						Rpa1	WH(627)
								S100a1	WH_PAB_decomp(648)						38596	WH(627)
								Tarsl2	WH_PAB_decomp(648)						Plvap	WH(627)
								Fnbp4	WH_PAB_decomp(648)						Stam2	WH(627)
								Snx13	WH_PAB_decomp(648)						Eif4ebp3	WH(627)
								Tra2a	WH_PAB_decomp(648)						Ppp2r3a	WH(627)
								Dync1li1	WH_PAB_decomp(648)						Cited1	WH(627)
								Dhx36	WH_PAB_decomp(648)						Fam210b	WH(627)
								Srpx	WH_PAB_decomp(648)						Slc36a1	WH(627)
								Ppm1f	WH_PAB_decomp(648)						Plag1	WH(627)
								Pcp4l1	WH_PAB_decomp(648)						Pacrg	WH(627)
								Ddx54	WH_PAB_decomp(648)						Specc1l	WH(627)
								Mtdh	WH_PAB_decomp(648)						Etfb	WH(627)
								Tecpr1	WH_PAB_decomp(648)						Misp	WH(627)
								Iba57	WH_PAB_decomp(648)						Phyhipl	WH(627)
								Vapb	WH_PAB_decomp(648)						Clu	WH(627)
								Zbtb20	WH_PAB_decomp(648)						Crispld2	WH(627)
								Mrps27	WH_PAB_decomp(648)						Tspan9	WH(627)
								Ccnt2	WH_PAB_decomp(648)						Rac1	WH(627)
								Mxd4	WH_PAB_decomp(648)						Vsig10	WH(627)
								Homer2	WH_PAB_decomp(648)						Cacng6	WH(627)
								Man1a1	WH_PAB_decomp(648)						Adam10	WH(627)
								Tgfb2	WH_PAB_decomp(648)						Wfs1	WH(627)
								Gas7	WH_PAB_decomp(648)						Ppfia1	WH(627)
								Fads3	WH_PAB_decomp(648)						Sh2d4a	WH(627)
								Cdh11	WH_PAB_decomp(648)						Homer3	WH(627)
								Rap1b	WH_PAB_decomp(648)						Dusp1	WH(627)
								Nde1	WH_PAB_decomp(648)						Gna12	WH(627)
								Nfib	WH_PAB_decomp(648)						Svip	WH(627)
								Rbm25	WH_PAB_decomp(648)						Cdyl	WH(627)
								Ppip5k1	WH_PAB_decomp(648)						Spg7	WH(627)
								Zfp36	WH_PAB_decomp(648)						Atp5o	WH(627)
								Ciz1	WH_PAB_decomp(648)						Atp5h	WH(627)
								Scn7a	WH_PAB_decomp(648)						Hhatl	WH(627)
								Usp25	WH_PAB_decomp(648)						Ankrd2	WH(627)
								Cep104	WH_PAB_decomp(648)						Gfod1	WH(627)
								Fez2	WH_PAB_decomp(648)						Arhgef12	WH(627)
								Stxbp1	WH_PAB_decomp(648)						Adam9	WH(627)
								Ier5	WH_PAB_decomp(648)						Bdh1	WH(627)
								Bnip2	WH_PAB_decomp(648)						Entpd2	WH(627)
								Ormdl3	WH_PAB_decomp(648)						Wsb2	WH(627)
								Sult1a1	WH_PAB_decomp(648)						Ptbp2	WH(627)
								St3gal4	WH_PAB_decomp(648)						Mrps27	WH(627)
								Atg13	WH_PAB_decomp(648)						Atp5i	WH(627)
								Ankrd10	WH_PAB_decomp(648)						Dcaf6	WH(627)
								Synpo	WH_PAB_decomp(648)						Ccdc8	WH(627)
								Arvcf	WH_PAB_decomp(648)						Camk2n1	WH(627)
								Ntn4	WH_PAB_decomp(648)						Ormdl3	WH(627)
								Rpa1	WH_PAB_decomp(648)						Emb	WH(627)
								Tgfbr2	WH_PAB_decomp(648)						Akap6	WH(627)
								Ctnnal1	WH_PAB_decomp(648)						Gpr155	WH(627)
								Hs6st1	WH_PAB_decomp(648)						Psmb4	WH(627)
								Prodh	WH_PAB_decomp(648)						Dffa	WH(627)
								Adam9	WH_PAB_decomp(648)						Clic4	WH(627)
								Ankrd12	WH_PAB_decomp(648)						Pnisr	WH(627)
								Bdh1	WH_PAB_decomp(648)						Ebf1	WH(627)
								Tnfaip8	WH_PAB_decomp(648)						Ntn4	WH(627)
								Raph1	WH_PAB_decomp(648)						Cd2	WH(627)
								Dnajc27	WH_PAB_decomp(648)						Arhgef6	WH(627)
								Cep131	WH_PAB_decomp(648)						Ddx54	WH(627)
								Mrpl23	WH_PAB_decomp(648)						Cep131	WH(627)
								Fyn	WH_PAB_decomp(648)						Snx13	WH(627)
								Galnt1	WH_PAB_decomp(648)						Mpz	WH(627)
								Msrb1	WH_PAB_decomp(648)						Kcnn2	WH(627)
								Fbxl17	WH_PAB_decomp(648)						Adh1	WH(627)
								Thoc2	WH_PAB_decomp(648)						Mical2	WH(627)
								Slco3a1	WH_PAB_decomp(648)						Otud6b	WH(627)
								Gstm7	WH_PAB_decomp(648)						Man1a1	WH(627)
								Arhgef12	WH_PAB_decomp(648)						Cdk14	WH(627)
								Picalm	WH_PAB_decomp(648)						Unc119	WH(627)
								Larp7	WH_PAB_decomp(648)						Ero1a	WH(627)
								Ide	WH_PAB_decomp(648)						Zbtb42	WH(627)
								Entpd2	WH_PAB_decomp(648)						Igf2	WH(627)
								Med28	WH_PAB_decomp(648)						Scn1b	WH(627)
								Zfp266	WH_PAB_decomp(648)						Clk4	WH(627)
								Kpna4	WH_PAB_decomp(648)						Sorbs2	WH(627)
								Hipk3	WH_PAB_decomp(648)						Phlda1	WH(627)
								Slc30a9	WH_PAB_decomp(648)						Ankrd1	WH(627)
								Ltbp1	WH_PAB_decomp(648)						Sec14l1	WH(627)
								Wasl	WH_PAB_decomp(648)						Mybphl	WH(627)
								Plce1	WH_PAB_decomp(648)						Spint2	WH(627)
								Pnn	WH_PAB_decomp(648)						Msn	WH(627)
								Ap2a1	WH_PAB_decomp(648)						Nav2	WH(627)
								Clic4	WH_PAB_decomp(648)						Mitf	WH(627)
								Junb	WH_PAB_decomp(648)						LOC361985	WH(627)
								Ppp1r3d	WH_PAB_decomp(648)						Dnajb4	WH(627)
								Pdzrn3	WH_PAB_decomp(648)						Pcnx	WH(627)
								Wac	WH_PAB_decomp(648)						Akr1c19	WH(627)
								Gosr2	WH_PAB_decomp(648)						Slc25a26	WH(627)
								LOC100910558	WH_PAB_decomp(648)						Cd96	WH(627)
								Ier2	WH_PAB_decomp(648)						Hbs1l	WH(627)
								Rbm5	WH_PAB_decomp(648)						Picalm	WH(627)
								Casq1	WH_PAB_decomp(648)						RT1-CE15	WH(627)
								Tmem132a	WH_PAB_decomp(648)						Zfp36	WH(627)
								Ddx17	WH_PAB_decomp(648)						Fam57b	WH(627)
								Stradb	WH_PAB_decomp(648)						Gosr2	WH(627)
								Pim3	WH_PAB_decomp(648)						Rgs5	WH(627)
								Klhdc8b	WH_PAB_decomp(648)						Myo1c	WH(627)
								Ehbp1	WH_PAB_decomp(648)						Sgca	WH(627)
								Psme2	WH_PAB_decomp(648)						Ddc	WH(627)
								Cap2	WH_PAB_decomp(648)						Cyp1a1	WH(627)
								Igfbp3	WH_PAB_decomp(648)						Ptpn11	WH(627)
								RGD1304694	WH_PAB_decomp(648)						Mknk2	WH(627)
								Spta1	WH_PAB_decomp(648)						App	WH(627)
								Perp	WH_PAB_decomp(648)						Junb	WH(627)
								Phlda1	WH_PAB_decomp(648)						Dctn1	WH(627)
								Srsf11	WH_PAB_decomp(648)						Dusp8	WH(627)
								Cdk14	WH_PAB_decomp(648)						LOC100361083	WH(627)
								Myh10	WH_PAB_decomp(648)						MGC109340	WH(627)
								Tceal7	WH_PAB_decomp(648)						Fam220a	WH(627)
								Sgta	WH_PAB_decomp(648)						Kcng2	WH(627)
								Tkt	WH_PAB_decomp(648)						Srebf1	WH(627)
								Rab12	WH_PAB_decomp(648)						Col18a1	WH(627)
								Adam10	WH_PAB_decomp(648)						Sptbn1	WH(627)
								Mrps18c	WH_PAB_decomp(648)						Dusp2	WH(627)
								Dcaf5	WH_PAB_decomp(648)						Tnni3	WH(627)
								Akap8l	WH_PAB_decomp(648)						Ppm1f	WH(627)
								Dnajb4	WH_PAB_decomp(648)						Mum1l1	WH(627)
								Bzw1	WH_PAB_decomp(648)						Pla2g4b	WH(627)
								Slc25a26	WH_PAB_decomp(648)						Bmper	WH(627)
								Mitf	WH_PAB_decomp(648)						Rpap2	WH(627)
								Oaf	WH_PAB_decomp(648)						Foxo4	WH(627)
								Hnrnpul2	WH_PAB_decomp(648)						Setd8	WH(627)
								Klf2	WH_PAB_decomp(648)						Zfp266	WH(627)
								Nebl	WH_PAB_decomp(648)						Creb3l2	WH(627)
								Fxr1	WH_PAB_decomp(648)						Slmap	WH(627)
								Fam21c	WH_PAB_decomp(648)						Igfbp3	WH(627)
								Pnisr	WH_PAB_decomp(648)						Hpd	WH(627)
								Ankrd40	WH_PAB_decomp(648)						Ncor1	WH(627)
								Eif3k	WH_PAB_decomp(648)						Trak1	WH(627)
								Gnl1	WH_PAB_decomp(648)						Cdh22	WH(627)
								Rbfox1	WH_PAB_decomp(648)						Sgta	WH(627)
								Urod	WH_PAB_decomp(648)						B3galt2	WH(627)
								Rac1	WH_PAB_decomp(648)						Uggt1	WH(627)
								Ndel1	WH_PAB_decomp(648)						Mir133a	WH(627)
								Mical2	WH_PAB_decomp(648)						Kif1c	WH(627)
								Psme3	WH_PAB_decomp(648)						Arhgap9	WH(627)
								Rgs5	WH_PAB_decomp(648)						Zfp386	WH(627)
								Fam120a	WH_PAB_decomp(648)						Reep6	WH(627)
								Kmt2e	WH_PAB_decomp(648)						Stk38l	WH(627)
								Atp1a3	WH_PAB_decomp(648)						RGD1565616	WH(627)
								Lsm12	WH_PAB_decomp(648)						Trak2	WH(627)
								Mphosph8	WH_PAB_decomp(648)						Pcp4l1	WH(627)
								Pdlim3	WH_PAB_decomp(648)						Rufy3	WH(627)
								Igf2	WH_PAB_decomp(648)						Crebbp	WH(627)
								Tab2	WH_PAB_decomp(648)						Mest	WH(627)
								Srsf6	WH_PAB_decomp(648)						Mrap	WH(627)
								Spg7	WH_PAB_decomp(648)						Tarsl2	WH(627)
								Tmem256	WH_PAB_decomp(648)						Cap2	WH(627)
								Ankrd17	WH_PAB_decomp(648)						Tmem132a	WH(627)
								Ncor1	WH_PAB_decomp(648)						Kmt2e	WH(627)
								Tatdn2	WH_PAB_decomp(648)						Epyc	WH(627)
								Sec14l1	WH_PAB_decomp(648)						St3gal4	WH(627)
								Akt2	WH_PAB_decomp(648)						Col5a3	WH(627)
								Prss23	WH_PAB_decomp(648)						Lsamp	WH(627)
								Pdk4	WH_PAB_decomp(648)						Hnrnpul2	WH(627)
								Ryk	WH_PAB_decomp(648)						Fitm2	WH(627)
								Mrps35	WH_PAB_decomp(648)						Adipor2	WH(627)
								Bcl2l2	WH_PAB_decomp(648)						Rsbn1l	WH(627)
								Ddx23	WH_PAB_decomp(648)						Slc43a1	WH(627)
								Masp1	WH_PAB_decomp(648)						Zcchc7	WH(627)
								Unc119	WH_PAB_decomp(648)						Tanc1	WH(627)
								Atrn	WH_PAB_decomp(648)						Thoc2	WH(627)
								Dhdds	WH_PAB_decomp(648)						Gstm7	WH(627)
								RGD1310352	WH_PAB_decomp(648)						Hspb7	WH(627)
								Lsm14a	WH_PAB_decomp(648)						Rnf38	WH(627)
								Rhoq	WH_PAB_decomp(648)						Slc7a6	WH(627)
								Dgkz	WH_PAB_decomp(648)						Habp4	WH(627)
								Hopx	WH_PAB_decomp(648)						Dhdds	WH(627)
								Dffa	WH_PAB_decomp(648)						Gnao1	WH(627)
								Penk	WH_PAB_decomp(648)						Dok4	WH(627)
								Mcl1	WH_PAB_decomp(648)						Pdzrn3	WH(627)
								Mlf1	WH_PAB_decomp(648)						RGD1310352	WH(627)
								Akap6	WH_PAB_decomp(648)						Nampt	WH(627)
								Wfdc1	WH_PAB_decomp(648)						Slfn13	WH(627)
								Msn	WH_PAB_decomp(648)						Pptc7	WH(627)
								Luc7l3	WH_PAB_decomp(648)						Hp	WH(627)
								Habp4	WH_PAB_decomp(648)						Gpc1	WH(627)
								Pcnx	WH_PAB_decomp(648)						Fam167a	WH(627)
								Kcng2	WH_PAB_decomp(648)						Emp3	WH(627)
								Foxo4	WH_PAB_decomp(648)						Dync1li1	WH(627)
								Cul4a	WH_PAB_decomp(648)						Hrc	WH(627)
								Epb41l1	WH_PAB_decomp(648)						Bmi1	WH(627)
								Abca8a	WH_PAB_decomp(648)						Mrps35	WH(627)
								Pcyt2	WH_PAB_decomp(648)						Wfdc1	WH(627)
								Ppm1a	WH_PAB_decomp(648)						Arrdc2	WH(627)
								Slmap	WH_PAB_decomp(648)						Mlf1	WH(627)
								Nfkbia	WH_PAB_decomp(648)						LOC102546391	WH(627)
								Arhgef7	WH_PAB_decomp(648)						Unc5b	WH(627)
								Rock1	WH_PAB_decomp(648)						Dupd1	WH(627)
								Akap1	WH_PAB_decomp(648)						Rassf3	WH(627)
								Klf9	WH_PAB_decomp(648)						Akap8l	WH(627)
								Rbm24	WH_PAB_decomp(648)						Rbfox1	WH(627)
								Doc2g	WH_PAB_decomp(648)						Stx7	WH(627)
								Tspan9	WH_PAB_decomp(648)						Krt77	WH(627)
								Ttc7b	WH_PAB_decomp(648)						Ndufb2	WH(627)
								Abcc9	WH_PAB_decomp(648)						Stxbp1	WH(627)
								Azin1	WH_PAB_decomp(648)						Crk	WH(627)
								Aldh1a1	WH_PAB_decomp(648)						Tkt	WH(627)
								Gadd45a	WH_PAB_decomp(648)						Oxct1	WH(627)
								Hhatl	WH_PAB_decomp(648)						Anxa5	WH(627)
								Wsb2	WH_PAB_decomp(648)						Egln3	WH(627)
								Ndufv3	WH_PAB_decomp(648)						Rab3ip	WH(627)
								Dctn1	WH_PAB_decomp(648)						Oaf	WH(627)
								Nomo1	WH_PAB_decomp(648)						Mrps18c	WH(627)
								Klhl41	WH_PAB_decomp(648)						Tulp4	WH(627)
								Rpl38	WH_PAB_decomp(648)						Map7d2	WH(627)
								Mapk8ip1	WH_PAB_decomp(648)						Mgst1	WH(627)
								Rhoa	WH_PAB_decomp(648)						Senp2	WH(627)
								Dusp1	WH_PAB_decomp(648)						Phactr3	WH(627)
								Crispld2	WH_PAB_decomp(648)						Phactr2	WH(627)
								Epn1	WH_PAB_decomp(648)						Plec	WH(627)
								Fitm2	WH_PAB_decomp(648)						Zdhhc9	WH(627)
								Lrrc2	WH_PAB_decomp(648)						Pdlim5	WH(627)
								Odc1	WH_PAB_decomp(648)						Dennd1c	WH(627)
								Ipo7	WH_PAB_decomp(648)						37135	WH(627)
								Hbs1l	WH_PAB_decomp(648)						Raph1	WH(627)
								Dlat	WH_PAB_decomp(648)						Ddx17	WH(627)
								Sgca	WH_PAB_decomp(648)						Lrrc49	WH(627)
								Git1	WH_PAB_decomp(648)						Fndc3b	WH(627)
								Son	WH_PAB_decomp(648)						Optn	WH(627)
								Dcaf6	WH_PAB_decomp(648)						Dyrk1b	WH(627)
								Nampt	WH_PAB_decomp(648)						RGD1306750	WH(627)
								Nudt3	WH_PAB_decomp(648)						Nudt3	WH(627)
								Hcn2	WH_PAB_decomp(648)						Cul4a	WH(627)
								Map1a	WH_PAB_decomp(648)						Smim11	WH(627)
								Pptc7	WH_PAB_decomp(648)						Atp5g3	WH(627)
								Ppp2r3a	WH_PAB_decomp(648)						Mrpl23	WH(627)
								Myo1c	WH_PAB_decomp(648)						Son	WH(627)
								Dusp3	WH_PAB_decomp(648)						Azin1	WH(627)
								Ppp1r12b	WH_PAB_decomp(648)						Cenpj	WH(627)
								Nrd1	WH_PAB_decomp(648)						Sctr	WH(627)
								Svil	WH_PAB_decomp(648)						Golga4	WH(627)
								LOC361985	WH_PAB_decomp(648)						Igsf3	WH(627)
								Synm	WH_PAB_decomp(648)						Ubn2	WH(627)
								LOC102546391	WH_PAB_decomp(648)						Gdf11	WH(627)
								Ppm1b	WH_PAB_decomp(648)						Phyhd1	WH(627)
								Pitpnb	WH_PAB_decomp(648)						Dusp3	WH(627)
								Dnaja4	WH_PAB_decomp(648)						Yy1	WH(627)
								Asb2	WH_PAB_decomp(648)						Pitpnb	WH(627)
								Dennd5a	WH_PAB_decomp(648)						Fbxo44	WH(627)
								Hk1	WH_PAB_decomp(648)						Map2k7	WH(627)
								Psmb4	WH_PAB_decomp(648)						Atf6	WH(627)
								Optn	WH_PAB_decomp(648)						Exoc8	WH(627)
								Mknk2	WH_PAB_decomp(648)						Tgfbr2	WH(627)
								Plekhb2	WH_PAB_decomp(648)						LOC691995	WH(627)
								Slc12a7	WH_PAB_decomp(648)						Tln1	WH(627)
								Tln1	WH_PAB_decomp(648)						Git1	WH(627)
								Cd36	WH_PAB_decomp(648)						Dennd5a	WH(627)
								Gna12	WH_PAB_decomp(648)						Gab2	WH(627)
								Eci1	WH_PAB_decomp(648)						Itsn1	WH(627)
								Egln3	WH_PAB_decomp(648)						Mcm5	WH(627)
								Slain2	WH_PAB_decomp(648)						Kpna3	WH(627)
								Slc16a1	WH_PAB_decomp(648)						Nrd1	WH(627)
								Rpl36	WH_PAB_decomp(648)						Srsf11	WH(627)
								Plec	WH_PAB_decomp(648)						Fyn	WH(627)
								App	WH_PAB_decomp(648)						Mbp	WH(627)
								Anxa5	WH_PAB_decomp(648)						Nfic	WH(627)
								Pdlim5	WH_PAB_decomp(648)						Galnt1	WH(627)
								Trak1	WH_PAB_decomp(648)						Vil1	WH(627)
								Vwf	WH_PAB_decomp(648)						Brcc3	WH(627)
								Trdn	WH_PAB_decomp(648)						Hk1	WH(627)
								Nudt4	WH_PAB_decomp(648)						LOC362863	WH(627)
								Ankrd23	WH_PAB_decomp(648)						Abl2	WH(627)
								Rnf10	WH_PAB_decomp(648)						Ddx23	WH(627)
								Ndufb2	WH_PAB_decomp(648)						Casq1	WH(627)
								Ndufa7	WH_PAB_decomp(648)						Nr4a1	WH(627)
								Ptpn11	WH_PAB_decomp(648)						Cd36	WH(627)
								Twf2	WH_PAB_decomp(648)						Ier5	WH(627)
								Eno3	WH_PAB_decomp(648)						Dnajc6	WH(627)
								Flnc	WH_PAB_decomp(648)						Slc16a1	WH(627)
								Golga4	WH_PAB_decomp(648)						Bmpr1a	WH(627)
								Rassf3	WH_PAB_decomp(648)						Des	WH(627)
								Scn1b	WH_PAB_decomp(648)						Ppp1r3d	WH(627)
								Inpp5a	WH_PAB_decomp(648)						Fam160a1	WH(627)
								Trak2	WH_PAB_decomp(648)						Pla2g2a	WH(627)
								Clic5	WH_PAB_decomp(648)						Dcaf5	WH(627)
								Tp53inp2	WH_PAB_decomp(648)						Ucp2	WH(627)
								Sorbs2	WH_PAB_decomp(648)						Rcan1	WH(627)
								Psme1	WH_PAB_decomp(648)						Bola1	WH(627)
								LOC100911483	WH_PAB_decomp(648)						Eci1	WH(627)
								Klhl31	WH_PAB_decomp(648)						Nkap	WH(627)
								Ucp2	WH_PAB_decomp(648)						Fbxl17	WH(627)
								Cfl2	WH_PAB_decomp(648)						Cox8b	WH(627)
								Nppb	WH_PAB_decomp(648)						Ros1	WH(627)
								Rcan1	WH_PAB_decomp(648)						Acap1	WH(627)
								Hspb8	WH_PAB_decomp(648)						Usp25	WH(627)
								Etfb	WH_PAB_decomp(648)						Ndufv3	WH(627)
								Ndrg4	WH_PAB_decomp(648)						Lrrc2	WH(627)
								Map4	WH_PAB_decomp(648)						Sntb1	WH(627)
								Ech1	WH_PAB_decomp(648)						Aagab	WH(627)
								Maoa	WH_PAB_decomp(648)						Tnfaip8	WH(627)
								Gpc1	WH_PAB_decomp(648)						Pcyt2	WH(627)
								Nme2	WH_PAB_decomp(648)						Pik3cd	WH(627)
								Atp5i	WH_PAB_decomp(648)						Kpna4	WH(627)
								Hrc	WH_PAB_decomp(648)						Spcs3	WH(627)
								Nrap	WH_PAB_decomp(648)						Luc7l3	WH(627)
								Atp5e	WH_PAB_decomp(648)						Padi2	WH(627)
								Sptbn1	WH_PAB_decomp(648)						St3gal1	WH(627)
								Kif1c	WH_PAB_decomp(648)						Rab15	WH(627)
								Atp5h	WH_PAB_decomp(648)						Agps	WH(627)
								Atp5l	WH_PAB_decomp(648)						Ide	WH(627)
								Atp5o	WH_PAB_decomp(648)						Psme3	WH(627)
								Pam	WH_PAB_decomp(648)						Srpx	WH(627)
								Cox7c	WH_PAB_decomp(648)						Ipo7	WH(627)
								Clu	WH_PAB_decomp(648)						Pfkfb1	WH(627)
								Cox8b	WH_PAB_decomp(648)						Abca8a	WH(627)
								Atp5g3	WH_PAB_decomp(648)						Il18bp	WH(627)
								Hspb7	WH_PAB_decomp(648)						Klhdc8b	WH(627)
								Oxct1	WH_PAB_decomp(648)						Nfkbiz	WH(627)
								Gsn	WH_PAB_decomp(648)						Ubxn2a	WH(627)
								Des	WH_PAB_decomp(648)						Eif3k	WH(627)
								Acta1	WH_PAB_decomp(648)						Mlec	WH(627)
								Tnni3	WH_PAB_decomp(648)						Steap2	WH(627)
								Myh7	WH_PAB_decomp(648)						Hira	WH(627)
								Ankrd1	WH_PAB_decomp(648)						Arl4a	WH(627)
								LOC362863	WH_PAB_comp(36)						Rab1b	WH(627)
								Xirp2	WH_PAB_comp(36)						Phc1	WH(627)
								LOC100910189	WH_PAB_comp(36)						Trove2	WH(627)
								Thbs4	WH_PAB_comp(36)						Mtdh	WH(627)
								Pla2g7	WH_PAB_comp(36)						Dhx36	WH(627)
								Sept1	WH_PAB_comp(36)						Bcl2l2	WH(627)
								Rab3ip	WH_PAB_comp(36)						Atp5l	WH(627)
								Sorbs2	WH_PAB_comp(36)						Vwf	WH(627)
								Actl6a	WH_PAB_comp(36)						Eif4enif1	WH(627)
								Tmod1	WH_PAB_comp(36)						Tmod4	WH(627)
								Ankrd23	WH_PAB_comp(36)						Mapk8ip1	WH(627)
								Scn3b	WH_PAB_comp(36)						Bace1	WH(627)
								Tbx21	WH_PAB_comp(36)						Ficd	WH(627)
								Sept5	WH_PAB_comp(36)						Zmynd10	WH(627)
								Bmper	WH_PAB_comp(36)						Lsm12	WH(627)
								Maoa	WH_PAB_comp(36)						Myh10	WH(627)
								B3galt2	WH_PAB_comp(36)						Rnf10	WH(627)
								Mybpc2	WH_PAB_comp(36)						Ankrd10	WH(627)
								Epyc	WH_PAB_comp(36)						Svil	WH(627)
								Mybphl	WH_PAB_comp(36)						Rhoa	WH(627)
								Il10rb	WH_PAB_comp(36)						Ndrg4	WH(627)
								Sypl2	WH_PAB_comp(36)						Ryk	WH(627)
								Rab15	WH_PAB_comp(36)						Il2rb	WH(627)
								Dnajc6	WH_PAB_comp(36)						Rnf13	WH(627)
								Cyp1a1	WH_PAB_comp(36)						Rnd1	WH(627)
								Steap2	WH_PAB_comp(36)						Mtpn	WH(627)
								Myl4	WH_PAB_comp(36)						LOC104940696	WH(627)
								Tspan5	WH_PAB_comp(36)				CM_PAB(224)	177	Kcnk2	CM(177)
								Col18a1	WH_PAB_comp(36)						Mmp2	CM(177)
								Cnr1	WH_PAB_comp(36)						Fap	CM(177)
								Fads1	WH_PAB_comp(36)						Islr	CM(177)
								Nov	WH_PAB_comp(36)						Mdk	CM(177)
								Cnga4	WH_PAB_comp(36)						Sod3	CM(177)
								Cbr3	WH_PAB_comp(36)						Asb4	CM(177)
								Prr5l	WH_PAB_comp(36)						Postn	CM(177)
								Lamc3	WH_PAB_comp(36)						Lrp1	CM(177)
															S100a6	CM(177)
															Gabrb2	CM(177)
															Dcn	CM(177)
															Igsf10	CM(177)
															Axl	CM(177)
															Map4k1	CM(177)
															Dusp15	CM(177)
															Dgkg	CM(177)
															Scn3a	CM(177)
															Cxcr4	CM(177)
															Camk1d	CM(177)
															Nos1	CM(177)
															Megf6	CM(177)
															Gatsl3	CM(177)
															Rxfp1	CM(177)
															Mfap5	CM(177)
															Epha7	CM(177)
															Gabre	CM(177)
															Pde1a	CM(177)
															Mtmr11	CM(177)
															Plod2	CM(177)
															Fstl3	CM(177)
															Pdgfra	CM(177)
															Ifitm1	CM(177)
															Lbp	CM(177)
															Vcan	CM(177)
															C1qtnf7	CM(177)
															Man2b2	CM(177)
															Pi16	CM(177)
															MGC112715	CM(177)
															Aif1l	CM(177)
															Timp1	CM(177)
															Trpm5	CM(177)
															Cyp1b1	CM(177)
															Mrc2	CM(177)
															Ric3	CM(177)
															Cp	CM(177)
															P2rx1	CM(177)
															Cpxm1	CM(177)
															Baalc	CM(177)
															Mxra8	CM(177)
															Ppp1r36	CM(177)
															Nrg1	CM(177)
															Slc9a3	CM(177)
															Tmem229b	CM(177)
															Igfbp6	CM(177)
															Sulf1	CM(177)
															RT1-Ba	CM(177)
															Ccl21	CM(177)
															Col14a1	CM(177)
															Larp6	CM(177)
															Fbln1	CM(177)
															Clmp	CM(177)
															Plekhh2	CM(177)
															RT1-Db1	CM(177)
															Angpt1	CM(177)
															Ptgs2	CM(177)
															Ctgf	CM(177)
															Tgfb3	CM(177)
															C2	CM(177)
															Ssc5d	CM(177)
															Fbn1	CM(177)
															Camkk1	CM(177)
															Sfrp2	CM(177)
															Dpt	CM(177)
															Meis3	CM(177)
															Prdm1	CM(177)
															Lrrc7	CM(177)
															Wdr62	CM(177)
															Adcy7	CM(177)
															Csrp2	CM(177)
															Sv2a	CM(177)
															Ecm1	CM(177)
															Bcl11b	CM(177)
															Igfbp4	CM(177)
															Ncam1	CM(177)
															RT1-Da	CM(177)
															Ston1	CM(177)
															Apba1	CM(177)
															Mcf2l	CM(177)
															Gda	CM(177)
															Tlr4	CM(177)
															Col1a1	CM(177)
															Npr3	CM(177)
															Serping1	CM(177)
															Cpeb1	CM(177)
															Loxl2	CM(177)
															Serpinf1	CM(177)
															Lsp1	CM(177)
															Il25	CM(177)
															Fuca1	CM(177)
															Tgm2	CM(177)
															Lrrc16a	CM(177)
															Reln	CM(177)
															Hsd11b1	CM(177)
															Flrt2	CM(177)
															Gprc5a	CM(177)
															Dlgap1	CM(177)
															Gli3	CM(177)
															Fxyd6	CM(177)
															Tnnt3	CM(177)
															Bok	CM(177)
															Rsad2	CM(177)
															Plscr4	CM(177)
															Chrd	CM(177)
															Slfn3	CM(177)
															Ddr2	CM(177)
															Thbs2	CM(177)
															Ctsk	CM(177)
															C1s	CM(177)
															Rnase4	CM(177)
															Prelp	CM(177)
															Aebp1	CM(177)
															Nppa	CM(177)
															Lum	CM(177)
															Col3a1	CM(177)
															Xdh	CM(177)
															Cyth4	CM(177)
															Hmha1	CM(177)
															Anxa2	CM(177)
															Aox3	CM(177)
															Cadm3	CM(177)
															Fibin	CM(177)
															Gbp2	CM(177)
															Fmo3	CM(177)
															Cmklr1	CM(177)
															Sema3b	CM(177)
															Tbc1d2	CM(177)
															Pcolce	CM(177)
															Gpx3	CM(177)
															Myo16	CM(177)
															Crlf1	CM(177)
															Tmem100	CM(177)
															Rcn3	CM(177)
															Cyfip2	CM(177)
															Tmeff2	CM(177)
															Dbn1	CM(177)
															Bex1	CM(177)
															Il1b	CM(177)
															PCOLCE2	CM(177)
															Paqr8	CM(177)
															Slc41a2	CM(177)
															Numbl	CM(177)
															Gpnmb	CM(177)
															Ttll9	CM(177)
															Olr59	CM(177)
															C1r	CM(177)
															Ltbp2	CM(177)
															Aox1	CM(177)
															Gfpt2	CM(177)
															Ptgds	CM(177)
															Tnc	CM(177)
															P3h2	CM(177)
															Mpeg1	CM(177)
															Mx1	CM(177)
															Il16	CM(177)
															Bgn	CM(177)
															Mcm6	CM(177)
															Ptk2b	CM(177)
															Zfp365	CM(177)
															Lyz2	CM(177)
															Akip1	CM(177)
															Gsta1	CM(177)
															Slc43a3	CM(177)
															Tmem63c	CM(177)
															Fgd3	CM(177)
															Fmo2	CM(177)
															Fstl1	CM(177)

## Sheet: Ext.Data_Fig.7C
Metascape_Input_genes	WH+CM(47)	WH(627)	CM(177)		Metascape_Top100	GO	Description	_LogP_CM(177)	_LogP_WH(627)	_LogP_WH+CM(47)		Venn	Names	total	elements			Metascape_Full_Table	_MEMBER_CM(177)	_MEMBER_WH(627)	_MEMBER_WH+CM(47)	_LogP_CM(177)	_LogP_WH(627)	_LogP_WH+CM(47)	GO	_PATTERN_	_RANK_	GiniIndex	Category	CategoryID	Description	PARENT_GO	LogP	Enrichment	Z-score	#TotalGeneInLibrary	#GeneInGO	#GeneInHitList	#GeneInGOAndHitList	%InGO	STDV %InGO	GeneID	Hits	Log(q-value)	EvidenceCutoff	GROUP_ID	FirstInGroupByEnrichment	FirstInGroupByLogP	BestLogPInGroup
	Etv1	Ltbp1	Kcnk2			R-HSA-397014	Muscle contraction	-3.69228	-4.09283	-7.52193			CM CM+WH WH	24	GO:0030335	CM CM+WH WH(24)			1	1	1	-21.9133	-3.27671	-2.04442	M5884	M111	3	0	Canonical Pathways	11	NABA CORE MATRISOME		-21.9133	15.679	18.6745	30182	275	175	25	14.2857	2.6452	165|633|1277|1281|1462|1490|1634|1805|1893|2192|2200|3371|3487|3489|4053|4060|5118|5549|5649|7058|7373|8076|10631|26577|285313	AEBP1|BGN|COL1A1|COL3A1|VCAN|CCN2|DCN|DPT|ECM1|FBLN1|FBN1|TNC|IGFBP4|IGFBP6|LTBP2|LUM|PCOLCE|PRELP|RELN|THBS2|COL14A1|MFAP5|POSTN|PCOLCE2|IGSF10	-17.5638	0	1	1	1	-21.9133
	Col8a1	Cd69	Mmp2			GO:0003013	circulatory system process	-4.45849	-4.95405	-4.96219					GO:0001568	CM CM+WH WH(24)			1	1	0	-14.6497	-2.64652	0	M3008	M110	2	0	Canonical Pathways	11	NABA ECM GLYCOPROTEINS		-14.6497	14.959	14.9726	30182	196	175	17	9.71429	2.2387	165|1490|1805|1893|2192|2200|3371|3487|3489|4053|5118|5649|7058|8076|10631|26577|285313	AEBP1|CCN2|DPT|ECM1|FBLN1|FBN1|TNC|IGFBP4|IGFBP6|LTBP2|PCOLCE|RELN|THBS2|MFAP5|POSTN|PCOLCE2|IGSF10	-11.1397	0	1	0	0	-21.9133
	Loxl1	Mmgt2	Fap			GO:0001568	blood vessel development	-9.83637	-2.77733	-4.90054					hsa04933	CM CM+WH WH(24)			1	0	0	-6.68822	0	0	R-HSA-1566948	M100	1	0	Reactome Gene Sets	6	Elastic fibre formation		-6.68822	23.5184	11.4152	30182	44	175	6	3.42857	1.3755	2192|2200|4017|4053|7043|8076	FBLN1|FBN1|LOXL2|LTBP2|TGFB3|MFAP5	-4.37218	0	1	0	0	-21.9133
	Slc1a3	Tmod1	Islr			GO:1901342	regulation of vasculature development	-5.91083	-2.20864	-4.74118					GO:0040013	CM CM+WH WH(24)			1	0	0	-5.63434	0	0	R-HSA-2129379	M100	1	0	Reactome Gene Sets	6	Molecules associated with elastic fibres		-5.63434	23.3066	10.3681	30182	37	175	5	2.85714	1.25937	2192|2200|4053|7043|8076	FBLN1|FBN1|LTBP2|TGFB3|MFAP5	-3.59775	0	1	0	0	-21.9133
	Vash2	Cox7c	Mdk			GO:0009612	response to mechanical stimulus	-7.24188	-3.32892	-4.67672					GO:0009611	CM CM+WH WH(24)			1	0	0	-4.90102	0	0	WP3668	M100	1	0	WikiPathways	27	Hypothesized pathways in pathogenesis of cardiovascular disease		-4.90102	27.595	10.159	30182	25	175	4	2.28571	1.12972	1490|2200|4053|10631	CCN2|FBN1|LTBP2|POSTN	-3.048	0	1	0	0	-21.9133
	Dusp26	Kcnd3	Sod3			GO:0044057	regulation of system process	-4.3511	-8.23992	-4.46893					GO:0048545	CM CM+WH WH(24)			1	1	1	-9.12741	-11.2115	-2.7656	GO:0097435	M111	3	0	GO Biological Processes	19	supramolecular fiber organization	19_GO:0009987 cellular process	-21.3087	4.16074	12.6884	30182	558	832	64	7.69231	0.923816	58|302|351|387|844|948|1073|1277|1281|1466|1545|1627|1674|1805|1809|2185|2318|2934|4016|4017|4053|4060|4430|4625|4641|4644|4892|4921|5156|5339|5879|6423|6708|6840|7042|7111|7140|7373|7429|8076|8522|8976|9645|10324|10345|10529|11173|11344|22902|23621|27063|27289|29765|50509|51734|54820|55604|55835|57606|80781|81565|83543|129446|374454	ACTA1|ANXA2|APP|RHOA|CASQ1|CD36|CFL2|COL1A1|COL3A1|CSRP2|CYP1B1|DBN1|DES|DPT|DPYSL3|PTK2B|FLNC|GSN|LOXL1|LOXL2|LTBP2|LUM|MYO1B|MYH7|MYO1C|MYO5A|NRAP|DDR2|PDGFRA|PLEC|RAC1|SFRP2|SPTA1|SVIL|TGFB2|TMOD1|TNNT3|COL14A1|VIL1|MFAP5|GAS7|WASL|MICAL2|KLHL41|TRDN|NEBL|ADAMTS7|TWF2|RUFY3|BACE1|ANKRD1|RND1|TMOD4|COL5A3|MSRB1|NDE1|CARMIL1|CENPJ|SLAIN2|COL18A1|NDEL1|AIF1L|XIRP2|KRT77	-16.9592	0	2	1	1	-21.3087
	C4b	Angptl4	Asb4			GO:0070848	response to growth factor	-6.37803	-5.96857	-3.82427					GO:0044057	CM CM+WH WH(24)			0	1	1	0	-14.1698	-2.66333	GO:0030029	M011	2	0	GO Biological Processes	19	actin filament-based process	19_GO:0009987 cellular process	-16.8398	3.6338	10.8685	30182	589	832	59	7.09135	0.889879	58|387|844|1073|1398|1466|1627|1809|2036|2185|2318|2934|3752|3781|4430|4625|4628|4641|4644|4892|5156|5339|5879|6093|6324|6708|6711|6840|7094|7111|7140|7429|8522|8913|8976|9645|9749|10060|10324|10486|10529|10611|11344|22902|23384|23433|27063|27289|27295|29765|51676|51734|55604|55800|83543|89846|116154|129446|342527	ACTA1|RHOA|CASQ1|CFL2|CRK|CSRP2|DBN1|DPYSL3|EPB41L1|PTK2B|FLNC|GSN|KCND3|KCNN2|MYO1B|MYH7|MYH10|MYO1C|MYO5A|NRAP|PDGFRA|PLEC|RAC1|ROCK1|SCN1B|SPTA1|SPTBN1|SVIL|TLN1|TMOD1|TNNT3|VIL1|GAS7|CACNA1G|WASL|MICAL2|PHACTR2|ABCC9|KLHL41|CAP2|NEBL|PDLIM5|TWF2|RUFY3|SPECC1L|RHOQ|ANKRD1|RND1|PDLIM3|TMOD4|ASB2|MSRB1|CARMIL1|SCN3B|AIF1L|FGD3|PHACTR3|XIRP2|SMTNL2	-13.1893	0	2	0	0	-21.3087
	Kcnj14	Stxbp6	Postn			GO:0007167	enzyme-linked receptor protein signaling pathway	-9.93003	-9.1565	-3.39242					GO:0070848	CM CM+WH WH(24)			0	1	0	0	-13.2463	0	GO:0030036	M010	1	0	GO Biological Processes	19	actin cytoskeleton organization	19_GO:0009987 cellular process	-15.2102	3.64139	10.3094	30182	528	832	53	6.37019	0.846685	58|387|844|1073|1398|1466|1627|1809|2036|2185|2318|2934|4430|4625|4628|4641|4644|4892|5156|5339|5879|6093|6708|6711|6840|7094|7111|7140|7429|8522|8976|9645|9749|10324|10486|10529|10611|11344|22902|23384|23433|27063|27289|27295|29765|51676|51734|55604|83543|89846|116154|129446|342527	ACTA1|RHOA|CASQ1|CFL2|CRK|CSRP2|DBN1|DPYSL3|EPB41L1|PTK2B|FLNC|GSN|MYO1B|MYH7|MYH10|MYO1C|MYO5A|NRAP|PDGFRA|PLEC|RAC1|ROCK1|SPTA1|SPTBN1|SVIL|TLN1|TMOD1|TNNT3|VIL1|GAS7|WASL|MICAL2|PHACTR2|KLHL41|CAP2|NEBL|PDLIM5|TWF2|RUFY3|SPECC1L|RHOQ|ANKRD1|RND1|PDLIM3|TMOD4|ASB2|MSRB1|CARMIL1|AIF1L|FGD3|PHACTR3|XIRP2|SMTNL2	-11.7638	0	2	0	0	-21.3087
	Hyal1	Pdp2	Lrp1			GO:0009410	response to xenobiotic stimulus	-5.87507	-2.19852	-3.29249					GO:0042327	CM CM+WH WH(24)			0	1	1	0	-6.60749	-2.14787	GO:0007015	M011	2	0	GO Biological Processes	19	actin filament organization	19_GO:0009987 cellular process	-8.66279	3.88676	7.74787	30182	252	832	27	3.24519	0.61432	58|387|1073|1627|1809|2185|2934|4430|4641|4644|4892|5339|5879|6708|6840|7429|8522|8976|9645|10529|11344|22902|27289|51734|55604|83543|129446	ACTA1|RHOA|CFL2|DBN1|DPYSL3|PTK2B|GSN|MYO1B|MYO1C|MYO5A|NRAP|PLEC|RAC1|SPTA1|SVIL|VIL1|GAS7|WASL|MICAL2|NEBL|TWF2|RUFY3|RND1|MSRB1|CARMIL1|AIF1L|XIRP2	-6.31764	0	2	0	0	-21.3087
	Thbs4	Slc25a10	S100a6			hsa04933	AGE-RAGE signaling pathway in diabetic complications	-3.52484	-3.01302	-3.28841					GO:0030198	CM CM+WH WH(24)			1	1	1	-9.93003	-9.1565	-3.39242	GO:0007167	M111	3	0	GO Biological Processes	19	enzyme-linked receptor protein signaling pathway	19_GO:0023052 signaling	-19.9765	3.82467	12.0242	30182	626	832	66	7.93269	0.936918	208|284|558|657|1277|1281|1285|1398|1399|1490|2045|2185|2277|2353|2534|2675|2676|3084|3416|3481|3623|4035|4052|4053|4303|4313|4435|4641|4878|4879|4915|4921|5156|5166|5293|5764|5781|5879|6098|6259|6423|6662|6711|6720|7039|7042|7043|7048|7429|8646|8754|8874|9518|9846|10220|11037|11122|23213|23433|23768|28964|51196|55273|55715|81565|168667	AKT2|ANGPT1|AXL|BMPR1A|COL1A1|COL3A1|COL4A3|CRK|CRKL|CCN2|EPHA7|PTK2B|VEGFD|FOS|FYN|GFRA2|GFRA3|NRG1|IDE|IGF2|INHA|LRP1|LTBP1|LTBP2|FOXO4|MMP2|CITED1|MYO1C|NPPA|NPPB|NTRK2|DDR2|PDGFRA|PDK4|PIK3CD|PTN|PTPN11|RAC1|ROS1|RYK|SFRP2|SOX9|SPTBN1|SREBF1|TGFA|TGFB2|TGFB3|TGFBR2|VIL1|CHRD|ADAM9|ARHGEF7|GDF15|GAB2|GDF11|STON1|PTPRT|SULF1|RHOQ|FLRT2|GIT1|PLCE1|TMEM100|DOK4|NDEL1|BMPER	-15.928	0	3	1	1	-19.9765
	Scn3b	Gnl1	Gabrb2			GO:0009611	response to wounding	-9.8903	-4.83744	-3.21105					GO:0007167	CM CM+WH WH(24)			1	1	1	-5.97812	-7.43752	-2.40065	GO:0007169	M111	3	0	GO Biological Processes	19	transmembrane receptor protein tyrosine kinase signaling pathway	19_GO:0023052 signaling	-14.1699	3.92413	10.1113	30182	416	832	45	5.40865	0.784167	208|284|558|1277|1285|1398|1399|1490|2045|2185|2277|2534|2675|2676|3084|3416|3481|4303|4313|4641|4915|4921|5156|5166|5293|5781|5879|6098|6259|6662|6720|7039|7429|8874|9518|9846|11037|11122|23213|23433|23768|28964|51196|55715|81565	AKT2|ANGPT1|AXL|COL1A1|COL4A3|CRK|CRKL|CCN2|EPHA7|PTK2B|VEGFD|FYN|GFRA2|GFRA3|NRG1|IDE|IGF2|FOXO4|MMP2|MYO1C|NTRK2|DDR2|PDGFRA|PDK4|PIK3CD|PTPN11|RAC1|ROS1|RYK|SOX9|SREBF1|TGFA|VIL1|ARHGEF7|GDF15|GAB2|STON1|PTPRT|SULF1|RHOQ|FLRT2|GIT1|PLCE1|DOK4|NDEL1	-11.0509	0	3	0	0	-19.9765
	Epn3	LOC100911483	Dcn			GO:0043408	regulation of MAPK cascade	-7.58509	-6.0395	-3.15389					R-HSA-397014	CM CM+WH WH(24)			1	1	1	-4.22133	-7.41498	-2.05129	R-HSA-9006934	M111	3	0	Reactome Gene Sets	6	Signaling by Receptor Tyrosine Kinases		-12.3384	3.32303	9.0318	30182	524	832	48	5.76923	0.808339	102|160|208|387|558|639|1277|1281|1285|1398|1399|1845|2185|2277|2353|2534|2561|3084|3416|3481|3726|4192|4893|4915|5156|5764|5781|5879|5908|6093|7039|7058|7060|8483|8874|9611|9846|10254|10319|10413|10608|10653|23118|23191|23237|23768|29924|50509	ADAM10|AP2A1|AKT2|RHOA|AXL|PRDM1|COL1A1|COL3A1|COL4A3|CRK|CRKL|DUSP3|PTK2B|VEGFD|FOS|FYN|GABRB2|NRG1|IDE|IGF2|JUNB|MDK|NRAS|NTRK2|PDGFRA|PTN|PTPN11|RAC1|RAP1B|ROCK1|TGFA|THBS2|THBS4|CILP|ARHGEF7|NCOR1|GAB2|STAM2|LAMC3|YAP1|MXD4|SPINT2|TAB2|CYFIP1|ARC|FLRT2|EPN1|COL5A3	-9.43611	0	3	0	0	-19.9765
	Abhd2	Spta1	Igsf10			GO:0008283	cell population proliferation	-6.12669	-3.97322	-3.14091					GO:0006935	CM CM+WH WH(24)			0	1	1	0	-15.3096	-5.99336	GO:0061061	M011	2	0	GO Biological Processes	19	muscle structure development	19_GO:0032502 developmental process	-19.4122	4.17467	12.101	30182	504	832	58	6.97115	0.882876	58|387|657|844|905|1073|1134|1281|1466|1674|1827|2115|2318|2353|3084|3164|3481|4303|4625|4842|4892|4893|5156|5339|6442|6662|6840|6943|7042|7111|7137|7140|7290|7345|8087|8470|9149|9444|10324|10472|10521|10529|10611|26287|27063|27295|29765|50507|51676|56704|79191|85461|129446|136319|170689|284612|338599|100128927	ACTA1|RHOA|BMPR1A|CASQ1|CCNT2|CFL2|CHRNA1|COL3A1|CSRP2|DES|RCAN1|ETV1|FLNC|FOS|NRG1|NR4A1|IGF2|FOXO4|MYH7|NOS1|NRAP|NRAS|PDGFRA|PLEC|SGCA|SOX9|SVIL|TCF21|TGFB2|TMOD1|TNNI3|TNNT3|HIRA|UCHL1|FXR1|SORBS2|DYRK1B|QKI|KLHL41|ZBTB18|DDX17|NEBL|PDLIM5|ANKRD2|ANKRD1|PDLIM3|TMOD4|NOX4|ASB2|JPH1|IRX3|TANC1|XIRP2|MTPN|ADAMTS15|SYPL2|DUSP29|ZBTB42	-15.6648	0	4	1	1	-19.4122
	Tgfb2	Dlat	Axl			GO:0048545	response to steroid hormone	-6.03381	-3.61269	-3.00181					GO:0003013	CM CM+WH WH(24)			0	1	1	0	-10.1042	-3.06539	GO:0042692	M011	2	0	GO Biological Processes	19	muscle cell differentiation	19_GO:0032502 developmental process	-13.3254	4.65083	10.2022	30182	273	832	35	4.20673	0.69595	58|657|844|1073|1466|1827|2318|3084|3481|4625|4842|4892|5156|5339|6662|7111|7140|7290|7345|8470|9149|9444|10324|10529|10611|27063|29765|50507|51676|79191|85461|136319|170689|284612|338599	ACTA1|BMPR1A|CASQ1|CFL2|CSRP2|RCAN1|FLNC|NRG1|IGF2|MYH7|NOS1|NRAP|PDGFRA|PLEC|SOX9|TMOD1|TNNT3|HIRA|UCHL1|SORBS2|DYRK1B|QKI|KLHL41|NEBL|PDLIM5|ANKRD1|TMOD4|NOX4|ASB2|IRX3|TANC1|MTPN|ADAMTS15|SYPL2|DUSP29	-10.3376	0	4	0	0	-19.4122
	Atp6ap1l	Ctnnal1	Map4k1			GO:0034220	monoatomic ion transmembrane transport	-3.72189	-3.86029	-2.90097					GO:0097435	CM CM+WH WH(24)			1	1	1	-3.93497	-6.72403	-3.64221	GO:0007507	M111	3	0	GO Biological Processes	19	heart development	19_GO:0032502 developmental process	-12.3492	3.22744	8.97442	30182	562	832	50	6.00962	0.823955	387|639|657|1009|1281|1399|2200|2737|3084|3552|3776|4313|4625|4878|4879|4892|5019|5066|5156|5339|5781|6093|6423|6662|7042|7048|7137|8470|8913|9645|10203|10413|10529|10611|23118|23768|27063|27129|27295|50507|51196|51676|55273|59343|65009|79191|84525|129446|221662|284612	RHOA|PRDM1|BMPR1A|CDH11|COL3A1|CRKL|FBN1|GLI3|NRG1|IL1A|KCNK2|MMP2|MYH7|NPPA|NPPB|NRAP|OXCT1|PAM|PDGFRA|PLEC|PTPN11|ROCK1|SFRP2|SOX9|TGFB2|TGFBR2|TNNI3|SORBS2|CACNA1G|MICAL2|CALCRL|YAP1|NEBL|PDLIM5|TAB2|FLRT2|ANKRD1|HSPB7|PDLIM3|NOX4|PLCE1|ASB2|TMEM100|SENP2|NDRG4|IRX3|HOPX|XIRP2|RBM24|SYPL2	-9.43611	0	4	0	0	-19.4122
	Myl4	Inpp5j	Dusp15			GO:0042327	positive regulation of phosphorylation	-6.7542	-3.44484	-2.87828					GO:0034220	CM CM+WH WH(24)			0	1	1	0	-7.00926	-7.35991	GO:0060537	M011	2	0	GO Biological Processes	19	muscle tissue development	19_GO:0032502 developmental process	-12.1096	4.03072	9.36326	30182	333	832	37	4.44712	0.71466	58|387|657|844|905|1073|1134|1281|1466|1827|2353|3084|3164|4625|4878|4879|4892|5156|5339|6662|6840|6943|7042|7137|8470|8913|10324|10472|10529|10611|27063|50507|51676|65009|79191|84525|129446	ACTA1|RHOA|BMPR1A|CASQ1|CCNT2|CFL2|CHRNA1|COL3A1|CSRP2|RCAN1|FOS|NRG1|NR4A1|MYH7|NPPA|NPPB|NRAP|PDGFRA|PLEC|SOX9|SVIL|TCF21|TGFB2|TNNI3|SORBS2|CACNA1G|KLHL41|ZBTB18|NEBL|PDLIM5|ANKRD1|NOX4|ASB2|NDRG4|IRX3|HOPX|XIRP2	-9.27861	0	4	0	0	-19.4122
	Hs3st2	Jph1	Dgkg			GO:0097435	supramolecular fiber organization	-9.12741	-11.2115	-2.7656					GO:0009612	CM CM+WH WH(24)			1	1	0	-2.11977	-9.47285	0	GO:0051146	M110	2	0	GO Biological Processes	19	striated muscle cell differentiation	19_GO:0032502 developmental process	-12.0235	5.03357	9.85195	30182	209	832	29	3.48558	0.635875	58|657|844|1073|1466|1827|2318|3084|3481|4625|4842|4892|5156|5339|7111|7140|8470|9149|10324|10529|10611|27063|29765|50507|51676|79191|85461|136319|170689	ACTA1|BMPR1A|CASQ1|CFL2|CSRP2|RCAN1|FLNC|NRG1|IGF2|MYH7|NOS1|NRAP|PDGFRA|PLEC|TMOD1|TNNT3|SORBS2|DYRK1B|KLHL41|NEBL|PDLIM5|ANKRD1|TMOD4|NOX4|ASB2|IRX3|TANC1|MTPN|ADAMTS15	-9.21806	0	4	0	0	-19.4122
	Gdf15	Flnc	Scn3a			GO:0030335	positive regulation of cell migration	-10.6933	-3.18976	-2.72858					GO:0009410	CM CM+WH WH(24)			1	1	0	-2.37976	-8.07872	0	GO:0031032	M110	2	0	GO Biological Processes	19	actomyosin structure organization	19_GO:0009987 cellular process	-10.5114	6.47794	9.77876	30182	112	832	20	2.40385	0.531017	58|387|844|1073|1466|2036|2185|2318|4625|4628|4892|5156|5339|6093|7111|7140|10324|10529|27063|29765	ACTA1|RHOA|CASQ1|CFL2|CSRP2|EPB41L1|PTK2B|FLNC|MYH7|MYH10|NRAP|PDGFRA|PLEC|ROCK1|TMOD1|TNNT3|KLHL41|NEBL|ANKRD1|TMOD4	-7.93275	0	4	0	0	-19.4122
	Tcf21	Ptn	Cxcr4			GO:0040013	negative regulation of locomotion	-5.85253	-3.72254	-2.36054					GO:0043408	CM CM+WH WH(24)			1	1	0	-2.21038	-7.22745	0	GO:0030239	M110	2	0	GO Biological Processes	19	myofibril assembly	19_GO:0032502 developmental process	-9.79145	8.50229	10.1157	30182	64	832	15	1.80288	0.461287	58|844|1073|1466|2318|4625|4892|5156|5339|7111|7140|10324|10529|27063|29765	ACTA1|CASQ1|CFL2|CSRP2|FLNC|MYH7|NRAP|PDGFRA|PLEC|TMOD1|TNNT3|KLHL41|NEBL|ANKRD1|TMOD4	-7.31704	0	4	0	0	-19.4122
	Nox4	Inpp5a	Camk1d			GO:0009617	response to bacterium	-4.22702	-4.00597	-2.35336					GO:0009617	CM CM+WH WH(24)			1	1	0	-2.19169	-7.15486	0	GO:0055002	M110	2	0	GO Biological Processes	19	striated muscle cell development	19_GO:0032502 developmental process	-9.68864	8.37149	10.0168	30182	65	832	15	1.80288	0.461287	58|844|1073|1466|2318|4625|4892|5156|5339|7111|7140|10324|10529|27063|29765	ACTA1|CASQ1|CFL2|CSRP2|FLNC|MYH7|NRAP|PDGFRA|PLEC|TMOD1|TNNT3|KLHL41|NEBL|ANKRD1|TMOD4	-7.21998	0	4	0	0	-19.4122
	Ptprt	Tnfrsf12a	Nos1			GO:0045785	positive regulation of cell adhesion	-6.02143	-4.69559	-2.17631					GO:0045785	CM CM+WH WH(24)			0	1	1	0	-6.569	-2.66145	GO:0055001	M011	2	0	GO Biological Processes	19	muscle cell development	19_GO:0032502 developmental process	-8.94593	4.83686	8.32068	30182	165	832	22	2.64423	0.556249	58|657|844|1073|1466|1827|2318|4625|4892|5156|5339|7111|7140|7345|8470|10324|10529|10611|27063|29765|51676|284612	ACTA1|BMPR1A|CASQ1|CFL2|CSRP2|RCAN1|FLNC|MYH7|NRAP|PDGFRA|PLEC|TMOD1|TNNT3|UCHL1|SORBS2|KLHL41|NEBL|PDLIM5|ANKRD1|TMOD4|ASB2|SYPL2	-6.57873	0	4	0	0	-19.4122
	Maoa	Hmgn3	Megf6			GO:0006935	chemotaxis	-11.7471	-2.49046	-2.12124					GO:1901342	CM CM+WH WH(24)			0	1	1	0	-3.94299	-4.97994	GO:0048738	M011	2	0	GO Biological Processes	19	cardiac muscle tissue development	19_GO:0032502 developmental process	-7.27616	4.09573	7.13037	30182	186	832	21	2.52404	0.543795	657|3084|4625|4878|4879|4892|5156|5339|7042|7137|8470|8913|10529|10611|27063|50507|51676|65009|79191|84525|129446	BMPR1A|NRG1|MYH7|NPPA|NPPB|NRAP|PDGFRA|PLEC|TGFB2|TNNI3|SORBS2|CACNA1G|NEBL|PDLIM5|ANKRD1|NOX4|ASB2|NDRG4|IRX3|HOPX|XIRP2	-5.16222	0	4	0	0	-19.4122
	Sema3d	Lig4	Gatsl3			GO:0030198	extracellular matrix organization	-14.7331	-3.41048	-2.07928					GO:0008283	CM CM+WH WH(24)			0	1	1	0	-3.80536	-4.91328	GO:0014706	M011	2	0	GO Biological Processes	19	striated muscle tissue development	19_GO:0032502 developmental process	-7.03743	3.96774	6.94564	30182	192	832	21	2.52404	0.543795	657|3084|4625|4878|4879|4892|5156|5339|7042|7137|8470|8913|10529|10611|27063|50507|51676|65009|79191|84525|129446	BMPR1A|NRG1|MYH7|NPPA|NPPB|NRAP|PDGFRA|PLEC|TGFB2|TNNI3|SORBS2|CACNA1G|NEBL|PDLIM5|ANKRD1|NOX4|ASB2|NDRG4|IRX3|HOPX|XIRP2	-4.95041	0	4	0	0	-19.4122
	Nppb	Nde1	Rxfp1			M5884	NABA CORE MATRISOME	-21.9133	-3.27671	-2.04442					M5884	CM CM+WH WH(24)			0	1	0	0	-5.41151	0	GO:0010927	M010	1	0	GO Biological Processes	19	cellular component assembly involved in morphogenesis	19_GO:0032502 developmental process	-6.94482	5.04716	7.32113	30182	115	832	16	1.92308	0.476124	58|844|1073|1466|2318|2817|4625|4892|5156|5339|7111|7140|10324|10529|27063|29765	ACTA1|CASQ1|CFL2|CSRP2|FLNC|GPC1|MYH7|NRAP|PDGFRA|PLEC|TMOD1|TNNT3|KLHL41|NEBL|ANKRD1|TMOD4	-4.86951	0	4	0	0	-19.4122
	Hopx	Fam117a	Mfap5			M5885	NABA MATRISOME ASSOCIATED	-14.2969	0	-3.8184			CM WH	44	GO:0060627	CM WH(44)			0	1	0	0	-6.15362	0	GO:0140694	M010	1	0	GO Biological Processes	19	non-membrane-bounded organelle assembly	19_GO:0009987 cellular process	-6.51911	3.07042	6.25909	30182	319	832	27	3.24519	0.61432	58|387|844|1073|1466|2318|4625|4892|5156|5339|6169|7111|7140|7429|9055|9611|10324|10529|26065|27063|29765|51676|55835|56478|126353|128486|284403	ACTA1|RHOA|CASQ1|CFL2|CSRP2|FLNC|MYH7|NRAP|PDGFRA|PLEC|RPL38|TMOD1|TNNT3|VIL1|PRC1|NCOR1|KLHL41|NEBL|LSM14A|ANKRD1|TMOD4|ASB2|CENPJ|EIF4ENIF1|MISP|FITM2|WDR62	-4.51012	0	4	0	0	-19.4122
	Mybpc2	Ccnt2	Epha7			GO:0071396	cellular response to lipid	-4.86637	-7.35775	0					R-HSA-381426	CM WH(44)			0	1	0	0	-3.97518	0	GO:0045214	M010	1	0	GO Biological Processes	19	sarcomere organization	19_GO:0032502 developmental process	-5.1207	7.63715	6.89282	30182	38	832	8	0.961538	0.338317	844|1073|1466|2318|4625|5339|7140|27063	CASQ1|CFL2|CSRP2|FLNC|MYH7|PLEC|TNNT3|ANKRD1	-3.3406	0	4	0	0	-19.4122
	Tceal7	Col4a3	Gabre			GO:0032956	regulation of actin cytoskeleton organization	-5.20919	-6.12671	0					GO:0007420	CM WH(44)			0	1	0	0	-3.31718	0	GO:0055007	M010	1	0	GO Biological Processes	19	cardiac muscle cell differentiation	19_GO:0032502 developmental process	-4.42576	4.43379	5.4928	30182	90	832	11	1.32212	0.395989	657|3084|4892|5156|5339|8470|10529|10611|50507|51676|79191	BMPR1A|NRG1|NRAP|PDGFRA|PLEC|SORBS2|NEBL|PDLIM5|NOX4|ASB2|IRX3	-2.77905	0	4	0	0	-19.4122
	Sypl2	Atg13	Pde1a			GO:0090066	regulation of anatomical structure size	-5.91661	-4.11455	0					GO:0051129	CM WH(44)			0	1	0	0	-2.51001	0	GO:0035051	M010	1	0	GO Biological Processes	19	cardiocyte differentiation	19_GO:0032502 developmental process	-3.90877	3.62764	4.85593	30182	120	832	12	1.44231	0.413345	657|3084|4892|5156|5339|7042|8470|10529|10611|50507|51676|79191	BMPR1A|NRG1|NRAP|PDGFRA|PLEC|TGFB2|SORBS2|NEBL|PDLIM5|NOX4|ASB2|IRX3	-2.3648	0	4	0	0	-19.4122
	Ankrd23	Adamts15	Mtmr11			GO:0120035	regulation of plasma membrane bounded cell projection organization	-6.6102	-8.7896	0					GO:0032989	CM WH(44)			0	1	0	0	-3.51573	0	GO:0055013	M010	1	0	GO Biological Processes	19	cardiac muscle cell development	19_GO:0032502 developmental process	-3.51573	5.41173	5.07431	30182	64	610	7	1.14754	0.431234	657|4892|5339|8470|10529|10611|51676	BMPR1A|NRAP|PLEC|SORBS2|NEBL|PDLIM5|ASB2	-2.06881	0	4	0	0	-19.4122
	Chrna1	Atp5e	Plod2			GO:0032989	cellular component morphogenesis	-6.4127	-8.25903	0					GO:0071345	CM WH(44)			0	1	0	0	-3.23787	0	GO:0055006	M010	1	0	GO Biological Processes	19	cardiac cell development	19_GO:0032502 developmental process	-3.23787	4.87818	4.69879	30182	71	610	7	1.14754	0.431234	657|4892|5339|8470|10529|10611|51676	BMPR1A|NRAP|PLEC|SORBS2|NEBL|PDLIM5|ASB2	-1.88403	0	4	0	0	-19.4122
	Abca5	Ttl	Fstl3			GO:0009725	response to hormone	-10.483	-6.96899	0					GO:0008285	CM WH(44)			1	1	0	-18.4961	-2.89432	0	R-HSA-1474244	M110	2	0	Reactome Gene Sets	6	Extracellular matrix organization		-18.4961	13.2226	16.2478	30182	300	175	23	13.1429	2.55405	633|1277|1281|1462|1513|1634|2192|2200|3371|4017|4053|4060|4313|4684|4921|5118|5352|7043|7076|7373|8076|26577|55214	BGN|COL1A1|COL3A1|VCAN|CTSK|DCN|FBLN1|FBN1|TNC|LOXL2|LTBP2|LUM|MMP2|NCAM1|DDR2|PCOLCE|PLOD2|TGFB3|TIMP1|COL14A1|MFAP5|PCOLCE2|P3H2	-14.4477	0	5	1	1	-18.4961
	Klhl6	Ntrk2	Pdgfra			WP5115	Network map of SARS-CoV-2 signaling pathway	-7.1806	-3.8105	0					GO:0006979	CM WH(44)			1	0	1	-11.5325	0	-3.1338	WP5055	M101	2	0	WikiPathways	27	Burn wound healing		-11.5325	18.3152	14.0826	30182	113	175	12	6.85714	1.91041	1277|1634|2200|3371|3553|4313|6277|6423|7043|7076|7099|7852	COL1A1|DCN|FBN1|TNC|IL1B|MMP2|S100A6|SFRP2|TGFB3|TIMP1|TLR4|CXCR4	-8.41348	0	5	0	0	-18.4961
	Figf	RGD1304694	Ifitm1			GO:0002252	immune effector process	-6.30412	-3.82611	0					GO:0045596	CM WH(44)			1	0	0	-9.21131	0	0	R-HSA-3000178	M100	1	0	Reactome Gene Sets	6	ECM proteoglycans		-9.21131	20.4239	12.9477	30182	76	175	9	5.14286	1.66962	633|1277|1281|1462|1634|3371|4060|4684|7043	BGN|COL1A1|COL3A1|VCAN|DCN|TNC|LUM|NCAM1|TGFB3	-6.43004	0	5	0	0	-18.4961
	Ephx4	Dnajc5b	Lbp			GO:0052547	regulation of peptidase activity	-7.51924	-3.34206	0					GO:0001503	CM WH(44)			1	0	0	-5.77081	0	0	R-HSA-1474228	M100	1	0	Reactome Gene Sets	6	Degradation of the extracellular matrix		-5.77081	9.85535	8.0201	30182	140	175	8	4.57143	1.57887	1277|1281|1513|1634|2200|4313|7076|7373	COL1A1|COL3A1|CTSK|DCN|FBN1|MMP2|TIMP1|COL14A1	-3.70464	0	5	0	0	-18.4961
	Ppip5k1	F2rl1	Vcan			GO:1901214	regulation of neuron death	-7.16657	-3.8643	0					GO:0043269	CM WH(44)			1	1	0	-10.483	-6.96899	0	GO:0009725	M110	2	0	GO Biological Processes	19	response to hormone	19_GO:0050896 response to stimulus	-16.0738	3.14643	10.2527	30182	784	832	68	8.17308	0.949765	58|208|387|478|648|687|717|1277|1281|1398|1490|1508|1513|1545|2185|2200|2353|2642|2645|3164|3416|3481|4155|4192|4303|4313|4435|4644|4842|4921|5019|5066|5166|5176|5207|5730|5743|5781|6093|6366|6431|6720|7042|7043|7048|7076|7351|7528|7538|8644|8754|10413|10521|11057|11240|23191|23433|51141|59350|64506|79039|79602|81285|81565|85315|163732|261729|387758	ACTA1|AKT2|RHOA|ATP1A3|BMI1|KLF9|C2|COL1A1|COL3A1|CRK|CCN2|CTSB|CTSK|CYP1B1|PTK2B|FBN1|FOS|GCGR|GCK|NR4A1|IDE|IGF2|MBP|MDK|FOXO4|MMP2|CITED1|MYO5A|NOS1|DDR2|OXCT1|PAM|PDK4|SERPINF1|PFKFB1|PTGDS|PTGS2|PTPN11|ROCK1|CCL21|SRSF6|SREBF1|TGFB2|TGFB3|TGFBR2|TIMP1|UCP2|YY1|ZFP36|AKR1C3|ADAM9|YAP1|DDX17|ABHD2|PADI2|CYFIP1|RHOQ|INSIG2|RXFP1|CPEB1|DDX54|ADIPOR2|OR51E2|NDEL1|PAQR8|CITED4|STEAP2|FIBIN	-12.5694	0	6	1	1	-16.0738
	Gsn	Ptprcap	C1qtnf7			GO:0044703	multi-organism reproductive process	-6.70392	-3.80536	0					GO:0090257	CM WH(44)			1	1	0	-6.45189	-5.40151	0	GO:0071417	M110	2	0	GO Biological Processes	19	cellular response to organonitrogen compound	19_GO:0050896 response to stimulus	-11.6713	3.09526	8.62372	30182	586	832	50	6.00962	0.823955	58|208|351|478|599|610|948|1277|1281|1398|1545|1644|2200|2353|2534|2561|2642|2645|2775|2946|3164|3416|3481|4035|4303|4313|4644|4915|4921|5156|5166|5179|5743|5908|6507|6662|6720|7052|7099|7351|7852|9472|10365|23191|23433|23621|51141|64506|81565|652968	ACTA1|AKT2|APP|ATP1A3|BCL2L2|HCN2|CD36|COL1A1|COL3A1|CRK|CYP1B1|DDC|FBN1|FOS|FYN|GABRB2|GCGR|GCK|GNAO1|GSTM2|NR4A1|IDE|IGF2|LRP1|FOXO4|MMP2|MYO5A|NTRK2|DDR2|PDGFRA|PDK4|PENK|PTGS2|RAP1B|SLC1A3|SOX9|SREBF1|TGM2|TLR4|UCP2|CXCR4|AKAP6|KLF2|CYFIP1|RHOQ|BACE1|INSIG2|CPEB1|NDEL1|CASTOR1	-8.92389	0	6	0	0	-16.0738
	Atp1a3	Zfp367	Man2b2			GO:0071345	cellular response to cytokine stimulus	-7.35326	-4.12221	0					GO:0043086	CM WH(44)			1	1	0	-7.10707	-6.09146	0	GO:1901652	M110	2	0	GO Biological Processes	19	response to peptide	19_GO:0050896 response to stimulus	-11.5284	3.4208	8.76998	30182	456	832	43	5.16827	0.767517	208|351|478|599|948|1277|1281|1398|1490|1513|1545|2200|2353|2534|2642|2645|3164|3416|3481|4035|4303|4313|4435|4644|4792|4921|5166|5176|5207|5743|6093|6431|6720|7076|7099|7351|10365|23191|23433|23621|51141|64506|81565	AKT2|APP|ATP1A3|BCL2L2|CD36|COL1A1|COL3A1|CRK|CCN2|CTSK|CYP1B1|FBN1|FOS|FYN|GCGR|GCK|NR4A1|IDE|IGF2|LRP1|FOXO4|MMP2|CITED1|MYO5A|NFKBIA|DDR2|PDK4|SERPINF1|PFKFB1|PTGS2|ROCK1|SRSF6|SREBF1|TIMP1|TLR4|UCP2|KLF2|CYFIP1|RHOQ|BACE1|INSIG2|CPEB1|NDEL1	-8.81239	0	6	0	0	-16.0738
	Cacna1g	Dclk1	Pi16			R-HSA-1280215	Cytokine Signaling in Immune system	-6.54704	-5.9835	0					R-HSA-1280215	CM WH(44)			1	1	0	-5.92274	-5.03957	0	GO:1901699	M110	2	0	GO Biological Processes	19	cellular response to nitrogen compound	19_GO:0050896 response to stimulus	-10.7197	2.87729	8.10147	30182	643	832	51	6.12981	0.831621	58|208|351|478|599|610|948|1277|1281|1398|1399|1545|1644|2200|2353|2534|2561|2642|2645|2775|2946|3164|3416|3481|4035|4303|4313|4644|4915|4921|5156|5166|5179|5743|5908|6507|6662|6720|7052|7099|7351|7852|9472|10365|23191|23433|23621|51141|64506|81565|652968	ACTA1|AKT2|APP|ATP1A3|BCL2L2|HCN2|CD36|COL1A1|COL3A1|CRK|CRKL|CYP1B1|DDC|FBN1|FOS|FYN|GABRB2|GCGR|GCK|GNAO1|GSTM2|NR4A1|IDE|IGF2|LRP1|FOXO4|MMP2|MYO5A|NTRK2|DDR2|PDGFRA|PDK4|PENK|PTGS2|RAP1B|SLC1A3|SOX9|SREBF1|TGM2|TLR4|UCP2|CXCR4|AKAP6|KLF2|CYFIP1|RHOQ|BACE1|INSIG2|CPEB1|NDEL1|CASTOR1	-8.11837	0	6	0	0	-16.0738
	Cilp	Myo1b	MGC112715			GO:0001775	cell activation	-6.7685	-4.27836	0					GO:0071396	CM WH(44)			1	1	0	-2.6391	-6.36336	0	GO:1901653	M110	2	0	GO Biological Processes	19	cellular response to peptide	19_GO:0050896 response to stimulus	-8.49569	3.51062	7.48091	30182	310	832	30	3.60577	0.646343	208|351|478|599|948|1398|1545|2200|2353|2534|2642|2645|3164|3416|3481|4035|4303|4644|4921|5166|6720|7099|7351|10365|23191|23433|23621|51141|64506|81565	AKT2|APP|ATP1A3|BCL2L2|CD36|CRK|CYP1B1|FBN1|FOS|FYN|GCGR|GCK|NR4A1|IDE|IGF2|LRP1|FOXO4|MYO5A|DDR2|PDK4|SREBF1|TLR4|UCP2|KLF2|CYFIP1|RHOQ|BACE1|INSIG2|CPEB1|NDEL1	-6.17561	0	6	0	0	-16.0738
	Tgfa	Fads1	Aif1l			GO:0010942	positive regulation of cell death	-6.11975	-5.33992	0					GO:0010942	CM WH(44)			1	1	0	-2.56655	-5.80162	0	GO:0032870	M110	2	0	GO Biological Processes	19	cellular response to hormone stimulus	19_GO:0050896 response to stimulus	-8.11091	2.82391	6.9312	30182	501	832	39	4.6875	0.732797	208|387|478|648|687|1398|1508|1545|2200|2353|2642|2645|3164|3416|3481|4303|4644|4921|5166|5176|5781|6720|7351|7538|8644|10413|10521|11057|11240|23191|23433|51141|59350|64506|79039|79602|81285|81565|85315	AKT2|RHOA|ATP1A3|BMI1|KLF9|CRK|CTSB|CYP1B1|FBN1|FOS|GCGR|GCK|NR4A1|IDE|IGF2|FOXO4|MYO5A|DDR2|PDK4|SERPINF1|PTPN11|SREBF1|UCP2|ZFP36|AKR1C3|YAP1|DDX17|ABHD2|PADI2|CYFIP1|RHOQ|INSIG2|RXFP1|CPEB1|DDX54|ADIPOR2|OR51E2|NDEL1|PAQR8	-5.87871	0	6	0	0	-16.0738
	Uchl1	Odc1	Timp1			GO:0043086	negative regulation of catalytic activity	-5.06386	-2.60154	0					GO:0002683	CM WH(44)			1	1	0	-4.94708	-4.13487	0	GO:0043434	M110	2	0	GO Biological Processes	19	response to peptide hormone	19_GO:0050896 response to stimulus	-7.31529	3.04761	6.6632	30182	369	832	31	3.72596	0.656617	208|1277|1281|1398|1490|1513|1545|2200|2353|2642|2645|3164|3416|3481|4303|4435|4644|4921|5166|5207|5743|6093|6431|6720|7076|7351|23191|23433|51141|64506|81565	AKT2|COL1A1|COL3A1|CRK|CCN2|CTSK|CYP1B1|FBN1|FOS|GCGR|GCK|NR4A1|IDE|IGF2|FOXO4|CITED1|MYO5A|DDR2|PDK4|PFKFB1|PTGS2|ROCK1|SRSF6|SREBF1|TIMP1|UCP2|CYFIP1|RHOQ|INSIG2|CPEB1|NDEL1	-5.19371	0	6	0	0	-16.0738
	Pcdh11x	Smtnl2	Trpm5			GO:0042063	gliogenesis	-5.67392	-2.29897	0					WP4747	CM WH(44)			0	1	0	0	-5.00415	0	GO:0032868	M010	1	0	GO Biological Processes	19	response to insulin	19_GO:0050896 response to stimulus	-5.55249	3.34345	5.83315	30182	217	832	20	2.40385	0.531017	208|1277|1513|2353|2645|3416|3481|4303|4435|4644|5166|5207|6431|6720|7351|23191|23433|51141|64506|81565	AKT2|COL1A1|CTSK|FOS|GCK|IDE|IGF2|FOXO4|CITED1|MYO5A|PDK4|PFKFB1|SRSF6|SREBF1|UCP2|CYFIP1|RHOQ|INSIG2|CPEB1|NDEL1	-3.69865	0	6	0	0	-16.0738
	Dpysl3	Camk2b	Cyp1b1			GO:0002683	negative regulation of immune system process	-4.52705	-2.98061	0					WP5087	CM WH(44)			0	1	0	0	-4.39978	0	GO:0071375	M010	1	0	GO Biological Processes	19	cellular response to peptide hormone stimulus	19_GO:0050896 response to stimulus	-5.3541	3.135	5.62609	30182	243	832	21	2.52404	0.543795	208|1398|1545|2200|2353|2642|2645|3164|3416|3481|4303|4644|4921|5166|6720|7351|23191|23433|51141|64506|81565	AKT2|CRK|CYP1B1|FBN1|FOS|GCGR|GCK|NR4A1|IDE|IGF2|FOXO4|MYO5A|DDR2|PDK4|SREBF1|UCP2|CYFIP1|RHOQ|INSIG2|CPEB1|NDEL1	-3.53226	0	6	0	0	-16.0738
	Pcdh20	Naa50	Mrc2			GO:1903034	regulation of response to wounding	-4.1973	-3.14317	0					GO:0042063	CM WH(44)			0	1	0	0	-4.21424	0	GO:0032869	M010	1	0	GO Biological Processes	19	cellular response to insulin stimulus	19_GO:0050896 response to stimulus	-4.21424	3.93208	5.18765	30182	151	610	12	1.96721	0.562272	208|2645|3416|3481|4303|4644|5166|6720|7351|23433|51141|81565	AKT2|GCK|IDE|IGF2|FOXO4|MYO5A|PDK4|SREBF1|UCP2|RHOQ|INSIG2|NDEL1	-2.55673	0	6	0	0	-16.0738
	Cbr1	Bnip2	Ric3			WP408	Oxidative stress response	-3.03629	-2.37196	0					GO:1902532	CM WH(44)			0	1	0	0	-4.16954	0	GO:0008286	M010	1	0	GO Biological Processes	19	insulin receptor signaling pathway	19_GO:0023052 signaling	-4.16954	5.82102	5.71611	30182	68	610	8	1.31148	0.460626	208|3416|3481|4303|5166|6720|23433|81565	AKT2|IDE|IGF2|FOXO4|PDK4|SREBF1|RHOQ|NDEL1	-2.52508	0	6	0	0	-16.0738
	Acta1	Olfml2a	Cp			R-HSA-381426	Regulation of Insulin-like Growth Factor (IGF) transport and uptake by Insulin-like Growth Factor Binding Proteins (IGFBPs)	-9.72138	-2.99256	0					GO:0120035	CM WH(44)			1	1	1	-14.7331	-3.41048	-2.07928	GO:0030198	M111	3	0	GO Biological Processes	19	extracellular matrix organization	19_GO:0009987 cellular process	-15.1456	5.02707	11.1282	30182	267	832	37	4.44712	0.71466	102|302|351|1277|1281|1285|1295|1490|1513|1545|1805|2192|4016|4017|4060|4313|4921|5156|6423|6662|7042|7373|8292|10631|10653|11173|23213|23768|30001|50509|59277|59350|80781|83716|149371|169611|170689	ADAM10|ANXA2|APP|COL1A1|COL3A1|COL4A3|COL8A1|CCN2|CTSK|CYP1B1|DPT|FBLN1|LOXL1|LOXL2|LUM|MMP2|DDR2|PDGFRA|SFRP2|SOX9|TGFB2|COL14A1|COLQ|POSTN|SPINT2|ADAMTS7|SULF1|FLRT2|ERO1A|COL5A3|NTN4|RXFP1|COL18A1|CRISPLD2|EXOC8|OLFML2A|ADAMTS15	-11.7504	0	7	1	1	-15.1456
	Penk	RGD1305110	P2rx1			GO:0001503	ossification	-7.99544	-2.76744	0					GO:0001701	CM WH(44)			1	1	1	-14.7033	-3.39343	-2.07486	GO:0043062	M111	3	0	GO Biological Processes	19	extracellular structure organization	19_GO:0009987 cellular process	-15.0924	5.00831	11.0973	30182	268	832	37	4.44712	0.71466	102|302|351|1277|1281|1285|1295|1490|1513|1545|1805|2192|4016|4017|4060|4313|4921|5156|6423|6662|7042|7373|8292|10631|10653|11173|23213|23768|30001|50509|59277|59350|80781|83716|149371|169611|170689	ADAM10|ANXA2|APP|COL1A1|COL3A1|COL4A3|COL8A1|CCN2|CTSK|CYP1B1|DPT|FBLN1|LOXL1|LOXL2|LUM|MMP2|DDR2|PDGFRA|SFRP2|SOX9|TGFB2|COL14A1|COLQ|POSTN|SPINT2|ADAMTS7|SULF1|FLRT2|ERO1A|COL5A3|NTN4|RXFP1|COL18A1|CRISPLD2|EXOC8|OLFML2A|ADAMTS15	-11.7429	0	7	0	0	-15.1456
		Psme2	Cpxm1			GO:0008285	negative regulation of cell population proliferation	-8.15851	-2.51624	0					WP408	CM WH(44)			1	1	1	-14.6441	-3.35962	-2.06607	GO:0045229	M111	3	0	GO Biological Processes	19	external encapsulating structure organization	19_GO:0009987 cellular process	-14.9868	4.97122	11.0359	30182	270	832	37	4.44712	0.71466	102|302|351|1277|1281|1285|1295|1490|1513|1545|1805|2192|4016|4017|4060|4313|4921|5156|6423|6662|7042|7373|8292|10631|10653|11173|23213|23768|30001|50509|59277|59350|80781|83716|149371|169611|170689	ADAM10|ANXA2|APP|COL1A1|COL3A1|COL4A3|COL8A1|CCN2|CTSK|CYP1B1|DPT|FBLN1|LOXL1|LOXL2|LUM|MMP2|DDR2|PDGFRA|SFRP2|SOX9|TGFB2|COL14A1|COLQ|POSTN|SPINT2|ADAMTS7|SULF1|FLRT2|ERO1A|COL5A3|NTN4|RXFP1|COL18A1|CRISPLD2|EXOC8|OLFML2A|ADAMTS15	-11.7084	0	7	0	0	-15.1456
		Med28	Baalc			R-HSA-1474244	Extracellular matrix organization	-18.4961	-2.89432	0					GO:0052547	CM WH(44)			1	0	0	-11.8666	0	0	GO:0030199	M100	1	0	GO Biological Processes	19	collagen fibril organization	19_GO:0009987 cellular process	-11.8666	29.736	16.7285	30182	58	175	10	5.71429	1.75463	302|1277|1281|1545|1805|4017|4060|4921|6423|7373	ANXA2|COL1A1|COL3A1|CYP1B1|DPT|LOXL2|LUM|DDR2|SFRP2|COL14A1	-8.63104	0	7	0	0	-15.1456
		Synpo	Mxra8			WP306	Focal adhesion	-2.21641	-4.86884	0					GO:0002252	CM WH(44)			1	0	0	-7.24978	0	0	R-HSA-1474290	M100	1	0	Reactome Gene Sets	6	Collagen formation		-7.62238	6.04607	8.07186	30182	90	832	15	1.80288	0.461287	1277|1281|1285|1295|1508|4016|4017|5118|5339|5352|7373|26577|50509|55214|80781	COL1A1|COL3A1|COL4A3|COL8A1|CTSB|LOXL1|LOXL2|PCOLCE|PLEC|PLOD2|COL14A1|PCOLCE2|COL5A3|P3H2|COL18A1	-5.4576	0	7	0	0	-15.1456
		Fxr1	Ppp1r36			GO:1902532	negative regulation of intracellular signal transduction	-2.77194	-4.04371	0					GO:0032956	CM WH(44)			1	1	0	-4.54808	-2.10883	0	R-HSA-2022090	M110	2	0	Reactome Gene Sets	6	Assembly of collagen fibrils and other multimeric structures		-7.04708	7.13635	8.07727	30182	61	832	12	1.44231	0.413345	1277|1281|1285|1295|1508|4016|4017|5118|5339|7373|50509|80781	COL1A1|COL3A1|COL4A3|COL8A1|CTSB|LOXL1|LOXL2|PCOLCE|PLEC|COL14A1|COL5A3|COL18A1	-4.95768	0	7	0	0	-15.1456
		Cnksr3	Nrg1			WP5087	Malignant pleural mesothelioma	-2.94884	-4.88576	0					hsa05205	CM WH(44)			1	1	0	-4.44642	-2.7335	0	R-HSA-1442490	M110	2	0	Reactome Gene Sets	6	Collagen degradation		-6.80459	6.80183	7.82288	30182	64	832	12	1.44231	0.413345	102|1277|1281|1285|1295|1508|1513|4313|7373|8754|50509|80781	ADAM10|COL1A1|COL3A1|COL4A3|COL8A1|CTSB|CTSK|MMP2|COL14A1|ADAM9|COL5A3|COL18A1	-4.74959	0	7	0	0	-15.1456
		Zfp148	Slc9a3			GO:0034330	cell junction organization	-2.49874	-5.60386	0					R-HSA-1474244	CM WH(44)			1	1	0	-3.03813	-3.12907	0	M160	M110	2	0	Canonical Pathways	11	PID AVB3 INTEGRIN PATHWAY		-6.08919	5.88267	7.08038	30182	74	832	12	1.44231	0.413345	387|1277|1281|1285|1295|2185|5781|5879|6093|7048|7094|7373	RHOA|COL1A1|COL3A1|COL4A3|COL8A1|PTK2B|PTPN11|RAC1|ROCK1|TGFBR2|TLN1|COL14A1	-4.14913	0	7	0	0	-15.1456
		Clic5	Tmem229b			GO:0051129	negative regulation of cellular component organization	-2.55619	-5.49978	0					GO:0014074	CM WH(44)			1	0	0	-3.85532	0	0	R-HSA-216083	M100	1	0	Reactome Gene Sets	6	Integrin cell surface interactions		-3.93445	4.26782	5.07961	30182	85	832	10	1.20192	0.37779	1277|1281|1285|1295|2200|3371|4060|7450|50509|80781	COL1A1|COL3A1|COL4A3|COL8A1|FBN1|TNC|LUM|VWF|COL5A3|COL18A1	-2.38086	0	7	0	0	-15.1456
		Ppp1r12b	Igfbp6			hsa05205	Proteoglycans in cancer	-2.15417	-5.31769	0					GO:0070542	CM WH(44)			1	0	0	-2.67142	0	0	M3005	M100	1	0	Canonical Pathways	11	NABA COLLAGENS		-3.73102	5.77125	5.33244	30182	44	832	7	0.841346	0.316658	1277|1281|1285|1295|7373|50509|80781	COL1A1|COL3A1|COL4A3|COL8A1|COL14A1|COL5A3|COL18A1	-2.23158	0	7	0	0	-15.1456
		Tspan1	Sulf1			GO:0070542	response to fatty acid	-2.2294	-4.4119	0					GO:1901214	CM WH(44)			1	0	0	-2.67142	0	0	R-HSA-8948216	M100	1	0	Reactome Gene Sets	6	Collagen chain trimerization		-3.73102	5.77125	5.33244	30182	44	832	7	0.841346	0.316658	1277|1281|1285|1295|7373|50509|80781	COL1A1|COL3A1|COL4A3|COL8A1|COL14A1|COL5A3|COL18A1	-2.23158	0	7	0	0	-15.1456
		Scn7a	RT1-Ba			WP4747	Netrin-UNC5B signaling pathway	-2.46375	-6.04591	0					WP4754	CM WH(44)			1	0	0	-2.50992	0	0	hsa04974	M100	1	0	KEGG Pathway	24	Protein digestion and absorption		-3.24957	3.52198	4.31672	30182	103	832	10	1.20192	0.37779	478|1277|1281|1285|1295|6550|7373|50509|80781|206358	ATP1A3|COL1A1|COL3A1|COL4A3|COL8A1|SLC9A3|COL14A1|COL5A3|COL18A1|SLC36A1	-1.85144	0	7	0	0	-15.1456
		Urod	Ccl21			GO:0033628	regulation of cell adhesion mediated by integrin	-2.53725	-3.35214	0					GO:0033628	CM WH(44)			1	0	0	-2.61585	0	0	M198	M100	1	0	Canonical Pathways	11	PID SYNDECAN 1 PATHWAY		-2.80214	4.73171	4.2645	30182	46	832	6	0.721154	0.293346	1277|1281|1285|1295|6352|7373	COL1A1|COL3A1|COL4A3|COL8A1|CCL5|COL14A1	-1.50111	0	7	0	0	-15.1456
		Tcp11l1	Col14a1			GO:0040007	growth	-2.56382	-3.99425	0					GO:0030097	CM WH(44)			1	1	0	-6.4127	-8.25903	0	GO:0032989	M110	2	0	GO Biological Processes	19	cellular component morphogenesis	19_GO:0032502 developmental process	-14.9759	3.44319	10.0907	30182	590	832	56	6.73077	0.86864	58|351|387|844|1009|1073|1466|2045|2115|2318|2534|2676|2737|2817|4130|4192|4625|4684|4781|4892|5156|5339|5649|5764|5781|5879|6093|6259|6277|6324|6812|7111|7140|7345|7869|8301|8522|8976|9201|9253|9637|10324|10529|22891|23026|23191|23237|23768|27063|29765|64919|65059|81565|133418|219699|223117	ACTA1|APP|RHOA|CASQ1|CDH11|CFL2|CSRP2|EPHA7|ETV1|FLNC|FYN|GFRA3|GLI3|GPC1|MAP1A|MDK|MYH7|NCAM1|NFIB|NRAP|PDGFRA|PLEC|RELN|PTN|PTPN11|RAC1|ROCK1|RYK|S100A6|SCN1B|STXBP1|TMOD1|TNNT3|UCHL1|SEMA3B|PICALM|GAS7|WASL|DCLK1|NUMBL|FEZ2|KLHL41|NEBL|ZNF365|MYO16|CYFIP1|ARC|FLRT2|ANKRD1|TMOD4|BCL11B|RAPH1|NDEL1|EMB|UNC5B|SEMA3D	-11.7084	0	8	1	1	-14.9759
		Hmga1	Larp6			GO:0014074	response to purine-containing compound	-3.71395	-3.16566	0					GO:0034330	CM WH(44)			1	1	1	-3.98311	-6.82714	-3.33094	GO:0000902	M111	3	0	GO Biological Processes	19	cell morphogenesis	19_GO:0032502 developmental process	-12.2894	3.04654	8.83188	30182	643	832	54	6.49038	0.854086	351|387|1009|1191|2045|2115|2534|2676|2737|4130|4192|4684|4781|5339|5649|5764|5781|5879|6093|6259|6277|6324|6507|6812|7042|7345|7869|8301|8522|8976|9201|9253|9637|10365|10413|10486|10653|22891|23026|23191|23237|23768|25932|28316|50507|55437|64405|64919|65059|81565|92211|133418|219699|223117	APP|RHOA|CDH11|CLU|EPHA7|ETV1|FYN|GFRA3|GLI3|MAP1A|MDK|NCAM1|NFIB|PLEC|RELN|PTN|PTPN11|RAC1|ROCK1|RYK|S100A6|SCN1B|SLC1A3|STXBP1|TGFB2|UCHL1|SEMA3B|PICALM|GAS7|WASL|DCLK1|NUMBL|FEZ2|KLF2|YAP1|CAP2|SPINT2|ZNF365|MYO16|CYFIP1|ARC|FLRT2|CLIC4|CDH20|NOX4|STRADB|CDH22|BCL11B|RAPH1|NDEL1|CDHR1|EMB|UNC5B|SEMA3D	-9.41701	0	8	0	0	-14.9759
		Hspa1l	Fbln1			GO:0007420	brain development	-3.7276	-3.52954	0					WP5115	CM WH(44)			1	1	0	-5.21313	-4.5783	0	GO:0031175	M110	2	0	GO Biological Processes	19	neuron projection development	19_GO:0032502 developmental process	-9.62879	2.74737	7.5647	30182	647	832	49	5.88942	0.816195	351|387|1009|1268|1398|1399|2045|2115|2185|2534|2676|2737|3371|4130|4134|4313|4684|4781|5649|5764|5781|5879|6093|6259|6277|6324|6385|6812|7345|7869|8301|8522|8976|9201|9253|9637|22891|23026|23191|23237|23768|64919|65059|79805|81565|133418|146760|219699|223117	APP|RHOA|CDH11|CNR1|CRK|CRKL|EPHA7|ETV1|PTK2B|FYN|GFRA3|GLI3|TNC|MAP1A|MAP4|MMP2|NCAM1|NFIB|RELN|PTN|PTPN11|RAC1|ROCK1|RYK|S100A6|SCN1B|SDC4|STXBP1|UCHL1|SEMA3B|PICALM|GAS7|WASL|DCLK1|NUMBL|FEZ2|ZNF365|MYO16|CYFIP1|ARC|FLRT2|BCL11B|RAPH1|VASH2|NDEL1|EMB|RTN4RL1|UNC5B|SEMA3D	-7.16581	0	8	0	0	-14.9759
		S100a13	Clmp			GO:0006979	response to oxidative stress	-3.51823	-3.71751	0					GO:0044703	CM WH(44)			1	1	1	-5.51214	-3.84095	-2.50841	GO:0061564	M111	3	0	GO Biological Processes	19	axon development	19_GO:0032502 developmental process	-9.55663	3.36586	7.89704	30182	388	832	36	4.32692	0.705379	351|1009|1268|2045|2115|2534|2676|2737|3371|4130|4313|4684|4781|5649|5781|5879|6259|6277|6324|6812|7345|7869|8301|9201|9253|9637|23191|23768|64919|65059|79805|81565|133418|146760|219699|223117	APP|CDH11|CNR1|EPHA7|ETV1|FYN|GFRA3|GLI3|TNC|MAP1A|MMP2|NCAM1|NFIB|RELN|PTPN11|RAC1|RYK|S100A6|SCN1B|STXBP1|UCHL1|SEMA3B|PICALM|DCLK1|NUMBL|FEZ2|CYFIP1|FLRT2|BCL11B|RAPH1|VASH2|NDEL1|EMB|RTN4RL1|UNC5B|SEMA3D	-7.11024	0	8	0	0	-14.9759
		37135	Plekhh2			GO:0060627	regulation of vesicle-mediated transport	-3.54488	-3.62961	0					GO:0090066	CM WH(44)			1	1	0	-5.42691	-4.46837	0	GO:0048858	M110	2	0	GO Biological Processes	19	cell projection morphogenesis	19_GO:0032502 developmental process	-9.50273	3.10719	7.72678	30182	467	832	40	4.80769	0.741665	351|387|1009|2045|2115|2534|2676|2737|4130|4192|4684|4781|5649|5764|5781|5879|6093|6259|6277|6324|6812|7345|7869|8301|8522|8976|9201|9253|9637|22891|23026|23191|23237|23768|64919|65059|81565|133418|219699|223117	APP|RHOA|CDH11|EPHA7|ETV1|FYN|GFRA3|GLI3|MAP1A|MDK|NCAM1|NFIB|RELN|PTN|PTPN11|RAC1|ROCK1|RYK|S100A6|SCN1B|STXBP1|UCHL1|SEMA3B|PICALM|GAS7|WASL|DCLK1|NUMBL|FEZ2|ZNF365|MYO16|CYFIP1|ARC|FLRT2|BCL11B|RAPH1|NDEL1|EMB|UNC5B|SEMA3D	-7.07369	0	8	0	0	-14.9759
		Spa17	RT1-Db1			GO:0090257	regulation of muscle system process	-3.13456	-4.72784	0					GO:0001775	CM WH(44)			1	1	0	-5.23055	-4.62139	0	GO:0032990	M110	2	0	GO Biological Processes	19	cell part morphogenesis	19_GO:0032502 developmental process	-9.49889	3.05407	7.6942	30182	487	832	41	4.92788	0.750404	351|387|1009|2045|2115|2534|2676|2737|4130|4192|4684|4781|5339|5649|5764|5781|5879|6093|6259|6277|6324|6812|7345|7869|8301|8522|8976|9201|9253|9637|22891|23026|23191|23237|23768|64919|65059|81565|133418|219699|223117	APP|RHOA|CDH11|EPHA7|ETV1|FYN|GFRA3|GLI3|MAP1A|MDK|NCAM1|NFIB|PLEC|RELN|PTN|PTPN11|RAC1|ROCK1|RYK|S100A6|SCN1B|STXBP1|UCHL1|SEMA3B|PICALM|GAS7|WASL|DCLK1|NUMBL|FEZ2|ZNF365|MYO16|CYFIP1|ARC|FLRT2|BCL11B|RAPH1|NDEL1|EMB|UNC5B|SEMA3D	-7.07369	0	8	0	0	-14.9759
		Rock1	Angpt1			GO:0001701	in utero embryonic development	-3.30255	-5.21552	0					GO:0009725	CM WH(44)			1	1	0	-4.79733	-4.61846	0	GO:0048812	M110	2	0	GO Biological Processes	19	neuron projection morphogenesis	19_GO:0032502 developmental process	-9.2346	3.0958	7.60102	30182	457	832	39	4.6875	0.732797	351|387|1009|2045|2115|2534|2676|2737|4130|4684|4781|5649|5764|5781|5879|6093|6259|6277|6324|6812|7345|7869|8301|8522|8976|9201|9253|9637|22891|23026|23191|23237|23768|64919|65059|81565|133418|219699|223117	APP|RHOA|CDH11|EPHA7|ETV1|FYN|GFRA3|GLI3|MAP1A|NCAM1|NFIB|RELN|PTN|PTPN11|RAC1|ROCK1|RYK|S100A6|SCN1B|STXBP1|UCHL1|SEMA3B|PICALM|GAS7|WASL|DCLK1|NUMBL|FEZ2|ZNF365|MYO16|CYFIP1|ARC|FLRT2|BCL11B|RAPH1|NDEL1|EMB|UNC5B|SEMA3D	-6.83037	0	8	0	0	-14.9759
		Cited4	Ptgs2			GO:0045596	negative regulation of cell differentiation	-3.52881	-4.53258	0					GO:1903034	CM WH(44)			1	1	1	-4.44959	-4.29804	-2.39327	GO:0048667	M111	3	0	GO Biological Processes	19	cell morphogenesis involved in neuron differentiation	19_GO:0032502 developmental process	-9.23045	3.21107	7.66425	30182	418	832	37	4.44712	0.71466	351|1009|2045|2115|2534|2676|2737|4130|4684|4781|5649|5764|5781|5879|6259|6277|6324|6507|6812|7345|7869|8301|8976|9201|9253|9637|22891|23191|23237|23768|64919|65059|81565|92211|133418|219699|223117	APP|CDH11|EPHA7|ETV1|FYN|GFRA3|GLI3|MAP1A|NCAM1|NFIB|RELN|PTN|PTPN11|RAC1|RYK|S100A6|SCN1B|SLC1A3|STXBP1|UCHL1|SEMA3B|PICALM|WASL|DCLK1|NUMBL|FEZ2|ZNF365|CYFIP1|ARC|FLRT2|BCL11B|RAPH1|NDEL1|CDHR1|EMB|UNC5B|SEMA3D	-6.83037	0	8	0	0	-14.9759
		Bzw1	Ctgf			GO:0030097	hemopoiesis	-3.87774	-4.04608	0					GO:0040007	CM WH(44)			1	1	0	-4.75077	-4.54278	0	GO:0120039	M110	2	0	GO Biological Processes	19	plasma membrane bounded cell projection morphogenesis	19_GO:0032502 developmental process	-9.09888	3.0623	7.52094	30182	462	832	39	4.6875	0.732797	351|387|1009|2045|2115|2534|2676|2737|4130|4684|4781|5649|5764|5781|5879|6093|6259|6277|6324|6812|7345|7869|8301|8522|8976|9201|9253|9637|22891|23026|23191|23237|23768|64919|65059|81565|133418|219699|223117	APP|RHOA|CDH11|EPHA7|ETV1|FYN|GFRA3|GLI3|MAP1A|NCAM1|NFIB|RELN|PTN|PTPN11|RAC1|ROCK1|RYK|S100A6|SCN1B|STXBP1|UCHL1|SEMA3B|PICALM|GAS7|WASL|DCLK1|NUMBL|FEZ2|ZNF365|MYO16|CYFIP1|ARC|FLRT2|BCL11B|RAPH1|NDEL1|EMB|UNC5B|SEMA3D	-6.71789	0	8	0	0	-14.9759
		Stradb	Tgfb3			WP4754	IL-18 signaling pathway	-3.68974	-4.88176	0					WP306	CM WH(44)			1	1	1	-3.86042	-4.62139	-2.16078	GO:0000904	M111	3	0	GO Biological Processes	19	cell morphogenesis involved in differentiation	19_GO:0032502 developmental process	-8.96935	2.97958	7.41517	30182	487	832	40	4.80769	0.741665	351|1009|2045|2115|2534|2676|2737|4130|4684|4781|5649|5764|5781|5879|6093|6259|6277|6324|6507|6812|7345|7869|8301|8976|9201|9253|9637|10653|22891|23191|23237|23768|25932|64919|65059|81565|92211|133418|219699|223117	APP|CDH11|EPHA7|ETV1|FYN|GFRA3|GLI3|MAP1A|NCAM1|NFIB|RELN|PTN|PTPN11|RAC1|ROCK1|RYK|S100A6|SCN1B|SLC1A3|STXBP1|UCHL1|SEMA3B|PICALM|WASL|DCLK1|NUMBL|FEZ2|SPINT2|ZNF365|CYFIP1|ARC|FLRT2|CLIC4|BCL11B|RAPH1|NDEL1|CDHR1|EMB|UNC5B|SEMA3D	-6.5976	0	8	0	0	-14.9759
		Ier2	C2			GO:0043269	regulation of monoatomic ion transport	-3.67953	-5.658	0			CM CM+WH	1	M5885	CM CM+WH(1)			1	1	0	-4.42105	-3.54893	0	GO:0007409	M110	2	0	GO Biological Processes	19	axonogenesis	19_GO:0032502 developmental process	-7.93081	3.24083	7.06864	30182	347	832	31	3.72596	0.656617	351|1009|2045|2115|2534|2676|2737|4130|4684|4781|5649|5781|5879|6259|6277|6324|6812|7345|7869|8301|9201|9253|9637|23191|23768|64919|65059|81565|133418|219699|223117	APP|CDH11|EPHA7|ETV1|FYN|GFRA3|GLI3|MAP1A|NCAM1|NFIB|RELN|PTPN11|RAC1|RYK|S100A6|SCN1B|STXBP1|UCHL1|SEMA3B|PICALM|DCLK1|NUMBL|FEZ2|CYFIP1|FLRT2|BCL11B|RAPH1|NDEL1|EMB|UNC5B|SEMA3D	-5.72121	0	8	0	0	-14.9759
		Cyp2t1	Ssc5d			GO:0001501	skeletal system development	-10.715	0	0			CM+WH WH	6	GO:0019725	CM+WH WH(6)			1	0	0	-4.39446	0	0	GO:0007411	M100	1	0	GO Biological Processes	19	axon guidance	19_GO:0040011 locomotion	-5.58331	3.35893	5.85803	30182	216	832	20	2.40385	0.531017	351|2045|2115|2534|2676|2737|4684|4781|5649|5879|6259|6324|7869|9637|23191|23768|64919|133418|219699|223117	APP|EPHA7|ETV1|FYN|GFRA3|GLI3|NCAM1|NFIB|RELN|RAC1|RYK|SCN1B|SEMA3B|FEZ2|CYFIP1|FLRT2|BCL11B|EMB|UNC5B|SEMA3D	-3.7241	0	8	0	0	-14.9759
		Akap1	Fbn1			GO:0070482	response to oxygen levels	-8.20242	0	0					GO:0007517	CM+WH WH(6)			1	0	0	-4.39446	0	0	GO:0097485	M100	1	0	GO Biological Processes	19	neuron projection guidance	19_GO:0040011 locomotion	-5.58331	3.35893	5.85803	30182	216	832	20	2.40385	0.531017	351|2045|2115|2534|2676|2737|4684|4781|5649|5879|6259|6324|7869|9637|23191|23768|64919|133418|219699|223117	APP|EPHA7|ETV1|FYN|GFRA3|GLI3|NCAM1|NFIB|RELN|RAC1|RYK|SCN1B|SEMA3B|FEZ2|CYFIP1|FLRT2|BCL11B|EMB|UNC5B|SEMA3D	-3.7241	0	8	0	0	-14.9759
		Srsf6	Camkk1			GO:0006954	inflammatory response	-7.7006	0	0					R-HSA-112316	CM+WH WH(6)			1	1	1	-4.3511	-8.23992	-4.46893	GO:0044057	M111	3	0	GO Biological Processes	19	regulation of system process	19_GO:0032501 multicellular organismal process	-14.9439	3.43736	10.0753	30182	591	832	56	6.73077	0.86864	351|387|478|610|816|844|1490|1674|2150|2185|2946|3164|3270|3552|3623|3752|3781|4313|4625|4635|4660|4842|4856|4878|4879|4898|5023|5649|5743|5781|6093|6271|6324|6442|6720|7042|7137|7140|7528|8913|9229|9454|9472|9921|10060|10203|26251|27129|51196|55273|55800|81285|84525|94103|136319|221476	APP|RHOA|ATP1A3|HCN2|CAMK2B|CASQ1|CCN2|DES|F2RL1|PTK2B|GSTM2|NR4A1|HRC|IL1A|INHA|KCND3|KCNN2|MMP2|MYH7|MYL4|PPP1R12B|NOS1|CCN3|NPPA|NPPB|NRDC|P2RX1|RELN|PTGS2|PTPN11|ROCK1|S100A1|SCN1B|SGCA|SREBF1|TGFB2|TNNI3|TNNT3|YY1|CACNA1G|DLGAP1|HOMER3|AKAP6|RNF10|ABCC9|CALCRL|KCNG2|HSPB7|PLCE1|TMEM100|SCN3B|OR51E2|HOPX|ORMDL3|MTPN|PI16	-11.7084	0	9	1	1	-14.9439
		Sdc4	Sfrp2			hsa05323	Rheumatoid arthritis	-7.13765	0	0					GO:0061061	CM+WH WH(6)			1	1	1	-2.18535	-7.63817	-5.28258	GO:0003012	M111	3	0	GO Biological Processes	19	muscle system process	19_GO:0032501 multicellular organismal process	-12.764	4.455	9.86691	30182	285	832	35	4.20673	0.69595	58|1134|1674|2775|2934|2946|3270|3553|3752|3781|4625|4635|4842|4878|6093|6324|6332|6442|6641|7111|7137|7140|7852|7871|8470|8913|10060|10324|10345|10611|23213|23336|26287|29765|55800	ACTA1|CHRNA1|DES|GNAO1|GSN|GSTM2|HRC|IL1B|KCND3|KCNN2|MYH7|MYL4|NOS1|NPPA|ROCK1|SCN1B|SCN7A|SGCA|SNTB1|TMOD1|TNNI3|TNNT3|CXCR4|SLMAP|SORBS2|CACNA1G|ABCC9|KLHL41|TRDN|PDLIM5|SULF1|SYNM|ANKRD2|TMOD4|SCN3B	-9.81243	0	9	0	0	-14.9439
		Arl5a	Dpt			GO:0032963	collagen metabolic process	-7.13415	0	0					hsa04010	CM+WH WH(6)			0	1	1	0	-7.31817	-5.84096	GO:0006936	M011	2	0	GO Biological Processes	19	muscle contraction	19_GO:0032501 multicellular organismal process	-11.8074	4.77322	9.62889	30182	228	832	30	3.60577	0.646343	58|1134|1674|2775|2934|3270|3752|3781|4625|4635|4842|6093|6324|6332|6442|6641|7111|7137|7140|7852|7871|8913|10060|10324|10345|23213|23336|26287|29765|55800	ACTA1|CHRNA1|DES|GNAO1|GSN|HRC|KCND3|KCNN2|MYH7|MYL4|NOS1|ROCK1|SCN1B|SCN7A|SGCA|SNTB1|TMOD1|TNNI3|TNNT3|CXCR4|SLMAP|CACNA1G|ABCC9|KLHL41|TRDN|SULF1|SYNM|ANKRD2|TMOD4|SCN3B	-9.02615	0	9	0	0	-14.9439
		Perp	Meis3			M18	PID INTEGRIN1 PATHWAY	-6.94297	0	0					hsa05208	CM+WH WH(6)			1	1	1	-2.40017	-3.58634	-5.54039	GO:1903522	M111	3	0	GO Biological Processes	19	regulation of blood circulation	19_GO:0032501 multicellular organismal process	-8.47625	3.81114	7.62003	30182	257	832	27	3.24519	0.61432	387|478|610|1490|1674|2946|3270|3752|3781|4313|4625|4635|4842|4878|5023|5743|6271|6324|6720|7042|7137|8913|10060|26251|27129|55800|84525	RHOA|ATP1A3|HCN2|CCN2|DES|GSTM2|HRC|KCND3|KCNN2|MMP2|MYH7|MYL4|NOS1|NPPA|P2RX1|PTGS2|S100A1|SCN1B|SREBF1|TGFB2|TNNI3|CACNA1G|ABCC9|KCNG2|HSPB7|SCN3B|HOPX	-6.1602	0	9	0	0	-14.9439
		Iqub	Prdm1			GO:0042698	ovulation cycle	-6.67884	0	0			CM	11	GO:0048732	CM(11)			0	1	1	0	-4.00334	-6.06071	GO:0008016	M011	2	0	GO Biological Processes	19	regulation of heart contraction	19_GO:0032501 multicellular organismal process	-7.69542	3.99214	7.30828	30182	209	832	23	2.76442	0.568399	478|610|1490|1674|2946|3270|3752|3781|4625|4635|4842|4878|6271|6324|6720|7042|7137|8913|10060|26251|27129|55800|84525	ATP1A3|HCN2|CCN2|DES|GSTM2|HRC|KCND3|KCNN2|MYH7|MYL4|NOS1|NPPA|S100A1|SCN1B|SREBF1|TGFB2|TNNI3|CACNA1G|ABCC9|KCNG2|HSPB7|SCN3B|HOPX	-5.51914	0	9	0	0	-14.9439
		Gfra3	Lrrc7			GO:2001222	regulation of neuron migration	-6.56955	0	0					GO:0006954	CM(11)			0	1	1	0	-6.3049	-3.35357	GO:0030048	M011	2	0	GO Biological Processes	19	actin filament-based movement	19_GO:0009987 cellular process	-7.29581	5.72786	7.77072	30182	95	832	15	1.80288	0.461287	2934|3752|3781|4430|4625|4628|4641|4644|6093|6324|7429|8913|8976|10060|55800	GSN|KCND3|KCNN2|MYO1B|MYH7|MYH10|MYO1C|MYO5A|ROCK1|SCN1B|VIL1|CACNA1G|WASL|ABCC9|SCN3B	-5.17934	0	9	0	0	-14.9439
		Sfrp5	Wdr62			GO:0031529	ruffle organization	-6.43321	0	0					GO:0001501	CM(11)			0	1	1	0	-2.74622	-6.09876	GO:0006941	M011	2	0	GO Biological Processes	19	striated muscle contraction	19_GO:0032501 multicellular organismal process	-7.22081	5.27657	7.56546	30182	110	832	16	1.92308	0.476124	1134|2934|3752|3781|4625|4635|4842|6324|7137|7140|7852|8913|10060|10324|23336|55800	CHRNA1|GSN|KCND3|KCNN2|MYH7|MYL4|NOS1|SCN1B|TNNI3|TNNT3|CXCR4|CACNA1G|ABCC9|KLHL41|SYNM|SCN3B	-5.11438	0	9	0	0	-14.9439
		Cbr3	Adcy7			GO:0048732	gland development	-5.95499	0	0					WP98	CM(11)			0	1	1	0	-3.42406	-6.11846	GO:0003015	M011	2	0	GO Biological Processes	19	heart process	19_GO:0032501 multicellular organismal process	-6.48724	4.99217	7.03005	30182	109	832	15	1.80288	0.461287	2534|2934|3752|3781|4625|4635|6324|7137|7852|8913|10060|10345|10413|50507|55800	FYN|GSN|KCND3|KCNN2|MYH7|MYL4|SCN1B|TNNI3|CXCR4|CACNA1G|ABCC9|TRDN|YAP1|NOX4|SCN3B	-4.48995	0	9	0	0	-14.9439
		Insig2	Csrp2			WP98	Prostaglandin synthesis and regulation	-5.20302	0	0					M18	CM(11)			0	1	1	0	-2.60346	-4.9035	GO:0060047	M011	2	0	GO Biological Processes	19	heart contraction	19_GO:0032501 multicellular organismal process	-5.11721	4.78371	6.08617	30182	91	832	12	1.44231	0.413345	2934|3752|3781|4625|4635|6324|7137|7852|8913|10060|10345|55800	GSN|KCND3|KCNN2|MYH7|MYL4|SCN1B|TNNI3|CXCR4|CACNA1G|ABCC9|TRDN|SCN3B	-3.33828	0	9	0	0	-14.9439
		Xirp2	Sv2a			GO:0061061	muscle structure development	0	-15.3096	-5.99336					GO:0042698	CM(11)			0	1	1	0	-3.35259	-3.78199	GO:0070252	M011	2	0	GO Biological Processes	19	actin-mediated cell contraction	19_GO:0009987 cellular process	-4.78379	5.33477	6.02505	30182	68	832	10	1.20192	0.37779	2934|3752|3781|4625|6093|6324|7429|8913|10060|55800	GSN|KCND3|KCNN2|MYH7|ROCK1|SCN1B|VIL1|CACNA1G|ABCC9|SCN3B	-3.06372	0	9	0	0	-14.9439
		Ccl5	Ecm1			GO:0007517	muscle organ development	0	-7.67648	-3.94338					GO:0031529	CM(11)			1	0	1	-2.99721	0	-2.33916	GO:0042391	M101	2	0	GO Biological Processes	19	regulation of membrane potential	19_GO:0065007 biological regulation	-4.08754	2.26204	4.45354	30182	433	832	27	3.24519	0.61432	208|351|478|610|666|948|1134|1268|1634|2185|2561|2564|2893|3752|3776|3781|4878|4915|5023|5649|6324|7351|7871|8913|9472|10345|55800	AKT2|APP|ATP1A3|HCN2|BOK|CD36|CHRNA1|CNR1|DCN|PTK2B|GABRB2|GABRE|GRIA4|KCND3|KCNK2|KCNN2|NPPA|NTRK2|P2RX1|RELN|SCN1B|UCP2|SLMAP|CACNA1G|AKAP6|TRDN|SCN3B	-2.50374	0	9	0	0	-14.9439
		Ankrd40	Bcl11b			hsa04010	MAPK signaling pathway	0	-11.5768	-2.9463					GO:0070482	CM(11)			0	0	1	0	0	-3.36703	GO:0001508	M001	1	0	GO Biological Processes	19	action potential	19_GO:0065007 biological regulation	-3.56999	3.8592	4.6745	30182	94	832	10	1.20192	0.37779	610|1134|3752|3781|4915|5023|6324|8913|9472|55800	HCN2|CHRNA1|KCND3|KCNN2|NTRK2|P2RX1|SCN1B|CACNA1G|AKAP6|SCN3B	-2.10556	0	9	0	0	-14.9439
		Sult1a1	Igfbp4			GO:0019725	cellular homeostasis	0	-4.51652	-2.47354					GO:0032963	CM(11)			0	1	1	0	-11.5768	-2.9463	hsa04010	M011	2	0	KEGG Pathway	24	MAPK signaling pathway		-14.5306	4.68879	10.7012	30182	294	832	38	4.56731	0.723797	208|284|1398|1399|1647|1843|1844|1845|1847|1850|2277|2318|2353|2768|2872|3164|3305|3481|3552|3553|4893|4915|5156|5494|5495|5609|5879|5908|7039|7042|7043|7048|8913|9479|11184|23118|59285|100137049	AKT2|ANGPT1|CRK|CRKL|GADD45A|DUSP1|DUSP2|DUSP3|DUSP5|DUSP8|VEGFD|FLNC|FOS|GNA12|MKNK2|NR4A1|HSPA1L|IGF2|IL1A|IL1B|NRAS|NTRK2|PDGFRA|PPM1A|PPM1B|MAP2K7|RAC1|RAP1B|TGFA|TGFB2|TGFB3|TGFBR2|CACNA1G|MAPK8IP1|MAP4K1|TAB2|CACNG6|PLA2G4B	-11.3273	0	10	1	1	-14.5306
		Cnga4	Ncam1			R-HSA-112316	Neuronal System	0	-3.52769	-2.42303					GO:2001222	CM(11)			0	1	0	0	-11.8716	0	WP382	M010	1	0	WikiPathways	27	MAPK signaling pathway		-12.3639	4.69978	9.83013	30182	247	832	32	3.84615	0.666707	208|1398|1399|1647|1843|1844|1845|1850|2318|2353|2768|2872|3164|3305|3552|3553|4893|4915|5494|5495|5609|5879|5908|7042|7043|7048|8913|9479|11184|23118|59285|100137049	AKT2|CRK|CRKL|GADD45A|DUSP1|DUSP2|DUSP3|DUSP8|FLNC|FOS|GNA12|MKNK2|NR4A1|HSPA1L|IL1A|IL1B|NRAS|NTRK2|PPM1A|PPM1B|MAP2K7|RAC1|RAP1B|TGFB2|TGFB3|TGFBR2|CACNA1G|MAPK8IP1|MAP4K1|TAB2|CACNG6|PLA2G4B	-9.43611	0	10	0	0	-14.5306
		Nfkbia	RT1-Da			hsa05208	Chemical carcinogenesis - reactive oxygen species	0	-8.93528	-2.29421					hsa05323	CM(11)			1	1	1	-9.8903	-4.83744	-3.21105	GO:0009611	M111	3	0	GO Biological Processes	19	response to wounding	19_GO:0050896 response to stimulus	-14.4532	3.84874	10.1699	30182	443	832	47	5.64904	0.800385	308|387|558|710|948|954|1277|1281|1490|1543|1608|1809|2150|2192|2768|3084|3371|3552|3776|4192|4313|5023|5156|5339|5609|5879|6385|6507|6812|7039|7042|7043|7048|7076|7094|7099|7450|7538|8525|10413|10672|11057|23671|64332|64764|79602|146760	ANXA5|RHOA|AXL|SERPING1|CD36|ENTPD2|COL1A1|COL3A1|CCN2|CYP1A1|DGKG|DPYSL3|F2RL1|FBLN1|GNA12|NRG1|TNC|IL1A|KCNK2|MDK|MMP2|P2RX1|PDGFRA|PLEC|MAP2K7|RAC1|SDC4|SLC1A3|STXBP1|TGFA|TGFB2|TGFB3|TGFBR2|TIMP1|TLN1|TLR4|VWF|ZFP36|DGKZ|YAP1|GNA13|ABHD2|TMEFF2|NFKBIZ|CREB3L2|ADIPOR2|RTN4RL1	-11.3047	0	11	1	1	-14.4532
		Klf9	Ston1			R-HSA-9675108	Nervous system development	0	-11.9389	0			WH	14	hsa04810	WH(14)			1	1	0	-7.10533	-3.33518	0	GO:0042060	M110	2	0	GO Biological Processes	19	wound healing	19_GO:0050896 response to stimulus	-9.00783	3.50709	7.72198	30182	331	832	32	3.84615	0.666707	308|387|558|710|948|954|1277|1281|1608|2150|2192|2768|3084|3552|5023|5156|5339|6385|6812|7039|7042|7043|7048|7076|7094|7099|7450|8525|10413|10672|23671|79602	ANXA5|RHOA|AXL|SERPING1|CD36|ENTPD2|COL1A1|COL3A1|DGKG|F2RL1|FBLN1|GNA12|NRG1|IL1A|P2RX1|PDGFRA|PLEC|SDC4|STXBP1|TGFA|TGFB2|TGFB3|TGFBR2|TIMP1|TLN1|TLR4|VWF|DGKZ|YAP1|GNA13|TMEFF2|ADIPOR2	-6.63149	0	11	0	0	-14.4532
		Dnaja4	Apba1			WP3888	VEGFA-VEGFR2 signaling pathway	0	-10.0609	0					R-HSA-5663202	WH(14)			1	1	0	-3.04627	-5.1024	0	R-HSA-76002	M110	2	0	Reactome Gene Sets	6	Platelet activation, signaling and aggregation		-8.2589	3.7242	7.4708	30182	263	832	27	3.24519	0.61432	308|351|387|710|948|1191|1277|1398|1608|1893|2277|2534|2768|3481|3671|5781|5879|5908|7042|7043|7076|7094|7450|8525|9749|10672|22927	ANXA5|APP|RHOA|SERPING1|CD36|CLU|COL1A1|CRK|DGKG|ECM1|VEGFD|FYN|GNA12|IGF2|ISLR|PTPN11|RAC1|RAP1B|TGFB2|TGFB3|TIMP1|TLN1|VWF|DGKZ|PHACTR2|GNA13|HABP4	-5.99579	0	11	0	0	-14.4532
		Zbtb20	Mcf2l			R-HSA-5663202	Diseases of signal transduction by growth factor receptors and second messengers	0	-9.41179	0					GO:0051668	WH(14)			1	1	0	-4.13383	-3.72366	0	R-HSA-109582	M110	2	0	Reactome Gene Sets	6	Hemostasis		-6.9505	2.45348	6.16197	30182	621	832	42	5.04808	0.75902	284|302|308|351|387|710|914|948|1191|1277|1398|1608|1893|2277|2534|2768|2817|3481|3671|3797|4842|4893|5023|5136|5781|5879|5908|6385|6566|7042|7043|7076|7094|7450|8165|8525|9057|9749|10672|10749|22927|55604	ANGPT1|ANXA2|ANXA5|APP|RHOA|SERPING1|CD2|CD36|CLU|COL1A1|CRK|DGKG|ECM1|VEGFD|FYN|GNA12|GPC1|IGF2|ISLR|KIF3C|NOS1|NRAS|P2RX1|PDE1A|PTPN11|RAC1|RAP1B|SDC4|SLC16A1|TGFB2|TGFB3|TIMP1|TLN1|VWF|AKAP1|DGKZ|SLC7A6|PHACTR2|GNA13|KIF1C|HABP4|CARMIL1	-4.87287	0	11	0	0	-14.4532
		Tmem144	Gda			GO:0030834	regulation of actin filament depolymerization	0	-8.1294	0					R-HSA-5653656	WH(14)			1	1	0	-3.02039	-2.89611	0	R-HSA-114608	M110	2	0	Reactome Gene Sets	6	Platelet degranulation		-6.2483	4.4994	6.70609	30182	129	832	16	1.92308	0.476124	308|351|710|948|1191|1893|2277|3481|3671|7042|7043|7076|7094|7450|9749|22927	ANXA5|APP|SERPING1|CD36|CLU|ECM1|VEGFD|IGF2|ISLR|TGFB2|TGFB3|TIMP1|TLN1|VWF|PHACTR2|HABP4	-4.288	0	11	0	0	-14.4532
		Il10rb	Tlr4			GO:0016311	dephosphorylation	0	-7.34991	0					GO:0035966	WH(14)			1	1	0	-2.94659	-2.7811	0	R-HSA-76005	M110	2	0	Reactome Gene Sets	6	Response to elevated platelet cytosolic Ca2+		-6.02319	4.33152	6.50745	30182	134	832	16	1.92308	0.476124	308|351|710|948|1191|1893|2277|3481|3671|7042|7043|7076|7094|7450|9749|22927	ANXA5|APP|SERPING1|CD36|CLU|ECM1|VEGFD|IGF2|ISLR|TGFB2|TGFB3|TIMP1|TLN1|VWF|PHACTR2|HABP4	-4.10508	0	11	0	0	-14.4532
		Ctla2a	Col1a1			hsa04810	Regulation of actin cytoskeleton	0	-7.28661	0					hsa04024	WH(14)			1	1	0	-4.16531	-2.56407	0	GO:0007596	M110	2	0	GO Biological Processes	19	blood coagulation	19_GO:0032501 multicellular organismal process	-5.21671	3.58546	5.72524	30182	172	832	17	2.04327	0.490477	308|558|710|948|954|1281|1608|2150|2192|2768|5023|5156|6812|7094|7450|8525|10672	ANXA5|AXL|SERPING1|CD36|ENTPD2|COL3A1|DGKG|F2RL1|FBLN1|GNA12|P2RX1|PDGFRA|STXBP1|TLN1|VWF|DGKZ|GNA13	-3.41747	0	11	0	0	-14.4532
		Colq	Npr3			GO:0051223	regulation of protein transport	0	-7.02481	0					M33	WH(14)			1	1	0	-4.13374	-2.52793	0	GO:0050817	M110	2	0	GO Biological Processes	19	coagulation	19_GO:0032501 multicellular organismal process	-5.14934	3.54425	5.66683	30182	174	832	17	2.04327	0.490477	308|558|710|948|954|1281|1608|2150|2192|2768|5023|5156|6812|7094|7450|8525|10672	ANXA5|AXL|SERPING1|CD36|ENTPD2|COL3A1|DGKG|F2RL1|FBLN1|GNA12|P2RX1|PDGFRA|STXBP1|TLN1|VWF|DGKZ|GNA13	-3.36217	0	11	0	0	-14.4532
		Cdh11	Serping1			R-HSA-5653656	Vesicle-mediated transport	0	-6.8209	0					hsa04380	WH(14)			1	1	0	-4.08717	-2.47484	0	GO:0007599	M110	2	0	GO Biological Processes	19	hemostasis	19_GO:0065007 biological regulation	-5.0503	3.48418	5.58081	30182	177	832	17	2.04327	0.490477	308|558|710|948|954|1281|1608|2150|2192|2768|5023|5156|6812|7094|7450|8525|10672	ANXA5|AXL|SERPING1|CD36|ENTPD2|COL3A1|DGKG|F2RL1|FBLN1|GNA12|P2RX1|PDGFRA|STXBP1|TLN1|VWF|DGKZ|GNA13	-3.28289	0	11	0	0	-14.4532
		Tra2a	Cpeb1			GO:0035966	response to topologically incorrect protein	0	-6.4842	0					GO:0051223	WH(14)			1	0	0	-3.5863	0	0	GO:0030168	M100	1	0	GO Biological Processes	19	platelet activation	19_GO:0032501 multicellular organismal process	-4.12288	4.11382	5.17165	30182	97	832	11	1.32212	0.395989	558|954|1281|1608|5023|5156|6812|7094|7450|8525|10672	AXL|ENTPD2|COL3A1|DGKG|P2RX1|PDGFRA|STXBP1|TLN1|VWF|DGKZ|GNA13	-2.5346	0	11	0	0	-14.4532
		Rab12	Loxl2			GO:0051668	localization within membrane	0	-6.06936	0					GO:0030834	WH(14)			1	1	0	-6.6102	-8.7896	0	GO:0120035	M110	2	0	GO Biological Processes	19	regulation of plasma membrane bounded cell projection organization	19_GO:0050789 regulation of biological process	-14.45	3.26207	9.77747	30182	645	832	58	6.97115	0.882876	27|387|816|1268|1382|1398|1399|1608|1627|1809|2045|2150|2185|2534|2803|4134|4155|4192|4898|4915|4921|5176|5649|5764|5879|6259|6324|6366|6423|7043|7429|7869|8087|8874|8976|10413|10611|11344|22891|22902|23191|23237|23258|23433|27124|51196|51364|55604|55835|57118|57554|64764|65009|81565|117177|146760|170506|223117	ABL2|RHOA|CAMK2B|CNR1|CRABP2|CRK|CRKL|DGKG|DBN1|DPYSL3|EPHA7|F2RL1|PTK2B|FYN|GOLGA4|MAP4|MBP|MDK|NRDC|NTRK2|DDR2|SERPINF1|RELN|PTN|RAC1|RYK|SCN1B|CCL21|SFRP2|TGFB3|VIL1|SEMA3B|FXR1|ARHGEF7|WASL|YAP1|PDLIM5|TWF2|ZNF365|RUFY3|CYFIP1|ARC|DENND5A|RHOQ|INPP5J|PLCE1|ZMYND10|CARMIL1|CENPJ|CAMK1D|LRRC7|CREB3L2|NDRG4|NDEL1|RAB3IP|RTN4RL1|DHX36|SEMA3D	-11.3047	0	12	1	1	-14.45
		Nov	Serpinf1			hsa05211	Renal cell carcinoma	0	-5.90988	0					R-HSA-9675108	WH(14)			1	1	0	-6.47092	-8.51106	0	GO:0031344	M110	2	0	GO Biological Processes	19	regulation of cell projection organization	19_GO:0050789 regulation of biological process	-14.013	3.18793	9.56879	30182	660	832	58	6.97115	0.882876	27|387|816|1268|1382|1398|1399|1608|1627|1809|2045|2150|2185|2534|2803|4134|4155|4192|4898|4915|4921|5176|5649|5764|5879|6259|6324|6366|6423|7043|7429|7869|8087|8874|8976|10413|10611|11344|22891|22902|23191|23237|23258|23433|27124|51196|51364|55604|55835|57118|57554|64764|65009|81565|117177|146760|170506|223117	ABL2|RHOA|CAMK2B|CNR1|CRABP2|CRK|CRKL|DGKG|DBN1|DPYSL3|EPHA7|F2RL1|PTK2B|FYN|GOLGA4|MAP4|MBP|MDK|NRDC|NTRK2|DDR2|SERPINF1|RELN|PTN|RAC1|RYK|SCN1B|CCL21|SFRP2|TGFB3|VIL1|SEMA3B|FXR1|ARHGEF7|WASL|YAP1|PDLIM5|TWF2|ZNF365|RUFY3|CYFIP1|ARC|DENND5A|RHOQ|INPP5J|PLCE1|ZMYND10|CARMIL1|CENPJ|CAMK1D|LRRC7|CREB3L2|NDRG4|NDEL1|RAB3IP|RTN4RL1|DHX36|SEMA3D	-10.9423	0	12	0	0	-14.45
		Actl6a	Lsp1			hsa04380	Osteoclast differentiation	0	-5.67879	0					WP3888	WH(14)			1	1	0	-5.9364	-7.12833	0	GO:0031346	M110	2	0	GO Biological Processes	19	positive regulation of cell projection organization	19_GO:0048518 positive regulation of biological process	-11.9923	3.90511	9.2439	30182	353	832	38	4.56731	0.723797	27|816|1268|1382|1627|1809|2150|2185|2534|2803|4192|4898|4915|4921|5176|5649|5764|5879|6324|6366|7043|7429|8874|8976|11344|22902|23191|23433|51196|51364|55604|55835|57118|57554|64764|65009|81565|170506	ABL2|CAMK2B|CNR1|CRABP2|DBN1|DPYSL3|F2RL1|PTK2B|FYN|GOLGA4|MDK|NRDC|NTRK2|DDR2|SERPINF1|RELN|PTN|RAC1|SCN1B|CCL21|TGFB3|VIL1|ARHGEF7|WASL|TWF2|RUFY3|CYFIP1|RHOQ|PLCE1|ZMYND10|CARMIL1|CENPJ|CAMK1D|LRRC7|CREB3L2|NDRG4|NDEL1|DHX36	-9.19913	0	12	0	0	-14.45
		Rpl36	Il25			hsa04024	cAMP signaling pathway	0	-5.42055	0					hsa05211	WH(14)			1	1	0	-6.35249	-5.65761	0	GO:0010975	M110	2	0	GO Biological Processes	19	regulation of neuron projection development	19_GO:0032502 developmental process	-11.0673	3.37082	8.55056	30182	452	832	42	5.04808	0.75902	27|387|816|1268|1382|1398|1399|1608|1627|1809|2045|2185|2534|2803|4155|4192|4898|4915|4921|5176|5649|5764|6259|6324|6423|7869|10611|11344|22891|22902|23191|23237|23258|27124|57118|57554|64764|65009|81565|146760|170506|223117	ABL2|RHOA|CAMK2B|CNR1|CRABP2|CRK|CRKL|DGKG|DBN1|DPYSL3|EPHA7|PTK2B|FYN|GOLGA4|MBP|MDK|NRDC|NTRK2|DDR2|SERPINF1|RELN|PTN|RYK|SCN1B|SFRP2|SEMA3B|PDLIM5|TWF2|ZNF365|RUFY3|CYFIP1|ARC|DENND5A|INPP5J|CAMK1D|LRRC7|CREB3L2|NDRG4|NDEL1|RTN4RL1|DHX36|SEMA3D	-8.44209	0	12	0	0	-14.45
		Adgrg2	Fuca1			M33	PID GLYPICAN 1PATHWAY	0	-3.73223	0					GO:0016311	WH(14)			1	1	0	-6.43731	-3.43372	0	GO:0010976	M110	2	0	GO Biological Processes	19	positive regulation of neuron projection development	19_GO:0032502 developmental process	-8.5948	4.85226	8.14796	30182	157	832	21	2.52404	0.543795	27|816|1268|1627|1809|2185|2534|4192|4915|4921|5176|5649|5764|6324|11344|23191|57118|57554|64764|65009|170506	ABL2|CAMK2B|CNR1|DBN1|DPYSL3|PTK2B|FYN|MDK|NTRK2|DDR2|SERPINF1|RELN|PTN|SCN1B|TWF2|CYFIP1|CAMK1D|LRRC7|CREB3L2|NDRG4|DHX36	-6.25393	0	12	0	0	-14.45
		Gadd45a	Tgm2																1	0	0	-3.44604	0	0	GO:0050773	M100	1	0	GO Biological Processes	19	regulation of dendrite development	19_GO:0032502 developmental process	-3.84773	3.83693	4.87939	30182	104	832	11	1.32212	0.395989	387|816|1398|1399|1608|1627|5649|5764|23191|57118|170506	RHOA|CAMK2B|CRK|CRKL|DGKG|DBN1|RELN|PTN|CYFIP1|CAMK1D|DHX36	-2.3201	0	12	0	0	-14.45
		Mxd4	Lrrc16a																1	0	1	-14.2969	0	-3.8184	M5885	M101	2	0	Canonical Pathways	11	NABA MATRISOME ASSOCIATED		-14.2969	6.43025	11.5083	30182	751	175	28	16	2.77128	284|302|710|1513|1953|3084|3553|3603|4017|4192|4313|5176|5352|6277|6366|6423|7043|7052|7076|7869|8646|9244|10272|11167|23213|55214|64806|114905	ANGPT1|ANXA2|SERPING1|CTSK|MEGF6|NRG1|IL1B|IL16|LOXL2|MDK|MMP2|SERPINF1|PLOD2|S100A6|CCL21|SFRP2|TGFB3|TGM2|TIMP1|SEMA3B|CHRD|CRLF1|FSTL3|FSTL1|SULF1|P3H2|IL25|C1QTNF7	-10.8505	0	13	1	1	-14.2969
		Srek1	Reln																1	0	1	-8.75043	0	-2.70134	M5883	M101	2	0	Canonical Pathways	11	NABA SECRETED FACTORS		-8.75043	7.54236	9.30601	30182	343	175	15	8.57143	2.11616	284|1953|3084|3553|3603|4192|6277|6366|6423|7043|8646|9244|10272|11167|64806	ANGPT1|MEGF6|NRG1|IL1B|IL16|MDK|S100A6|CCL21|SFRP2|TGFB3|CHRD|CRLF1|FSTL3|FSTL1|IL25	-6.03443	0	13	0	0	-14.2969
		Fam120a	Hsd11b1																1	1	1	-7.58509	-6.0395	-3.15389	GO:0043408	M111	3	0	GO Biological Processes	19	regulation of MAPK cascade	19_GO:0023052 signaling	-14.135	3.13178	9.57291	30182	695	832	60	7.21154	0.896808	284|351|948|1398|1399|1490|1647|1843|1844|1845|1847|1850|2045|2150|2185|2192|3084|3481|3486|3487|3489|3552|3553|4878|4915|4921|5156|5320|5609|5781|5908|6093|6098|6259|6352|6366|6423|7039|7042|7043|7099|7345|7498|8754|9479|9518|9611|10114|10457|11184|50507|51196|51277|55715|65009|78986|154043|168667|338599|401265	ANGPT1|APP|CD36|CRK|CRKL|CCN2|GADD45A|DUSP1|DUSP2|DUSP3|DUSP5|DUSP8|EPHA7|F2RL1|PTK2B|FBLN1|NRG1|IGF2|IGFBP3|IGFBP4|IGFBP6|IL1A|IL1B|NPPA|NTRK2|DDR2|PDGFRA|PLA2G2A|MAP2K7|PTPN11|RAP1B|ROCK1|ROS1|RYK|CCL5|CCL21|SFRP2|TGFA|TGFB2|TGFB3|TLR4|UCHL1|XDH|ADAM9|MAPK8IP1|GDF15|NCOR1|HIPK3|GPNMB|MAP4K1|NOX4|PLCE1|DNAJC27|DOK4|NDRG4|DUSP26|CNKSR3|BMPER|DUSP29|KLHL31	-11.0408	0	14	1	1	-14.135
		Ccdc62	Flrt2																1	1	1	-6.64918	-4.07403	-2.1363	GO:0043410	M111	3	0	GO Biological Processes	19	positive regulation of MAPK cascade	19_GO:0023052 signaling	-10.3655	3.15129	8.12535	30182	495	832	43	5.16827	0.767517	284|351|948|1398|1399|1490|1647|2150|2185|3084|3481|3486|3487|3489|3552|3553|4915|4921|5156|5320|5609|5781|5908|6093|6259|6352|6366|7039|7042|7043|7099|7498|8754|9479|9518|10457|11184|50507|51196|51277|55715|65009|168667	ANGPT1|APP|CD36|CRK|CRKL|CCN2|GADD45A|F2RL1|PTK2B|NRG1|IGF2|IGFBP3|IGFBP4|IGFBP6|IL1A|IL1B|NTRK2|DDR2|PDGFRA|PLA2G2A|MAP2K7|PTPN11|RAP1B|ROCK1|RYK|CCL5|CCL21|TGFA|TGFB2|TGFB3|TLR4|XDH|ADAM9|MAPK8IP1|GDF15|GPNMB|MAP4K1|NOX4|PLCE1|DNAJC27|DOK4|NDRG4|BMPER	-7.82218	0	14	0	0	-14.135
		Gas7	Gprc5a																1	1	0	-6.45757	-3.58214	0	GO:0070372	M110	2	0	GO Biological Processes	19	regulation of ERK1 and ERK2 cascade	19_GO:0023052 signaling	-8.93427	3.57006	7.72018	30182	315	832	31	3.72596	0.656617	284|351|948|1399|1490|1845|2045|2150|2185|2192|3084|3552|3553|4921|5156|5320|5609|5781|5908|6098|6352|6366|7099|10457|50507|51277|65009|78986|154043|168667|338599	ANGPT1|APP|CD36|CRKL|CCN2|DUSP3|EPHA7|F2RL1|PTK2B|FBLN1|NRG1|IL1A|IL1B|DDR2|PDGFRA|PLA2G2A|MAP2K7|PTPN11|RAP1B|ROS1|CCL5|CCL21|TLR4|GPNMB|NOX4|DNAJC27|NDRG4|DUSP26|CNKSR3|BMPER|DUSP29	-6.57157	0	14	0	0	-14.135
		Hspa4l	Dlgap1																1	1	0	-4.03323	-6.03879	0	GO:0080135	M110	2	0	GO Biological Processes	19	regulation of cellular response to stress	19_GO:0050896 response to stimulus	-8.8663	2.54835	7.11007	30182	726	832	51	6.12981	0.831621	86|351|666|948|1191|1387|1398|1490|1647|1843|1845|2150|2185|2534|3489|3552|3553|3776|4170|4878|4921|5609|5743|5764|6366|6423|6449|7042|7099|7466|7498|7528|8087|8451|9479|9611|10114|11153|11342|22891|22926|23576|27063|29761|51141|51278|79184|146760|258010|387893|401265	ACTL6A|APP|BOK|CD36|CLU|CREBBP|CRK|CCN2|GADD45A|DUSP1|DUSP3|F2RL1|PTK2B|FYN|IGFBP6|IL1A|IL1B|KCNK2|MCL1|NPPA|DDR2|MAP2K7|PTGS2|PTN|CCL21|SFRP2|SGTA|TGFB2|TLR4|WFS1|XDH|YY1|FXR1|CUL4A|MAPK8IP1|NCOR1|HIPK3|FICD|RNF13|ZNF365|ATF6|DDAH1|ANKRD1|USP25|INSIG2|IER5|BRCC3|RTN4RL1|SVIP|KMT5A|KLHL31	-6.51246	0	14	0	0	-14.135
		Fam214b	Gli3																1	1	0	-5.63336	-3.71688	0	GO:0070302	M110	2	0	GO Biological Processes	19	regulation of stress-activated protein kinase signaling cascade	19_GO:0023052 signaling	-8.2282	4.25693	7.70197	30182	196	832	23	2.76442	0.568399	351|1398|1490|1647|1843|1845|2150|2185|3489|3552|3553|4878|5609|6366|6423|7042|7099|7498|9479|9611|10114|11342|401265	APP|CRK|CCN2|GADD45A|DUSP1|DUSP3|F2RL1|PTK2B|IGFBP6|IL1A|IL1B|NPPA|MAP2K7|CCL21|SFRP2|TGFB2|TLR4|XDH|MAPK8IP1|NCOR1|HIPK3|RNF13|KLHL31	-5.97564	0	14	0	0	-14.135
		Ehbp1	Fxyd6																1	1	0	-5.68849	-3.22309	0	GO:0032872	M110	2	0	GO Biological Processes	19	regulation of stress-activated MAPK cascade	19_GO:0023052 signaling	-7.66735	4.13514	7.35663	30182	193	832	22	2.64423	0.556249	351|1398|1490|1647|1843|1845|2150|2185|3489|3552|3553|4878|5609|6366|6423|7042|7099|7498|9479|9611|10114|401265	APP|CRK|CCN2|GADD45A|DUSP1|DUSP3|F2RL1|PTK2B|IGFBP6|IL1A|IL1B|NPPA|MAP2K7|CCL21|SFRP2|TGFB2|TLR4|XDH|MAPK8IP1|NCOR1|HIPK3|KLHL31	-5.49686	0	14	0	0	-14.135
		Tst	Tnnt3																1	1	0	-4.75643	-3.89504	0	GO:0046328	M110	2	0	GO Biological Processes	19	regulation of JNK cascade	19_GO:0023052 signaling	-7.23985	4.69767	7.35679	30182	139	832	18	2.16346	0.504387	351|1398|1490|1647|1845|2150|2185|3552|3553|4878|5609|6366|6423|7099|9479|9611|10114|401265	APP|CRK|CCN2|GADD45A|DUSP3|F2RL1|PTK2B|IL1A|IL1B|NPPA|MAP2K7|CCL21|SFRP2|TLR4|MAPK8IP1|NCOR1|HIPK3|KLHL31	-5.13093	0	14	0	0	-14.135
		Lsm14a	Bok																1	1	0	-5.19265	-3.19817	0	GO:0070374	M110	2	0	GO Biological Processes	19	positive regulation of ERK1 and ERK2 cascade	19_GO:0023052 signaling	-7.20587	3.75837	6.94516	30182	222	832	23	2.76442	0.568399	284|351|948|1399|1490|2150|2185|3084|3552|4921|5156|5320|5609|5781|5908|6352|6366|7099|10457|50507|51277|65009|168667	ANGPT1|APP|CD36|CRKL|CCN2|F2RL1|PTK2B|NRG1|IL1A|DDR2|PDGFRA|PLA2G2A|MAP2K7|PTPN11|RAP1B|CCL5|CCL21|TLR4|GPNMB|NOX4|DNAJC27|NDRG4|BMPER	-5.10191	0	14	0	0	-14.135
		Nebl	Rsad2																1	1	0	-4.92393	-2.27948	0	GO:0070304	M110	2	0	GO Biological Processes	19	positive regulation of stress-activated protein kinase signaling cascade	19_GO:0023052 signaling	-6.1569	4.43071	6.62544	30182	131	832	16	1.92308	0.476124	351|1398|1490|1647|2150|2185|3489|3552|3553|5609|6366|7042|7099|7498|9479|11342	APP|CRK|CCN2|GADD45A|F2RL1|PTK2B|IGFBP6|IL1A|IL1B|MAP2K7|CCL21|TGFB2|TLR4|XDH|MAPK8IP1|RNF13	-4.20537	0	14	0	0	-14.135
		Sh3pxd2a	Plscr4																1	0	0	-4.9676	0	0	GO:0032874	M100	1	0	GO Biological Processes	19	positive regulation of stress-activated MAPK cascade	19_GO:0023052 signaling	-5.5404	4.21819	6.16719	30182	129	832	15	1.80288	0.461287	351|1398|1490|1647|2150|2185|3489|3552|3553|5609|6366|7042|7099|7498|9479	APP|CRK|CCN2|GADD45A|F2RL1|PTK2B|IGFBP6|IL1A|IL1B|MAP2K7|CCL21|TGFB2|TLR4|XDH|MAPK8IP1	-3.69199	0	14	0	0	-14.135
		Pdlim3	Chrd																1	1	0	-3.62847	-2.49813	0	GO:0046330	M110	2	0	GO Biological Processes	19	positive regulation of JNK cascade	19_GO:0023052 signaling	-4.92217	4.58229	5.88786	30182	95	832	12	1.44231	0.413345	351|1398|1490|1647|2150|2185|3552|3553|5609|6366|7099|9479	APP|CRK|CCN2|GADD45A|F2RL1|PTK2B|IL1A|IL1B|MAP2K7|CCL21|TLR4|MAPK8IP1	-3.18229	0	14	0	0	-14.135
		Fnbp4	Slfn3																1	1	1	-6.37803	-5.96857	-3.82427	GO:0070848	M111	3	0	GO Biological Processes	19	response to growth factor	19_GO:0050896 response to stimulus	-13.6427	3.48812	9.63601	30182	520	832	50	6.00962	0.823955	351|657|1277|1281|1398|1399|1490|1513|1644|1845|2200|2277|2353|2534|3164|3373|4053|4435|4641|4842|4915|4921|5156|5179|5293|5494|5781|6093|6352|6423|6662|7042|7043|7048|7099|7429|7538|8483|8646|8754|9518|9592|10653|11173|11344|23768|27063|55273|64332|168667	APP|BMPR1A|COL1A1|COL3A1|CRK|CRKL|CCN2|CTSK|DDC|DUSP3|FBN1|VEGFD|FOS|FYN|NR4A1|HYAL1|LTBP2|CITED1|MYO1C|NOS1|NTRK2|DDR2|PDGFRA|PENK|PIK3CD|PPM1A|PTPN11|ROCK1|CCL5|SFRP2|SOX9|TGFB2|TGFB3|TGFBR2|TLR4|VIL1|ZFP36|CILP|CHRD|ADAM9|GDF15|IER2|SPINT2|ADAMTS7|TWF2|FLRT2|ANKRD1|TMEM100|NFKBIZ|BMPER	-10.5943	0	15	1	1	-13.6427
		Ankrd12	Ddr2																1	1	1	-6.72809	-5.5347	-3.97438	GO:0071363	M111	3	0	GO Biological Processes	19	cellular response to growth factor stimulus	19_GO:0050896 response to stimulus	-13.4888	3.56817	9.62996	30182	488	832	48	5.76923	0.808339	351|657|1277|1281|1398|1399|1490|1513|1644|1845|2200|2277|2353|2534|3164|3373|4053|4435|4641|4842|4915|4921|5156|5179|5293|5494|5781|6352|6423|6662|7042|7043|7048|7099|7429|7538|8483|8646|8754|9518|10653|11173|11344|23768|27063|55273|64332|168667	APP|BMPR1A|COL1A1|COL3A1|CRK|CRKL|CCN2|CTSK|DDC|DUSP3|FBN1|VEGFD|FOS|FYN|NR4A1|HYAL1|LTBP2|CITED1|MYO1C|NOS1|NTRK2|DDR2|PDGFRA|PENK|PIK3CD|PPM1A|PTPN11|CCL5|SFRP2|SOX9|TGFB2|TGFB3|TGFBR2|TLR4|VIL1|ZFP36|CILP|CHRD|ADAM9|GDF15|SPINT2|ADAMTS7|TWF2|FLRT2|ANKRD1|TMEM100|NFKBIZ|BMPER	-10.4817	0	15	0	0	-13.6427
		Crabp2	Thbs2																1	1	1	-4.22973	-4.39521	-3.86308	GO:0071559	M111	3	0	GO Biological Processes	19	response to transforming growth factor beta	19_GO:0050896 response to stimulus	-10.3348	5.18235	9.15245	30182	168	832	24	2.88462	0.580265	657|1277|1281|1398|1399|1513|2200|2353|2534|4053|4435|4921|5179|5494|6093|6662|7042|7043|7048|8483|8754|9518|27063|64332	BMPR1A|COL1A1|COL3A1|CRK|CRKL|CTSK|FBN1|FOS|FYN|LTBP2|CITED1|DDR2|PENK|PPM1A|ROCK1|SOX9|TGFB2|TGFB3|TGFBR2|CILP|ADAM9|GDF15|ANKRD1|NFKBIZ	-7.79829	0	15	0	0	-13.6427
		Slc12a7	Ctsk																1	1	1	-4.34682	-3.94665	-3.93424	GO:0071560	M111	3	0	GO Biological Processes	19	cellular response to transforming growth factor beta stimulus	19_GO:0050896 response to stimulus	-9.93196	5.18235	8.9587	30182	161	832	23	2.76442	0.568399	657|1277|1281|1398|1399|1513|2200|2353|2534|4053|4435|4921|5179|5494|6662|7042|7043|7048|8483|8754|9518|27063|64332	BMPR1A|COL1A1|COL3A1|CRK|CRKL|CTSK|FBN1|FOS|FYN|LTBP2|CITED1|DDR2|PENK|PPM1A|SOX9|TGFB2|TGFB3|TGFBR2|CILP|ADAM9|GDF15|ANKRD1|NFKBIZ	-7.43374	0	15	0	0	-13.6427
		Nfib	C1s																0	1	0	0	-11.9389	0	R-HSA-9675108	M010	1	0	Reactome Gene Sets	6	Nervous system development		-13.0126	3.26362	9.25161	30182	578	832	52	6.25	0.839197	27|102|160|387|1281|1285|1809|2045|2534|2675|2676|2817|4155|4313|4359|4478|4628|4684|4893|5293|5649|5692|5720|5721|5781|5879|6093|6169|6324|6328|6332|6453|6708|6711|7094|7852|8874|8913|8976|9846|10197|10413|10486|23365|25873|27289|28964|50509|55715|55800|59277|219699	ABL2|ADAM10|AP2A1|RHOA|COL3A1|COL4A3|DPYSL3|EPHA7|FYN|GFRA2|GFRA3|GPC1|MBP|MMP2|MPZ|MSN|MYH10|NCAM1|NRAS|PIK3CD|RELN|PSMB4|PSME1|PSME2|PTPN11|RAC1|ROCK1|RPL38|SCN1B|SCN3A|SCN7A|ITSN1|SPTA1|SPTBN1|TLN1|CXCR4|ARHGEF7|CACNA1G|WASL|GAB2|PSME3|YAP1|CAP2|ARHGEF12|RPL36|RND1|GIT1|COL5A3|DOK4|SCN3B|NTN4|UNC5B	-10.0433	0	16	1	1	-13.0126
		Gria4	Rnase4																0	1	0	0	-10.7311	0	R-HSA-422475	M010	1	0	Reactome Gene Sets	6	Axon guidance		-12.0479	3.21437	8.84868	30182	553	832	49	5.88942	0.816195	27|102|160|387|1281|1285|1809|2045|2534|2675|2676|2817|4313|4478|4628|4684|4893|5293|5649|5692|5720|5721|5781|5879|6093|6169|6324|6328|6332|6453|6708|6711|7094|7852|8874|8913|8976|9846|10197|10486|23365|25873|27289|28964|50509|55715|55800|59277|219699	ABL2|ADAM10|AP2A1|RHOA|COL3A1|COL4A3|DPYSL3|EPHA7|FYN|GFRA2|GFRA3|GPC1|MMP2|MSN|MYH10|NCAM1|NRAS|PIK3CD|RELN|PSMB4|PSME1|PSME2|PTPN11|RAC1|ROCK1|RPL38|SCN1B|SCN3A|SCN7A|ITSN1|SPTA1|SPTBN1|TLN1|CXCR4|ARHGEF7|CACNA1G|WASL|GAB2|PSME3|CAP2|ARHGEF12|RPL36|RND1|GIT1|COL5A3|DOK4|SCN3B|NTN4|UNC5B	-9.22991	0	16	0	0	-13.0126
		Nrap	Prelp																0	1	0	0	-3.5585	0	R-HSA-375165	M010	1	0	Reactome Gene Sets	6	NCAM signaling for neurite out-growth		-5.08692	5.75817	6.36523	30182	63	832	10	1.20192	0.37779	1281|1285|2534|2675|4684|4893|6708|6711|8913|50509	COL3A1|COL4A3|FYN|GFRA2|NCAM1|NRAS|SPTA1|SPTBN1|CACNA1G|COL5A3	-3.31494	0	16	0	0	-13.0126
		Ppm1j	Aebp1																1	1	1	-9.83637	-2.77733	-4.90054	GO:0001568	M111	3	0	GO Biological Processes	19	blood vessel development	19_GO:0032502 developmental process	-12.3102	3.36955	9.0503	30182	506	832	47	5.64904	0.800385	284|302|639|657|1277|1281|1295|1399|1490|1545|1893|2185|2191|2277|2737|3164|3726|4016|4017|4035|4313|4435|4856|4883|4915|5156|5743|6423|6943|7039|7042|7048|7137|9394|9444|10203|10413|10672|25932|26057|51129|51330|55273|79602|79805|168667|219699	ANGPT1|ANXA2|PRDM1|BMPR1A|COL1A1|COL3A1|COL8A1|CRKL|CCN2|CYP1B1|ECM1|PTK2B|FAP|VEGFD|GLI3|NR4A1|JUNB|LOXL1|LOXL2|LRP1|MMP2|CITED1|CCN3|NPR3|NTRK2|PDGFRA|PTGS2|SFRP2|TCF21|TGFA|TGFB2|TGFBR2|TNNI3|HS6ST1|QKI|CALCRL|YAP1|GNA13|CLIC4|ANKRD17|ANGPTL4|TNFRSF12A|TMEM100|ADIPOR2|VASH2|BMPER|UNC5B	-9.42308	0	17	1	1	-12.3102
		Idua	Nppa																1	1	1	-9.55394	-2.57759	-4.79213	GO:0001944	M111	3	0	GO Biological Processes	19	vasculature development	19_GO:0032502 developmental process	-11.7076	3.24143	8.73145	30182	526	832	47	5.64904	0.800385	284|302|639|657|1277|1281|1295|1399|1490|1545|1893|2185|2191|2277|2737|3164|3726|4016|4017|4035|4313|4435|4856|4883|4915|5156|5743|6423|6943|7039|7042|7048|7137|9394|9444|10203|10413|10672|25932|26057|51129|51330|55273|79602|79805|168667|219699	ANGPT1|ANXA2|PRDM1|BMPR1A|COL1A1|COL3A1|COL8A1|CRKL|CCN2|CYP1B1|ECM1|PTK2B|FAP|VEGFD|GLI3|NR4A1|JUNB|LOXL1|LOXL2|LRP1|MMP2|CITED1|CCN3|NPR3|NTRK2|PDGFRA|PTGS2|SFRP2|TCF21|TGFA|TGFB2|TGFBR2|TNNI3|HS6ST1|QKI|CALCRL|YAP1|GNA13|CLIC4|ANKRD17|ANGPTL4|TNFRSF12A|TMEM100|ADIPOR2|VASH2|BMPER|UNC5B	-8.94921	0	17	0	0	-12.3102
		Myh7	Lum																1	1	1	-9.39528	-3.56014	-2.42325	GO:0035239	M111	3	0	GO Biological Processes	19	tube morphogenesis	19_GO:0032502 developmental process	-11.5884	2.92377	8.47845	30182	670	832	54	6.49038	0.854086	284|302|387|639|657|1281|1295|1490|1545|1893|2045|2185|2191|2277|2737|3164|3726|4017|4035|4313|4435|4781|4856|4883|4915|5156|5743|6385|6423|6662|6943|7039|7042|7048|7052|7137|7852|9394|9444|9645|10203|10413|10653|10672|25932|51129|51330|51676|55273|65009|79191|79602|168667|219699	ANGPT1|ANXA2|RHOA|PRDM1|BMPR1A|COL3A1|COL8A1|CCN2|CYP1B1|ECM1|EPHA7|PTK2B|FAP|VEGFD|GLI3|NR4A1|JUNB|LOXL2|LRP1|MMP2|CITED1|NFIB|CCN3|NPR3|NTRK2|PDGFRA|PTGS2|SDC4|SFRP2|SOX9|TCF21|TGFA|TGFB2|TGFBR2|TGM2|TNNI3|CXCR4|HS6ST1|QKI|MICAL2|CALCRL|YAP1|SPINT2|GNA13|CLIC4|ANGPTL4|TNFRSF12A|ASB2|TMEM100|NDRG4|IRX3|ADIPOR2|BMPER|UNC5B	-8.86223	0	17	0	0	-12.3102
		Mphosph8	Col3a1																1	1	1	-9.30822	-2.96533	-3.30644	GO:0048514	M111	3	0	GO Biological Processes	19	blood vessel morphogenesis	19_GO:0032502 developmental process	-11.4332	3.52449	8.79301	30182	422	832	41	4.92788	0.750404	284|302|639|657|1281|1295|1490|1545|1893|2185|2191|2277|3164|3726|4017|4035|4313|4435|4856|4883|4915|5156|5743|6423|6943|7039|7042|7048|7137|9394|9444|10203|10413|10672|25932|51129|51330|55273|79602|168667|219699	ANGPT1|ANXA2|PRDM1|BMPR1A|COL3A1|COL8A1|CCN2|CYP1B1|ECM1|PTK2B|FAP|VEGFD|NR4A1|JUNB|LOXL2|LRP1|MMP2|CITED1|CCN3|NPR3|NTRK2|PDGFRA|PTGS2|SFRP2|TCF21|TGFA|TGFB2|TGFBR2|TNNI3|HS6ST1|QKI|CALCRL|YAP1|GNA13|CLIC4|ANGPTL4|TNFRSF12A|TMEM100|ADIPOR2|BMPER|UNC5B	-8.75582	0	17	0	0	-12.3102
		Pi4k2a	Xdh																1	0	1	-8.10017	0	-2.78169	GO:0001525	M101	2	0	GO Biological Processes	19	angiogenesis	19_GO:0032502 developmental process	-8.57355	3.4496	7.48708	30182	326	832	31	3.72596	0.656617	284|302|657|1295|1490|1545|1893|2185|2191|2277|3164|4017|4313|4856|4883|5156|5743|6423|6943|7039|7048|9394|10203|10672|25932|51129|51330|55273|79602|168667|219699	ANGPT1|ANXA2|BMPR1A|COL8A1|CCN2|CYP1B1|ECM1|PTK2B|FAP|VEGFD|NR4A1|LOXL2|MMP2|CCN3|NPR3|PDGFRA|PTGS2|SFRP2|TCF21|TGFA|TGFBR2|HS6ST1|CALCRL|GNA13|CLIC4|ANGPTL4|TNFRSF12A|TMEM100|ADIPOR2|BMPER|UNC5B	-6.23927	0	17	0	0	-12.3102
		Mfap2	Cyth4																1	1	0	-4.86637	-7.35775	0	GO:0071396	M110	2	0	GO Biological Processes	19	cellular response to lipid	19_GO:0050896 response to stimulus	-12.2477	3.30412	8.98432	30182	527	832	48	5.76923	0.808339	27|387|478|558|599|648|687|948|1277|1545|2185|2353|3552|3553|3929|4257|4313|4478|4792|5166|5176|5179|5609|6352|6662|6720|7099|7538|8644|8754|10413|10521|11057|11184|11240|11344|27063|28964|51079|51141|57088|64332|79039|81285|84660|85315|92140|116151	ABL2|RHOA|ATP1A3|AXL|BCL2L2|BMI1|KLF9|CD36|COL1A1|CYP1B1|PTK2B|FOS|IL1A|IL1B|LBP|MGST1|MMP2|MSN|NFKBIA|PDK4|SERPINF1|PENK|MAP2K7|CCL5|SOX9|SREBF1|TLR4|ZFP36|AKR1C3|ADAM9|YAP1|DDX17|ABHD2|MAP4K1|PADI2|TWF2|ANKRD1|GIT1|NDUFA13|INSIG2|PLSCR4|NFKBIZ|DDX54|OR51E2|CCDC62|PAQR8|MTDH|FAM210B	-9.38957	0	18	1	1	-12.2477
		Epn1	Hmha1																1	1	1	-3.08028	-3.87736	-2.09163	GO:0071407	M111	3	0	GO Biological Processes	19	cellular response to organic cyclic compound	19_GO:0050896 response to stimulus	-7.41569	2.70295	6.53038	30182	510	832	38	4.56731	0.723797	351|387|478|599|610|648|687|1277|1543|1545|2561|2775|2946|3553|4313|4478|5176|5179|5743|5908|6352|6507|6566|7052|7538|8644|9472|10365|10413|10521|11057|11240|51141|79039|81285|84660|85315|116151	APP|RHOA|ATP1A3|BCL2L2|HCN2|BMI1|KLF9|COL1A1|CYP1A1|CYP1B1|GABRB2|GNAO1|GSTM2|IL1B|MMP2|MSN|SERPINF1|PENK|PTGS2|RAP1B|CCL5|SLC1A3|SLC16A1|TGM2|ZFP36|AKR1C3|AKAP6|KLF2|YAP1|DDX17|ABHD2|PADI2|INSIG2|DDX54|OR51E2|CCDC62|PAQR8|FAM210B	-5.27841	0	18	0	0	-12.2477
		Inha	Anxa2																1	1	1	-10.6933	-3.18976	-2.72858	GO:0030335	M111	3	0	GO Biological Processes	19	positive regulation of cell migration	19_GO:0040011 locomotion	-12.1471	3.18774	8.87022	30182	569	832	50	6.00962	0.823955	27|102|208|284|351|387|1240|1277|1398|1399|1545|2150|2185|2277|3373|3552|3553|3929|4192|4303|4313|4641|4921|5156|5293|5649|5743|5764|5879|6352|6366|6662|7042|7048|7060|7099|7429|7852|7869|7941|8754|8874|9647|10457|22902|55604|57118|83483|223117|284403	ABL2|ADAM10|AKT2|ANGPT1|APP|RHOA|CMKLR1|COL1A1|CRK|CRKL|CYP1B1|F2RL1|PTK2B|VEGFD|HYAL1|IL1A|IL1B|LBP|MDK|FOXO4|MMP2|MYO1C|DDR2|PDGFRA|PIK3CD|RELN|PTGS2|PTN|RAC1|CCL5|CCL21|SOX9|TGFB2|TGFBR2|THBS4|TLR4|VIL1|CXCR4|SEMA3B|PLA2G7|ADAM9|ARHGEF7|PPM1F|GPNMB|RUFY3|CARMIL1|CAMK1D|PLVAP|SEMA3D|WDR62	-9.30282	0	19	1	1	-12.1471
		Irx3	Aox3																1	1	1	-11.0065	-2.79111	-2.60061	GO:0040017	M111	3	0	GO Biological Processes	19	positive regulation of locomotion	19_GO:0040011 locomotion	-11.5893	3.03793	8.5541	30182	609	832	51	6.12981	0.831621	27|102|208|284|351|387|1240|1277|1398|1399|1545|2150|2185|2277|3373|3552|3553|3603|3929|4192|4303|4313|4641|4921|5156|5293|5649|5743|5764|5879|6352|6366|6662|7042|7048|7060|7099|7429|7852|7869|7941|8754|8874|9647|10457|22902|55604|57118|83483|223117|284403	ABL2|ADAM10|AKT2|ANGPT1|APP|RHOA|CMKLR1|COL1A1|CRK|CRKL|CYP1B1|F2RL1|PTK2B|VEGFD|HYAL1|IL1A|IL1B|IL16|LBP|MDK|FOXO4|MMP2|MYO1C|DDR2|PDGFRA|PIK3CD|RELN|PTGS2|PTN|RAC1|CCL5|CCL21|SOX9|TGFB2|TGFBR2|THBS4|TLR4|VIL1|CXCR4|SEMA3B|PLA2G7|ADAM9|ARHGEF7|PPM1F|GPNMB|RUFY3|CARMIL1|CAMK1D|PLVAP|SEMA3D|WDR62	-8.86223	0	19	0	0	-12.1471
		Tab2	Cadm3																1	1	1	-10.3479	-2.93485	-2.64742	GO:2000147	M111	3	0	GO Biological Processes	19	positive regulation of cell motility	19_GO:0040011 locomotion	-11.4544	3.05357	8.51079	30182	594	832	50	6.00962	0.823955	27|102|208|284|351|387|1240|1277|1398|1399|1545|2150|2185|2277|3373|3552|3553|3929|4192|4303|4313|4641|4921|5156|5293|5649|5743|5764|5879|6352|6366|6662|7042|7048|7060|7099|7429|7852|7869|7941|8754|8874|9647|10457|22902|55604|57118|83483|223117|284403	ABL2|ADAM10|AKT2|ANGPT1|APP|RHOA|CMKLR1|COL1A1|CRK|CRKL|CYP1B1|F2RL1|PTK2B|VEGFD|HYAL1|IL1A|IL1B|LBP|MDK|FOXO4|MMP2|MYO1C|DDR2|PDGFRA|PIK3CD|RELN|PTGS2|PTN|RAC1|CCL5|CCL21|SOX9|TGFB2|TGFBR2|THBS4|TLR4|VIL1|CXCR4|SEMA3B|PLA2G7|ADAM9|ARHGEF7|PPM1F|GPNMB|RUFY3|CARMIL1|CAMK1D|PLVAP|SEMA3D|WDR62	-8.76765	0	19	0	0	-12.1471
		Psme1	Fibin																1	1	0	-3.42408	-6.6648	0	GO:0002685	M110	2	0	GO Biological Processes	19	regulation of leukocyte migration	19_GO:0040011 locomotion	-10.3865	4.47463	8.8473	30182	227	832	28	3.36538	0.625204	27|102|351|387|1240|1398|1399|1843|1893|2150|2185|2277|3552|3929|4192|4478|4856|5764|5879|6352|6366|6484|7060|7941|8976|11240|57118|83483	ABL2|ADAM10|APP|RHOA|CMKLR1|CRK|CRKL|DUSP1|ECM1|F2RL1|PTK2B|VEGFD|IL1A|LBP|MDK|MSN|CCN3|PTN|RAC1|CCL5|CCL21|ST3GAL4|THBS4|PLA2G7|WASL|PADI2|CAMK1D|PLVAP	-7.83638	0	19	0	0	-12.1471
		Rbm24	Gbp2																1	1	1	-5.98431	-2.57423	-2.25705	GO:0050920	M111	3	0	GO Biological Processes	19	regulation of chemotaxis	19_GO:0040011 locomotion	-8.19728	3.94309	7.54361	30182	230	832	25	3.00481	0.591864	102|1240|1843|1845|2150|2185|2277|3603|3929|4192|4856|5156|5764|5879|6259|6352|6366|7060|7852|7869|7941|9647|11240|57118|223117	ADAM10|CMKLR1|DUSP1|DUSP3|F2RL1|PTK2B|VEGFD|IL16|LBP|MDK|CCN3|PDGFRA|PTN|RAC1|RYK|CCL5|CCL21|THBS4|CXCR4|SEMA3B|PLA2G7|PPM1F|PADI2|CAMK1D|SEMA3D	-5.94818	0	19	0	0	-12.1471
		Trappc6a	Fmo3																1	1	0	-3.12941	-5.9159	0	GO:0071675	M110	2	0	GO Biological Processes	19	regulation of mononuclear cell migration	19_GO:0040011 locomotion	-8.14285	5.35226	8.11008	30182	122	832	18	2.16346	0.504387	27|102|351|387|1240|1398|1399|1843|1893|2185|4192|4478|4856|6352|6366|7941|8976|11240	ABL2|ADAM10|APP|RHOA|CMKLR1|CRK|CRKL|DUSP1|ECM1|PTK2B|MDK|MSN|CCN3|CCL5|CCL21|PLA2G7|WASL|PADI2	-5.90059	0	19	0	0	-12.1471
		Tspan5	Cmklr1																1	1	0	-3.64905	-3.68063	0	GO:0002687	M110	2	0	GO Biological Processes	19	positive regulation of leukocyte migration	19_GO:0040011 locomotion	-7.59233	4.68879	7.54837	30182	147	832	19	2.28365	0.517889	27|102|351|387|1240|2150|2185|2277|3552|3929|4192|5764|5879|6352|6366|7060|7941|57118|83483	ABL2|ADAM10|APP|RHOA|CMKLR1|F2RL1|PTK2B|VEGFD|IL1A|LBP|MDK|PTN|RAC1|CCL5|CCL21|THBS4|PLA2G7|CAMK1D|PLVAP	-5.43876	0	19	0	0	-12.1471
		Lrrc58	Sema3b																1	1	0	-2.13748	-5.97002	0	GO:2000401	M110	2	0	GO Biological Processes	19	regulation of lymphocyte migration	19_GO:0040011 locomotion	-7.42644	6.9352	8.24955	30182	68	832	13	1.5625	0.429961	27|102|351|387|1398|1399|1893|2185|4478|6352|6366|8976|11240	ABL2|ADAM10|APP|RHOA|CRK|CRKL|ECM1|PTK2B|MSN|CCL5|CCL21|WASL|PADI2	-5.28648	0	19	0	0	-12.1471
		Crkl	Tbc1d2																1	1	0	-4.01489	-2.96806	0	GO:0002688	M110	2	0	GO Biological Processes	19	regulation of leukocyte chemotaxis	19_GO:0040011 locomotion	-7.1383	4.89444	7.37546	30182	126	832	17	2.04327	0.490477	102|1240|1843|2150|2185|2277|3929|4192|4856|5764|5879|6352|6366|7060|7941|11240|57118	ADAM10|CMKLR1|DUSP1|F2RL1|PTK2B|VEGFD|LBP|MDK|CCN3|PTN|RAC1|CCL5|CCL21|THBS4|PLA2G7|PADI2|CAMK1D	-5.03925	0	19	0	0	-12.1471
		Larp7	Pcolce																1	0	0	-4.67802	0	0	GO:0002690	M100	1	0	GO Biological Processes	19	positive regulation of leukocyte chemotaxis	19_GO:0040011 locomotion	-6.41155	5.29031	7.08871	30182	96	832	14	1.68269	0.445919	102|1240|2150|2185|2277|3929|4192|5764|5879|6352|6366|7060|7941|57118	ADAM10|CMKLR1|F2RL1|PTK2B|VEGFD|LBP|MDK|PTN|RAC1|CCL5|CCL21|THBS4|PLA2G7|CAMK1D	-4.42569	0	19	0	0	-12.1471
		Usp40	Gpx3																1	0	0	-5.70165	0	0	GO:0050921	M100	1	0	GO Biological Processes	19	positive regulation of chemotaxis	19_GO:0040011 locomotion	-6.33251	4.31258	6.68523	30182	143	832	17	2.04327	0.490477	102|1240|2150|2185|2277|3603|3929|4192|5764|5879|6352|6366|7060|7852|7941|9647|57118	ADAM10|CMKLR1|F2RL1|PTK2B|VEGFD|IL16|LBP|MDK|PTN|RAC1|CCL5|CCL21|THBS4|CXCR4|PLA2G7|PPM1F|CAMK1D	-4.36161	0	19	0	0	-12.1471
		Ppm1b	Myo16																0	1	0	0	-4.321	0	GO:2000404	M010	1	0	GO Biological Processes	19	regulation of T cell migration	19_GO:0040011 locomotion	-5.24946	6.80183	6.77301	30182	48	832	9	1.08173	0.358621	27|102|351|387|1398|1399|1893|6352|6366	ABL2|ADAM10|APP|RHOA|CRK|CRKL|ECM1|CCL5|CCL21	-3.44406	0	19	0	0	-12.1471
		Rgs17	Crlf1																0	1	0	0	-2.86557	0	GO:2000403	M010	1	0	GO Biological Processes	19	positive regulation of lymphocyte migration	19_GO:0040011 locomotion	-3.93151	6.19354	5.60275	30182	41	832	7	0.841346	0.316658	27|102|351|387|2185|6352|6366	ABL2|ADAM10|APP|RHOA|PTK2B|CCL5|CCL21	-2.38069	0	19	0	0	-12.1471
		Mcl1	Tmem100																0	1	0	0	-3.24542	0	GO:2000406	M010	1	0	GO Biological Processes	19	positive regulation of T cell migration	19_GO:0040011 locomotion	-3.52346	6.40173	5.306	30182	34	832	6	0.721154	0.293346	27|102|351|387|6352|6366	ABL2|ADAM10|APP|RHOA|CCL5|CCL21	-2.07161	0	19	0	0	-12.1471
		Fez2	Rcn3																0	1	0	0	-2.47336	0	GO:0071677	M010	1	0	GO Biological Processes	19	positive regulation of mononuclear cell migration	19_GO:0040011 locomotion	-3.08947	4.03072	4.33491	30182	72	832	8	0.961538	0.338317	27|102|351|387|2185|6352|6366|7941	ABL2|ADAM10|APP|RHOA|PTK2B|CCL5|CCL21|PLA2G7	-1.72778	0	19	0	0	-12.1471
		Fads3	Cyfip2																1	1	1	-11.7471	-2.49046	-2.12124	GO:0006935	M111	3	0	GO Biological Processes	19	chemotaxis	19_GO:0040011 locomotion	-11.7471	7.24368	10.7511	30182	500	175	21	12	2.45648	284|1240|2045|2737|3084|3553|3603|3929|4046|4192|4313|4684|5156|5649|6366|7852|7869|10457|23191|23768|64919	ANGPT1|CMKLR1|EPHA7|GLI3|NRG1|IL1B|IL16|LBP|LSP1|MDK|MMP2|NCAM1|PDGFRA|RELN|CCL21|CXCR4|SEMA3B|GPNMB|CYFIP1|FLRT2|BCL11B	-8.54371	0	20	1	1	-11.7471
		Masp1	Tmeff2																1	1	1	-11.7142	-2.47114	-2.11526	GO:0042330	M111	3	0	GO Biological Processes	19	taxis	19_GO:0040011 locomotion	-11.7142	7.21482	10.7232	30182	502	175	21	12	2.45648	284|1240|2045|2737|3084|3553|3603|3929|4046|4192|4313|4684|5156|5649|6366|7852|7869|10457|23191|23768|64919	ANGPT1|CMKLR1|EPHA7|GLI3|NRG1|IL1B|IL16|LBP|LSP1|MDK|MMP2|NCAM1|PDGFRA|RELN|CCL21|CXCR4|SEMA3B|GPNMB|CYFIP1|FLRT2|BCL11B	-8.5408	0	20	0	0	-11.7471
		Slco3a1	Dbn1																1	1	1	-11.425	-2.63605	-2.06269	GO:0040011	M111	3	0	GO Biological Processes	19	locomotion	19_GO:0040011 locomotion	-11.425	6.96508	10.4783	30182	520	175	21	12	2.45648	284|1240|2045|2737|3084|3553|3603|3929|4046|4192|4313|4684|5156|5649|6366|7852|7869|10457|23191|23768|64919	ANGPT1|CMKLR1|EPHA7|GLI3|NRG1|IL1B|IL16|LBP|LSP1|MDK|MMP2|NCAM1|PDGFRA|RELN|CCL21|CXCR4|SEMA3B|GPNMB|CYFIP1|FLRT2|BCL11B	-8.33081	0	20	0	0	-11.7471
		Tbx21	Bex1																1	0	0	-8.94559	0	0	GO:0051962	M100	1	0	GO Biological Processes	19	positive regulation of nervous system development	19_GO:0032502 developmental process	-8.94559	8.62343	9.78709	30182	280	175	14	8	2.05078	1627|2737|3553|4192|5176|5649|7052|7058|7852|9253|22891|23191|23768|284403	DBN1|GLI3|IL1B|MDK|SERPINF1|RELN|TGM2|THBS2|CXCR4|NUMBL|ZNF365|CYFIP1|FLRT2|WDR62	-6.19859	0	20	0	0	-11.7471
		Aldh1a1	Il1b																1	0	0	-8.72797	0	0	GO:0051960	M100	1	0	GO Biological Processes	19	regulation of nervous system development	19_GO:0032502 developmental process	-8.72797	6.36001	8.85644	30182	461	175	17	9.71429	2.2387	302|1627|2045|2737|3553|4192|5176|5649|7052|7058|7852|7869|9253|22891|23191|23768|284403	ANXA2|DBN1|EPHA7|GLI3|IL1B|MDK|SERPINF1|RELN|TGM2|THBS2|CXCR4|SEMA3B|NUMBL|ZNF365|CYFIP1|FLRT2|WDR62	-6.02195	0	20	0	0	-11.7471
		Myo5a	PCOLCE2																1	1	0	-8.13487	-2.29503	0	GO:0050767	M110	2	0	GO Biological Processes	19	regulation of neurogenesis	19_GO:0032502 developmental process	-8.13487	6.7901	8.68576	30182	381	175	15	8.57143	2.11616	302|1627|2045|2737|3553|4192|5176|5649|7052|7852|7869|9253|22891|23191|284403	ANXA2|DBN1|EPHA7|GLI3|IL1B|MDK|SERPINF1|RELN|TGM2|CXCR4|SEMA3B|NUMBL|ZNF365|CYFIP1|WDR62	-5.49593	0	20	0	0	-11.7471
		Fam21c	Paqr8																1	1	0	-7.90484	-2.10031	0	GO:0050769	M110	2	0	GO Biological Processes	19	positive regulation of neurogenesis	19_GO:0032502 developmental process	-7.90484	8.92079	9.24887	30182	232	175	12	6.85714	1.91041	1627|2737|3553|4192|5176|5649|7052|7852|9253|22891|23191|284403	DBN1|GLI3|IL1B|MDK|SERPINF1|RELN|TGM2|CXCR4|NUMBL|ZNF365|CYFIP1|WDR62	-5.31425	0	20	0	0	-11.7471
		Plekha5	Slc41a2																1	1	0	-6.58832	-2.13112	0	GO:0010720	M110	2	0	GO Biological Processes	19	positive regulation of cell development	19_GO:0032502 developmental process	-6.58832	5.58926	7.33695	30182	432	175	14	8	2.05078	558|1627|2737|3122|3553|4192|5176|5649|7052|7852|9253|22891|23191|284403	AXL|DBN1|GLI3|HLA-DRA|IL1B|MDK|SERPINF1|RELN|TGM2|CXCR4|NUMBL|ZNF365|CYFIP1|WDR62	-4.29575	0	20	0	0	-11.7471
		Arc	Numbl																1	1	1	-7.24188	-3.32892	-4.67672	GO:0009612	M111	3	0	GO Biological Processes	19	response to mechanical stimulus	19_GO:0050896 response to stimulus	-11.709	4.8931	9.64534	30182	215	832	29	3.48558	0.635875	58|387|1277|1647|2115|2185|2353|2534|2934|3553|3776|4192|4313|4792|4878|4921|5339|5743|5764|6507|6662|7048|7099|7852|22927|23621|27063|136319|200539	ACTA1|RHOA|COL1A1|GADD45A|ETV1|PTK2B|FOS|FYN|GSN|IL1B|KCNK2|MDK|MMP2|NFKBIA|NPPA|DDR2|PLEC|PTGS2|PTN|SLC1A3|SOX9|TGFBR2|TLR4|CXCR4|HABP4|BACE1|ANKRD1|MTPN|ANKRD23	-8.94921	0	21	1	1	-11.709
		Acbd5	Gpnmb																1	1	0	-3.24845	-2.24686	0	GO:0071496	M110	2	0	GO Biological Processes	19	cellular response to external stimulus	19_GO:0050896 response to stimulus	-4.53537	2.62377	4.90104	30182	318	832	23	2.76442	0.568399	558|1277|1513|1647|2353|2642|3553|3992|5166|5179|5339|5743|6423|6662|6720|7099|7351|8644|9213|10631|22927|27063|136319	AXL|COL1A1|CTSK|GADD45A|FOS|GCGR|IL1B|FADS1|PDK4|PENK|PLEC|PTGS2|SFRP2|SOX9|SREBF1|TLR4|UCP2|AKR1C3|XPR1|POSTN|HABP4|ANKRD1|MTPN	-2.86714	0	21	0	0	-11.709
		Ech1	Ttll9																1	1	0	-3.06032	-2.44344	0	GO:0071260	M110	2	0	GO Biological Processes	19	cellular response to mechanical stimulus	19_GO:0050896 response to stimulus	-4.50777	4.96938	5.71689	30182	73	832	10	1.20192	0.37779	1277|1647|3553|5339|5743|6662|7099|22927|27063|136319	COL1A1|GADD45A|IL1B|PLEC|PTGS2|SOX9|TLR4|HABP4|ANKRD1|MTPN	-2.84314	0	21	0	0	-11.709
		Cnr1	Olr59																1	1	0	-2.54006	-2.1893	0	GO:0071214	M110	2	0	GO Biological Processes	19	cellular response to abiotic stimulus	19_GO:0050896 response to stimulus	-3.98166	2.47084	4.4746	30182	323	832	22	2.64423	0.556249	208|1277|1387|1647|3373|3553|3981|4313|5339|5743|6423|6662|7076|7099|7528|8451|10413|22927|27063|79184|136319|170506	AKT2|COL1A1|CREBBP|GADD45A|HYAL1|IL1B|LIG4|MMP2|PLEC|PTGS2|SFRP2|SOX9|TIMP1|TLR4|YY1|CUL4A|YAP1|HABP4|ANKRD1|BRCC3|MTPN|DHX36	-2.42106	0	21	0	0	-11.709
		Ndufa7	C1r																1	1	0	-2.54006	-2.1893	0	GO:0104004	M110	2	0	GO Biological Processes	19	cellular response to environmental stimulus	19_GO:0050896 response to stimulus	-3.98166	2.47084	4.4746	30182	323	832	22	2.64423	0.556249	208|1277|1387|1647|3373|3553|3981|4313|5339|5743|6423|6662|7076|7099|7528|8451|10413|22927|27063|79184|136319|170506	AKT2|COL1A1|CREBBP|GADD45A|HYAL1|IL1B|LIG4|MMP2|PLEC|PTGS2|SFRP2|SOX9|TIMP1|TLR4|YY1|CUL4A|YAP1|HABP4|ANKRD1|BRCC3|MTPN|DHX36	-2.42106	0	21	0	0	-11.709
		Nme2	Ltbp2																1	1	1	-4.45849	-4.95405	-4.96219	GO:0003013	M111	3	0	GO Biological Processes	19	circulatory system process	19_GO:0032501 multicellular organismal process	-11.4892	3.29786	8.67895	30182	495	832	45	5.40865	0.784167	284|387|710|948|1268|1285|2150|2534|2642|2768|2934|3752|3781|4035|4313|4625|4635|4842|4878|4879|4883|5023|5339|5743|6093|6324|6507|6533|6566|6649|7137|7852|8913|10060|10345|10365|10413|10672|23576|28232|50507|55800|81285|83483|89797	ANGPT1|RHOA|SERPING1|CD36|CNR1|COL4A3|F2RL1|FYN|GCGR|GNA12|GSN|KCND3|KCNN2|LRP1|MMP2|MYH7|MYL4|NOS1|NPPA|NPPB|NPR3|P2RX1|PLEC|PTGS2|ROCK1|SCN1B|SLC1A3|SLC6A6|SLC16A1|SOD3|TNNI3|CXCR4|CACNA1G|ABCC9|TRDN|KLF2|YAP1|GNA13|DDAH1|SLCO3A1|NOX4|SCN3B|OR51E2|PLVAP|NAV2	-8.78313	0	22	1	1	-11.4892
		Cep104	Aox1																1	1	1	-4.59393	-3.6244	-3.39742	GO:0008015	M111	3	0	GO Biological Processes	19	blood circulation	19_GO:0032501 multicellular organismal process	-9.10561	3.24058	7.62398	30182	403	832	36	4.32692	0.705379	284|387|710|1268|1285|2150|2642|2768|2934|3752|3781|4313|4625|4635|4842|4878|4879|4883|5023|5339|5743|6093|6324|6649|7137|7852|8913|10060|10345|10365|10672|23576|55800|81285|83483|89797	ANGPT1|RHOA|SERPING1|CNR1|COL4A3|F2RL1|GCGR|GNA12|GSN|KCND3|KCNN2|MMP2|MYH7|MYL4|NOS1|NPPA|NPPB|NPR3|P2RX1|PLEC|PTGS2|ROCK1|SCN1B|SOD3|TNNI3|CXCR4|CACNA1G|ABCC9|TRDN|KLF2|GNA13|DDAH1|SCN3B|OR51E2|PLVAP|NAV2	-6.71993	0	22	0	0	-11.4892
		Klrd1	Gfpt2																1	1	0	-4.58105	-2.09168	0	GO:0003018	M110	2	0	GO Biological Processes	19	vascular process in circulatory system	19_GO:0032501 multicellular organismal process	-5.83505	3.14852	5.91464	30182	265	832	23	2.76442	0.568399	284|387|948|2150|4035|4313|4842|4878|4879|4883|5023|5339|5743|6093|6507|6533|6566|6649|10060|10365|23576|28232|83483	ANGPT1|RHOA|CD36|F2RL1|LRP1|MMP2|NOS1|NPPA|NPPB|NPR3|P2RX1|PLEC|PTGS2|ROCK1|SLC1A3|SLC6A6|SLC16A1|SOD3|ABCC9|KLF2|DDAH1|SLCO3A1|PLVAP	-3.94346	0	22	0	0	-11.4892
		Dgkz	Ptgds																1	1	0	-3.09473	-2.307	0	GO:0008217	M110	2	0	GO Biological Processes	19	regulation of blood pressure	19_GO:0032501 multicellular organismal process	-4.73646	3.29786	5.30694	30182	187	832	17	2.04327	0.490477	387|1268|2150|2642|2768|4842|4878|4879|4883|5023|5743|7137|10060|10672|23576|81285|89797	RHOA|CNR1|F2RL1|GCGR|GNA12|NOS1|NPPA|NPPB|NPR3|P2RX1|PTGS2|TNNI3|ABCC9|GNA13|DDAH1|OR51E2|NAV2	-3.03044	0	22	0	0	-11.4892
		Btbd7	Tnc																1	0	0	-4.6964	0	0	GO:0035296	M100	1	0	GO Biological Processes	19	regulation of tube diameter	19_GO:0065007 biological regulation	-4.6964	8.50197	6.84296	30182	142	175	7	4	1.48131	4313|4842|4878|4883|5023|5743|6649	MMP2|NOS1|NPPA|NPR3|P2RX1|PTGS2|SOD3	-2.89342	0	22	0	0	-11.4892
		Slc16a11	P3h2																1	0	0	-4.6964	0	0	GO:0097746	M100	1	0	GO Biological Processes	19	blood vessel diameter maintenance	19_GO:0032501 multicellular organismal process	-4.6964	8.50197	6.84296	30182	142	175	7	4	1.48131	4313|4842|4878|4883|5023|5743|6649	MMP2|NOS1|NPPA|NPR3|P2RX1|PTGS2|SOD3	-2.89342	0	22	0	0	-11.4892
		Skap1	Mpeg1																1	0	0	-4.67671	0	0	GO:0035150	M100	1	0	GO Biological Processes	19	regulation of tube size	19_GO:0065007 biological regulation	-4.67671	8.44252	6.81271	30182	143	175	7	4	1.48131	4313|4842|4878|4883|5023|5743|6649	MMP2|NOS1|NPPA|NPR3|P2RX1|PTGS2|SOD3	-2.88354	0	22	0	0	-11.4892
		Kcnc3	Mx1																1	0	0	-2.56285	0	0	GO:0042311	M100	1	0	GO Biological Processes	19	vasodilation	19_GO:0032501 multicellular organismal process	-2.70502	4.53456	4.12621	30182	48	832	6	0.721154	0.293346	2150|4842|4878|4879|4883|10365	F2RL1|NOS1|NPPA|NPPB|NPR3|KLF2	-1.42299	0	22	0	0	-11.4892
		Gfra2	Il16																1	1	1	-3.69228	-4.09283	-7.52193	R-HSA-397014	M111	3	0	Reactome Gene Sets	6	Muscle contraction		-11.4621	4.95483	9.56611	30182	205	832	28	3.36538	0.625204	58|302|478|816|844|1674|3752|3770|3776|4606|4635|4842|4878|5349|6324|6328|6332|7094|7111|7137|7140|8913|10060|10345|29765|53826|55800|59285	ACTA1|ANXA2|ATP1A3|CAMK2B|CASQ1|DES|KCND3|KCNJ14|KCNK2|MYBPC2|MYL4|NOS1|NPPA|FXYD3|SCN1B|SCN3A|SCN7A|TLN1|TMOD1|TNNI3|TNNT3|CACNA1G|ABCC9|TRDN|TMOD4|FXYD6|SCN3B|CACNG6	-8.76765	0	23	1	1	-11.4621
		Fam173a	Bgn																1	1	1	-2.97572	-3.43978	-2.9386	R-HSA-5576891	M111	3	0	Reactome Gene Sets	6	Cardiac conduction		-7.59332	4.94679	7.65126	30182	132	832	18	2.16346	0.504387	478|816|844|3752|3770|3776|4842|4878|5349|6324|6328|6332|7137|10060|10345|53826|55800|59285	ATP1A3|CAMK2B|CASQ1|KCND3|KCNJ14|KCNK2|NOS1|NPPA|FXYD3|SCN1B|SCN3A|SCN7A|TNNI3|ABCC9|TRDN|FXYD6|SCN3B|CACNG6	-5.43876	0	23	0	0	-11.4621
		Ddah1	Mcm6																0	1	0	0	-3.03803	0	R-HSA-5578775	M010	1	0	Reactome Gene Sets	6	Ion homeostasis		-4.68002	5.83014	6.09127	30182	56	832	9	1.08173	0.358621	478|816|844|4842|5349|7137|10060|10345|53826	ATP1A3|CAMK2B|CASQ1|NOS1|FXYD3|TNNI3|ABCC9|TRDN|FXYD6	-2.9828	0	23	0	0	-11.4621
		Rbm5	Ptk2b																0	1	0	0	-2.37454	0	hsa04261	M010	1	0	KEGG Pathway	24	Adrenergic signaling in cardiomyocytes		-3.44728	3.0623	4.31989	30182	154	832	13	1.5625	0.429961	113|208|478|816|3776|4625|4635|5523|6324|6332|7137|59285|64764	ADCY7|AKT2|ATP1A3|CAMK2B|KCNK2|MYH7|MYL4|PPP2R3A|SCN1B|SCN7A|TNNI3|CACNG6|CREB3L2	-2.01321	0	23	0	0	-11.4621
		Hcn2	Zfp365																0	1	0	0	-2.07343	0	hsa04260	M010	1	0	KEGG Pathway	24	Cardiac muscle contraction		-2.55714	3.33576	3.67338	30182	87	832	8	0.961538	0.338317	478|1350|3270|4625|4635|7137|10345|59285	ATP1A3|COX7C|HRC|MYH7|MYL4|TNNI3|TRDN|CACNG6	-1.29708	0	23	0	0	-11.4621
		Wac	Lyz2																1	1	0	-9.72138	-2.99256	0	R-HSA-381426	M110	2	0	Reactome Gene Sets	6	Regulation of Insulin-like Growth Factor (IGF) transport and uptake by Insulin-like Growth Factor Binding Proteins (IGFBPs)		-11.3646	6.38465	10.157	30182	125	832	22	2.64423	0.556249	102|351|721|1356|1462|2200|3270|3371|3481|3486|3487|3489|4052|4313|5179|7076|7466|10272|11098|11167|54587|54972	ADAM10|APP|C4B|CP|VCAN|FBN1|HRC|TNC|IGF2|IGFBP3|IGFBP4|IGFBP6|LTBP1|MMP2|PENK|TIMP1|WFS1|FSTL3|PRSS23|FSTL1|MXRA8|TMEM132A	-8.69639	0	24	1	1	-11.3646
		Plce1	Akip1																1	1	0	-7.84155	-2.79694	0	R-HSA-8957275	M110	2	0	Reactome Gene Sets	6	Post-translational protein phosphorylation		-9.90189	6.38197	9.43369	30182	108	832	19	2.28365	0.517889	102|351|721|1356|1462|2200|3270|3371|3486|3487|4052|5179|7076|7466|10272|11098|11167|54587|54972	ADAM10|APP|C4B|CP|VCAN|FBN1|HRC|TNC|IGFBP3|IGFBP4|LTBP1|PENK|TIMP1|WFS1|FSTL3|PRSS23|FSTL1|MXRA8|TMEM132A	-7.41574	0	24	0	0	-11.3646
		Adamts7	Gsta1																1	1	0	-5.20919	-6.12671	0	GO:0032956	M110	2	0	GO Biological Processes	19	regulation of actin cytoskeleton organization	19_GO:0050789 regulation of biological process	-10.9635	3.77443	8.73908	30182	346	832	36	4.32692	0.705379	27|387|1073|1398|1490|2150|2185|2934|3552|4035|4192|5066|5156|5879|6093|6366|6385|6708|6711|6840|7043|7111|7429|8500|9647|11344|11346|23191|23433|23671|29765|55604|130271|136319|200539|253725	ABL2|RHOA|CFL2|CRK|CCN2|F2RL1|PTK2B|GSN|IL1A|LRP1|MDK|PAM|PDGFRA|RAC1|ROCK1|CCL21|SDC4|SPTA1|SPTBN1|SVIL|TGFB3|TMOD1|VIL1|PPFIA1|PPM1F|TWF2|SYNPO|CYFIP1|RHOQ|TMEFF2|TMOD4|CARMIL1|PLEKHH2|MTPN|ANKRD23|WASHC2C	-8.34643	0	25	1	1	-10.9635
		Rtn4rl1	Slc43a3																1	1	0	-3.43305	-7.18165	0	GO:1902903	M110	2	0	GO Biological Processes	19	regulation of supramolecular fiber organization	19_GO:0050789 regulation of biological process	-10.5385	3.56976	8.44225	30182	376	832	37	4.44712	0.71466	165|351|387|1073|1191|1490|1639|2150|2185|2934|4130|5879|6093|6366|6385|6708|6711|6840|7043|7111|7429|8500|8874|9647|11344|11346|23191|23671|27124|28964|29765|55604|57606|130271|136319|200539|253725	AEBP1|APP|RHOA|CFL2|CLU|CCN2|DCTN1|F2RL1|PTK2B|GSN|MAP1A|RAC1|ROCK1|CCL21|SDC4|SPTA1|SPTBN1|SVIL|TGFB3|TMOD1|VIL1|PPFIA1|ARHGEF7|PPM1F|TWF2|SYNPO|CYFIP1|TMEFF2|INPP5J|GIT1|TMOD4|CARMIL1|SLAIN2|PLEKHH2|MTPN|ANKRD23|WASHC2C	-7.95246	0	25	0	0	-10.9635
		Gcgr	Tmem63c																1	1	0	-3.62948	-7.00619	0	GO:0051493	M110	2	0	GO Biological Processes	19	regulation of cytoskeleton organization	19_GO:0050789 regulation of biological process	-10.2753	3.0814	8.04506	30182	518	832	44	5.28846	0.775898	27|387|1073|1398|1490|1639|2150|2185|2934|3552|4035|4130|4192|5066|5156|5879|6093|6366|6385|6708|6711|6840|7043|7111|7429|8500|8874|9647|11344|11346|23191|23433|23671|25932|27124|28964|29765|55604|55835|57606|130271|136319|200539|253725	ABL2|RHOA|CFL2|CRK|CCN2|DCTN1|F2RL1|PTK2B|GSN|IL1A|LRP1|MAP1A|MDK|PAM|PDGFRA|RAC1|ROCK1|CCL21|SDC4|SPTA1|SPTBN1|SVIL|TGFB3|TMOD1|VIL1|PPFIA1|ARHGEF7|PPM1F|TWF2|SYNPO|CYFIP1|RHOQ|TMEFF2|CLIC4|INPP5J|GIT1|TMOD4|CARMIL1|CENPJ|SLAIN2|PLEKHH2|MTPN|ANKRD23|WASHC2C	-7.74534	0	25	0	0	-10.9635
		Cdh20	Fgd3																1	1	0	-3.12585	-6.26014	0	GO:0044089	M110	2	0	GO Biological Processes	19	positive regulation of cellular component biogenesis	19_GO:0048518 positive regulation of biological process	-9.60592	3.02905	7.72638	30182	503	832	42	5.04808	0.75902	387|948|1191|1490|1639|1809|2150|2185|3084|3373|4478|4915|5879|5908|6093|6366|6385|6662|7043|7058|7099|7429|8631|8976|9647|11344|11346|23191|23433|23768|28964|51196|51364|54737|55604|55835|57606|79184|79191|81565|84525|253725	RHOA|CD36|CLU|CCN2|DCTN1|DPYSL3|F2RL1|PTK2B|NRG1|HYAL1|MSN|NTRK2|RAC1|RAP1B|ROCK1|CCL21|SDC4|SOX9|TGFB3|THBS2|TLR4|VIL1|SKAP1|WASL|PPM1F|TWF2|SYNPO|CYFIP1|RHOQ|FLRT2|GIT1|PLCE1|ZMYND10|MPHOSPH8|CARMIL1|CENPJ|SLAIN2|BRCC3|IRX3|NDEL1|HOPX|WASHC2C	-7.14854	0	25	0	0	-10.9635
		Hs6st1	Fmo2																1	1	0	-4.75539	-5.30683	0	GO:0032970	M110	2	0	GO Biological Processes	19	regulation of actin filament-based process	19_GO:0050789 regulation of biological process	-9.58758	3.37455	7.91571	30182	387	832	36	4.32692	0.705379	27|387|1073|1398|1490|2150|2185|2934|3552|4035|4192|5066|5156|5879|6093|6366|6385|6708|6711|6840|7043|7111|7429|8500|9647|11344|11346|23191|23433|23671|29765|55604|130271|136319|200539|253725	ABL2|RHOA|CFL2|CRK|CCN2|F2RL1|PTK2B|GSN|IL1A|LRP1|MDK|PAM|PDGFRA|RAC1|ROCK1|CCL21|SDC4|SPTA1|SPTBN1|SVIL|TGFB3|TMOD1|VIL1|PPFIA1|PPM1F|TWF2|SYNPO|CYFIP1|RHOQ|TMEFF2|TMOD4|CARMIL1|PLEKHH2|MTPN|ANKRD23|WASHC2C	-7.13574	0	25	0	0	-10.9635
		38596	Fstl1																0	1	0	0	-7.59371	0	GO:0043254	M010	1	0	GO Biological Processes	19	regulation of protein-containing complex assembly	19_GO:0050789 regulation of biological process	-8.3828	3.10434	7.21425	30182	409	832	35	4.20673	0.69595	387|948|1191|1639|2185|2934|3084|4478|5494|5781|5879|5908|6366|6662|6708|6711|6812|6840|7099|7111|7429|8631|8874|11344|23191|27124|28964|29091|29765|55604|57606|79184|136319|253725|258010	RHOA|CD36|CLU|DCTN1|PTK2B|GSN|NRG1|MSN|PPM1A|PTPN11|RAC1|RAP1B|CCL21|SOX9|SPTA1|SPTBN1|STXBP1|SVIL|TLR4|TMOD1|VIL1|SKAP1|ARHGEF7|TWF2|CYFIP1|INPP5J|GIT1|STXBP6|TMOD4|CARMIL1|SLAIN2|BRCC3|MTPN|WASHC2C|SVIP	-6.09062	0	25	0	0	-10.9635
		Brms1l																	1	1	0	-3.74421	-4.99063	0	GO:0110053	M110	2	0	GO Biological Processes	19	regulation of actin filament organization	19_GO:0050789 regulation of biological process	-8.08296	3.65472	7.34975	30182	268	832	27	3.24519	0.61432	387|1073|1490|2150|2185|2934|5879|6093|6366|6385|6708|6711|6840|7043|7111|7429|8500|9647|11344|11346|23191|23671|29765|55604|130271|136319|253725	RHOA|CFL2|CCN2|F2RL1|PTK2B|GSN|RAC1|ROCK1|CCL21|SDC4|SPTA1|SPTBN1|SVIL|TGFB3|TMOD1|VIL1|PPFIA1|PPM1F|TWF2|SYNPO|CYFIP1|TMEFF2|TMOD4|CARMIL1|PLEKHH2|MTPN|WASHC2C	-5.85734	0	25	0	0	-10.9635
		Emc9																	1	1	0	-3.29816	-4.96437	0	GO:1902905	M110	2	0	GO Biological Processes	19	positive regulation of supramolecular fiber organization	19_GO:0048518 positive regulation of biological process	-7.92117	4.455	7.62835	30182	171	832	21	2.52404	0.543795	351|387|1073|1191|1490|1639|2150|2185|2934|5879|6366|6385|7043|7429|9647|11346|23191|28964|55604|57606|253725	APP|RHOA|CFL2|CLU|CCN2|DCTN1|F2RL1|PTK2B|GSN|RAC1|CCL21|SDC4|TGFB3|VIL1|PPM1F|SYNPO|CYFIP1|GIT1|CARMIL1|SLAIN2|WASHC2C	-5.71472	0	25	0	0	-10.9635
		Klhl31																	0	1	0	0	-5.71615	0	GO:0032271	M010	1	0	GO Biological Processes	19	regulation of protein polymerization	19_GO:0050789 regulation of biological process	-7.07651	3.98851	6.9759	30182	191	832	21	2.52404	0.543795	387|1639|2185|2934|5879|6366|6708|6711|6840|7111|7429|8874|11344|23191|27124|28964|29765|55604|57606|136319|253725	RHOA|DCTN1|PTK2B|GSN|RAC1|CCL21|SPTA1|SPTBN1|SVIL|TMOD1|VIL1|ARHGEF7|TWF2|CYFIP1|INPP5J|GIT1|TMOD4|CARMIL1|SLAIN2|MTPN|WASHC2C	-4.98472	0	25	0	0	-10.9635
		Ncr1																	1	1	0	-3.10622	-3.92886	0	GO:0010638	M110	2	0	GO Biological Processes	19	positive regulation of organelle organization	19_GO:0048518 positive regulation of biological process	-6.56798	2.58093	6.03824	30182	506	832	36	4.32692	0.705379	86|208|302|387|666|1073|1490|1634|1639|2150|2185|2934|3481|3552|3553|3981|4478|5609|5879|6366|6385|7039|7043|7429|7528|9647|11346|23191|28964|51364|54737|55604|55835|57606|170506|253725	ACTL6A|AKT2|ANXA2|RHOA|BOK|CFL2|CCN2|DCN|DCTN1|F2RL1|PTK2B|GSN|IGF2|IL1A|IL1B|LIG4|MSN|MAP2K7|RAC1|CCL21|SDC4|TGFA|TGFB3|VIL1|YY1|PPM1F|SYNPO|CYFIP1|GIT1|ZMYND10|MPHOSPH8|CARMIL1|CENPJ|SLAIN2|DHX36|WASHC2C	-4.54485	0	25	0	0	-10.9635
		Taf1d																	1	1	0	-3.05887	-3.85057	0	GO:0051495	M110	2	0	GO Biological Processes	19	positive regulation of cytoskeleton organization	19_GO:0048518 positive regulation of biological process	-6.46229	3.81857	6.56187	30182	190	832	20	2.40385	0.531017	387|1073|1490|1639|2150|2185|2934|5879|6366|6385|7043|7429|9647|11346|23191|28964|55604|55835|57606|253725	RHOA|CFL2|CCN2|DCTN1|F2RL1|PTK2B|GSN|RAC1|CCL21|SDC4|TGFB3|VIL1|PPM1F|SYNPO|CYFIP1|GIT1|CARMIL1|CENPJ|SLAIN2|WASHC2C	-4.47075	0	25	0	0	-10.9635
		Dqx1																	1	1	0	-2.24391	-3.1835	0	GO:0031334	M110	2	0	GO Biological Processes	19	positive regulation of protein-containing complex assembly	19_GO:0048518 positive regulation of biological process	-4.50209	3.16256	5.10086	30182	195	832	17	2.04327	0.490477	387|948|1191|1639|2185|3084|4478|5879|5908|6366|7099|8631|28964|55604|57606|79184|253725	RHOA|CD36|CLU|DCTN1|PTK2B|NRG1|MSN|RAC1|RAP1B|CCL21|TLR4|SKAP1|GIT1|CARMIL1|SLAIN2|BRCC3|WASHC2C	-2.84015	0	25	0	0	-10.9635
		Sox9																	0	1	0	0	-2.05004	0	GO:0032273	M010	1	0	GO Biological Processes	19	positive regulation of protein polymerization	19_GO:0048518 positive regulation of biological process	-3.14233	3.71009	4.28657	30182	88	832	9	1.08173	0.358621	387|1639|2185|5879|6366|28964|55604|57606|253725	RHOA|DCTN1|PTK2B|RAC1|CCL21|GIT1|CARMIL1|SLAIN2|WASHC2C	-1.77058	0	25	0	0	-10.9635
		Ptp4a1																	1	1	1	-6.02143	-4.69559	-2.17631	GO:0045785	M111	3	0	GO Biological Processes	19	positive regulation of cell adhesion	19_GO:0048518 positive regulation of biological process	-10.7379	3.23628	8.3329	30182	482	832	43	5.16827	0.767517	27|86|284|387|648|948|1295|1398|1399|2185|2534|2737|3105|3117|3122|3127|3373|3481|3552|3553|4192|5781|5879|6093|6352|6366|6385|6423|6484|6708|7042|7048|7052|8631|8646|8754|8874|9647|10272|55604|64332|78986|79576	ABL2|ACTL6A|ANGPT1|RHOA|BMI1|CD36|COL8A1|CRK|CRKL|PTK2B|FYN|GLI3|HLA-A|HLA-DQA1|HLA-DRA|HLA-DRB5|HYAL1|IGF2|IL1A|IL1B|MDK|PTPN11|RAC1|ROCK1|CCL5|CCL21|SDC4|SFRP2|ST3GAL4|SPTA1|TGFB2|TGFBR2|TGM2|SKAP1|CHRD|ADAM9|ARHGEF7|PPM1F|FSTL3|CARMIL1|NFKBIZ|DUSP26|NKAP	-8.1288	0	26	1	1	-10.7379
		Fbxo17																	1	1	0	-5.44403	-3.31975	0	GO:0050867	M110	2	0	GO Biological Processes	19	positive regulation of cell activation	19_GO:0048518 positive regulation of biological process	-6.67876	2.85424	6.2376	30182	394	832	31	3.72596	0.656617	27|86|387|558|648|914|1490|2150|2534|2737|3105|3117|3122|3127|3481|3552|3553|3929|4192|4921|5781|6352|6366|6708|6812|7048|7099|9846|30009|64332|79576	ABL2|ACTL6A|RHOA|AXL|BMI1|CD2|CCN2|F2RL1|FYN|GLI3|HLA-A|HLA-DQA1|HLA-DRA|HLA-DRB5|IGF2|IL1A|IL1B|LBP|MDK|DDR2|PTPN11|CCL5|CCL21|SPTA1|STXBP1|TGFBR2|TLR4|GAB2|TBX21|NFKBIZ|NKAP	-4.63892	0	26	0	0	-10.7379
		Pdk4																	1	1	0	-3.42469	-4.48292	0	GO:0050863	M110	2	0	GO Biological Processes	19	regulation of T cell activation	19_GO:0002376 immune system process	-6.58893	2.88672	6.20666	30182	377	832	30	3.60577	0.646343	27|86|387|639|648|914|1845|2534|2737|3105|3117|3122|3127|3481|3552|3553|3726|4192|5320|5781|6352|6366|6385|6708|7048|9479|10457|30009|64332|79576	ABL2|ACTL6A|RHOA|PRDM1|BMI1|CD2|DUSP3|FYN|GLI3|HLA-A|HLA-DQA1|HLA-DRA|HLA-DRB5|IGF2|IL1A|IL1B|JUNB|MDK|PLA2G2A|PTPN11|CCL5|CCL21|SDC4|SPTA1|TGFBR2|MAPK8IP1|GPNMB|TBX21|NFKBIZ|NKAP	-4.56374	0	26	0	0	-10.7379
		Zfp238																	1	1	0	-5.1496	-3.36208	0	GO:0050865	M110	2	0	GO Biological Processes	19	regulation of cell activation	19_GO:0032501 multicellular organismal process	-6.33087	2.32612	5.77722	30182	655	832	42	5.04808	0.75902	27|86|387|558|639|648|914|1268|1490|1845|2150|2534|2737|3105|3117|3122|3127|3481|3552|3553|3623|3726|3824|3929|4192|4921|5156|5320|5781|6352|6366|6385|6708|6812|7048|7099|9479|9846|10457|30009|64332|79576	ABL2|ACTL6A|RHOA|AXL|PRDM1|BMI1|CD2|CNR1|CCN2|DUSP3|F2RL1|FYN|GLI3|HLA-A|HLA-DQA1|HLA-DRA|HLA-DRB5|IGF2|IL1A|IL1B|INHA|JUNB|KLRD1|LBP|MDK|DDR2|PDGFRA|PLA2G2A|PTPN11|CCL5|CCL21|SDC4|SPTA1|STXBP1|TGFBR2|TLR4|MAPK8IP1|GAB2|GPNMB|TBX21|NFKBIZ|NKAP	-4.36161	0	26	0	0	-10.7379
		Tatdn2																	1	1	0	-3.68616	-3.98867	0	GO:0002694	M110	2	0	GO Biological Processes	19	regulation of leukocyte activation	19_GO:0002376 immune system process	-6.10295	2.36585	5.68004	30182	598	832	39	4.6875	0.732797	27|86|387|558|639|648|914|1268|1845|2150|2534|2737|3105|3117|3122|3127|3481|3552|3553|3623|3726|3824|3929|4192|5320|5781|6352|6366|6385|6708|6812|7048|7099|9479|9846|10457|30009|64332|79576	ABL2|ACTL6A|RHOA|AXL|PRDM1|BMI1|CD2|CNR1|DUSP3|F2RL1|FYN|GLI3|HLA-A|HLA-DQA1|HLA-DRA|HLA-DRB5|IGF2|IL1A|IL1B|INHA|JUNB|KLRD1|LBP|MDK|PLA2G2A|PTPN11|CCL5|CCL21|SDC4|SPTA1|STXBP1|TGFBR2|TLR4|MAPK8IP1|GAB2|GPNMB|TBX21|NFKBIZ|NKAP	-4.15831	0	26	0	0	-10.7379
		Hipk3																	1	1	0	-4.1209	-3.55565	0	GO:0002696	M110	2	0	GO Biological Processes	19	positive regulation of leukocyte activation	19_GO:0002376 immune system process	-6.08867	2.7905	5.89012	30182	377	832	29	3.48558	0.635875	27|86|387|558|648|914|2150|2534|2737|3105|3117|3122|3127|3481|3552|3553|3929|4192|5781|6352|6366|6708|6812|7048|7099|9846|30009|64332|79576	ABL2|ACTL6A|RHOA|AXL|BMI1|CD2|F2RL1|FYN|GLI3|HLA-A|HLA-DQA1|HLA-DRA|HLA-DRB5|IGF2|IL1A|IL1B|LBP|MDK|PTPN11|CCL5|CCL21|SPTA1|STXBP1|TGFBR2|TLR4|GAB2|TBX21|NFKBIZ|NKAP	-4.14913	0	26	0	0	-10.7379
		Abca4																	1	1	0	-3.73892	-3.56235	0	GO:0051249	M110	2	0	GO Biological Processes	19	regulation of lymphocyte activation	19_GO:0002376 immune system process	-5.73931	2.45209	5.52937	30182	503	832	34	4.08654	0.686366	27|86|387|558|639|648|914|1845|2534|2737|3105|3117|3122|3127|3481|3552|3553|3623|3726|3824|4192|5320|5781|6352|6366|6385|6708|7048|7099|9479|10457|30009|64332|79576	ABL2|ACTL6A|RHOA|AXL|PRDM1|BMI1|CD2|DUSP3|FYN|GLI3|HLA-A|HLA-DQA1|HLA-DRA|HLA-DRB5|IGF2|IL1A|IL1B|INHA|JUNB|KLRD1|MDK|PLA2G2A|PTPN11|CCL5|CCL21|SDC4|SPTA1|TGFBR2|TLR4|MAPK8IP1|GPNMB|TBX21|NFKBIZ|NKAP	-3.86259	0	26	0	0	-10.7379
		Pla2g7																	1	1	0	-2.95241	-3.80683	0	GO:1903039	M110	2	0	GO Biological Processes	19	positive regulation of leukocyte cell-cell adhesion	19_GO:0048518 positive regulation of biological process	-5.61492	3.05626	5.74622	30182	273	832	23	2.76442	0.568399	27|86|387|648|2534|2737|3105|3117|3122|3127|3481|3552|3553|4192|5781|6352|6366|6484|6708|7048|8631|64332|79576	ABL2|ACTL6A|RHOA|BMI1|FYN|GLI3|HLA-A|HLA-DQA1|HLA-DRA|HLA-DRB5|IGF2|IL1A|IL1B|MDK|PTPN11|CCL5|CCL21|ST3GAL4|SPTA1|TGFBR2|SKAP1|NFKBIZ|NKAP	-3.74542	0	26	0	0	-10.7379
		Crybb1																	1	1	0	-2.76841	-3.99279	0	GO:1903037	M110	2	0	GO Biological Processes	19	regulation of leukocyte cell-cell adhesion	19_GO:0050789 regulation of biological process	-5.58221	2.68714	5.55757	30182	378	832	28	3.36538	0.625204	27|86|387|648|1845|2534|2737|3105|3117|3122|3127|3481|3552|3553|4192|5320|5781|6352|6366|6385|6484|6708|7048|8631|10457|30009|64332|79576	ABL2|ACTL6A|RHOA|BMI1|DUSP3|FYN|GLI3|HLA-A|HLA-DQA1|HLA-DRA|HLA-DRB5|IGF2|IL1A|IL1B|MDK|PLA2G2A|PTPN11|CCL5|CCL21|SDC4|ST3GAL4|SPTA1|TGFBR2|SKAP1|GPNMB|TBX21|NFKBIZ|NKAP	-3.7241	0	26	0	0	-10.7379
		Pcyox1																	1	1	0	-3.20597	-3.71179	0	GO:0022407	M110	2	0	GO Biological Processes	19	regulation of cell-cell adhesion	19_GO:0050789 regulation of biological process	-5.53599	2.43813	5.40943	30182	491	832	33	3.96635	0.676621	27|86|387|648|1845|2045|2534|2737|3105|3117|3122|3127|3481|3552|3553|4155|4192|5320|5781|6352|6366|6385|6484|6708|7048|8631|9647|10272|10457|10653|30009|64332|79576	ABL2|ACTL6A|RHOA|BMI1|DUSP3|EPHA7|FYN|GLI3|HLA-A|HLA-DQA1|HLA-DRA|HLA-DRB5|IGF2|IL1A|IL1B|MBP|MDK|PLA2G2A|PTPN11|CCL5|CCL21|SDC4|ST3GAL4|SPTA1|TGFBR2|SKAP1|PPM1F|FSTL3|GPNMB|SPINT2|TBX21|NFKBIZ|NKAP	-3.68895	0	26	0	0	-10.7379
		Calcrl																	1	1	0	-3.18528	-3.22486	0	GO:0050870	M110	2	0	GO Biological Processes	19	positive regulation of T cell activation	19_GO:0002376 immune system process	-5.1892	3.05946	5.49417	30182	249	832	21	2.52404	0.543795	27|86|387|648|2534|2737|3105|3117|3122|3127|3481|3552|3553|4192|5781|6352|6366|6708|7048|64332|79576	ABL2|ACTL6A|RHOA|BMI1|FYN|GLI3|HLA-A|HLA-DQA1|HLA-DRA|HLA-DRB5|IGF2|IL1A|IL1B|MDK|PTPN11|CCL5|CCL21|SPTA1|TGFBR2|NFKBIZ|NKAP	-3.39603	0	26	0	0	-10.7379
		Tmem196																	1	1	0	-3.22181	-3.03529	0	GO:0022409	M110	2	0	GO Biological Processes	19	positive regulation of cell-cell adhesion	19_GO:0048518 positive regulation of biological process	-4.94237	2.71226	5.19271	30182	321	832	24	2.88462	0.580265	27|86|387|648|2534|2737|3105|3117|3122|3127|3481|3552|3553|4192|5781|6352|6366|6484|6708|7048|8631|10272|64332|79576	ABL2|ACTL6A|RHOA|BMI1|FYN|GLI3|HLA-A|HLA-DQA1|HLA-DRA|HLA-DRB5|IGF2|IL1A|IL1B|MDK|PTPN11|CCL5|CCL21|ST3GAL4|SPTA1|TGFBR2|SKAP1|FSTL3|NFKBIZ|NKAP	-3.19821	0	26	0	0	-10.7379
		Prc1																	1	1	0	-3.88054	-2.53399	0	GO:0051251	M110	2	0	GO Biological Processes	19	positive regulation of lymphocyte activation	19_GO:0002376 immune system process	-4.80948	2.66249	5.0892	30182	327	832	24	2.88462	0.580265	27|86|387|558|648|2534|2737|3105|3117|3122|3127|3481|3552|3553|4192|5781|6352|6366|6708|7048|7099|30009|64332|79576	ABL2|ACTL6A|RHOA|AXL|BMI1|FYN|GLI3|HLA-A|HLA-DQA1|HLA-DRA|HLA-DRB5|IGF2|IL1A|IL1B|MDK|PTPN11|CCL5|CCL21|SPTA1|TGFBR2|TLR4|TBX21|NFKBIZ|NKAP	-3.08388	0	26	0	0	-10.7379
		Gna13																	1	1	0	-2.05283	-2.44344	0	GO:0046637	M110	2	0	GO Biological Processes	19	regulation of alpha-beta T cell differentiation	19_GO:0002376 immune system process	-3.75324	4.47244	5.00118	30182	73	832	9	1.08173	0.358621	387|639|2737|3122|3726|7048|30009|64332|79576	RHOA|PRDM1|GLI3|HLA-DRA|JUNB|TGFBR2|TBX21|NFKBIZ|NKAP	-2.24762	0	26	0	0	-10.7379
		Ciz1																	1	0	0	-3.12645	0	0	GO:1903706	M100	1	0	GO Biological Processes	19	regulation of hemopoiesis	19_GO:0002376 immune system process	-3.60164	2.18533	4.09373	30182	415	832	25	3.00481	0.591864	86|387|558|639|914|2185|2200|2353|2737|3122|3623|3726|4192|4286|4792|5764|7048|7099|7538|8451|10272|30009|64332|79576|116151	ACTL6A|RHOA|AXL|PRDM1|CD2|PTK2B|FBN1|FOS|GLI3|HLA-DRA|INHA|JUNB|MDK|MITF|NFKBIA|PTN|TGFBR2|TLR4|ZFP36|CUL4A|FSTL3|TBX21|NFKBIZ|NKAP|FAM210B	-2.13011	0	26	0	0	-10.7379
		Zmym3																	0	1	0	0	-2.64838	0	GO:0046634	M010	1	0	GO Biological Processes	19	regulation of alpha-beta T cell activation	19_GO:0002376 immune system process	-3.49532	3.50036	4.50326	30182	114	832	11	1.32212	0.395989	387|639|2737|3105|3122|3726|7048|9479|30009|64332|79576	RHOA|PRDM1|GLI3|HLA-A|HLA-DRA|JUNB|TGFBR2|MAPK8IP1|TBX21|NFKBIZ|NKAP	-2.04836	0	26	0	0	-10.7379
		Nacc1																	1	0	0	-2.0945	0	0	GO:0045619	M100	1	0	GO Biological Processes	19	regulation of lymphocyte differentiation	19_GO:0002376 immune system process	-2.62286	2.39561	3.43332	30182	212	832	14	1.68269	0.445919	86|387|558|639|914|2737|3122|3623|3726|4192|7048|30009|64332|79576	ACTL6A|RHOA|AXL|PRDM1|CD2|GLI3|HLA-DRA|INHA|JUNB|MDK|TGFBR2|TBX21|NFKBIZ|NKAP	-1.35221	0	26	0	0	-10.7379
		Map4																	0	1	0	0	-2.3725	0	GO:0042129	M010	1	0	GO Biological Processes	19	regulation of T cell proliferation	19_GO:0002376 immune system process	-2.3725	2.70375	3.32025	30182	183	610	10	1.63934	0.514139	648|3105|3481|3552|5320|6352|6385|6708|7048|9479	BMI1|HLA-A|IGF2|IL1A|PLA2G2A|CCL5|SDC4|SPTA1|TGFBR2|MAPK8IP1	-1.27752	0	26	0	0	-10.7379
		Slain2																	0	1	0	0	-2.25878	0	GO:0042102	M010	1	0	GO Biological Processes	19	positive regulation of T cell proliferation	19_GO:0002376 immune system process	-2.25878	3.29858	3.38866	30182	105	610	7	1.14754	0.431234	648|3105|3481|3552|6352|6708|7048	BMI1|HLA-A|IGF2|IL1A|CCL5|SPTA1|TGFBR2	-1.19621	0	26	0	0	-10.7379
		Anxa10																	1	0	0	-10.715	0	0	GO:0001501	M100	1	0	GO Biological Processes	19	skeletal system development	19_GO:0032502 developmental process	-10.715	6.80349	10.064	30182	507	175	20	11.4286	2.40505	302|633|1240|1277|1281|1490|1893|2200|2737|4313|4883|4921|5156|5549|6423|7043|7052|7076|8646|23213	ANXA2|BGN|CMKLR1|COL1A1|COL3A1|CCN2|ECM1|FBN1|GLI3|MMP2|NPR3|DDR2|PDGFRA|PRELP|SFRP2|TGFB3|TGM2|TIMP1|CHRD|SULF1	-7.70798	0	27	1	1	-10.715
		Nomo1																	1	1	0	-5.13405	-2.92731	0	GO:0002062	M110	2	0	GO Biological Processes	19	chondrocyte differentiation	19_GO:0032502 developmental process	-6.55655	5.89492	7.38104	30182	80	832	13	1.5625	0.429961	657|1281|1490|1893|2737|4781|4856|6423|6662|7048|11173|23213|64764	BMPR1A|COL3A1|CCN2|ECM1|GLI3|NFIB|CCN3|SFRP2|SOX9|TGFBR2|ADAMTS7|SULF1|CREB3L2	-4.53952	0	27	0	0	-10.715
		Wasl																	1	0	0	-6.26948	0	0	GO:0060348	M100	1	0	GO Biological Processes	19	bone development	19_GO:0032502 developmental process	-6.26948	8.05928	7.91431	30182	214	175	10	5.71429	1.75463	302|633|1277|1281|1893|2737|4921|7043|7052|23213	ANXA2|BGN|COL1A1|COL3A1|ECM1|GLI3|DDR2|TGFB3|TGM2|SULF1	-4.05354	0	27	0	0	-10.715
		Asb2																	1	0	0	-6.21126	0	0	GO:0051216	M100	1	0	GO Biological Processes	19	cartilage development	19_GO:0032502 developmental process	-6.21126	9.29471	8.20852	30182	167	175	9	5.14286	1.66962	633|1277|1281|1490|1893|2737|6423|7076|23213	BGN|COL1A1|COL3A1|CCN2|ECM1|GLI3|SFRP2|TIMP1|SULF1	-4.00167	0	27	0	0	-10.715
		Gba3																	1	0	0	-6.14181	0	0	GO:0061448	M100	1	0	GO Biological Processes	19	connective tissue development	19_GO:0032502 developmental process	-6.14181	7.80401	7.75278	30182	221	175	10	5.71429	1.75463	633|1277|1281|1490|1893|2737|6423|7076|23213|59350	BGN|COL1A1|COL3A1|CCN2|ECM1|GLI3|SFRP2|TIMP1|SULF1|RXFP1	-3.94156	0	27	0	0	-10.715
		LOC100910558																	1	0	0	-3.29596	0	0	GO:0002063	M100	1	0	GO Biological Processes	19	chondrocyte development	19_GO:0032502 developmental process	-3.29596	19.1632	7.21055	30182	27	175	3	1.71429	0.981223	1893|6423|23213	ECM1|SFRP2|SULF1	-1.9274	0	27	0	0	-10.715
		Ankrd17																	1	1	0	-6.54704	-5.9835	0	R-HSA-1280215	M110	2	0	Reactome Gene Sets	6	Cytokine Signaling in Immune system		-10.656	2.73316	7.98116	30182	730	832	55	6.61058	0.861404	27|208|302|351|816|948|1398|1399|1845|2185|2353|2534|2634|3105|3117|3122|3127|3552|3553|3560|3581|3588|3603|3726|3839|3840|3929|4128|4170|4313|4478|4599|4684|4792|4893|5293|5495|5609|5692|5720|5721|5743|5781|5908|6352|7076|9244|9846|10068|10197|10410|23118|51330|64806|91543	ABL2|AKT2|ANXA2|APP|CAMK2B|CD36|CRK|CRKL|DUSP3|PTK2B|FOS|FYN|GBP2|HLA-A|HLA-DQA1|HLA-DRA|HLA-DRB5|IL1A|IL1B|IL2RB|IL9R|IL10RB|IL16|JUNB|KPNA3|KPNA4|LBP|MAOA|MCL1|MMP2|MSN|MX1|NCAM1|NFKBIA|NRAS|PIK3CD|PPM1B|MAP2K7|PSMB4|PSME1|PSME2|PTGS2|PTPN11|RAP1B|CCL5|TIMP1|CRLF1|GAB2|IL18BP|PSME3|IFITM3|TAB2|TNFRSF12A|IL25|RSAD2	-8.06242	0	28	1	1	-10.656
		Rhoq																	1	1	0	-3.33113	-5.7886	0	R-HSA-449147	M110	2	0	Reactome Gene Sets	6	Signaling by Interleukins		-8.28874	2.91439	7.06546	30182	473	832	38	4.56731	0.723797	302|351|948|1398|1399|1845|2185|2353|2534|3552|3553|3560|3581|3588|3603|3726|3929|4128|4170|4313|4478|4792|5293|5609|5692|5720|5721|5743|5781|5908|6352|7076|9244|9846|10068|10197|23118|64806	ANXA2|APP|CD36|CRK|CRKL|DUSP3|PTK2B|FOS|FYN|IL1A|IL1B|IL2RB|IL9R|IL10RB|IL16|JUNB|LBP|MAOA|MCL1|MMP2|MSN|NFKBIA|PIK3CD|MAP2K7|PSMB4|PSME1|PSME2|PTGS2|PTPN11|RAP1B|CCL5|TIMP1|CRLF1|GAB2|IL18BP|PSME3|TAB2|IL25	-6.01845	0	28	0	0	-10.656
		Pim3																	1	1	0	-7.35326	-4.12221	0	GO:0071345	M110	2	0	GO Biological Processes	19	cellular response to cytokine stimulus	19_GO:0050896 response to stimulus	-10.4202	2.72452	7.87985	30182	719	832	54	6.49038	0.854086	387|558|648|1240|1277|1399|1513|1545|1809|1843|2185|2353|2634|2934|3373|3552|3553|3560|3581|3588|4046|4313|4599|4641|4792|5609|5781|6352|6366|6662|6738|6812|7099|7528|7538|7852|9244|9253|9472|9945|10068|10365|10410|10413|11122|11173|11240|26577|27063|51079|64332|79602|83483|165324	RHOA|AXL|BMI1|CMKLR1|COL1A1|CRKL|CTSK|CYP1B1|DPYSL3|DUSP1|PTK2B|FOS|GBP2|GSN|HYAL1|IL1A|IL1B|IL2RB|IL9R|IL10RB|LSP1|MMP2|MX1|MYO1C|NFKBIA|MAP2K7|PTPN11|CCL5|CCL21|SOX9|RO60|STXBP1|TLR4|YY1|ZFP36|CXCR4|CRLF1|NUMBL|AKAP6|GFPT2|IL18BP|KLF2|IFITM3|YAP1|PTPRT|ADAMTS7|PADI2|PCOLCE2|ANKRD1|NDUFA13|NFKBIZ|ADIPOR2|PLVAP|UBXN2A	-7.85605	0	29	1	1	-10.4202
		Cfl2																	1	1	0	-3.61586	-3.40644	0	GO:0034612	M110	2	0	GO Biological Processes	19	response to tumor necrosis factor	19_GO:0050896 response to stimulus	-6.34405	3.61045	6.40665	30182	211	832	21	2.52404	0.543795	102|1277|1513|1545|2185|2353|2634|3373|4155|4792|5609|5743|6352|6366|7538|8754|10068|10365|11173|27063|83483	ADAM10|COL1A1|CTSK|CYP1B1|PTK2B|FOS|GBP2|HYAL1|MBP|NFKBIA|MAP2K7|PTGS2|CCL5|CCL21|ZFP36|ADAM9|IL18BP|KLF2|ADAMTS7|ANKRD1|PLVAP	-4.36933	0	29	0	0	-10.4202
		Prodh																	1	1	0	-2.12939	-3.43978	0	GO:0070555	M110	2	0	GO Biological Processes	19	response to interleukin-1	19_GO:0050896 response to stimulus	-5.41511	4.12232	6.05295	30182	132	832	15	1.80288	0.461287	351|648|2634|3373|3553|4313|4435|5609|6352|6366|6662|7528|10365|11173|27063	APP|BMI1|GBP2|HYAL1|IL1B|MMP2|CITED1|MAP2K7|CCL5|CCL21|SOX9|YY1|KLF2|ADAMTS7|ANKRD1	-3.58283	0	29	0	0	-10.4202
		Klhl41																	1	1	0	-2.52518	-2.95691	0	GO:0071347	M110	2	0	GO Biological Processes	19	cellular response to interleukin-1	19_GO:0050896 response to stimulus	-5.32575	4.62347	6.17177	30182	102	832	13	1.5625	0.429961	648|2634|3373|3553|4313|5609|6352|6366|6662|7528|10365|11173|27063	BMI1|GBP2|HYAL1|IL1B|MMP2|MAP2K7|CCL5|CCL21|SOX9|YY1|KLF2|ADAMTS7|ANKRD1	-3.5103	0	29	0	0	-10.4202
		Nras																	1	0	0	-3.11901	0	0	GO:0071356	M100	1	0	GO Biological Processes	19	cellular response to tumor necrosis factor	19_GO:0050896 response to stimulus	-4.23171	3.13742	4.90978	30182	185	832	16	1.92308	0.476124	1277|1513|1545|2185|2353|2634|3373|4792|6352|6366|7538|10068|10365|11173|27063|83483	COL1A1|CTSK|CYP1B1|PTK2B|FOS|GBP2|HYAL1|NFKBIA|CCL5|CCL21|ZFP36|IL18BP|KLF2|ADAMTS7|ANKRD1|PLVAP	-2.61544	0	29	0	0	-10.4202
		Prss23																	1	1	1	-6.12669	-3.97322	-3.14091	GO:0008283	M111	3	0	GO Biological Processes	19	cell population proliferation	19_GO:0009987 cellular process	-10.389	2.75057	7.8842	30182	699	832	53	6.37019	0.846685	599|639|657|1191|1281|1295|1398|1490|1543|1627|2150|2185|2191|2277|2353|2534|2737|3486|3487|3726|3981|4017|4478|4781|4856|4883|4921|4953|5176|5179|5908|6259|6423|6662|7039|7042|7099|7345|8451|9253|10203|10220|10413|11184|23107|51633|54820|64332|65009|79576|81285|81565|168667	BCL2L2|PRDM1|BMPR1A|CLU|COL3A1|COL8A1|CRK|CCN2|CYP1A1|DBN1|F2RL1|PTK2B|FAP|VEGFD|FOS|FYN|GLI3|IGFBP3|IGFBP4|JUNB|LIG4|LOXL2|MSN|NFIB|CCN3|NPR3|DDR2|ODC1|SERPINF1|PENK|RAP1B|RYK|SFRP2|SOX9|TGFA|TGFB2|TLR4|UCHL1|CUL4A|NUMBL|CALCRL|GDF11|YAP1|MAP4K1|MRPS27|OTUD6B|NDE1|NFKBIZ|NDRG4|NKAP|OR51E2|NDEL1|BMPER	-7.83638	0	30	1	1	-10.389
		Arvcf																	1	0	0	-2.52829	0	0	GO:0050673	M100	1	0	GO Biological Processes	19	epithelial cell proliferation	19_GO:0009987 cellular process	-4.19136	3.25836	4.92728	30182	167	832	15	1.80288	0.461287	599|657|1295|2191|3486|3487|4017|4856|5176|6662|7039|10413|64332|81285|168667	BCL2L2|BMPR1A|COL8A1|FAP|IGFBP3|IGFBP4|LOXL2|CCN3|SERPINF1|SOX9|TGFA|YAP1|NFKBIZ|OR51E2|BMPER	-2.5893	0	30	0	0	-10.389
		Qk																	1	1	0	-6.11975	-5.33992	0	GO:0010942	M110	2	0	GO Biological Processes	19	positive regulation of cell death	19_GO:0048518 positive regulation of biological process	-10.2421	2.86239	7.89554	30182	621	832	49	5.88942	0.816195	387|666|948|1191|1268|1490|1513|1545|1647|1676|2045|2191|2353|2534|2934|3164|3240|3486|3776|4035|4118|4170|4313|4921|5293|5609|5625|5743|6352|6423|6533|7042|7043|7052|7099|7351|8301|8406|8644|8874|10181|22822|22926|23621|25816|27063|51330|57118|91607	RHOA|BOK|CD36|CLU|CNR1|CCN2|CTSK|CYP1B1|GADD45A|DFFA|EPHA7|FAP|FOS|FYN|GSN|NR4A1|HP|IGFBP3|KCNK2|LRP1|MAL|MCL1|MMP2|DDR2|PIK3CD|MAP2K7|PRODH|PTGS2|CCL5|SFRP2|SLC6A6|TGFB2|TGFB3|TGM2|TLR4|UCP2|PICALM|SRPX|AKR1C3|ARHGEF7|RBM5|PHLDA1|ATF6|BACE1|TNFAIP8|ANKRD1|TNFRSF12A|CAMK1D|SLFN11	-7.71875	0	31	1	1	-10.2421
		Aloxe3																	1	1	0	-3.50352	-2.82225	0	GO:0043065	M110	2	0	GO Biological Processes	19	positive regulation of apoptotic process	19_GO:0048518 positive regulation of biological process	-5.55265	2.3688	5.38348	30182	536	832	35	4.20673	0.69595	387|666|1191|1268|1513|1545|1647|1676|2045|2191|2934|3164|3486|4118|4170|4313|5293|5609|5743|6352|6423|7042|7043|7052|8406|8644|8874|10181|22822|22926|23621|25816|27063|51330|57118	RHOA|BOK|CLU|CNR1|CTSK|CYP1B1|GADD45A|DFFA|EPHA7|FAP|GSN|NR4A1|IGFBP3|MAL|MCL1|MMP2|PIK3CD|MAP2K7|PTGS2|CCL5|SFRP2|TGFB2|TGFB3|TGM2|SRPX|AKR1C3|ARHGEF7|RBM5|PHLDA1|ATF6|BACE1|TNFAIP8|ANKRD1|TNFRSF12A|CAMK1D	-3.69865	0	31	0	0	-10.2421
		Hspb8																	1	1	0	-3.38959	-2.65501	0	GO:0043068	M110	2	0	GO Biological Processes	19	positive regulation of programmed cell death	19_GO:0048518 positive regulation of biological process	-5.25486	2.29598	5.17876	30182	553	832	35	4.20673	0.69595	387|666|1191|1268|1513|1545|1647|1676|2045|2191|2934|3164|3486|4118|4170|4313|5293|5609|5743|6352|6423|7042|7043|7052|8406|8644|8874|10181|22822|22926|23621|25816|27063|51330|57118	RHOA|BOK|CLU|CNR1|CTSK|CYP1B1|GADD45A|DFFA|EPHA7|FAP|GSN|NR4A1|IGFBP3|MAL|MCL1|MMP2|PIK3CD|MAP2K7|PTGS2|CCL5|SFRP2|TGFB2|TGFB3|TGM2|SRPX|AKR1C3|ARHGEF7|RBM5|PHLDA1|ATF6|BACE1|TNFAIP8|ANKRD1|TNFRSF12A|CAMK1D	-3.44572	0	31	0	0	-10.2421
		Gnl2																	0	1	0	0	-3.25296	0	GO:1901216	M010	1	0	GO Biological Processes	19	positive regulation of neuron death	19_GO:0048518 positive regulation of biological process	-5.06742	4.73171	6.03553	30182	92	832	12	1.44231	0.413345	387|1191|2045|2353|2534|4170|4921|5609|7042|7099|8301|23621	RHOA|CLU|EPHA7|FOS|FYN|MCL1|DDR2|MAP2K7|TGFB2|TLR4|PICALM|BACE1	-3.29887	0	31	0	0	-10.2421
		Mtfr1																	0	1	0	0	-10.0609	0	WP3888	M010	1	0	WikiPathways	27	VEGFA-VEGFR2 signaling pathway		-10.0609	3.77962	8.35748	30182	432	610	33	5.40984	0.915904	102|160|387|1387|1398|1827|1847|2534|2817|3164|3486|3748|4303|4641|4792|5609|5781|5879|5908|6093|7086|7111|8754|9444|9645|11080|22926|23196|27289|29924|51278|51574|170506	ADAM10|AP2A1|RHOA|CREBBP|CRK|RCAN1|DUSP5|FYN|GPC1|NR4A1|IGFBP3|KCNC3|FOXO4|MYO1C|NFKBIA|MAP2K7|PTPN11|RAC1|RAP1B|ROCK1|TKT|TMOD1|ADAM9|QKI|MICAL2|DNAJB4|ATF6|FAM120A|RND1|EPN1|IER5|LARP7|DHX36	-7.14279	0	32	1	1	-10.0609
		Il9r																	1	1	1	-6.03381	-3.61269	-3.00181	GO:0048545	M111	3	0	GO Biological Processes	19	response to steroid hormone	19_GO:0050896 response to stimulus	-10.0532	3.95975	8.43758	30182	284	832	31	3.72596	0.656617	58|387|478|648|687|1277|1490|1545|2353|4155|4192|5066|5176|5207|5730|5743|6720|7042|7043|7048|7538|8644|8754|10413|10521|11057|11240|79039|81285|85315|387758	ACTA1|RHOA|ATP1A3|BMI1|KLF9|COL1A1|CCN2|CYP1B1|FOS|MBP|MDK|PAM|SERPINF1|PFKFB1|PTGDS|PTGS2|SREBF1|TGFB2|TGFB3|TGFBR2|ZFP36|AKR1C3|ADAM9|YAP1|DDX17|ABHD2|PADI2|DDX54|OR51E2|PAQR8|FIBIN	-7.53624	0	33	1	1	-10.0532
		Doc2g																	1	1	0	-5.22029	-2.16504	0	GO:0031960	M110	2	0	GO Biological Processes	19	response to corticosteroid	19_GO:0050896 response to stimulus	-5.4255	3.71506	5.90583	30182	166	832	17	2.04327	0.490477	387|648|687|1277|1490|1545|2353|4192|5066|5176|5207|5730|5743|7538|8644|8754|387758	RHOA|BMI1|KLF9|COL1A1|CCN2|CYP1B1|FOS|MDK|PAM|SERPINF1|PFKFB1|PTGDS|PTGS2|ZFP36|AKR1C3|ADAM9|FIBIN	-3.58791	0	33	0	0	-10.0532
		Mal																	1	0	0	-3.67936	0	0	GO:1901654	M100	1	0	GO Biological Processes	19	response to ketone	19_GO:0050896 response to stimulus	-4.74384	3.16979	5.26124	30182	206	832	18	2.16346	0.504387	648|687|1545|2353|4155|4478|5176|6366|6720|7042|7043|8644|10365|10413|10631|11057|11184|387758	BMI1|KLF9|CYP1B1|FOS|MBP|MSN|SERPINF1|CCL21|SREBF1|TGFB2|TGFB3|AKR1C3|KLF2|YAP1|POSTN|ABHD2|MAP4K1|FIBIN	-3.03584	0	33	0	0	-10.0532
		Tecpr1																	1	1	0	-3.73049	-2.07464	0	GO:0051384	M110	2	0	GO Biological Processes	19	response to glucocorticoid	19_GO:0050896 response to stimulus	-4.39278	3.57655	5.18152	30182	142	832	14	1.68269	0.445919	387|648|687|1545|2353|4192|5066|5176|5207|5730|5743|7538|8754|387758	RHOA|BMI1|KLF9|CYP1B1|FOS|MDK|PAM|SERPINF1|PFKFB1|PTGDS|PTGS2|ZFP36|ADAM9|FIBIN	-2.75258	0	33	0	0	-10.0532
		Plekhb2																	1	0	0	-2.45007	0	0	GO:0097305	M100	1	0	GO Biological Processes	19	response to alcohol	19_GO:0050896 response to stimulus	-3.18551	2.45697	3.90258	30182	251	832	17	2.04327	0.490477	113|387|687|1268|1513|1545|2185|2353|2534|5019|5179|6366|6720|7048|8644|10365|11184	ADCY7|RHOA|KLF9|CNR1|CTSK|CYP1B1|PTK2B|FOS|FYN|OXCT1|PENK|CCL21|SREBF1|TGFBR2|AKR1C3|KLF2|MAP4K1	-1.80265	0	33	0	0	-10.0532
		Kif3c																	1	0	0	-2.4799	0	0	GO:1901655	M100	1	0	GO Biological Processes	19	cellular response to ketone	19_GO:0050896 response to stimulus	-3.18352	3.4549	4.24263	30182	105	832	10	1.20192	0.37779	648|687|1545|2353|4478|5176|8644|10365|10631|11184	BMI1|KLF9|CYP1B1|FOS|MSN|SERPINF1|AKR1C3|KLF2|POSTN|MAP4K1	-1.80137	0	33	0	0	-10.0532
		Prr5l																	0	1	0	0	-8.1294	0	GO:0030834	M010	1	0	GO Biological Processes	19	regulation of actin filament depolymerization	19_GO:0050789 regulation of biological process	-9.93368	9.58246	10.5289	30182	53	832	14	1.68269	0.445919	1073|2150|2934|6708|6711|6840|7111|7429|11344|29765|55604|130271|136319|253725	CFL2|F2RL1|GSN|SPTA1|SPTBN1|SVIL|TMOD1|VIL1|TWF2|TMOD4|CARMIL1|PLEKHH2|MTPN|WASHC2C	-7.43374	0	34	1	1	-9.93368
		LOC100910189																	0	1	0	0	-6.78649	0	GO:1901879	M010	1	0	GO Biological Processes	19	regulation of protein depolymerization	19_GO:0050789 regulation of biological process	-7.90066	6.32729	8.32962	30182	86	832	15	1.80288	0.461287	1073|2150|2934|4130|6708|6711|6840|7111|7429|11344|29765|55604|130271|136319|253725	CFL2|F2RL1|GSN|MAP1A|SPTA1|SPTBN1|SVIL|TMOD1|VIL1|TWF2|TMOD4|CARMIL1|PLEKHH2|MTPN|WASHC2C	-5.69732	0	34	0	0	-9.93368
		Dctn4																	1	1	0	-2.74302	-4.2706	0	GO:0008064	M110	2	0	GO Biological Processes	19	regulation of actin polymerization or depolymerization	19_GO:0050789 regulation of biological process	-6.77351	4.38239	6.96854	30182	149	832	18	2.16346	0.504387	387|1073|2150|2185|2934|6366|6708|6711|6840|7111|7429|11344|23191|29765|55604|130271|136319|253725	RHOA|CFL2|F2RL1|PTK2B|GSN|CCL21|SPTA1|SPTBN1|SVIL|TMOD1|VIL1|TWF2|CYFIP1|TMOD4|CARMIL1|PLEKHH2|MTPN|WASHC2C	-4.72289	0	34	0	0	-9.93368
		Ndel1																	1	1	0	-2.70517	-4.18643	0	GO:0030832	M110	2	0	GO Biological Processes	19	regulation of actin filament length	19_GO:0050789 regulation of biological process	-6.64162	4.29589	6.8587	30182	152	832	18	2.16346	0.504387	387|1073|2150|2185|2934|6366|6708|6711|6840|7111|7429|11344|23191|29765|55604|130271|136319|253725	RHOA|CFL2|F2RL1|PTK2B|GSN|CCL21|SPTA1|SPTBN1|SVIL|TMOD1|VIL1|TWF2|CYFIP1|TMOD4|CARMIL1|PLEKHH2|MTPN|WASHC2C	-4.60812	0	34	0	0	-9.93368
		Klf2																	0	1	0	0	-5.87538	0	GO:0043244	M010	1	0	GO Biological Processes	19	regulation of protein-containing complex disassembly	19_GO:0050789 regulation of biological process	-6.5341	4.71889	6.95829	30182	123	832	16	1.92308	0.476124	1073|2150|2934|4130|6708|6711|6840|7111|7429|11344|25851|29765|55604|130271|136319|253725	CFL2|F2RL1|GSN|MAP1A|SPTA1|SPTBN1|SVIL|TMOD1|VIL1|TWF2|TECPR1|TMOD4|CARMIL1|PLEKHH2|MTPN|WASHC2C	-4.52109	0	34	0	0	-9.93368
		Rbm25																	0	1	0	0	-4.93279	0	GO:0030835	M010	1	0	GO Biological Processes	19	negative regulation of actin filament depolymerization	19_GO:0048519 negative regulation of biological process	-6.05152	8.37149	7.75566	30182	39	832	9	1.08173	0.358621	2934|6708|6711|6840|7111|7429|11344|29765|130271	GSN|SPTA1|SPTBN1|SVIL|TMOD1|VIL1|TWF2|TMOD4|PLEKHH2	-4.12365	0	34	0	0	-9.93368
		Yap1																	0	1	0	0	-5.87555	0	GO:0031333	M010	1	0	GO Biological Processes	19	negative regulation of protein-containing complex assembly	19_GO:0048519 negative regulation of biological process	-5.87555	4.84407	6.61771	30182	143	610	14	2.29508	0.606307	1191|5494|6662|6708|6711|6812|6840|7111|7429|8874|11344|27124|29765|258010	CLU|PPM1A|SOX9|SPTA1|SPTBN1|STXBP1|SVIL|TMOD1|VIL1|ARHGEF7|TWF2|INPP5J|TMOD4|SVIP	-3.79277	0	34	0	0	-9.93368
		Map1a																	1	1	0	-2.15236	-3.49292	0	GO:0030833	M110	2	0	GO Biological Processes	19	regulation of actin filament polymerization	19_GO:0050789 regulation of biological process	-5.49821	4.18574	6.12873	30182	130	832	15	1.80288	0.461287	387|2185|2934|6366|6708|6711|6840|7111|7429|11344|23191|29765|55604|136319|253725	RHOA|PTK2B|GSN|CCL21|SPTA1|SPTBN1|SVIL|TMOD1|VIL1|TWF2|CYFIP1|TMOD4|CARMIL1|MTPN|WASHC2C	-3.65253	0	34	0	0	-9.93368
		Gck																	0	1	0	0	-5.26171	0	GO:0051693	M010	1	0	GO Biological Processes	19	actin filament capping	19_GO:0048519 negative regulation of biological process	-5.40656	8.29176	7.26723	30182	35	832	8	0.961538	0.338317	2934|6708|6711|6840|7111|7429|11344|29765	GSN|SPTA1|SPTBN1|SVIL|TMOD1|VIL1|TWF2|TMOD4	-3.57573	0	34	0	0	-9.93368
		Vapb																	0	1	0	0	-4.1434	0	GO:0030042	M010	1	0	GO Biological Processes	19	actin filament depolymerization	19_GO:0009987 cellular process	-4.97458	15.1152	8.23406	30182	12	832	5	0.600962	0.267949	1073|2934|7429|9645|11344	CFL2|GSN|VIL1|MICAL2|TWF2	-3.22499	0	34	0	0	-9.93368
		Homer2																	0	1	0	0	-4.6917	0	GO:0032272	M010	1	0	GO Biological Processes	19	negative regulation of protein polymerization	19_GO:0048519 negative regulation of biological process	-4.6917	5.93744	6.1488	30182	75	610	9	1.47541	0.488162	6708|6711|6840|7111|7429|8874|11344|27124|29765	SPTA1|SPTBN1|SVIL|TMOD1|VIL1|ARHGEF7|TWF2|INPP5J|TMOD4	-2.89123	0	34	0	0	-9.93368
		Slc22a15																	0	1	0	0	-3.47378	0	GO:1901880	M010	1	0	GO Biological Processes	19	negative regulation of protein depolymerization	19_GO:0048519 negative regulation of biological process	-4.15065	5.02289	5.46655	30182	65	832	9	1.08173	0.358621	2934|6708|6711|6840|7111|7429|11344|29765|130271	GSN|SPTA1|SPTBN1|SVIL|TMOD1|VIL1|TWF2|TMOD4|PLEKHH2	-2.55629	0	34	0	0	-9.93368
		Il1a																	0	1	0	0	-3.31816	0	GO:1902904	M010	1	0	GO Biological Processes	19	negative regulation of supramolecular fiber organization	19_GO:0048519 negative regulation of biological process	-3.77419	3.135	4.58749	30182	162	832	14	1.68269	0.445919	1191|2934|6708|6711|6840|7111|7429|8500|8874|11344|23671|27124|29765|130271	CLU|GSN|SPTA1|SPTBN1|SVIL|TMOD1|VIL1|PPFIA1|ARHGEF7|TWF2|TMEFF2|INPP5J|TMOD4|PLEKHH2	-2.25796	0	34	0	0	-9.93368
		Iba57																	0	1	0	0	-3.69198	0	GO:0030837	M010	1	0	GO Biological Processes	19	negative regulation of actin filament polymerization	19_GO:0048519 negative regulation of biological process	-3.69198	5.77251	5.31462	30182	60	610	7	1.14754	0.431234	6708|6711|6840|7111|7429|11344|29765	SPTA1|SPTBN1|SVIL|TMOD1|VIL1|TWF2|TMOD4	-2.20044	0	34	0	0	-9.93368
		Ttc7b																	0	1	0	0	-3.09403	0	GO:0043242	M010	1	0	GO Biological Processes	19	negative regulation of protein-containing complex disassembly	19_GO:0048519 negative regulation of biological process	-3.66263	4.35317	4.89528	30182	75	832	9	1.08173	0.358621	2934|6708|6711|6840|7111|7429|11344|29765|130271	GSN|SPTA1|SPTBN1|SVIL|TMOD1|VIL1|TWF2|TMOD4|PLEKHH2	-2.17469	0	34	0	0	-9.93368
		S100a1																	0	1	0	0	-2.81464	0	GO:0051494	M010	1	0	GO Biological Processes	19	negative regulation of cytoskeleton organization	19_GO:0048519 negative regulation of biological process	-3.31391	2.966	4.18484	30182	159	832	13	1.5625	0.429961	2934|6708|6711|6840|7111|7429|8500|8874|11344|23671|27124|29765|130271	GSN|SPTA1|SPTBN1|SVIL|TMOD1|VIL1|PPFIA1|ARHGEF7|TWF2|TMEFF2|INPP5J|TMOD4|PLEKHH2	-1.90084	0	34	0	0	-9.93368
		Spata13																	0	1	0	0	-2.50611	0	GO:0051014	M010	1	0	GO Biological Processes	19	actin filament severing	19_GO:0009987 cellular process	-3.21195	9.67372	5.6573	30182	15	832	4	0.480769	0.239806	1073|2934|6840|7429	CFL2|GSN|SVIL|VIL1	-1.82532	0	34	0	0	-9.93368
		Epb41l1																	0	1	0	0	-2.96565	0	GO:0051261	M010	1	0	GO Biological Processes	19	protein depolymerization	19_GO:0009987 cellular process	-3.18934	5.58099	4.81973	30182	39	832	6	0.721154	0.293346	1073|2934|7429|9645|9829|11344	CFL2|GSN|VIL1|MICAL2|DNAJC6|TWF2	-1.80554	0	34	0	0	-9.93368
		Abcc9																	0	1	0	0	-2.13975	0	GO:0051016	M010	1	0	GO Biological Processes	19	barbed-end actin filament capping	19_GO:0048519 negative regulation of biological process	-2.70939	7.25529	4.71147	30182	20	832	4	0.480769	0.239806	2934|6840|7429|11344	GSN|SVIL|VIL1|TWF2	-1.42478	0	34	0	0	-9.93368
		Ppm1a																	0	1	0	0	-2.36568	0	GO:0010639	M010	1	0	GO Biological Processes	19	negative regulation of organelle organization	19_GO:0048519 negative regulation of biological process	-2.49885	2.02127	3.19326	30182	341	832	19	2.28365	0.517889	599|666|1191|2934|4134|6708|6711|6840|7111|7429|8500|8874|9637|10413|11344|23671|27124|29765|130271	BCL2L2|BOK|CLU|GSN|MAP4|SPTA1|SPTBN1|SVIL|TMOD1|VIL1|PPFIA1|ARHGEF7|FEZ2|YAP1|TWF2|TMEFF2|INPP5J|TMOD4|PLEKHH2	-1.25249	0	34	0	0	-9.93368
		Xpr1																	1	1	1	-6.7542	-3.44484	-2.87828	GO:0042327	M111	3	0	GO Biological Processes	19	positive regulation of phosphorylation	19_GO:0048518 positive regulation of biological process	-9.91259	2.58458	7.5789	30182	786	832	56	6.73077	0.86864	208|284|351|387|558|657|948|1191|1399|1490|2045|2185|2277|2534|3084|3481|3553|3623|4842|4915|4921|5156|5207|5609|5649|5743|5781|5879|6098|6259|6352|6366|6385|6423|6662|7039|7042|7043|7048|7060|7099|8087|8525|8754|9094|9244|9518|10220|10457|23118|26137|28232|50507|55437|79899|84254	AKT2|ANGPT1|APP|RHOA|AXL|BMPR1A|CD36|CLU|CRKL|CCN2|EPHA7|PTK2B|VEGFD|FYN|NRG1|IGF2|IL1B|INHA|NOS1|NTRK2|DDR2|PDGFRA|PFKFB1|MAP2K7|RELN|PTGS2|PTPN11|RAC1|ROS1|RYK|CCL5|CCL21|SDC4|SFRP2|SOX9|TGFA|TGFB2|TGFB3|TGFBR2|THBS4|TLR4|FXR1|DGKZ|ADAM9|UNC119|CRLF1|GDF15|GDF11|GPNMB|TAB2|ZBTB20|SLCO3A1|NOX4|STRADB|PRR5L|CAMKK1	-7.42046	0	35	1	1	-9.91259
		Erlin2																	1	1	1	-5.96769	-2.47513	-3.0804	GO:0001934	M111	3	0	GO Biological Processes	19	positive regulation of protein phosphorylation	19_GO:0048518 positive regulation of biological process	-8.1351	2.47569	6.73808	30182	718	832	49	5.88942	0.816195	208|284|351|387|657|948|1191|1399|1490|2045|2185|2277|2534|3084|3481|3553|3623|4842|4915|4921|5609|5649|5743|5781|5879|6352|6366|6385|6423|6662|7039|7042|7043|7048|7060|7099|8087|8754|9094|9244|9518|10220|10457|23118|28232|50507|55437|79899|84254	AKT2|ANGPT1|APP|RHOA|BMPR1A|CD36|CLU|CRKL|CCN2|EPHA7|PTK2B|VEGFD|FYN|NRG1|IGF2|IL1B|INHA|NOS1|NTRK2|DDR2|MAP2K7|RELN|PTGS2|PTPN11|RAC1|CCL5|CCL21|SDC4|SFRP2|SOX9|TGFA|TGFB2|TGFB3|TGFBR2|THBS4|TLR4|FXR1|ADAM9|UNC119|CRLF1|GDF15|GDF11|GPNMB|TAB2|SLCO3A1|NOX4|STRADB|PRR5L|CAMKK1	-5.89957	0	35	0	0	-9.91259
		Fos																	1	1	1	-4.07112	-2.75886	-2.29155	GO:0043549	M111	3	0	GO Biological Processes	19	regulation of kinase activity	19_GO:0008152 metabolic process	-6.83122	2.31766	6.02509	30182	720	832	46	5.52885	0.792328	284|351|387|558|905|1191|1647|1843|1845|2185|3084|3553|4878|4915|4921|5156|5207|5339|5609|5649|6098|6259|6352|6366|6385|6423|7039|7042|7048|7099|7345|8525|8754|9052|9094|9479|9647|10114|10527|11122|23118|50507|51196|55437|55450|84254	ANGPT1|APP|RHOA|AXL|CCNT2|CLU|GADD45A|DUSP1|DUSP3|PTK2B|NRG1|IL1B|NPPA|NTRK2|DDR2|PDGFRA|PFKFB1|PLEC|MAP2K7|RELN|ROS1|RYK|CCL5|CCL21|SDC4|SFRP2|TGFA|TGFB2|TGFBR2|TLR4|UCHL1|DGKZ|ADAM9|GPRC5A|UNC119|MAPK8IP1|PPM1F|HIPK3|IPO7|PTPRT|TAB2|NOX4|PLCE1|STRADB|CAMK2N1|CAMKK1	-4.77179	0	35	0	0	-9.91259
		Cdhr1																	1	1	1	-3.49982	-2.02762	-2.54618	GO:0045859	M111	3	0	GO Biological Processes	19	regulation of protein kinase activity	19_GO:0008152 metabolic process	-5.60335	2.25643	5.3528	30182	627	832	39	4.6875	0.732797	284|351|387|905|1191|1647|1843|1845|2185|3084|3553|4878|4921|5339|5609|5649|6352|6366|6385|6423|7039|7042|7048|7099|7345|8754|9052|9094|9479|9647|10114|10527|11122|23118|50507|51196|55437|55450|84254	ANGPT1|APP|RHOA|CCNT2|CLU|GADD45A|DUSP1|DUSP3|PTK2B|NRG1|IL1B|NPPA|DDR2|PLEC|MAP2K7|RELN|CCL5|CCL21|SDC4|SFRP2|TGFA|TGFB2|TGFBR2|TLR4|UCHL1|ADAM9|GPRC5A|UNC119|MAPK8IP1|PPM1F|HIPK3|IPO7|PTPRT|TAB2|NOX4|PLCE1|STRADB|CAMK2N1|CAMKK1	-3.7396	0	35	0	0	-9.91259
		Tp53inp2																	1	0	0	-4.35688	0	0	GO:0033674	M100	1	0	GO Biological Processes	19	positive regulation of kinase activity	19_GO:0048518 positive regulation of biological process	-5.00753	2.45798	5.11477	30182	428	832	29	3.48558	0.635875	284|387|558|1191|2185|3084|3553|4915|4921|5156|5207|5609|5649|6098|6259|6352|6366|6385|7039|7042|7048|7099|8525|8754|9094|23118|50507|55437|84254	ANGPT1|RHOA|AXL|CLU|PTK2B|NRG1|IL1B|NTRK2|DDR2|PDGFRA|PFKFB1|MAP2K7|RELN|ROS1|RYK|CCL5|CCL21|SDC4|TGFA|TGFB2|TGFBR2|TLR4|DGKZ|ADAM9|UNC119|TAB2|NOX4|STRADB|CAMKK1	-3.25245	0	35	0	0	-9.91259
		Twf2																	1	0	0	-3.601	0	0	GO:0051347	M100	1	0	GO Biological Processes	19	positive regulation of transferase activity	19_GO:0065007 biological regulation	-4.2048	2.15435	4.47931	30182	522	832	31	3.72596	0.656617	284|387|558|648|1191|2185|3084|3481|3553|4915|4921|5156|5207|5609|5649|6098|6259|6352|6366|6385|7039|7042|7048|7099|8525|8754|9094|23118|50507|55437|84254	ANGPT1|RHOA|AXL|BMI1|CLU|PTK2B|NRG1|IGF2|IL1B|NTRK2|DDR2|PDGFRA|PFKFB1|MAP2K7|RELN|ROS1|RYK|CCL5|CCL21|SDC4|TGFA|TGFB2|TGFBR2|TLR4|DGKZ|ADAM9|UNC119|TAB2|NOX4|STRADB|CAMKK1	-2.59877	0	35	0	0	-9.91259
		Rap1b																	0	0	1	0	0	-2.5477	GO:0050731	M001	1	0	GO Biological Processes	19	positive regulation of peptidyl-tyrosine phosphorylation	19_GO:0048518 positive regulation of biological process	-2.79346	2.60549	3.64757	30182	181	832	13	1.5625	0.429961	284|948|2185|2534|3481|5649|5781|6352|7039|7060|9094|9244|50507	ANGPT1|CD36|PTK2B|FYN|IGF2|RELN|PTPN11|CCL5|TGFA|THBS4|UNC119|CRLF1|NOX4	-1.49484	0	35	0	0	-9.91259
		Fxyd3																	0	1	1	0	-8.93528	-2.29421	hsa05208	M011	2	0	KEGG Pathway	24	Chemical carcinogenesis - reactive oxygen species		-9.85367	4.39221	8.56045	30182	223	832	27	3.24519	0.61432	27|208|514|518|539|873|1350|1543|1545|2353|2938|2946|4257|4701|4708|4731|4792|4893|5293|5609|5781|5879|8644|10476|50507|51079|253152	ABL2|AKT2|ATP5F1E|ATP5MC3|ATP5PO|CBR1|COX7C|CYP1A1|CYP1B1|FOS|GSTA1|GSTM2|MGST1|NDUFA7|NDUFB2|NDUFV3|NFKBIA|NRAS|PIK3CD|MAP2K7|PTPN11|RAC1|AKR1C3|ATP5PD|NOX4|NDUFA13|EPHX4	-7.37343	0	36	1	1	-9.85367
		Arhgef7																	0	1	0	0	-8.16917	0	GO:0009205	M010	1	0	GO Biological Processes	19	purine ribonucleoside triphosphate metabolic process	19_GO:0008152 metabolic process	-8.16917	5.13713	8.06237	30182	183	610	19	3.11475	0.703357	387|514|518|521|539|2027|2645|3098|4625|4701|4708|4731|4831|5207|7351|10476|10632|23433|51079	RHOA|ATP5F1E|ATP5MC3|ATP5ME|ATP5PO|ENO3|GCK|HK1|MYH7|NDUFA7|NDUFB2|NDUFV3|NME2|PFKFB1|UCP2|ATP5PD|ATP5MG|RHOQ|NDUFA13	-5.50989	0	36	0	0	-9.85367
		Tmem263																	0	1	0	0	-7.97581	0	GO:0009144	M010	1	0	GO Biological Processes	19	purine nucleoside triphosphate metabolic process	19_GO:0008152 metabolic process	-7.97581	5.00051	7.90256	30182	188	610	19	3.11475	0.703357	387|514|518|521|539|2027|2645|3098|4625|4701|4708|4731|4831|5207|7351|10476|10632|23433|51079	RHOA|ATP5F1E|ATP5MC3|ATP5ME|ATP5PO|ENO3|GCK|HK1|MYH7|NDUFA7|NDUFB2|NDUFV3|NME2|PFKFB1|UCP2|ATP5PD|ATP5MG|RHOQ|NDUFA13	-5.37452	0	36	0	0	-9.85367
		Tmem256																	1	1	0	-2.17168	-6.0326	0	hsa05415	M110	2	0	KEGG Pathway	24	Diabetic cardiomyopathy		-7.93559	4.11014	7.48589	30182	203	832	23	2.76442	0.568399	208|514|518|539|816|948|1277|1281|1350|4313|4701|4708|4731|5166|5293|5879|7042|7043|7048|7137|9945|10476|51079	AKT2|ATP5F1E|ATP5MC3|ATP5PO|CAMK2B|CD36|COL1A1|COL3A1|COX7C|MMP2|NDUFA7|NDUFB2|NDUFV3|PDK4|PIK3CD|RAC1|TGFB2|TGFB3|TGFBR2|TNNI3|GFPT2|ATP5PD|NDUFA13	-5.72284	0	36	0	0	-9.85367
		Akt2																	0	1	0	0	-7.90029	0	GO:0009199	M010	1	0	GO Biological Processes	19	ribonucleoside triphosphate metabolic process	19_GO:0008152 metabolic process	-7.90029	4.94787	7.84022	30182	190	610	19	3.11475	0.703357	387|514|518|521|539|2027|2645|3098|4625|4701|4708|4731|4831|5207|7351|10476|10632|23433|51079	RHOA|ATP5F1E|ATP5MC3|ATP5ME|ATP5PO|ENO3|GCK|HK1|MYH7|NDUFA7|NDUFB2|NDUFV3|NME2|PFKFB1|UCP2|ATP5PD|ATP5MG|RHOQ|NDUFA13	-5.31425	0	36	0	0	-9.85367
		Cxcl14																	0	1	0	0	-7.26355	0	GO:0009141	M010	1	0	GO Biological Processes	19	nucleoside triphosphate metabolic process	19_GO:0008152 metabolic process	-7.26355	4.51969	7.31568	30182	208	610	19	3.11475	0.703357	387|514|518|521|539|2027|2645|3098|4625|4701|4708|4731|4831|5207|7351|10476|10632|23433|51079	RHOA|ATP5F1E|ATP5MC3|ATP5ME|ATP5PO|ENO3|GCK|HK1|MYH7|NDUFA7|NDUFB2|NDUFV3|NME2|PFKFB1|UCP2|ATP5PD|ATP5MG|RHOQ|NDUFA13	-4.79489	0	36	0	0	-9.85367
		Atrn																	0	1	0	0	-6.84418	0	R-HSA-1428517	M010	1	0	Reactome Gene Sets	6	The citric acid (TCA) cycle and respiratory electron transport		-6.84418	4.72549	7.15971	30182	178	610	17	2.78689	0.666434	514|518|521|539|1350|1737|2109|4701|4708|4731|5166|6566|7351|10476|10632|51079|57546	ATP5F1E|ATP5MC3|ATP5ME|ATP5PO|COX7C|DLAT|ETFB|NDUFA7|NDUFB2|NDUFV3|PDK4|SLC16A1|UCP2|ATP5PD|ATP5MG|NDUFA13|PDP2	-4.48593	0	36	0	0	-9.85367
		Eno3																	0	1	0	0	-6.82869	0	GO:0046034	M010	1	0	GO Biological Processes	19	ATP metabolic process	19_GO:0008152 metabolic process	-6.82869	5.0105	7.25912	30182	158	610	16	2.62295	0.647081	514|518|521|539|2027|2645|3098|4625|4701|4708|4731|5207|7351|10476|10632|51079	ATP5F1E|ATP5MC3|ATP5ME|ATP5PO|ENO3|GCK|HK1|MYH7|NDUFA7|NDUFB2|NDUFV3|PFKFB1|UCP2|ATP5PD|ATP5MG|NDUFA13	-4.47767	0	36	0	0	-9.85367
		Pnn																	0	1	0	0	-5.99002	0	GO:0009150	M010	1	0	GO Biological Processes	19	purine ribonucleotide metabolic process	19_GO:0008152 metabolic process	-6.04201	2.77577	5.85734	30182	379	832	29	3.48558	0.635875	113|387|514|518|521|539|1737|2027|2645|3098|4625|4701|4708|4731|4831|4878|4879|5207|6799|7351|7498|9615|10476|10632|11163|11165|23433|51079|128486	ADCY7|RHOA|ATP5F1E|ATP5MC3|ATP5ME|ATP5PO|DLAT|ENO3|GCK|HK1|MYH7|NDUFA7|NDUFB2|NDUFV3|NME2|NPPA|NPPB|PFKFB1|SULT1A2|UCP2|XDH|GDA|ATP5PD|ATP5MG|NUDT4|NUDT3|RHOQ|NDUFA13|FITM2	-4.11742	0	36	0	0	-9.85367
		Ap2a1																	0	1	0	0	-5.99835	0	R-HSA-163210	M010	1	0	Reactome Gene Sets	6	Formation of ATP by chemiosmotic coupling		-5.99835	16.4929	9.44313	30182	18	610	6	0.983607	0.399576	514|518|521|539|10476|10632	ATP5F1E|ATP5MC3|ATP5ME|ATP5PO|ATP5PD|ATP5MG	-3.85839	0	36	0	0	-9.85367
		Slc30a9																	0	1	0	0	-5.97235	0	GO:0019693	M010	1	0	GO Biological Processes	19	ribose phosphate metabolic process	19_GO:0008152 metabolic process	-5.97235	3.03923	5.9488	30182	407	610	25	4.09836	0.8027	387|514|518|521|539|1737|2027|2645|3098|4625|4701|4708|4731|4831|5207|6799|7086|7351|10476|10632|11163|11165|23433|51079|128486	RHOA|ATP5F1E|ATP5MC3|ATP5ME|ATP5PO|DLAT|ENO3|GCK|HK1|MYH7|NDUFA7|NDUFB2|NDUFV3|NME2|PFKFB1|SULT1A2|TKT|UCP2|ATP5PD|ATP5MG|NUDT4|NUDT3|RHOQ|NDUFA13|FITM2	-3.85375	0	36	0	0	-9.85367
		Rita1																	0	1	0	0	-5.91465	0	GO:0006091	M010	1	0	GO Biological Processes	19	generation of precursor metabolites and energy	19_GO:0008152 metabolic process	-5.91465	3.01699	5.90587	30182	410	610	25	4.09836	0.8027	126|208|514|521|539|1350|1737|2027|2109|2642|2645|3098|4701|4708|4731|5019|5207|5339|5509|7086|7351|9650|10476|10632|51079	ADH1C|AKT2|ATP5F1E|ATP5ME|ATP5PO|COX7C|DLAT|ENO3|ETFB|GCGR|GCK|HK1|NDUFA7|NDUFB2|NDUFV3|OXCT1|PFKFB1|PLEC|PPP1R3D|TKT|UCP2|MTFR1|ATP5PD|ATP5MG|NDUFA13	-3.81809	0	36	0	0	-9.85367
		Slco5a1																	0	1	0	0	-5.57063	0	GO:0006163	M010	1	0	GO Biological Processes	19	purine nucleotide metabolic process	19_GO:0008152 metabolic process	-5.76069	2.54014	5.58577	30182	457	832	32	3.84615	0.666707	113|387|514|518|521|539|1737|2027|2327|2645|3098|4625|4701|4708|4731|4831|4878|4879|5207|6799|7086|7351|7498|9615|10135|10476|10632|11163|11165|23433|51079|128486	ADCY7|RHOA|ATP5F1E|ATP5MC3|ATP5ME|ATP5PO|DLAT|ENO3|FMO2|GCK|HK1|MYH7|NDUFA7|NDUFB2|NDUFV3|NME2|NPPA|NPPB|PFKFB1|SULT1A2|TKT|UCP2|XDH|GDA|NAMPT|ATP5PD|ATP5MG|NUDT4|NUDT3|RHOQ|NDUFA13|FITM2	-3.88104	0	36	0	0	-9.85367
		Rpl38																	0	1	0	0	-5.71733	0	R-HSA-163200	M010	1	0	Reactome Gene Sets	6	Respiratory electron transport, ATP synthesis by chemiosmotic coupling, and heat production by uncoupling proteins.		-5.71733	5.06475	6.59278	30182	127	610	13	2.13115	0.584742	514|518|521|539|1350|2109|4701|4708|4731|7351|10476|10632|51079	ATP5F1E|ATP5MC3|ATP5ME|ATP5PO|COX7C|ETFB|NDUFA7|NDUFB2|NDUFV3|UCP2|ATP5PD|ATP5MG|NDUFA13	-3.65672	0	36	0	0	-9.85367
		Slc6a6																	0	1	0	0	-5.67952	0	GO:0015986	M010	1	0	GO Biological Processes	19	proton motive force-driven ATP synthesis	19_GO:0008152 metabolic process	-5.67952	6.7779	7.09864	30182	73	610	10	1.63934	0.514139	514|518|521|539|4701|4708|4731|10476|10632|51079	ATP5F1E|ATP5MC3|ATP5ME|ATP5PO|NDUFA7|NDUFB2|NDUFV3|ATP5PD|ATP5MG|NDUFA13	-3.63035	0	36	0	0	-9.85367
		Lnc215																	0	1	0	0	-5.61928	0	GO:0009259	M010	1	0	GO Biological Processes	19	ribonucleotide metabolic process	19_GO:0008152 metabolic process	-5.61928	2.98364	5.72142	30182	398	610	24	3.93443	0.787154	387|514|518|521|539|1737|2027|2645|3098|4625|4701|4708|4731|4831|5207|6799|7351|10476|10632|11163|11165|23433|51079|128486	RHOA|ATP5F1E|ATP5MC3|ATP5ME|ATP5PO|DLAT|ENO3|GCK|HK1|MYH7|NDUFA7|NDUFB2|NDUFV3|NME2|PFKFB1|SULT1A2|UCP2|ATP5PD|ATP5MG|NUDT4|NUDT3|RHOQ|NDUFA13|FITM2	-3.58787	0	36	0	0	-9.85367
		Rec114																	0	1	0	0	-5.07766	0	GO:0072521	M010	1	0	GO Biological Processes	19	purine-containing compound metabolic process	19_GO:0008152 metabolic process	-5.61202	2.45816	5.462	30182	487	832	33	3.96635	0.676621	113|387|514|518|521|539|1737|2027|2327|2645|3098|4625|4701|4708|4731|4831|4878|4879|5207|6799|7086|7351|7498|9615|10135|10476|10632|11163|11165|23433|51079|55604|128486	ADCY7|RHOA|ATP5F1E|ATP5MC3|ATP5ME|ATP5PO|DLAT|ENO3|FMO2|GCK|HK1|MYH7|NDUFA7|NDUFB2|NDUFV3|NME2|NPPA|NPPB|PFKFB1|SULT1A2|TKT|UCP2|XDH|GDA|NAMPT|ATP5PD|ATP5MG|NUDT4|NUDT3|RHOQ|NDUFA13|CARMIL1|FITM2	-3.74542	0	36	0	0	-9.85367
		Lamc3																	0	1	0	0	-5.50424	0	WP623	M010	1	0	WikiPathways	27	Oxidative phosphorylation		-5.50424	7.4218	7.15125	30182	60	610	9	1.47541	0.488162	514|518|521|539|4701|4708|4731|10476|10632	ATP5F1E|ATP5MC3|ATP5ME|ATP5PO|NDUFA7|NDUFB2|NDUFV3|ATP5PD|ATP5MG	-3.49651	0	36	0	0	-9.85367
		Msrb1																	0	1	0	0	-5.40666	0	GO:0009206	M010	1	0	GO Biological Processes	19	purine ribonucleoside triphosphate biosynthetic process	19_GO:0008152 metabolic process	-5.40666	5.66943	6.58126	30182	96	610	11	1.80328	0.538784	514|518|521|539|4701|4708|4731|4831|10476|10632|51079	ATP5F1E|ATP5MC3|ATP5ME|ATP5PO|NDUFA7|NDUFB2|NDUFV3|NME2|ATP5PD|ATP5MG|NDUFA13	-3.42825	0	36	0	0	-9.85367
		Synm																	0	1	0	0	-5.36228	0	GO:0009145	M010	1	0	GO Biological Processes	19	purine nucleoside triphosphate biosynthetic process	19_GO:0008152 metabolic process	-5.36228	5.61099	6.53275	30182	97	610	11	1.80328	0.538784	514|518|521|539|4701|4708|4731|4831|10476|10632|51079	ATP5F1E|ATP5MC3|ATP5ME|ATP5PO|NDUFA7|NDUFB2|NDUFV3|NME2|ATP5PD|ATP5MG|NDUFA13	-3.38848	0	36	0	0	-9.85367
		Ddit4l2																	0	1	0	0	-5.26518	0	GO:0042776	M010	1	0	GO Biological Processes	19	proton motive force-driven mitochondrial ATP synthesis	19_GO:0008152 metabolic process	-5.26518	6.95794	6.85274	30182	64	610	9	1.47541	0.488162	514|521|539|4701|4708|4731|10476|10632|51079	ATP5F1E|ATP5ME|ATP5PO|NDUFA7|NDUFB2|NDUFV3|ATP5PD|ATP5MG|NDUFA13	-3.30957	0	36	0	0	-9.85367
		Trdn																	0	1	0	0	-5.14865	0	GO:0009201	M010	1	0	GO Biological Processes	19	ribonucleoside triphosphate biosynthetic process	19_GO:0008152 metabolic process	-5.14865	5.33594	6.29993	30182	102	610	11	1.80328	0.538784	514|518|521|539|4701|4708|4731|4831|10476|10632|51079	ATP5F1E|ATP5MC3|ATP5ME|ATP5PO|NDUFA7|NDUFB2|NDUFV3|NME2|ATP5PD|ATP5MG|NDUFA13	-3.23375	0	36	0	0	-9.85367
		Dnajc27																	0	1	0	0	-5.1075	0	WP111	M010	1	0	WikiPathways	27	Electron transport chain: OXPHOS system in mitochondria		-5.1075	5.28413	6.2552	30182	103	610	11	1.80328	0.538784	514|518|521|539|1350|4701|4708|4731|7351|10476|10632	ATP5F1E|ATP5MC3|ATP5ME|ATP5PO|COX7C|NDUFA7|NDUFB2|NDUFV3|UCP2|ATP5PD|ATP5MG	-3.19851	0	36	0	0	-9.85367
		Dusp5																	0	1	0	0	-5.07157	0	GO:0006754	M010	1	0	GO Biological Processes	19	ATP biosynthetic process	19_GO:0008152 metabolic process	-5.07157	5.82102	6.39261	30182	85	610	10	1.63934	0.514139	514|518|521|539|4701|4708|4731|10476|10632|51079	ATP5F1E|ATP5MC3|ATP5ME|ATP5PO|NDUFA7|NDUFB2|NDUFV3|ATP5PD|ATP5MG|NDUFA13	-3.16883	0	36	0	0	-9.85367
		Nudt4																	0	1	0	0	-4.98645	0	GO:0006753	M010	1	0	GO Biological Processes	19	nucleoside phosphate metabolic process	19_GO:0008152 metabolic process	-4.98645	2.55435	5.15006	30182	523	610	27	4.42623	0.832763	387|514|518|521|539|954|1737|2027|2645|3098|4625|4701|4708|4731|4831|5207|6799|7086|7351|10135|10476|10632|11163|11165|23433|51079|128486	RHOA|ATP5F1E|ATP5MC3|ATP5ME|ATP5PO|ENTPD2|DLAT|ENO3|GCK|HK1|MYH7|NDUFA7|NDUFB2|NDUFV3|NME2|PFKFB1|SULT1A2|TKT|UCP2|NAMPT|ATP5PD|ATP5MG|NUDT4|NUDT3|RHOQ|NDUFA13|FITM2	-3.09788	0	36	0	0	-9.85367
		Yipf6																	0	1	0	0	-4.9191	0	CORUM:563	M010	1	0	CORUM	33	F1F0-ATP synthase, mitochondrial		-4.9191	15.4621	8.31043	30182	16	610	5	0.819672	0.365063	514|521|539|10476|10632	ATP5F1E|ATP5ME|ATP5PO|ATP5PD|ATP5MG	-3.05535	0	36	0	0	-9.85367
		Fam133b																	0	1	0	0	-4.65835	0	GO:0009117	M010	1	0	GO Biological Processes	19	nucleotide metabolic process	19_GO:0008152 metabolic process	-4.69978	2.25407	4.83296	30182	515	832	32	3.84615	0.666707	113|387|514|518|521|539|1737|2027|2327|2645|3098|4625|4701|4708|4731|4831|4878|4879|5207|6799|7086|7351|7498|9615|10135|10476|10632|11163|11165|23433|51079|128486	ADCY7|RHOA|ATP5F1E|ATP5MC3|ATP5ME|ATP5PO|DLAT|ENO3|FMO2|GCK|HK1|MYH7|NDUFA7|NDUFB2|NDUFV3|NME2|NPPA|NPPB|PFKFB1|SULT1A2|TKT|UCP2|XDH|GDA|NAMPT|ATP5PD|ATP5MG|NUDT4|NUDT3|RHOQ|NDUFA13|FITM2	-2.99964	0	36	0	0	-9.85367
		Pam																	0	1	0	0	-4.68555	0	GO:0009142	M010	1	0	GO Biological Processes	19	nucleoside triphosphate biosynthetic process	19_GO:0008152 metabolic process	-4.68555	4.77426	5.7986	30182	114	610	11	1.80328	0.538784	514|518|521|539|4701|4708|4731|4831|10476|10632|51079	ATP5F1E|ATP5MC3|ATP5ME|ATP5PO|NDUFA7|NDUFB2|NDUFV3|NME2|ATP5PD|ATP5MG|NDUFA13	-2.88753	0	36	0	0	-9.85367
		Rpa1																	0	1	0	0	-4.48863	0	GO:0055086	M010	1	0	GO Biological Processes	19	nucleobase-containing small molecule metabolic process	19_GO:0008152 metabolic process	-4.65819	2.15199	4.75787	30182	590	832	35	4.20673	0.69595	113|387|514|518|521|539|954|1737|2027|2327|2645|3098|4625|4701|4708|4731|4831|4878|4879|5207|6799|7086|7351|7498|9615|9945|10135|10476|10632|11163|11165|23433|51079|56886|128486	ADCY7|RHOA|ATP5F1E|ATP5MC3|ATP5ME|ATP5PO|ENTPD2|DLAT|ENO3|FMO2|GCK|HK1|MYH7|NDUFA7|NDUFB2|NDUFV3|NME2|NPPA|NPPB|PFKFB1|SULT1A2|TKT|UCP2|XDH|GDA|GFPT2|NAMPT|ATP5PD|ATP5MG|NUDT4|NUDT3|RHOQ|NDUFA13|UGGT1|FITM2	-2.96578	0	36	0	0	-9.85367
		38596																	0	1	0	0	-4.49707	0	R-HSA-8949613	M010	1	0	Reactome Gene Sets	6	Cristae formation		-4.49707	9.57652	6.86171	30182	31	610	6	0.983607	0.399576	514|518|521|539|10476|10632	ATP5F1E|ATP5MC3|ATP5ME|ATP5PO|ATP5PD|ATP5MG	-2.76669	0	36	0	0	-9.85367
		Plvap																	0	1	0	0	-4.35192	0	GO:0045333	M010	1	0	GO Biological Processes	19	cellular respiration	19_GO:0008152 metabolic process	-4.35192	3.57063	5.15891	30182	194	610	14	2.29508	0.606307	514|521|539|1350|1737|2109|4701|4708|4731|5339|9650|10476|10632|51079	ATP5F1E|ATP5ME|ATP5PO|COX7C|DLAT|ETFB|NDUFA7|NDUFB2|NDUFV3|PLEC|MTFR1|ATP5PD|ATP5MG|NDUFA13	-2.65581	0	36	0	0	-9.85367
		Stam2																	0	1	0	0	-4.33129	0	hsa05020	M010	1	0	KEGG Pathway	24	Prion disease		-4.33129	3.08109	4.96093	30182	273	610	17	2.78689	0.666434	514|518|539|1350|2534|3305|3552|4701|4708|4731|5293|5692|5879|6352|10476|51079|64764	ATP5F1E|ATP5MC3|ATP5PO|COX7C|FYN|HSPA1L|IL1A|NDUFA7|NDUFB2|NDUFV3|PIK3CD|PSMB4|RAC1|CCL5|ATP5PD|NDUFA13|CREB3L2	-2.64458	0	36	0	0	-9.85367
		Eif4ebp3																	0	1	0	0	-4.22854	0	hsa05016	M010	1	0	KEGG Pathway	24	Huntington disease		-4.22854	2.91051	4.82437	30182	306	610	18	2.95082	0.685176	160|514|518|539|1350|1387|1639|2893|4701|4708|4731|5609|5692|9776|10476|51079|51164|64764	AP2A1|ATP5F1E|ATP5MC3|ATP5PO|COX7C|CREBBP|DCTN1|GRIA4|NDUFA7|NDUFB2|NDUFV3|MAP2K7|PSMB4|ATG13|ATP5PD|NDUFA13|DCTN4|CREB3L2	-2.5666	0	36	0	0	-9.85367
		Ppp2r3a																	0	1	0	0	-3.90734	0	hsa05022	M010	1	0	KEGG Pathway	24	Pathways of neurodegeneration - multiple diseases		-4.16605	2.21012	4.48058	30182	476	832	29	3.48558	0.635875	351|514|518|539|816|1350|1639|2878|2893|3552|3553|4701|4708|4731|4842|4893|5609|5692|5743|5879|7345|9217|9776|10133|10476|22926|50507|51079|51164	APP|ATP5F1E|ATP5MC3|ATP5PO|CAMK2B|COX7C|DCTN1|GPX3|GRIA4|IL1A|IL1B|NDUFA7|NDUFB2|NDUFV3|NOS1|NRAS|MAP2K7|PSMB4|PTGS2|RAC1|UCHL1|VAPB|ATG13|OPTN|ATP5PD|ATF6|NOX4|NDUFA13|DCTN4	-2.56632	0	36	0	0	-9.85367
		Cited1																	0	1	0	0	-4.07333	0	hsa04714	M010	1	0	KEGG Pathway	24	Thermogenesis		-4.07333	3.19905	4.82917	30182	232	610	15	2.45902	0.62706	86|514|518|521|539|1268|1350|4701|4708|4731|4893|10476|10632|51079|64764	ACTL6A|ATP5F1E|ATP5MC3|ATP5ME|ATP5PO|CNR1|COX7C|NDUFA7|NDUFB2|NDUFV3|NRAS|ATP5PD|ATP5MG|NDUFA13|CREB3L2	-2.45172	0	36	0	0	-9.85367
		Fam210b																	0	1	0	0	-4.03754	0	hsa00190	M010	1	0	KEGG Pathway	24	Oxidative phosphorylation		-4.03754	4.06168	5.10148	30182	134	610	11	1.80328	0.538784	514|518|521|539|1350|4701|4708|4731|10476|10632|51079	ATP5F1E|ATP5MC3|ATP5ME|ATP5PO|COX7C|NDUFA7|NDUFB2|NDUFV3|ATP5PD|ATP5MG|NDUFA13	-2.42127	0	36	0	0	-9.85367
		Slc36a1																	0	1	0	0	-3.97444	0	GO:0015980	M010	1	0	GO Biological Processes	19	energy derivation by oxidation of organic compounds	19_GO:0008152 metabolic process	-3.97444	2.99871	4.68464	30182	264	610	16	2.62295	0.647081	208|514|521|539|1350|1737|2109|4701|4708|4731|5339|5509|9650|10476|10632|51079	AKT2|ATP5F1E|ATP5ME|ATP5PO|COX7C|DLAT|ETFB|NDUFA7|NDUFB2|NDUFV3|PLEC|PPP1R3D|MTFR1|ATP5PD|ATP5MG|NDUFA13	-2.38382	0	36	0	0	-9.85367
		Plag1																	0	1	0	0	-3.92112	0	GO:0009060	M010	1	0	GO Biological Processes	19	aerobic respiration	19_GO:0008152 metabolic process	-3.92112	3.66509	4.88489	30182	162	610	12	1.96721	0.562272	514|521|539|1350|1737|4701|4708|4731|9650|10476|10632|51079	ATP5F1E|ATP5ME|ATP5PO|COX7C|DLAT|NDUFA7|NDUFB2|NDUFV3|MTFR1|ATP5PD|ATP5MG|NDUFA13	-2.34827	0	36	0	0	-9.85367
		Pacrg																	0	1	0	0	-3.74622	0	GO:0006119	M010	1	0	GO Biological Processes	19	oxidative phosphorylation	19_GO:0008152 metabolic process	-3.74622	4.08915	4.89014	30182	121	610	10	1.63934	0.514139	514|521|539|1350|4701|4708|4731|10476|10632|51079	ATP5F1E|ATP5ME|ATP5PO|COX7C|NDUFA7|NDUFB2|NDUFV3|ATP5PD|ATP5MG|NDUFA13	-2.22797	0	36	0	0	-9.85367
		Specc1l																	0	1	0	0	-3.36742	0	GO:0046390	M010	1	0	GO Biological Processes	19	ribose phosphate biosynthetic process	19_GO:0008152 metabolic process	-3.52181	2.72499	4.25368	30182	213	832	16	1.92308	0.476124	113|514|518|521|539|1737|4701|4708|4731|4831|4878|4879|7086|10476|10632|51079	ADCY7|ATP5F1E|ATP5MC3|ATP5ME|ATP5PO|DLAT|NDUFA7|NDUFB2|NDUFV3|NME2|NPPA|NPPB|TKT|ATP5PD|ATP5MG|NDUFA13	-2.07052	0	36	0	0	-9.85367
		Etfb																	0	1	0	0	-3.24311	0	GO:0009152	M010	1	0	GO Biological Processes	19	purine ribonucleotide biosynthetic process	19_GO:0008152 metabolic process	-3.51956	2.8341	4.29249	30182	192	832	15	1.80288	0.461287	113|514|518|521|539|1737|4701|4708|4731|4831|4878|4879|10476|10632|51079	ADCY7|ATP5F1E|ATP5MC3|ATP5ME|ATP5PO|DLAT|NDUFA7|NDUFB2|NDUFV3|NME2|NPPA|NPPB|ATP5PD|ATP5MG|NDUFA13	-2.06936	0	36	0	0	-9.85367
		Misp																	0	1	0	0	-3.41335	0	R-HSA-1852241	M010	1	0	Reactome Gene Sets	6	Organelle biogenesis and maintenance		-3.41335	2.67452	4.1581	30182	296	610	16	2.62295	0.647081	514|518|521|539|1262|1387|1639|3797|9611|10476|10632|22994|54820|55835|117177|149371	ATP5F1E|ATP5MC3|ATP5ME|ATP5PO|CNGA4|CREBBP|DCTN1|KIF3C|NCOR1|ATP5PD|ATP5MG|CEP131|NDE1|CENPJ|RAB3IP|EXOC8	-1.99802	0	36	0	0	-9.85367
		Phyhipl																	0	1	0	0	-3.10839	0	GO:0006164	M010	1	0	GO Biological Processes	19	purine nucleotide biosynthetic process	19_GO:0008152 metabolic process	-3.21746	2.55693	3.96435	30182	227	832	16	1.92308	0.476124	113|514|518|521|539|1737|4701|4708|4731|4831|4878|4879|10135|10476|10632|51079	ADCY7|ATP5F1E|ATP5MC3|ATP5ME|ATP5PO|DLAT|NDUFA7|NDUFB2|NDUFV3|NME2|NPPA|NPPB|NAMPT|ATP5PD|ATP5MG|NDUFA13	-1.82637	0	36	0	0	-9.85367
		Clu																	0	1	0	0	-2.9757	0	GO:0009260	M010	1	0	GO Biological Processes	19	ribonucleotide biosynthetic process	19_GO:0008152 metabolic process	-3.19742	2.64149	3.98024	30182	206	832	15	1.80288	0.461287	113|514|518|521|539|1737|4701|4708|4731|4831|4878|4879|10476|10632|51079	ADCY7|ATP5F1E|ATP5MC3|ATP5ME|ATP5PO|DLAT|NDUFA7|NDUFB2|NDUFV3|NME2|NPPA|NPPB|ATP5PD|ATP5MG|NDUFA13	-1.81173	0	36	0	0	-9.85367
		Crispld2																	0	1	0	0	-3.15992	0	R-HSA-1592230	M010	1	0	Reactome Gene Sets	6	Mitochondrial biogenesis		-3.15992	4.16663	4.43977	30182	95	610	8	1.31148	0.460626	514|518|521|539|1387|9611|10476|10632	ATP5F1E|ATP5MC3|ATP5ME|ATP5PO|CREBBP|NCOR1|ATP5PD|ATP5MG	-1.82665	0	36	0	0	-9.85367
		Tspan9																	0	1	0	0	-3.09327	0	GO:1902600	M010	1	0	GO Biological Processes	19	proton transmembrane transport	19_GO:0051179 localization	-3.09327	3.68023	4.24282	30182	121	610	9	1.47541	0.488162	514|518|521|539|6566|7351|10476|10632|206358	ATP5F1E|ATP5MC3|ATP5ME|ATP5PO|SLC16A1|UCP2|ATP5PD|ATP5MG|SLC36A1	-1.78361	0	36	0	0	-9.85367
		Rac1																	0	1	0	0	-2.95394	0	GO:0072522	M010	1	0	GO Biological Processes	19	purine-containing compound biosynthetic process	19_GO:0008152 metabolic process	-3.03685	2.45942	3.78958	30182	236	832	16	1.92308	0.476124	113|514|518|521|539|1737|4701|4708|4731|4831|4878|4879|10135|10476|10632|51079	ADCY7|ATP5F1E|ATP5MC3|ATP5ME|ATP5PO|DLAT|NDUFA7|NDUFB2|NDUFV3|NME2|NPPA|NPPB|NAMPT|ATP5PD|ATP5MG|NDUFA13	-1.68464	0	36	0	0	-9.85367
		Vsig10																	0	1	0	0	-2.88073	0	hsa05014	M010	1	0	KEGG Pathway	24	Amyotrophic lateral sclerosis		-2.88073	2.31082	3.61364	30182	364	610	17	2.78689	0.666434	514|518|539|1350|1639|4701|4708|4731|5692|5879|9217|9776|10133|10476|22926|51079|51164	ATP5F1E|ATP5MC3|ATP5PO|COX7C|DCTN1|NDUFA7|NDUFB2|NDUFV3|PSMB4|RAC1|VAPB|ATG13|OPTN|ATP5PD|ATF6|NDUFA13|DCTN4	-1.63549	0	36	0	0	-9.85367
		Cacng6																	0	1	0	0	-2.58225	0	GO:0009165	M010	1	0	GO Biological Processes	19	nucleotide biosynthetic process	19_GO:0008152 metabolic process	-2.60522	2.2324	3.36021	30182	260	832	16	1.92308	0.476124	113|514|518|521|539|1737|4701|4708|4731|4831|4878|4879|10135|10476|10632|51079	ADCY7|ATP5F1E|ATP5MC3|ATP5ME|ATP5PO|DLAT|NDUFA7|NDUFB2|NDUFV3|NME2|NPPA|NPPB|NAMPT|ATP5PD|ATP5MG|NDUFA13	-1.33746	0	36	0	0	-9.85367
		Adam10																	0	1	0	0	-2.55367	0	GO:1901293	M010	1	0	GO Biological Processes	19	nucleoside phosphate biosynthetic process	19_GO:0008152 metabolic process	-2.57222	2.21536	3.32658	30182	262	832	16	1.92308	0.476124	113|514|518|521|539|1737|4701|4708|4731|4831|4878|4879|10135|10476|10632|51079	ADCY7|ATP5F1E|ATP5MC3|ATP5ME|ATP5PO|DLAT|NDUFA7|NDUFB2|NDUFV3|NME2|NPPA|NPPB|NAMPT|ATP5PD|ATP5MG|NDUFA13	-1.30982	0	36	0	0	-9.85367
		Wfs1																	0	1	0	0	-2.49751	0	hsa05012	M010	1	0	KEGG Pathway	24	Parkinson disease		-2.49751	2.41813	3.33654	30182	266	610	13	2.13115	0.584742	514|518|539|816|1350|1843|4701|4708|4731|5692|10476|22926|51079	ATP5F1E|ATP5MC3|ATP5PO|CAMK2B|COX7C|DUSP1|NDUFA7|NDUFB2|NDUFV3|PSMB4|ATP5PD|ATF6|NDUFA13	-1.36315	0	36	0	0	-9.85367
		Ppfia1																	1	1	1	-5.85253	-3.72254	-2.36054	GO:0040013	M111	3	0	GO Biological Processes	19	negative regulation of locomotion	19_GO:0040011 locomotion	-9.52961	3.22835	7.80803	30182	427	832	38	4.56731	0.723797	387|657|1009|1281|1398|1545|1634|1647|1809|1843|1845|2192|2768|3486|4035|4286|4856|5176|5879|6259|6366|6423|7076|7869|8646|8976|10653|10672|11057|11122|11240|23213|23671|25932|55466|65009|84312|223117	RHOA|BMPR1A|CDH11|COL3A1|CRK|CYP1B1|DCN|GADD45A|DPYSL3|DUSP1|DUSP3|FBLN1|GNA12|IGFBP3|LRP1|MITF|CCN3|SERPINF1|RAC1|RYK|CCL21|SFRP2|TIMP1|SEMA3B|CHRD|WASL|SPINT2|GNA13|ABHD2|PTPRT|PADI2|SULF1|TMEFF2|CLIC4|DNAJA4|NDRG4|BRMS1L|SEMA3D	-7.09395	0	37	1	1	-9.52961
		Sh2d4a																	1	1	0	-5.4893	-3.81132	0	GO:2000146	M110	2	0	GO Biological Processes	19	negative regulation of cell motility	19_GO:0040011 locomotion	-8.92329	3.25558	7.54857	30182	390	832	35	4.20673	0.69595	387|657|1009|1281|1398|1545|1634|1647|1809|1843|1845|2192|2768|3486|4035|4286|4856|5176|5879|6366|6423|7076|8646|8976|10653|10672|11057|11122|11240|23213|23671|25932|55466|65009|84312	RHOA|BMPR1A|CDH11|COL3A1|CRK|CYP1B1|DCN|GADD45A|DPYSL3|DUSP1|DUSP3|FBLN1|GNA12|IGFBP3|LRP1|MITF|CCN3|SERPINF1|RAC1|CCL21|SFRP2|TIMP1|CHRD|WASL|SPINT2|GNA13|ABHD2|PTPRT|PADI2|SULF1|TMEFF2|CLIC4|DNAJA4|NDRG4|BRMS1L	-6.56505	0	37	0	0	-9.52961
		Homer3																	1	1	0	-4.88194	-3.1523	0	GO:0030336	M110	2	0	GO Biological Processes	19	negative regulation of cell migration	19_GO:0040011 locomotion	-7.69018	3.09559	6.87523	30182	375	832	32	3.84615	0.666707	387|657|1009|1281|1545|1634|1647|1809|1843|1845|2768|3486|4035|4286|4856|5176|5879|6366|6423|7076|8646|8976|10672|11057|11122|11240|23213|23671|25932|55466|65009|84312	RHOA|BMPR1A|CDH11|COL3A1|CYP1B1|DCN|GADD45A|DPYSL3|DUSP1|DUSP3|GNA12|IGFBP3|LRP1|MITF|CCN3|SERPINF1|RAC1|CCL21|SFRP2|TIMP1|CHRD|WASL|GNA13|ABHD2|PTPRT|PADI2|SULF1|TMEFF2|CLIC4|DNAJA4|NDRG4|BRMS1L	-5.51679	0	37	0	0	-9.52961
		Dusp1																	1	1	0	-3.73839	-4.05803	0	GO:0014910	M110	2	0	GO Biological Processes	19	regulation of smooth muscle cell migration	19_GO:0040011 locomotion	-7.62238	6.04607	8.07186	30182	90	832	15	1.80288	0.461287	387|657|1398|1545|2768|3486|4035|4192|4303|4921|6352|7099|10672|11057|65009	RHOA|BMPR1A|CRK|CYP1B1|GNA12|IGFBP3|LRP1|MDK|FOXO4|DDR2|CCL5|TLR4|GNA13|ABHD2|NDRG4	-5.4576	0	37	0	0	-9.52961
		Gna12																	0	1	0	0	-3.72609	0	GO:0014912	M010	1	0	GO Biological Processes	19	negative regulation of smooth muscle cell migration	19_GO:0040011 locomotion	-4.78032	6.9098	6.45283	30182	42	832	8	0.961538	0.338317	387|657|2768|3486|4035|10672|11057|65009	RHOA|BMPR1A|GNA12|IGFBP3|LRP1|GNA13|ABHD2|NDRG4	-3.0623	0	37	0	0	-9.52961
		Svip																	1	1	0	-3.23226	-2.0068	0	GO:0048660	M110	2	0	GO Biological Processes	19	regulation of smooth muscle cell proliferation	19_GO:0050789 regulation of biological process	-3.93357	3.09174	4.68581	30182	176	832	15	1.80288	0.461287	387|657|2768|3486|4313|4883|4921|5743|6352|7043|7048|7099|10203|10672|65009	RHOA|BMPR1A|GNA12|IGFBP3|MMP2|NPR3|DDR2|PTGS2|CCL5|TGFB3|TGFBR2|TLR4|CALCRL|GNA13|NDRG4	-2.38069	0	37	0	0	-9.52961
		Cdyl																	0	1	0	0	-9.41179	0	R-HSA-5663202	M010	1	0	Reactome Gene Sets	6	Diseases of signal transduction by growth factor receptors and second messengers		-9.41179	3.65662	7.99704	30182	433	610	32	5.2459	0.902701	102|208|816|1387|1639|1850|2534|2803|3164|3726|4303|4478|4893|5293|5495|5692|5720|5721|5781|5879|5908|6711|7048|7094|7450|8087|9444|9611|9846|10197|11160|22906	ADAM10|AKT2|CAMK2B|CREBBP|DCTN1|DUSP8|FYN|GOLGA4|NR4A1|JUNB|FOXO4|MSN|NRAS|PIK3CD|PPM1B|PSMB4|PSME1|PSME2|PTPN11|RAC1|RAP1B|SPTBN1|TGFBR2|TLN1|VWF|FXR1|QKI|NCOR1|GAB2|PSME3|ERLIN2|TRAK1	-6.5938	0	38	1	1	-9.41179
		Spg7																	0	1	0	0	-6.3439	0	R-HSA-5684996	M010	1	0	Reactome Gene Sets	6	MAPK1/MAPK3 signaling		-6.90582	3.29786	6.57392	30182	286	832	26	3.125	0.603211	284|816|1843|1844|1847|1850|2534|2675|2676|3084|3560|4684|4893|5156|5692|5720|5721|5781|5908|6708|6711|7039|7094|7450|10197|51114	ANGPT1|CAMK2B|DUSP1|DUSP2|DUSP5|DUSP8|FYN|GFRA2|GFRA3|NRG1|IL2RB|NCAM1|NRAS|PDGFRA|PSMB4|PSME1|PSME2|PTPN11|RAP1B|SPTA1|SPTBN1|TGFA|TLN1|VWF|PSME3|ZDHHC9	-4.83281	0	38	0	0	-9.41179
		Atp5o																	0	1	0	0	-5.88529	0	R-HSA-5673001	M010	1	0	Reactome Gene Sets	6	RAF/MAP kinase cascade		-6.51697	3.23897	6.33726	30182	280	832	25	3.00481	0.591864	284|816|1843|1844|1847|1850|2534|2675|2676|3084|3560|4684|4893|5156|5692|5720|5721|5908|6708|6711|7039|7094|7450|10197|51114	ANGPT1|CAMK2B|DUSP1|DUSP2|DUSP5|DUSP8|FYN|GFRA2|GFRA3|NRG1|IL2RB|NCAM1|NRAS|PDGFRA|PSMB4|PSME1|PSME2|RAP1B|SPTA1|SPTBN1|TGFA|TLN1|VWF|PSME3|ZDHHC9	-4.51012	0	38	0	0	-9.41179
		Atp5h																	0	1	0	0	-6.01833	0	R-HSA-5683057	M010	1	0	Reactome Gene Sets	6	MAPK family signaling cascades		-6.35895	3.01374	6.14533	30182	325	832	27	3.24519	0.61432	284|816|1843|1844|1847|1850|2534|2675|2676|3084|3560|4684|4893|5156|5692|5720|5721|5781|5879|5908|6708|6711|7039|7094|7450|10197|51114	ANGPT1|CAMK2B|DUSP1|DUSP2|DUSP5|DUSP8|FYN|GFRA2|GFRA3|NRG1|IL2RB|NCAM1|NRAS|PDGFRA|PSMB4|PSME1|PSME2|PTPN11|RAC1|RAP1B|SPTA1|SPTBN1|TGFA|TLN1|VWF|PSME3|ZDHHC9	-4.37684	0	38	0	0	-9.41179
		Hhatl																	0	1	0	0	-2.90224	0	R-HSA-2219528	M010	1	0	Reactome Gene Sets	6	PI3K/AKT Signaling in Cancer		-3.84773	3.83693	4.87939	30182	104	832	11	1.32212	0.395989	208|2534|3084|3164|4303|5156|5293|5781|5879|7039|9846	AKT2|FYN|NRG1|NR4A1|FOXO4|PDGFRA|PIK3CD|PTPN11|RAC1|TGFA|GAB2	-2.3201	0	38	0	0	-9.41179
		Ankrd2																	0	1	0	0	-2.76861	0	R-HSA-9006925	M010	1	0	Reactome Gene Sets	6	Intracellular signaling by second messengers		-3.81522	2.46539	4.3593	30182	309	832	21	2.52404	0.543795	113|208|648|816|1911|2534|3084|3164|4303|5136|5156|5293|5692|5720|5721|5781|5879|7039|9846|10197|84254	ADCY7|AKT2|BMI1|CAMK2B|PHC1|FYN|NRG1|NR4A1|FOXO4|PDE1A|PDGFRA|PIK3CD|PSMB4|PSME1|PSME2|PTPN11|RAC1|TGFA|GAB2|PSME3|CAMKK1	-2.29182	0	38	0	0	-9.41179
		Gfod1																	0	1	0	0	-2.93199	0	R-HSA-1257604	M010	1	0	Reactome Gene Sets	6	PIP3 activates AKT signaling		-2.93199	2.59439	3.75834	30182	267	610	14	2.29508	0.606307	208|648|1911|2534|3164|4303|5293|5692|5720|5721|5781|5879|9846|10197	AKT2|BMI1|PHC1|FYN|NR4A1|FOXO4|PIK3CD|PSMB4|PSME1|PSME2|PTPN11|RAC1|GAB2|PSME3	-1.66602	0	38	0	0	-9.41179
		Arhgef12																	1	1	0	-7.1806	-3.8105	0	WP5115	M110	2	0	WikiPathways	27	Network map of SARS-CoV-2 signaling pathway		-9.36929	4.32655	8.2994	30182	218	832	26	3.125	0.603211	715|716|914|1508|1843|2353|2534|2934|3122|3127|3240|3486|3552|3553|3603|3726|3929|4599|5743|5879|6352|6366|7048|8631|9776|10410	C1R|C1S|CD2|CTSB|DUSP1|FOS|FYN|GSN|HLA-DRA|HLA-DRB5|HP|IGFBP3|IL1A|IL1B|IL16|JUNB|LBP|MX1|PTGS2|RAC1|CCL5|CCL21|TGFBR2|SKAP1|ATG13|IFITM3	-6.95082	0	39	1	1	-9.36929
		Adam9																	1	1	0	-5.91661	-4.11455	0	GO:0090066	M110	2	0	GO Biological Processes	19	regulation of anatomical structure size	19_GO:0065007 biological regulation	-9.36579	3.02304	7.61738	30182	492	832	41	4.92788	0.750404	387|1073|1382|2045|2150|2185|2803|2934|4313|4478|4842|4878|4879|4883|5023|5743|5879|6093|6259|6344|6366|6649|6708|6711|6840|7111|7429|7869|8301|10365|10723|11344|22902|23191|29765|55604|130271|136319|150465|223117|253725	RHOA|CFL2|CRABP2|EPHA7|F2RL1|PTK2B|GOLGA4|GSN|MMP2|MSN|NOS1|NPPA|NPPB|NPR3|P2RX1|PTGS2|RAC1|ROCK1|RYK|SCTR|CCL21|SOD3|SPTA1|SPTBN1|SVIL|TMOD1|VIL1|SEMA3B|PICALM|KLF2|SLC12A7|TWF2|RUFY3|CYFIP1|TMOD4|CARMIL1|PLEKHH2|MTPN|TTL|SEMA3D|WASHC2C	-6.95082	0	40	1	1	-9.36579
		Bdh1																	1	1	1	-2.45536	-4.50094	-3.41087	GO:0040008	M111	3	0	GO Biological Processes	19	regulation of growth	19_GO:0040007 growth	-8.29807	2.62873	6.90493	30182	621	832	45	5.40865	0.784167	102|351|387|657|1382|1399|2045|2185|2803|3371|3373|3481|3486|3487|3776|4856|4879|6098|6259|6423|7042|7048|7086|7429|7466|7528|7852|7869|8292|8455|9472|9518|9647|10413|11344|22902|23191|51079|51196|58189|84525|136319|150465|221476|223117	ADAM10|APP|RHOA|BMPR1A|CRABP2|CRKL|EPHA7|PTK2B|GOLGA4|TNC|HYAL1|IGF2|IGFBP3|IGFBP4|KCNK2|CCN3|NPPB|ROS1|RYK|SFRP2|TGFB2|TGFBR2|TKT|VIL1|WFS1|YY1|CXCR4|SEMA3B|COLQ|ATRN|AKAP6|GDF15|PPM1F|YAP1|TWF2|RUFY3|CYFIP1|NDUFA13|PLCE1|WFDC1|HOPX|MTPN|TTL|PI16|SEMA3D	-6.02048	0	40	0	0	-9.36579
		Entpd2																	1	1	0	-2.32334	-5.41117	0	GO:0032535	M110	2	0	GO Biological Processes	19	regulation of cellular component size	19_GO:0065007 biological regulation	-7.7289	3.17675	6.93622	30182	354	832	31	3.72596	0.656617	387|1073|1382|2045|2150|2185|2803|2934|4478|5879|6259|6344|6366|6708|6711|6840|7111|7429|7869|8301|10723|11344|22902|23191|29765|55604|130271|136319|150465|223117|253725	RHOA|CFL2|CRABP2|EPHA7|F2RL1|PTK2B|GOLGA4|GSN|MSN|RAC1|RYK|SCTR|CCL21|SPTA1|SPTBN1|SVIL|TMOD1|VIL1|SEMA3B|PICALM|SLC12A7|TWF2|RUFY3|CYFIP1|TMOD4|CARMIL1|PLEKHH2|MTPN|TTL|SEMA3D|WASHC2C	-5.54378	0	40	0	0	-9.36579
		Wsb2																	1	1	1	-3.08983	-2.98934	-2.38592	GO:0001558	M111	3	0	GO Biological Processes	19	regulation of cell growth	19_GO:0040007 growth	-6.55932	2.76392	6.1291	30182	420	832	32	3.84615	0.666707	102|387|1382|1399|2045|2185|2803|3371|3373|3486|3487|4856|4879|6098|6259|6423|7042|7528|7852|7869|9472|10413|11344|22902|23191|51079|51196|58189|136319|150465|221476|223117	ADAM10|RHOA|CRABP2|CRKL|EPHA7|PTK2B|GOLGA4|TNC|HYAL1|IGFBP3|IGFBP4|CCN3|NPPB|ROS1|RYK|SFRP2|TGFB2|YY1|CXCR4|SEMA3B|AKAP6|YAP1|TWF2|RUFY3|CYFIP1|NDUFA13|PLCE1|WFDC1|MTPN|TTL|PI16|SEMA3D	-4.54026	0	40	0	0	-9.36579
		Ptbp2																	0	1	1	0	-3.5683	-2.1199	GO:0045927	M011	2	0	GO Biological Processes	19	positive regulation of growth	19_GO:0040007 growth	-5.4837	3.09334	5.68544	30182	258	832	22	2.64423	0.556249	102|387|657|1382|2185|2803|3373|3481|6423|7042|7048|7429|7466|7852|9472|9647|10413|11344|22902|23191|84525|136319	ADAM10|RHOA|BMPR1A|CRABP2|PTK2B|GOLGA4|HYAL1|IGF2|SFRP2|TGFB2|TGFBR2|VIL1|WFS1|CXCR4|AKAP6|PPM1F|YAP1|TWF2|RUFY3|CYFIP1|HOPX|MTPN	-3.64208	0	40	0	0	-9.36579
		Mrps27																	0	1	0	0	-2.93759	0	GO:0048638	M010	1	0	GO Biological Processes	19	regulation of developmental growth	19_GO:0040007 growth	-5.26723	2.76497	5.41126	30182	328	832	25	3.00481	0.591864	351|657|1382|2045|2803|3481|3776|6259|7048|7429|7528|7852|7869|8292|8455|9472|9518|10413|11344|22902|23191|84525|150465|221476|223117	APP|BMPR1A|CRABP2|EPHA7|GOLGA4|IGF2|KCNK2|RYK|TGFBR2|VIL1|YY1|CXCR4|SEMA3B|COLQ|ATRN|AKAP6|GDF15|YAP1|TWF2|RUFY3|CYFIP1|HOPX|TTL|PI16|SEMA3D	-3.45557	0	40	0	0	-9.36579
		Atp5i																	0	1	0	0	-3.53977	0	GO:0008361	M010	1	0	GO Biological Processes	19	regulation of cell size	19_GO:0065007 biological regulation	-4.4342	3.2608	5.0934	30182	178	832	16	1.92308	0.476124	387|1382|2045|2803|4478|5879|6259|6344|7869|10723|11344|22902|23191|136319|150465|223117	RHOA|CRABP2|EPHA7|GOLGA4|MSN|RAC1|RYK|SCTR|SEMA3B|SLC12A7|TWF2|RUFY3|CYFIP1|MTPN|TTL|SEMA3D	-2.78456	0	40	0	0	-9.36579
		Dcaf6																	0	1	0	0	-2.1984	0	GO:0030307	M010	1	0	GO Biological Processes	19	positive regulation of cell growth	19_GO:0040007 growth	-4.28175	3.31797	5.01144	30182	164	832	15	1.80288	0.461287	102|387|1382|2185|2803|3373|6423|7042|7852|9472|10413|11344|22902|23191|136319	ADAM10|RHOA|CRABP2|PTK2B|GOLGA4|HYAL1|SFRP2|TGFB2|CXCR4|AKAP6|YAP1|TWF2|RUFY3|CYFIP1|MTPN	-2.65737	0	40	0	0	-9.36579
		Ccdc8																	0	1	0	0	-2.6955	0	GO:0048639	M010	1	0	GO Biological Processes	19	positive regulation of developmental growth	19_GO:0040007 growth	-3.16175	2.85814	4.0296	30182	165	832	13	1.5625	0.429961	657|1382|2803|3481|7048|7429|7852|9472|10413|11344|22902|23191|84525	BMPR1A|CRABP2|GOLGA4|IGF2|TGFBR2|VIL1|CXCR4|AKAP6|YAP1|TWF2|RUFY3|CYFIP1|HOPX	-1.78633	0	40	0	0	-9.36579
		Camk2n1																	1	1	0	-3.67953	-5.658	0	GO:0043269	M110	2	0	GO Biological Processes	19	regulation of monoatomic ion transport	19_GO:0051179 localization	-9.26801	2.78584	7.4329	30182	599	832	46	5.52885	0.792328	387|610|816|844|1268|2185|2534|2564|2645|2946|3270|3603|3748|3752|3770|3781|4842|4878|5023|5349|5649|5743|6324|6328|6332|6352|7466|7852|7871|8913|9454|9455|9472|10060|10345|23237|25932|26251|29850|53405|53826|55800|56704|59285|65990|154043	RHOA|HCN2|CAMK2B|CASQ1|CNR1|PTK2B|FYN|GABRE|GCK|GSTM2|HRC|IL16|KCNC3|KCND3|KCNJ14|KCNN2|NOS1|NPPA|P2RX1|FXYD3|RELN|PTGS2|SCN1B|SCN3A|SCN7A|CCL5|WFS1|CXCR4|SLMAP|CACNA1G|HOMER3|HOMER2|AKAP6|ABCC9|TRDN|ARC|CLIC4|KCNG2|TRPM5|CLIC5|FXYD6|SCN3B|JPH1|CACNG6|ANTKMT|CNKSR3	-6.85806	0	41	1	1	-9.26801
		Ormdl3																	0	1	0	0	-4.52619	0	GO:0034762	M010	1	0	GO Biological Processes	19	regulation of transmembrane transport	19_GO:0051179 localization	-6.56008	2.4028	5.93734	30182	619	832	41	4.92788	0.750404	208|351|610|844|2185|2534|2946|3270|3553|3748|3752|3770|3781|4842|4878|5023|5349|5649|5781|6324|6328|6332|7871|8501|8913|9472|10060|10345|23237|23433|25932|26251|29850|51582|53405|53826|55800|56704|59285|65990|154043	AKT2|APP|HCN2|CASQ1|PTK2B|FYN|GSTM2|HRC|IL1B|KCNC3|KCND3|KCNJ14|KCNN2|NOS1|NPPA|P2RX1|FXYD3|RELN|PTPN11|SCN1B|SCN3A|SCN7A|SLMAP|SLC43A1|CACNA1G|AKAP6|ABCC9|TRDN|ARC|RHOQ|CLIC4|KCNG2|TRPM5|AZIN1|CLIC5|FXYD6|SCN3B|JPH1|CACNG6|ANTKMT|CNKSR3	-4.54026	0	41	0	0	-9.26801
		Emb																	1	1	0	-2.15617	-3.88069	0	GO:0034765	M110	2	0	GO Biological Processes	19	regulation of monoatomic ion transmembrane transport	19_GO:0051179 localization	-6.23579	2.58033	5.8638	30182	478	832	34	4.08654	0.686366	610|844|2185|2534|2946|3270|3748|3752|3770|3781|4842|4878|5023|5349|5649|6324|6328|6332|7871|8913|9472|10060|10345|23237|25932|26251|29850|53405|53826|55800|56704|59285|65990|154043	HCN2|CASQ1|PTK2B|FYN|GSTM2|HRC|KCNC3|KCND3|KCNJ14|KCNN2|NOS1|NPPA|P2RX1|FXYD3|RELN|SCN1B|SCN3A|SCN7A|SLMAP|CACNA1G|AKAP6|ABCC9|TRDN|ARC|CLIC4|KCNG2|TRPM5|CLIC5|FXYD6|SCN3B|JPH1|CACNG6|ANTKMT|CNKSR3	-4.27725	0	41	0	0	-9.26801
		Akap6																	1	1	0	-2.46885	-3.77812	0	GO:0010959	M110	2	0	GO Biological Processes	19	regulation of metal ion transport	19_GO:0051179 localization	-5.55119	2.5728	5.48477	30182	423	832	30	3.60577	0.646343	387|816|844|2185|2534|2645|2946|3270|3603|3781|4842|4878|5023|5349|5743|6324|6352|7466|7852|7871|9454|9455|9472|10060|10345|53826|55800|56704|59285|154043	RHOA|CAMK2B|CASQ1|PTK2B|FYN|GCK|GSTM2|HRC|IL16|KCNN2|NOS1|NPPA|P2RX1|FXYD3|PTGS2|SCN1B|CCL5|WFS1|CXCR4|SLMAP|HOMER3|HOMER2|AKAP6|ABCC9|TRDN|FXYD6|SCN3B|JPH1|CACNG6|CNKSR3	-3.69865	0	41	0	0	-9.26801
		Gpr155																	1	1	0	-3.01765	-2.94747	0	GO:0051924	M110	2	0	GO Biological Processes	19	regulation of calcium ion transport	19_GO:0051179 localization	-4.75221	2.86393	5.14095	30182	266	832	21	2.52404	0.543795	387|816|844|2185|2534|2946|3270|3603|4842|4878|5023|5743|6352|7466|7852|9454|9455|9472|10345|56704|59285	RHOA|CAMK2B|CASQ1|PTK2B|FYN|GSTM2|HRC|IL16|NOS1|NPPA|P2RX1|PTGS2|CCL5|WFS1|CXCR4|HOMER3|HOMER2|AKAP6|TRDN|JPH1|CACNG6	-3.03923	0	41	0	0	-9.26801
		Psmb4																	0	1	0	0	-3.22805	0	GO:0032412	M010	1	0	GO Biological Processes	19	regulation of monoatomic ion transmembrane transporter activity	19_GO:0051179 localization	-4.46824	2.74031	4.90804	30182	278	832	21	2.52404	0.543795	351|610|844|2185|2946|3270|4842|4878|5349|5649|6324|7871|9472|10060|10345|23237|53826|55800|56704|65990|154043	APP|HCN2|CASQ1|PTK2B|GSTM2|HRC|NOS1|NPPA|FXYD3|RELN|SCN1B|SLMAP|AKAP6|ABCC9|TRDN|ARC|FXYD6|SCN3B|JPH1|ANTKMT|CNKSR3	-2.81337	0	41	0	0	-9.26801
		Dffa																	0	1	0	0	-3.05628	0	GO:0022898	M010	1	0	GO Biological Processes	19	regulation of transmembrane transporter activity	19_GO:0051179 localization	-4.22396	2.636	4.70515	30182	289	832	21	2.52404	0.543795	351|610|844|2185|2946|3270|4842|4878|5349|5649|6324|7871|9472|10060|10345|23237|53826|55800|56704|65990|154043	APP|HCN2|CASQ1|PTK2B|GSTM2|HRC|NOS1|NPPA|FXYD3|RELN|SCN1B|SLMAP|AKAP6|ABCC9|TRDN|ARC|FXYD6|SCN3B|JPH1|ANTKMT|CNKSR3	-2.60929	0	41	0	0	-9.26801
		Clic4																	0	1	0	0	-3.81392	0	GO:0060314	M010	1	0	GO Biological Processes	19	regulation of ryanodine-sensitive calcium-release channel activity	19_GO:0042592 homeostatic process	-4.20847	8.37149	6.3311	30182	26	832	6	0.721154	0.293346	2946|3270|4842|9472|10345|56704	GSTM2|HRC|NOS1|AKAP6|TRDN|JPH1	-2.59877	0	41	0	0	-9.26801
		Pnisr																	0	1	0	0	-2.70109	0	GO:1904062	M010	1	0	GO Biological Processes	19	regulation of monoatomic cation transmembrane transport	19_GO:0051179 localization	-3.55939	2.30659	4.1156	30182	346	832	22	2.64423	0.556249	610|844|2185|2534|2946|3270|3781|4842|4878|5023|5349|6324|7871|9472|10060|10345|53826|55800|56704|59285|65990|154043	HCN2|CASQ1|PTK2B|FYN|GSTM2|HRC|KCNN2|NOS1|NPPA|P2RX1|FXYD3|SCN1B|SLMAP|AKAP6|ABCC9|TRDN|FXYD6|SCN3B|JPH1|CACNG6|ANTKMT|CNKSR3	-2.09641	0	41	0	0	-9.26801
		Ebf1																	0	1	0	0	-2.57161	0	GO:0032409	M010	1	0	GO Biological Processes	19	regulation of transporter activity	19_GO:0065007 biological regulation	-3.53559	2.35125	4.11721	30182	324	832	21	2.52404	0.543795	351|610|844|2185|2946|3270|4842|4878|5349|5649|6324|7871|9472|10060|10345|23237|53826|55800|56704|65990|154043	APP|HCN2|CASQ1|PTK2B|GSTM2|HRC|NOS1|NPPA|FXYD3|RELN|SCN1B|SLMAP|AKAP6|ABCC9|TRDN|ARC|FXYD6|SCN3B|JPH1|ANTKMT|CNKSR3	-2.0771	0	41	0	0	-9.26801
		Ntn4																	0	1	0	0	-3.43798	0	GO:0010880	M010	1	0	GO Biological Processes	19	regulation of release of sequestered calcium ion into cytosol by sarcoplasmic reticulum	19_GO:0042592 homeostatic process	-3.43798	7.98043	5.58475	30182	31	610	5	0.819672	0.365063	844|2946|3270|9472|10345	CASQ1|GSTM2|HRC|AKAP6|TRDN	-2.01587	0	41	0	0	-9.26801
		Cd2																	0	1	0	0	-3.3701	0	GO:0060316	M010	1	0	GO Biological Processes	19	positive regulation of ryanodine-sensitive calcium-release channel activity	19_GO:0042592 homeostatic process	-3.3701	18.5545	7.13196	30182	8	610	3	0.491803	0.283244	2946|9472|10345	GSTM2|AKAP6|TRDN	-1.97002	0	41	0	0	-9.26801
		Arhgef6																	0	1	0	0	-2.24045	0	GO:0051282	M010	1	0	GO Biological Processes	19	regulation of sequestering of calcium ion	19_GO:0042592 homeostatic process	-2.93112	3.00031	3.89253	30182	133	832	11	1.32212	0.395989	844|2185|2946|3270|4842|6366|9472|10345|30001|51196|56704	CASQ1|PTK2B|GSTM2|HRC|NOS1|CCL21|AKAP6|TRDN|ERO1A|PLCE1|JPH1	-1.6016	0	41	0	0	-9.26801
		Ddx54																	0	1	0	0	-2.91887	0	GO:2001257	M010	1	0	GO Biological Processes	19	regulation of cation channel activity	19_GO:0051179 localization	-2.92038	2.82674	3.82646	30182	154	832	12	1.44231	0.413345	610|844|2946|3270|4842|4878|7871|9472|10060|10345|56704|65990	HCN2|CASQ1|GSTM2|HRC|NOS1|NPPA|SLMAP|AKAP6|ABCC9|TRDN|JPH1|ANTKMT	-1.5921	0	41	0	0	-9.26801
		Cep131																	0	1	0	0	-2.196	0	GO:0051279	M010	1	0	GO Biological Processes	19	regulation of release of sequestered calcium ion into cytosol	19_GO:0042592 homeostatic process	-2.71986	3.53917	3.87649	30182	82	832	8	0.961538	0.338317	844|2185|2946|3270|4842|9472|10345|56704	CASQ1|PTK2B|GSTM2|HRC|NOS1|AKAP6|TRDN|JPH1	-1.43184	0	41	0	0	-9.26801
		Snx13																	0	1	0	0	-2.06072	0	GO:0034764	M010	1	0	GO Biological Processes	19	positive regulation of transmembrane transport	19_GO:0051179 localization	-2.62733	2.31552	3.40862	30182	235	832	15	1.80288	0.461287	208|844|2946|4842|4878|5023|5649|5781|9472|10345|23237|23433|51582|65990|154043	AKT2|CASQ1|GSTM2|NOS1|NPPA|P2RX1|RELN|PTPN11|AKAP6|TRDN|ARC|RHOQ|AZIN1|ANTKMT|CNKSR3	-1.3561	0	41	0	0	-9.26801
		Mpz																	0	1	0	0	-2.08853	0	GO:0032414	M010	1	0	GO Biological Processes	19	positive regulation of ion transmembrane transporter activity	19_GO:0051179 localization	-2.38627	2.88927	3.38765	30182	113	832	9	1.08173	0.358621	844|2946|4878|5649|9472|10345|23237|65990|154043	CASQ1|GSTM2|NPPA|RELN|AKAP6|TRDN|ARC|ANTKMT|CNKSR3	-1.15901	0	41	0	0	-9.26801
		Kcnn2																	0	1	0	0	-2.0334	0	GO:0051281	M010	1	0	GO Biological Processes	19	positive regulation of release of sequestered calcium ion into cytosol	19_GO:0042592 homeostatic process	-2.0334	4.82719	3.52196	30182	41	610	4	0.655738	0.326792	844|2946|9472|10345	CASQ1|GSTM2|AKAP6|TRDN	-1.02576	0	41	0	0	-9.26801
		Adh1																	0	1	1	0	-7.67648	-3.94338	GO:0007517	M011	2	0	GO Biological Processes	19	muscle organ development	19_GO:0032502 developmental process	-9.20793	3.66309	7.89634	30182	307	832	31	3.72596	0.656617	58|387|657|844|905|1073|1134|1281|1674|1827|2115|2353|3084|3164|4303|4625|5339|6442|6840|6943|7042|7137|8087|10324|10472|26287|27063|51676|56704|129446|100128927	ACTA1|RHOA|BMPR1A|CASQ1|CCNT2|CFL2|CHRNA1|COL3A1|DES|RCAN1|ETV1|FOS|NRG1|NR4A1|FOXO4|MYH7|PLEC|SGCA|SVIL|TCF21|TGFB2|TNNI3|FXR1|KLHL41|ZBTB18|ANKRD2|ANKRD1|ASB2|JPH1|XIRP2|ZBTB42	-6.8127	0	42	1	1	-9.20793
		Mical2																	0	1	1	0	-6.4842	-2.80443	GO:0060538	M011	2	0	GO Biological Processes	19	skeletal muscle organ development	19_GO:0032502 developmental process	-6.86341	4.44201	7.04339	30182	147	832	18	2.16346	0.504387	58|387|844|905|1073|1134|1674|1827|2353|3164|5339|6840|6943|8087|10324|10472|27063|51676	ACTA1|RHOA|CASQ1|CCNT2|CFL2|CHRNA1|DES|RCAN1|FOS|NR4A1|PLEC|SVIL|TCF21|FXR1|KLHL41|ZBTB18|ANKRD1|ASB2	-4.79724	0	42	0	0	-9.20793
		Otud6b																	0	1	1	0	-5.45537	-2.91981	GO:0007519	M011	2	0	GO Biological Processes	19	skeletal muscle tissue development	19_GO:0032502 developmental process	-6.02319	4.33152	6.50745	30182	134	832	16	1.92308	0.476124	58|387|844|905|1073|1134|1827|2353|3164|5339|6840|6943|10324|10472|27063|51676	ACTA1|RHOA|CASQ1|CCNT2|CFL2|CHRNA1|RCAN1|FOS|NR4A1|PLEC|SVIL|TCF21|KLHL41|ZBTB18|ANKRD1|ASB2	-4.10508	0	42	0	0	-9.20793
		Man1a1																	0	1	0	0	-2.44109	0	GO:0035914	M010	1	0	GO Biological Processes	19	skeletal muscle cell differentiation	19_GO:0032502 developmental process	-2.44109	4.85085	3.953	30182	51	610	5	0.819672	0.365063	2353|3164|10324|27063|51676	FOS|NR4A1|KLHL41|ANKRD1|ASB2	-1.32445	0	42	0	0	-9.20793
		Cdk14																	1	1	0	-7.16657	-3.8643	0	GO:1901214	M110	2	0	GO Biological Processes	19	regulation of neuron death	19_GO:0050789 regulation of biological process	-9.14002	3.54999	7.80599	30182	327	832	32	3.84615	0.666707	284|387|558|666|1191|2045|2185|2353|2534|2561|3632|3981|4170|4192|4435|4915|4921|5176|5609|6093|6352|6812|7042|7043|7099|7466|8301|9244|10457|23621|112399|219699	ANGPT1|RHOA|AXL|BOK|CLU|EPHA7|PTK2B|FOS|FYN|GABRB2|INPP5A|LIG4|MCL1|MDK|CITED1|NTRK2|DDR2|SERPINF1|MAP2K7|ROCK1|CCL5|STXBP1|TGFB2|TGFB3|TLR4|WFS1|PICALM|CRLF1|GPNMB|BACE1|EGLN3|UNC5B	-6.74959	0	43	1	1	-9.14002
		Unc119																	1	1	0	-5.24039	-2.75008	0	GO:0043523	M110	2	0	GO Biological Processes	19	regulation of neuron apoptotic process	19_GO:0050789 regulation of biological process	-6.68567	3.64421	6.61225	30182	219	832	22	2.64423	0.556249	284|387|558|666|2045|2185|2561|3981|4170|4192|4435|4915|5609|6093|6812|7042|7043|7466|9244|23621|112399|219699	ANGPT1|RHOA|AXL|BOK|EPHA7|PTK2B|GABRB2|LIG4|MCL1|MDK|CITED1|NTRK2|MAP2K7|ROCK1|STXBP1|TGFB2|TGFB3|WFS1|CRLF1|BACE1|EGLN3|UNC5B	-4.64369	0	43	0	0	-9.14002
		Ero1a																	1	0	0	-6.17781	0	0	GO:1901215	M100	1	0	GO Biological Processes	19	negative regulation of neuron death	19_GO:0048519 negative regulation of biological process	-6.17781	7.87528	7.7982	30182	219	175	10	5.71429	1.75463	284|558|666|2185|2561|4192|5176|7043|9244|10457	ANGPT1|AXL|BOK|PTK2B|GABRB2|MDK|SERPINF1|TGFB3|CRLF1|GPNMB	-3.97136	0	43	0	0	-9.14002
		Zbtb42																	1	0	0	-5.44044	0	0	GO:0043524	M100	1	0	GO Biological Processes	19	negative regulation of neuron apoptotic process	19_GO:0048519 negative regulation of biological process	-5.44044	8.9016	7.53182	30182	155	175	8	4.57143	1.57887	284|558|666|2185|2561|4192|7043|9244	ANGPT1|AXL|BOK|PTK2B|GABRB2|MDK|TGFB3|CRLF1	-3.44891	0	43	0	0	-9.14002
		Igf2																	1	0	0	-2.62049	0	0	GO:0051402	M100	1	0	GO Biological Processes	19	neuron apoptotic process	19_GO:0009987 cellular process	-3.49529	3.7788	4.59129	30182	96	832	10	1.20192	0.37779	208|284|351|387|558|666|2045|3981|6093|6812	AKT2|ANGPT1|APP|RHOA|AXL|BOK|EPHA7|LIG4|ROCK1|STXBP1	-2.04836	0	43	0	0	-9.14002
		Scn1b																	1	0	0	-2.46513	0	0	GO:0070997	M100	1	0	GO Biological Processes	19	neuron death	19_GO:0009987 cellular process	-3.15115	3.42231	4.20626	30182	106	832	10	1.20192	0.37779	208|284|351|387|558|666|2045|3981|6093|6812	AKT2|ANGPT1|APP|RHOA|AXL|BOK|EPHA7|LIG4|ROCK1|STXBP1	-1.77721	0	43	0	0	-9.14002
		Clk4																	1	1	1	-5.91083	-2.20864	-4.74118	GO:1901342	M111	3	0	GO Biological Processes	19	regulation of vasculature development	19_GO:0032502 developmental process	-8.83405	3.37218	7.56974	30182	355	832	33	3.96635	0.676621	102|1285|1545|1634|1647|1893|2185|2277|3373|3552|3553|4192|4303|4879|5176|5293|6093|6271|6423|7042|7048|7058|7060|7852|10365|10457|23213|23576|29924|51129|79805|92140|168667	ADAM10|COL4A3|CYP1B1|DCN|GADD45A|ECM1|PTK2B|VEGFD|HYAL1|IL1A|IL1B|MDK|FOXO4|NPPB|SERPINF1|PIK3CD|ROCK1|S100A1|SFRP2|TGFB2|TGFBR2|THBS2|THBS4|CXCR4|KLF2|GPNMB|SULF1|DDAH1|EPN1|ANGPTL4|VASH2|MTDH|BMPER	-6.48457	0	44	1	1	-8.83405
		Sorbs2																	1	0	1	-5.98807	0	-4.78288	GO:0045765	M101	2	0	GO Biological Processes	19	regulation of angiogenesis	19_GO:0032502 developmental process	-8.43991	3.32621	7.35931	30182	349	832	32	3.84615	0.666707	1285|1545|1634|1647|1893|2185|2277|3373|3552|3553|4192|4303|4879|5176|5293|6093|6271|6423|7042|7048|7058|7060|7852|10365|10457|23213|23576|29924|51129|79805|92140|168667	COL4A3|CYP1B1|DCN|GADD45A|ECM1|PTK2B|VEGFD|HYAL1|IL1A|IL1B|MDK|FOXO4|NPPB|SERPINF1|PIK3CD|ROCK1|S100A1|SFRP2|TGFB2|TGFBR2|THBS2|THBS4|CXCR4|KLF2|GPNMB|SULF1|DDAH1|EPN1|ANGPTL4|VASH2|MTDH|BMPER	-6.13183	0	44	0	0	-8.83405
		Phlda1																	1	0	1	-3.9673	0	-2.52094	GO:0045766	M101	2	0	GO Biological Processes	19	positive regulation of angiogenesis	19_GO:0032502 developmental process	-5.38972	3.5296	5.81063	30182	185	832	18	2.16346	0.504387	1545|1893|2185|2277|3373|3552|3553|4192|5293|6271|6423|7048|7852|23576|51129|79805|92140|168667	CYP1B1|ECM1|PTK2B|VEGFD|HYAL1|IL1A|IL1B|MDK|PIK3CD|S100A1|SFRP2|TGFBR2|CXCR4|DDAH1|ANGPTL4|VASH2|MTDH|BMPER	-3.56529	0	44	0	0	-8.83405
		Ankrd1																	1	0	1	-3.9673	0	-2.52094	GO:1904018	M101	2	0	GO Biological Processes	19	positive regulation of vasculature development	19_GO:0032502 developmental process	-5.38972	3.5296	5.81063	30182	185	832	18	2.16346	0.504387	1545|1893|2185|2277|3373|3552|3553|4192|5293|6271|6423|7048|7852|23576|51129|79805|92140|168667	CYP1B1|ECM1|PTK2B|VEGFD|HYAL1|IL1A|IL1B|MDK|PIK3CD|S100A1|SFRP2|TGFBR2|CXCR4|DDAH1|ANGPTL4|VASH2|MTDH|BMPER	-3.56529	0	44	0	0	-8.83405
		Sec14l1																	1	1	1	-4.22702	-4.00597	-2.35336	GO:0009617	M111	3	0	GO Biological Processes	19	response to bacterium	19_GO:0044419 biological process involved in interspecies interaction between organisms	-8.57171	2.55394	6.98324	30182	696	832	49	5.88942	0.816195	387|558|717|721|948|1268|1543|2277|2353|2634|3105|3164|3240|3552|3553|3929|4016|4069|4435|4781|4792|4842|5179|5320|5609|5743|6038|6332|6352|7099|7429|7538|8754|8976|10068|10133|10225|10345|23118|26057|27063|28964|57088|64332|89857|92140|161145|219972|284297	RHOA|AXL|C2|C4B|CD36|CNR1|CYP1A1|VEGFD|FOS|GBP2|HLA-A|NR4A1|HP|IL1A|IL1B|LBP|LOXL1|LYZ|CITED1|NFIB|NFKBIA|NOS1|PENK|PLA2G2A|MAP2K7|PTGS2|RNASE4|SCN7A|CCL5|TLR4|VIL1|ZFP36|ADAM9|WASL|IL18BP|OPTN|CD96|TRDN|TAB2|ANKRD17|ANKRD1|GIT1|PLSCR4|NFKBIZ|KLHL6|MTDH|TMEM229B|MPEG1|SSC5D	-6.23927	0	45	1	1	-8.57171
		Mybphl																	1	1	0	-3.65164	-4.43556	0	GO:0002237	M110	2	0	GO Biological Processes	19	response to molecule of bacterial origin	19_GO:0044419 biological process involved in interspecies interaction between organisms	-8.3794	3.30725	7.32048	30182	351	832	32	3.84615	0.666707	387|558|717|721|948|1268|1543|2353|3164|3552|3553|3929|4016|4435|4792|4842|5179|5609|5743|6352|7099|7538|8754|10068|10225|23118|27063|28964|57088|64332|92140|284297	RHOA|AXL|C2|C4B|CD36|CNR1|CYP1A1|FOS|NR4A1|IL1A|IL1B|LBP|LOXL1|CITED1|NFKBIA|NOS1|PENK|MAP2K7|PTGS2|CCL5|TLR4|ZFP36|ADAM9|IL18BP|CD96|TAB2|ANKRD1|GIT1|PLSCR4|NFKBIZ|MTDH|SSC5D	-6.09062	0	45	0	0	-8.57171
		Spint2																	1	1	0	-3.14371	-4.81696	0	GO:0032496	M110	2	0	GO Biological Processes	19	response to lipopolysaccharide	19_GO:0044419 biological process involved in interspecies interaction between organisms	-7.868	3.29786	7.06672	30182	330	832	30	3.60577	0.646343	387|558|717|948|1268|1543|2353|3164|3552|3553|3929|4016|4435|4792|4842|5179|5609|5743|6352|7099|7538|8754|10068|10225|23118|27063|28964|57088|64332|92140	RHOA|AXL|C2|CD36|CNR1|CYP1A1|FOS|NR4A1|IL1A|IL1B|LBP|LOXL1|CITED1|NFKBIA|NOS1|PENK|MAP2K7|PTGS2|CCL5|TLR4|ZFP36|ADAM9|IL18BP|CD96|TAB2|ANKRD1|GIT1|PLSCR4|NFKBIZ|MTDH	-5.67082	0	45	0	0	-8.57171
		Msn																	1	1	0	-3.14557	-4.4431	0	WP2431	M110	2	0	WikiPathways	27	Spinal cord injury		-7.40278	5.09669	7.60236	30182	121	832	17	2.04327	0.490477	387|1462|1647|2353|3164|3552|3553|4155|4842|5320|5743|5879|6098|6662|7099|7538|50507	RHOA|VCAN|GADD45A|FOS|NR4A1|IL1A|IL1B|MBP|NOS1|PLA2G2A|PTGS2|RAC1|ROS1|SOX9|TLR4|ZFP36|NOX4	-5.26816	0	45	0	0	-8.57171
		Nav2																	1	1	0	-2.13686	-2.95761	0	GO:0071222	M110	2	0	GO Biological Processes	19	cellular response to lipopolysaccharide	19_GO:0044419 biological process involved in interspecies interaction between organisms	-4.17546	2.97922	4.81089	30182	207	832	17	2.04327	0.490477	387|558|948|3552|3553|3929|4792|5609|6352|7099|7538|8754|27063|28964|57088|64332|92140	RHOA|AXL|CD36|IL1A|IL1B|LBP|NFKBIA|MAP2K7|CCL5|TLR4|ZFP36|ADAM9|ANKRD1|GIT1|PLSCR4|NFKBIZ|MTDH	-2.57495	0	45	0	0	-8.57171
		Mitf																	1	1	0	-2.02923	-2.73355	0	GO:0071219	M110	2	0	GO Biological Processes	19	cellular response to molecule of bacterial origin	19_GO:0044419 biological process involved in interspecies interaction between organisms	-3.85172	2.80318	4.51949	30182	220	832	17	2.04327	0.490477	387|558|948|3552|3553|3929|4792|5609|6352|7099|7538|8754|27063|28964|57088|64332|92140	RHOA|AXL|CD36|IL1A|IL1B|LBP|NFKBIA|MAP2K7|CCL5|TLR4|ZFP36|ADAM9|ANKRD1|GIT1|PLSCR4|NFKBIZ|MTDH	-2.3201	0	45	0	0	-8.57171
		LOC361985																	0	1	0	0	-2.77674	0	GO:0071216	M010	1	0	GO Biological Processes	19	cellular response to biotic stimulus	19_GO:0050896 response to stimulus	-3.72316	2.64363	4.36703	30182	247	832	18	2.16346	0.504387	387|558|948|3552|3553|3929|4792|5609|6352|7099|7466|7538|8754|27063|28964|57088|64332|92140	RHOA|AXL|CD36|IL1A|IL1B|LBP|NFKBIA|MAP2K7|CCL5|TLR4|WFS1|ZFP36|ADAM9|ANKRD1|GIT1|PLSCR4|NFKBIZ|MTDH	-2.22494	0	45	0	0	-8.57171
		Dnajb4																	1	1	0	-3.68974	-4.88176	0	WP4754	M110	2	0	WikiPathways	27	IL-18 signaling pathway		-8.53121	3.72066	7.6029	30182	273	832	28	3.36538	0.625204	58|948|1277|1281|1674|1891|2353|3164|3553|4313|4625|4792|4878|4879|5609|5743|6352|6385|6641|7052|7076|7941|10068|10365|26353|30009|56886|64332	ACTA1|CD36|COL1A1|COL3A1|DES|ECH1|FOS|NR4A1|IL1B|MMP2|MYH7|NFKBIA|NPPA|NPPB|MAP2K7|PTGS2|CCL5|SDC4|SNTB1|TGM2|TIMP1|PLA2G7|IL18BP|KLF2|HSPB8|TBX21|UGGT1|NFKBIZ	-6.20292	0	46	1	1	-8.53121
		Pcnx																	1	1	0	-7.51924	-3.34206	0	GO:0052547	M110	2	0	GO Biological Processes	19	regulation of peptidase activity	19_GO:0008152 metabolic process	-8.51367	3.08008	7.26247	30182	424	832	36	4.32692	0.705379	351|387|666|710|1285|1490|1508|1513|1893|2045|2534|2934|3164|4035|4155|4898|5023|5176|5720|5721|5743|6423|7076|7429|7498|8301|9647|10197|10653|25816|51079|57333|58189|64065|112399|221476	APP|RHOA|BOK|SERPING1|COL4A3|CCN2|CTSB|CTSK|ECM1|EPHA7|FYN|GSN|NR4A1|LRP1|MBP|NRDC|P2RX1|SERPINF1|PSME1|PSME2|PTGS2|SFRP2|TIMP1|VIL1|XDH|PICALM|PPM1F|PSME3|SPINT2|TNFAIP8|NDUFA13|RCN3|WFDC1|PERP|EGLN3|PI16	-6.1895	0	47	1	1	-8.51367
		Akr1c19																	1	1	0	-6.58183	-3.34721	0	GO:0030162	M110	2	0	GO Biological Processes	19	regulation of proteolysis	19_GO:0008152 metabolic process	-7.55393	2.39844	6.42171	30182	726	832	48	5.76923	0.808339	302|351|387|666|710|1191|1285|1490|1508|1513|1893|2045|2185|2534|2768|2934|3164|3553|4035|4130|4155|4898|5023|5176|5720|5721|5743|6093|6423|6449|7076|7429|7498|8301|8754|9647|10197|10653|25816|29761|51079|51322|57333|58189|64065|112399|221476|258010	ANXA2|APP|RHOA|BOK|SERPING1|CLU|COL4A3|CCN2|CTSB|CTSK|ECM1|EPHA7|PTK2B|FYN|GNA12|GSN|NR4A1|IL1B|LRP1|MAP1A|MBP|NRDC|P2RX1|SERPINF1|PSME1|PSME2|PTGS2|ROCK1|SFRP2|SGTA|TIMP1|VIL1|XDH|PICALM|ADAM9|PPM1F|PSME3|SPINT2|TNFAIP8|USP25|NDUFA13|WAC|RCN3|WFDC1|PERP|EGLN3|PI16|SVIP	-5.40311	0	47	0	0	-8.51367
		Slc25a26																	1	1	0	-3.9673	-3.3875	0	GO:0010952	M110	2	0	GO Biological Processes	19	positive regulation of peptidase activity	19_GO:0048518 positive regulation of biological process	-6.65055	3.92178	6.71148	30182	185	832	20	2.40385	0.531017	387|666|1285|1490|1513|2534|2934|4155|5023|5720|5721|6423|7498|8301|9647|10197|51079|57333|64065|112399	RHOA|BOK|COL4A3|CCN2|CTSK|FYN|GSN|MBP|P2RX1|PSME1|PSME2|SFRP2|XDH|PICALM|PPM1F|PSME3|NDUFA13|RCN3|PERP|EGLN3	-4.61494	0	47	0	0	-8.51367
		Cd96																	1	1	0	-4.51979	-3.18976	0	GO:0051345	M110	2	0	GO Biological Processes	19	positive regulation of hydrolase activity	19_GO:0065007 biological regulation	-6.21237	2.42268	5.76828	30182	569	832	38	4.56731	0.723797	27|208|387|666|1285|1398|1399|1490|1513|2150|2185|2534|2768|2934|4155|5023|5156|5720|5721|6093|6352|6366|6423|7052|7498|8301|8874|9647|10197|10672|23161|23526|51079|55357|57333|64065|81565|112399	ABL2|AKT2|RHOA|BOK|COL4A3|CRK|CRKL|CCN2|CTSK|F2RL1|PTK2B|FYN|GNA12|GSN|MBP|P2RX1|PDGFRA|PSME1|PSME2|ROCK1|CCL5|CCL21|SFRP2|TGM2|XDH|PICALM|ARHGEF7|PPM1F|PSME3|GNA13|SNX13|ARHGAP45|NDUFA13|TBC1D2|RCN3|PERP|NDEL1|EGLN3	-4.2556	0	47	0	0	-8.51367
		Hbs1l																	1	1	0	-4.53916	-2.82994	0	GO:0052548	M110	2	0	GO Biological Processes	19	regulation of endopeptidase activity	19_GO:0008152 metabolic process	-6.07646	2.91507	5.94341	30182	336	832	27	3.24519	0.61432	387|666|710|1285|1490|2045|2534|2934|3164|4155|4898|5023|5176|5720|5721|5743|6423|7076|7429|7498|8301|9647|10197|25816|51079|64065|112399	RHOA|BOK|SERPING1|COL4A3|CCN2|EPHA7|FYN|GSN|NR4A1|MBP|NRDC|P2RX1|SERPINF1|PSME1|PSME2|PTGS2|SFRP2|TIMP1|VIL1|XDH|PICALM|PPM1F|PSME3|TNFAIP8|NDUFA13|PERP|EGLN3	-4.14196	0	47	0	0	-8.51367
		Picalm																	1	1	0	-2.48428	-3.70059	0	GO:0010950	M110	2	0	GO Biological Processes	19	positive regulation of endopeptidase activity	19_GO:0048518 positive regulation of biological process	-5.88041	3.81857	6.22317	30182	171	832	18	2.16346	0.504387	387|666|1285|1490|2534|2934|4155|5023|5720|5721|6423|7498|8301|9647|10197|51079|64065|112399	RHOA|BOK|COL4A3|CCN2|FYN|GSN|MBP|P2RX1|PSME1|PSME2|SFRP2|XDH|PICALM|PPM1F|PSME3|NDUFA13|PERP|EGLN3	-3.98118	0	47	0	0	-8.51367
		RT1-CE15																	1	1	0	-4.23731	-2.47247	0	GO:0045862	M110	2	0	GO Biological Processes	19	positive regulation of proteolysis	19_GO:0048518 positive regulation of biological process	-5.39456	2.68346	5.44807	30182	365	832	27	3.24519	0.61432	302|387|666|1191|1285|1490|1513|2185|2534|2934|3553|4155|4898|5023|5720|5721|6423|6449|7498|8301|8754|9647|10197|51079|57333|64065|112399	ANXA2|RHOA|BOK|CLU|COL4A3|CCN2|CTSK|PTK2B|FYN|GSN|IL1B|MBP|NRDC|P2RX1|PSME1|PSME2|SFRP2|SGTA|XDH|PICALM|ADAM9|PPM1F|PSME3|NDUFA13|RCN3|PERP|EGLN3	-3.56753	0	47	0	0	-8.51367
		Zfp36																	1	0	0	-3.34518	0	0	GO:2000116	M100	1	0	GO Biological Processes	19	regulation of cysteine-type endopeptidase activity	19_GO:0008152 metabolic process	-4.01754	2.7905	4.62937	30182	234	832	18	2.16346	0.504387	387|666|1285|1490|2045|2534|2934|3164|5023|5743|6423|7429|7498|9647|25816|51079|64065|112399	RHOA|BOK|COL4A3|CCN2|EPHA7|FYN|GSN|NR4A1|P2RX1|PTGS2|SFRP2|VIL1|XDH|PPM1F|TNFAIP8|NDUFA13|PERP|EGLN3	-2.44186	0	47	0	0	-8.51367
		Fam57b																	1	0	0	-3.70527	0	0	GO:0043281	M100	1	0	GO Biological Processes	19	regulation of cysteine-type endopeptidase activity involved in apoptotic process	19_GO:0008152 metabolic process	-3.73412	2.84521	4.4523	30182	204	832	16	1.92308	0.476124	387|666|1285|1490|2045|2934|3164|5023|5743|6423|7429|7498|9647|25816|51079|112399	RHOA|BOK|COL4A3|CCN2|EPHA7|GSN|NR4A1|P2RX1|PTGS2|SFRP2|VIL1|XDH|PPM1F|TNFAIP8|NDUFA13|EGLN3	-2.23222	0	47	0	0	-8.51367
		Gosr2																	1	0	0	-2.02039	0	0	GO:2001056	M100	1	0	GO Biological Processes	19	positive regulation of cysteine-type endopeptidase activity	19_GO:0048518 positive regulation of biological process	-3.23032	3.06561	4.15401	30182	142	832	12	1.44231	0.413345	387|666|1285|1490|2534|2934|5023|7498|9647|51079|64065|112399	RHOA|BOK|COL4A3|CCN2|FYN|GSN|P2RX1|XDH|PPM1F|NDUFA13|PERP|EGLN3	-1.8346	0	47	0	0	-8.51367
		Rgs5																	1	0	0	-2.22386	0	0	GO:0043280	M100	1	0	GO Biological Processes	19	positive regulation of cysteine-type endopeptidase activity involved in apoptotic process	19_GO:0048518 positive regulation of biological process	-2.63296	2.92552	3.61746	30182	124	832	10	1.20192	0.37779	387|666|1285|1490|2934|5023|7498|9647|51079|112399	RHOA|BOK|COL4A3|CCN2|GSN|P2RX1|XDH|PPM1F|NDUFA13|EGLN3	-1.35976	0	47	0	0	-8.51367
		Myo1c																	1	1	0	-6.70392	-3.80536	0	GO:0044703	M110	2	0	GO Biological Processes	19	multi-organism reproductive process	19_GO:0022414 reproductive process	-8.40177	4.34562	7.83002	30182	192	832	23	2.76442	0.568399	113|639|1268|1508|1543|1833|2192|2353|3553|3726|4313|4878|5023|5066|5743|5764|7043|7048|7351|29924|53405|59350|100137049	ADCY7|PRDM1|CNR1|CTSB|CYP1A1|EPYC|FBLN1|FOS|IL1B|JUNB|MMP2|NPPA|P2RX1|PAM|PTGS2|PTN|TGFB3|TGFBR2|UCP2|EPN1|CLIC5|RXFP1|PLA2G4B	-6.09763	0	48	1	1	-8.40177
		Sgca																	1	1	0	-6.51969	-3.60977	0	GO:0044706	M110	2	0	GO Biological Processes	19	multi-multicellular organism process	19_GO:0032501 multicellular organismal process	-8.01779	4.15104	7.54662	30182	201	832	23	2.76442	0.568399	113|639|1268|1508|1543|1833|2192|2353|3553|3726|4313|4878|5023|5066|5743|5764|7043|7048|7351|29924|53405|59350|100137049	ADCY7|PRDM1|CNR1|CTSB|CYP1A1|EPYC|FBLN1|FOS|IL1B|JUNB|MMP2|NPPA|P2RX1|PAM|PTGS2|PTN|TGFB3|TGFBR2|UCP2|EPN1|CLIC5|RXFP1|PLA2G4B	-5.79543	0	48	0	0	-8.40177
		Ddc																	1	1	0	-5.10707	-3.10121	0	GO:0007565	M110	2	0	GO Biological Processes	19	female pregnancy	19_GO:0022414 reproductive process	-6.49637	4.00728	6.65932	30182	172	832	19	2.28365	0.517889	113|639|1268|1508|1833|2192|2353|3553|3726|4313|4878|5066|5743|5764|7043|7048|7351|29924|53405	ADCY7|PRDM1|CNR1|CTSB|EPYC|FBLN1|FOS|IL1B|JUNB|MMP2|NPPA|PAM|PTGS2|PTN|TGFB3|TGFBR2|UCP2|EPN1|CLIC5	-4.4961	0	48	0	0	-8.40177
		Cyp1a1																	1	1	0	-2.26847	-2.10883	0	GO:0060135	M110	2	0	GO Biological Processes	19	maternal process involved in female pregnancy	19_GO:0022414 reproductive process	-3.58329	4.75757	4.94608	30182	61	832	8	0.961538	0.338317	113|639|1268|1508|3726|5066|5743|5764	ADCY7|PRDM1|CNR1|CTSB|JUNB|PAM|PTGS2|PTN	-2.11634	0	48	0	0	-8.40177
		Ptpn11																	1	1	0	-6.30412	-3.82611	0	GO:0002252	M110	2	0	GO Biological Processes	19	immune effector process	19_GO:0002376 immune system process	-8.39352	3.17069	7.25505	30182	389	832	34	4.08654	0.686366	351|710|715|716|717|721|914|1191|2150|2185|2534|2794|3105|3117|3122|3127|3560|3581|3824|3929|3981|4035|4192|5293|5339|5648|5730|6284|6482|7099|30009|55904|64332|84542	APP|SERPING1|C1R|C1S|C2|C4B|CD2|CLU|F2RL1|PTK2B|FYN|GNL1|HLA-A|HLA-DQA1|HLA-DRA|HLA-DRB5|IL2RB|IL9R|KLRD1|LBP|LIG4|LRP1|MDK|PIK3CD|PLEC|MASP1|PTGDS|S100A13|ST3GAL1|TLR4|TBX21|KMT2E|NFKBIZ|SANBR	-6.09402	0	49	1	1	-8.39352
		Mknk2																	1	1	0	-5.0161	-2.47484	0	GO:0002460	M110	2	0	GO Biological Processes	19	adaptive immune response based on somatic recombination of immune receptors built from immunoglobulin superfamily domains	19_GO:0002376 immune system process	-6.96662	4.09903	6.9621	30182	177	832	20	2.40385	0.531017	710|715|716|717|721|1191|2794|3105|3117|3122|3127|3560|3581|3981|7099|10068|30009|64332|84542|89857	SERPING1|C1R|C1S|C2|C4B|CLU|GNL1|HLA-A|HLA-DQA1|HLA-DRA|HLA-DRB5|IL2RB|IL9R|LIG4|TLR4|IL18BP|TBX21|NFKBIZ|SANBR|KLHL6	-4.88666	0	49	0	0	-8.39352
		App																	1	1	0	-4.28305	-3.1619	0	GO:0002443	M110	2	0	GO Biological Processes	19	leukocyte mediated immunity	19_GO:0002376 immune system process	-6.5152	3.56286	6.48213	30182	224	832	22	2.64423	0.556249	710|715|716|717|721|914|1191|2794|3105|3117|3122|3127|3560|3581|3824|3981|5293|5730|6284|55904|64332|84542	SERPING1|C1R|C1S|C2|C4B|CD2|CLU|GNL1|HLA-A|HLA-DQA1|HLA-DRA|HLA-DRB5|IL2RB|IL9R|KLRD1|LIG4|PIK3CD|PTGDS|S100A13|KMT2E|NFKBIZ|SANBR	-4.51012	0	49	0	0	-8.39352
		Junb																	1	0	0	-5.58744	0	0	GO:0016064	M100	1	0	GO Biological Processes	19	immunoglobulin mediated immune response	19_GO:0002376 immune system process	-5.97831	4.88337	6.67921	30182	104	832	14	1.68269	0.445919	710|715|716|717|721|1191|3117|3122|3127|3560|3581|3981|64332|84542	SERPING1|C1R|C1S|C2|C4B|CLU|HLA-DQA1|HLA-DRA|HLA-DRB5|IL2RB|IL9R|LIG4|NFKBIZ|SANBR	-4.065	0	49	0	0	-8.39352
		Dctn1																	1	1	0	-4.1973	-2.60083	0	GO:0002449	M110	2	0	GO Biological Processes	19	lymphocyte mediated immunity	19_GO:0002376 immune system process	-5.91756	3.84104	6.25429	30182	170	832	18	2.16346	0.504387	710|715|716|717|721|914|1191|2794|3105|3117|3122|3127|3560|3581|3824|3981|64332|84542	SERPING1|C1R|C1S|C2|C4B|CD2|CLU|GNL1|HLA-A|HLA-DQA1|HLA-DRA|HLA-DRB5|IL2RB|IL9R|KLRD1|LIG4|NFKBIZ|SANBR	-4.01057	0	49	0	0	-8.39352
		Dusp8																	1	0	0	-5.47776	0	0	GO:0019724	M100	1	0	GO Biological Processes	19	B cell mediated immunity	19_GO:0002376 immune system process	-5.77755	4.7025	6.48987	30182	108	832	14	1.68269	0.445919	710|715|716|717|721|1191|3117|3122|3127|3560|3581|3981|64332|84542	SERPING1|C1R|C1S|C2|C4B|CLU|HLA-DQA1|HLA-DRA|HLA-DRB5|IL2RB|IL9R|LIG4|NFKBIZ|SANBR	-3.89347	0	49	0	0	-8.39352
		LOC100361083																	1	0	0	-5.50475	0	0	WP5090	M100	1	0	WikiPathways	27	Complement system in neuronal development and plasticity		-5.50475	11.283	8.13735	30182	107	175	7	4	1.48131	558|710|715|716|717|7043|57088	AXL|SERPING1|C1R|C1S|C2|TGFB3|PLSCR4	-3.49651	0	49	0	0	-8.39352
		MGC109340																	1	0	0	-5.26389	0	0	hsa05133	M100	1	0	KEGG Pathway	24	Pertussis		-5.26389	13.6159	8.40958	30182	76	175	6	3.42857	1.3755	710|715|716|717|3553|7099	SERPING1|C1R|C1S|C2|IL1B|TLR4	-3.30957	0	49	0	0	-8.39352
		Fam220a																	1	0	0	-4.57511	0	0	GO:0006958	M100	1	0	GO Biological Processes	19	complement activation, classical pathway	19_GO:0002376 immune system process	-4.57511	22.9958	9.20486	30182	30	175	4	2.28571	1.12972	710|715|716|717	SERPING1|C1R|C1S|C2	-2.81811	0	49	0	0	-8.39352
		Kcng2																	1	0	0	-4.49807	0	0	GO:0045087	M100	1	0	GO Biological Processes	19	innate immune response	19_GO:0044419 biological process involved in interspecies interaction between organisms	-4.49807	3.47252	5.2185	30182	745	175	15	8.57143	2.11616	558|639|710|715|716|717|2634|3929|4599|6366|7099|10410|91543|219972|284297	AXL|PRDM1|SERPING1|C1R|C1S|C2|GBP2|LBP|MX1|CCL21|TLR4|IFITM3|RSAD2|MPEG1|SSC5D	-2.76669	0	49	0	0	-8.39352
		Srebf1																	1	0	0	-4.3545	0	0	GO:0002455	M100	1	0	GO Biological Processes	19	humoral immune response mediated by circulating immunoglobulin	19_GO:0002376 immune system process	-4.3545	20.2904	8.59462	30182	34	175	4	2.28571	1.12972	710|715|716|717	SERPING1|C1R|C1S|C2	-2.65728	0	49	0	0	-8.39352
		Col18a1																	1	0	0	-3.79499	0	0	R-HSA-977606	M100	1	0	Reactome Gene Sets	6	Regulation of Complement cascade		-3.79499	14.6782	7.16665	30182	47	175	4	2.28571	1.12972	710|715|716|717	SERPING1|C1R|C1S|C2	-2.26637	0	49	0	0	-8.39352
		Sptbn1																	1	0	0	-3.75916	0	0	GO:0006956	M100	1	0	GO Biological Processes	19	complement activation	19_GO:0002376 immune system process	-3.75916	14.3724	7.08069	30182	48	175	4	2.28571	1.12972	710|715|716|717	SERPING1|C1R|C1S|C2	-2.23963	0	49	0	0	-8.39352
		Dusp2																	1	0	0	-3.44018	0	0	WP558	M100	1	0	WikiPathways	27	Complement and coagulation cascades		-3.73828	5.00365	5.13852	30182	58	832	8	0.961538	0.338317	710|715|716|717|721|1191|5648|7450	SERPING1|C1R|C1S|C2|C4B|CLU|MASP1|VWF	-2.23452	0	49	0	0	-8.39352
		Tnni3																	1	0	0	-2.49502	0	0	GO:0050778	M100	1	0	GO Biological Processes	19	positive regulation of immune response	19_GO:0002376 immune system process	-3.63576	1.95289	4.0131	30182	613	832	33	3.96635	0.676621	710|715|716|717|721|1191|1240|1268|1387|1399|2150|2534|3105|3122|3553|3824|3929|4792|5293|5648|6352|6812|7042|7099|8417|8631|9846|26057|26065|30009|64332|89857|91543	SERPING1|C1R|C1S|C2|C4B|CLU|CMKLR1|CNR1|CREBBP|CRKL|F2RL1|FYN|HLA-A|HLA-DRA|IL1B|KLRD1|LBP|NFKBIA|PIK3CD|MASP1|CCL5|STXBP1|TGFB2|TLR4|STX7|SKAP1|GAB2|ANKRD17|LSM14A|TBX21|NFKBIZ|KLHL6|RSAD2	-2.15552	0	49	0	0	-8.39352
		Ppm1f																	1	0	0	-3.50646	0	0	R-HSA-166663	M100	1	0	Reactome Gene Sets	6	Initial triggering of complement		-3.50646	22.4959	7.87564	30182	23	175	3	1.71429	0.981223	715|716|717	C1R|C1S|C2	-2.06333	0	49	0	0	-8.39352
		Mum1l1																	1	0	0	-3.50646	0	0	WP545	M100	1	0	WikiPathways	27	Complement activation		-3.50646	22.4959	7.87564	30182	23	175	3	1.71429	0.981223	715|716|717	C1R|C1S|C2	-2.06333	0	49	0	0	-8.39352
		Pla2g4b																	1	0	0	-3.44018	0	0	R-HSA-166658	M100	1	0	Reactome Gene Sets	6	Complement cascade		-3.44018	11.8944	6.34213	30182	58	175	4	2.28571	1.12972	710|715|716|717	SERPING1|C1R|C1S|C2	-2.01613	0	49	0	0	-8.39352
		Bmper																	1	0	0	-2.28425	0	0	GO:0002253	M100	1	0	GO Biological Processes	19	activation of immune response	19_GO:0002376 immune system process	-2.94517	2.11613	3.58691	30182	360	832	21	2.52404	0.543795	710|715|716|717|721|1191|1240|1387|1399|2534|3105|3824|3929|4792|5293|5648|7099|8631|26065|64332|89857	SERPING1|C1R|C1S|C2|C4B|CLU|CMKLR1|CREBBP|CRKL|FYN|HLA-A|KLRD1|LBP|NFKBIA|PIK3CD|MASP1|TLR4|SKAP1|LSM14A|NFKBIZ|KLHL6	-1.61106	0	49	0	0	-8.39352
		Rpap2																	1	0	0	-2.79538	0	0	hsa04610	M100	1	0	KEGG Pathway	24	Complement and coagulation cascades		-2.79538	8.02179	4.97986	30182	86	175	4	2.28571	1.12972	710|715|716|717	SERPING1|C1R|C1S|C2	-1.56812	0	49	0	0	-8.39352
		Foxo4																	1	0	0	-2.79132	0	0	WP3941	M100	1	0	WikiPathways	27	Oxidative damage response		-2.79132	12.9351	5.76828	30182	40	175	3	1.71429	0.981223	715|716|717	C1R|C1S|C2	-1.56582	0	49	0	0	-8.39352
		Setd8																	1	0	0	-2.60414	0	0	WP2806	M100	1	0	WikiPathways	27	Complement system		-2.60414	7.11211	4.60443	30182	97	175	4	2.28571	1.12972	710|716|717|1634	SERPING1|C1S|C2|DCN	-1.4322	0	49	0	0	-8.39352
		Zfp266																	1	0	0	-2.01338	0	0	GO:0006959	M100	1	0	GO Biological Processes	19	humoral immune response	19_GO:0002376 immune system process	-2.01338	3.88443	3.29412	30182	222	175	5	2.85714	1.25937	710|715|716|717|4069	SERPING1|C1R|C1S|C2|LYZ	-1.01358	0	49	0	0	-8.39352
		Creb3l2																	1	1	0	-6.7685	-4.27836	0	GO:0001775	M110	2	0	GO Biological Processes	19	cell activation	19_GO:0032501 multicellular organismal process	-8.39041	2.52134	6.88183	30182	705	832	49	5.88942	0.816195	102|351|387|558|914|954|1191|1281|1608|2150|2185|2534|2737|3105|3553|3560|3929|3981|4035|4192|4478|5023|5156|5293|5730|6284|6352|6366|6482|6812|7048|7076|7094|7099|7450|7528|8525|8754|9437|10672|30009|55904|64332|64919|79576|84542|91543|161145|168667	ADAM10|APP|RHOA|AXL|CD2|ENTPD2|CLU|COL3A1|DGKG|F2RL1|PTK2B|FYN|GLI3|HLA-A|IL1B|IL2RB|LBP|LIG4|LRP1|MDK|MSN|P2RX1|PDGFRA|PIK3CD|PTGDS|S100A13|CCL5|CCL21|ST3GAL1|STXBP1|TGFBR2|TIMP1|TLN1|TLR4|VWF|YY1|DGKZ|ADAM9|NCR1|GNA13|TBX21|KMT2E|NFKBIZ|BCL11B|NKAP|SANBR|RSAD2|TMEM229B|BMPER	-6.09402	0	50	1	1	-8.39041
		Slmap																	1	1	0	-3.19345	-3.03444	0	GO:0045321	M110	2	0	GO Biological Processes	19	leukocyte activation	19_GO:0002376 immune system process	-4.75043	2.1741	4.82398	30182	584	832	35	4.20673	0.69595	102|351|387|558|914|1191|2150|2185|2534|2737|3105|3560|3929|3981|4192|4478|5293|5730|6284|6352|6366|6482|7048|7099|7528|8754|9437|30009|55904|64332|64919|79576|84542|91543|161145	ADAM10|APP|RHOA|AXL|CD2|CLU|F2RL1|PTK2B|FYN|GLI3|HLA-A|IL2RB|LBP|LIG4|MDK|MSN|PIK3CD|PTGDS|S100A13|CCL5|CCL21|ST3GAL1|TGFBR2|TLR4|YY1|ADAM9|NCR1|TBX21|KMT2E|NFKBIZ|BCL11B|NKAP|SANBR|RSAD2|TMEM229B	-3.03858	0	50	0	0	-8.39041
		Igfbp3																	0	1	0	0	-3.00572	0	GO:0002274	M010	1	0	GO Biological Processes	19	myeloid leukocyte activation	19_GO:0002376 immune system process	-4.13145	3.3858	4.93188	30182	150	832	14	1.68269	0.445919	102|351|1191|2150|3929|5293|5730|6284|6352|7048|7099|8754|55904|161145	ADAM10|APP|CLU|F2RL1|LBP|PIK3CD|PTGDS|S100A13|CCL5|TGFBR2|TLR4|ADAM9|KMT2E|TMEM229B	-2.54089	0	50	0	0	-8.39041
		Hpd																	1	0	0	-2.94404	0	0	GO:0002263	M100	1	0	GO Biological Processes	19	cell activation involved in immune response	19_GO:0002376 immune system process	-3.33128	2.72073	4.11077	30182	200	832	15	1.80288	0.461287	351|2150|2185|3929|3981|4035|4192|5293|5730|6284|6482|7099|30009|64332|84542	APP|F2RL1|PTK2B|LBP|LIG4|LRP1|MDK|PIK3CD|PTGDS|S100A13|ST3GAL1|TLR4|TBX21|NFKBIZ|SANBR	-1.91479	0	50	0	0	-8.39041
		Ncor1																	1	0	0	-2.2309	0	0	GO:0046649	M100	1	0	GO Biological Processes	19	lymphocyte activation	19_GO:0002376 immune system process	-2.57975	1.87637	3.20302	30182	464	832	24	2.88462	0.580265	387|558|914|2150|2185|2534|2737|3105|3560|3981|4192|4478|5293|6366|6482|7099|7528|9437|30009|64332|64919|79576|84542|91543	RHOA|AXL|CD2|F2RL1|PTK2B|FYN|GLI3|HLA-A|IL2RB|LIG4|MDK|MSN|PIK3CD|CCL21|ST3GAL1|TLR4|YY1|NCR1|TBX21|NFKBIZ|BCL11B|NKAP|SANBR|RSAD2	-1.31664	0	50	0	0	-8.39041
		Trak1																	1	0	0	-2.23469	0	0	GO:0002366	M100	1	0	GO Biological Processes	19	leukocyte activation involved in immune response	19_GO:0002376 immune system process	-2.49092	2.40609	3.32511	30182	196	832	13	1.5625	0.429961	2150|2185|3929|3981|4192|5293|5730|6284|6482|7099|30009|64332|84542	F2RL1|PTK2B|LBP|LIG4|MDK|PIK3CD|PTGDS|S100A13|ST3GAL1|TLR4|TBX21|NFKBIZ|SANBR	-1.24526	0	50	0	0	-8.39041
		Cdh22																	1	1	0	-7.99544	-2.76744	0	GO:0001503	M110	2	0	GO Biological Processes	19	ossification	19_GO:0032501 multicellular organismal process	-8.35543	3.65374	7.48412	30182	278	832	28	3.36538	0.625204	387|657|1009|1277|1462|1490|1513|1893|2737|3371|3481|3486|3726|4313|4921|5179|5743|5764|6169|6662|7290|9902|10272|11173|28964|58476|170506|285313	RHOA|BMPR1A|CDH11|COL1A1|VCAN|CCN2|CTSK|ECM1|GLI3|TNC|IGF2|IGFBP3|JUNB|MMP2|DDR2|PENK|PTGS2|PTN|RPL38|SOX9|HIRA|MRC2|FSTL3|ADAMTS7|GIT1|TP53INP2|DHX36|IGSF10	-6.07042	0	51	1	1	-8.35543
		Sgta																	1	0	0	-2.90383	0	0	GO:0001649	M100	1	0	GO Biological Processes	19	osteoblast differentiation	19_GO:0032502 developmental process	-3.37089	3.1775	4.30087	30182	137	832	12	1.44231	0.413345	657|1277|1462|2737|3371|3481|3486|3726|5179|7290|9902|58476	BMPR1A|COL1A1|VCAN|GLI3|TNC|IGF2|IGFBP3|JUNB|PENK|HIRA|MRC2|TP53INP2	-1.94828	0	51	0	0	-8.35543
		B3galt2																	1	1	0	-3.30255	-5.21552	0	GO:0001701	M110	2	0	GO Biological Processes	19	in utero embryonic development	19_GO:0032502 developmental process	-8.30897	3.14643	7.20192	30182	392	832	34	4.08654	0.686366	86|102|284|320|639|648|657|1281|1627|2737|2768|3481|3726|3981|4435|5156|7043|7048|8451|9394|9644|10365|10413|10653|10672|25912|29924|55273|59343|79805|81565|84525|84660|343263	ACTL6A|ADAM10|ANGPT1|APBA1|PRDM1|BMI1|BMPR1A|COL3A1|DBN1|GLI3|GNA12|IGF2|JUNB|LIG4|CITED1|PDGFRA|TGFB3|TGFBR2|CUL4A|HS6ST1|SH3PXD2A|KLF2|YAP1|SPINT2|GNA13|C1orf43|EPN1|TMEM100|SENP2|VASH2|NDEL1|HOPX|CCDC62|MYBPHL	-6.02768	0	52	1	1	-8.30897
		Uggt1																	1	1	0	-3.94981	-2.75899	0	GO:0043009	M110	2	0	GO Biological Processes	19	chordate embryonic development	19_GO:0032502 developmental process	-6.45397	2.35125	5.85446	30182	648	832	42	5.04808	0.75902	86|102|284|320|639|648|657|1277|1281|1627|2737|2768|3373|3481|3726|3981|4435|5156|6385|6423|6662|7042|7043|7048|8451|8646|9394|9644|10365|10413|10653|10672|23213|25912|29924|55273|59343|79805|81565|84525|84660|343263	ACTL6A|ADAM10|ANGPT1|APBA1|PRDM1|BMI1|BMPR1A|COL1A1|COL3A1|DBN1|GLI3|GNA12|HYAL1|IGF2|JUNB|LIG4|CITED1|PDGFRA|SDC4|SFRP2|SOX9|TGFB2|TGFB3|TGFBR2|CUL4A|CHRD|HS6ST1|SH3PXD2A|KLF2|YAP1|SPINT2|GNA13|SULF1|C1orf43|EPN1|TMEM100|SENP2|VASH2|NDEL1|HOPX|CCDC62|MYBPHL	-4.46433	0	52	0	0	-8.30897
		Mir133a																	1	0	0	-4.96291	0	0	GO:0030324	M100	1	0	GO Biological Processes	19	lung development	19_GO:0032502 developmental process	-6.19	3.82918	6.40982	30182	180	832	19	2.28365	0.517889	657|1281|1490|2737|3290|4781|5156|6662|6720|6943|7043|7048|9394|10365|10413|57333|59350|83716|84525	BMPR1A|COL3A1|CCN2|GLI3|HSD11B1|NFIB|PDGFRA|SOX9|SREBF1|TCF21|TGFB3|TGFBR2|HS6ST1|KLF2|YAP1|RCN3|RXFP1|CRISPLD2|HOPX	-4.23673	0	52	0	0	-8.30897
		Kif1c																	1	1	0	-3.80728	-2.56767	0	GO:0009792	M110	2	0	GO Biological Processes	19	embryo development ending in birth or egg hatching	19_GO:0032502 developmental process	-6.07452	2.27405	5.61497	30182	670	832	42	5.04808	0.75902	86|102|284|320|639|648|657|1277|1281|1627|2737|2768|3373|3481|3726|3981|4435|5156|6385|6423|6662|7042|7043|7048|8451|8646|9394|9644|10365|10413|10653|10672|23213|25912|29924|55273|59343|79805|81565|84525|84660|343263	ACTL6A|ADAM10|ANGPT1|APBA1|PRDM1|BMI1|BMPR1A|COL1A1|COL3A1|DBN1|GLI3|GNA12|HYAL1|IGF2|JUNB|LIG4|CITED1|PDGFRA|SDC4|SFRP2|SOX9|TGFB2|TGFB3|TGFBR2|CUL4A|CHRD|HS6ST1|SH3PXD2A|KLF2|YAP1|SPINT2|GNA13|SULF1|C1orf43|EPN1|TMEM100|SENP2|VASH2|NDEL1|HOPX|CCDC62|MYBPHL	-4.14169	0	52	0	0	-8.30897
		Arhgap9																	1	0	0	-4.89355	0	0	GO:0030323	M100	1	0	GO Biological Processes	19	respiratory tube development	19_GO:0032502 developmental process	-6.04371	3.74594	6.29039	30182	184	832	19	2.28365	0.517889	657|1281|1490|2737|3290|4781|5156|6662|6720|6943|7043|7048|9394|10365|10413|57333|59350|83716|84525	BMPR1A|COL3A1|CCN2|GLI3|HSD11B1|NFIB|PDGFRA|SOX9|SREBF1|TCF21|TGFB3|TGFBR2|HS6ST1|KLF2|YAP1|RCN3|RXFP1|CRISPLD2|HOPX	-4.11748	0	52	0	0	-8.30897
		Zfp386																	1	0	0	-4.65718	0	0	GO:0055123	M100	1	0	GO Biological Processes	19	digestive system development	19_GO:0032502 developmental process	-5.6048	4.03072	6.13784	30182	144	832	16	1.92308	0.476124	639|1281|1399|1543|2737|3481|5156|6423|6662|6943|7042|7043|7048|10413|79827|286451	PRDM1|COL3A1|CRKL|CYP1A1|GLI3|IGF2|PDGFRA|SFRP2|SOX9|TCF21|TGFB2|TGFB3|TGFBR2|YAP1|CLMP|YIPF6	-3.73962	0	52	0	0	-8.30897
		Reep6																	1	0	0	-4.90237	0	0	GO:0048565	M100	1	0	GO Biological Processes	19	digestive tract development	19_GO:0032502 developmental process	-5.41511	4.12232	6.05295	30182	132	832	15	1.80288	0.461287	639|1281|1399|1543|2737|5156|6423|6662|6943|7042|7043|7048|10413|79827|286451	PRDM1|COL3A1|CRKL|CYP1A1|GLI3|PDGFRA|SFRP2|SOX9|TCF21|TGFB2|TGFB3|TGFBR2|YAP1|CLMP|YIPF6	-3.58283	0	52	0	0	-8.30897
		Stk38l																	1	0	0	-4.55578	0	0	GO:0060541	M100	1	0	GO Biological Processes	19	respiratory system development	19_GO:0032502 developmental process	-5.34217	3.36221	5.7138	30182	205	832	19	2.28365	0.517889	657|1281|1490|2737|3290|4781|5156|6662|6720|6943|7043|7048|9394|10365|10413|57333|59350|83716|84525	BMPR1A|COL3A1|CCN2|GLI3|HSD11B1|NFIB|PDGFRA|SOX9|SREBF1|TCF21|TGFB3|TGFBR2|HS6ST1|KLF2|YAP1|RCN3|RXFP1|CRISPLD2|HOPX	-3.5229	0	52	0	0	-8.30897
		RGD1565616																	0	1	1	0	-2.64848	-2.28036	GO:0048568	M011	2	0	GO Biological Processes	19	embryonic organ development	19_GO:0032502 developmental process	-4.60309	2.33782	4.8141	30182	450	832	29	3.48558	0.635875	639|648|657|2200|2737|3373|3481|3726|4237|4435|5156|6169|6662|6943|7042|7043|7048|8076|9394|9645|10413|10653|29924|51141|51676|59343|65009|79805|80781	PRDM1|BMI1|BMPR1A|FBN1|GLI3|HYAL1|IGF2|JUNB|MFAP2|CITED1|PDGFRA|RPL38|SOX9|TCF21|TGFB2|TGFB3|TGFBR2|MFAP5|HS6ST1|MICAL2|YAP1|SPINT2|EPN1|INSIG2|ASB2|SENP2|NDRG4|VASH2|COL18A1	-2.92239	0	52	0	0	-8.30897
		Trak2																	0	1	0	0	-2.72297	0	GO:0048598	M010	1	0	GO Biological Processes	19	embryonic morphogenesis	19_GO:0032502 developmental process	-4.42437	2.12289	4.60147	30182	581	832	34	4.08654	0.686366	648|657|1295|1382|1387|1843|1844|1847|2200|2737|2768|3373|3481|4237|4313|5156|6093|6169|6385|6423|6662|6943|7042|7043|7048|7290|8076|9645|10413|10653|51141|51676|65009|79191	BMI1|BMPR1A|COL8A1|CRABP2|CREBBP|DUSP1|DUSP2|DUSP5|FBN1|GLI3|GNA12|HYAL1|IGF2|MFAP2|MMP2|PDGFRA|ROCK1|RPL38|SDC4|SFRP2|SOX9|TCF21|TGFB2|TGFB3|TGFBR2|HIRA|MFAP5|MICAL2|YAP1|SPINT2|INSIG2|ASB2|NDRG4|IRX3	-2.77905	0	52	0	0	-8.30897
		Pcp4l1																	1	0	0	-2.06923	0	0	GO:1904888	M100	1	0	GO Biological Processes	19	cranial skeletal system development	19_GO:0032502 developmental process	-2.43456	3.52688	3.61426	30182	72	832	7	0.841346	0.316658	1399|2737|5156|7042|7043|7048|51141	CRKL|GLI3|PDGFRA|TGFB2|TGFB3|TGFBR2|INSIG2	-1.19769	0	52	0	0	-8.30897
		Rufy3																	1	1	1	-3.72189	-3.86029	-2.90097	GO:0034220	M111	3	0	GO Biological Processes	19	monoatomic ion transmembrane transport	19_GO:0051179 localization	-8.29362	2.42465	6.77826	30182	778	832	52	6.25	0.839197	302|478|514|518|521|539|610|1134|1262|1490|2561|2564|2893|3748|3752|3770|3776|3781|4878|5023|5349|6277|6324|6328|6332|6366|6507|6533|6550|6566|7351|8913|10060|10345|10463|10476|10632|10723|25932|26251|29850|30001|51196|51449|53405|55800|56704|57156|59285|84102|206358|261729	ANXA2|ATP1A3|ATP5F1E|ATP5MC3|ATP5ME|ATP5PO|HCN2|CHRNA1|CNGA4|CCN2|GABRB2|GABRE|GRIA4|KCNC3|KCND3|KCNJ14|KCNK2|KCNN2|NPPA|P2RX1|FXYD3|S100A6|SCN1B|SCN3A|SCN7A|CCL21|SLC1A3|SLC6A6|SLC9A3|SLC16A1|UCP2|CACNA1G|ABCC9|TRDN|SLC30A9|ATP5PD|ATP5MG|SLC12A7|CLIC4|KCNG2|TRPM5|ERO1A|PLCE1|PCYOX1|CLIC5|SCN3B|JPH1|TMEM63C|CACNG6|SLC41A2|SLC36A1|STEAP2	-6.01969	0	53	1	1	-8.29362
		Crebbp																	1	1	1	-2.59409	-4.39326	-2.35599	GO:0098660	M111	3	0	GO Biological Processes	19	inorganic ion transmembrane transport	19_GO:0051179 localization	-7.70555	2.45323	6.52582	30182	695	832	47	5.64904	0.800385	302|478|514|518|521|539|610|1468|1490|2561|2564|3748|3752|3770|3776|3781|4878|5349|6324|6328|6332|6366|6507|6533|6550|6566|7351|8913|9213|10060|10345|10476|10632|10723|25932|26251|29850|30001|51196|51449|53405|55800|56704|59285|84102|206358|261729	ANXA2|ATP1A3|ATP5F1E|ATP5MC3|ATP5ME|ATP5PO|HCN2|SLC25A10|CCN2|GABRB2|GABRE|KCNC3|KCND3|KCNJ14|KCNK2|KCNN2|NPPA|FXYD3|SCN1B|SCN3A|SCN7A|CCL21|SLC1A3|SLC6A6|SLC9A3|SLC16A1|UCP2|CACNA1G|XPR1|ABCC9|TRDN|ATP5PD|ATP5MG|SLC12A7|CLIC4|KCNG2|TRPM5|ERO1A|PLCE1|PCYOX1|CLIC5|SCN3B|JPH1|CACNG6|SLC41A2|SLC36A1|STEAP2	-5.52634	0	53	0	0	-8.29362
		Mest																	1	1	1	-2.73392	-3.95183	-2.92683	GO:0006812	M111	3	0	GO Biological Processes	19	monoatomic cation transport	19_GO:0051179 localization	-7.61398	2.35868	6.4259	30182	769	832	50	6.00962	0.823955	302|478|514|518|521|539|610|1134|1262|1356|1490|2534|2645|3748|3752|3770|3776|3781|4878|5023|5349|6324|6328|6332|6352|6366|6507|6533|6550|6566|7351|8913|10060|10203|10345|10463|10476|10632|10723|26251|29850|30001|51196|55800|56704|57156|59285|84102|206358|261729	ANXA2|ATP1A3|ATP5F1E|ATP5MC3|ATP5ME|ATP5PO|HCN2|CHRNA1|CNGA4|CP|CCN2|FYN|GCK|KCNC3|KCND3|KCNJ14|KCNK2|KCNN2|NPPA|P2RX1|FXYD3|SCN1B|SCN3A|SCN7A|CCL5|CCL21|SLC1A3|SLC6A6|SLC9A3|SLC16A1|UCP2|CACNA1G|ABCC9|CALCRL|TRDN|SLC30A9|ATP5PD|ATP5MG|SLC12A7|KCNG2|TRPM5|ERO1A|PLCE1|SCN3B|JPH1|TMEM63C|CACNG6|SLC41A2|SLC36A1|STEAP2	-5.45203	0	53	0	0	-8.29362
		Mrap																	1	1	1	-2.96593	-3.70142	-2.55812	GO:0098655	M111	3	0	GO Biological Processes	19	monoatomic cation transmembrane transport	19_GO:0051179 localization	-7.34929	2.50383	6.38591	30182	623	832	43	5.16827	0.767517	302|478|514|518|521|539|610|1262|1490|3748|3752|3770|3776|3781|4878|5023|6324|6328|6332|6366|6507|6533|6550|6566|7351|8913|10060|10345|10463|10476|10632|10723|26251|29850|30001|51196|55800|56704|57156|59285|84102|206358|261729	ANXA2|ATP1A3|ATP5F1E|ATP5MC3|ATP5ME|ATP5PO|HCN2|CNGA4|CCN2|KCNC3|KCND3|KCNJ14|KCNK2|KCNN2|NPPA|P2RX1|SCN1B|SCN3A|SCN7A|CCL21|SLC1A3|SLC6A6|SLC9A3|SLC16A1|UCP2|CACNA1G|ABCC9|TRDN|SLC30A9|ATP5PD|ATP5MG|SLC12A7|KCNG2|TRPM5|ERO1A|PLCE1|SCN3B|JPH1|TMEM63C|CACNG6|SLC41A2|SLC36A1|STEAP2	-5.22188	0	53	0	0	-8.29362
		Tarsl2																	1	1	1	-2.05267	-3.1913	-2.61917	GO:0098662	M111	3	0	GO Biological Processes	19	inorganic cation transmembrane transport	19_GO:0051179 localization	-6.0139	2.34624	5.62229	30182	603	832	39	4.6875	0.732797	302|478|514|518|521|539|610|1490|3748|3752|3770|3776|3781|4878|6324|6328|6332|6366|6507|6533|6550|6566|7351|8913|10060|10345|10476|10632|10723|26251|29850|30001|51196|55800|56704|59285|84102|206358|261729	ANXA2|ATP1A3|ATP5F1E|ATP5MC3|ATP5ME|ATP5PO|HCN2|CCN2|KCNC3|KCND3|KCNJ14|KCNK2|KCNN2|NPPA|SCN1B|SCN3A|SCN7A|CCL21|SLC1A3|SLC6A6|SLC9A3|SLC16A1|UCP2|CACNA1G|ABCC9|TRDN|ATP5PD|ATP5MG|SLC12A7|KCNG2|TRPM5|ERO1A|PLCE1|SCN3B|JPH1|CACNG6|SLC41A2|SLC36A1|STEAP2	-4.09804	0	53	0	0	-8.29362
		Cap2																	1	1	1	-2.41161	-2.00527	-2.53729	GO:0030001	M111	3	0	GO Biological Processes	19	metal ion transport	19_GO:0051179 localization	-4.79445	2.13052	4.82814	30182	630	832	37	4.44712	0.71466	302|478|610|1356|1490|2534|2645|3748|3752|3770|3776|3781|4878|5349|6324|6328|6332|6352|6366|6507|6533|6550|8913|10060|10203|10345|10463|10723|26251|29850|30001|51196|55800|56704|59285|84102|261729	ANXA2|ATP1A3|HCN2|CP|CCN2|FYN|GCK|KCNC3|KCND3|KCNJ14|KCNK2|KCNN2|NPPA|FXYD3|SCN1B|SCN3A|SCN7A|CCL5|CCL21|SLC1A3|SLC6A6|SLC9A3|CACNA1G|ABCC9|CALCRL|TRDN|SLC30A9|SLC12A7|KCNG2|TRPM5|ERO1A|PLCE1|SCN3B|JPH1|CACNG6|SLC41A2|STEAP2	-3.07132	0	53	0	0	-8.29362
		Tmem132a																	0	0	1	0	0	-2.60316	GO:0006813	M001	1	0	GO Biological Processes	19	potassium ion transport	19_GO:0051179 localization	-3.47859	2.93567	4.29885	30182	173	832	14	1.68269	0.445919	478|610|3748|3752|3770|3776|3781|5349|6507|6550|10060|10723|26251|29850	ATP1A3|HCN2|KCNC3|KCND3|KCNJ14|KCNK2|KCNN2|FXYD3|SLC1A3|SLC9A3|ABCC9|SLC12A7|KCNG2|TRPM5	-2.03491	0	53	0	0	-8.29362
		Kmt2e																	0	0	1	0	0	-2.69173	GO:0071805	M001	1	0	GO Biological Processes	19	potassium ion transmembrane transport	19_GO:0051179 localization	-3.26226	2.92915	4.1323	30182	161	832	13	1.5625	0.429961	478|610|3748|3752|3770|3776|3781|6507|6550|10060|10723|26251|29850	ATP1A3|HCN2|KCNC3|KCND3|KCNJ14|KCNK2|KCNN2|SLC1A3|SLC9A3|ABCC9|SLC12A7|KCNG2|TRPM5	-1.85678	0	53	0	0	-8.29362
		Epyc																	0	1	0	0	-7.28661	0	hsa04810	M010	1	0	KEGG Pathway	24	Regulation of actin cytoskeleton		-8.23597	3.96031	7.5711	30182	229	832	25	3.00481	0.591864	208|387|1073|1398|1399|2768|2934|4478|4628|4660|4893|5156|5293|5879|6093|7852|8874|8976|9459|10672|23191|23365|28964|89846|221178	AKT2|RHOA|CFL2|CRK|CRKL|GNA12|GSN|MSN|MYH10|PPP1R12B|NRAS|PDGFRA|PIK3CD|RAC1|ROCK1|CXCR4|ARHGEF7|WASL|ARHGEF6|GNA13|CYFIP1|ARHGEF12|GIT1|FGD3|SPATA13	-5.9764	0	54	1	1	-8.23597
		St3gal4																	0	1	0	0	-6.37009	0	WP51	M010	1	0	WikiPathways	27	Regulation of actin cytoskeleton		-6.37009	4.94787	6.96158	30182	150	610	15	2.45902	0.62706	387|1073|1398|2768|4478|4628|4893|5293|5879|6093|7429|8874|9459|10672|28964	RHOA|CFL2|CRK|GNA12|MSN|MYH10|NRAS|PIK3CD|RAC1|ROCK1|VIL1|ARHGEF7|ARHGEF6|GNA13|GIT1	-4.13456	0	54	0	0	-8.23597
		Col5a3																	1	1	0	-2.50148	-4.35705	0	GO:0022604	M110	2	0	GO Biological Processes	19	regulation of cell morphogenesis	19_GO:0032502 developmental process	-5.85379	3.25748	5.97347	30182	245	832	22	2.64423	0.556249	816|1398|1627|2185|2534|2768|4478|4628|5649|5879|6708|7429|7852|8874|9203|10672|23191|23237|23433|89846|128486|170506	CAMK2B|CRK|DBN1|PTK2B|FYN|GNA12|MSN|MYH10|RELN|RAC1|SPTA1|VIL1|CXCR4|ARHGEF7|ZMYM3|GNA13|CYFIP1|ARC|RHOQ|FGD3|FITM2|DHX36	-3.9561	0	54	0	0	-8.23597
		Lsamp																	0	1	0	0	-3.2866	0	GO:0008360	M010	1	0	GO Biological Processes	19	regulation of cell shape	19_GO:0032502 developmental process	-3.91948	3.41735	4.79208	30182	138	832	13	1.5625	0.429961	1398|2185|2534|2768|4478|4628|5879|6708|7429|10672|23191|23433|89846	CRK|PTK2B|FYN|GNA12|MSN|MYH10|RAC1|SPTA1|VIL1|GNA13|CYFIP1|RHOQ|FGD3	-2.37414	0	54	0	0	-8.23597
		Hnrnpul2																	0	1	0	0	-7.02481	0	GO:0051223	M010	1	0	GO Biological Processes	19	regulation of protein transport	19_GO:0051179 localization	-8.22825	2.80669	6.97639	30182	517	832	40	4.80769	0.741665	208|284|948|1268|2150|2534|2645|2737|3305|3552|3553|4628|4641|4856|5019|5066|5494|5743|5781|6352|6566|6720|7042|7043|7099|7351|8754|9647|9776|22902|22994|27063|51277|54972|79899|81285|81565|91543|258010|415116	AKT2|ANGPT1|CD36|CNR1|F2RL1|FYN|GCK|GLI3|HSPA1L|IL1A|IL1B|MYH10|MYO1C|CCN3|OXCT1|PAM|PPM1A|PTGS2|PTPN11|CCL5|SLC16A1|SREBF1|TGFB2|TGFB3|TLR4|UCP2|ADAM9|PPM1F|ATG13|RUFY3|CEP131|ANKRD1|DNAJC27|TMEM132A|PRR5L|OR51E2|NDEL1|RSAD2|SVIP|PIM3	-5.97564	0	55	1	1	-8.22825
		Fitm2																	0	1	0	0	-7.07867	0	GO:0070201	M010	1	0	GO Biological Processes	19	regulation of establishment of protein localization	19_GO:0051179 localization	-8.13853	2.74416	6.89876	30182	542	832	41	4.92788	0.750404	208|284|948|1268|2150|2534|2645|2737|3305|3552|3553|4628|4641|4856|5019|5066|5494|5743|5781|6352|6566|6720|7042|7043|7099|7351|8754|9647|9776|22902|22994|27063|51277|54972|55835|79899|81285|81565|91543|258010|415116	AKT2|ANGPT1|CD36|CNR1|F2RL1|FYN|GCK|GLI3|HSPA1L|IL1A|IL1B|MYH10|MYO1C|CCN3|OXCT1|PAM|PPM1A|PTGS2|PTPN11|CCL5|SLC16A1|SREBF1|TGFB2|TGFB3|TLR4|UCP2|ADAM9|PPM1F|ATG13|RUFY3|CEP131|ANKRD1|DNAJC27|TMEM132A|CENPJ|PRR5L|OR51E2|NDEL1|RSAD2|SVIP|PIM3	-5.89965	0	55	0	0	-8.22825
		Adipor2																	1	1	0	-2.21462	-4.92567	0	GO:1903829	M110	2	0	GO Biological Processes	19	positive regulation of protein localization	19_GO:0051179 localization	-6.46769	2.64111	6.01774	30182	467	832	34	4.08654	0.686366	208|2150|2534|2645|2737|3305|3552|3553|4035|4130|4478|4628|4641|5019|5494|5743|6711|7042|7043|7099|7429|8754|9776|10413|22902|22994|27063|51574|54972|55835|79608|79899|81285|94103	AKT2|F2RL1|FYN|GCK|GLI3|HSPA1L|IL1A|IL1B|LRP1|MAP1A|MSN|MYH10|MYO1C|OXCT1|PPM1A|PTGS2|SPTBN1|TGFB2|TGFB3|TLR4|VIL1|ADAM9|ATG13|YAP1|RUFY3|CEP131|ANKRD1|LARP7|TMEM132A|CENPJ|RIC3|PRR5L|OR51E2|ORMDL3	-4.47424	0	55	0	0	-8.22825
		Rsbn1l																	0	1	0	0	-4.31152	0	GO:0050708	M010	1	0	GO Biological Processes	19	regulation of protein secretion	19_GO:0051179 localization	-5.58807	3.0451	5.7256	30182	274	832	23	2.76442	0.568399	1268|2150|2645|3552|3553|4628|4856|5019|5066|5781|6352|6566|6720|7042|7043|7099|7351|8754|27063|54972|81285|91543|415116	CNR1|F2RL1|GCK|IL1A|IL1B|MYH10|CCN3|OXCT1|PAM|PTPN11|CCL5|SLC16A1|SREBF1|TGFB2|TGFB3|TLR4|UCP2|ADAM9|ANKRD1|TMEM132A|OR51E2|RSAD2|PIM3	-3.72574	0	55	0	0	-8.22825
		Slc43a1																	0	1	0	0	-3.91416	0	GO:1904951	M010	1	0	GO Biological Processes	19	positive regulation of establishment of protein localization	19_GO:0051179 localization	-5.36064	2.79911	5.48181	30182	324	832	25	3.00481	0.591864	208|2150|2534|2645|2737|3305|3552|3553|4628|4641|5019|5494|5743|7042|7043|7099|8754|9776|22902|22994|27063|54972|55835|79899|81285	AKT2|F2RL1|FYN|GCK|GLI3|HSPA1L|IL1A|IL1B|MYH10|MYO1C|OXCT1|PPM1A|PTGS2|TGFB2|TGFB3|TLR4|ADAM9|ATG13|RUFY3|CEP131|ANKRD1|TMEM132A|CENPJ|PRR5L|OR51E2	-3.53751	0	55	0	0	-8.22825
		Zcchc7																	1	1	0	-2.02822	-3.69632	0	GO:0051222	M110	2	0	GO Biological Processes	19	positive regulation of protein transport	19_GO:0051179 localization	-5.24392	2.82674	5.42536	30182	308	832	24	2.88462	0.580265	208|2150|2534|2645|2737|3305|3552|3553|4628|4641|5019|5494|5743|7042|7043|7099|8754|9776|22902|22994|27063|54972|79899|81285	AKT2|F2RL1|FYN|GCK|GLI3|HSPA1L|IL1A|IL1B|MYH10|MYO1C|OXCT1|PPM1A|PTGS2|TGFB2|TGFB3|TLR4|ADAM9|ATG13|RUFY3|CEP131|ANKRD1|TMEM132A|PRR5L|OR51E2	-3.43976	0	55	0	0	-8.22825
		Tanc1																	0	1	0	0	-3.61371	0	GO:0051046	M010	1	0	GO Biological Processes	19	regulation of secretion	19_GO:0051179 localization	-5.15253	2.18464	5.06335	30182	631	832	38	4.56731	0.723797	302|1268|2150|2645|3084|3552|3553|3623|4628|4856|4879|5019|5023|5066|5781|5908|6352|6385|6566|6720|6812|7042|7043|7099|7351|8754|9846|9900|22895|27063|28964|29091|54972|81285|91543|201475|376267|415116	ANXA2|CNR1|F2RL1|GCK|NRG1|IL1A|IL1B|INHA|MYH10|CCN3|NPPB|OXCT1|P2RX1|PAM|PTPN11|RAP1B|CCL5|SDC4|SLC16A1|SREBF1|STXBP1|TGFB2|TGFB3|TLR4|UCP2|ADAM9|GAB2|SV2A|RPH3A|ANKRD1|GIT1|STXBP6|TMEM132A|OR51E2|RSAD2|RAB12|RAB15|PIM3	-3.36416	0	55	0	0	-8.22825
		Thoc2																	0	1	0	0	-4.31004	0	GO:1903530	M010	1	0	GO Biological Processes	19	regulation of secretion by cell	19_GO:0051179 localization	-4.94004	2.21971	4.95862	30182	572	832	35	4.20673	0.69595	302|1268|2150|2645|3552|3553|3623|4628|4856|5019|5023|5066|5781|5908|6352|6385|6566|6720|6812|7042|7043|7099|7351|8754|9846|22895|27063|28964|29091|54972|81285|91543|201475|376267|415116	ANXA2|CNR1|F2RL1|GCK|IL1A|IL1B|INHA|MYH10|CCN3|OXCT1|P2RX1|PAM|PTPN11|RAP1B|CCL5|SDC4|SLC16A1|SREBF1|STXBP1|TGFB2|TGFB3|TLR4|UCP2|ADAM9|GAB2|RPH3A|ANKRD1|GIT1|STXBP6|TMEM132A|OR51E2|RSAD2|RAB12|RAB15|PIM3	-3.19695	0	55	0	0	-8.22825
		Gstm7																	0	1	0	0	-4.24529	0	GO:0033157	M010	1	0	GO Biological Processes	19	regulation of intracellular protein transport	19_GO:0051179 localization	-4.78993	3.07702	5.25331	30182	224	832	19	2.28365	0.517889	208|284|948|2534|2737|3305|3553|4641|5494|5743|5781|6720|9776|22902|22994|51277|79899|81565|258010	AKT2|ANGPT1|CD36|FYN|GLI3|HSPA1L|IL1B|MYO1C|PPM1A|PTGS2|PTPN11|SREBF1|ATG13|RUFY3|CEP131|DNAJC27|PRR5L|NDEL1|SVIP	-3.06885	0	55	0	0	-8.22825
		Hspb7																	0	1	0	0	-4.2693	0	GO:0032386	M010	1	0	GO Biological Processes	19	regulation of intracellular transport	19_GO:0051179 localization	-4.7016	2.62239	5.00469	30182	332	832	24	2.88462	0.580265	208|284|302|948|2534|2737|3305|3553|4478|4641|5494|5743|5781|6720|9776|22902|22994|26993|51277|65009|79899|81565|92840|258010	AKT2|ANGPT1|ANXA2|CD36|FYN|GLI3|HSPA1L|IL1B|MSN|MYO1C|PPM1A|PTGS2|PTPN11|SREBF1|ATG13|RUFY3|CEP131|AKAP8L|DNAJC27|NDRG4|PRR5L|NDEL1|REEP6|SVIP	-3.00037	0	55	0	0	-8.22825
		Rnf38																	0	1	0	0	-2.62644	0	GO:1903532	M010	1	0	GO Biological Processes	19	positive regulation of secretion by cell	19_GO:0051179 localization	-3.78649	2.5192	4.36157	30182	288	832	20	2.40385	0.531017	302|2150|2645|3552|3553|3623|4628|5019|5781|6385|6812|7042|7043|7099|8754|9846|27063|54972|81285|376267	ANXA2|F2RL1|GCK|IL1A|IL1B|INHA|MYH10|OXCT1|PTPN11|SDC4|STXBP1|TGFB2|TGFB3|TLR4|ADAM9|GAB2|ANKRD1|TMEM132A|OR51E2|RAB15	-2.2676	0	55	0	0	-8.22825
		Slc7a6																	0	1	0	0	-2.27031	0	GO:0051047	M010	1	0	GO Biological Processes	19	positive regulation of secretion	19_GO:0051179 localization	-3.68203	2.41078	4.24461	30182	316	832	21	2.52404	0.543795	302|2150|2645|3552|3553|3623|4628|4879|5019|5781|6385|6812|7042|7043|7099|8754|9846|27063|54972|81285|376267	ANXA2|F2RL1|GCK|IL1A|IL1B|INHA|MYH10|NPPB|OXCT1|PTPN11|SDC4|STXBP1|TGFB2|TGFB3|TLR4|ADAM9|GAB2|ANKRD1|TMEM132A|OR51E2|RAB15	-2.19169	0	55	0	0	-8.22825
		Habp4																	0	1	0	0	-2.02269	0	GO:0050714	M010	1	0	GO Biological Processes	19	positive regulation of protein secretion	19_GO:0051179 localization	-3.14934	3.00219	4.06898	30182	145	832	12	1.44231	0.413345	2150|2645|3552|4628|5019|7042|7043|7099|8754|27063|54972|81285	F2RL1|GCK|IL1A|MYH10|OXCT1|TGFB2|TGFB3|TLR4|ADAM9|ANKRD1|TMEM132A|OR51E2	-1.77668	0	55	0	0	-8.22825
		Dhdds																	0	1	0	0	-2.15205	0	GO:0032388	M010	1	0	GO Biological Processes	19	positive regulation of intracellular transport	19_GO:0051179 localization	-2.92099	2.57802	3.74126	30182	197	832	14	1.68269	0.445919	208|302|2534|2737|3305|3553|4478|4641|5494|5743|9776|22902|22994|79899	AKT2|ANXA2|FYN|GLI3|HSPA1L|IL1B|MSN|MYO1C|PPM1A|PTGS2|ATG13|RUFY3|CEP131|PRR5L	-1.5921	0	55	0	0	-8.22825
		Gnao1																	0	1	0	0	-2.35619	0	GO:0090316	M010	1	0	GO Biological Processes	19	positive regulation of intracellular protein transport	19_GO:0051179 localization	-2.89615	2.8085	3.8006	30182	155	832	12	1.44231	0.413345	208|2534|2737|3305|3553|4641|5494|5743|9776|22902|22994|79899	AKT2|FYN|GLI3|HSPA1L|IL1B|MYO1C|PPM1A|PTGS2|ATG13|RUFY3|CEP131|PRR5L	-1.57403	0	55	0	0	-8.22825
		Dok4																	1	0	0	-8.20242	0	0	GO:0070482	M100	1	0	GO Biological Processes	19	response to oxygen levels	19_GO:0050896 response to stimulus	-8.20242	7.5455	8.98945	30182	320	175	14	8	2.05078	1277|1490|2185|3776|4017|4313|4842|4921|5352|5743|6649|7043|7852|64506	COL1A1|CCN2|PTK2B|KCNK2|LOXL2|MMP2|NOS1|DDR2|PLOD2|PTGS2|SOD3|TGFB3|CXCR4|CPEB1	-5.53419	0	56	1	1	-8.20242
		Pdzrn3																	1	0	0	-7.7249	0	0	GO:0036293	M100	1	0	GO Biological Processes	19	response to decreased oxygen levels	19_GO:0050896 response to stimulus	-7.8536	3.46669	7.1436	30182	293	832	28	3.36538	0.625204	387|663|1387|1490|1543|2185|2277|2353|3552|3776|4017|4313|4842|4921|5066|5179|5352|5743|6649|7042|7043|7048|7351|7852|30001|51129|64506|112399	RHOA|BNIP2|CREBBP|CCN2|CYP1A1|PTK2B|VEGFD|FOS|IL1A|KCNK2|LOXL2|MMP2|NOS1|DDR2|PAM|PENK|PLOD2|PTGS2|SOD3|TGFB2|TGFB3|TGFBR2|UCP2|CXCR4|ERO1A|ANGPTL4|CPEB1|EGLN3	-5.65946	0	56	0	0	-8.20242
		RGD1310352																	1	1	0	-5.16311	-3.16441	0	GO:0007568	M110	2	0	GO Biological Processes	19	aging	19_GO:0032502 developmental process	-7.30255	4.29307	7.22793	30182	169	832	20	2.40385	0.531017	710|1268|1490|1543|1644|2353|2768|4017|4155|4303|4313|5176|5179|5743|6720|7043|7048|7076|7351|10672	SERPING1|CNR1|CCN2|CYP1A1|DDC|FOS|GNA12|LOXL2|MBP|FOXO4|MMP2|SERPINF1|PENK|PTGS2|SREBF1|TGFB3|TGFBR2|TIMP1|UCP2|GNA13	-5.18353	0	56	0	0	-8.20242
		Nampt																	1	0	1	-7.00713	0	-2.02321	GO:0001666	M101	2	0	GO Biological Processes	19	response to hypoxia	19_GO:0050896 response to stimulus	-7.08882	3.36853	6.70396	30182	280	832	26	3.125	0.603211	387|1387|1543|2185|2277|2353|3552|3776|4017|4313|4842|4921|5066|5179|5352|5743|6649|7042|7043|7048|7351|7852|30001|51129|64506|112399	RHOA|CREBBP|CYP1A1|PTK2B|VEGFD|FOS|IL1A|KCNK2|LOXL2|MMP2|NOS1|DDR2|PAM|PENK|PLOD2|PTGS2|SOD3|TGFB2|TGFB3|TGFBR2|UCP2|CXCR4|ERO1A|ANGPTL4|CPEB1|EGLN3	-4.99462	0	56	0	0	-8.20242
		Slfn13																	1	1	0	-3.52881	-4.53258	0	GO:0045596	M110	2	0	GO Biological Processes	19	negative regulation of cell differentiation	19_GO:0032502 developmental process	-8.17389	2.48261	6.75999	30182	716	832	49	5.88942	0.816195	86|351|387|657|2045|2185|2200|2737|3481|3552|3553|3623|4155|4192|4303|4435|4792|4856|5764|5781|6259|6423|6431|6662|7042|7099|7498|7528|7538|7869|8451|8646|9921|10220|10272|10413|11173|22902|23461|26057|26287|30009|56478|79191|80306|83723|84525|221476|223117	ACTL6A|APP|RHOA|BMPR1A|EPHA7|PTK2B|FBN1|GLI3|IGF2|IL1A|IL1B|INHA|MBP|MDK|FOXO4|CITED1|NFKBIA|CCN3|PTN|PTPN11|RYK|SFRP2|SRSF6|SOX9|TGFB2|TLR4|XDH|YY1|ZFP36|SEMA3B|CUL4A|CHRD|RNF10|GDF11|FSTL3|YAP1|ADAMTS7|RUFY3|ABCA5|ANKRD17|ANKRD2|TBX21|EIF4ENIF1|IRX3|MED28|TLCD3B|HOPX|PI16|SEMA3D	-5.92822	0	57	1	1	-8.17389
		Pptc7																	1	1	0	-8.15851	-2.51624	0	GO:0008285	M110	2	0	GO Biological Processes	19	negative regulation of cell population proliferation	19_GO:0048519 negative regulation of biological process	-8.15851	4.60208	7.8195	30182	787	175	21	12	2.45648	1545|1805|2185|2191|2192|2737|3489|3553|3776|4883|5176|5730|5743|6423|7043|7498|10457|23026|23213|55214|64919	CYP1B1|DPT|PTK2B|FAP|FBLN1|GLI3|IGFBP6|IL1B|KCNK2|NPR3|SERPINF1|PTGDS|PTGS2|SFRP2|TGFB3|XDH|GPNMB|MYO16|SULF1|P3H2|BCL11B	-5.50801	0	58	1	1	-8.15851
		Hp																	1	1	0	-2.94884	-4.88576	0	WP5087	M110	2	0	WikiPathways	27	Malignant pleural mesothelioma		-8.09098	2.96807	7.00175	30182	440	832	36	4.32692	0.705379	58|208|284|648|1009|1285|1490|1911|2277|2872|3481|3553|4170|4192|4313|4915|5156|5176|5293|5609|6259|6352|6423|6425|7039|7528|9776|10319|10413|11098|11184|23012|28316|59343|64405|283349	ACTA1|AKT2|ANGPT1|BMI1|CDH11|COL4A3|CCN2|PHC1|VEGFD|MKNK2|IGF2|IL1B|MCL1|MDK|MMP2|NTRK2|PDGFRA|SERPINF1|PIK3CD|MAP2K7|RYK|CCL5|SFRP2|SFRP5|TGFA|YY1|ATG13|LAMC3|YAP1|PRSS23|MAP4K1|STK38L|CDH20|SENP2|CDH22|RASSF3	-5.86208	0	59	1	1	-8.09098
		Gpc1																	1	1	0	-2.55619	-5.49978	0	GO:0051129	M110	2	0	GO Biological Processes	19	negative regulation of cellular component organization	19_GO:0048519 negative regulation of biological process	-7.98751	2.47691	6.67114	30182	703	832	48	5.76923	0.808339	302|387|599|666|1191|1809|2045|2191|2534|2934|3553|4134|4155|5494|5879|6093|6259|6366|6662|6708|6711|6812|6840|7111|7429|7869|8301|8500|8874|8976|9094|9637|10413|11344|22891|22902|23258|23671|27124|29765|55466|55604|117177|130271|146760|223117|253725|258010	ANXA2|RHOA|BCL2L2|BOK|CLU|DPYSL3|EPHA7|FAP|FYN|GSN|IL1B|MAP4|MBP|PPM1A|RAC1|ROCK1|RYK|CCL21|SOX9|SPTA1|SPTBN1|STXBP1|SVIL|TMOD1|VIL1|SEMA3B|PICALM|PPFIA1|ARHGEF7|WASL|UNC119|FEZ2|YAP1|TWF2|ZNF365|RUFY3|DENND5A|TMEFF2|INPP5J|TMOD4|DNAJA4|CARMIL1|RAB3IP|PLEKHH2|RTN4RL1|SEMA3D|WASHC2C|SVIP	-5.76838	0	60	1	1	-7.98751
		Fam167a																	0	1	0	0	-2.66382	0	GO:0031345	M010	1	0	GO Biological Processes	19	negative regulation of cell projection organization	19_GO:0048519 negative regulation of biological process	-4.50209	3.16256	5.10086	30182	195	832	17	2.04327	0.490477	387|1809|2045|2534|4134|4155|6259|6366|7869|10413|22891|22902|23258|27124|117177|146760|223117	RHOA|DPYSL3|EPHA7|FYN|MAP4|MBP|RYK|CCL21|SEMA3B|YAP1|ZNF365|RUFY3|DENND5A|INPP5J|RAB3IP|RTN4RL1|SEMA3D	-2.84015	0	60	0	0	-7.98751
		Emp3																	1	1	1	-5.87507	-2.19852	-3.29249	GO:0009410	M111	3	0	GO Biological Processes	19	response to xenobiotic stimulus	19_GO:0050896 response to stimulus	-7.95556	2.98747	6.94745	30182	425	832	35	4.20673	0.69595	316|387|873|874|969|1277|1399|1543|1545|1644|2185|2327|2353|2768|2938|2946|3553|4192|4313|4842|5019|5066|5743|6423|6507|6720|6799|7039|7042|7048|7345|7852|9647|27063|64332	AOX1|RHOA|CBR1|CBR3|CD69|COL1A1|CRKL|CYP1A1|CYP1B1|DDC|PTK2B|FMO2|FOS|GNA12|GSTA1|GSTM2|IL1B|MDK|MMP2|NOS1|OXCT1|PAM|PTGS2|SFRP2|SLC1A3|SREBF1|SULT1A2|TGFA|TGFB2|TGFBR2|UCHL1|CXCR4|PPM1F|ANKRD1|NFKBIZ	-5.73963	0	61	1	1	-7.95556
		Dync1li1																	1	0	0	-3.9096	0	0	GO:0071466	M100	1	0	GO Biological Processes	19	cellular response to xenobiotic stimulus	19_GO:0050896 response to stimulus	-5.25891	3.4549	5.70006	30182	189	832	18	2.16346	0.504387	316|873|874|969|1399|1543|1545|1644|2327|2938|2946|3553|4842|6799|7345|7852|9647|27063	AOX1|CBR1|CBR3|CD69|CRKL|CYP1A1|CYP1B1|DDC|FMO2|GSTA1|GSTM2|IL1B|NOS1|SULT1A2|UCHL1|CXCR4|PPM1F|ANKRD1	-3.44852	0	61	0	0	-7.95556
		Hrc																	1	0	1	-2.60807	0	-2.84125	WP2882	M101	2	0	WikiPathways	27	Nuclear receptors meta-pathway		-5.10237	2.77272	5.31651	30182	314	832	24	2.88462	0.580265	873|874|1543|1545|2878|2938|2946|3084|3553|3726|4257|5166|5743|6397|6533|6649|6720|7039|7042|7048|10486|11057|27063|51129	CBR1|CBR3|CYP1A1|CYP1B1|GPX3|GSTA1|GSTM2|NRG1|IL1B|JUNB|MGST1|PDK4|PTGS2|SEC14L1|SLC6A6|SOD3|SREBF1|TGFA|TGFB2|TGFBR2|CAP2|ABHD2|ANKRD1|ANGPTL4	-3.3246	0	61	0	0	-7.95556
		Bmi1																	1	0	0	-3.15255	0	0	hsa05204	M100	1	0	KEGG Pathway	24	Chemical carcinogenesis - DNA adducts		-3.94452	4.73171	5.22492	30182	69	832	9	1.08173	0.358621	873|1543|1545|2938|2946|3290|4257|5743|6799	CBR1|CYP1A1|CYP1B1|GSTA1|GSTM2|HSD11B1|MGST1|PTGS2|SULT1A2	-2.38884	0	61	0	0	-7.95556
		Mrps35																	1	0	0	-3.08284	0	0	hsa00982	M100	1	0	KEGG Pathway	24	Drug metabolism - cytochrome P450		-3.08947	4.03072	4.33491	30182	72	832	8	0.961538	0.338317	126|316|2327|2328|2938|2946|4128|4257	ADH1C|AOX1|FMO2|FMO3|GSTA1|GSTM2|MAOA|MGST1	-1.72778	0	61	0	0	-7.95556
		Wfdc1																	1	0	0	-2.02923	0	0	GO:0009636	M100	1	0	GO Biological Processes	19	response to toxic substance	19_GO:0050896 response to stimulus	-2.90731	2.47339	3.69291	30182	220	832	15	1.80288	0.461287	216|1543|1545|1644|2353|2878|2938|2946|3240|4155|4257|5179|5743|6352|6649	ALDH1A1|CYP1A1|CYP1B1|DDC|FOS|GPX3|GSTA1|GSTM2|HP|MBP|MGST1|PENK|PTGS2|CCL5|SOD3	-1.57964	0	61	0	0	-7.95556
		Arrdc2																	1	0	0	-2.33947	0	0	WP702	M100	1	0	WikiPathways	27	Metapathway biotransformation Phase I and II		-2.70905	2.54916	3.5585	30182	185	832	13	1.5625	0.429961	1543|1545|2327|2328|2878|2938|2946|4257|6799|8644|9394|9956|80218	CYP1A1|CYP1B1|FMO2|FMO3|GPX3|GSTA1|GSTM2|MGST1|SULT1A2|AKR1C3|HS6ST1|HS3ST2|NAA50	-1.42478	0	61	0	0	-7.95556
		Mlf1																	1	1	0	-2.46375	-6.04591	0	WP4747	M110	2	0	WikiPathways	27	Netrin-UNC5B signaling pathway		-7.87476	8.37149	8.95739	30182	52	832	12	1.44231	0.413345	387|1277|1490|2185|2534|3552|5781|5879|10413|23365|59277|219699	RHOA|COL1A1|CCN2|PTK2B|FYN|IL1A|PTPN11|RAC1|YAP1|ARHGEF12|NTN4|UNC5B	-5.67451	0	62	1	1	-7.87476
		LOC102546391																	0	1	0	0	-4.65848	0	hsa04360	M010	1	0	KEGG Pathway	24	Axon guidance		-5.49045	3.58778	5.89558	30182	182	832	18	2.16346	0.504387	387|816|1073|2045|2534|4893|5293|5781|5879|6093|6259|7852|7869|23365|27289|59277|219699|223117	RHOA|CAMK2B|CFL2|EPHA7|FYN|NRAS|PIK3CD|PTPN11|RAC1|ROCK1|RYK|CXCR4|SEMA3B|ARHGEF12|RND1|NTN4|UNC5B|SEMA3D	-3.64612	0	62	0	0	-7.87476
		Unc5b																	0	1	0	0	-4.09855	0	R-HSA-9032759	M010	1	0	Reactome Gene Sets	6	NTRK2 activates RAC1		-4.09855	29.6872	9.21354	30182	5	610	3	0.491803	0.283244	2534|4915|5879	FYN|NTRK2|RAC1	-2.47088	0	62	0	0	-7.87476
		Dupd1																	0	1	0	0	-3.89943	0	R-HSA-9006115	M010	1	0	Reactome Gene Sets	6	Signaling by NTRK2 (TRKB)		-3.89943	9.89574	6.39071	30182	25	610	5	0.819672	0.365063	2534|4893|4915|5781|5879	FYN|NRAS|NTRK2|PTPN11|RAC1	-2.336	0	62	0	0	-7.87476
		Rassf3																	0	1	0	0	-3.85156	0	R-HSA-399955	M010	1	0	Reactome Gene Sets	6	SEMA3A-Plexin repulsion signaling by inhibiting Integrin adhesion		-3.85156	14.1368	7.06107	30182	14	610	4	0.655738	0.326792	2534|5879|7094|27289	FYN|RAC1|TLN1|RND1	-2.30294	0	62	0	0	-7.87476
		Akap8l																	0	1	0	0	-3.72609	0	R-HSA-3928662	M010	1	0	Reactome Gene Sets	6	EPHB-mediated forward signaling		-3.72609	7.06838	5.6522	30182	42	610	6	0.983607	0.399576	387|2534|5879|6093|6453|8976	RHOA|FYN|RAC1|ROCK1|ITSN1|WASL	-2.2161	0	62	0	0	-7.87476
		Rbfox1																	0	1	0	0	-3.56765	0	R-HSA-9032500	M010	1	0	Reactome Gene Sets	6	Activated NTRK2 signals through FYN		-3.56765	21.2052	7.67854	30182	7	610	3	0.491803	0.283244	2534|4915|5879	FYN|NTRK2|RAC1	-2.10467	0	62	0	0	-7.87476
		Stx7																	0	1	0	0	-3.37142	0	M108	M010	1	0	Canonical Pathways	11	PID NETRIN PATHWAY		-3.37142	7.73105	5.47148	30182	32	610	5	0.819672	0.365063	387|2534|5879|8976|219699	RHOA|FYN|RAC1|WASL|UNC5B	-1.97002	0	62	0	0	-7.87476
		Krt77																	0	1	0	0	-3.30402	0	R-HSA-373752	M010	1	0	Reactome Gene Sets	6	Netrin-1 signaling		-3.30402	5.93744	5.01839	30182	50	610	6	0.983607	0.399576	2534|5781|5879|8976|59277|219699	FYN|PTPN11|RAC1|WASL|NTN4|UNC5B	-1.92906	0	62	0	0	-7.87476
		Ndufb2																	0	1	0	0	-3.12373	0	M184	M010	1	0	Canonical Pathways	11	PID ECADHERIN KERATINOCYTE PATHWAY		-3.12373	9.42451	5.54655	30182	21	610	4	0.655738	0.326792	208|387|2534|5879	AKT2|RHOA|FYN|RAC1	-1.80405	0	62	0	0	-7.87476
		Stxbp1																	0	1	0	0	-3.05958	0	WP2034	M010	1	0	WikiPathways	27	Leptin signaling pathway		-3.05958	4.55725	4.4595	30182	76	610	7	1.14754	0.431234	387|1073|2534|3840|5781|5879|6093	RHOA|CFL2|FYN|KPNA4|PTPN11|RAC1|ROCK1	-1.75894	0	62	0	0	-7.87476
		Crk																	0	1	0	0	-2.77121	0	R-HSA-1433557	M010	1	0	Reactome Gene Sets	6	Signaling by SCF-KIT		-2.77121	5.75334	4.47981	30182	43	610	5	0.819672	0.365063	2534|4893|5781|5879|9846	FYN|NRAS|PTPN11|RAC1|GAB2	-1.55164	0	62	0	0	-7.87476
		Tkt																	0	1	0	0	-2.63813	0	R-HSA-164952	M010	1	0	Reactome Gene Sets	6	The role of Nef in HIV-1 replication and disease pathogenesis		-2.63813	7.06838	4.61393	30182	28	610	4	0.655738	0.326792	160|2534|3105|5879	AP2A1|FYN|HLA-A|RAC1	-1.45863	0	62	0	0	-7.87476
		Oxct1																	0	1	0	0	-2.59649	0	R-HSA-418885	M010	1	0	Reactome Gene Sets	6	DCC mediated attractive signaling		-2.59649	10.6026	5.16143	30182	14	610	3	0.491803	0.283244	2534|5879|8976	FYN|RAC1|WASL	-1.42944	0	62	0	0	-7.87476
		Anxa5																	0	1	0	0	-2.27867	0	R-HSA-114604	M010	1	0	Reactome Gene Sets	6	GPVI-mediated activation cascade		-2.58986	5.18235	4.16828	30182	35	832	5	0.600962	0.267949	387|1277|2534|5781|5879	RHOA|COL1A1|FYN|PTPN11|RAC1	-1.3246	0	62	0	0	-7.87476
		Egln3																	0	1	0	0	-2.55693	0	M141	M010	1	0	Canonical Pathways	11	PID PI3KCI PATHWAY		-2.55693	5.15403	4.13669	30182	48	610	5	0.819672	0.365063	387|2534|4893|5293|5879	RHOA|FYN|NRAS|PIK3CD|RAC1	-1.40234	0	62	0	0	-7.87476
		Rab3ip																	0	1	0	0	-2.52536	0	M76	M010	1	0	Canonical Pathways	11	PID P38 ALPHA BETA PATHWAY		-2.52536	6.59716	4.40516	30182	30	610	4	0.655738	0.326792	1843|1850|2534|5879	DUSP1|DUSP8|FYN|RAC1	-1.38227	0	62	0	0	-7.87476
		Oaf																	0	1	0	0	-2.52536	0	R-HSA-2424491	M010	1	0	Reactome Gene Sets	6	DAP12 signaling		-2.52536	6.59716	4.40516	30182	30	610	4	0.655738	0.326792	2534|3824|4893|5879	FYN|KLRD1|NRAS|RAC1	-1.38227	0	62	0	0	-7.87476
		Mrps18c																	0	1	0	0	-2.50382	0	hsa04520	M010	1	0	KEGG Pathway	24	Adherens junction		-2.50382	4.1813	3.85445	30182	71	610	6	0.983607	0.399576	387|1387|2534|5879|7048|8976	RHOA|CREBBP|FYN|RAC1|TGFBR2|WASL	-1.36839	0	62	0	0	-7.87476
		Tulp4																	0	1	0	0	-2.47227	0	M193	M010	1	0	Canonical Pathways	11	PID NEPHRIN NEPH1 PATHWAY		-2.47227	6.38435	4.30779	30182	31	610	4	0.655738	0.326792	2534|5293|5879|8976	FYN|PIK3CD|RAC1|WASL	-1.34862	0	62	0	0	-7.87476
		Map7d2																	0	1	0	0	-2.27948	0	hsa04650	M010	1	0	KEGG Pathway	24	Natural killer cell mediated cytotoxicity		-2.27948	3.0216	3.33037	30182	131	610	8	1.31148	0.460626	2534|3105|3824|4893|5293|5781|5879|9437	FYN|HLA-A|KLRD1|NRAS|PIK3CD|PTPN11|RAC1|NCR1	-1.21069	0	62	0	0	-7.87476
		Mgst1																	0	1	0	0	-2.20384	0	M243	M010	1	0	Canonical Pathways	11	PID ARF 3PATHWAY		-2.20384	7.81242	4.26612	30182	19	610	3	0.491803	0.283244	160|5879|9570	AP2A1|RAC1|GOSR2	-1.15257	0	62	0	0	-7.87476
		Senp2																	0	1	0	0	-2.13975	0	GO:0010310	M010	1	0	GO Biological Processes	19	regulation of hydrogen peroxide metabolic process	19_GO:0008152 metabolic process	-2.13975	7.4218	4.12604	30182	20	610	3	0.491803	0.283244	2534|3240|5879	FYN|HP|RAC1	-1.10351	0	62	0	0	-7.87476
		Phactr3																	1	1	0	-2.49874	-5.60386	0	GO:0034330	M110	2	0	GO Biological Processes	19	cell junction organization	19_GO:0009987 cellular process	-7.83016	2.75786	6.76107	30182	513	832	39	4.6875	0.732797	102|351|387|421|1009|1134|1398|1399|1639|2150|2185|2534|2561|3371|5339|5649|5908|6259|7042|7043|7094|8292|8500|8874|8976|9253|10486|11037|11346|22891|23012|23024|23191|23237|28316|64065|64405|85461|129446	ADAM10|APP|RHOA|ARVCF|CDH11|CHRNA1|CRK|CRKL|DCTN1|F2RL1|PTK2B|FYN|GABRB2|TNC|PLEC|RELN|RAP1B|RYK|TGFB2|TGFB3|TLN1|COLQ|PPFIA1|ARHGEF7|WASL|NUMBL|CAP2|STON1|SYNPO|ZNF365|STK38L|PDZRN3|CYFIP1|ARC|CDH20|PERP|CDH22|TANC1|XIRP2	-5.63905	0	63	1	1	-7.83016
		Phactr2																	1	1	0	-3.34518	-3.49416	0	GO:0050807	M110	2	0	GO Biological Processes	19	regulation of synapse organization	19_GO:0050789 regulation of biological process	-5.61287	3.25558	5.83185	30182	234	832	21	2.52404	0.543795	102|351|387|816|1627|1639|2045|2185|2534|4915|5649|6093|7058|8292|8976|10611|23191|23237|23768|85461|170506	ADAM10|APP|RHOA|CAMK2B|DBN1|DCTN1|EPHA7|PTK2B|FYN|NTRK2|RELN|ROCK1|THBS2|COLQ|WASL|PDLIM5|CYFIP1|ARC|FLRT2|TANC1|DHX36	-3.74542	0	63	0	0	-7.83016
		Plec																	0	1	0	0	-4.5743	0	GO:0106027	M010	1	0	GO Biological Processes	19	neuron projection organization	19_GO:0009987 cellular process	-5.58063	7.42018	7.17531	30182	44	832	9	1.08173	0.358621	351|478|1639|2534|4130|8976|22891|23237|85461	APP|ATP1A3|DCTN1|FYN|MAP1A|WASL|ZNF365|ARC|TANC1	-3.72391	0	63	0	0	-7.83016
		Zdhhc9																	1	1	0	-3.27977	-3.38347	0	GO:0050803	M110	2	0	GO Biological Processes	19	regulation of synapse structure or activity	19_GO:0065007 biological regulation	-5.43879	3.17419	5.6936	30182	240	832	21	2.52404	0.543795	102|351|387|816|1627|1639|2045|2185|2534|4915|5649|6093|7058|8292|8976|10611|23191|23237|23768|85461|170506	ADAM10|APP|RHOA|CAMK2B|DBN1|DCTN1|EPHA7|PTK2B|FYN|NTRK2|RELN|ROCK1|THBS2|COLQ|WASL|PDLIM5|CYFIP1|ARC|FLRT2|TANC1|DHX36	-3.59987	0	63	0	0	-7.83016
		Pdlim5																	1	1	0	-2.60414	-3.09998	0	GO:0099175	M110	2	0	GO Biological Processes	19	regulation of postsynapse organization	19_GO:0050789 regulation of biological process	-4.82862	4.48781	5.79279	30182	97	832	12	1.44231	0.413345	102|816|1627|2045|2185|2534|5649|8976|10611|23237|85461|170506	ADAM10|CAMK2B|DBN1|EPHA7|PTK2B|FYN|RELN|WASL|PDLIM5|ARC|TANC1|DHX36	-3.09825	0	63	0	0	-7.83016
		Dennd1c																	0	1	0	0	-3.55022	0	GO:0050808	M010	1	0	GO Biological Processes	19	synapse organization	19_GO:0009987 cellular process	-4.55678	2.63204	4.91818	30182	317	832	23	2.76442	0.568399	102|351|1134|1398|1399|1639|2534|2561|3371|5649|5908|6259|8292|8500|8976|10486|11346|22891|23012|23024|23191|23237|85461	ADAM10|APP|CHRNA1|CRK|CRKL|DCTN1|FYN|GABRB2|TNC|RELN|RAP1B|RYK|COLQ|PPFIA1|WASL|CAP2|SYNPO|ZNF365|STK38L|PDZRN3|CYFIP1|ARC|TANC1	-2.88582	0	63	0	0	-7.83016
		37135																	0	1	0	0	-4.12503	0	GO:0016358	M010	1	0	GO Biological Processes	19	dendrite development	19_GO:0032502 developmental process	-4.3162	3.99374	5.27185	30182	109	832	12	1.44231	0.413345	351|1398|1399|2534|4130|5649|5764|8301|8976|9201|22891|23237	APP|CRK|CRKL|FYN|MAP1A|RELN|PTN|PICALM|WASL|DCLK1|ZNF365|ARC	-2.68451	0	63	0	0	-7.83016
		Raph1																	0	1	0	0	-3.5763	0	GO:0099173	M010	1	0	GO Biological Processes	19	postsynapse organization	19_GO:0009987 cellular process	-3.84773	3.83693	4.87939	30182	104	832	11	1.32212	0.395989	102|1398|1399|2534|5649|8292|8976|22891|23012|23237|85461	ADAM10|CRK|CRKL|FYN|RELN|COLQ|WASL|ZNF365|STK38L|ARC|TANC1	-2.3201	0	63	0	0	-7.83016
		Ddx17																	0	1	0	0	-2.80501	0	GO:0048813	M010	1	0	GO Biological Processes	19	dendrite morphogenesis	19_GO:0032502 developmental process	-2.80847	4.09573	4.10824	30182	62	832	7	0.841346	0.316658	2534|5764|8301|8976|9201|22891|23237	FYN|PTN|PICALM|WASL|DCLK1|ZNF365|ARC	-1.5056	0	63	0	0	-7.83016
		Lrrc49																	0	1	0	0	-2.37196	0	GO:0097061	M010	1	0	GO Biological Processes	19	dendritic spine organization	19_GO:0009987 cellular process	-2.70621	5.49643	4.35124	30182	33	832	5	0.600962	0.267949	2534|8976|22891|23237|85461	FYN|WASL|ZNF365|ARC|TANC1	-1.42381	0	63	0	0	-7.83016
		Fndc3b																	1	1	1	-3.52484	-3.01302	-3.28841	hsa04933	M111	3	0	KEGG Pathway	24	AGE-RAGE signaling pathway in diabetic complications		-7.82445	5.80423	8.10205	30182	100	832	16	1.92308	0.476124	208|1277|1281|1285|2277|3552|3553|4313|4893|5293|5879|7042|7043|7048|50507|51196	AKT2|COL1A1|COL3A1|COL4A3|VEGFD|IL1A|IL1B|MMP2|NRAS|PIK3CD|RAC1|TGFB2|TGFB3|TGFBR2|NOX4|PLCE1	-5.63635	0	64	1	1	-7.82445
		Optn																	1	1	0	-3.95855	-3.51991	0	hsa04926	M110	2	0	KEGG Pathway	24	Relaxin signaling pathway		-6.98607	4.78062	7.24499	30182	129	832	17	2.04327	0.490477	113|208|1277|1281|1285|2277|2353|2775|4313|4792|4842|4893|5293|5609|7048|59350|64764	ADCY7|AKT2|COL1A1|COL3A1|COL4A3|VEGFD|FOS|GNAO1|MMP2|NFKBIA|NOS1|NRAS|PIK3CD|MAP2K7|TGFBR2|RXFP1|CREB3L2	-4.90377	0	64	0	0	-7.82445
		Dyrk1b																	0	1	0	0	-4.01735	0	hsa05200	M010	1	0	KEGG Pathway	24	Pathways in cancer		-6.07037	2.45942	5.71258	30182	531	832	36	4.32692	0.705379	113|208|387|816|1285|1387|1398|1399|1647|2277|2353|2737|2768|2938|2946|3481|3560|4257|4286|4313|4792|4893|5156|5293|5743|5879|6093|7039|7042|7043|7048|7852|10319|10672|23365|112399	ADCY7|AKT2|RHOA|CAMK2B|COL4A3|CREBBP|CRK|CRKL|GADD45A|VEGFD|FOS|GLI3|GNA12|GSTA1|GSTM2|IGF2|IL2RB|MGST1|MITF|MMP2|NFKBIA|NRAS|PDGFRA|PIK3CD|PTGS2|RAC1|ROCK1|TGFA|TGFB2|TGFB3|TGFBR2|CXCR4|LAMC3|GNA13|ARHGEF12|EGLN3	-4.1392	0	64	0	0	-7.82445
		RGD1306750																	0	1	0	0	-5.5166	0	hsa05220	M010	1	0	KEGG Pathway	24	Chronic myeloid leukemia		-5.96071	5.72786	6.94815	30182	76	832	12	1.44231	0.413345	208|1398|1399|1647|4792|4893|5293|5781|7042|7043|7048|9846	AKT2|CRK|CRKL|GADD45A|NFKBIA|NRAS|PIK3CD|PTPN11|TGFB2|TGFB3|TGFBR2|GAB2	-4.05057	0	64	0	0	-7.82445
		Nudt3																	0	1	0	0	-4.64196	0	WP4565	M010	1	0	WikiPathways	27	Neural crest cell migration in cancer		-4.70148	6.74911	6.35177	30182	43	832	8	0.961538	0.338317	208|387|1009|2353|4313|4915|5293|5879	AKT2|RHOA|CDH11|FOS|MMP2|NTRK2|PIK3CD|RAC1	-3.00037	0	64	0	0	-7.82445
		Cul4a																	0	1	0	0	-4.63104	0	hsa04910	M010	1	0	KEGG Pathway	24	Insulin signaling pathway		-4.63104	4.3339	5.61718	30182	137	610	12	1.96721	0.562272	208|1398|1399|2645|2872|3098|3632|4893|5293|5509|6720|23433	AKT2|CRK|CRKL|GCK|MKNK2|HK1|INPP5A|NRAS|PIK3CD|PPP1R3D|SREBF1|RHOQ	-2.85094	0	64	0	0	-7.82445
		Smim11																	0	1	0	0	-3.45128	0	hsa05210	M010	1	0	KEGG Pathway	24	Colorectal cancer		-4.61308	4.64001	5.69144	30182	86	832	11	1.32212	0.395989	208|387|1647|2353|4893|5293|5879|7039|7042|7043|7048	AKT2|RHOA|GADD45A|FOS|NRAS|PIK3CD|RAC1|TGFA|TGFB2|TGFB3|TGFBR2	-2.93013	0	64	0	0	-7.82445
		Atp5g3																	1	1	0	-2.01338	-2.70082	0	hsa05166	M110	2	0	KEGG Pathway	24	Human T-cell leukemia virus 1 infection		-4.31218	2.94133	4.88799	30182	222	832	18	2.16346	0.504387	113|208|1387|2353|3105|3117|3122|3127|3560|4792|4893|5293|7042|7043|7048|7094|7538|64764	ADCY7|AKT2|CREBBP|FOS|HLA-A|HLA-DQA1|HLA-DRA|HLA-DRB5|IL2RB|NFKBIA|NRAS|PIK3CD|TGFB2|TGFB3|TGFBR2|TLN1|ZFP36|CREB3L2	-2.68451	0	64	0	0	-7.82445
		Mrpl23																	0	1	0	0	-4.16954	0	hsa04664	M010	1	0	KEGG Pathway	24	Fc epsilon RI signaling pathway		-4.16954	5.82102	5.71611	30182	68	610	8	1.31148	0.460626	208|2534|4893|5293|5609|5879|9846|100137049	AKT2|FYN|NRAS|PIK3CD|MAP2K7|RAC1|GAB2|PLA2G4B	-2.52508	0	64	0	0	-7.82445
		Son																	0	1	0	0	-3.84691	0	WP4564	M010	1	0	WikiPathways	27	Neural crest cell migration during development		-4.00243	6.34838	5.69889	30182	40	832	7	0.841346	0.316658	208|387|1009|2353|4313|5293|5879	AKT2|RHOA|CDH11|FOS|MMP2|PIK3CD|RAC1	-2.43193	0	64	0	0	-7.82445
		Azin1																	1	0	0	-3.55997	0	0	WP5144	M100	1	0	WikiPathways	27	NRP1-triggered signaling pathways in pancreatic cancer		-3.96158	5.37429	5.41681	30182	54	832	8	0.961538	0.338317	208|1277|1490|4313|5879|7042|7043|7048	AKT2|COL1A1|CCN2|MMP2|RAC1|TGFB2|TGFB3|TGFBR2	-2.40349	0	64	0	0	-7.82445
		Cenpj																	0	1	0	0	-3.48605	0	hsa04012	M010	1	0	KEGG Pathway	24	ErbB signaling pathway		-3.93445	4.26782	5.07961	30182	85	832	10	1.20192	0.37779	27|208|816|1398|1399|3084|4893|5293|5609|7039	ABL2|AKT2|CAMK2B|CRK|CRKL|NRG1|NRAS|PIK3CD|MAP2K7|TGFA	-2.38086	0	64	0	0	-7.82445
		Sctr																	0	1	0	0	-2.32726	0	hsa05142	M010	1	0	KEGG Pathway	24	Chagas disease		-3.92375	3.91217	4.96023	30182	102	832	11	1.32212	0.395989	208|2353|2775|3553|4792|5293|6352|7042|7043|7048|7099	AKT2|FOS|GNAO1|IL1B|NFKBIA|PIK3CD|CCL5|TGFB2|TGFB3|TGFBR2|TLR4	-2.37774	0	64	0	0	-7.82445
		Golga4																	0	1	0	0	-3.77589	0	hsa04935	M010	1	0	KEGG Pathway	24	Growth hormone synthesis, secretion and action		-3.77589	4.12322	4.92353	30182	120	610	10	1.63934	0.514139	208|1387|1398|1399|2353|3486|3726|4893|5293|64764	AKT2|CREBBP|CRK|CRKL|FOS|IGFBP3|JUNB|NRAS|PIK3CD|CREB3L2	-2.25314	0	64	0	0	-7.82445
		Igsf3																	0	1	0	0	-2.75429	0	hsa05161	M010	1	0	KEGG Pathway	24	Hepatitis B		-3.77419	3.135	4.58749	30182	162	832	14	1.68269	0.445919	208|1387|2185|2353|4792|4893|5293|5609|7042|7043|7048|7099|23118|64764	AKT2|CREBBP|PTK2B|FOS|NFKBIA|NRAS|PIK3CD|MAP2K7|TGFB2|TGFB3|TGFBR2|TLR4|TAB2|CREB3L2	-2.25796	0	64	0	0	-7.82445
		Ubn2																	0	1	0	0	-2.65844	0	WP4263	M010	1	0	WikiPathways	27	Pancreatic adenocarcinoma pathway		-3.76643	4.076	4.89298	30182	89	832	10	1.20192	0.37779	208|387|1647|5293|5879|7039|7042|7043|7048|9459	AKT2|RHOA|GADD45A|PIK3CD|RAC1|TGFA|TGFB2|TGFB3|TGFBR2|ARHGEF6	-2.25138	0	64	0	0	-7.82445
		Gdf11																	0	1	0	0	-2.44344	0	WP4216	M010	1	0	WikiPathways	27	Chromosomal and microsatellite instability in colorectal cancer		-3.75324	4.47244	5.00118	30182	73	832	9	1.08173	0.358621	208|387|1647|2353|5743|5879|7042|7043|7048	AKT2|RHOA|GADD45A|FOS|PTGS2|RAC1|TGFB2|TGFB3|TGFBR2	-2.24762	0	64	0	0	-7.82445
		Phyhd1																	0	1	0	0	-2.726	0	M175	M010	1	0	Canonical Pathways	11	PID ERBB2 ERBB3 PATHWAY		-3.73102	5.77125	5.33244	30182	44	832	7	0.841346	0.316658	1134|2353|3084|4893|5293|5781|5879	CHRNA1|FOS|NRG1|NRAS|PIK3CD|PTPN11|RAC1	-2.23158	0	64	0	0	-7.82445
		Dusp3																	0	1	0	0	-3.25296	0	WP673	M010	1	0	WikiPathways	27	ErbB signaling pathway		-3.64685	3.94309	4.76004	30182	92	832	10	1.20192	0.37779	27|208|816|1398|1399|3084|4893|5293|5609|7039	ABL2|AKT2|CAMK2B|CRK|CRKL|NRG1|NRAS|PIK3CD|MAP2K7|TGFA	-2.16367	0	64	0	0	-7.82445
		Yy1																	0	1	0	0	-2.35675	0	hsa05212	M010	1	0	KEGG Pathway	24	Pancreatic cancer		-3.61849	4.29589	4.84371	30182	76	832	9	1.08173	0.358621	208|1647|5293|5879|7039|7042|7043|7048|9459	AKT2|GADD45A|PIK3CD|RAC1|TGFA|TGFB2|TGFB3|TGFBR2|ARHGEF6	-2.14234	0	64	0	0	-7.82445
		Pitpnb																	0	1	0	0	-3.46622	0	hsa04068	M010	1	0	KEGG Pathway	24	FoxO signaling pathway		-3.54953	3.32303	4.48628	30182	131	832	12	1.44231	0.413345	208|1387|1647|4303|4893|5293|7042|7043|7048|9454|9455|10365	AKT2|CREBBP|GADD45A|FOXO4|NRAS|PIK3CD|TGFB2|TGFB3|TGFBR2|HOMER3|HOMER2|KLF2	-2.08768	0	64	0	0	-7.82445
		Fbxo44																	0	1	0	0	-2.43063	0	WP4666	M010	1	0	WikiPathways	27	Hepatitis B infection		-3.53035	3.12314	4.40358	30182	151	832	13	1.5625	0.429961	208|1387|2185|2353|4893|5293|5609|7042|7043|7048|7099|23118|64764	AKT2|CREBBP|PTK2B|FOS|NRAS|PIK3CD|MAP2K7|TGFB2|TGFB3|TGFBR2|TLR4|TAB2|CREB3L2	-2.07455	0	64	0	0	-7.82445
		Map2k7																	0	1	0	0	-3.35259	0	WP4685	M010	1	0	WikiPathways	27	Melanoma		-3.35259	5.09339	4.85339	30182	68	610	7	1.14754	0.431234	208|1647|2353|4286|4893|5293|5879	AKT2|GADD45A|FOS|MITF|NRAS|PIK3CD|RAC1	-1.96028	0	64	0	0	-7.82445
		Atf6																	0	1	0	0	-3.33665	0	hsa04210	M010	1	0	KEGG Pathway	24	Apoptosis		-3.33665	3.63814	4.42859	30182	136	610	10	1.63934	0.514139	208|1508|1647|1676|2353|4170|4792|4893|5293|6708	AKT2|CTSB|GADD45A|DFFA|FOS|MCL1|NFKBIA|NRAS|PIK3CD|SPTA1	-1.95191	0	64	0	0	-7.82445
		Exoc8																	0	1	0	0	-2.28131	0	hsa04625	M010	1	0	KEGG Pathway	24	C-type lectin receptor signaling pathway		-3.21633	3.48812	4.27945	30182	104	832	10	1.20192	0.37779	208|387|3553|4046|4792|4893|5293|5743|5781|23365	AKT2|RHOA|IL1B|LSP1|NFKBIA|NRAS|PIK3CD|PTGS2|PTPN11|ARHGEF12	-1.82637	0	64	0	0	-7.82445
		Tgfbr2																	0	1	0	0	-3.09998	0	hsa04666	M010	1	0	KEGG Pathway	24	Fc gamma R-mediated phagocytosis		-3.09998	4.08072	4.3647	30182	97	610	8	1.31148	0.460626	208|1073|1398|1399|5293|5879|9846|100137049	AKT2|CFL2|CRK|CRKL|PIK3CD|RAC1|GAB2|PLA2G4B	-1.78754	0	64	0	0	-7.82445
		LOC691995																	0	1	0	0	-2.13228	0	hsa05225	M010	1	0	KEGG Pathway	24	Hepatocellular carcinoma		-3.0887	2.80711	3.95458	30182	168	832	13	1.5625	0.429961	86|208|1647|2938|2946|3481|4257|4893|5293|7039|7042|7043|7048	ACTL6A|AKT2|GADD45A|GSTA1|GSTM2|IGF2|MGST1|NRAS|PIK3CD|TGFA|TGFB2|TGFB3|TGFBR2	-1.72778	0	64	0	0	-7.82445
		Tln1																	0	1	0	0	-2.6724	0	hsa04725	M010	1	0	KEGG Pathway	24	Cholinergic synapse		-2.93581	3.2103	3.96329	30182	113	832	10	1.20192	0.37779	113|208|816|2353|2534|2775|3770|4893|5293|64764	ADCY7|AKT2|CAMK2B|FOS|FYN|GNAO1|KCNJ14|NRAS|PIK3CD|CREB3L2	-1.60462	0	64	0	0	-7.82445
		Git1																	0	1	0	0	-2.90224	0	hsa04660	M010	1	0	KEGG Pathway	24	T cell receptor signaling pathway		-2.90224	3.80605	4.11699	30182	104	610	8	1.31148	0.460626	208|387|2353|2534|4792|4893|5293|5609	AKT2|RHOA|FOS|FYN|NFKBIA|NRAS|PIK3CD|MAP2K7	-1.65002	0	64	0	0	-7.82445
		Dennd5a																	0	1	0	0	-2.4229	0	hsa05231	M010	1	0	KEGG Pathway	24	Choline metabolism in cancer		-2.8078	3.33151	3.89231	30182	98	832	9	1.08173	0.358621	208|1608|2353|4893|5156|5293|5879|8525|100137049	AKT2|DGKG|FOS|NRAS|PDGFRA|PIK3CD|RAC1|DGKZ|PLA2G4B	-1.5056	0	64	0	0	-7.82445
		Gab2																	0	1	0	0	-2.68126	0	hsa05167	M010	1	0	KEGG Pathway	24	Kaposi sarcoma-associated herpesvirus infection		-2.68126	2.80549	3.62338	30182	194	610	11	1.80328	0.538784	208|1387|1827|2353|3105|4792|4893|5293|5609|5879|7538	AKT2|CREBBP|RCAN1|FOS|HLA-A|NFKBIA|NRAS|PIK3CD|MAP2K7|RAC1|ZFP36	-1.48925	0	64	0	0	-7.82445
		Itsn1																	0	1	0	0	-2.48787	0	hsa04919	M010	1	0	KEGG Pathway	24	Thyroid hormone signaling pathway		-2.48787	3.27132	3.59551	30182	121	610	8	1.31148	0.460626	208|1387|1827|4625|4893|5293|9611|51196	AKT2|CREBBP|RCAN1|MYH7|NRAS|PIK3CD|NCOR1|PLCE1	-1.35705	0	64	0	0	-7.82445
		Mcm5																	0	1	0	0	-2.33801	0	hsa04218	M010	1	0	KEGG Pathway	24	Cellular senescence		-2.38686	2.55795	3.28468	30182	156	832	11	1.32212	0.395989	208|1647|3105|3486|3552|4893|5293|7042|7043|7048|10114	AKT2|GADD45A|HLA-A|IGFBP3|IL1A|NRAS|PIK3CD|TGFB2|TGFB3|TGFBR2|HIPK3	-1.15901	0	64	0	0	-7.82445
		Kpna3																	0	1	0	0	-2.37196	0	WP4481	M010	1	0	WikiPathways	27	Resistin as a regulator of inflammation		-2.37196	5.99742	4.12532	30182	33	610	4	0.655738	0.326792	208|4792|5293|51196	AKT2|NFKBIA|PIK3CD|PLCE1	-1.27752	0	64	0	0	-7.82445
		Nrd1																	0	1	0	0	-2.34465	0	M18895	M010	1	0	Canonical Pathways	11	SA TRKA RECEPTOR		-2.34465	8.73153	4.57962	30182	17	610	3	0.491803	0.283244	208|387|5293	AKT2|RHOA|PIK3CD	-1.2581	0	64	0	0	-7.82445
		Srsf11																	0	1	0	0	-2.25878	0	M164	M010	1	0	Canonical Pathways	11	PID ERBB1 DOWNSTREAM PATHWAY		-2.25878	3.29858	3.38866	30182	105	610	7	1.14754	0.431234	1843|2353|4893|5293|5879|7538|8976	DUSP1|FOS|NRAS|PIK3CD|RAC1|ZFP36|WASL	-1.19621	0	64	0	0	-7.82445
		Fyn																	0	1	0	0	-2.16953	0	hsa04370	M010	1	0	KEGG Pathway	24	VEGF signaling pathway		-2.25072	3.68913	3.48107	30182	59	832	6	0.721154	0.293346	208|4893|5293|5743|5879|100137049	AKT2|NRAS|PIK3CD|PTGS2|RAC1|PLA2G4B	-1.04489	0	64	0	0	-7.82445
		Mbp																	0	1	0	0	-2.196	0	hsa04662	M010	1	0	KEGG Pathway	24	B cell receptor signaling pathway		-2.196	3.62039	3.41257	30182	82	610	6	0.983607	0.399576	208|2353|4792|4893|5293|5879	AKT2|FOS|NFKBIA|NRAS|PIK3CD|RAC1	-1.14712	0	64	0	0	-7.82445
		Nfic																	0	1	0	0	-2.02238	0	hsa04929	M010	1	0	KEGG Pathway	24	GnRH secretion		-2.07959	3.40092	3.23727	30182	64	832	6	0.721154	0.293346	208|610|3781|4893|5293|8913	AKT2|HCN2|KCNN2|NRAS|PIK3CD|CACNA1G	-0.900672	0	64	0	0	-7.82445
		Galnt1																	0	1	0	0	-2.05061	0	WP4155	M010	1	0	WikiPathways	27	Endometrial cancer		-2.05061	3.92688	3.34	30182	63	610	5	0.819672	0.365063	208|1647|2353|4893|5293	AKT2|GADD45A|FOS|NRAS|PIK3CD	-1.03763	0	64	0	0	-7.82445
		Vil1																	0	1	0	0	-2.027	0	hsa04211	M010	1	0	KEGG Pathway	24	Longevity regulating pathway		-2.027	3.33564	3.16927	30182	89	610	6	0.983607	0.399576	208|4893|5293|9776|64764|79602	AKT2|NRAS|PIK3CD|ATG13|CREB3L2|ADIPOR2	-1.02212	0	64	0	0	-7.82445
		Brcc3																	0	1	0	0	-2.027	0	hsa05235	M010	1	0	KEGG Pathway	24	PD-L1 expression and PD-1 checkpoint pathway in cancer		-2.027	3.33564	3.16927	30182	89	610	6	0.983607	0.399576	208|2353|4792|4893|5293|5781	AKT2|FOS|NFKBIA|NRAS|PIK3CD|PTPN11	-1.02212	0	64	0	0	-7.82445
		Hk1																	1	0	0	-7.7006	0	0	GO:0006954	M100	1	0	GO Biological Processes	19	inflammatory response	19_GO:0050896 response to stimulus	-7.7006	5.41953	7.92142	30182	541	175	17	9.71429	2.2387	558|1240|1893|3487|3553|3929|4035|4069|4192|5023|5743|6366|7076|7099|7852|57118|64806	AXL|CMKLR1|ECM1|IGFBP4|IL1B|LBP|LRP1|LYZ|MDK|P2RX1|PTGS2|CCL21|TIMP1|TLR4|CXCR4|CAMK1D|IL25	-5.13646	0	65	1	1	-7.7006
		LOC362863																	1	0	0	-4.90102	0	0	GO:0090023	M100	1	0	GO Biological Processes	19	positive regulation of neutrophil chemotaxis	19_GO:0040011 locomotion	-4.90102	27.595	10.159	30182	25	175	4	2.28571	1.12972	3929|4192|6366|57118	LBP|MDK|CCL21|CAMK1D	-3.048	0	65	0	0	-7.7006
		Abl2																	1	0	0	-4.84845	0	0	GO:0071622	M100	1	0	GO Biological Processes	19	regulation of granulocyte chemotaxis	19_GO:0040011 locomotion	-4.84845	16.2706	8.49722	30182	53	175	5	2.85714	1.25937	1240|3929|4192|6366|57118	CMKLR1|LBP|MDK|CCL21|CAMK1D	-3.01485	0	65	0	0	-7.7006
		Ddx23																	1	0	0	-4.69779	0	0	GO:0071624	M100	1	0	GO Biological Processes	19	positive regulation of granulocyte chemotaxis	19_GO:0040011 locomotion	-4.69779	24.6384	9.55649	30182	28	175	4	2.28571	1.12972	3929|4192|6366|57118	LBP|MDK|CCL21|CAMK1D	-2.89342	0	65	0	0	-7.7006
		Casq1																	1	0	0	-4.56174	0	0	GO:0030595	M100	1	0	GO Biological Processes	19	leukocyte chemotaxis	19_GO:0040011 locomotion	-4.56174	8.10255	6.63717	30182	149	175	7	4	1.48131	3553|3603|3929|4192|4313|6366|7852	IL1B|IL16|LBP|MDK|MMP2|CCL21|CXCR4	-2.80887	0	65	0	0	-7.7006
		Nr4a1																	1	0	0	-4.3545	0	0	GO:1902624	M100	1	0	GO Biological Processes	19	positive regulation of neutrophil migration	19_GO:0040011 locomotion	-4.47984	7.46868	6.35404	30182	34	832	7	0.841346	0.316658	3552|3929|4192|5879|6366|7060|57118	IL1A|LBP|MDK|RAC1|CCL21|THBS4|CAMK1D	-2.82145	0	65	0	0	-7.7006
		Cd36																	1	0	0	-4.3545	0	0	GO:0090022	M100	1	0	GO Biological Processes	19	regulation of neutrophil chemotaxis	19_GO:0040011 locomotion	-4.3545	20.2904	8.59462	30182	34	175	4	2.28571	1.12972	3929|4192|6366|57118	LBP|MDK|CCL21|CAMK1D	-2.65728	0	65	0	0	-7.7006
		Ier5																	1	0	0	-3.86921	0	0	GO:1902622	M100	1	0	GO Biological Processes	19	regulation of neutrophil migration	19_GO:0040011 locomotion	-3.86921	15.3305	7.34672	30182	45	175	4	2.28571	1.12972	3929|4192|6366|57118	LBP|MDK|CCL21|CAMK1D	-2.31352	0	65	0	0	-7.7006
		Dnajc6																	1	0	0	-2.04145	0	0	GO:0097529	M100	1	0	GO Biological Processes	19	myeloid leukocyte migration	19_GO:0002376 immune system process	-2.04145	4.92767	3.55721	30182	140	175	4	2.28571	1.12972	3553|3929|4313|6366	IL1B|LBP|MMP2|CCL21	-1.03043	0	65	0	0	-7.7006
		Slc16a1																	1	1	0	-2.21641	-4.86884	0	WP306	M110	2	0	WikiPathways	27	Focal adhesion		-7.46502	4.03072	7.20373	30182	198	832	22	2.64423	0.556249	208|387|1277|1398|1399|2277|2318|2534|3371|4660|5156|5293|5649|5879|5908|6093|7058|7060|7094|7450|10319|50509	AKT2|RHOA|COL1A1|CRK|CRKL|VEGFD|FLNC|FYN|TNC|PPP1R12B|PDGFRA|PIK3CD|RELN|RAC1|RAP1B|ROCK1|THBS2|THBS4|TLN1|VWF|LAMC3|COL5A3	-5.32238	0	66	1	1	-7.46502
		Bmpr1a																	1	1	0	-2.18941	-4.79132	0	hsa04510	M110	2	0	KEGG Pathway	24	Focal adhesion		-7.34692	3.97056	7.11438	30182	201	832	22	2.64423	0.556249	208|387|1277|1285|1398|1399|2277|2318|2534|3371|4660|5156|5293|5649|5879|5908|6093|7058|7060|7094|7450|10319	AKT2|RHOA|COL1A1|COL4A3|CRK|CRKL|VEGFD|FLNC|FYN|TNC|PPP1R12B|PDGFRA|PIK3CD|RELN|RAC1|RAP1B|ROCK1|THBS2|THBS4|TLN1|VWF|LAMC3	-5.22188	0	66	0	0	-7.46502
		Des																	1	0	0	-2.32334	0	0	hsa04151	M100	1	0	KEGG Pathway	24	PI3K-Akt signaling pathway		-4.25594	2.45942	4.65044	30182	354	832	24	2.88462	0.580265	208|284|1277|1285|2277|3164|3371|3481|3560|4170|4893|4915|5156|5293|5523|5649|5879|7039|7058|7060|7099|7450|10319|64764	AKT2|ANGPT1|COL1A1|COL4A3|VEGFD|NR4A1|TNC|IGF2|IL2RB|MCL1|NRAS|NTRK2|PDGFRA|PIK3CD|PPP2R3A|RELN|RAC1|TGFA|THBS2|THBS4|TLR4|VWF|LAMC3|CREB3L2	-2.6347	0	66	0	0	-7.46502
		Ppp1r3d																	1	0	0	-2.42498	0	0	WP4172	M100	1	0	WikiPathways	27	PI3K-Akt signaling pathway		-4.10918	2.46123	4.55536	30182	339	832	23	2.76442	0.568399	208|284|1277|1285|2277|3371|3481|3560|4170|4893|4915|5156|5293|5523|5649|5879|7039|7058|7060|7099|7450|10319|64764	AKT2|ANGPT1|COL1A1|COL4A3|VEGFD|TNC|IGF2|IL2RB|MCL1|NRAS|NTRK2|PDGFRA|PIK3CD|PPP2R3A|RELN|RAC1|TGFA|THBS2|THBS4|TLR4|VWF|LAMC3|CREB3L2	-2.52239	0	66	0	0	-7.46502
		Fam160a1																	1	0	0	-3.39604	0	0	WP3932	M100	1	0	WikiPathways	27	Focal adhesion: PI3K-Akt-mTOR-signaling pathway		-3.95338	2.52253	4.47718	30182	302	832	21	2.52404	0.543795	208|284|1277|1281|2277|3371|3560|4842|4893|5156|5207|5293|5523|5649|6720|7058|7060|7450|10319|50509|64764	AKT2|ANGPT1|COL1A1|COL3A1|VEGFD|TNC|IL2RB|NOS1|NRAS|PDGFRA|PFKFB1|PIK3CD|PPP2R3A|RELN|SREBF1|THBS2|THBS4|VWF|LAMC3|COL5A3|CREB3L2	-2.3963	0	66	0	0	-7.46502
		Pla2g2a																	0	1	0	0	-7.34991	0	GO:0016311	M010	1	0	GO Biological Processes	19	dephosphorylation	19_GO:0008152 metabolic process	-7.34991	4.35936	7.29669	30182	227	610	20	3.27869	0.721018	1843|1844|1845|1847|1850|3632|5494|5495|5523|5781|7803|9647|9829|27124|57546|79871|84792|160760|333926|338599	DUSP1|DUSP2|DUSP3|DUSP5|DUSP8|INPP5A|PPM1A|PPM1B|PPP2R3A|PTPN11|PTP4A1|PPM1F|DNAJC6|INPP5J|PDP2|RPAP2|FAM220A|PPTC7|PPM1J|DUSP29	-4.86376	0	67	1	1	-7.34991
		Dcaf5																	0	1	0	0	-7.21125	0	GO:0006470	M010	1	0	GO Biological Processes	19	protein dephosphorylation	19_GO:0008152 metabolic process	-7.34604	4.31862	7.26232	30182	168	832	20	2.40385	0.531017	1843|1844|1845|1847|1850|5494|5495|5523|5781|7803|9647|11122|57546|78986|79871|84792|128853|160760|333926|338599	DUSP1|DUSP2|DUSP3|DUSP5|DUSP8|PPM1A|PPM1B|PPP2R3A|PTPN11|PTP4A1|PPM1F|PTPRT|PDP2|DUSP26|RPAP2|FAM220A|DUSP15|PPTC7|PPM1J|DUSP29	-5.22188	0	67	0	0	-7.34991
		Ucp2																	0	1	0	0	-4.64106	0	GO:0035970	M010	1	0	GO Biological Processes	19	peptidyl-threonine dephosphorylation	19_GO:0008152 metabolic process	-4.64106	13.7441	7.76769	30182	18	610	5	0.819672	0.365063	1843|1847|5494|5495|9647	DUSP1|DUSP5|PPM1A|PPM1B|PPM1F	-2.85744	0	67	0	0	-7.34991
		Rcan1																	0	1	0	0	-4.08329	0	R-HSA-112409	M010	1	0	Reactome Gene Sets	6	RAF-independent MAPK1/3 activation		-4.08329	10.7562	6.72247	30182	23	610	5	0.819672	0.365063	1843|1844|1847|1850|5781	DUSP1|DUSP2|DUSP5|DUSP8|PTPN11	-2.45892	0	67	0	0	-7.34991
		Bola1																	0	1	0	0	-2.92049	0	GO:0070262	M010	1	0	GO Biological Processes	19	peptidyl-serine dephosphorylation	19_GO:0008152 metabolic process	-2.92049	13.4942	5.95252	30182	11	610	3	0.491803	0.283244	1843|9647|160760	DUSP1|PPM1F|PPTC7	-1.66214	0	67	0	0	-7.34991
		Eci1																	0	1	0	0	-2.47227	0	GO:0035335	M010	1	0	GO Biological Processes	19	peptidyl-tyrosine dephosphorylation	19_GO:0008152 metabolic process	-2.83166	5.85104	4.54977	30182	31	832	5	0.600962	0.267949	1843|1845|1847|5781|11122	DUSP1|DUSP3|DUSP5|PTPN11|PTPRT	-1.52476	0	67	0	0	-7.34991
		Nkap																	0	1	0	0	-2.77121	0	R-HSA-5675221	M010	1	0	Reactome Gene Sets	6	Negative regulation of MAPK pathway		-2.77121	5.75334	4.47981	30182	43	610	5	0.819672	0.365063	1843|1844|1847|1850|4893	DUSP1|DUSP2|DUSP5|DUSP8|NRAS	-1.55164	0	67	0	0	-7.34991
		Fbxl17																	0	1	0	0	-5.90988	0	hsa05211	M010	1	0	KEGG Pathway	24	Renal cell carcinoma		-7.3468	6.83469	8.16939	30182	69	832	13	1.5625	0.429961	208|1387|1398|1399|4893|5293|5781|5879|5908|7039|7042|7043|112399	AKT2|CREBBP|CRK|CRKL|NRAS|PIK3CD|PTPN11|RAC1|RAP1B|TGFA|TGFB2|TGFB3|EGLN3	-5.22188	0	68	1	1	-7.3468
		Cox8b																	1	1	0	-2.68479	-5.42055	0	hsa05163	M110	2	0	KEGG Pathway	24	Human cytomegalovirus infection		-7.09847	3.70826	6.86525	30182	225	832	23	2.76442	0.568399	113|208|387|1398|1399|2185|2768|2775|3105|3553|3588|4792|4893|5156|5293|5743|5879|6093|6352|7852|10672|23365|64764	ADCY7|AKT2|RHOA|CRK|CRKL|PTK2B|GNA12|GNAO1|HLA-A|IL1B|IL10RB|NFKBIA|NRAS|PDGFRA|PIK3CD|PTGS2|RAC1|ROCK1|CCL5|CXCR4|GNA13|ARHGEF12|CREB3L2	-5.00185	0	68	0	0	-7.3468
		Ros1																	0	1	0	0	-6.10102	0	hsa05135	M010	1	0	KEGG Pathway	24	Yersinia infection		-6.6018	4.50146	6.91588	30182	137	832	17	2.04327	0.490477	208|387|1398|1399|2185|2353|3553|4792|5293|5609|5879|6093|7099|8874|8976|23118|23365	AKT2|RHOA|CRK|CRKL|PTK2B|FOS|IL1B|NFKBIA|PIK3CD|MAP2K7|RAC1|ROCK1|TLR4|ARHGEF7|WASL|TAB2|ARHGEF12	-4.5704	0	68	0	0	-7.3468
		Acap1																	0	1	0	0	-6.04004	0	hsa04722	M010	1	0	KEGG Pathway	24	Neurotrophin signaling pathway		-6.04004	5.40523	6.91541	30182	119	610	13	2.13115	0.584742	208|387|816|1398|1399|4792|4893|4915|5293|5609|5781|5879|5908	AKT2|RHOA|CAMK2B|CRK|CRKL|NFKBIA|NRAS|NTRK2|PIK3CD|MAP2K7|PTPN11|RAC1|RAP1B	-3.87965	0	68	0	0	-7.3468
		Usp25																	1	1	0	-2.22386	-4.34464	0	hsa04611	M110	2	0	KEGG Pathway	24	Platelet activation		-5.75808	4.38828	6.36553	30182	124	832	15	1.80288	0.461287	113|208|387|1277|1281|2534|5023|5293|5908|6093|7094|7450|10672|23365|100137049	ADCY7|AKT2|RHOA|COL1A1|COL3A1|FYN|P2RX1|PIK3CD|RAP1B|ROCK1|TLN1|VWF|GNA13|ARHGEF12|PLA2G4B	-3.8799	0	68	0	0	-7.3468
		Ndufv3																	1	1	0	-2.75583	-3.65493	0	hsa04072	M110	2	0	KEGG Pathway	24	Phospholipase D signaling pathway		-5.44822	3.92178	5.99923	30182	148	832	16	1.92308	0.476124	113|208|387|1608|2185|2534|2768|4893|5156|5293|5781|8525|9846|10672|27128|100137049	ADCY7|AKT2|RHOA|DGKG|PTK2B|FYN|GNA12|NRAS|PDGFRA|PIK3CD|PTPN11|DGKZ|GAB2|GNA13|CYTH4|PLA2G4B	-3.60795	0	68	0	0	-7.3468
		Lrrc2																	0	1	0	0	-5.4427	0	M187	M010	1	0	Canonical Pathways	11	PID TRKR PATHWAY		-5.4427	7.30013	7.0741	30182	61	610	9	1.47541	0.488162	387|1398|1399|4893|4915|5781|5879|5908|9846	RHOA|CRK|CRKL|NRAS|NTRK2|PTPN11|RAC1|RAP1B|GAB2	-3.44925	0	68	0	0	-7.3468
		Sntb1																	0	1	0	0	-3.8211	0	WP3929	M010	1	0	WikiPathways	27	Chemokine signaling pathway		-4.80907	3.49652	5.43048	30182	166	832	16	1.92308	0.476124	113|208|1398|1399|2185|4792|4893|5293|5879|5908|6093|6352|6366|7852|8976|9547	ADCY7|AKT2|CRK|CRKL|PTK2B|NFKBIA|NRAS|PIK3CD|RAC1|RAP1B|ROCK1|CCL5|CCL21|CXCR4|WASL|CXCL14	-3.08388	0	68	0	0	-7.3468
		Aagab																	0	1	0	0	-3.70508	0	M124	M010	1	0	Canonical Pathways	11	PID CXCR4 PATHWAY		-4.69294	4.35317	5.65493	30182	100	832	12	1.44231	0.413345	387|1398|2185|2534|2775|3122|5293|5781|5879|5908|7852|10672	RHOA|CRK|PTK2B|FYN|GNAO1|HLA-DRA|PIK3CD|PTPN11|RAC1|RAP1B|CXCR4|GNA13	-2.99378	0	68	0	0	-7.3468
		Tnfaip8																	0	1	0	0	-4.62335	0	WP4205	M010	1	0	WikiPathways	27	MET in type 1 papillary renal cell carcinoma		-4.62335	6.70897	6.30415	30182	59	610	8	1.31148	0.460626	208|1398|1399|4893|5293|5781|5879|5908	AKT2|CRK|CRKL|NRAS|PIK3CD|PTPN11|RAC1|RAP1B	-2.8471	0	68	0	0	-7.3468
		Pcyt2																	0	1	0	0	-4.60551	0	WP4223	M010	1	0	WikiPathways	27	Ras signaling		-4.60551	3.76468	5.40256	30182	184	610	14	2.29508	0.606307	27|208|387|4303|4893|4915|5293|5320|5781|5879|5908|9846|51196|100137049	ABL2|AKT2|RHOA|FOXO4|NRAS|NTRK2|PIK3CD|PLA2G2A|PTPN11|RAC1|RAP1B|GAB2|PLCE1|PLA2G4B	-2.84037	0	68	0	0	-7.3468
		Pik3cd																	0	1	0	0	-4.5105	0	hsa04071	M010	1	0	KEGG Pathway	24	Sphingolipid signaling pathway		-4.5105	4.57366	5.60999	30182	119	610	11	1.80328	0.538784	208|387|2534|2768|4893|5293|5523|5879|6093|9846|10672	AKT2|RHOA|FYN|GNA12|NRAS|PIK3CD|PPP2R3A|RAC1|ROCK1|GAB2|GNA13	-2.77381	0	68	0	0	-7.3468
		Kpna4																	0	1	0	0	-4.50826	0	M48	M010	1	0	Canonical Pathways	11	PID MET PATHWAY		-4.50826	5.63681	5.92679	30182	79	610	9	1.47541	0.488162	208|387|1398|1399|5781|5879|5908|8976|9846	AKT2|RHOA|CRK|CRKL|PTPN11|RAC1|RAP1B|WASL|GAB2	-2.77263	0	68	0	0	-7.3468
		Spcs3																	0	1	0	0	-3.99046	0	hsa04014	M010	1	0	KEGG Pathway	24	Ras signaling pathway		-4.47508	2.92056	4.987	30182	236	832	19	2.28365	0.517889	27|208|284|387|2277|3481|4303|4893|4915|5156|5293|5320|5781|5879|5908|7039|9846|51196|100137049	ABL2|AKT2|ANGPT1|RHOA|VEGFD|IGF2|FOXO4|NRAS|NTRK2|PDGFRA|PIK3CD|PLA2G2A|PTPN11|RAC1|RAP1B|TGFA|GAB2|PLCE1|PLA2G4B	-2.81758	0	68	0	0	-7.3468
		Luc7l3																	0	1	0	0	-4.3148	0	hsa05131	M010	1	0	KEGG Pathway	24	Shigellosis		-4.3148	3.2051	4.99779	30182	247	610	16	2.62295	0.647081	208|387|1398|1399|3098|4303|4792|5293|5879|6093|6352|7094|8976|23118|25851|51196	AKT2|RHOA|CRK|CRKL|HK1|FOXO4|NFKBIA|PIK3CD|RAC1|ROCK1|CCL5|TLN1|WASL|TAB2|TECPR1|PLCE1	-2.63229	0	68	0	0	-7.3468
		Padi2																	0	1	0	0	-4.18721	0	M186	M010	1	0	Canonical Pathways	11	PID PDGFRB PATHWAY		-4.18721	4.21911	5.26234	30182	129	610	11	1.80328	0.538784	387|1398|2353|2534|4893|5293|5609|5781|5879|5908|8976	RHOA|CRK|FOS|FYN|NRAS|PIK3CD|MAP2K7|PTPN11|RAC1|RAP1B|WASL	-2.53593	0	68	0	0	-7.3468
		St3gal1																	0	1	0	0	-3.42615	0	hsa04015	M010	1	0	KEGG Pathway	24	Rap1 signaling pathway		-4.09811	2.93666	4.74166	30182	210	832	17	2.04327	0.490477	113|208|284|387|1268|1398|1399|2277|2775|4893|5156|5293|5879|5908|7094|8631|51196	ADCY7|AKT2|ANGPT1|RHOA|CNR1|CRK|CRKL|VEGFD|GNAO1|NRAS|PDGFRA|PIK3CD|RAC1|RAP1B|TLN1|SKAP1|PLCE1	-2.51307	0	68	0	0	-7.3468
		Rab15																	0	1	0	0	-3.93778	0	hsa05170	M010	1	0	KEGG Pathway	24	Human immunodeficiency virus 1 infection		-4.04745	2.90896	4.69619	30182	212	832	17	2.04327	0.490477	208|1073|1398|1399|2185|2353|2775|3105|4792|4893|5293|5609|5879|7099|7852|8451|23118	AKT2|CFL2|CRK|CRKL|PTK2B|FOS|GNAO1|HLA-A|NFKBIA|NRAS|PIK3CD|MAP2K7|RAC1|TLR4|CXCR4|CUL4A|TAB2	-2.46956	0	68	0	0	-7.3468
		Agps																	0	1	0	0	-3.24311	0	hsa04062	M010	1	0	KEGG Pathway	24	Chemokine signaling pathway		-4.04	3.02304	4.73468	30182	192	832	16	1.92308	0.476124	113|208|387|1398|1399|2185|4792|4893|5293|5879|5908|6093|6352|6366|7852|9547	ADCY7|AKT2|RHOA|CRK|CRKL|PTK2B|NFKBIA|NRAS|PIK3CD|RAC1|RAP1B|ROCK1|CCL5|CCL21|CXCR4|CXCL14	-2.46285	0	68	0	0	-7.3468
		Ide																	0	1	0	0	-2.19291	0	R-HSA-194138	M010	1	0	Reactome Gene Sets	6	Signaling by VEGF		-3.70144	3.69482	4.72358	30182	108	832	11	1.32212	0.395989	208|387|558|1398|2185|2277|2534|4893|5879|6093|23191	AKT2|RHOA|AXL|CRK|PTK2B|VEGFD|FYN|NRAS|RAC1|ROCK1|CYFIP1	-2.20749	0	68	0	0	-7.3468
		Psme3																	0	1	0	0	-2.39851	0	R-HSA-4420097	M010	1	0	Reactome Gene Sets	6	VEGFA-VEGFR2 Pathway		-3.38709	3.66429	4.47057	30182	99	832	10	1.20192	0.37779	208|387|558|1398|2185|2534|4893|5879|6093|23191	AKT2|RHOA|AXL|CRK|PTK2B|FYN|NRAS|RAC1|ROCK1|CYFIP1	-1.95892	0	68	0	0	-7.3468
		Srpx																	0	1	0	0	-3.03803	0	M99	M010	1	0	Canonical Pathways	11	PID TXA2PATHWAY		-3.07316	4.53456	4.45741	30182	56	832	7	0.841346	0.316658	387|2534|2768|5879|6093|7052|10672	RHOA|FYN|GNA12|RAC1|ROCK1|TGM2|GNA13	-1.71402	0	68	0	0	-7.3468
		Ipo7																	0	1	0	0	-2.06842	0	hsa04670	M010	1	0	KEGG Pathway	24	Leukocyte transendothelial migration		-2.90657	3.18214	3.93014	30182	114	832	10	1.20192	0.37779	387|2185|4313|4478|5293|5781|5879|5908|6093|7852	RHOA|PTK2B|MMP2|MSN|PIK3CD|PTPN11|RAC1|RAP1B|ROCK1|CXCR4	-1.57964	0	68	0	0	-7.3468
		Pfkfb1																	1	1	0	-2.77194	-4.04371	0	GO:1902532	M110	2	0	GO Biological Processes	19	negative regulation of intracellular signal transduction	19_GO:0023052 signaling	-7.25395	2.58656	6.38648	30182	561	832	40	4.80769	0.741665	27|387|599|1191|1608|1827|1843|1844|1845|1847|1850|2150|2192|3553|4035|4856|4878|5494|5495|5743|6423|6425|7042|7099|7345|7466|7498|8483|9454|9455|9479|9611|10114|10133|51079|78986|154043|338599|401265|652968	ABL2|RHOA|BCL2L2|CLU|DGKG|RCAN1|DUSP1|DUSP2|DUSP3|DUSP5|DUSP8|F2RL1|FBLN1|IL1B|LRP1|CCN3|NPPA|PPM1A|PPM1B|PTGS2|SFRP2|SFRP5|TGFB2|TLR4|UCHL1|WFS1|XDH|CILP|HOMER3|HOMER2|MAPK8IP1|NCOR1|HIPK3|OPTN|NDUFA13|DUSP26|CNKSR3|DUSP29|KLHL31|CASTOR1	-5.14253	0	69	1	1	-7.25395
		Abca8a																	1	1	0	-3.3751	-3.47048	0	GO:0042326	M110	2	0	GO Biological Processes	19	negative regulation of phosphorylation	19_GO:0048519 negative regulation of biological process	-6.44273	2.8415	6.10652	30182	383	832	30	3.60577	0.646343	284|1399|1647|1843|1845|2192|3486|3553|3623|4035|4878|4921|5339|6093|6423|7345|7498|9052|9479|9611|9647|10114|10527|11122|27124|28964|55450|79899|154043|401265	ANGPT1|CRKL|GADD45A|DUSP1|DUSP3|FBLN1|IGFBP3|IL1B|INHA|LRP1|NPPA|DDR2|PLEC|ROCK1|SFRP2|UCHL1|XDH|GPRC5A|MAPK8IP1|NCOR1|PPM1F|HIPK3|IPO7|PTPRT|INPP5J|GIT1|CAMK2N1|PRR5L|CNKSR3|KLHL31	-4.45499	0	69	0	0	-7.25395
		Il18bp																	1	1	0	-3.58541	-2.7688	0	GO:0045936	M110	2	0	GO Biological Processes	19	negative regulation of phosphate metabolic process	19_GO:0048519 negative regulation of biological process	-6.13594	2.6443	5.84311	30182	439	832	32	3.84615	0.666707	284|1399|1647|1843|1845|2192|3486|3553|3623|4035|4878|4921|5339|6093|6423|7042|7345|7498|9052|9479|9611|9647|10114|10527|11122|27124|28964|55450|79899|145376|154043|401265	ANGPT1|CRKL|GADD45A|DUSP1|DUSP3|FBLN1|IGFBP3|IL1B|INHA|LRP1|NPPA|DDR2|PLEC|ROCK1|SFRP2|TGFB2|UCHL1|XDH|GPRC5A|MAPK8IP1|NCOR1|PPM1F|HIPK3|IPO7|PTPRT|INPP5J|GIT1|CAMK2N1|PRR5L|PPP1R36|CNKSR3|KLHL31	-4.18615	0	69	0	0	-7.25395
		Klhdc8b																	1	1	0	-3.57757	-2.75765	0	GO:0010563	M110	2	0	GO Biological Processes	19	negative regulation of phosphorus metabolic process	19_GO:0048519 negative regulation of biological process	-6.11446	2.63829	5.82848	30182	440	832	32	3.84615	0.666707	284|1399|1647|1843|1845|2192|3486|3553|3623|4035|4878|4921|5339|6093|6423|7042|7345|7498|9052|9479|9611|9647|10114|10527|11122|27124|28964|55450|79899|145376|154043|401265	ANGPT1|CRKL|GADD45A|DUSP1|DUSP3|FBLN1|IGFBP3|IL1B|INHA|LRP1|NPPA|DDR2|PLEC|ROCK1|SFRP2|TGFB2|UCHL1|XDH|GPRC5A|MAPK8IP1|NCOR1|PPM1F|HIPK3|IPO7|PTPRT|INPP5J|GIT1|CAMK2N1|PRR5L|PPP1R36|CNKSR3|KLHL31	-4.16811	0	69	0	0	-7.25395
		Nfkbiz																	1	1	0	-2.35934	-3.43018	0	GO:0043409	M110	2	0	GO Biological Processes	19	negative regulation of MAPK cascade	19_GO:0023052 signaling	-6.07987	3.76641	6.31993	30182	183	832	19	2.28365	0.517889	1843|1844|1845|1847|1850|2150|2192|3553|4878|6423|7099|7345|9479|9611|10114|78986|154043|338599|401265	DUSP1|DUSP2|DUSP3|DUSP5|DUSP8|F2RL1|FBLN1|IL1B|NPPA|SFRP2|TLR4|UCHL1|MAPK8IP1|NCOR1|HIPK3|DUSP26|CNKSR3|DUSP29|KLHL31	-4.1437	0	69	0	0	-7.25395
		Ubxn2a																	0	1	0	0	-3.91006	0	GO:0046329	M010	1	0	GO Biological Processes	19	negative regulation of JNK cascade	19_GO:0023052 signaling	-5.03157	7.44132	6.77702	30182	39	832	8	0.961538	0.338317	1845|2150|4878|6423|9479|9611|10114|401265	DUSP3|F2RL1|NPPA|SFRP2|MAPK8IP1|NCOR1|HIPK3|KLHL31	-3.26643	0	69	0	0	-7.25395
		Eif3k																	0	1	0	0	-4.14715	0	GO:0032873	M010	1	0	GO Biological Processes	19	negative regulation of stress-activated MAPK cascade	19_GO:0023052 signaling	-5.02288	6.40173	6.50033	30182	51	832	9	1.08173	0.358621	1843|1845|2150|4878|6423|9479|9611|10114|401265	DUSP1|DUSP3|F2RL1|NPPA|SFRP2|MAPK8IP1|NCOR1|HIPK3|KLHL31	-3.2613	0	69	0	0	-7.25395
		Mlec																	0	1	0	0	-4.14715	0	GO:0070303	M010	1	0	GO Biological Processes	19	negative regulation of stress-activated protein kinase signaling cascade	19_GO:0023052 signaling	-5.02288	6.40173	6.50033	30182	51	832	9	1.08173	0.358621	1843|1845|2150|4878|6423|9479|9611|10114|401265	DUSP1|DUSP3|F2RL1|NPPA|SFRP2|MAPK8IP1|NCOR1|HIPK3|KLHL31	-3.2613	0	69	0	0	-7.25395
		Steap2																	1	1	0	-3.05181	-2.36568	0	GO:0001933	M110	2	0	GO Biological Processes	19	negative regulation of protein phosphorylation	19_GO:0048519 negative regulation of biological process	-4.97539	2.65956	5.18906	30182	341	832	25	3.00481	0.591864	284|1399|1647|1843|1845|2192|3486|3553|4035|4878|5339|6423|7345|7498|9052|9479|9647|10114|10527|11122|27124|55450|79899|154043|401265	ANGPT1|CRKL|GADD45A|DUSP1|DUSP3|FBLN1|IGFBP3|IL1B|LRP1|NPPA|PLEC|SFRP2|UCHL1|XDH|GPRC5A|MAPK8IP1|PPM1F|HIPK3|IPO7|PTPRT|INPP5J|CAMK2N1|PRR5L|CNKSR3|KLHL31	-3.22499	0	69	0	0	-7.25395
		Hira																	1	1	0	-2.03007	-2.46154	0	GO:0031400	M110	2	0	GO Biological Processes	19	negative regulation of protein modification process	19_GO:0048519 negative regulation of biological process	-4.12215	2.1636	4.43087	30182	503	832	30	3.60577	0.646343	284|1399|1647|1843|1845|2192|2534|3486|3553|4035|4878|5339|6093|6423|7345|7498|9052|9425|9479|9647|10114|10527|11122|27124|55450|57467|59343|79899|154043|401265	ANGPT1|CRKL|GADD45A|DUSP1|DUSP3|FBLN1|FYN|IGFBP3|IL1B|LRP1|NPPA|PLEC|ROCK1|SFRP2|UCHL1|XDH|GPRC5A|CDYL|MAPK8IP1|PPM1F|HIPK3|IPO7|PTPRT|INPP5J|CAMK2N1|HHATL|SENP2|PRR5L|CNKSR3|KLHL31	-2.5346	0	69	0	0	-7.25395
		Arl4a																	1	0	0	-2.28854	0	0	GO:0043407	M100	1	0	GO Biological Processes	19	negative regulation of MAP kinase activity	19_GO:0023052 signaling	-2.89286	4.23225	4.21952	30182	60	832	7	0.841346	0.316658	1843|3553|4878|6423|7345|9479|10114	DUSP1|IL1B|NPPA|SFRP2|UCHL1|MAPK8IP1|HIPK3	-1.57156	0	69	0	0	-7.25395
		Rab1b																	1	0	1	-2.32964	0	-2.51435	GO:0043405	M101	2	0	GO Biological Processes	19	regulation of MAP kinase activity	19_GO:0008152 metabolic process	-2.68839	2.53545	3.53659	30182	186	832	13	1.5625	0.429961	1843|2185|3553|4878|5609|6423|7039|7099|7345|8754|9479|10114|50507	DUSP1|PTK2B|IL1B|NPPA|MAP2K7|SFRP2|TGFA|TLR4|UCHL1|ADAM9|MAPK8IP1|HIPK3|NOX4	-1.40779	0	69	0	0	-7.25395
		Phc1																	1	1	0	-2.15417	-5.31769	0	hsa05205	M110	2	0	KEGG Pathway	24	Proteoglycans in cancer		-7.19312	3.89308	6.9979	30182	205	832	22	2.64423	0.556249	208|387|816|1277|1634|2318|2817|3481|4060|4313|4478|4660|4893|5293|5781|5879|6093|6385|7042|7099|23365|51196	AKT2|RHOA|CAMK2B|COL1A1|DCN|FLNC|GPC1|IGF2|LUM|MMP2|MSN|PPP1R12B|NRAS|PIK3CD|PTPN11|RAC1|ROCK1|SDC4|TGFB2|TLR4|ARHGEF12|PLCE1	-5.09163	0	70	1	1	-7.19312
		Trove2																	0	1	0	0	-6.02449	0	hsa05418	M010	1	0	KEGG Pathway	24	Fluid shear stress and atherosclerosis		-6.51033	4.43669	6.83754	30182	139	832	17	2.04327	0.490477	208|387|657|1843|2353|2817|2938|2946|3552|3553|4257|4313|5293|5609|5879|6385|10365	AKT2|RHOA|BMPR1A|DUSP1|FOS|GPC1|GSTA1|GSTM2|IL1A|IL1B|MGST1|MMP2|PIK3CD|MAP2K7|RAC1|SDC4|KLF2	-4.50721	0	70	0	0	-7.19312
		Mtdh																	1	0	0	-7.13765	0	0	hsa05323	M100	1	0	KEGG Pathway	24	Rheumatoid arthritis		-7.13765	14.836	10.2052	30182	93	175	8	4.57143	1.57887	284|1513|3117|3122|3127|3553|7043|7099	ANGPT1|CTSK|HLA-DQA1|HLA-DRA|HLA-DRB5|IL1B|TGFB3|TLR4	-4.71917	0	71	1	1	-7.13765
		Dhx36																	1	0	0	-6.47656	0	0	hsa05140	M100	1	0	KEGG Pathway	24	Leishmaniasis		-6.47656	15.679	9.84909	30182	77	175	7	4	1.48131	3117|3122|3127|3553|5743|7043|7099	HLA-DQA1|HLA-DRA|HLA-DRB5|IL1B|PTGS2|TGFB3|TLR4	-4.21345	0	71	0	0	-7.13765
		Bcl2l2																	1	0	0	-6.01171	0	0	WP2328	M100	1	0	WikiPathways	27	Allograft rejection		-6.01171	13.4142	9.0072	30182	90	175	7	4	1.48131	717|3117|3122|3127|3553|5156|6366	C2|HLA-DQA1|HLA-DRA|HLA-DRB5|IL1B|PDGFRA|CCL21	-3.86906	0	71	0	0	-7.13765
		Atp5l																	1	0	0	-5.93918	0	0	hsa05152	M100	1	0	KEGG Pathway	24	Tuberculosis		-5.93918	8.62343	7.83404	30182	180	175	9	5.14286	1.66962	3117|3122|3127|3553|3929|4046|7043|7099|9902	HLA-DQA1|HLA-DRA|HLA-DRB5|IL1B|LBP|LSP1|TGFB3|TLR4|MRC2	-3.83026	0	71	0	0	-7.13765
		Vwf																	1	0	0	-5.66373	0	0	hsa05321	M100	1	0	KEGG Pathway	24	Inflammatory bowel disease		-5.66373	15.9202	9.19601	30182	65	175	6	3.42857	1.3755	3117|3122|3127|3553|7043|7099	HLA-DQA1|HLA-DRA|HLA-DRB5|IL1B|TGFB3|TLR4	-3.61961	0	71	0	0	-7.13765
		Eif4enif1																	1	0	0	-5.50356	0	0	hsa04145	M100	1	0	KEGG Pathway	24	Phagosome		-5.50356	9.07729	7.62403	30182	152	175	8	4.57143	1.57887	715|3117|3122|3127|4842|7058|7099|9902	C1R|HLA-DQA1|HLA-DRA|HLA-DRB5|NOS1|THBS2|TLR4|MRC2	-3.49651	0	71	0	0	-7.13765
		Tmod4																	1	1	0	-3.29821	-2.10889	0	hsa05145	M110	2	0	KEGG Pathway	24	Toxoplasmosis		-4.87511	4.21066	5.7314	30182	112	832	13	1.5625	0.429961	208|2775|3117|3122|3127|3305|3588|4792|7042|7043|7099|10319|23118	AKT2|GNAO1|HLA-DQA1|HLA-DRA|HLA-DRB5|HSPA1L|IL10RB|NFKBIA|TGFB2|TGFB3|TLR4|LAMC3|TAB2	-3.13948	0	71	0	0	-7.13765
		Mapk8ip1																	1	0	0	-4.67802	0	0	hsa05150	M100	1	0	KEGG Pathway	24	Staphylococcus aureus infection		-4.67802	10.7793	7.32884	30182	96	175	6	3.42857	1.3755	715|716|717|3117|3122|3127	C1R|C1S|C2|HLA-DQA1|HLA-DRA|HLA-DRB5	-2.88354	0	71	0	0	-7.13765
		Bace1																	1	0	0	-4.63246	0	0	R-HSA-913531	M100	1	0	Reactome Gene Sets	6	Interferon Signaling		-4.63246	6.89874	6.39173	30182	200	175	8	4.57143	1.57887	2634|3117|3122|3127|4599|4684|10410|91543	GBP2|HLA-DQA1|HLA-DRA|HLA-DRB5|MX1|NCAM1|IFITM3|RSAD2	-2.85119	0	71	0	0	-7.13765
		Ficd																	1	1	0	-2.28854	-2.87945	0	hsa05416	M110	2	0	KEGG Pathway	24	Viral myocarditis		-4.43234	5.44147	5.79808	30182	60	832	9	1.08173	0.358621	27|2534|3105|3117|3122|3127|4625|5879|6442	ABL2|FYN|HLA-A|HLA-DQA1|HLA-DRA|HLA-DRB5|MYH7|RAC1|SGCA	-2.78444	0	71	0	0	-7.13765
		Zmynd10																	0	1	0	0	-2.99236	0	hsa04612	M010	1	0	KEGG Pathway	24	Antigen processing and presentation		-4.25501	4.65083	5.43564	30182	78	832	10	1.20192	0.37779	1508|3105|3117|3122|3127|3305|3824|5720|5721|10197	CTSB|HLA-A|HLA-DQA1|HLA-DRA|HLA-DRB5|HSPA1L|KLRD1|PSME1|PSME2|PSME3	-2.6347	0	71	0	0	-7.13765
		Lsm12																	1	0	0	-3.02039	0	0	WP4217	M100	1	0	WikiPathways	27	Ebola virus infection in host		-4.22031	3.65577	5.08938	30182	129	832	13	1.5625	0.429961	387|558|1387|1508|2318|2934|3105|3117|3122|3127|5293|5879|7099	RHOA|AXL|CREBBP|CTSB|FLNC|GSN|HLA-A|HLA-DQA1|HLA-DRA|HLA-DRB5|PIK3CD|RAC1|TLR4	-2.60644	0	71	0	0	-7.13765
		Myh10																	1	0	0	-4.18125	0	0	hsa05164	M100	1	0	KEGG Pathway	24	Influenza A		-4.18125	7.06012	6.06895	30182	171	175	7	4	1.48131	3117|3122|3127|3553|4599|7099|91543	HLA-DQA1|HLA-DRA|HLA-DRB5|IL1B|MX1|TLR4|RSAD2	-2.53162	0	71	0	0	-7.13765
		Rnf10																	1	0	0	-3.99353	0	0	GO:0002399	M100	1	0	GO Biological Processes	19	MHC class II protein complex assembly	19_GO:0009987 cellular process	-3.99353	32.3379	9.57514	30182	16	175	3	1.71429	0.981223	3117|3122|3127	HLA-DQA1|HLA-DRA|HLA-DRB5	-2.39166	0	71	0	0	-7.13765
		Ankrd10																	1	0	0	-3.99353	0	0	GO:0002503	M100	1	0	GO Biological Processes	19	peptide antigen assembly with MHC class II protein complex	19_GO:0002376 immune system process	-3.99353	32.3379	9.57514	30182	16	175	3	1.71429	0.981223	3117|3122|3127	HLA-DQA1|HLA-DRA|HLA-DRB5	-2.39166	0	71	0	0	-7.13765
		Svil																	1	0	0	-3.98755	0	0	hsa05332	M100	1	0	KEGG Pathway	24	Graft-versus-host disease		-3.98755	16.4256	7.63957	30182	42	175	4	2.28571	1.12972	3117|3122|3127|3553	HLA-DQA1|HLA-DRA|HLA-DRB5|IL1B	-2.39166	0	71	0	0	-7.13765
		Rhoa																	1	0	0	-3.94711	0	0	hsa04940	M100	1	0	KEGG Pathway	24	Type I diabetes mellitus		-3.94711	16.0436	7.53869	30182	43	175	4	2.28571	1.12972	3117|3122|3127|3553	HLA-DQA1|HLA-DRA|HLA-DRB5|IL1B	-2.3673	0	71	0	0	-7.13765
		Ndrg4																	1	0	0	-3.83266	0	0	hsa05322	M100	1	0	KEGG Pathway	24	Systemic lupus erythematosus		-3.83266	7.60891	5.89903	30182	136	175	6	3.42857	1.3755	715|716|717|3117|3122|3127	C1R|C1S|C2|HLA-DQA1|HLA-DRA|HLA-DRB5	-2.29276	0	71	0	0	-7.13765
		Ryk																	1	0	0	-3.76095	0	0	R-HSA-202430	M100	1	0	Reactome Gene Sets	6	Translocation of ZAP-70 to Immunological synapse		-3.76095	27.2319	8.73461	30182	19	175	3	1.71429	0.981223	3117|3122|3127	HLA-DQA1|HLA-DRA|HLA-DRB5	-2.24078	0	71	0	0	-7.13765
		Il2rb																	1	0	0	-3.72413	0	0	hsa04672	M100	1	0	KEGG Pathway	24	Intestinal immune network for IgA production		-3.72413	14.0791	6.99726	30182	49	175	4	2.28571	1.12972	3117|3122|3127|7852	HLA-DQA1|HLA-DRA|HLA-DRB5|CXCR4	-2.21565	0	71	0	0	-7.13765
		Rnf13																	1	0	0	-3.69362	0	0	R-HSA-877300	M100	1	0	Reactome Gene Sets	6	Interferon gamma signaling		-3.69362	9.37329	6.14262	30182	92	175	5	2.85714	1.25937	2634|3117|3122|3127|4684	GBP2|HLA-DQA1|HLA-DRA|HLA-DRB5|NCAM1	-2.20044	0	71	0	0	-7.13765
		Rnd1																	1	0	0	-3.69222	0	0	GO:0002396	M100	1	0	GO Biological Processes	19	MHC protein complex assembly	19_GO:0009987 cellular process	-3.69222	25.8703	8.4965	30182	20	175	3	1.71429	0.981223	3117|3122|3127	HLA-DQA1|HLA-DRA|HLA-DRB5	-2.20044	0	71	0	0	-7.13765
		Mtpn																	1	0	0	-3.69222	0	0	GO:0002501	M100	1	0	GO Biological Processes	19	peptide antigen assembly with MHC protein complex	19_GO:0002376 immune system process	-3.69222	25.8703	8.4965	30182	20	175	3	1.71429	0.981223	3117|3122|3127	HLA-DQA1|HLA-DRA|HLA-DRB5	-2.20044	0	71	0	0	-7.13765
		LOC104940696																	1	0	0	-3.62713	0	0	WP4884	M100	1	0	WikiPathways	27	Pathogenesis of SARS-CoV-2 mediated by nsp9-nsp10 complex		-3.6544	8.63725	5.89452	30182	21	832	5	0.600962	0.267949	914|2534|3122|3127|3929	CD2|FYN|HLA-DRA|HLA-DRB5|LBP	-2.17009	0	71	0	0	-7.13765
																			1	0	0	-3.56531	0	0	R-HSA-202427	M100	1	0	Reactome Gene Sets	6	Phosphorylation of CD3 and TCR zeta chains		-3.56531	23.5184	8.06879	30182	22	175	3	1.71429	0.981223	3117|3122|3127	HLA-DQA1|HLA-DRA|HLA-DRB5	-2.10289	0	71	0	0	-7.13765
																			1	0	0	-3.50646	0	0	R-HSA-389948	M100	1	0	Reactome Gene Sets	6	PD-1 signaling		-3.50646	22.4959	7.87564	30182	23	175	3	1.71429	0.981223	3117|3122|3127	HLA-DQA1|HLA-DRA|HLA-DRB5	-2.06333	0	71	0	0	-7.13765
																			1	0	0	-3.49532	0	0	hsa04514	M100	1	0	KEGG Pathway	24	Cell adhesion molecules		-3.49532	6.59116	5.36395	30182	157	175	6	3.42857	1.3755	1462|3117|3122|3127|4684|57863	VCAN|HLA-DQA1|HLA-DRA|HLA-DRB5|NCAM1|CADM3	-2.05434	0	71	0	0	-7.13765
																			1	0	0	-3.11674	0	0	GO:0019886	M100	1	0	GO Biological Processes	19	antigen processing and presentation of exogenous peptide antigen via MHC class II	19_GO:0002376 immune system process	-3.11674	16.6905	6.67485	30182	31	175	3	1.71429	0.981223	3117|3122|3127	HLA-DQA1|HLA-DRA|HLA-DRB5	-1.79989	0	71	0	0	-7.13765
																			1	0	0	-3.11674	0	0	hsa05310	M100	1	0	KEGG Pathway	24	Asthma		-3.11674	16.6905	6.67485	30182	31	175	3	1.71429	0.981223	3117|3122|3127	HLA-DQA1|HLA-DRA|HLA-DRB5	-1.79989	0	71	0	0	-7.13765
																			1	0	0	-3.03629	0	0	GO:0002495	M100	1	0	GO Biological Processes	19	antigen processing and presentation of peptide antigen via MHC class II	19_GO:0002376 immune system process	-3.03629	15.679	6.44303	30182	33	175	3	1.71429	0.981223	3117|3122|3127	HLA-DQA1|HLA-DRA|HLA-DRB5	-1.74258	0	71	0	0	-7.13765
																			1	0	0	-2.99802	0	0	GO:0002504	M100	1	0	GO Biological Processes	19	antigen processing and presentation of peptide or polysaccharide antigen via MHC class II	19_GO:0002376 immune system process	-2.99802	15.2178	6.33458	30182	34	175	3	1.71429	0.981223	3117|3122|3127	HLA-DQA1|HLA-DRA|HLA-DRB5	-1.71246	0	71	0	0	-7.13765
																			1	0	0	-2.99802	0	0	R-HSA-202433	M100	1	0	Reactome Gene Sets	6	Generation of second messenger molecules		-2.99802	15.2178	6.33458	30182	34	175	3	1.71429	0.981223	3117|3122|3127	HLA-DQA1|HLA-DRA|HLA-DRB5	-1.71246	0	71	0	0	-7.13765
																			1	0	0	-2.85625	0	0	hsa05330	M100	1	0	KEGG Pathway	24	Allograft rejection		-2.85625	13.6159	5.94272	30182	38	175	3	1.71429	0.981223	3117|3122|3127	HLA-DQA1|HLA-DRA|HLA-DRB5	-1.61737	0	71	0	0	-7.13765
																			1	0	0	-2.79132	0	0	GO:0002478	M100	1	0	GO Biological Processes	19	antigen processing and presentation of exogenous peptide antigen	19_GO:0002376 immune system process	-2.79132	12.9351	5.76828	30182	40	175	3	1.71429	0.981223	3117|3122|3127	HLA-DQA1|HLA-DRA|HLA-DRB5	-1.56582	0	71	0	0	-7.13765
																			1	0	0	-2.58904	0	0	GO:0002381	M100	1	0	GO Biological Processes	19	immunoglobulin production involved in immunoglobulin-mediated immune response	19_GO:0002376 immune system process	-2.75292	4.63104	4.19438	30182	47	832	6	0.721154	0.293346	3117|3122|3127|3981|64332|84542	HLA-DQA1|HLA-DRA|HLA-DRB5|LIG4|NFKBIZ|SANBR	-1.45998	0	71	0	0	-7.13765
																			1	0	0	-2.66133	0	0	GO:0002250	M100	1	0	GO Biological Processes	19	adaptive immune response	19_GO:0002376 immune system process	-2.66133	2.96848	3.65881	30182	581	175	10	5.71429	1.75463	639|710|715|716|717|2185|3117|3122|3127|7099	PRDM1|SERPING1|C1R|C1S|C2|PTK2B|HLA-DQA1|HLA-DRA|HLA-DRB5|TLR4	-1.47413	0	71	0	0	-7.13765
																			1	0	0	-2.23616	0	0	R-HSA-2132295	M100	1	0	Reactome Gene Sets	6	MHC class II antigen presentation		-2.65887	2.9493	3.64728	30182	123	832	10	1.20192	0.37779	160|1508|1513|1639|3117|3122|3127|3797|51143|51164	AP2A1|CTSB|CTSK|DCTN1|HLA-DQA1|HLA-DRA|HLA-DRB5|KIF3C|DYNC1LI1|DCTN4	-1.38275	0	71	0	0	-7.13765
																			1	0	0	-2.57201	0	0	hsa04640	M100	1	0	KEGG Pathway	24	Hematopoietic cell lineage		-2.57201	6.96843	4.54246	30182	99	175	4	2.28571	1.12972	3117|3122|3127|3553	HLA-DQA1|HLA-DRA|HLA-DRB5|IL1B	-1.41315	0	71	0	0	-7.13765
																			1	0	0	-2.12001	0	0	R-HSA-388841	M100	1	0	Reactome Gene Sets	6	Costimulation by the CD28 family		-2.5391	3.68022	3.75269	30182	69	832	7	0.841346	0.316658	208|2534|3117|3122|3127|5781|5879	AKT2|FYN|HLA-DQA1|HLA-DRA|HLA-DRB5|PTPN11|RAC1	-1.28375	0	71	0	0	-7.13765
																			1	0	0	-2.53725	0	0	GO:0019884	M100	1	0	GO Biological Processes	19	antigen processing and presentation of exogenous antigen	19_GO:0002376 immune system process	-2.53725	10.5593	5.1142	30182	49	175	3	1.71429	0.981223	3117|3122|3127	HLA-DQA1|HLA-DRA|HLA-DRB5	-1.38863	0	71	0	0	-7.13765
																			1	0	0	-2.43607	0	0	hsa04659	M100	1	0	KEGG Pathway	24	Th17 cell differentiation		-2.5175	3.02304	3.54605	30182	108	832	9	1.08173	0.358621	2353|3117|3122|3127|3553|3560|4792|7048|30009	FOS|HLA-DQA1|HLA-DRA|HLA-DRB5|IL1B|IL2RB|NFKBIA|TGFBR2|TBX21	-1.27012	0	71	0	0	-7.13765
																			1	0	0	-2.44028	0	0	hsa05320	M100	1	0	KEGG Pathway	24	Autoimmune thyroid disease		-2.44028	9.76237	4.87575	30182	53	175	3	1.71429	0.981223	3117|3122|3127	HLA-DQA1|HLA-DRA|HLA-DRB5	-1.32445	0	71	0	0	-7.13765
																			1	0	0	-2.12001	0	0	GO:0048002	M100	1	0	GO Biological Processes	19	antigen processing and presentation of peptide antigen	19_GO:0002376 immune system process	-2.12001	7.49863	4.12709	30182	69	175	3	1.71429	0.981223	3117|3122|3127	HLA-DQA1|HLA-DRA|HLA-DRB5	-1.08878	0	71	0	0	-7.13765
																			1	0	0	-7.13415	0	0	GO:0032963	M100	1	0	GO Biological Processes	19	collagen metabolic process	19_GO:0008152 metabolic process	-7.13415	19.4723	11.1189	30182	62	175	7	4	1.48131	1277|1513|4313|5118|9902|55214|57333	COL1A1|CTSK|MMP2|PCOLCE|MRC2|P3H2|RCN3	-4.71917	0	72	1	1	-7.13415
																			1	0	0	-6.89716	0	0	R-HSA-1650814	M100	1	0	Reactome Gene Sets	6	Collagen biosynthesis and modifying enzymes		-6.89716	18.0191	10.6502	30182	67	175	7	4	1.48131	1277|1281|5118|5352|7373|26577|55214	COL1A1|COL3A1|PCOLCE|PLOD2|COL14A1|PCOLCE2|P3H2	-4.53446	0	72	0	0	-7.13415
																			1	0	0	-4.6514	0	0	GO:0032964	M100	1	0	GO Biological Processes	19	collagen biosynthetic process	19_GO:0008152 metabolic process	-4.6514	51.7406	12.2554	30182	10	175	3	1.71429	0.981223	1277|5118|57333	COL1A1|PCOLCE|RCN3	-2.86541	0	72	0	0	-7.13415
																			1	0	0	-4.4069	0	0	WP4786	M100	1	0	WikiPathways	27	Type I collagen synthesis in the context of osteogenesis imperfecta		-4.4069	20.9053	8.73702	30182	33	175	4	2.28571	1.12972	1277|5176|5352|55214	COL1A1|SERPINF1|PLOD2|P3H2	-2.6919	0	72	0	0	-7.13415
																			1	0	0	-3.83373	0	0	R-HSA-2243919	M100	1	0	Reactome Gene Sets	6	Crosslinking of collagen fibrils		-4.00025	10.0768	6.48557	30182	18	832	5	0.600962	0.267949	1277|1285|4016|4017|5118	COL1A1|COL4A3|LOXL1|LOXL2|PCOLCE	-2.43181	0	72	0	0	-7.13415
																			1	0	0	-6.94297	0	0	M18	M100	1	0	Canonical Pathways	11	PID INTEGRIN1 PATHWAY		-6.94297	18.2921	10.7398	30182	66	175	7	4	1.48131	1277|1281|2200|3371|4192|7052|7058	COL1A1|COL3A1|FBN1|TNC|MDK|TGM2|THBS2	-4.57577	0	73	1	1	-6.94297
																			1	0	0	-3.78427	0	0	hsa04512	M100	1	0	KEGG Pathway	24	ECM-receptor interaction		-4.51803	4.53456	5.59063	30182	88	832	11	1.32212	0.395989	948|1277|1285|3371|5649|6385|7058|7060|7450|9900|10319	CD36|COL1A1|COL4A3|TNC|RELN|SDC4|THBS2|THBS4|VWF|SV2A|LAMC3	-2.85161	0	73	0	0	-6.94297
																			1	1	0	-3.41165	-2.16953	0	R-HSA-3000171	M110	2	0	Reactome Gene Sets	6	Non-integrin membrane-ECM interactions		-4.49227	5.53369	5.86886	30182	59	832	9	1.08173	0.358621	1277|1281|1285|3371|4921|6385|10319|50509|59277	COL1A1|COL3A1|COL4A3|TNC|DDR2|SDC4|LAMC3|COL5A3|NTN4	-2.8321	0	73	0	0	-6.94297
																			1	0	0	-3.98755	0	0	R-HSA-2173782	M100	1	0	Reactome Gene Sets	6	Binding and Uptake of Ligands by Scavenger Receptors		-3.98755	16.4256	7.63957	30182	42	175	4	2.28571	1.12972	1277|1281|4035|284297	COL1A1|COL3A1|LRP1|SSC5D	-2.39166	0	73	0	0	-6.94297
																			1	0	0	-3.83373	0	0	WP3967	M100	1	0	WikiPathways	27	miR-509-3p alteration of YAP1/ECM axis		-3.83373	28.7448	8.99181	30182	18	175	3	1.71429	0.981223	1277|1281|7058	COL1A1|COL3A1|THBS2	-2.29276	0	73	0	0	-6.94297
																			1	0	0	-3.29596	0	0	R-HSA-3000170	M100	1	0	Reactome Gene Sets	6	Syndecan interactions		-3.29596	19.1632	7.21055	30182	27	175	3	1.71429	0.981223	1277|1281|3371	COL1A1|COL3A1|TNC	-1.9274	0	73	0	0	-6.94297
																			1	0	0	-2.70025	0	0	M53	M100	1	0	Canonical Pathways	11	PID INTEGRIN3 PATHWAY		-2.95834	5.06183	4.48762	30182	43	832	6	0.721154	0.293346	1277|1285|2200|3371|6385|7048	COL1A1|COL4A3|FBN1|TNC|SDC4|TGFBR2	-1.62381	0	73	0	0	-6.94297
																			1	1	0	-5.67392	-2.29897	0	GO:0042063	M110	2	0	GO Biological Processes	19	gliogenesis	19_GO:0032502 developmental process	-6.8947	3.49652	6.66016	30182	249	832	24	2.88462	0.580265	208|351|387|666|1191|1281|2185|2737|2817|3553|4035|4118|4192|4781|4915|5179|5339|5649|5781|6662|7042|7099|10319|54587	AKT2|APP|RHOA|BOK|CLU|COL3A1|PTK2B|GLI3|GPC1|IL1B|LRP1|MAL|MDK|NFIB|NTRK2|PENK|PLEC|RELN|PTPN11|SOX9|TGFB2|TLR4|LAMC3|MXRA8	-4.82398	0	74	1	1	-6.8947
																			1	1	0	-4.75988	-3.24311	0	GO:0010001	M110	2	0	GO Biological Processes	19	glial cell differentiation	19_GO:0032502 developmental process	-6.38887	3.7788	6.50345	30182	192	832	20	2.40385	0.531017	208|351|387|666|1191|2737|2817|3553|4035|4118|4192|4781|4915|5339|5649|5781|6662|7099|10319|54587	AKT2|APP|RHOA|BOK|CLU|GLI3|GPC1|IL1B|LRP1|MAL|MDK|NFIB|NTRK2|PLEC|RELN|PTPN11|SOX9|TLR4|LAMC3|MXRA8	-4.40489	0	74	0	0	-6.8947
																			1	0	0	-4.9741	0	0	hsa05144	M100	1	0	KEGG Pathway	24	Malaria		-4.9741	17.2469	8.78041	30182	50	175	5	2.85714	1.25937	3553|4035|7043|7058|7099	IL1B|LRP1|TGFB3|THBS2|TLR4	-3.09445	0	74	0	0	-6.8947
																			1	1	0	-3.29821	-2.10889	0	GO:0021782	M110	2	0	GO Biological Processes	19	glial cell development	19_GO:0032502 developmental process	-4.19974	3.88676	5.15321	30182	112	832	12	1.44231	0.413345	208|351|1191|3553|4035|4118|4192|4915|5339|7099|10319|54587	AKT2|APP|CLU|IL1B|LRP1|MAL|MDK|NTRK2|PLEC|TLR4|LAMC3|MXRA8	-2.5969	0	74	0	0	-6.8947
																			1	0	0	-2.925	0	0	GO:0014002	M100	1	0	GO Biological Processes	19	astrocyte development	19_GO:0032502 developmental process	-2.925	14.3724	6.13084	30182	36	175	3	1.71429	0.981223	3553|4035|7099	IL1B|LRP1|TLR4	-1.66214	0	74	0	0	-6.8947
																			1	0	0	-2.19169	0	0	GO:0048708	M100	1	0	GO Biological Processes	19	astrocyte differentiation	19_GO:0032502 developmental process	-2.68834	3.90669	3.94979	30182	65	832	7	0.841346	0.316658	351|3553|4035|5781|6662|7099|10319	APP|IL1B|LRP1|PTPN11|SOX9|TLR4|LAMC3	-1.40779	0	74	0	0	-6.8947
																			1	1	0	-3.51823	-3.71751	0	GO:0006979	M110	2	0	GO Biological Processes	19	response to oxidative stress	19_GO:0050896 response to stimulus	-6.86633	2.97348	6.39547	30182	366	832	30	3.60577	0.646343	351|558|948|1277|1398|1545|1827|2185|2353|2534|2878|3240|3373|3552|4257|4313|5156|5179|5625|5743|6649|7351|8455|8644|8754|10068|10365|26287|30001|79899	APP|AXL|CD36|COL1A1|CRK|CYP1B1|RCAN1|PTK2B|FOS|FYN|GPX3|HP|HYAL1|IL1A|MGST1|MMP2|PDGFRA|PENK|PRODH|PTGS2|SOD3|UCP2|ATRN|AKR1C3|ADAM9|IL18BP|KLF2|ANKRD2|ERO1A|PRR5L	-4.79789	0	75	1	1	-6.86633
																			1	1	0	-4.16531	-2.56407	0	GO:0000302	M110	2	0	GO Biological Processes	19	response to reactive oxygen species	19_GO:0050896 response to stimulus	-5.84355	3.79637	6.19228	30182	172	832	18	2.16346	0.504387	558|1277|1398|1545|2185|2353|2534|3240|3373|3552|4313|5156|6649|7351|8644|8754|10068|10365	AXL|COL1A1|CRK|CYP1B1|PTK2B|FOS|FYN|HP|HYAL1|IL1A|MMP2|PDGFRA|SOD3|UCP2|AKR1C3|ADAM9|IL18BP|KLF2	-3.94739	0	75	0	0	-6.86633
																			1	0	0	-3.40791	0	0	GO:0042542	M100	1	0	GO Biological Processes	19	response to hydrogen peroxide	19_GO:0050896 response to stimulus	-3.77365	3.76454	4.80054	30182	106	832	11	1.32212	0.395989	558|1277|1398|1545|2185|2534|3240|4313|8754|10068|10365	AXL|COL1A1|CRK|CYP1B1|PTK2B|FYN|HP|MMP2|ADAM9|IL18BP|KLF2	-2.25796	0	75	0	0	-6.86633
																			1	0	0	-2.2664	0	0	GO:0062197	M100	1	0	GO Biological Processes	19	cellular response to chemical stress	19_GO:0050896 response to stimulus	-3.18283	2.38312	3.87228	30182	274	832	18	2.16346	0.504387	558|948|1545|2353|2534|4257|4313|5156|5179|5339|5625|5743|6649|8644|10068|10365|26287|79899	AXL|CD36|CYP1B1|FOS|FYN|MGST1|MMP2|PDGFRA|PENK|PLEC|PRODH|PTGS2|SOD3|AKR1C3|IL18BP|KLF2|ANKRD2|PRR5L	-1.80137	0	75	0	0	-6.86633
																			0	1	0	0	-6.8209	0	R-HSA-5653656	M010	1	0	Reactome Gene Sets	6	Vesicle-mediated transport		-6.83727	2.37171	6.05924	30182	673	832	44	5.28846	0.775898	160|208|351|948|1277|1281|1639|2589|2803|3240|3797|4035|4121|4641|4644|5648|5879|6453|6708|6711|7039|8301|8976|9570|9829|10133|10254|10749|11037|23258|23433|27128|29924|51143|51164|55357|79090|79958|81876|117177|149371|201475|284297|286451	AP2A1|AKT2|APP|CD36|COL1A1|COL3A1|DCTN1|GALNT1|GOLGA4|HP|KIF3C|LRP1|MAN1A1|MYO1C|MYO5A|MASP1|RAC1|ITSN1|SPTA1|SPTBN1|TGFA|PICALM|WASL|GOSR2|DNAJC6|OPTN|STAM2|KIF1C|STON1|DENND5A|RHOQ|CYTH4|EPN1|DYNC1LI1|DCTN4|TBC1D2|TRAPPC6A|DENND1C|RAB1B|RAB3IP|EXOC8|RAB12|SSC5D|YIPF6	-4.7756	0	76	1	1	-6.83727
																			0	1	0	0	-6.03915	0	R-HSA-199991	M010	1	0	Reactome Gene Sets	6	Membrane Trafficking		-6.03915	2.57539	5.75784	30182	634	610	33	5.40984	0.915904	160|208|351|1639|2589|2803|3797|4121|4641|4644|5879|6453|6708|6711|8301|8976|9570|9829|10133|10254|10749|23258|23433|29924|51143|51164|79090|79958|81876|117177|149371|201475|286451	AP2A1|AKT2|APP|DCTN1|GALNT1|GOLGA4|KIF3C|MAN1A1|MYO1C|MYO5A|RAC1|ITSN1|SPTA1|SPTBN1|PICALM|WASL|GOSR2|DNAJC6|OPTN|STAM2|KIF1C|DENND5A|RHOQ|EPN1|DYNC1LI1|DCTN4|TRAPPC6A|DENND1C|RAB1B|RAB3IP|EXOC8|RAB12|YIPF6	-3.87965	0	76	0	0	-6.83727
																			0	1	0	0	-2.63075	0	R-HSA-8876198	M010	1	0	Reactome Gene Sets	6	RAB GEFs exchange GTP for GDP on RABs		-2.63075	3.84834	3.88668	30182	90	610	7	1.14754	0.431234	208|23258|79090|79958|81876|117177|201475	AKT2|DENND5A|TRAPPC6A|DENND1C|RAB1B|RAB3IP|RAB12	-1.4533	0	76	0	0	-6.83727
																			0	1	0	0	-2.42291	0	R-HSA-9007101	M010	1	0	Reactome Gene Sets	6	Rab regulation of trafficking		-2.42291	3.19217	3.51315	30182	124	610	8	1.31148	0.460626	208|10133|23258|79090|79958|81876|117177|201475	AKT2|OPTN|DENND5A|TRAPPC6A|DENND1C|RAB1B|RAB3IP|RAB12	-1.31325	0	76	0	0	-6.83727
																			0	1	1	0	-4.51652	-2.47354	GO:0019725	M011	2	0	GO Biological Processes	19	cellular homeostasis	19_GO:0042592 homeostatic process	-6.79902	2.39246	6.05202	30182	652	832	43	5.16827	0.767517	351|478|666|1073|1134|1268|1356|1639|2645|3098|3270|3416|3552|4130|4170|4842|5023|5176|6332|6344|6352|6507|6550|7052|7137|7351|7466|9213|9217|9900|10345|10463|10723|25932|26137|28964|30001|50507|51027|94103|128486|261729|284612	APP|ATP1A3|BOK|CFL2|CHRNA1|CNR1|CP|DCTN1|GCK|HK1|HRC|IDE|IL1A|MAP1A|MCL1|NOS1|P2RX1|SERPINF1|SCN7A|SCTR|CCL5|SLC1A3|SLC9A3|TGM2|TNNI3|UCP2|WFS1|XPR1|VAPB|SV2A|TRDN|SLC30A9|SLC12A7|CLIC4|ZBTB20|GIT1|ERO1A|NOX4|BOLA1|ORMDL3|FITM2|STEAP2|SYPL2	-4.74621	0	77	1	1	-6.79902
																			0	1	0	0	-2.39134	0	GO:0055082	M010	1	0	GO Biological Processes	19	cellular chemical homeostasis	19_GO:0042592 homeostatic process	-4.21245	2.12609	4.4708	30182	546	832	32	3.84615	0.666707	351|478|666|1268|1356|2645|3098|3270|3552|5023|5176|6344|6352|6507|6550|7052|7137|7351|7466|9213|9217|9900|10345|10463|10723|25932|26137|50507|94103|128486|261729|284612	APP|ATP1A3|BOK|CNR1|CP|GCK|HK1|HRC|IL1A|P2RX1|SERPINF1|SCTR|CCL5|SLC1A3|SLC9A3|TGM2|TNNI3|UCP2|WFS1|XPR1|VAPB|SV2A|TRDN|SLC30A9|SLC12A7|CLIC4|ZBTB20|NOX4|ORMDL3|FITM2|STEAP2|SYPL2	-2.60017	0	77	0	0	-6.79902
																			1	1	0	-3.13456	-4.72784	0	GO:0090257	M110	2	0	GO Biological Processes	19	regulation of muscle system process	19_GO:0032501 multicellular organismal process	-6.73366	3.4277	6.54179	30182	254	832	24	2.88462	0.580265	387|816|844|1490|2946|3164|3270|4625|4660|4842|4878|5023|5743|6093|6442|7137|7140|7528|9472|10203|51196|94103|136319|221476	RHOA|CAMK2B|CASQ1|CCN2|GSTM2|NR4A1|HRC|MYH7|PPP1R12B|NOS1|NPPA|P2RX1|PTGS2|ROCK1|SGCA|TNNI3|TNNT3|YY1|AKAP6|CALCRL|PLCE1|ORMDL3|MTPN|PI16	-4.68738	0	78	1	1	-6.73366
																			0	1	0	0	-4.61638	0	GO:0019932	M010	1	0	GO Biological Processes	19	second-messenger-mediated signaling	19_GO:0023052 signaling	-5.83731	3.48812	6.06254	30182	208	832	20	2.40385	0.531017	844|948|1827|2946|3270|3632|4842|4878|4879|6662|7137|7852|9455|9472|10486|11163|23576|29850|51196|100137049	CASQ1|CD36|RCAN1|GSTM2|HRC|INPP5A|NOS1|NPPA|NPPB|SOX9|TNNI3|CXCR4|HOMER2|AKAP6|CAP2|NUDT4|DDAH1|TRPM5|PLCE1|PLA2G4B	-3.94421	0	78	0	0	-6.73366
																			1	1	0	-3.27153	-3.08048	0	GO:0006937	M110	2	0	GO Biological Processes	19	regulation of muscle contraction	19_GO:0032501 multicellular organismal process	-5.18289	3.56474	5.69593	30182	173	832	17	2.04327	0.490477	387|844|1490|2946|3164|3270|4625|4660|4842|4878|5023|5743|7137|7140|10203|51196|94103	RHOA|CASQ1|CCN2|GSTM2|NR4A1|HRC|MYH7|PPP1R12B|NOS1|NPPA|P2RX1|PTGS2|TNNI3|TNNT3|CALCRL|PLCE1|ORMDL3	-3.39213	0	78	0	0	-6.73366
																			0	1	0	0	-3.60589	0	GO:0014819	M010	1	0	GO Biological Processes	19	regulation of skeletal muscle contraction	19_GO:0032501 multicellular organismal process	-3.60589	12.3697	6.53342	30182	16	610	4	0.655738	0.326792	844|2946|3164|4625	CASQ1|GSTM2|NR4A1|MYH7	-2.13551	0	78	0	0	-6.73366
																			1	0	0	-2.60414	0	0	GO:0006942	M100	1	0	GO Biological Processes	19	regulation of striated muscle contraction	19_GO:0032501 multicellular organismal process	-3.45872	3.73984	4.55051	30182	97	832	10	1.20192	0.37779	844|1490|2946|3164|3270|4625|4842|4878|7137|7140	CASQ1|CCN2|GSTM2|NR4A1|HRC|MYH7|NOS1|NPPA|TNNI3|TNNT3	-2.01827	0	78	0	0	-6.73366
																			0	1	0	0	-2.7588	0	GO:0019722	M010	1	0	GO Biological Processes	19	calcium-mediated signaling	19_GO:0023052 signaling	-2.87842	2.95586	3.83467	30182	135	832	11	1.32212	0.395989	844|1827|2946|3270|7137|7852|9455|11163|29850|51196|100137049	CASQ1|RCAN1|GSTM2|HRC|TNNI3|CXCR4|HOMER2|NUDT4|TRPM5|PLCE1|PLA2G4B	-1.56245	0	78	0	0	-6.73366
																			1	1	0	-3.03629	-2.37196	0	WP408	M110	2	0	WikiPathways	27	Oxidative stress response		-6.72711	9.89358	8.6064	30182	33	832	9	1.08173	0.358621	1543|2353|2878|3726|4128|4257|6649|7498|50507	CYP1A1|FOS|GPX3|JUNB|MAOA|MGST1|SOD3|XDH|NOX4	-4.68299	0	79	1	1	-6.72711
																			0	1	0	0	-2.13975	0	GO:0035902	M010	1	0	GO Biological Processes	19	response to immobilization stress	19_GO:0050896 response to stimulus	-2.70939	7.25529	4.71147	30182	20	832	4	0.480769	0.239806	1543|2185|2353|4303	CYP1A1|PTK2B|FOS|FOXO4	-1.42478	0	79	0	0	-6.72711
																			1	0	0	-6.67884	0	0	GO:0042698	M100	1	0	GO Biological Processes	19	ovulation cycle	19_GO:0048511 rhythmic process	-6.67884	16.7678	10.2295	30182	72	175	7	4	1.48131	558|1545|4192|4313|5156|5176|7043	AXL|CYP1B1|MDK|MMP2|PDGFRA|SERPINF1|TGFB3	-4.3668	0	80	1	1	-6.67884
																			1	0	0	-3.50321	0	0	GO:0048608	M100	1	0	GO Biological Processes	19	reproductive structure development	19_GO:0022414 reproductive process	-3.50321	4.7414	4.89762	30182	291	175	8	4.57143	1.57887	558|666|1545|3371|4313|5156|5176|6423	AXL|BOK|CYP1B1|TNC|MMP2|PDGFRA|SERPINF1|SFRP2	-2.06115	0	80	0	0	-6.67884
																			1	0	0	-3.46367	0	0	GO:0061458	M100	1	0	GO Biological Processes	19	reproductive system development	19_GO:0032502 developmental process	-3.46367	4.67711	4.84676	30182	295	175	8	4.57143	1.57887	558|666|1545|3371|4313|5156|5176|6423	AXL|BOK|CYP1B1|TNC|MMP2|PDGFRA|SERPINF1|SFRP2	-2.03252	0	80	0	0	-6.67884
																			1	0	0	-3.35614	0	0	GO:0048678	M100	1	0	GO Biological Processes	19	response to axon injury	19_GO:0050896 response to stimulus	-3.35614	11.3094	6.15515	30182	61	175	4	2.28571	1.12972	558|3371|3776|4313	AXL|TNC|KCNK2|MMP2	-1.96091	0	80	0	0	-6.67884
																			1	0	0	-2.93415	0	0	GO:0048511	M100	1	0	GO Biological Processes	19	rhythmic process	19_GO:0048511 rhythmic process	-3.16446	2.37446	3.8551	30182	275	832	18	2.16346	0.504387	558|687|1387|1545|1644|4192|4313|4915|5066|5156|5176|5764|6720|7042|7043|8451|9611|10135	AXL|KLF9|CREBBP|CYP1B1|DDC|MDK|MMP2|NTRK2|PAM|PDGFRA|SERPINF1|PTN|SREBF1|TGFB2|TGFB3|CUL4A|NCOR1|NAMPT	-1.78812	0	80	0	0	-6.67884
																			1	0	0	-3.14557	0	0	GO:0034614	M100	1	0	GO Biological Processes	19	cellular response to reactive oxygen species	19_GO:0050896 response to stimulus	-3.14557	7.1268	5.15703	30182	121	175	5	2.85714	1.25937	558|1545|4313|5156|6649	AXL|CYP1B1|MMP2|PDGFRA|SOD3	-1.81631	0	80	0	0	-6.67884
																			1	0	0	-2.6433	0	0	GO:0030850	M100	1	0	GO Biological Processes	19	prostate gland development	19_GO:0022414 reproductive process	-2.6433	11.4979	5.38187	30182	45	175	3	1.71429	0.981223	3371|4313|5176	TNC|MMP2|SERPINF1	-1.46085	0	80	0	0	-6.67884
																			1	0	0	-2.2294	0	0	GO:0001655	M100	1	0	GO Biological Processes	19	urogenital system development	19_GO:0032502 developmental process	-2.2294	8.21279	4.37651	30182	63	175	3	1.71429	0.981223	3371|4313|5176	TNC|MMP2|SERPINF1	-1.17462	0	80	0	0	-6.67884
																			1	1	0	-3.87774	-4.04608	0	GO:0030097	M110	2	0	GO Biological Processes	19	hemopoiesis	19_GO:0032502 developmental process	-6.67226	2.36705	5.97409	30182	659	832	43	5.16827	0.767517	284|302|351|387|558|648|1513|2150|2185|2353|2737|2872|3623|3726|3981|4286|4291|5156|5293|5781|6423|6482|6708|7042|7048|7351|7528|7538|8076|8301|8451|9644|9846|10272|10365|30009|55904|64332|64806|64919|79576|91543|116151	ANGPT1|ANXA2|APP|RHOA|AXL|BMI1|CTSK|F2RL1|PTK2B|FOS|GLI3|MKNK2|INHA|JUNB|LIG4|MITF|MLF1|PDGFRA|PIK3CD|PTPN11|SFRP2|ST3GAL1|SPTA1|TGFB2|TGFBR2|UCP2|YY1|ZFP36|MFAP5|PICALM|CUL4A|SH3PXD2A|GAB2|FSTL3|KLF2|TBX21|KMT2E|NFKBIZ|IL25|BCL11B|NKAP|RSAD2|FAM210B	-4.63454	0	81	1	1	-6.67226
																			0	1	0	0	-4.38188	0	M183	M010	1	0	Canonical Pathways	11	PID IL6 7 PATHWAY		-5.32894	6.94655	6.86915	30182	47	832	9	1.08173	0.358621	2353|3726|3929|4170|4286|5781|5879|7076|9846	FOS|JUNB|LBP|MCL1|MITF|PTPN11|RAC1|TIMP1|GAB2	-3.51095	0	81	0	0	-6.67226
																			0	1	0	0	-4.33129	0	GO:0030099	M010	1	0	GO Biological Processes	19	myeloid cell differentiation	19_GO:0032502 developmental process	-4.33129	3.08109	4.96093	30182	273	610	17	2.78689	0.666434	351|2150|2353|3623|3726|4286|5293|5781|7048|7351|7538|9644|9846|10365|55904|79576|116151	APP|F2RL1|FOS|INHA|JUNB|MITF|PIK3CD|PTPN11|TGFBR2|UCP2|ZFP36|SH3PXD2A|GAB2|KLF2|KMT2E|NKAP|FAM210B	-2.64458	0	81	0	0	-6.67226
																			0	1	0	0	-3.86735	0	GO:0002573	M010	1	0	GO Biological Processes	19	myeloid leukocyte differentiation	19_GO:0032502 developmental process	-3.86735	3.88761	4.91847	30182	140	610	11	1.80328	0.538784	351|2150|2353|3726|4286|5293|7048|7351|9644|9846|79576	APP|F2RL1|FOS|JUNB|MITF|PIK3CD|TGFBR2|UCP2|SH3PXD2A|GAB2|NKAP	-2.31236	0	81	0	0	-6.67226
																			1	1	0	-2.57684	-2.39193	0	GO:0002521	M110	2	0	GO Biological Processes	19	leukocyte differentiation	19_GO:0032502 developmental process	-3.7462	2.23377	4.21394	30182	406	832	25	3.00481	0.591864	302|351|387|558|1513|2150|2185|2353|2737|3726|3981|4286|5293|6482|7048|7351|7528|9644|9846|30009|64332|64806|64919|79576|91543	ANXA2|APP|RHOA|AXL|CTSK|F2RL1|PTK2B|FOS|GLI3|JUNB|LIG4|MITF|PIK3CD|ST3GAL1|TGFBR2|UCP2|YY1|SH3PXD2A|GAB2|TBX21|NFKBIZ|IL25|BCL11B|NKAP|RSAD2	-2.24152	0	81	0	0	-6.67226
																			0	1	0	0	-2.36844	0	GO:0030316	M010	1	0	GO Biological Processes	19	osteoclast differentiation	19_GO:0032502 developmental process	-2.48335	4.10677	3.81135	30182	53	832	6	0.721154	0.293346	302|2353|3726|4286|9644|9846	ANXA2|FOS|JUNB|MITF|SH3PXD2A|GAB2	-1.23904	0	81	0	0	-6.67226
																			1	0	0	-6.56955	0	0	GO:2001222	M100	1	0	GO Biological Processes	19	regulation of neuron migration	19_GO:0040011 locomotion	-6.56955	22.4959	11.1421	30182	46	175	6	3.42857	1.3755	1281|4192|5649|23768|284403|285313	COL3A1|MDK|RELN|FLRT2|WDR62|IGSF10	-4.28771	0	82	1	1	-6.56955
																			1	0	0	-4.44642	0	0	GO:0021885	M100	1	0	GO Biological Processes	19	forebrain cell migration	19_GO:0032502 developmental process	-4.44642	13.4741	7.62888	30182	64	175	5	2.85714	1.25937	558|1281|2737|5649|7852	AXL|COL3A1|GLI3|RELN|CXCR4	-2.72635	0	82	0	0	-6.56955
																			1	0	0	-4.1769	0	0	GO:0021819	M100	1	0	GO Biological Processes	19	layer formation in cerebral cortex	19_GO:0032502 developmental process	-4.1769	36.9576	10.2767	30182	14	175	3	1.71429	0.981223	1281|2737|5649	COL3A1|GLI3|RELN	-2.529	0	82	0	0	-6.56955
																			1	0	0	-3.83373	0	0	GO:2001224	M100	1	0	GO Biological Processes	19	positive regulation of neuron migration	19_GO:0040011 locomotion	-3.83373	28.7448	8.99181	30182	18	175	3	1.71429	0.981223	4192|5649|284403	MDK|RELN|WDR62	-2.29276	0	82	0	0	-6.56955
																			1	0	0	-3.72227	0	0	GO:0021537	M100	1	0	GO Biological Processes	19	telencephalon development	19_GO:0032502 developmental process	-3.72227	5.11018	5.18077	30182	270	175	8	4.57143	1.57887	1281|2737|4192|5649|7852|9253|64919|284403	COL3A1|GLI3|MDK|RELN|CXCR4|NUMBL|BCL11B|WDR62	-2.21565	0	82	0	0	-6.56955
																			1	0	0	-3.69222	0	0	GO:0021511	M100	1	0	GO Biological Processes	19	spinal cord patterning	19_GO:0032502 developmental process	-3.69222	25.8703	8.4965	30182	20	175	3	1.71429	0.981223	2737|5649|8646	GLI3|RELN|CHRD	-2.20044	0	82	0	0	-6.56955
																			1	0	0	-3.35614	0	0	GO:0022029	M100	1	0	GO Biological Processes	19	telencephalon cell migration	19_GO:0032502 developmental process	-3.35614	11.3094	6.15515	30182	61	175	4	2.28571	1.12972	1281|2737|5649|7852	COL3A1|GLI3|RELN|CXCR4	-1.96091	0	82	0	0	-6.56955
																			1	0	0	-3.29596	0	0	GO:0021801	M100	1	0	GO Biological Processes	19	cerebral cortex radial glia-guided migration	19_GO:0032502 developmental process	-3.29596	19.1632	7.21055	30182	27	175	3	1.71429	0.981223	1281|2737|5649	COL3A1|GLI3|RELN	-1.9274	0	82	0	0	-6.56955
																			1	0	0	-3.29596	0	0	GO:0022030	M100	1	0	GO Biological Processes	19	telencephalon glial cell migration	19_GO:0032502 developmental process	-3.29596	19.1632	7.21055	30182	27	175	3	1.71429	0.981223	1281|2737|5649	COL3A1|GLI3|RELN	-1.9274	0	82	0	0	-6.56955
																			1	0	0	-3.27098	0	0	GO:0030900	M100	1	0	GO Biological Processes	19	forebrain development	19_GO:0032502 developmental process	-3.27098	3.91974	4.46643	30182	396	175	9	5.14286	1.66962	558|1281|2737|4192|5649|7852|9253|64919|284403	AXL|COL3A1|GLI3|MDK|RELN|CXCR4|NUMBL|BCL11B|WDR62	-1.90739	0	82	0	0	-6.56955
																			1	0	0	-3.17653	0	0	GO:0051057	M100	1	0	GO Biological Processes	19	positive regulation of small GTPase mediated signal transduction	19_GO:0023052 signaling	-3.17653	10.1452	5.76552	30182	68	175	4	2.28571	1.12972	1281|5649|7052|23263	COL3A1|RELN|TGM2|MCF2L	-1.84074	0	82	0	0	-6.56955
																			1	0	0	-2.925	0	0	GO:0021799	M100	1	0	GO Biological Processes	19	cerebral cortex radially oriented cell migration	19_GO:0032502 developmental process	-2.925	14.3724	6.13084	30182	36	175	3	1.71429	0.981223	1281|2737|5649	COL3A1|GLI3|RELN	-1.66214	0	82	0	0	-6.56955
																			1	0	0	-2.87185	0	0	GO:0033555	M100	1	0	GO Biological Processes	19	multicellular organismal response to stress	19_GO:0032501 multicellular organismal process	-2.87185	8.4131	5.13332	30182	82	175	4	2.28571	1.12972	4192|4842|5649|6328	MDK|NOS1|RELN|SCN3A	-1.62959	0	82	0	0	-6.56955
																			1	0	0	-2.6433	0	0	GO:0008347	M100	1	0	GO Biological Processes	19	glial cell migration	19_GO:0032502 developmental process	-2.6433	11.4979	5.38187	30182	45	175	3	1.71429	0.981223	1281|2737|5649	COL3A1|GLI3|RELN	-1.46085	0	82	0	0	-6.56955
																			1	0	0	-2.56285	0	0	GO:0021795	M100	1	0	GO Biological Processes	19	cerebral cortex cell migration	19_GO:0032502 developmental process	-2.56285	10.7793	5.17814	30182	48	175	3	1.71429	0.981223	1281|2737|5649	COL3A1|GLI3|RELN	-1.40734	0	82	0	0	-6.56955
																			1	0	0	-2.4173	0	0	GO:2000179	M100	1	0	GO Biological Processes	19	positive regulation of neural precursor cell proliferation	19_GO:0048518 positive regulation of biological process	-2.4173	9.58159	4.82008	30182	54	175	3	1.71429	0.981223	2737|4192|284403	GLI3|MDK|WDR62	-1.31086	0	82	0	0	-6.56955
																			1	0	0	-2.34937	0	0	GO:0021543	M100	1	0	GO Biological Processes	19	pallium development	19_GO:0032502 developmental process	-2.34937	4.68665	3.83062	30182	184	175	5	2.85714	1.25937	1281|2737|4192|5649|284403	COL3A1|GLI3|MDK|RELN|WDR62	-1.2614	0	82	0	0	-6.56955
																			1	0	0	-2.26254	0	0	GO:0045664	M100	1	0	GO Biological Processes	19	regulation of neuron differentiation	19_GO:0032502 developmental process	-2.26254	4.4681	3.69117	30182	193	175	5	2.85714	1.25937	2737|5649|6423|64919|284403	GLI3|RELN|SFRP2|BCL11B|WDR62	-1.19885	0	82	0	0	-6.56955
																			1	0	0	-2.05283	0	0	GO:0050795	M100	1	0	GO Biological Processes	19	regulation of behavior	19_GO:0032501 multicellular organismal process	-2.05283	7.08775	3.9769	30182	73	175	3	1.71429	0.981223	4192|5649|5730	MDK|RELN|PTGDS	-1.03865	0	82	0	0	-6.56955
																			1	1	0	-5.06386	-2.60154	0	GO:0043086	M110	2	0	GO Biological Processes	19	negative regulation of catalytic activity	19_GO:0065007 biological regulation	-6.54774	2.34217	5.89714	30182	666	832	43	5.16827	0.767517	351|710|1268|1508|1647|1676|1843|1845|1893|3164|3240|3553|4035|4842|4878|4883|4921|5176|5339|5743|6093|6423|7042|7076|7345|7429|7538|8301|9052|9479|9647|10114|10527|10653|11122|11153|25816|51129|55450|58189|94103|145376|221476	APP|SERPING1|CNR1|CTSB|GADD45A|DFFA|DUSP1|DUSP3|ECM1|NR4A1|HP|IL1B|LRP1|NOS1|NPPA|NPR3|DDR2|SERPINF1|PLEC|PTGS2|ROCK1|SFRP2|TGFB2|TIMP1|UCHL1|VIL1|ZFP36|PICALM|GPRC5A|MAPK8IP1|PPM1F|HIPK3|IPO7|SPINT2|PTPRT|FICD|TNFAIP8|ANGPTL4|CAMK2N1|WFDC1|ORMDL3|PPP1R36|PI16	-4.53272	0	83	1	1	-6.54774
																			1	1	0	-3.15225	-2.12219	0	GO:0045861	M110	2	0	GO Biological Processes	19	negative regulation of proteolysis	19_GO:0048519 negative regulation of biological process	-3.86684	2.42578	4.37805	30182	329	832	22	2.64423	0.556249	351|710|1508|1893|3164|4035|4130|5176|5743|6093|6423|6449|7076|7429|8301|10653|25816|29761|51322|58189|221476|258010	APP|SERPING1|CTSB|ECM1|NR4A1|LRP1|MAP1A|SERPINF1|PTGS2|ROCK1|SFRP2|SGTA|TIMP1|VIL1|PICALM|SPINT2|TNFAIP8|USP25|WAC|WFDC1|PI16|SVIP	-2.32895	0	83	0	0	-6.54774
																			1	0	0	-5.20302	0	0	WP98	M100	1	0	WikiPathways	27	Prostaglandin synthesis and regulation		-6.49532	8.06143	7.9813	30182	45	832	10	1.20192	0.37779	302|308|873|3290|4286|5730|5743|6277|6662|8644	ANXA2|ANXA5|CBR1|HSD11B1|MITF|PTGDS|PTGS2|S100A6|SOX9|AKR1C3	-4.4961	0	84	1	1	-6.49532
																			0	1	0	0	-6.4842	0	GO:0035966	M010	1	0	GO Biological Processes	19	response to topologically incorrect protein	19_GO:0050896 response to stimulus	-6.4842	5.04885	7.06753	30182	147	610	15	2.45902	0.62706	1191|3305|7466|9217|10133|11080|11153|22824|22926|26353|27129|30001|56886|64764|135138	CLU|HSPA1L|WFS1|VAPB|OPTN|DNAJB4|FICD|HSPA4L|ATF6|HSPB8|HSPB7|ERO1A|UGGT1|CREB3L2|PACRG	-4.21751	0	85	1	1	-6.4842
																			0	1	0	0	-5.79555	0	GO:0006986	M010	1	0	GO Biological Processes	19	response to unfolded protein	19_GO:0050896 response to stimulus	-5.79555	5.14578	6.67084	30182	125	610	13	2.13115	0.584742	3305|7466|9217|10133|11080|11153|22824|22926|26353|27129|30001|64764|135138	HSPA1L|WFS1|VAPB|OPTN|DNAJB4|FICD|HSPA4L|ATF6|HSPB8|HSPB7|ERO1A|CREB3L2|PACRG	-3.72483	0	85	0	0	-6.4842
																			0	1	0	0	-3.77197	0	GO:0035967	M010	1	0	GO Biological Processes	19	cellular response to topologically incorrect protein	19_GO:0050896 response to stimulus	-3.77197	4.54396	5.04691	30182	98	610	9	1.47541	0.488162	3305|7466|9217|10133|22926|26353|30001|56886|135138	HSPA1L|WFS1|VAPB|OPTN|ATF6|HSPB8|ERO1A|UGGT1|PACRG	-2.24987	0	85	0	0	-6.4842
																			0	1	0	0	-3.74482	0	GO:0034620	M010	1	0	GO Biological Processes	19	cellular response to unfolded protein	19_GO:0050896 response to stimulus	-3.74482	5.07474	5.17519	30182	78	610	8	1.31148	0.460626	3305|7466|9217|10133|22926|26353|30001|135138	HSPA1L|WFS1|VAPB|OPTN|ATF6|HSPB8|ERO1A|PACRG	-2.22725	0	85	0	0	-6.4842
																			0	1	0	0	-3.1221	0	hsa04141	M010	1	0	KEGG Pathway	24	Protein processing in endoplasmic reticulum		-3.1221	3.18284	4.11122	30182	171	610	11	1.80328	0.538784	3305|4121|5609|7466|22824|22926|30001|56886|85479|165324|258010	HSPA1L|MAN1A1|MAP2K7|WFS1|HSPA4L|ATF6|ERO1A|UGGT1|DNAJC5B|UBXN2A|SVIP	-1.80363	0	85	0	0	-6.4842
																			0	1	0	0	-2.32585	0	GO:0006457	M010	1	0	GO Biological Processes	19	protein folding	19_GO:0009987 cellular process	-2.54897	2.35125	3.35562	30182	216	832	14	1.68269	0.445919	1191|1676|3305|4878|4879|7466|11080|22824|22926|30001|51364|55466|56886|79608	CLU|DFFA|HSPA1L|NPPA|NPPB|WFS1|DNAJB4|HSPA4L|ATF6|ERO1A|ZMYND10|DNAJA4|UGGT1|RIC3	-1.29081	0	85	0	0	-6.4842
																			0	1	0	0	-2.15016	0	GO:0051084	M010	1	0	GO Biological Processes	19	'de novo' post-translational protein folding	19_GO:0009987 cellular process	-2.15016	5.20828	3.7281	30182	38	610	4	0.655738	0.326792	3305|11080|30001|56886	HSPA1L|DNAJB4|ERO1A|UGGT1	-1.11159	0	85	0	0	-6.4842
																			0	1	0	0	-5.42055	0	hsa04024	M010	1	0	KEGG Pathway	24	cAMP signaling pathway		-6.48174	3.54703	6.45655	30182	225	832	22	2.64423	0.556249	113|208|387|478|610|816|1262|1387|2353|2737|2893|3776|4792|4878|5293|5879|5908|6093|6662|7137|51196|64764	ADCY7|AKT2|RHOA|ATP1A3|HCN2|CAMK2B|CNGA4|CREBBP|FOS|GLI3|GRIA4|KCNK2|NFKBIA|NPPA|PIK3CD|RAC1|RAP1B|ROCK1|SOX9|TNNI3|PLCE1|CREB3L2	-4.48638	0	86	1	1	-6.48174
																			1	0	0	-6.43321	0	0	GO:0031529	M100	1	0	GO Biological Processes	19	ruffle organization	19_GO:0009987 cellular process	-6.43321	33.167	12.531	30182	26	175	5	2.85714	1.25937	6366|11037|23191|55604|83543	CCL21|STON1|CYFIP1|CARMIL1|AIF1L	-4.18755	0	87	1	1	-6.43321
																			1	1	0	-2.56382	-3.99425	0	GO:0040007	M110	2	0	GO Biological Processes	19	growth	19_GO:0040007 growth	-6.34842	2.7563	6.0136	30182	408	832	31	3.72596	0.656617	320|351|657|1134|1281|1893|2737|4192|4856|4921|5324|5339|5764|5781|6259|6423|6442|6662|7042|7048|8470|9201|10365|10413|10611|23191|25932|65009|65059|81565|136319	APBA1|APP|BMPR1A|CHRNA1|COL3A1|ECM1|GLI3|MDK|CCN3|DDR2|PLAG1|PLEC|PTN|PTPN11|RYK|SFRP2|SGCA|SOX9|TGFB2|TGFBR2|SORBS2|DCLK1|KLF2|YAP1|PDLIM5|CYFIP1|CLIC4|NDRG4|RAPH1|NDEL1|MTPN	-4.37056	0	88	1	1	-6.34842
																			1	1	0	-2.56382	-3.99425	0	GO:0048589	M110	2	0	GO Biological Processes	19	developmental growth	19_GO:0040007 growth	-6.34842	2.7563	6.0136	30182	408	832	31	3.72596	0.656617	320|351|657|1134|1281|1893|2737|4192|4856|4921|5324|5339|5764|5781|6259|6423|6442|6662|7042|7048|8470|9201|10365|10413|10611|23191|25932|65009|65059|81565|136319	APBA1|APP|BMPR1A|CHRNA1|COL3A1|ECM1|GLI3|MDK|CCN3|DDR2|PLAG1|PLEC|PTN|PTPN11|RYK|SFRP2|SGCA|SOX9|TGFB2|TGFBR2|SORBS2|DCLK1|KLF2|YAP1|PDLIM5|CYFIP1|CLIC4|NDRG4|RAPH1|NDEL1|MTPN	-4.37056	0	88	0	0	-6.34842
																			0	1	0	0	-2.84893	0	GO:0035265	M010	1	0	GO Biological Processes	19	organ growth	19_GO:0040007 growth	-3.77365	3.76454	4.80054	30182	106	832	11	1.32212	0.395989	1893|4921|5324|5781|6662|7042|7048|8470|10413|10611|65009	ECM1|DDR2|PLAG1|PTPN11|SOX9|TGFB2|TGFBR2|SORBS2|YAP1|PDLIM5|NDRG4	-2.25796	0	88	0	0	-6.34842
																			0	1	0	0	-3.3947	0	GO:0048588	M010	1	0	GO Biological Processes	19	developmental cell growth	19_GO:0040007 growth	-3.3947	4.04826	4.6	30182	110	610	9	1.47541	0.488162	351|6259|6662|7048|8470|9201|10611|65059|81565	APP|RYK|SOX9|TGFBR2|SORBS2|DCLK1|PDLIM5|RAPH1|NDEL1	-1.98674	0	88	0	0	-6.34842
																			0	1	0	0	-3.33701	0	GO:0016049	M010	1	0	GO Biological Processes	19	cell growth	19_GO:0040007 growth	-3.33701	3.97597	4.53171	30182	112	610	9	1.47541	0.488162	351|6259|6662|7048|8470|9201|10611|65059|81565	APP|RYK|SOX9|TGFBR2|SORBS2|DCLK1|PDLIM5|RAPH1|NDEL1	-1.95191	0	88	0	0	-6.34842
																			0	1	0	0	-2.27948	0	GO:0060560	M010	1	0	GO Biological Processes	19	developmental growth involved in morphogenesis	19_GO:0040007 growth	-2.45972	2.76919	3.41669	30182	131	832	10	1.20192	0.37779	351|6259|6423|6662|7048|9201|10413|23191|65059|81565	APP|RYK|SFRP2|SOX9|TGFBR2|DCLK1|YAP1|CYFIP1|RAPH1|NDEL1	-1.22016	0	88	0	0	-6.34842
																			0	1	0	0	-3.73223	0	M33	M010	1	0	Canonical Pathways	11	PID GLYPICAN 1PATHWAY		-6.34712	10.7486	8.53233	30182	27	832	8	0.961538	0.338317	351|2534|2817|3084|5320|7042|7043|7048	APP|FYN|GPC1|NRG1|PLA2G2A|TGFB2|TGFB3|TGFBR2	-4.37056	0	89	1	1	-6.34712
																			1	1	0	-3.12941	-2.46597	0	R-HSA-9006936	M110	2	0	Reactome Gene Sets	6	Signaling by TGFB family members		-5.14503	4.16287	5.89374	30182	122	832	14	1.68269	0.445919	387|657|905|2200|3726|4052|4053|5494|7042|7043|7048|9611|10272|11167	RHOA|BMPR1A|CCNT2|FBN1|JUNB|LTBP1|LTBP2|PPM1A|TGFB2|TGFB3|TGFBR2|NCOR1|FSTL3|FSTL1	-3.35904	0	89	0	0	-6.34712
																			0	1	0	0	-2.55005	0	R-HSA-170834	M010	1	0	Reactome Gene Sets	6	Signaling by TGF-beta Receptor Complex		-4.29228	4.29076	5.35129	30182	93	832	11	1.32212	0.395989	387|905|2200|3726|4052|4053|5494|7042|7043|7048|9611	RHOA|CCNT2|FBN1|JUNB|LTBP1|LTBP2|PPM1A|TGFB2|TGFB3|TGFBR2|NCOR1	-2.66626	0	89	0	0	-6.34712
																			1	0	0	-2.63703	0	0	hsa04350	M100	1	0	KEGG Pathway	24	TGF-beta signaling pathway		-4.2064	4.20043	5.26023	30182	95	832	11	1.32212	0.395989	387|657|1387|1634|2200|4052|6093|7042|7043|7048|8646	RHOA|BMPR1A|CREBBP|DCN|FBN1|LTBP1|ROCK1|TGFB2|TGFB3|TGFBR2|CHRD	-2.59877	0	89	0	0	-6.34712
																			0	1	0	0	-2.33338	0	M286	M010	1	0	Canonical Pathways	11	PID TGFBR PATHWAY		-3.96158	5.37429	5.41681	30182	54	832	8	0.961538	0.338317	387|1490|6711|7042|7043|7048|10413|23118	RHOA|CCN2|SPTBN1|TGFB2|TGFB3|TGFBR2|YAP1|TAB2	-2.40349	0	89	0	0	-6.34712
																			1	0	0	-2.61585	0	0	WP4535	M100	1	0	WikiPathways	27	Envelope proteins and their potential roles in EDMD physiopathology		-3.60662	5.52033	5.16572	30182	46	832	7	0.841346	0.316658	113|387|1490|4893|5339|7042|7043	ADCY7|RHOA|CCN2|NRAS|PLEC|TGFB2|TGFB3	-2.13452	0	89	0	0	-6.34712
																			1	0	0	-2.61585	0	0	R-HSA-2173789	M100	1	0	Reactome Gene Sets	6	TGF-beta receptor signaling activates SMADs		-2.80214	4.73171	4.2645	30182	46	832	6	0.721154	0.293346	2200|4052|4053|7042|7043|7048	FBN1|LTBP1|LTBP2|TGFB2|TGFB3|TGFBR2	-1.50111	0	89	0	0	-6.34712
																			1	1	0	-3.71395	-3.16566	0	GO:0014074	M110	2	0	GO Biological Processes	19	response to purine-containing compound	19_GO:0050896 response to stimulus	-6.33251	4.31258	6.68523	30182	143	832	17	2.04327	0.490477	351|610|1277|1545|2185|2353|2946|3553|4435|5023|5179|5207|5743|5908|6720|9472|10060	APP|HCN2|COL1A1|CYP1B1|PTK2B|FOS|GSTM2|IL1B|CITED1|P2RX1|PENK|PFKFB1|PTGS2|RAP1B|SREBF1|AKAP6|ABCC9	-4.36161	0	90	1	1	-6.33251
																			1	1	0	-3.95855	-2.89611	0	GO:0046683	M110	2	0	GO Biological Processes	19	response to organophosphorus	19_GO:0050896 response to stimulus	-6.2483	4.4994	6.70609	30182	129	832	16	1.92308	0.476124	351|610|1277|1545|2185|2353|3553|4435|5023|5179|5207|5743|5908|6720|9472|10060	APP|HCN2|COL1A1|CYP1B1|PTK2B|FOS|IL1B|CITED1|P2RX1|PENK|PFKFB1|PTGS2|RAP1B|SREBF1|AKAP6|ABCC9	-4.288	0	90	0	0	-6.33251
																			0	1	0	0	-3.34998	0	GO:0051591	M010	1	0	GO Biological Processes	19	response to cAMP	19_GO:0050896 response to stimulus	-5.21895	4.89121	6.18972	30182	89	832	12	1.44231	0.413345	351|610|1277|1545|2185|2353|4435|5179|5207|5908|6720|9472	APP|HCN2|COL1A1|CYP1B1|PTK2B|FOS|CITED1|PENK|PFKFB1|RAP1B|SREBF1|AKAP6	-3.41747	0	90	0	0	-6.33251
																			0	1	1	0	-3.52769	-2.42303	R-HSA-112316	M011	2	0	Reactome Gene Sets	6	Neuronal System		-6.30265	2.74285	5.98237	30182	410	832	31	3.72596	0.656617	113|160|320|610|816|1134|2036|2561|2893|3084|3748|3752|3770|3776|3781|4128|4893|5879|6507|6812|8500|8874|9229|9454|9455|9647|10060|10611|26251|28964|84254	ADCY7|AP2A1|APBA1|HCN2|CAMK2B|CHRNA1|EPB41L1|GABRB2|GRIA4|NRG1|KCNC3|KCND3|KCNJ14|KCNK2|KCNN2|MAOA|NRAS|RAC1|SLC1A3|STXBP1|PPFIA1|ARHGEF7|DLGAP1|HOMER3|HOMER2|PPM1F|ABCC9|PDLIM5|KCNG2|GIT1|CAMKK1	-4.33519	0	91	1	1	-6.30265
																			0	0	1	0	0	-2.06607	R-HSA-112315	M001	1	0	Reactome Gene Sets	6	Transmission across Chemical Synapses		-3.70053	2.55279	4.31514	30182	270	832	19	2.28365	0.517889	113|160|320|816|1134|2036|2561|2893|3084|4128|4893|5879|6507|6812|8500|8874|9647|28964|84254	ADCY7|AP2A1|APBA1|CAMK2B|CHRNA1|EPB41L1|GABRB2|GRIA4|NRG1|MAOA|NRAS|RAC1|SLC1A3|STXBP1|PPFIA1|ARHGEF7|PPM1F|GIT1|CAMKK1	-2.20718	0	91	0	0	-6.30265
																			0	1	0	0	-2.55005	0	R-HSA-442755	M010	1	0	Reactome Gene Sets	6	Activation of NMDA receptors and postsynaptic events		-3.60814	3.90069	4.71698	30182	93	832	10	1.20192	0.37779	320|816|2893|3084|4893|5879|8874|9647|28964|84254	APBA1|CAMK2B|GRIA4|NRG1|NRAS|RAC1|ARHGEF7|PPM1F|GIT1|CAMKK1	-2.13452	0	91	0	0	-6.30265
																			1	0	0	-2.15417	0	0	R-HSA-112314	M100	1	0	Reactome Gene Sets	6	Neurotransmitter receptors and postsynaptic signal transmission		-3.21931	2.65437	4.00167	30182	205	832	15	1.80288	0.461287	113|160|320|816|1134|2036|2561|2893|3084|4893|5879|8874|9647|28964|84254	ADCY7|AP2A1|APBA1|CAMK2B|CHRNA1|EPB41L1|GABRB2|GRIA4|NRG1|NRAS|RAC1|ARHGEF7|PPM1F|GIT1|CAMKK1	-1.82736	0	91	0	0	-6.30265
																			0	1	0	0	-5.67879	0	hsa04380	M010	1	0	KEGG Pathway	24	Osteoclast differentiation		-6.29471	4.53456	6.74704	30182	128	832	16	1.92308	0.476124	208|1513|2353|2534|3552|3553|3726|4286|4792|5293|5609|5879|7042|7048|9846|23118	AKT2|CTSK|FOS|FYN|IL1A|IL1B|JUNB|MITF|NFKBIA|PIK3CD|MAP2K7|RAC1|TGFB2|TGFBR2|GAB2|TAB2	-4.32905	0	92	1	1	-6.29471
																			0	1	0	0	-5.54077	0	hsa05130	M010	1	0	KEGG Pathway	24	Pathogenic Escherichia coli infection		-6.20985	3.68289	6.36074	30182	197	832	20	2.40385	0.531017	387|2353|2534|2768|3553|4430|4628|4641|4644|4792|5781|5879|6093|7099|8976|10672|23118|23191|23365|27128	RHOA|FOS|FYN|GNA12|IL1B|MYO1B|MYH10|MYO1C|MYO5A|NFKBIA|PTPN11|RAC1|ROCK1|TLR4|WASL|GNA13|TAB2|CYFIP1|ARHGEF12|CYTH4	-4.25483	0	92	0	0	-6.29471
																			0	1	0	0	-5.68834	0	hsa05417	M010	1	0	KEGG Pathway	24	Lipid and atherosclerosis		-5.68834	3.91227	6.15489	30182	215	610	17	2.78689	0.666434	208|387|816|948|1543|2353|3305|4792|4893|5293|5609|5879|5908|6352|22926|23118|30001	AKT2|RHOA|CAMK2B|CD36|CYP1A1|FOS|HSPA1L|NFKBIA|NRAS|PIK3CD|MAP2K7|RAC1|RAP1B|CCL5|ATF6|TAB2|ERO1A	-3.63554	0	92	0	0	-6.29471
																			0	1	0	0	-4.85295	0	WP2018	M010	1	0	WikiPathways	27	RANKL/RANK signaling pathway		-4.85295	7.1969	6.60647	30182	55	610	8	1.31148	0.460626	208|2353|4286|4792|5609|5879|9846|23118	AKT2|FOS|MITF|NFKBIA|MAP2K7|RAC1|GAB2|TAB2	-3.01803	0	92	0	0	-6.29471
																			0	1	0	0	-3.73446	0	hsa05132	M010	1	0	KEGG Pathway	24	Salmonella infection		-4.66324	2.91377	5.10551	30182	249	832	20	2.40385	0.531017	208|302|387|1639|2318|2353|3553|3839|3840|4792|5293|5609|5879|7099|8976|23118|23191|27128|51143|51164	AKT2|ANXA2|RHOA|DCTN1|FLNC|FOS|IL1B|KPNA3|KPNA4|NFKBIA|PIK3CD|MAP2K7|RAC1|TLR4|WASL|TAB2|CYFIP1|CYTH4|DYNC1LI1|DCTN4	-2.9693	0	92	0	0	-6.29471
																			1	1	0	-2.49482	-2.90224	0	hsa04620	M110	2	0	KEGG Pathway	24	Toll-like receptor signaling pathway		-4.52016	4.18574	5.47933	30182	104	832	12	1.44231	0.413345	208|1513|2353|3553|3929|4792|5293|5609|5879|6352|7099|23118	AKT2|CTSK|FOS|IL1B|LBP|NFKBIA|PIK3CD|MAP2K7|RAC1|CCL5|TLR4|TAB2	-2.85284	0	92	0	0	-6.29471
																			1	1	0	-2.02039	-2.07464	0	hsa04936	M110	2	0	KEGG Pathway	24	Alcoholic liver disease		-4.39278	3.57655	5.18152	30182	142	832	14	1.68269	0.445919	126|208|717|721|3553|3929|4792|5609|6720|7099|23118|29896|50507|79602	ADH1C|AKT2|C2|C4B|IL1B|LBP|NFKBIA|MAP2K7|SREBF1|TLR4|TAB2|TRA2A|NOX4|ADIPOR2	-2.75258	0	92	0	0	-6.29471
																			0	1	0	0	-4.26163	0	WP2637	M010	1	0	WikiPathways	27	Interleukin-1 (IL-1) structural pathway		-4.26163	7.06838	6.10578	30182	49	610	7	1.14754	0.431234	2353|2872|3552|4155|4792|5609|23118	FOS|MKNK2|IL1A|MBP|NFKBIA|MAP2K7|TAB2	-2.59521	0	92	0	0	-6.29471
																			0	1	0	0	-3.33701	0	hsa04668	M010	1	0	KEGG Pathway	24	TNF signaling pathway		-4.19974	3.88676	5.15321	30182	112	832	12	1.44231	0.413345	208|2277|2353|3553|3726|4792|5293|5609|5743|6352|23118|64764	AKT2|VEGFD|FOS|IL1B|JUNB|NFKBIA|PIK3CD|MAP2K7|PTGS2|CCL5|TAB2|CREB3L2	-2.5969	0	92	0	0	-6.29471
																			0	1	0	0	-2.9294	0	WP75	M010	1	0	WikiPathways	27	Toll-like receptor signaling pathway		-3.88549	3.87418	4.91955	30182	103	832	11	1.32212	0.395989	208|2353|3553|3929|4792|5293|5609|5879|6352|7099|23118	AKT2|FOS|IL1B|LBP|NFKBIA|PIK3CD|MAP2K7|RAC1|CCL5|TLR4|TAB2	-2.34536	0	92	0	0	-6.29471
																			0	1	0	0	-2.67184	0	hsa05162	M010	1	0	KEGG Pathway	24	Measles		-3.31379	3.13178	4.24133	30182	139	832	12	1.44231	0.413345	208|2353|3305|3552|3553|3560|4478|4599|4792|5293|7099|23118	AKT2|FOS|HSPA1L|IL1A|IL1B|IL2RB|MSN|MX1|NFKBIA|PIK3CD|TLR4|TAB2	-1.90084	0	92	0	0	-6.29471
																			0	1	0	0	-2.63821	0	R-HSA-168898	M010	1	0	Reactome Gene Sets	6	Toll-like Receptor Cascades		-3.0887	2.80711	3.95458	30182	168	832	13	1.5625	0.429961	351|948|1508|1513|1845|2353|3929|4792|5609|5781|6271|7099|23118	APP|CD36|CTSB|CTSK|DUSP3|FOS|LBP|NFKBIA|MAP2K7|PTPN11|S100A1|TLR4|TAB2	-1.72778	0	92	0	0	-6.29471
																			0	1	0	0	-2.18345	0	WP4630	M010	1	0	WikiPathways	27	Measles virus infection		-2.8525	2.93412	3.80614	30182	136	832	11	1.32212	0.395989	2353|3305|3552|3553|3560|4478|4599|4792|5293|7099|23118	FOS|HSPA1L|IL1A|IL1B|IL2RB|MSN|MX1|NFKBIA|PIK3CD|TLR4|TAB2	-1.54244	0	92	0	0	-6.29471
																			1	0	0	-2.61843	0	0	hsa05171	M100	1	0	KEGG Pathway	24	Coronavirus disease - COVID-19		-2.68098	2.34546	3.4637	30182	232	832	15	1.80288	0.461287	715|716|717|721|2353|3553|4599|4792|5293|5648|6169|7099|7450|23118|25873	C1R|C1S|C2|C4B|FOS|IL1B|MX1|NFKBIA|PIK3CD|MASP1|RPL38|TLR4|VWF|TAB2|RPL36	-1.40191	0	92	0	0	-6.29471
																			0	1	0	0	-2.6724	0	R-HSA-166058	M010	1	0	Reactome Gene Sets	6	MyD88:MAL(TIRAP) cascade initiated on plasma membrane		-2.6724	3.50292	3.8284	30182	113	610	8	1.31148	0.460626	351|948|1845|2353|4792|5609|6271|23118	APP|CD36|DUSP3|FOS|NFKBIA|MAP2K7|S100A1|TAB2	-1.48212	0	92	0	0	-6.29471
																			0	1	0	0	-2.6724	0	R-HSA-168188	M010	1	0	Reactome Gene Sets	6	Toll Like Receptor TLR6:TLR2 Cascade		-2.6724	3.50292	3.8284	30182	113	610	8	1.31148	0.460626	351|948|1845|2353|4792|5609|6271|23118	APP|CD36|DUSP3|FOS|NFKBIA|MAP2K7|S100A1|TAB2	-1.48212	0	92	0	0	-6.29471
																			0	1	0	0	-2.52774	0	R-HSA-166016	M010	1	0	Reactome Gene Sets	6	Toll Like Receptor 4 (TLR4) Cascade		-2.60776	2.73316	3.53442	30182	146	832	11	1.32212	0.395989	351|948|1845|2353|3929|4792|5609|5781|6271|7099|23118	APP|CD36|DUSP3|FOS|LBP|NFKBIA|MAP2K7|PTPN11|S100A1|TLR4|TAB2	-1.33922	0	92	0	0	-6.29471
																			0	1	0	0	-2.60118	0	R-HSA-168179	M010	1	0	Reactome Gene Sets	6	Toll Like Receptor TLR1:TLR2 Cascade		-2.60118	3.41232	3.73868	30182	116	610	8	1.31148	0.460626	351|948|1845|2353|4792|5609|6271|23118	APP|CD36|DUSP3|FOS|NFKBIA|MAP2K7|S100A1|TAB2	-1.43098	0	92	0	0	-6.29471
																			0	1	0	0	-2.60118	0	R-HSA-181438	M010	1	0	Reactome Gene Sets	6	Toll Like Receptor 2 (TLR2) Cascade		-2.60118	3.41232	3.73868	30182	116	610	8	1.31148	0.460626	351|948|1845|2353|4792|5609|6271|23118	APP|CD36|DUSP3|FOS|NFKBIA|MAP2K7|S100A1|TAB2	-1.43098	0	92	0	0	-6.29471
																			0	1	0	0	-2.29912	0	WP195	M010	1	0	WikiPathways	27	IL-1 signaling pathway		-2.40213	3.95743	3.69609	30182	55	832	6	0.721154	0.293346	3552|3553|4792|5609|5781|23118	IL1A|IL1B|NFKBIA|MAP2K7|PTPN11|TAB2	-1.17257	0	92	0	0	-6.29471
																			0	1	0	0	-2.15038	0	R-HSA-166166	M010	1	0	Reactome Gene Sets	6	MyD88-independent TLR4 cascade		-2.15038	3.14864	3.24243	30182	110	610	7	1.14754	0.431234	351|1845|2353|4792|5609|5781|23118	APP|DUSP3|FOS|NFKBIA|MAP2K7|PTPN11|TAB2	-1.11159	0	92	0	0	-6.29471
																			0	1	0	0	-2.15038	0	R-HSA-937061	M010	1	0	Reactome Gene Sets	6	TRIF(TICAM1)-mediated TLR4 signaling		-2.15038	3.14864	3.24243	30182	110	610	7	1.14754	0.431234	351|1845|2353|4792|5609|5781|23118	APP|DUSP3|FOS|NFKBIA|MAP2K7|PTPN11|TAB2	-1.11159	0	92	0	0	-6.29471
																			1	1	0	-3.7276	-3.52954	0	GO:0007420	M110	2	0	GO Biological Processes	19	brain development	19_GO:0032502 developmental process	-6.28403	2.19433	5.67869	30182	777	832	47	5.64904	0.800385	351|387|478|558|599|648|657|666|1281|1398|1399|2045|2534|2737|4155|4192|4435|4781|4915|5019|5649|5781|6259|6271|6344|7048|7707|7852|8455|8500|9201|9253|11240|22891|23026|28964|54820|56917|58155|64405|64919|65009|81565|136319|146760|284403|284612	APP|RHOA|ATP1A3|AXL|BCL2L2|BMI1|BMPR1A|BOK|COL3A1|CRK|CRKL|EPHA7|FYN|GLI3|MBP|MDK|CITED1|NFIB|NTRK2|OXCT1|RELN|PTPN11|RYK|S100A1|SCTR|TGFBR2|ZNF148|CXCR4|ATRN|PPFIA1|DCLK1|NUMBL|PADI2|ZNF365|MYO16|GIT1|NDE1|MEIS3|PTBP2|CDH22|BCL11B|NDRG4|NDEL1|MTPN|RTN4RL1|WDR62|SYPL2	-4.32016	0	93	1	1	-6.28403
																			1	1	0	-2.08465	-3.33665	0	GO:0001764	M110	2	0	GO Biological Processes	19	neuron migration	19_GO:0032502 developmental process	-4.60255	3.73434	5.38088	30182	136	832	14	1.68269	0.445919	387|558|1281|1398|1399|2534|2676|4915|5649|5879|7852|9201|54820|81565	RHOA|AXL|COL3A1|CRK|CRKL|FYN|GFRA3|NTRK2|RELN|RAC1|CXCR4|DCLK1|NDE1|NDEL1	-2.92239	0	93	0	0	-6.28403
																			1	0	0	-3.06626	0	0	GO:0021987	M100	1	0	GO Biological Processes	19	cerebral cortex development	19_GO:0032502 developmental process	-3.70742	3.4549	4.6492	30182	126	832	12	1.44231	0.413345	387|478|1281|1398|1399|2737|4192|4915|5649|54820|81565|284403	RHOA|ATP1A3|COL3A1|CRK|CRKL|GLI3|MDK|NTRK2|RELN|NDE1|NDEL1|WDR62	-2.21104	0	93	0	0	-6.28403
																			1	1	0	-2.53725	-3.35214	0	GO:0033628	M110	2	0	GO Biological Processes	19	regulation of cell adhesion mediated by integrin	19_GO:0050789 regulation of biological process	-6.12763	7.40336	7.55282	30182	49	832	10	1.20192	0.37779	1398|1399|1545|5781|6352|6366|6423|7042|8631|8754	CRK|CRKL|CYP1B1|PTPN11|CCL5|CCL21|SFRP2|TGFB2|SKAP1|ADAM9	-4.17956	0	94	1	1	-6.12763
																			0	1	0	0	-2.0221	0	GO:0033630	M010	1	0	GO Biological Processes	19	positive regulation of cell adhesion mediated by integrin	19_GO:0048518 positive regulation of biological process	-4.65694	9.89358	7.02581	30182	22	832	6	0.721154	0.293346	6352|6366|6423|7042|8631|8754	CCL5|CCL21|SFRP2|TGFB2|SKAP1|ADAM9	-2.96548	0	94	0	0	-6.12763
																			1	1	0	-3.54488	-3.62961	0	GO:0060627	M110	2	0	GO Biological Processes	19	regulation of vesicle-mediated transport	19_GO:0051179 localization	-6.08954	2.46406	5.72525	30182	530	832	36	4.32692	0.705379	27|208|284|302|558|717|721|948|1191|2150|3553|3560|4035|4478|5023|5879|5908|6093|6366|6385|6812|7052|8301|8976|9094|9829|9846|11037|22895|23237|28964|29091|57118|65009|201475|376267	ABL2|AKT2|ANGPT1|ANXA2|AXL|C2|C4B|CD36|CLU|F2RL1|IL1B|IL2RB|LRP1|MSN|P2RX1|RAC1|RAP1B|ROCK1|CCL21|SDC4|STXBP1|TGM2|PICALM|WASL|UNC119|DNAJC6|GAB2|STON1|RPH3A|ARC|GIT1|STXBP6|CAMK1D|NDRG4|RAB12|RAB15	-4.14913	0	95	1	1	-6.08954
																			1	1	0	-2.79434	-2.35586	0	GO:0030100	M110	2	0	GO Biological Processes	19	regulation of endocytosis	19_GO:0051179 localization	-3.99749	2.88177	4.65125	30182	214	832	17	2.04327	0.490477	27|284|302|558|948|1191|2150|4035|5879|6093|6366|8301|8976|9094|9829|11037|23237	ABL2|ANGPT1|ANXA2|AXL|CD36|CLU|F2RL1|LRP1|RAC1|ROCK1|CCL21|PICALM|WASL|UNC119|DNAJC6|STON1|ARC	-2.43121	0	95	0	0	-6.08954
																			0	1	0	0	-2.04856	0	GO:0048259	M010	1	0	GO Biological Processes	19	regulation of receptor-mediated endocytosis	19_GO:0051179 localization	-2.8777	3.15447	3.89735	30182	115	832	10	1.20192	0.37779	284|302|1191|5879|6366|8301|8976|9094|9829|23237	ANGPT1|ANXA2|CLU|RAC1|CCL21|PICALM|WASL|UNC119|DNAJC6|ARC	-1.56245	0	95	0	0	-6.08954
																			0	1	0	0	-2.27197	0	GO:2000369	M010	1	0	GO Biological Processes	19	regulation of clathrin-dependent endocytosis	19_GO:0051179 localization	-2.27197	8.24645	4.41681	30182	18	610	3	0.491803	0.283244	8976|9094|9829	WASL|UNC119|DNAJC6	-1.2058	0	95	0	0	-6.08954
																			0	1	0	0	-6.06936	0	GO:0051668	M010	1	0	GO Biological Processes	19	localization within membrane	19_GO:0051179 localization	-6.06936	2.73363	5.85485	30182	543	610	30	4.91803	0.875548	208|914|1398|2803|4118|4641|4644|5764|5879|6093|6449|6711|6812|7871|8292|8631|10098|10133|26225|51016|51079|51114|56246|79958|117177|145567|149371|201475|253725|261729	AKT2|CD2|CRK|GOLGA4|MAL|MYO1C|MYO5A|PTN|RAC1|ROCK1|SGTA|SPTBN1|STXBP1|SLMAP|COLQ|SKAP1|TSPAN5|OPTN|ARL5A|EMC9|NDUFA13|ZDHHC9|MRAP|DENND1C|RAB3IP|TTC7B|EXOC8|RAB12|WASHC2C|STEAP2	-3.89308	0	96	1	1	-6.06936
																			0	1	0	0	-4.61846	0	GO:0072657	M010	1	0	GO Biological Processes	19	protein localization to membrane	19_GO:0051179 localization	-4.61846	2.59844	4.94522	30182	457	610	24	3.93443	0.787154	208|1398|2803|4118|4641|4644|5764|6093|6449|6711|6812|7871|8292|8631|10098|10133|26225|51016|51079|51114|56246|117177|145567|201475	AKT2|CRK|GOLGA4|MAL|MYO1C|MYO5A|PTN|ROCK1|SGTA|SPTBN1|STXBP1|SLMAP|COLQ|SKAP1|TSPAN5|OPTN|ARL5A|EMC9|NDUFA13|ZDHHC9|MRAP|RAB3IP|TTC7B|RAB12	-2.84683	0	96	0	0	-6.06936
																			0	1	0	0	-3.65216	0	GO:0072659	M010	1	0	GO Biological Processes	19	protein localization to plasma membrane	19_GO:0051179 localization	-3.65216	3.23228	4.53762	30182	199	610	13	2.13115	0.584742	208|2803|4644|6093|6711|6812|7871|8631|10098|10133|56246|145567|201475	AKT2|GOLGA4|MYO5A|ROCK1|SPTBN1|STXBP1|SLMAP|SKAP1|TSPAN5|OPTN|MRAP|TTC7B|RAB12	-2.16905	0	96	0	0	-6.06936
																			0	1	0	0	-3.38347	0	GO:1990778	M010	1	0	GO Biological Processes	19	protein localization to cell periphery	19_GO:0051179 localization	-3.38347	2.88626	4.21364	30182	240	610	14	2.29508	0.606307	208|2803|4118|4644|6093|6711|6812|7871|8631|10098|10133|56246|145567|201475	AKT2|GOLGA4|MAL|MYO5A|ROCK1|SPTBN1|STXBP1|SLMAP|SKAP1|TSPAN5|OPTN|MRAP|TTC7B|RAB12	-1.97898	0	96	0	0	-6.06936
																			0	1	0	0	-2.22407	0	GO:0090150	M010	1	0	GO Biological Processes	19	establishment of protein localization to membrane	19_GO:0051179 localization	-2.22407	2.44065	3.10127	30182	223	610	11	1.80328	0.538784	2803|4118|4641|6449|6711|8292|10133|51016|51079|51114|117177	GOLGA4|MAL|MYO1C|SGTA|SPTBN1|COLQ|OPTN|EMC9|NDUFA13|ZDHHC9|RAB3IP	-1.16973	0	96	0	0	-6.06936
																			1	1	0	-4.52705	-2.98061	0	GO:0002683	M110	2	0	GO Biological Processes	19	negative regulation of immune system process	19_GO:0002376 immune system process	-6.0523	2.53265	5.74102	30182	487	832	34	4.08654	0.686366	284|558|710|1268|1281|1398|1843|1845|2150|2200|2534|2737|3105|3623|3824|4192|4856|5320|5692|6366|6385|6397|6662|7042|7043|7099|8451|8525|8976|10225|10272|10457|11240|30009	ANGPT1|AXL|SERPING1|CNR1|COL3A1|CRK|DUSP1|DUSP3|F2RL1|FBN1|FYN|GLI3|HLA-A|INHA|KLRD1|MDK|CCN3|PLA2G2A|PSMB4|CCL21|SDC4|SEC14L1|SOX9|TGFB2|TGFB3|TLR4|CUL4A|DGKZ|WASL|CD96|FSTL3|GPNMB|PADI2|TBX21	-4.12365	0	97	1	1	-6.0523
																			0	1	0	0	-3.10574	0	GO:0032102	M010	1	0	GO Biological Processes	19	negative regulation of response to external stimulus	19_GO:0048519 negative regulation of biological process	-3.92382	2.21098	4.32315	30182	443	832	27	3.24519	0.61432	302|710|1398|1843|1845|2150|2534|3105|3824|4192|4856|5156|5176|5495|5692|6259|6397|7538|7869|10203|10225|11240|23621|28964|58189|146760|223117	ANXA2|SERPING1|CRK|DUSP1|DUSP3|F2RL1|FYN|HLA-A|KLRD1|MDK|CCN3|PDGFRA|SERPINF1|PPM1B|PSMB4|RYK|SEC14L1|ZFP36|SEMA3B|CALCRL|CD96|PADI2|BACE1|GIT1|WFDC1|RTN4RL1|SEMA3D	-2.37774	0	97	0	0	-6.0523
[truncated: 1,056 more rows]
[truncated: 2 more columns]

## Sheet: Ext.Data_Fig.7D
Rat IDs			Log2 fold change Differential Expression
			Whole Heart Differential Expression												Cardiac Myocytes Differential Expression
[truncated: 48 more rows]
