# Supplementary material for: A common gene signature of the right ventricle in failing rat and human hearts
Source: Nat Cardiovasc Res. 2024 Jul 5;3(7):819–40. doi: 10.1038/s44161-024-00485-1 (PMC11358011; doi:10.1038/s44161-024-00485-1)
Supplement: Supplementary file 28 — Statistical source data. [file 44161_2024_485_MOESM28_ESM.xlsx]

## Sheet: Ext.Data_Fig.8C
HCMvsNF (GSEA)
ID	Description	setSize	enrichmentScore	NES	pvalue	minus-Log10pvalue	p.adjust	minusLog10p.adjust	qvalue	rank	leading_edge	core_enrichment
core_signature_113	core_signature_113	97	0.508743	2.17059	2.27961e-07	6.64214	6.83882e-07	6.16502	2.39959e-07	6186	tags=61%, list=27%, signal=44%	TGFB2/DLGAP1/UCHL1/IGSF10/PPP1R36/NPR3/GPX3/FLRT2/PPIP5K1/P3H2/FAP/DPT/TNC/DPYSL3/EPHA7/LSP1/NPPA/PLEKHH2/TGFB3/CYP1B1/ATP6AP1L/GABRE/COL14A1/SEMA3D/SLC43A3/MX1/GSN/AEBP1/CPEB1/SULF1/TMEM63C/COL8A1/VCAN/LUM/MRC2/MCM6/FBLN1/C1QTNF7/PCOLCE2/ETV1/POSTN/NOX4/FXYD6/PLSCR4/ACTA1/CLMP/AXL/NPPB/PTGDS/THBS2/FBN1/CBR1/DUSP26/TNNT3/BAALC/IGFBP4/RSAD2/CRLF1/PTPRT
signature_hLHF_ratPAB_57	signature_hLHF_ratPAB_57	51	0.529186	1.98573	7.35719e-05	4.13329	0.000147144	3.83226	5.16294e-05	6186	tags=67%, list=27%, signal=48%	DLGAP1/UCHL1/PPP1R36/NPR3/PPIP5K1/DPYSL3/EPHA7/LSP1/PLEKHH2/CYP1B1/ATP6AP1L/GABRE/SLC43A3/MX1/CPEB1/SULF1/TMEM63C/MRC2/MCM6/ETV1/NOX4/FXYD6/PLSCR4/ACTA1/CLMP/AXL/PTGDS/THBS2/CBR1/DUSP26/TNNT3/BAALC/RSAD2/PTPRT
signature_all_35	signature_all_35	27	0.604363	1.96268	0.000366474	3.43596	0.00054971	3.25987	0.000192881	3689	tags=52%, list=16%, signal=43%	TGFB2/IGSF10/GPX3/P3H2/DPT/NPPA/TGFB3/SEMA3D/COL8A1/VCAN/LUM/FBLN1/C1QTNF7/POSTN
signature_hCTEPH_ratPAB_21	signature_hCTEPH_ratPAB_21	19	0.438602	1.29627	0.155822	0.807371	0.186986	0.72819	0.0656092	5209	tags=47%, list=23%, signal=36%	FLRT2/FAP/TNC/COL14A1/GSN/AEBP1/PCOLCE2/NPPB/FBN1
signature_ratPAB_111	signature_ratPAB_111	78	0.285499	1.17206	0.216667	0.664208	0.216667	0.664208	0.0760234	6752	tags=38%, list=30%, signal=27%	GABRB2/APBA1/P2RX1/GDF15/RCN3/GLI3/SEMA3B/RELN/ANXA2/IL25/MYBPC2/DBN1/GPNMB/PTK2B/SLC9A3/ADCY7/SCN3A/CHRNA1/RXFP1/TLR4/GBP2/CYTH4/CMKLR1/MEIS3/SCN3B/IL16/LBP/PDGFRA/CACNA1G/FMO2
DCMvsNF (GSEA)
ID	Description	setSize	enrichmentScore	NES	pvalue	minus-Log10pvalue	p.adjust	minusLog10p.adjust	qvalue	rank	leading_edge	core_enrichment
signature_ratPAB_111	signature_ratPAB_111	78	-0.355046	-1.43374	0.025673	1.59052	0.077019	1.1134	0.0540484	4665	tags=33%, list=21%, signal=27%	ADCY7/SCN3A/BCL11B/TMEM229B/CYFIP2/GBP2/RCN3/FGD3/TGFA/MEGF6/ANGPT1/PDGFRA/FUCA1/CYTH4/TLR4/MYO16/TMEM100/ABCA5/PCDH20/IL16/CMKLR1/FSTL1/SERPING1/FMO2/CAMK1D/DCN
core_signature_113	core_signature_113	97	-0.302845	-1.26945	0.0841751	1.07482	0.16835	0.773786	0.11814	3748	tags=35%, list=17%, signal=29%	PLSCR4/THBS2/CYP1B1/TNC/HYAL1/AEBP1/VCAN/FBN1/TGM2/LUM/SYPL2/EPN3/COL3A1/PCOLCE/KLHL6/C1R/MX1/ABHD2/MFAP5/TNNT3/SERPINF1/AIF1L/MCF2L/HOPX/PLOD2/FXYD6/PRELP/LOXL2/IGFBP4/LARP6/LTBP2/SSC5D/LOXL1/COL1A1
signature_all_35	signature_all_35	27	-0.377833	-1.22004	0.172101	0.764215	0.258152	0.588124	0.181159	3419	tags=44%, list=15%, signal=38%	VCAN/TGM2/LUM/COL3A1/C1R/MFAP5/PRELP/LOXL2/IGFBP4/LTBP2/SSC5D/COL1A1
signature_hCTEPH_ratPAB_21	signature_hCTEPH_ratPAB_21	19	-0.405404	-1.19165	0.221811	0.654016	0.266174	0.574835	0.186789	3535	tags=68%, list=16%, signal=58%	CTSK/COL14A1/THBS4/GSN/NRG1/TNC/HYAL1/AEBP1/FBN1/PCOLCE/SERPINF1/PLOD2/LOXL1
signature_hLHF_ratPAB_57	signature_hLHF_ratPAB_57	51	-0.241821	-0.901692	0.651408	0.186147	0.651408	0.186147	0.457129	4401	tags=33%, list=20%, signal=27%	NOX4/MRC2/AOX1/PLSCR4/THBS2/CYP1B1/SYPL2/EPN3/KLHL6/MX1/ABHD2/TNNT3/AIF1L/MCF2L/HOPX/FXYD6/LARP6

## Sheet: Ext.Data_Fig.8D
GOCC:0031012
Extracellular matrix
TIMP1
COL1A1
TGFB3
COL8A1
CILP
LOXL1
LTBP2
VCAN
TNC
LUM
COL14A1
COL3A1
LEPREL1
FBN1
BGN
FBLN1
FLRT2
THBS4
PRELP
MFAP5
TGM2
THBS2
TGFB2
POSTN
SOD3
LOXL2
SSC5D
NCAM1
