# Supplementary material for: A common gene signature of the right ventricle in failing rat and human hearts
Source: Nat Cardiovasc Res. 2024 Jul 5;3(7):819–40. doi: 10.1038/s44161-024-00485-1 (PMC11358011; doi:10.1038/s44161-024-00485-1)
Supplement: Supplementary file 29 — Statistical source data. [file 44161_2024_485_MOESM29_ESM.xlsx]

## Sheet: Ext.Data_Fig.10A
	SEQID_sample	COL8A1_m	SEQID_sample	COL8A1_f		SEQID_sample	LTBP2_m	SEQID_sample	LTBP2_f		SEQID_sample	BGN_m	SEQID_sample	BGN_f		SEQID_sample	NPPB_m	SEQID_sample	NPPB_f
	Pat-75-BL	586	Pat-7-BL	482		Pat-75-BL	1242	Pat-7-BL	985		Pat-75-BL	435	Pat-56-BL	305		Pat-75-BL	438	Pat-20-BL	1
	Pat-44-BL	503	Pat-47-BL	474		Pat-72-BL	1226	Pat-57-BL	794		Pat-34-BL	363	Pat-7-BL	297		Pat-77-BL	389	Pat-73-BL	78
	Pat-27-BL	474	Pat-56-BL	444		Pat-33-BL	1217	Pat-43-BL	733		Pat-2-BL	353	Pat-57-BL	265		Pat-34-BL	383	Pat-14-BL	0
	Pat-1-BL	418	Pat-57-BL	425		Pat-34-BL	1129	Pat-47-BL	651		Pat-27-BL	352	Pat-22-BL	246		Pat-63-BL	328	Pat-57-BL	77
	Pat-60-BL	410	Pat-43-BL	382		Pat-27-BL	1081	Pat-56-BL	638		Pat-67-BL	344	Pat-43-BL	244		Pat-67-BL	319	Pat-3-BL	7
	Pat-67-BL	407	Pat-22-BL	378		Pat-44-BL	980	Pat-22-BL	536		Pat-44-BL	330	Pat-47-BL	234		Pat-27-BL	313	Pat-61-BL	102
	Pat-64-BL	386	Pat-87-BL	328		Pat-67-BL	976	Pat-87-BL	510		Pat-33-BL	306	Pat-87-BL	204		Pat-64-BL	230	Pat-42-BL	303
	Pat-63-BL	385	Pat-61-BL	286		Pat-64-BL	939	Pat-24-BL	466		Pat-64-BL	297	Pat-42-BL	184		Pat-1-BL	227	Pat-22-BL	240
	Pat-34-BL	365	Pat-42-BL	267		Pat-63-BL	813	Pat-94-BL	406		Pat-78-BL	277	Pat-73-BL	161		Pat-72-BL	209	Pat-7-BL	350
	Pat-18-BL	364	Pat-94-BL	246		Pat-53-BL	808	Pat-42-BL	384		Pat-72-BL	266	Pat-20-BL	160		Pat-97-BL	203	Pat-43-BL	187
	Pat-2-BL	359	Pat-20-BL	245		Pat-36-BL	808	Pat-88-BL	382		Pat-63-BL	251	Pat-94-BL	159		Pat-18-BL	189	Pat-94-BL	57
	Pat-78-BL	340	Pat-92-BL	240		Pat-2-BL	798	Pat-92-BL	378		Pat-1-BL	246	Pat-46-BL	156		Pat-44-BL	183	Pat-47-BL	112
	Pat-72-BL	309	Pat-14-BL	229		Pat-66-BL	754	Pat-31-BL	324		Pat-36-BL	237	Pat-61-BL	150		Pat-33-BL	174	Pat-24-BL	1
	Pat-97-BL	303	Pat-24-BL	227		Pat-60-BL	741	Pat-20-BL	311		Pat-77-BL	235	Pat-70-BL	150		Pat-2-BL	148	Pat-87-BL	105
	Pat-36-BL	300	Pat-73-BL	218		Pat-59-BL	737	Pat-54-BL	300		Pat-59-BL	223	Pat-24-BL	140		Pat-50-BL	131	Pat-88-BL	0
	Pat-33-BL	296	Pat-70-BL	211		Pat-1-BL	726	Pat-61-BL	269		Pat-18-BL	222	Pat-14-BL	140		Pat-17-BL	111	Pat-56-BL	166
	Pat-50-BL	291	Pat-3-BL	206		Pat-18-BL	695	Pat-14-BL	220		Pat-53-BL	214	Pat-88-BL	137		Pat-53-BL	93	Pat-70-BL	0
	Pat-53-BL	288	Pat-31-BL	198		Pat-35-BL	689	Pat-3-BL	196		Pat-60-BL	214	Pat-3-BL	126		Pat-66-BL	89	Pat-92-BL	2
	Pat-79-BL	283	Pat-46-BL	189		Pat-17-BL	689	Pat-73-BL	191		Pat-41-BL	204	Pat-96-BL	117		Pat-59-BL	81	Pat-96-BL	2
	Pat-77-BL	272	Pat-54-BL	186		Pat-78-BL	634	Pat-46-BL	186		Pat-66-BL	200	Pat-31-BL	113		Pat-60-BL	58	Pat-54-BL	53
	Pat-41-BL	267	Pat-96-BL	169		Pat-77-BL	634	Pat-70-BL	139		Pat-30-BL	197	Pat-54-BL	113		Pat-28-BL	52	Pat-31-BL	1
	Pat-17-BL	266	Pat-88-BL	162		Pat-100-BL	556	Pat-96-BL	123		Pat-97-BL	193	Pat-92-BL	105		Pat-100-BL	52	Pat-46-BL	0
	Pat-59-BL	265				Pat-41-BL	520				Pat-17-BL	191				Pat-36-BL	38
	Pat-35-BL	262				Pat-50-BL	504				Pat-35-BL	178				Pat-8-BL	33
	Pat-66-BL	255				Pat-86-BL	496				Pat-86-BL	173				Pat-38-BL	30
	Pat-62-BL	253				Pat-89-BL	482				Pat-79-BL	171				Pat-62-BL	29
	Pat-32-BL	236				Pat-97-BL	475				Pat-32-BL	165				Pat-85-BL	26
	Pat-28-BL	235				Pat-28-BL	452				Pat-50-BL	164				Pat-78-BL	25
	Pat-37-BL	229				Pat-79-BL	451				Pat-91-BL	162				Pat-15-BL	24
	Pat-15-BL	225				Pat-23-BL	448				Pat-28-BL	159				Pat-30-BL	22
	Pat-23-BL	214				Pat-30-BL	437				Pat-89-BL	149				Pat-86-BL	22
	Pat-30-BL	199				Pat-25-BL	366				Pat-23-BL	140				Pat-89-BL	21
	Pat-100-BL	199				Pat-40-BL	365				Pat-100-BL	139				Pat-25-BL	18
	Pat-86-BL	193				Pat-62-BL	352				Pat-25-BL	133				Pat-35-BL	15
	Pat-89-BL	188				Pat-48-BL	348				Pat-62-BL	133				Pat-41-BL	13
	Pat-85-BL	187				Pat-85-BL	337				Pat-37-BL	133				Pat-40-BL	10
	Pat-40-BL	177				Pat-6-BL	305				Pat-38-BL	129				Pat-32-BL	8
	Pat-25-BL	171				Pat-15-BL	299				Pat-40-BL	125				Pat-5-BL	8
	Pat-68-BL	168				Pat-91-BL	297				Pat-85-BL	125				Pat-37-BL	7
	Pat-65-BL	166				Pat-38-BL	287				Pat-48-BL	123				Pat-79-BL	5
	Pat-91-BL	164				Pat-65-BL	221				Pat-6-BL	119				Pat-68-BL	4
	Pat-6-BL	162				Pat-8-BL	204				Pat-8-BL	111				Pat-6-BL	3
	Pat-8-BL	160				Pat-49-BL	200				Pat-15-BL	98				Pat-95-BL	3
	Pat-38-BL	159				Pat-37-BL	186				Pat-65-BL	96				Pat-91-BL	2
	Pat-48-BL	149				Pat-32-BL	174				Pat-5-BL	87				Pat-23-BL	2
	Pat-74-BL	134				Pat-5-BL	161				Pat-74-BL	87				Pat-48-BL	2
	Pat-5-BL	131				Pat-74-BL	160				Pat-95-BL	82				Pat-65-BL	0
	Pat-49-BL	109				Pat-95-BL	146				Pat-49-BL	65				Pat-74-BL	0
	Pat-95-BL	97				Pat-68-BL	145				Pat-68-BL	56				Pat-49-BL	0

## Sheet: Ext.Data_Fig.10B
		risk_esc_rank_v3	COL8A1	sex (2 = male; 3 = female)		risk_esc_rank_v3	LTBP2	sex (2 = male; 3 = female)		risk_esc_rank_v3	BGN	sex (2 = male; 3 = female)		risk_esc_rank_v3	NPPB	sex (2 = male; 3 = female)
Pat-7-BL		1	482	3		1	985	3		1	297	3		1	350	3
Pat-72-BL		2	309	2		2	1226	2		2	266	2		2	209	2
Pat-50-BL		3	291	2		3	504	2		3	164	2		3	131	2
Pat-27-BL		4	474	2		4	1081	2		4	352	2		4	313	2
Pat-30-BL		5	199	2		5	437	2		5	197	2		5	22	2
Pat-1-BL		6	418	2		6	726	2		6	246	2		6	227	2
Pat-66-BL		7	255	2		7	754	2		7	200	2		7	89	2
Pat-18-BL		8	364	2		8	695	2		8	222	2		8	189	2
Pat-87-BL		9	328	3		9	510	3		9	204	3		9	105	3
Pat-44-BL		10	503	2		10	980	2		10	330	2		10	183	2
Pat-41-BL		11	267	2		11	520	2		11	204	2		11	13	2
Pat-63-BL		12	385	2		12	813	2		12	251	2		12	328	2
Pat-97-BL		13	303	2		13	475	2		13	193	2		13	203	2
Pat-61-BL		14	286	3		14	269	3		14	150	3		14	102	3
Pat-92-BL		15	240	3		15	378	3		15	105	3		15	2	3
Pat-77-BL		16	272	2		16	634	2		16	235	2		16	389	2
Pat-75-BL		17	586	2		17	1242	2		17	435	2		17	438	2
Pat-67-BL		18	407	2		18	976	2		18	344	2		18	319	2
Pat-22-BL		19	378	3		19	536	3		19	246	3		19	240	3
Pat-2-BL		20	359	2		20	798	2		20	353	2		20	148	2
Pat-91-BL		21	164	2		21	297	2		21	162	2		21	2	2
Pat-64-BL		22	386	2		22	939	2		22	297	2		22	230	2
Pat-60-BL		23	410	2		23	741	2		23	214	2		23	58	2
Pat-34-BL		24	365	2		24	1129	2		24	363	2		24	383	2
Pat-95-BL		25	97	2		25	146	2		25	82	2		25	3	2
Pat-15-BL		26	225	2		26	299	2		26	98	2		26	24	2
Pat-17-BL		27	266	2		27	689	2		27	191	2		27	111	2
Pat-62-BL		28	253	2		28	352	2		28	133	2		28	29	2
Pat-56-BL		29	444	3		29	638	3		29	305	3		29	166	3
Pat-100-BL		30	199	2		30	556	2		30	139	2		30	52	2
Pat-94-BL		31	246	3		31	406	3		31	159	3		31	57	3
Pat-35-BL		32	262	2		32	689	2		32	178	2		32	15	2
Pat-47-BL		33	474	3		33	651	3		33	234	3		33	112	3
Pat-54-BL		34	186	3		34	300	3		34	113	3		34	53	3
Pat-32-BL		35	236	2		35	174	2		35	165	2		35	8	2
Pat-33-BL		36	296	2		36	1217	2		36	306	2		36	174	2
Pat-36-BL		37	300	2		37	808	2		37	237	2		37	38	2
Pat-57-BL		38	425	3		38	794	3		38	265	3		38	77	3
Pat-59-BL		39	265	2		39	737	2		39	223	2		39	81	2
Pat-53-BL		40	288	2		40	808	2		40	214	2		40	93	2
Pat-43-BL		41	382	3		41	733	3		41	244	3		41	187	3
Pat-73-BL		42	218	3		42	191	3		42	161	3		42	78	3
Pat-28-BL		43	235	2		43	452	2		43	159	2		43	52	2
Pat-78-BL		44	340	2		44	634	2		44	277	2		44	25	2
Pat-86-BL		45	193	2		45	496	2		45	173	2		45	22	2
Pat-40-BL		46	177	2		46	365	2		46	125	2		46	10	2
Pat-89-BL		47	188	2		47	482	2		47	149	2		47	21	2
Pat-38-BL		48	159	2		48	287	2		48	129	2		48	30	2
Pat-20-BL		49	245	3		49	311	3		49	160	3		49	1	3
Pat-3-BL		50	206	3		50	196	3		50	126	3		50	7	3
Pat-79-BL		51	283	2		51	451	2		51	171	2		51	5	2
Pat-24-BL		52	227	3		52	466	3		52	140	3		52	1	3
Pat-88-BL		53	162	3		53	382	3		53	137	3		53	0	3
Pat-42-BL		54	267	3		54	384	3		54	184	3		54	303	3
Pat-70-BL		55	211	3		55	139	3		55	150	3		55	0	3
Pat-37-BL		56	229	2		56	186	2		56	133	2		56	7	2
Pat-49-BL		57	109	2		57	200	2		57	65	2		57	0	2
Pat-46-BL		58	189	3		58	186	3		58	156	3		58	0	3
Pat-23-BL		59	214	2		59	448	2		59	140	2		59	2	2
Pat-65-BL		60	166	2		60	221	2		60	96	2		60	0	2
Pat-48-BL		61	149	2		61	348	2		61	123	2		61	2	2
Pat-25-BL		62	171	2		62	366	2		62	133	2		62	18	2
Pat-8-BL		63	160	2		63	204	2		63	111	2		63	33	2
Pat-31-BL		64	198	3		64	324	3		64	113	3		64	1	3
Pat-5-BL		65	131	2		65	161	2		65	87	2		65	8	2
Pat-85-BL		66	187	2		66	337	2		66	125	2		66	26	2
Pat-96-BL		67	169	3		67	123	3		67	117	3		67	2	3
Pat-14-BL		68	229	3		68	220	3		68	140	3		68	0	3
Pat-6-BL		69	162	2		69	305	2		69	119	2		69	3	2
Pat-74-BL		70	134	2		70	160	2		70	87	2		70	0	2
Pat-68-BL		71	168	2		71	145	2		71	56	2		71	4	2

## Sheet: Ext.Data_Fig.10C
pearson r male	perason r female	gene
-0.651306	-0.614032	COL8A1
-0.618126	-0.583108	LTBP2
-0.629645	-0.498368	BGN
-0.612886	-0.54265	NPPB
-0.618869	-0.46585	COL3A1
-0.567023	-0.588333	NOX4
-0.52483	-0.649402	POSTN
-0.581516	-0.45392	COL1A1
-0.452837	-0.575221	THBS4
-0.501379	-0.456171	LOXL1
-0.488137	-0.44011	VCAN
-0.458709	-0.36525	PI16
-0.416852	-0.434764	PENK
-0.439696	-0.401805	CRLF1
-0.427875	-0.435748	TGFB2
-0.393516	-0.500645	FAP
-0.502831	-0.200057	ISLR
-0.348373	-0.524197	NPPA
-0.45539	-0.260785	LUM
-0.336454	-0.563887	PLOD2
-0.328101	-0.288439	DUSP26
-0.524369	-0.115317	FBN1
-0.432688	-0.16157	MFAP5
-0.324434	-0.3367	SERPINF1
-0.41561	-0.27998	TIMP1
-0.517812	-0.640329	ETV1
-0.614016	-0.361941	FSTL3
-0.529146	-0.455417	NPR3
-0.467143	-0.618859	TNC
-0.474936	-0.580476	LOXL2
-0.452776	-0.31779	TGM2
-0.431777	-0.207019	DLGAP1
-0.273166	-0.676029	KLHL6
-0.360658	-0.369335	ABHD2
-0.446962	-0.232871	SSC5D
-0.369344	-0.442738	PCOLCE
-0.393257	-0.327738	PLEKHH2
0.303302	0.300332	MPEG1
0.339514	0.35767	LRRC7
0.188406	0.537864	VASH2
0.346924	0.419894	PTGDS
0.457573	0.235211	BAALC
0.449267	0.608202	EPN3
-0.449954	-0.464039	AEBP1
-0.454108	-0.450986	THBS2
-0.418202	-0.441997	CYP1B1
-0.443312	-0.369682	MXRA8
-0.447532	-0.348383	SLC43A3
-0.371724	-0.45322	CLMP
-0.454483	-0.182665	P3H2
-0.302766	-0.596577	TGFB3
-0.378624	-0.453578	PLSCR4
-0.288092	-0.496682	CP
-0.263473	-0.400258	PRELP
0.341125	0.426106	MCF2L

## Sheet: Ext.Data_Fig.10D_male
All_correlations_male		risk_esc_rank_v3_m	COL8A1	LTBP2	BGN	NPPB	COL3A1	NOX4	POSTN	COL1A1	THBS4	LOXL1	VCAN	PI16	PENK	CRLF1	TGFB2	FAP	ISLR	NPPA	LUM	PLOD2	DUSP26	FBN1	MFAP5	SERPINF1	TIMP1	ETV1	FSTL3	NPR3	TNC	LOXL2	TGM2	DLGAP1	KLHL6	ABHD2	SSC5D	PCOLCE	PLEKHH2	MPEG1	LRRC7	VASH2	PTGDS	BAALC	EPN3	AEBP1	THBS2	CYP1B1	MXRA8
	risk_esc_rank_v3_m	1	-0.651306	-0.618126	-0.629645	-0.612886	-0.618869	-0.567023	-0.52483	-0.581516	-0.452837	-0.501379	-0.488137	-0.458709	-0.416852	-0.439696	-0.427875	-0.393516	-0.502831	-0.348373	-0.45539	-0.336454	-0.328101	-0.524369	-0.432688	-0.324434	-0.41561	-0.517812	-0.614016	-0.529146	-0.467143	-0.474936	-0.452776	-0.431777	-0.273166	-0.360658	-0.446962	-0.369344	-0.393257	0.303302	0.339514	0.188406	0.346924	0.457573	0.449267	-0.449954	-0.454108	-0.418202	-0.443312
	COL8A1	-0.651306	1	0.825346	0.895204	0.774894	0.818266	0.891678	0.857269	0.806659	0.633584	0.697518	0.843856	0.559948	0.726528	0.635259	0.707038	0.68721	0.644741	0.547963	0.654141	0.526078	0.176535	0.741989	0.58565	0.647981	0.733523	0.609043	0.557079	0.45594	0.769332	0.613107	0.448324	0.512025	0.071564	0.376784	0.73622	0.673911	0.743284	-0.163131	-0.404042	-0.235317	-0.539609	-0.418837	-0.619819	0.768051	0.762117	0.82517	0.749807
	LTBP2	-0.618126	0.825346	1	0.911642	0.768129	0.814049	0.739657	0.845318	0.758776	0.834888	0.692767	0.764458	0.430364	0.715307	0.518693	0.678214	0.763525	0.555454	0.595417	0.631554	0.273311	0.464435	0.556198	0.330534	0.703436	0.615653	0.612049	0.699259	0.522415	0.553176	0.576394	0.603191	0.564546	0.104625	0.528137	0.71279	0.577328	0.629492	-0.317249	-0.424964	-0.386944	-0.465368	-0.462435	-0.599581	0.787514	0.6916	0.725992	0.735072
	BGN	-0.629645	0.895204	0.911642	1	0.806608	0.867603	0.791018	0.827919	0.845571	0.735118	0.744675	0.827664	0.424812	0.74526	0.593862	0.703537	0.799825	0.594576	0.621293	0.687272	0.321612	0.35331	0.617059	0.311711	0.623402	0.713788	0.620452	0.592287	0.470213	0.636884	0.63002	0.5394	0.523496	0.0912711	0.417933	0.740797	0.652674	0.689457	-0.299154	-0.421061	-0.427481	-0.460279	-0.463248	-0.511548	0.805024	0.78052	0.727009	0.686629
	NPPB	-0.612886	0.774894	0.768129	0.806608	1	0.646293	0.715688	0.719713	0.681347	0.572672	0.658634	0.673325	0.2622	0.599356	0.614244	0.656537	0.516113	0.388075	0.735798	0.451424	0.257131	0.403828	0.43346	0.286397	0.530469	0.615228	0.664683	0.650385	0.562104	0.483686	0.391635	0.61863	0.563735	-0.109199	0.533336	0.460902	0.488862	0.495243	-0.391981	-0.39923	-0.375824	-0.457741	-0.514766	-0.54364	0.672137	0.585503	0.67502	0.489819
	COL3A1	-0.618869	0.818266	0.814049	0.867603	0.646293	1	0.68154	0.78847	0.936059	0.757945	0.705745	0.76244	0.515556	0.622459	0.407844	0.546192	0.802655	0.531447	0.368084	0.791286	0.46719	0.297904	0.737844	0.398081	0.59787	0.648576	0.553359	0.49291	0.419618	0.771828	0.690272	0.35931	0.45385	0.208396	0.372239	0.745369	0.707925	0.693528	-0.0793148	-0.358173	-0.289275	-0.49119	-0.439253	-0.481002	0.626376	0.720172	0.699562	0.731243
	NOX4	-0.567023	0.891678	0.739657	0.791018	0.715688	0.68154	1	0.820179	0.662403	0.490571	0.616949	0.78711	0.582721	0.651465	0.62041	0.626246	0.634147	0.531568	0.613027	0.53908	0.541938	0.0743353	0.639637	0.580895	0.598893	0.69099	0.557495	0.523649	0.356353	0.671367	0.49434	0.392369	0.345241	-0.0821971	0.364602	0.625541	0.650595	0.611775	-0.157838	-0.366276	-0.196736	-0.511838	-0.409183	-0.599034	0.723348	0.661666	0.81356	0.624821
	POSTN	-0.52483	0.857269	0.845318	0.827919	0.719713	0.78847	0.820179	1	0.724072	0.717571	0.557036	0.781433	0.565936	0.655841	0.646411	0.624536	0.69968	0.502936	0.561934	0.565085	0.391301	0.309824	0.605791	0.499085	0.795326	0.674507	0.515527	0.606105	0.302112	0.701032	0.494226	0.559143	0.432363	0.000226959	0.475039	0.695812	0.683964	0.650289	-0.112554	-0.405901	-0.196636	-0.456088	-0.547375	-0.614444	0.846009	0.636405	0.816934	0.750291
	COL1A1	-0.581516	0.806659	0.758776	0.845571	0.681347	0.936059	0.662403	0.724072	1	0.652714	0.846879	0.721836	0.427833	0.564136	0.501144	0.527631	0.705016	0.472635	0.413625	0.682595	0.477347	0.189265	0.733092	0.376123	0.511892	0.765661	0.516642	0.452234	0.356485	0.773438	0.667195	0.30414	0.407921	0.160127	0.317327	0.690337	0.726916	0.651268	-0.105756	-0.302278	-0.275152	-0.466025	-0.417984	-0.490578	0.609643	0.785867	0.644196	0.661578
	THBS4	-0.452837	0.633584	0.834888	0.735118	0.572672	0.757945	0.490571	0.717571	0.652714	1	0.452155	0.624138	0.526282	0.542851	0.241005	0.612992	0.737114	0.298858	0.332742	0.56222	0.136897	0.563588	0.4137	0.266022	0.711991	0.405856	0.565488	0.646357	0.487774	0.453804	0.494358	0.555134	0.667628	0.211526	0.534397	0.598573	0.506795	0.570166	-0.275735	-0.432618	-0.334043	-0.352892	-0.497617	-0.452107	0.663746	0.542901	0.630461	0.698808
	LOXL1	-0.501379	0.697518	0.692767	0.744675	0.658634	0.705745	0.616949	0.557036	0.846879	0.452155	1	0.629878	0.253249	0.61486	0.567631	0.559895	0.550014	0.42633	0.523723	0.552681	0.451609	0.110832	0.64767	0.320596	0.351972	0.800481	0.496162	0.414498	0.375277	0.571191	0.55045	0.190011	0.326084	0.171843	0.131678	0.634764	0.614981	0.598078	-0.149407	-0.31675	-0.282895	-0.519976	-0.269401	-0.498106	0.55768	0.753312	0.509652	0.53335
	VCAN	-0.488137	0.843856	0.764458	0.827664	0.673325	0.76244	0.78711	0.781433	0.721836	0.624138	0.629878	1	0.545107	0.742544	0.560399	0.786631	0.79408	0.612352	0.632906	0.771593	0.447037	0.167314	0.73223	0.499887	0.636979	0.706886	0.644797	0.460569	0.391685	0.721297	0.732372	0.264251	0.4632	0.149819	0.271912	0.841993	0.809751	0.811597	-0.0943143	-0.372229	-0.165397	-0.572915	-0.382252	-0.559792	0.76233	0.878338	0.858163	0.732375
	PI16	-0.458709	0.559948	0.430364	0.424812	0.2622	0.515556	0.582721	0.565936	0.427833	0.526282	0.253249	0.545107	1	0.249276	0.286994	0.441392	0.445882	0.430305	0.186323	0.381417	0.397466	0.0830439	0.596723	0.609766	0.585142	0.412896	0.321236	0.350194	0.121075	0.601041	0.348764	0.221384	0.383457	0.122614	0.186778	0.446677	0.566995	0.502926	0.0183837	-0.250388	0.0905429	-0.238099	-0.388424	-0.395173	0.545034	0.39575	0.569444	0.671394
	PENK	-0.416852	0.726528	0.715307	0.74526	0.599356	0.622459	0.651465	0.655841	0.564136	0.542851	0.61486	0.742544	0.249276	1	0.429753	0.717263	0.685442	0.460911	0.467	0.60713	0.21393	0.256075	0.485619	0.337732	0.527811	0.554169	0.466709	0.444146	0.366453	0.442348	0.577208	0.312674	0.406981	0.268112	0.177419	0.709794	0.534317	0.589697	-0.141498	-0.343537	-0.28885	-0.42025	-0.314509	-0.414851	0.597961	0.644941	0.623494	0.542385
	CRLF1	-0.439696	0.635259	0.518693	0.593862	0.614244	0.407844	0.62041	0.646411	0.501144	0.241005	0.567631	0.560399	0.286994	0.429753	1	0.47065	0.33941	0.398762	0.683726	0.23503	0.210539	0.105492	0.420684	0.349538	0.43103	0.684555	0.356772	0.323525	0.0651861	0.522745	0.198096	0.431773	0.129428	-0.19138	0.158209	0.416553	0.525351	0.439942	-0.120652	-0.307644	-0.0680131	-0.341814	-0.374013	-0.527763	0.671487	0.548695	0.529351	0.445752
	TGFB2	-0.427875	0.707038	0.678214	0.703537	0.656537	0.546192	0.626246	0.624536	0.527631	0.612992	0.559895	0.786631	0.441392	0.717263	0.47065	1	0.613954	0.417492	0.448949	0.614097	0.330783	0.348186	0.518474	0.409015	0.593059	0.525082	0.631251	0.678702	0.476514	0.466398	0.553331	0.387388	0.626898	0.159007	0.372582	0.643171	0.552148	0.666867	-0.308167	-0.472665	-0.178914	-0.53974	-0.397998	-0.622566	0.714774	0.65533	0.746138	0.571996
	FAP	-0.393516	0.68721	0.763525	0.799825	0.516113	0.802655	0.634147	0.69968	0.705016	0.737114	0.550014	0.79408	0.445882	0.685442	0.33941	0.613954	1	0.468227	0.452302	0.783713	0.339703	0.332706	0.516751	0.296489	0.528676	0.480745	0.621449	0.416471	0.348541	0.548567	0.628839	0.27235	0.448093	0.131205	0.288066	0.717902	0.611284	0.688426	-0.135922	-0.421743	-0.368355	-0.42772	-0.406526	-0.450651	0.594814	0.710781	0.700702	0.687158
	ISLR	-0.502831	0.644741	0.555454	0.594576	0.388075	0.531447	0.531568	0.502936	0.472635	0.298858	0.42633	0.612352	0.430305	0.460911	0.398762	0.417492	0.468227	1	0.372252	0.571333	0.377384	0.00839542	0.600392	0.357752	0.313777	0.403919	0.343248	0.298311	0.293043	0.537797	0.556069	0.171442	0.115256	0.163751	0.120217	0.62293	0.442265	0.473588	-0.0712432	-0.157968	-0.151206	-0.230799	-0.172314	-0.298051	0.45946	0.578412	0.494695	0.557318
	NPPA	-0.348373	0.547963	0.595417	0.621293	0.735798	0.368084	0.613027	0.561934	0.413625	0.332742	0.523723	0.632906	0.186323	0.467	0.683726	0.448949	0.452302	0.372252	1	0.313223	0.0356736	0.230093	0.280416	0.103325	0.364942	0.549994	0.542267	0.318679	0.343603	0.307396	0.268695	0.416245	0.276718	-0.174055	0.199892	0.387496	0.489671	0.43238	-0.270627	-0.218791	-0.250333	-0.330931	-0.307467	-0.360722	0.637074	0.560866	0.495787	0.404962
	LUM	-0.45539	0.654141	0.631554	0.687272	0.451424	0.791286	0.53908	0.565085	0.682595	0.56222	0.552681	0.771593	0.381417	0.60713	0.23503	0.614097	0.783713	0.571333	0.313223	1	0.577563	0.232042	0.702897	0.401856	0.41024	0.494546	0.632646	0.41826	0.452527	0.581174	0.676163	0.0735674	0.408067	0.251114	0.185087	0.724509	0.60962	0.722185	-0.00549358	-0.357116	-0.234728	-0.663261	-0.267568	-0.443165	0.436987	0.678135	0.619937	0.639033
	PLOD2	-0.336454	0.526078	0.273311	0.321612	0.257131	0.46719	0.541938	0.391301	0.477347	0.136897	0.451609	0.447037	0.397466	0.21393	0.210539	0.330783	0.339703	0.377384	0.0356736	0.577563	1	-0.190516	0.662081	0.632755	0.224419	0.431919	0.397654	0.292123	0.231362	0.572224	0.400281	-0.153066	0.15303	0.00485856	0.0952825	0.473702	0.419819	0.510717	0.175676	-0.349481	-0.012059	-0.698351	-0.101671	-0.537833	0.230188	0.417759	0.501321	0.447188
	DUSP26	-0.328101	0.176535	0.464435	0.35331	0.403828	0.297904	0.0743353	0.309824	0.189265	0.563588	0.110832	0.167314	0.0830439	0.256075	0.105492	0.348186	0.332706	0.00839542	0.230093	0.232042	-0.190516	1	-0.0335943	-0.118423	0.249845	0.0258092	0.403181	0.536669	0.477288	-0.0130882	0.0869689	0.524371	0.513481	0.043679	0.392365	0.143348	0.0525566	0.164487	-0.483374	-0.45664	-0.444693	-0.138695	-0.184757	-0.209404	0.281314	0.11425	0.200714	0.268898
	FBN1	-0.524369	0.741989	0.556198	0.617059	0.43346	0.737844	0.639637	0.605791	0.733092	0.4137	0.64767	0.73223	0.596723	0.485619	0.420684	0.518474	0.516751	0.600392	0.280416	0.702897	0.662081	-0.0335943	1	0.707793	0.526367	0.670901	0.319684	0.3015	0.22875	0.800184	0.648848	0.0714983	0.291806	0.161075	0.0900632	0.751108	0.712483	0.677313	0.202788	-0.222097	0.166881	-0.526177	-0.212827	-0.544384	0.551502	0.755011	0.623737	0.695002
	MFAP5	-0.432688	0.58565	0.330534	0.311711	0.286397	0.398081	0.580895	0.499085	0.376123	0.266022	0.320596	0.499887	0.609766	0.337732	0.349538	0.409015	0.296489	0.357752	0.103325	0.401856	0.632755	-0.118423	0.707793	1	0.445328	0.476163	0.285869	0.32516	0.175417	0.570766	0.269877	0.0480433	0.287673	0.0475791	0.15727	0.442994	0.466645	0.447494	0.176363	-0.28131	0.230726	-0.500241	-0.272109	-0.605285	0.394283	0.459501	0.576802	0.518371
	SERPINF1	-0.324434	0.647981	0.703436	0.623402	0.530469	0.59787	0.598893	0.795326	0.511892	0.711991	0.351972	0.636979	0.585142	0.527811	0.43103	0.593059	0.528676	0.313777	0.364942	0.41024	0.224419	0.249845	0.526367	0.445328	1	0.544967	0.285414	0.56011	0.11737	0.479265	0.432344	0.545005	0.403728	0.00453218	0.495794	0.526556	0.633597	0.418811	0.00520475	-0.309815	-0.0578094	-0.34954	-0.441893	-0.556566	0.787252	0.491153	0.704821	0.677363
	TIMP1	-0.41561	0.733523	0.615653	0.713788	0.615228	0.648576	0.69099	0.674507	0.765661	0.405856	0.800481	0.706886	0.412896	0.554169	0.684555	0.525082	0.480745	0.403919	0.549994	0.494546	0.431919	0.0258092	0.670901	0.476163	0.544967	1	0.426262	0.307299	0.102617	0.633555	0.459205	0.157919	0.26152	0.113323	0.0693938	0.573162	0.821045	0.595337	0.069827	-0.317788	-0.174039	-0.539193	-0.255189	-0.487286	0.679074	0.773321	0.603382	0.622352
	ETV1	-0.517812	0.609043	0.612049	0.620452	0.664683	0.553359	0.557495	0.515527	0.516642	0.565488	0.496162	0.644797	0.321236	0.466709	0.356772	0.631251	0.621449	0.343248	0.542267	0.632646	0.397654	0.403181	0.319684	0.285869	0.285414	0.426262	1	0.550617	0.691404	0.367763	0.40815	0.223379	0.614548	0.134185	0.377116	0.454279	0.425502	0.624901	-0.363048	-0.538918	-0.432247	-0.649296	-0.32254	-0.517269	0.376913	0.520582	0.604848	0.524804
	FSTL3	-0.614016	0.557079	0.699259	0.592287	0.650385	0.49291	0.523649	0.606105	0.452234	0.646357	0.414498	0.460569	0.350194	0.444146	0.323525	0.678702	0.416471	0.298311	0.318679	0.41826	0.292123	0.536669	0.3015	0.32516	0.56011	0.307299	0.550617	1	0.579129	0.272633	0.39449	0.609769	0.572115	0.146418	0.664325	0.428169	0.301536	0.291212	-0.459024	-0.446577	-0.405798	-0.486925	-0.490762	-0.505294	0.56483	0.347919	0.541538	0.414581
	NPR3	-0.529146	0.45594	0.522415	0.470213	0.562104	0.419618	0.356353	0.302112	0.356485	0.487774	0.375277	0.391685	0.121075	0.366453	0.0651861	0.476514	0.348541	0.293043	0.343603	0.452527	0.231362	0.477288	0.22875	0.175417	0.11737	0.102617	0.691404	0.579129	1	0.207721	0.409515	0.354337	0.600023	0.202805	0.401469	0.380352	0.0963221	0.415063	-0.47746	-0.407142	-0.385583	-0.409025	-0.180991	-0.331033	0.249951	0.341215	0.36339	0.250241
	TNC	-0.467143	0.769332	0.553176	0.636884	0.483686	0.771828	0.671367	0.701032	0.773438	0.453804	0.571191	0.721297	0.601041	0.442348	0.522745	0.466398	0.548567	0.537797	0.307396	0.581174	0.572224	-0.0130882	0.800184	0.570766	0.479265	0.633555	0.367763	0.272633	0.207721	1	0.563098	0.132812	0.312919	0.10753	0.14581	0.720816	0.738423	0.709906	0.192805	-0.242465	0.0786757	-0.448602	-0.286183	-0.438563	0.576921	0.692651	0.707917	0.682018
	LOXL2	-0.474936	0.613107	0.576394	0.63002	0.391635	0.690272	0.49434	0.494226	0.667195	0.494358	0.55045	0.732372	0.348764	0.577208	0.198096	0.553331	0.628839	0.556069	0.268695	0.676163	0.400281	0.0869689	0.648848	0.269877	0.432344	0.459205	0.40815	0.39449	0.409515	0.563098	1	0.0397722	0.226665	0.461541	0.0964474	0.75922	0.676525	0.567165	0.00684631	-0.204162	-0.145898	-0.365849	-0.055937	-0.345185	0.45038	0.790948	0.530205	0.525136
	TGM2	-0.452776	0.448324	0.603191	0.5394	0.61863	0.35931	0.392369	0.559143	0.30414	0.555134	0.190011	0.264251	0.221384	0.312674	0.431773	0.387388	0.27235	0.171442	0.416245	0.0735674	-0.153066	0.524371	0.0714983	0.0480433	0.545005	0.157919	0.223379	0.609769	0.354337	0.132812	0.0397722	1	0.4025	-0.282243	0.698978	0.130826	0.0665483	0.110951	-0.572578	-0.238292	-0.273447	-0.00171425	-0.571117	-0.342848	0.628754	0.135328	0.349449	0.269971
	DLGAP1	-0.431777	0.512025	0.564546	0.523496	0.563735	0.45385	0.345241	0.432363	0.407921	0.667628	0.326084	0.4632	0.383457	0.406981	0.129428	0.626898	0.448093	0.115256	0.276718	0.408067	0.15303	0.513481	0.291806	0.287673	0.403728	0.26152	0.614548	0.572115	0.600023	0.312919	0.226665	0.4025	1	0.145112	0.403254	0.350363	0.237255	0.540076	-0.36188	-0.486551	-0.259088	-0.407342	-0.413499	-0.396482	0.45433	0.317141	0.423695	0.50126
	KLHL6	-0.273166	0.071564	0.104625	0.0912711	-0.109199	0.208396	-0.0821971	0.000226959	0.160127	0.211526	0.171843	0.149819	0.122614	0.268112	-0.19138	0.159007	0.131205	0.163751	-0.174055	0.251114	0.00485856	0.043679	0.161075	0.0475791	0.00453218	0.113323	0.134185	0.146418	0.202805	0.10753	0.461541	-0.282243	0.145112	1	-0.264455	0.378463	0.252311	0.257745	0.181083	-0.114704	-0.0853968	-0.190872	0.132053	0.0891811	0.00170454	0.219382	-0.0423517	0.199381
	ABHD2	-0.360658	0.376784	0.528137	0.417933	0.533336	0.372239	0.364602	0.475039	0.317327	0.534397	0.131678	0.271912	0.186778	0.177419	0.158209	0.372582	0.288066	0.120217	0.199892	0.185087	0.0952825	0.392365	0.0900632	0.15727	0.495794	0.0693938	0.377116	0.664325	0.401469	0.14581	0.0964474	0.698978	0.403254	-0.264455	1	0.171576	0.055018	0.054333	-0.541168	-0.114642	-0.344662	-0.211782	-0.591575	-0.443456	0.388032	0.107936	0.490123	0.209171
	SSC5D	-0.446962	0.73622	0.71279	0.740797	0.460902	0.745369	0.625541	0.695812	0.690337	0.598573	0.634764	0.841993	0.446677	0.709794	0.416553	0.643171	0.717902	0.62293	0.387496	0.724509	0.473702	0.143348	0.751108	0.442994	0.526556	0.573162	0.454279	0.428169	0.380352	0.720816	0.75922	0.130826	0.350363	0.378463	0.171576	1	0.702574	0.757118	0.052235	-0.296883	-0.122453	-0.527806	-0.261599	-0.456794	0.647814	0.81605	0.721476	0.660032
	PCOLCE	-0.369344	0.673911	0.577328	0.652674	0.488862	0.707925	0.650595	0.683964	0.726916	0.506795	0.614981	0.809751	0.566995	0.534317	0.525351	0.552148	0.611284	0.442265	0.489671	0.60962	0.419819	0.0525566	0.712483	0.466645	0.633597	0.821045	0.425502	0.301536	0.0963221	0.738423	0.676525	0.0665483	0.237255	0.252311	0.055018	0.702574	1	0.632689	0.205304	-0.270767	-0.0153346	-0.503519	-0.236312	-0.448457	0.679235	0.817047	0.700133	0.655472
	PLEKHH2	-0.393257	0.743284	0.629492	0.689457	0.495243	0.693528	0.611775	0.650289	0.651268	0.570166	0.598078	0.811597	0.502926	0.589697	0.439942	0.666867	0.688426	0.473588	0.43238	0.722185	0.510717	0.164487	0.677313	0.447494	0.418811	0.595337	0.624901	0.291212	0.415063	0.709906	0.567165	0.110951	0.540076	0.257745	0.054333	0.757118	0.632689	1	-0.0461569	-0.446515	-0.0841186	-0.642235	-0.260776	-0.539179	0.631111	0.709921	0.664205	0.721571
	MPEG1	0.303302	-0.163131	-0.317249	-0.299154	-0.391981	-0.0793148	-0.157838	-0.112554	-0.105756	-0.275735	-0.149407	-0.0943143	0.0183837	-0.141498	-0.120652	-0.308167	-0.135922	-0.0712432	-0.270627	-0.00549358	0.175676	-0.483374	0.202788	0.176363	0.00520475	0.069827	-0.363048	-0.459024	-0.47746	0.192805	0.00684631	-0.572578	-0.36188	0.181083	-0.541168	0.052235	0.205304	-0.0461569	1	0.262031	0.445914	0.000995925	0.324243	0.17764	-0.200388	-0.038851	-0.0977166	0.039161
	LRRC7	0.339514	-0.404042	-0.424964	-0.421061	-0.39923	-0.358173	-0.366276	-0.405901	-0.302278	-0.432618	-0.31675	-0.372229	-0.250388	-0.343537	-0.307644	-0.472665	-0.421743	-0.157968	-0.218791	-0.357116	-0.349481	-0.45664	-0.222097	-0.28131	-0.309815	-0.317788	-0.538918	-0.446577	-0.407142	-0.242465	-0.204162	-0.238292	-0.486551	-0.114704	-0.114642	-0.296883	-0.270767	-0.446515	0.262031	1	0.23215	0.435138	0.169397	0.416866	-0.382618	-0.306053	-0.391397	-0.422212
	VASH2	0.188406	-0.235317	-0.386944	-0.427481	-0.375824	-0.289275	-0.196736	-0.196636	-0.275152	-0.334043	-0.282895	-0.165397	0.0905429	-0.28885	-0.0680131	-0.178914	-0.368355	-0.151206	-0.250333	-0.234728	-0.012059	-0.444693	0.166881	0.230726	-0.0578094	-0.174039	-0.432247	-0.405798	-0.385583	0.0786757	-0.145898	-0.273447	-0.259088	-0.0853968	-0.344662	-0.122453	-0.0153346	-0.0841186	0.445914	0.23215	1	0.263784	0.101077	-0.0176369	-0.13659	-0.144986	-0.137634	-0.168722
	PTGDS	0.346924	-0.539609	-0.465368	-0.460279	-0.457741	-0.49119	-0.511838	-0.456088	-0.466025	-0.352892	-0.519976	-0.572915	-0.238099	-0.42025	-0.341814	-0.53974	-0.42772	-0.230799	-0.330931	-0.663261	-0.698351	-0.138695	-0.526177	-0.500241	-0.34954	-0.539193	-0.649296	-0.486925	-0.409025	-0.448602	-0.365849	-0.00171425	-0.407342	-0.190872	-0.211782	-0.527806	-0.503519	-0.642235	0.000995925	0.435138	0.263784	1	0.122916	0.571455	-0.386534	-0.492567	-0.541437	-0.528293
	BAALC	0.457573	-0.418837	-0.462435	-0.463248	-0.514766	-0.439253	-0.409183	-0.547375	-0.417984	-0.497617	-0.269401	-0.382252	-0.388424	-0.314509	-0.374013	-0.397998	-0.406526	-0.172314	-0.307467	-0.267568	-0.101671	-0.184757	-0.212827	-0.272109	-0.441893	-0.255189	-0.32254	-0.490762	-0.180991	-0.286183	-0.055937	-0.571117	-0.413499	0.132053	-0.591575	-0.261599	-0.236312	-0.260776	0.324243	0.169397	0.101077	0.122916	1	0.33667	-0.468033	-0.173702	-0.49681	-0.206435
	EPN3	0.449267	-0.619819	-0.599581	-0.511548	-0.54364	-0.481002	-0.599034	-0.614444	-0.490578	-0.452107	-0.498106	-0.559792	-0.395173	-0.414851	-0.527763	-0.622566	-0.450651	-0.298051	-0.360722	-0.443165	-0.537833	-0.209404	-0.544384	-0.605285	-0.556566	-0.487286	-0.517269	-0.505294	-0.331033	-0.438563	-0.345185	-0.342848	-0.396482	0.0891811	-0.443456	-0.456794	-0.448457	-0.539179	0.17764	0.416866	-0.0176369	0.571455	0.33667	1	-0.578054	-0.506094	-0.648636	-0.550546
	AEBP1	-0.449954	0.768051	0.787514	0.805024	0.672137	0.626376	0.723348	0.846009	0.609643	0.663746	0.55768	0.76233	0.545034	0.597961	0.671487	0.714774	0.594814	0.45946	0.637074	0.436987	0.230188	0.281314	0.551502	0.394283	0.787252	0.679074	0.376913	0.56483	0.249951	0.576921	0.45038	0.628754	0.45433	0.00170454	0.388032	0.647814	0.679235	0.631111	-0.200388	-0.382618	-0.13659	-0.386534	-0.468033	-0.578054	1	0.667138	0.711598	0.675255
	THBS2	-0.454108	0.762117	0.6916	0.78052	0.585503	0.720172	0.661666	0.636405	0.785867	0.542901	0.753312	0.878338	0.39575	0.644941	0.548695	0.65533	0.710781	0.578412	0.560866	0.678135	0.417759	0.11425	0.755011	0.459501	0.491153	0.773321	0.520582	0.347919	0.341215	0.692651	0.790948	0.135328	0.317141	0.219382	0.107936	0.81605	0.817047	0.709921	-0.038851	-0.306053	-0.144986	-0.492567	-0.173702	-0.506094	0.667138	1	0.682413	0.666457
	CYP1B1	-0.418202	0.82517	0.725992	0.727009	0.67502	0.699562	0.81356	0.816934	0.644196	0.630461	0.509652	0.858163	0.569444	0.623494	0.529351	0.746138	0.700702	0.494695	0.495787	0.619937	0.501321	0.200714	0.623737	0.576802	0.704821	0.603382	0.604848	0.541538	0.36339	0.707917	0.530205	0.349449	0.423695	-0.0423517	0.490123	0.721476	0.700133	0.664205	-0.0977166	-0.391397	-0.137634	-0.541437	-0.49681	-0.648636	0.711598	0.682413	1	0.642743
	MXRA8	-0.443312	0.749807	0.735072	0.686629	0.489819	0.731243	0.624821	0.750291	0.661578	0.698808	0.53335	0.732375	0.671394	0.542385	0.445752	0.571996	0.687158	0.557318	0.404962	0.639033	0.447188	0.268898	0.695002	0.518371	0.677363	0.622352	0.524804	0.414581	0.250241	0.682018	0.525136	0.269971	0.50126	0.199381	0.209171	0.660032	0.655472	0.721571	0.039161	-0.422212	-0.168722	-0.528293	-0.206435	-0.550546	0.675255	0.666457	0.642743	1
	SLC43A3	-0.447532	0.392805	0.38945	0.34684	0.275514	0.324217	0.331566	0.316261	0.302639	0.365283	0.334772	0.422915	0.287126	0.344509	0.11166	0.393644	0.34138	0.285461	0.190351	0.402165	0.428233	0.143056	0.464537	0.422687	0.237295	0.233649	0.354806	0.427025	0.430996	0.311559	0.43507	0.142737	0.369793	0.293402	0.129615	0.548293	0.298718	0.458955	-0.1222	-0.291477	0.0655492	-0.466134	-0.199548	-0.266364	0.347184	0.479531	0.306609	0.326186
	CLMP	-0.371724	0.479366	0.365951	0.363861	0.371636	0.46945	0.375177	0.454793	0.444813	0.340015	0.343599	0.52742	0.297926	0.364395	0.261764	0.433856	0.358375	0.271959	0.19474	0.496953	0.540961	0.0489344	0.611811	0.474199	0.576793	0.42473	0.283251	0.416253	0.15839	0.474294	0.571705	0.0744181	0.251685	0.178073	0.163806	0.505625	0.580174	0.38339	0.2834	-0.255758	0.0805863	-0.578009	-0.157519	-0.417961	0.419922	0.51018	0.500708	0.478972
	P3H2	-0.454483	0.353614	0.267283	0.278211	0.404239	0.211761	0.283202	0.174044	0.232022	0.308818	0.256685	0.302073	0.379174	0.18172	0.19796	0.272898	0.213633	0.111391	0.373363	0.239997	0.158536	0.237729	0.210544	0.320582	0.118851	0.256732	0.586085	0.260576	0.377085	0.11032	0.0389856	0.161229	0.567569	0.103692	0.219345	0.125868	0.140878	0.301509	-0.339958	-0.257942	-0.274232	-0.357981	-0.261283	-0.276031	0.157503	0.23258	0.220154	0.363551
	TGFB3	-0.302766	0.633119	0.590071	0.683055	0.516455	0.557377	0.514829	0.607397	0.525445	0.559351	0.438617	0.682949	0.458983	0.517356	0.398442	0.713654	0.575092	0.426386	0.4003	0.480585	0.295578	0.212796	0.449263	0.199104	0.519055	0.490277	0.486347	0.447381	0.297301	0.501465	0.552208	0.286091	0.505374	0.239043	0.182363	0.659365	0.555891	0.709677	-0.0897515	-0.333716	-0.208907	-0.405987	-0.282687	-0.443324	0.696967	0.573556	0.585475	0.5662
	PLSCR4	-0.378624	0.657799	0.383184	0.488472	0.299249	0.598636	0.657202	0.551767	0.539767	0.237996	0.403424	0.647023	0.526343	0.409961	0.362357	0.373218	0.566105	0.472141	0.246199	0.672874	0.750598	-0.129965	0.746968	0.672883	0.405027	0.576777	0.396302	0.125345	0.0742927	0.709323	0.446171	-0.095394	0.189825	0.033364	0.0113755	0.561568	0.660555	0.637419	0.333788	-0.284566	0.0585236	-0.595922	-0.15107	-0.533675	0.427393	0.559144	0.62669	0.621249
	CP	-0.288092	0.517654	0.454908	0.521494	0.413033	0.517312	0.513176	0.492559	0.633714	0.211561	0.737033	0.472878	0.25602	0.328735	0.481789	0.306684	0.381794	0.230064	0.400817	0.380125	0.452857	-0.127844	0.654304	0.355064	0.418379	0.755262	0.224808	0.160169	0.0382923	0.531555	0.366198	0.0125406	0.204598	0.0454656	-0.0413944	0.485084	0.597821	0.479837	0.244951	-0.231782	0.0614103	-0.43219	-0.150304	-0.391475	0.493048	0.571691	0.374461	0.450064
	PRELP	-0.263473	0.484693	0.431462	0.34032	0.332325	0.271484	0.500482	0.64316	0.255234	0.327438	0.2268	0.334956	0.466119	0.279852	0.538679	0.263197	0.15608	0.219952	0.291682	0.0953544	0.263477	0.0535895	0.402768	0.561757	0.693839	0.550529	0.0495285	0.357022	-0.135871	0.357774	-0.000743549	0.395877	0.193409	-0.0982025	0.190132	0.254586	0.428516	0.260532	0.203574	-0.281297	0.111772	-0.30406	-0.345903	-0.427864	0.635488	0.23641	0.43822	0.536431
	MCF2L	0.341125	-0.402519	-0.409996	-0.487581	-0.468608	-0.419609	-0.327219	-0.392079	-0.496905	-0.329721	-0.50103	-0.369041	-0.210431	-0.234992	-0.47567	-0.425988	-0.348428	-0.116888	-0.318032	-0.288729	-0.171406	-0.302469	-0.3689	-0.10125	-0.406148	-0.530909	-0.282375	-0.328655	-0.11609	-0.359586	-0.180786	-0.348154	-0.362034	0.0664587	-0.205665	-0.264611	-0.410051	-0.264302	0.0536252	0.330187	0.169845	0.244969	0.297982	0.271064	-0.472367	-0.411019	-0.355708	-0.398306
[truncated: 65 more columns]

## Sheet: Ext.Data_Fig.10D_female
All_correlations_female		risk_esc_rank_v3_f	COL8A1	LTBP2	BGN	NPPB	COL3A1	NOX4	POSTN	COL1A1	THBS4	LOXL1	VCAN	PI16	PENK	CRLF1	TGFB2	FAP	ISLR	NPPA	LUM	PLOD2	DUSP26	FBN1	MFAP5	SERPINF1	TIMP1	ETV1	FSTL3	NPR3	TNC	LOXL2	TGM2	DLGAP1	KLHL6	ABHD2	SSC5D	PCOLCE	PLEKHH2	MPEG1	LRRC7	VASH2	PTGDS	BAALC	EPN3	AEBP1	THBS2	CYP1B1	MXRA8
	risk_esc_rank_v3_f	1	-0.614032	-0.583108	-0.498368	-0.54265	-0.46585	-0.588333	-0.649402	-0.45392	-0.575221	-0.456171	-0.44011	-0.36525	-0.434764	-0.401805	-0.435748	-0.500645	-0.200057	-0.524197	-0.260785	-0.563887	-0.288439	-0.115317	-0.16157	-0.3367	-0.27998	-0.640329	-0.361941	-0.455417	-0.618859	-0.580476	-0.31779	-0.207019	-0.676029	-0.369335	-0.232871	-0.442738	-0.327738	0.300332	0.35767	0.537864	0.419894	0.235211	0.608202	-0.464039	-0.450986	-0.441997	-0.369682
	COL8A1	-0.614032	1	0.882284	0.929446	0.703095	0.831227	0.760196	0.890637	0.888277	0.732997	0.892237	0.845956	0.486984	0.815745	0.325107	0.763708	0.876133	0.584742	0.579331	0.707201	0.68391	-0.0902652	0.559988	0.342653	0.687307	0.661593	0.657754	0.3125	0.738715	0.810368	0.800122	-0.0821868	0.289662	0.616224	0.0588776	0.73335	0.816999	0.747528	-0.231854	-0.0414089	-0.172227	-0.643634	0.210324	-0.572979	0.922326	0.882214	0.708399	0.799776
	LTBP2	-0.583108	0.882284	1	0.84303	0.671626	0.682231	0.7843	0.903405	0.703343	0.614515	0.916355	0.801344	0.545626	0.703823	0.46664	0.543043	0.790986	0.568613	0.680931	0.632287	0.500321	0.038468	0.486492	0.221851	0.572421	0.391093	0.622009	0.276681	0.662753	0.687588	0.825474	0.120419	0.257853	0.610443	0.0361062	0.702398	0.663197	0.586177	-0.379061	-0.119212	-0.264228	-0.511111	0.179116	-0.516558	0.860951	0.787172	0.628108	0.885145
	BGN	-0.498368	0.929446	0.84303	1	0.743265	0.854143	0.75517	0.848533	0.858079	0.749579	0.897011	0.878934	0.534296	0.877367	0.361984	0.712658	0.864118	0.679818	0.571834	0.689148	0.521816	-0.123545	0.62736	0.394913	0.728542	0.496366	0.650359	0.379625	0.70399	0.874661	0.766376	-0.0326031	0.338313	0.54409	0.119996	0.734486	0.815511	0.572443	-0.197305	-0.028688	-0.143944	-0.582861	0.27345	-0.50961	0.89359	0.749086	0.777655	0.840358
	NPPB	-0.54265	0.703095	0.671626	0.743265	1	0.66221	0.682463	0.727508	0.589372	0.544356	0.705383	0.622086	0.317319	0.530405	0.477889	0.534237	0.556403	0.268465	0.717542	0.340024	0.473542	0.138989	0.236218	0.270394	0.558252	0.273219	0.645854	0.614797	0.576849	0.772648	0.6126	0.276021	0.684174	0.567051	0.444325	0.348943	0.422238	0.376207	-0.370029	-0.291907	-0.469093	-0.619501	0.194508	-0.56023	0.6041	0.510096	0.673671	0.600247
	COL3A1	-0.46585	0.831227	0.682231	0.854143	0.66221	1	0.49656	0.650873	0.953351	0.820219	0.674445	0.655863	0.30513	0.828835	0.124739	0.778375	0.796417	0.473758	0.361116	0.670415	0.546286	0.0946088	0.453208	0.29438	0.661602	0.611913	0.651692	0.413314	0.751029	0.816013	0.775516	0.100447	0.347359	0.337601	0.186286	0.56494	0.780049	0.67279	-0.413221	-0.23729	-0.231998	-0.518716	0.213929	-0.311086	0.8306	0.711059	0.611744	0.716235
	NOX4	-0.588333	0.760196	0.7843	0.75517	0.682463	0.49656	1	0.924983	0.492175	0.344244	0.854838	0.874455	0.603512	0.65007	0.561726	0.436522	0.761812	0.577826	0.878023	0.456323	0.443369	-0.0960606	0.444945	0.305479	0.559265	0.298535	0.577663	0.153961	0.358998	0.630777	0.632946	0.00287952	0.054351	0.660615	0.314642	0.642502	0.584559	0.34949	-0.187157	-0.107119	-0.133585	-0.604902	0.0546395	-0.584997	0.72166	0.638612	0.829853	0.708318
	POSTN	-0.649402	0.890637	0.903405	0.848533	0.727508	0.650873	0.924983	1	0.666149	0.540395	0.902488	0.85278	0.570409	0.711122	0.566606	0.548581	0.820541	0.559595	0.832255	0.559212	0.566524	-0.0607809	0.447053	0.299678	0.678173	0.455215	0.620407	0.240627	0.557127	0.740485	0.725336	0.0218589	0.199472	0.667672	0.258336	0.634916	0.723786	0.53786	-0.262907	-0.166518	-0.248724	-0.617782	0.0886381	-0.544428	0.849995	0.784878	0.749012	0.79161
	COL1A1	-0.45392	0.888277	0.703343	0.858079	0.589372	0.953351	0.492175	0.666149	1	0.819717	0.714334	0.674653	0.253415	0.844106	0.0670038	0.85077	0.855514	0.490439	0.298979	0.695545	0.605861	-0.00127333	0.473267	0.249607	0.610117	0.735112	0.624797	0.356641	0.808523	0.800882	0.783411	-0.0420975	0.281513	0.339184	0.0171461	0.647379	0.820532	0.796481	-0.354605	-0.164175	-0.193885	-0.525668	0.225131	-0.352042	0.888192	0.808685	0.597117	0.726276
	THBS4	-0.575221	0.732997	0.614515	0.749579	0.544356	0.820219	0.344244	0.540395	0.819717	1	0.584254	0.432162	0.1962	0.770035	0.0737021	0.715776	0.641996	0.46107	0.184107	0.504818	0.596331	0.172426	0.272785	0.176261	0.479455	0.436785	0.718958	0.467066	0.822259	0.832974	0.63192	0.121798	0.423124	0.339282	0.0929334	0.363189	0.703895	0.57135	-0.337651	-0.329886	-0.436425	-0.353207	0.273319	-0.372717	0.676868	0.552991	0.442809	0.618674
	LOXL1	-0.456171	0.892237	0.916355	0.897011	0.705383	0.674445	0.854838	0.902488	0.714334	0.584254	1	0.90579	0.55804	0.780018	0.416662	0.553224	0.833487	0.605677	0.683629	0.622443	0.503138	-0.111087	0.606372	0.36599	0.60918	0.382351	0.614402	0.239971	0.650259	0.718826	0.729713	-0.0306455	0.231292	0.525394	0.0552502	0.78563	0.706048	0.546743	-0.324318	0.018803	-0.105318	-0.537326	0.249566	-0.505656	0.86095	0.752996	0.744659	0.857089
	VCAN	-0.44011	0.845956	0.801344	0.878934	0.622086	0.655863	0.874455	0.85278	0.674653	0.432162	0.90579	1	0.656193	0.743108	0.425561	0.554496	0.837635	0.613504	0.700391	0.667087	0.416847	-0.196778	0.731716	0.440764	0.588897	0.406377	0.552259	0.14665	0.495004	0.645772	0.68521	-0.0665295	0.0729523	0.562116	0.0790222	0.84932	0.702365	0.466549	-0.179776	0.191344	0.0864758	-0.578235	0.143444	-0.504214	0.823411	0.721885	0.795655	0.762129
	PI16	-0.36525	0.486984	0.545626	0.534296	0.317319	0.30513	0.603512	0.570409	0.253415	0.1962	0.55804	0.656193	1	0.497109	0.502387	0.17117	0.373408	0.580009	0.46249	0.290016	0.125905	-0.182232	0.780843	0.721768	0.526311	-0.00698529	0.206608	0.0762939	0.0630897	0.324347	0.329112	0.144217	0.0682129	0.320131	0.145866	0.577634	0.519877	0.00915174	0.143936	0.290752	0.386868	-0.219153	-0.199117	-0.328266	0.359791	0.254075	0.637922	0.474233
	PENK	-0.434764	0.815745	0.703823	0.877367	0.530405	0.828835	0.65007	0.711122	0.844106	0.770035	0.780018	0.743108	0.497109	1	0.118339	0.702557	0.883671	0.784963	0.346431	0.614683	0.513136	-0.022755	0.588717	0.426537	0.692021	0.417674	0.63245	0.289708	0.646321	0.821315	0.684159	-0.0391133	0.124099	0.271678	0.056341	0.704647	0.841306	0.476066	-0.208205	-0.147325	-0.0384269	-0.48777	0.220722	-0.356866	0.787912	0.592809	0.76277	0.80131
	CRLF1	-0.401805	0.325107	0.46664	0.361984	0.477889	0.124739	0.561726	0.566606	0.0670038	0.0737021	0.416662	0.425561	0.502387	0.118339	1	0.0888483	0.176748	0.100131	0.737069	0.0452993	0.0555793	0.0627266	0.260296	0.202713	0.365776	0.00883728	0.207359	0.102979	0.0179249	0.341547	0.340303	0.123312	0.18661	0.37489	0.285088	0.0813805	0.244899	-0.0034682	-0.0220409	-0.0210992	-0.165703	-0.22905	-0.083015	-0.495157	0.356709	0.264604	0.425193	0.368752
	TGFB2	-0.435748	0.763708	0.543043	0.712658	0.534237	0.778375	0.436522	0.548581	0.85077	0.715776	0.553224	0.554496	0.17117	0.702557	0.0888483	1	0.758918	0.509912	0.290671	0.632506	0.655324	-0.0926041	0.268296	0.0493083	0.436968	0.759204	0.705841	0.378339	0.73097	0.742345	0.622522	-0.0684261	0.334655	0.416971	0.0913749	0.50196	0.597742	0.80211	-0.198063	-0.255463	-0.247885	-0.682975	0.240988	-0.562713	0.757407	0.75508	0.643858	0.527656
	FAP	-0.500645	0.876133	0.790986	0.864118	0.556403	0.796417	0.761812	0.820541	0.855514	0.641996	0.833487	0.837635	0.373408	0.883671	0.176748	0.758918	1	0.683202	0.520305	0.760487	0.632753	-0.113531	0.473189	0.19589	0.606947	0.590121	0.690755	0.14688	0.671363	0.7742	0.749287	-0.103153	0.0483754	0.458732	0.0510117	0.770156	0.774452	0.669451	-0.344302	-0.176437	-0.147355	-0.625538	0.204663	-0.438473	0.898737	0.810089	0.741162	0.804966
	ISLR	-0.200057	0.584742	0.568613	0.679818	0.268465	0.473758	0.577826	0.559595	0.490439	0.46107	0.605677	0.613504	0.580009	0.784963	0.100131	0.509912	0.683202	1	0.272905	0.626984	0.380608	-0.34337	0.534363	0.292556	0.586227	0.242027	0.417994	0.00126289	0.312911	0.527297	0.376515	-0.251011	0.0308563	0.335056	-0.0986357	0.67369	0.599573	0.284511	0.180781	-0.0149949	0.198627	-0.484044	0.351517	-0.360239	0.541308	0.441165	0.688705	0.659979
	NPPA	-0.524197	0.579331	0.680931	0.571834	0.717542	0.361116	0.878023	0.832255	0.298979	0.184107	0.683629	0.700391	0.46249	0.346431	0.737069	0.290671	0.520305	0.272905	1	0.276213	0.290694	0.0210798	0.200807	0.114006	0.413107	0.175923	0.492039	0.185675	0.236963	0.510796	0.534601	0.143621	0.154744	0.656418	0.446764	0.356135	0.368167	0.248692	-0.229333	-0.20786	-0.306262	-0.561671	0.0322034	-0.540491	0.598998	0.537153	0.669534	0.550424
	LUM	-0.260785	0.707201	0.632287	0.689148	0.340024	0.670415	0.456323	0.559212	0.695545	0.504818	0.622443	0.667087	0.290016	0.614683	0.0452993	0.632506	0.760487	0.626984	0.276213	1	0.604598	-0.308238	0.4903	0.103221	0.55118	0.570538	0.526344	-0.117414	0.582803	0.479195	0.467236	-0.338166	0.152062	0.473961	-0.217832	0.7512	0.590095	0.67346	-0.206402	0.032608	0.0321046	-0.652773	0.474751	-0.379255	0.689639	0.759087	0.420707	0.576572
	PLOD2	-0.563887	0.68391	0.500321	0.521816	0.473542	0.546286	0.443369	0.566524	0.605861	0.596331	0.503138	0.416847	0.125905	0.513136	0.0555793	0.655324	0.632753	0.380608	0.290694	0.604598	1	-0.192771	0.134227	0.180588	0.516422	0.602131	0.566867	0.0502503	0.503794	0.584786	0.422571	-0.158396	0.331555	0.448322	0.0799218	0.325522	0.491661	0.66122	-0.253213	-0.226035	-0.269448	-0.560013	0.171538	-0.41043	0.520295	0.640546	0.381349	0.422485
	DUSP26	-0.288439	-0.0902652	0.038468	-0.123545	0.138989	0.0946088	-0.0960606	-0.0607809	-0.00127333	0.172426	-0.111087	-0.196778	-0.182232	-0.022755	0.0627266	-0.0926041	-0.113531	-0.34337	0.0210798	-0.308238	-0.192771	1	-0.263434	-0.199269	-0.245498	-0.28016	0.31354	0.439953	0.244252	0.0640885	0.17969	0.638759	0.0754459	-0.102027	0.161751	-0.305893	-0.178074	-0.185066	-0.47728	-0.32694	-0.470409	0.0992997	-0.0619552	-0.0455527	-0.0742587	-0.203575	-0.185386	0.0455958
	FBN1	-0.115317	0.559988	0.486492	0.62736	0.236218	0.453208	0.444945	0.447053	0.473267	0.272785	0.606372	0.731716	0.780843	0.588717	0.260296	0.268296	0.473189	0.534363	0.200807	0.4903	0.134227	-0.263434	1	0.745976	0.514151	0.208374	0.109896	-0.0453897	0.215668	0.304675	0.379501	-0.13665	0.0231672	0.101094	-0.264879	0.768402	0.627309	0.190705	0.0879947	0.589255	0.576482	-0.166512	0.0728758	-0.174747	0.48265	0.367931	0.527894	0.550962
	MFAP5	-0.16157	0.342653	0.221851	0.394913	0.270394	0.29438	0.305479	0.299678	0.249607	0.176261	0.36599	0.440764	0.721768	0.426537	0.202713	0.0493083	0.19589	0.292556	0.114006	0.103221	0.180588	-0.199269	0.745976	1	0.602069	-0.00267493	-0.0619079	0.151042	-0.00920604	0.252065	0.187262	0.0602061	0.14796	-0.0324086	0.11221	0.388312	0.483206	-0.105223	0.121776	0.392	0.461142	-0.00759756	-0.300963	0.0193516	0.138432	0.0180672	0.378283	0.252567
	SERPINF1	-0.3367	0.687307	0.572421	0.728542	0.558252	0.661602	0.559265	0.678173	0.610117	0.479455	0.60918	0.588897	0.526311	0.692021	0.365776	0.436968	0.606947	0.586227	0.413107	0.55118	0.516422	-0.245498	0.514151	0.602069	1	0.384694	0.275628	0.200709	0.333335	0.672	0.472966	-0.19786	0.277347	0.303988	0.217843	0.45238	0.704093	0.318397	0.0190099	-0.0591222	0.0365749	-0.527423	0.0985606	-0.281457	0.581457	0.479799	0.56591	0.552913
	TIMP1	-0.27998	0.661593	0.391093	0.496366	0.273219	0.611913	0.298535	0.455215	0.735112	0.436785	0.382351	0.406377	-0.00698529	0.417674	0.00883728	0.759204	0.590121	0.242027	0.175923	0.570538	0.602131	-0.28016	0.208374	-0.00267493	0.384694	1	0.294938	0.0421151	0.497813	0.395656	0.515941	-0.335624	0.109033	0.347401	-0.0491931	0.432309	0.569611	0.911236	-0.114128	-0.0933678	-0.0759784	-0.469374	0.106769	-0.26135	0.680232	0.838032	0.339059	0.360459
	ETV1	-0.640329	0.657754	0.622009	0.650359	0.645854	0.651692	0.577663	0.620407	0.624797	0.718958	0.614402	0.552259	0.206608	0.63245	0.207359	0.705841	0.690755	0.417994	0.492039	0.526344	0.566867	0.31354	0.109896	-0.0619079	0.275628	0.294938	1	0.457441	0.795285	0.749675	0.514494	0.263465	0.368725	0.571167	0.333813	0.383438	0.415379	0.493328	-0.471508	-0.402298	-0.512748	-0.638767	0.287761	-0.662119	0.61097	0.554179	0.566301	0.523909
	FSTL3	-0.361941	0.3125	0.276681	0.379625	0.614797	0.413314	0.153961	0.240627	0.356641	0.467066	0.239971	0.14665	0.0762939	0.289708	0.102979	0.378339	0.14688	0.00126289	0.185675	-0.117414	0.0502503	0.439953	-0.0453897	0.151042	0.200709	0.0421151	0.457441	1	0.547193	0.53865	0.387751	0.584529	0.593334	0.279581	0.488714	-0.0218483	0.0871458	0.105142	-0.235183	-0.300123	-0.527891	-0.257105	-0.131406	-0.31441	0.21474	0.0715139	0.266393	0.172307
	NPR3	-0.455417	0.738715	0.662753	0.70399	0.576849	0.751029	0.358998	0.557127	0.808523	0.822259	0.650259	0.495004	0.0630897	0.646321	0.0179249	0.73097	0.671363	0.312911	0.236963	0.582803	0.503794	0.244252	0.215668	-0.00920604	0.333335	0.497813	0.795285	0.547193	1	0.706198	0.586738	0.134463	0.458245	0.421124	0.0363683	0.490944	0.535109	0.703015	-0.503362	-0.263982	-0.471736	-0.516531	0.34296	-0.445186	0.708338	0.672821	0.358155	0.557275
	TNC	-0.618859	0.810368	0.687588	0.874661	0.772648	0.816013	0.630777	0.740485	0.800882	0.832974	0.718826	0.645772	0.324347	0.821315	0.341547	0.742345	0.7742	0.527297	0.510796	0.479195	0.584786	0.0640885	0.304675	0.252065	0.672	0.395656	0.749675	0.53865	0.706198	1	0.689101	0.0921103	0.406872	0.465637	0.335468	0.396104	0.694878	0.472661	-0.231342	-0.306764	-0.421303	-0.571295	0.191326	-0.570525	0.768952	0.577245	0.718547	0.673403
	LOXL2	-0.580476	0.800122	0.825474	0.766376	0.6126	0.775516	0.632946	0.725336	0.783411	0.63192	0.729713	0.68521	0.329112	0.684159	0.340303	0.622522	0.749287	0.376515	0.534601	0.467236	0.422571	0.17969	0.379501	0.187262	0.472966	0.515941	0.514494	0.387751	0.586738	0.689101	1	0.220546	0.115655	0.442754	0.0893221	0.55737	0.640104	0.595644	-0.449619	-0.202983	-0.340235	-0.357817	-0.0317965	-0.376896	0.850318	0.717655	0.571365	0.813053
	TGM2	-0.31779	-0.0821868	0.120419	-0.0326031	0.276021	0.100447	0.00287952	0.0218589	-0.0420975	0.121798	-0.0306455	-0.0665295	0.144217	-0.0391133	0.123312	-0.0684261	-0.103153	-0.251011	0.143621	-0.338166	-0.158396	0.638759	-0.13665	0.0602061	-0.19786	-0.335624	0.263465	0.584529	0.134463	0.0921103	0.220546	1	0.307692	-0.0225937	0.489291	-0.223905	-0.21315	-0.217495	-0.550283	-0.308421	-0.407028	0.20387	-0.46151	0.0984199	-0.100171	-0.228486	0.0308231	0.067389
	DLGAP1	-0.207019	0.289662	0.257853	0.338313	0.684174	0.347359	0.054351	0.199472	0.281513	0.423124	0.231292	0.0729523	0.0682129	0.124099	0.18661	0.334655	0.0483754	0.0308563	0.154744	0.152062	0.331555	0.0754459	0.0231672	0.14796	0.277347	0.109033	0.368725	0.593334	0.458245	0.406872	0.115655	0.307692	1	0.267036	0.240522	-0.0117467	0.0447645	0.227725	-0.21653	-0.217747	-0.396662	-0.3288	0.275549	-0.29555	0.118772	0.155506	0.197102	0.182312
	KLHL6	-0.676029	0.616224	0.610443	0.54409	0.567051	0.337601	0.660615	0.667672	0.339184	0.339282	0.525394	0.562116	0.320131	0.271678	0.37489	0.416971	0.458732	0.335056	0.656418	0.473961	0.448322	-0.102027	0.101094	-0.0324086	0.303988	0.347401	0.571167	0.279581	0.421124	0.465637	0.442754	-0.0225937	0.267036	1	0.280471	0.414688	0.318049	0.421624	-0.00336982	-0.158126	-0.404761	-0.649299	0.10963	-0.726164	0.48662	0.605045	0.422922	0.330469
	ABHD2	-0.369335	0.0588776	0.0361062	0.119996	0.444325	0.186286	0.314642	0.258336	0.0171461	0.0929334	0.0552502	0.0790222	0.145866	0.056341	0.285088	0.0913749	0.0510117	-0.0986357	0.446764	-0.217832	0.0799218	0.161751	-0.264879	0.11221	0.217843	-0.0491931	0.333813	0.488714	0.0363683	0.335468	0.0893221	0.489291	0.240522	0.280471	1	-0.261128	-0.00304172	-0.0949032	-0.215143	-0.483091	-0.396495	-0.17689	-0.433234	-0.157917	0.0241233	-0.044256	0.32218	-0.0979009
	SSC5D	-0.232871	0.73335	0.702398	0.734486	0.348943	0.56494	0.642502	0.634916	0.647379	0.363189	0.78563	0.84932	0.577634	0.704647	0.0813805	0.50196	0.770156	0.67369	0.356135	0.7512	0.325522	-0.305893	0.768402	0.388312	0.45238	0.432309	0.383438	-0.0218483	0.490944	0.396104	0.55737	-0.223905	-0.0117467	0.414688	-0.261128	1	0.674679	0.521811	-0.134683	0.235076	0.270203	-0.472505	0.219918	-0.334665	0.701904	0.685192	0.618258	0.682822
	PCOLCE	-0.442738	0.816999	0.663197	0.815511	0.422238	0.780049	0.584559	0.723786	0.820532	0.703895	0.706048	0.702365	0.519877	0.841306	0.244899	0.597742	0.774452	0.599573	0.368167	0.590095	0.491661	-0.178074	0.627309	0.483206	0.704093	0.569611	0.415379	0.0871458	0.535109	0.694878	0.640104	-0.21315	0.0447645	0.318049	-0.00304172	0.674679	1	0.55925	-0.0761848	-0.0625209	0.0390593	-0.34018	0.0983586	-0.244521	0.802993	0.696228	0.606726	0.715047
	PLEKHH2	-0.327738	0.747528	0.586177	0.572443	0.376207	0.67279	0.34949	0.53786	0.796481	0.57135	0.546743	0.466549	0.00915174	0.476066	-0.0034682	0.80211	0.669451	0.284511	0.248692	0.67346	0.66122	-0.185066	0.190705	-0.105223	0.318397	0.911236	0.493328	0.105142	0.703015	0.472661	0.595644	-0.217495	0.227725	0.421624	-0.0949032	0.521811	0.55925	1	-0.31706	-0.16592	-0.211319	-0.517413	0.25203	-0.353719	0.771792	0.919512	0.358731	0.49625
	MPEG1	0.300332	-0.231854	-0.379061	-0.197305	-0.370029	-0.413221	-0.187157	-0.262907	-0.354605	-0.337651	-0.324318	-0.179776	0.143936	-0.208205	-0.0220409	-0.198063	-0.344302	0.180781	-0.229333	-0.206402	-0.253213	-0.47728	0.0879947	0.121776	0.0190099	-0.114128	-0.471508	-0.235183	-0.503362	-0.231342	-0.449619	-0.550283	-0.21653	-0.00336982	-0.215143	-0.134683	-0.0761848	-0.31706	1	0.446118	0.514032	0.0593221	0.064349	-0.0733403	-0.315178	-0.274529	-0.0696484	-0.34457
	LRRC7	0.35767	-0.0414089	-0.119212	-0.028688	-0.291907	-0.23729	-0.107119	-0.166518	-0.164175	-0.329886	0.018803	0.191344	0.290752	-0.147325	-0.0210992	-0.255463	-0.176437	-0.0149949	-0.20786	0.032608	-0.226035	-0.32694	0.589255	0.392	-0.0591222	-0.0933678	-0.402298	-0.300123	-0.263982	-0.306764	-0.202983	-0.308421	-0.217747	-0.158126	-0.483091	0.235076	-0.0625209	-0.16592	0.446118	1	0.761492	0.221775	0.044461	0.0842246	-0.11098	-0.0977321	-0.123363	-0.0863313
	VASH2	0.537864	-0.172227	-0.264228	-0.143944	-0.469093	-0.231998	-0.133585	-0.248724	-0.193885	-0.436425	-0.105318	0.0864758	0.386868	-0.0384269	-0.165703	-0.247885	-0.147355	0.198627	-0.306262	0.0321046	-0.269448	-0.470409	0.576482	0.461142	0.0365749	-0.0759784	-0.512748	-0.527891	-0.471736	-0.421303	-0.340235	-0.407028	-0.396662	-0.404761	-0.396495	0.270203	0.0390593	-0.211319	0.514032	0.761492	1	0.238713	-0.026455	0.288788	-0.1951	-0.179067	0.0113935	-0.117637
	PTGDS	0.419894	-0.643634	-0.511111	-0.582861	-0.619501	-0.518716	-0.604902	-0.617782	-0.525668	-0.353207	-0.537326	-0.578235	-0.219153	-0.48777	-0.22905	-0.682975	-0.625538	-0.484044	-0.561671	-0.652773	-0.560013	0.0992997	-0.166512	-0.00759756	-0.527423	-0.469374	-0.638767	-0.257105	-0.516531	-0.571295	-0.357817	0.20387	-0.3288	-0.649299	-0.17689	-0.472505	-0.34018	-0.517413	0.0593221	0.221775	0.238713	1	-0.405214	0.716623	-0.552275	-0.61493	-0.608439	-0.351902
	BAALC	0.235211	0.210324	0.179116	0.27345	0.194508	0.213929	0.0546395	0.0886381	0.225131	0.273319	0.249566	0.143444	-0.199117	0.220722	-0.083015	0.240988	0.204663	0.351517	0.0322034	0.474751	0.171538	-0.0619552	0.0728758	-0.300963	0.0985606	0.106769	0.287761	-0.131406	0.34296	0.191326	-0.0317965	-0.46151	0.275549	0.10963	-0.433234	0.219918	0.0983586	0.25203	0.064349	0.044461	-0.026455	-0.405214	1	-0.253922	0.240863	0.253264	0.0953675	0.304878
	EPN3	0.608202	-0.572979	-0.516558	-0.50961	-0.56023	-0.311086	-0.584997	-0.544428	-0.352042	-0.372717	-0.505656	-0.504214	-0.328266	-0.356866	-0.495157	-0.562713	-0.438473	-0.360239	-0.540491	-0.379255	-0.41043	-0.0455527	-0.174747	0.0193516	-0.281457	-0.26135	-0.662119	-0.31441	-0.445186	-0.570525	-0.376896	0.0984199	-0.29555	-0.726164	-0.157917	-0.334665	-0.244521	-0.353719	-0.0733403	0.0842246	0.288788	0.716623	-0.253922	1	-0.458197	-0.478192	-0.564311	-0.303004
	AEBP1	-0.464039	0.922326	0.860951	0.89359	0.6041	0.8306	0.72166	0.849995	0.888192	0.676868	0.86095	0.823411	0.359791	0.787912	0.356709	0.757407	0.898737	0.541308	0.598998	0.689639	0.520295	-0.0742587	0.48265	0.138432	0.581457	0.680232	0.61097	0.21474	0.708338	0.768952	0.850318	-0.100171	0.118772	0.48662	0.0241233	0.701904	0.802993	0.771792	-0.315178	-0.11098	-0.1951	-0.552275	0.240863	-0.458197	1	0.90927	0.687974	0.845066
	THBS2	-0.450986	0.882214	0.787172	0.749086	0.510096	0.711059	0.638612	0.784878	0.808685	0.552991	0.752996	0.721885	0.254075	0.592809	0.264604	0.75508	0.810089	0.441165	0.537153	0.759087	0.640546	-0.203575	0.367931	0.0180672	0.479799	0.838032	0.554179	0.0715139	0.672821	0.577245	0.717655	-0.228486	0.155506	0.605045	-0.044256	0.685192	0.696228	0.919512	-0.274529	-0.0977321	-0.179067	-0.61493	0.253264	-0.478192	0.90927	1	0.53656	0.685218
	CYP1B1	-0.441997	0.708399	0.628108	0.777655	0.673671	0.611744	0.829853	0.749012	0.597117	0.442809	0.744659	0.795655	0.637922	0.76277	0.425193	0.643858	0.741162	0.688705	0.669534	0.420707	0.381349	-0.185386	0.527894	0.378283	0.56591	0.339059	0.566301	0.266393	0.358155	0.718547	0.571365	0.0308231	0.197102	0.422922	0.32218	0.618258	0.606726	0.358731	-0.0696484	-0.123363	0.0113935	-0.608439	0.0953675	-0.564311	0.687974	0.53656	1	0.659558
	MXRA8	-0.369682	0.799776	0.885145	0.840358	0.600247	0.716235	0.708318	0.79161	0.726276	0.618674	0.857089	0.762129	0.474233	0.80131	0.368752	0.527656	0.804966	0.659979	0.550424	0.576572	0.422485	0.0455958	0.550962	0.252567	0.552913	0.360459	0.523909	0.172307	0.557275	0.673403	0.813053	0.067389	0.182312	0.330469	-0.0979009	0.682822	0.715047	0.49625	-0.34457	-0.0863313	-0.117637	-0.351902	0.304878	-0.303004	0.845066	0.685218	0.659558	1
	SLC43A3	-0.348383	0.441422	0.397137	0.385127	0.618593	0.338361	0.478406	0.537443	0.296759	0.21604	0.414714	0.36913	0.193378	0.224194	0.188664	0.404269	0.375502	0.241923	0.543137	0.451732	0.510861	-0.202909	-0.0224387	0.0683872	0.451635	0.307328	0.481104	0.281342	0.404984	0.373718	0.121195	0.0242038	0.542863	0.600132	0.442627	0.280142	0.185169	0.396101	-0.218071	-0.372952	-0.336658	-0.770663	0.161102	-0.406848	0.304711	0.450593	0.414483	0.148054
	CLMP	-0.45322	0.788954	0.698194	0.80542	0.675459	0.744824	0.616278	0.742918	0.738711	0.629765	0.705949	0.677449	0.340019	0.635114	0.530049	0.722515	0.731476	0.480076	0.607574	0.695886	0.617943	-0.243627	0.370743	0.166274	0.702372	0.56487	0.57052	0.137286	0.545474	0.80042	0.626612	-0.208775	0.352009	0.493407	0.153866	0.473024	0.690894	0.631287	-0.175379	-0.192132	-0.243071	-0.645759	0.316798	-0.575166	0.818234	0.757093	0.663029	0.643633
	P3H2	-0.182665	0.15998	0.171238	0.101962	0.142541	0.150436	-0.0204263	0.0632219	0.137791	0.398947	0.093079	-0.0323449	-0.0962708	0.079538	0.0798021	0.400273	0.0442529	0.138559	0.0644223	0.259593	0.224123	0.293337	-0.18297	-0.370284	-0.0842817	0.0878056	0.565541	0.248143	0.48886	0.209665	0.015233	0.0218619	0.320298	0.293839	-0.0284183	-0.0555513	-0.069747	0.284304	-0.0864485	-0.230017	-0.36139	-0.443757	0.510857	-0.530774	0.132928	0.197529	0.0243407	0.021075
	TGFB3	-0.596577	0.74218	0.712965	0.707613	0.709243	0.651919	0.651892	0.718761	0.687076	0.699584	0.74803	0.552028	0.0900132	0.677617	0.168327	0.586546	0.7669	0.39583	0.494525	0.459732	0.715739	0.0347632	0.0925846	0.0587652	0.476989	0.402005	0.694986	0.323934	0.664948	0.798735	0.682892	0.0603497	0.321761	0.456457	0.238538	0.402867	0.522925	0.563823	-0.51124	-0.422312	-0.53299	-0.465179	0.188891	-0.44781	0.70165	0.622392	0.565382	0.675015
	PLSCR4	-0.453578	0.731711	0.660129	0.676207	0.586043	0.606561	0.601336	0.761593	0.599932	0.455629	0.595436	0.590551	0.382799	0.436427	0.56894	0.58042	0.597218	0.398284	0.647264	0.62873	0.605676	-0.319535	0.301274	0.1401	0.656601	0.655207	0.418971	0.0233715	0.39814	0.586147	0.511208	-0.198685	0.351502	0.600679	0.211624	0.404503	0.647046	0.660748	-0.0792799	-0.174024	-0.185559	-0.568056	0.187983	-0.452398	0.725643	0.802089	0.535526	0.557977
	CP	-0.496682	0.492589	0.603984	0.478592	0.57614	0.219593	0.863276	0.765425	0.176215	0.0109235	0.60853	0.693878	0.53019	0.248764	0.743995	0.165725	0.458291	0.246574	0.953533	0.229896	0.224772	-0.109248	0.263052	0.17555	0.351225	0.134505	0.329781	0.0194527	0.0405754	0.367596	0.475384	0.0843895	-0.002006	0.638424	0.388554	0.381622	0.325199	0.155345	-0.121564	-0.0670357	-0.146027	-0.436907	-0.122556	-0.487417	0.506052	0.47268	0.625982	0.474064
	PRELP	-0.400258	0.28433	0.350116	0.260173	0.431322	0.0506997	0.52276	0.494243	0.0176338	0.0789156	0.371555	0.27026	0.508195	0.230981	0.644893	-0.0875448	0.0975015	0.131133	0.533509	-0.280146	0.129477	0.107162	0.22853	0.525334	0.456636	-0.127589	-0.0136568	0.207762	-0.136378	0.316847	0.301999	0.160004	0.101504	0.139518	0.305112	-0.00712808	0.270108	-0.187093	0.0875562	-0.0381098	-0.0569037	-0.0405084	-0.289239	-0.238302	0.171046	0.018208	0.411491	0.331882
	MCF2L	0.426106	-0.542964	-0.503679	-0.541573	-0.176404	-0.366582	-0.55189	-0.514865	-0.429438	-0.267578	-0.46625	-0.569299	-0.330035	-0.466786	-0.237123	-0.354328	-0.624281	-0.555527	-0.316591	-0.564349	-0.392814	0.381606	-0.395306	-0.0634584	-0.384253	-0.438339	-0.218293	0.272244	-0.1149	-0.401795	-0.512911	0.342897	0.208414	-0.472378	0.13225	-0.546413	-0.503085	-0.382598	-0.0821421	-0.0875105	-0.0642426	0.267702	-0.0703314	0.38307	-0.561111	-0.558077	-0.474034	-0.52234
[truncated: 65 more columns]
